# Supplementary material for: Multiple drivers and lineage-specific insect extinctions during the Permo–Triassic
Source: Nat Commun. 2022 Dec 6;13:7512. doi: 10.1038/s41467-022-35284-4 (PMC9726944; doi:10.1038/s41467-022-35284-4)
Supplement: Supplementary file 4 — Supplementary Data 1 [file 41467_2022_35284_MOESM4_ESM.xlsx]

## Sheet: Fam_level
Taxon_name	Status	MinAge	MaxAge
Ademosynidae	extinct	259.51	264.28
Ademosynidae	extinct	259.51	264.28
Ademosynidae	extinct	254.14	259.51
Ademosynidae	extinct	254.14	259.51
Ademosynidae	extinct	254.14	259.51
Ademosynidae	extinct	254.14	259.51
Ademosynidae	extinct	244.24	244.99
Ademosynidae	extinct	244.24	244.99
Ademosynidae	extinct	243.33	244.24
Ademosynidae	extinct	237.0	242.0
Ademosynidae	extinct	237.0	242.0
Ademosynidae	extinct	237.0	242.0
Ademosynidae	extinct	237.0	242.0
Ademosynidae	extinct	237.0	242.0
Ademosynidae	extinct	237.0	242.0
Ademosynidae	extinct	237.0	242.0
Ademosynidae	extinct	237.0	242.0
Ademosynidae	extinct	237.0	242.0
Ademosynidae	extinct	237.0	242.0
Ademosynidae	extinct	237.0	242.0
Ademosynidae	extinct	237.0	242.0
Ademosynidae	extinct	237.0	242.0
Ademosynidae	extinct	237.0	242.0
Ademosynidae	extinct	237.0	242.0
Ademosynidae	extinct	237.0	242.0
Ademosynidae	extinct	237.0	242.0
Ademosynidae	extinct	237.0	242.0
Ademosynidae	extinct	237.0	242.0
Ademosynidae	extinct	237.0	242.0
Ademosynidae	extinct	227.0	237.0
Ademosynidae	extinct	227.0	237.0
Ademosynidae	extinct	227.0	237.0
Ademosynidae	extinct	227.0	237.0
Ademosynidae	extinct	227.0	237.0
Ademosynidae	extinct	227.0	237.0
Ademosynidae	extinct	227.0	237.0
Ademosynidae	extinct	227.0	237.0
Ademosynidae	extinct	227.0	237.0
Ademosynidae	extinct	227.0	237.0
Ademosynidae	extinct	227.0	237.0
Ademosynidae	extinct	227.0	237.0
Ademosynidae	extinct	227.0	237.0
Ademosynidae	extinct	227.0	237.0
Ademosynidae	extinct	227.0	237.0
Ademosynidae	extinct	227.0	237.0
Ademosynidae	extinct	227.0	237.0
Ademosynidae	extinct	227.0	237.0
Ademosynidae	extinct	227.0	237.0
Ademosynidae	extinct	227.0	237.0
Ademosynidae	extinct	227.0	237.0
Ademosynidae	extinct	227.0	237.0
Ademosynidae	extinct	227.0	237.0
Ademosynidae	extinct	227.0	237.0
Ademosynidae	extinct	227.0	237.0
Ademosynidae	extinct	227.0	237.0
Ademosynidae	extinct	227.0	237.0
Ademosynidae	extinct	227.0	237.0
Ademosynidae	extinct	227.0	237.0
Ademosynidae	extinct	227.0	237.0
Ademosynidae	extinct	227.0	237.0
Ademosynidae	extinct	227.0	237.0
Ademosynidae	extinct	227.0	237.0
Ademosynidae	extinct	227.0	237.0
Ademosynidae	extinct	227.0	237.0
Ademosynidae	extinct	227.0	237.0
Ademosynidae	extinct	227.0	237.0
Ademosynidae	extinct	227.0	237.0
Ademosynidae	extinct	227.0	237.0
Ademosynidae	extinct	227.0	237.0
Ademosynidae	extinct	227.0	237.0
Ademosynidae	extinct	227.0	237.0
Ademosynidae	extinct	227.0	237.0
Ademosynidae	extinct	227.0	237.0
Ademosynidae	extinct	227.0	237.0
Ademosynidae	extinct	227.0	237.0
Ademosynidae	extinct	227.0	237.0
Ademosynidae	extinct	227.0	237.0
Ademosynidae	extinct	227.0	237.0
Ademosynidae	extinct	227.0	237.0
Ademosynidae	extinct	227.0	237.0
Ademosynidae	extinct	227.0	237.0
Ademosynidae	extinct	227.0	237.0
Ademosynidae	extinct	227.0	237.0
Ademosynidae	extinct	227.0	237.0
Ademosynidae	extinct	227.0	237.0
Ademosynidae	extinct	227.0	237.0
Ademosynidae	extinct	227.0	237.0
Ademosynidae	extinct	227.0	237.0
Ademosynidae	extinct	227.0	237.0
Ademosynidae	extinct	227.0	237.0
Ademosynidae	extinct	227.0	237.0
Ademosynidae	extinct	227.0	237.0
Ademosynidae	extinct	227.0	237.0
Ademosynidae	extinct	227.0	237.0
Ademosynidae	extinct	227.0	237.0
Ademosynidae	extinct	227.0	237.0
Ademosynidae	extinct	227.0	237.0
Ademosynidae	extinct	227.0	237.0
Ademosynidae	extinct	227.0	237.0
Ademosynidae	extinct	227.0	237.0
Ademosynidae	extinct	227.0	237.0
Ademosynidae	extinct	227.0	237.0
Ademosynidae	extinct	227.0	237.0
Ademosynidae	extinct	227.0	237.0
Ademosynidae	extinct	227.0	237.0
Ademosynidae	extinct	227.0	237.0
Ademosynidae	extinct	227.0	237.0
Ademosynidae	extinct	227.0	237.0
Ademosynidae	extinct	227.0	237.0
Ademosynidae	extinct	227.0	237.0
Ademosynidae	extinct	227.0	237.0
Ademosynidae	extinct	227.0	237.0
Ademosynidae	extinct	227.0	237.0
Ademosynidae	extinct	227.0	237.0
Ademosynidae	extinct	227.0	237.0
Ademosynidae	extinct	227.0	237.0
Ademosynidae	extinct	227.0	237.0
Ademosynidae	extinct	227.0	237.0
Ademosynidae	extinct	227.0	237.0
Ademosynidae	extinct	227.0	237.0
Ademosynidae	extinct	227.0	237.0
Ademosynidae	extinct	227.0	237.0
Ademosynidae	extinct	227.0	237.0
Ademosynidae	extinct	227.0	237.0
Ademosynidae	extinct	227.0	237.0
Ademosynidae	extinct	227.0	237.0
Ademosynidae	extinct	227.0	237.0
Ademosynidae	extinct	227.0	237.0
Ademosynidae	extinct	227.0	237.0
Ademosynidae	extinct	227.0	237.0
Ademosynidae	extinct	227.0	237.0
Ademosynidae	extinct	227.0	237.0
Ademosynidae	extinct	227.0	237.0
Ademosynidae	extinct	227.0	237.0
Ademosynidae	extinct	227.0	237.0
Ademosynidae	extinct	227.0	237.0
Ademosynidae	extinct	227.0	237.0
Ademosynidae	extinct	227.0	237.0
Ademosynidae	extinct	227.0	237.0
Ademosynidae	extinct	227.0	237.0
Ademosynidae	extinct	227.0	237.0
Ademosynidae	extinct	227.0	237.0
Ademosynidae	extinct	227.0	237.0
Ademosynidae	extinct	227.0	237.0
Ademosynidae	extinct	227.0	237.0
Ademosynidae	extinct	227.0	237.0
Ademosynidae	extinct	227.0	237.0
Ademosynidae	extinct	227.0	237.0
Ademosynidae	extinct	227.0	237.0
Ademosynidae	extinct	227.0	237.0
Ademosynidae	extinct	227.0	237.0
Ademosynidae	extinct	227.0	237.0
Ademosynidae	extinct	227.0	237.0
Ademosynidae	extinct	227.0	237.0
Ademosynidae	extinct	227.0	237.0
Ademosynidae	extinct	227.0	237.0
Ademosynidae	extinct	227.0	237.0
Ademosynidae	extinct	227.0	237.0
Ademosynidae	extinct	227.0	237.0
Ademosynidae	extinct	227.0	237.0
Ademosynidae	extinct	227.0	237.0
Ademosynidae	extinct	227.0	237.0
Ademosynidae	extinct	227.0	237.0
Ademosynidae	extinct	208.5	227.0
Ademosynidae	extinct	208.5	227.0
Ademosynidae	extinct	208.5	227.0
Ademosynidae	extinct	208.5	227.0
Ademosynidae	extinct	208.5	227.0
Ademosynidae	extinct	208.5	227.0
Ademosynidae	extinct	208.5	227.0
Ademosynidae	extinct	208.5	227.0
Ademosynidae	extinct	208.5	227.0
Ademosynidae	extinct	208.5	227.0
Ademosynidae	extinct	208.5	227.0
Ademosynidae	extinct	208.5	227.0
Ademosynidae	extinct	208.5	227.0
Ademosynidae	extinct	208.5	227.0
Ademosynidae	extinct	208.5	227.0
Ademosynidae	extinct	208.5	227.0
Ademosynidae	extinct	208.5	227.0
Ademosynidae	extinct	208.5	227.0
Ademosynidae	extinct	208.5	227.0
Ademosynidae	extinct	208.5	227.0
Ademosynidae	extinct	208.5	227.0
Ademosynidae	extinct	208.5	227.0
Ademosynidae	extinct	208.5	227.0
Ademosynidae	extinct	208.5	227.0
Ademosynidae	extinct	208.5	227.0
Ademosynidae	extinct	208.5	227.0
Ademosynidae	extinct	208.5	227.0
Ademosynidae	extinct	208.5	227.0
Ademosynidae	extinct	208.5	227.0
Adumbratomorphidae	extinct	273.01	283.5
Aenigmatidiidae	extinct	266.9	273.01
Aeroplanidae	extinct	237.0	242.0
Aeroplanidae	extinct	237.0	242.0
Aeroplanidae	extinct	237.0	242.0
Aeroplanidae	extinct	208.5	227.0
Alectoneuridae	extinct	293.52	298.9
Alexarasniidae	extinct	254.14	259.51
Alexarasniidae	extinct	254.14	259.51
Alexarasniidae	extinct	251.3	252.17
Alexarasniidae	extinct	251.3	252.17
Alexarasniidae	extinct	251.3	252.17
Alexarasniidae	extinct	251.3	252.17
Alexarasniidae	extinct	244.99	247.2
Alexarasniidae	extinct	237.0	242.0
Alexarasniidae	extinct	237.0	242.0
Alexarasniidae	extinct	237.0	242.0
Alexarasniidae	extinct	237.0	242.0
Alexarasniidae	extinct	237.0	242.0
Alexrasnitsyniidae	extinct	273.01	283.5
Ampelipteridae	extinct	266.9	273.01
Ampelipteridae	extinct	266.9	273.01
Ampelipteridae	extinct	266.9	273.01
Ampelipteridae	extinct	266.9	273.01
Ampelipteridae	extinct	266.9	273.01
Ampelipteridae	extinct	266.9	273.01
Ampelipteridae	extinct	266.9	273.01
Ampelipteridae	extinct	266.9	273.01
Ampelipteridae	extinct	273.01	283.5
Ampelipteridae	extinct	273.01	283.5
Ampelipteridae	extinct	273.01	283.5
Ampelipteridae	extinct	273.01	283.5
Ampelipteridae	extinct	273.01	283.5
Ancopteridae	extinct	293.52	298.9
Ancopteridae	extinct	293.52	298.9
Anormochoristidae	extinct	283.5	290.1
Anthracoptilidae	extinct	266.9	273.01
Anthracoptilidae	extinct	266.9	273.01
Anthracoptilidae	extinct	266.9	273.01
Anthracoptilidae	extinct	266.9	273.01
Anthracoptilidae	extinct	264.28	266.9
Anthracoptilidae	extinct	251.902	259.51
Anthracoptilidae	extinct	251.902	259.51
Anthracoptilidae	extinct	254.14	259.51
Anthracoptilidae	extinct	254.14	259.51
Anthracoptilidae	extinct	254.14	259.51
Anthracoptilidae	extinct	254.14	259.51
Anthracoptilidae	extinct	254.14	259.51
Anthracoptilidae	extinct	254.14	259.51
Anthracoptilidae	extinct	251.902	254.14
Anthracoptilidae	extinct	251.902	254.14
Anthracoptilidae	extinct	251.902	254.14
Anthracoptilidae	extinct	251.902	254.14
Anthracoptilidae	extinct	273.01	283.5
Anthracoptilidae	extinct	273.01	283.5
Anthracoptilidae	extinct	273.01	283.5
Anthracoptilidae	extinct	273.01	283.5
Anthracoptilidae	extinct	273.01	283.5
Anthracoptilidae	extinct	273.01	283.5
Anthracoptilidae	extinct	273.01	283.5
Anthracoptilidae	extinct	273.01	283.5
Anthracoptilidae	extinct	273.01	283.5
Anthracoptilidae	extinct	293.52	298.9
Anthracoptilidae	extinct	293.52	298.9
Anthracoptilidae	extinct	293.52	298.9
Anthracoptilidae	extinct	293.52	298.9
Anthracoptilidae	extinct	283.5	290.1
Anthracoptilidae	extinct	283.5	290.1
Anthracoptilidae	extinct	283.5	290.1
Anthracoptilidae	extinct	283.5	290.1
Anthracoptilidae	extinct	283.5	290.1
Anthracoptilidae	extinct	283.5	290.1
Anthracoptilidae	extinct	283.5	290.1
Apachelytridae	extinct	293.52	298.9
Apheloneuridae	extinct	273.01	283.5
Apheloneuridae	extinct
Apheloneuridae	extinct	283.5	290.1
Apheloneuridae	extinct	283.5	290.1
Apheloneuridae	extinct	283.5	290.1
Apheloneuridae	extinct	283.5	290.1
Apheloneuridae	extinct	283.5	290.1
Appertiidae	extinct	283.5	290.1
Apsidoneuridae	extinct	259.51	264.28
Apsidoneuridae	extinct	259.51	264.28
Apsidoneuridae	extinct	283.5	290.1
Apsidoneuridae	extinct	283.5	290.1
Apsidoneuridae	extinct	283.5	290.1
Archegocimicidae	extinct	201.3	208.5
Archegocimicidae	extinct	201.3	208.5
Archelytridae	extinct	293.52	298.9
Archelytridae	extinct	293.52	298.9
Archelytridae	extinct	283.5	290.1
Archeosmylidae	extinct	251.902	254.14
Archeosmylidae	extinct	251.902	254.14
Archeosmylidae	extinct	251.902	254.14
Archeosmylidae	extinct	251.902	254.14
Archeosmylidae	extinct	251.3	252.17
Archeosmylidae	extinct	242.0	247.2
Archeosmylidae	extinct	208.5	227.0
Archeosmylidae	extinct	208.5	227.0
Archeosmylidae	extinct	208.5	227.0
Archeosmylidae	extinct	208.5	227.0
Archeosmylidae	extinct	208.5	227.0
Archeosmylidae	extinct	208.5	227.0
Archeosmylidae	extinct	208.5	227.0
Archeosmylidae	extinct	208.5	227.0
Archeosmylidae	extinct	208.5	227.0
Archeosmylidae	extinct	208.5	227.0
Archeosmylidae	extinct	208.5	227.0
Archeosmylidae	extinct	208.5	227.0
Archeosmylidae	extinct	208.5	227.0
Archeosmylidae	extinct	208.5	227.0
Archeosmylidae	extinct	208.5	227.0
Archeosmylidae	extinct	208.5	227.0
Archescytinidae	extinct	260.4	270.6
Archescytinidae	extinct	260.4	270.6
Archescytinidae	extinct	260.4	270.6
Archescytinidae	extinct	260.4	270.6
Archescytinidae	extinct	260.4	270.6
Archescytinidae	extinct	260.4	270.6
Archescytinidae	extinct	260.4	270.6
Archescytinidae	extinct	260.4	270.6
Archescytinidae	extinct	260.4	270.6
Archescytinidae	extinct	260.4	270.6
Archescytinidae	extinct	260.4	270.6
Archescytinidae	extinct	260.4	270.6
Archescytinidae	extinct	260.4	270.6
Archescytinidae	extinct	260.4	270.6
Archescytinidae	extinct	260.4	270.6
Archescytinidae	extinct	260.4	270.6
Archescytinidae	extinct	260.4	270.6
Archescytinidae	extinct	260.4	270.6
Archescytinidae	extinct	260.4	270.6
Archescytinidae	extinct	260.4	270.6
Archescytinidae	extinct	260.4	270.6
Archescytinidae	extinct	260.4	270.6
Archescytinidae	extinct	260.4	270.6
Archescytinidae	extinct	260.4	270.6
Archescytinidae	extinct	260.4	270.6
Archescytinidae	extinct	260.4	270.6
Archescytinidae	extinct	260.4	270.6
Archescytinidae	extinct	260.4	270.6
Archescytinidae	extinct	260.4	270.6
Archescytinidae	extinct	260.4	270.6
Archescytinidae	extinct	260.4	270.6
Archescytinidae	extinct	266.9	273.01
Archescytinidae	extinct	266.9	273.01
Archescytinidae	extinct	266.9	273.01
Archescytinidae	extinct	266.9	273.01
Archescytinidae	extinct	266.9	273.01
Archescytinidae	extinct	266.9	273.01
Archescytinidae	extinct	266.9	273.01
Archescytinidae	extinct	266.9	273.01
Archescytinidae	extinct	266.9	273.01
Archescytinidae	extinct	266.9	273.01
Archescytinidae	extinct	266.9	273.01
Archescytinidae	extinct	266.9	273.01
Archescytinidae	extinct	266.9	273.01
Archescytinidae	extinct	266.9	273.01
Archescytinidae	extinct	266.9	273.01
Archescytinidae	extinct	266.9	273.01
Archescytinidae	extinct	266.9	273.01
Archescytinidae	extinct	266.9	273.01
Archescytinidae	extinct	266.9	273.01
Archescytinidae	extinct	266.9	273.01
Archescytinidae	extinct	266.9	273.01
Archescytinidae	extinct	266.9	273.01
Archescytinidae	extinct	266.9	273.01
Archescytinidae	extinct	266.9	273.01
Archescytinidae	extinct	266.9	273.01
Archescytinidae	extinct	266.9	273.01
Archescytinidae	extinct	266.9	273.01
Archescytinidae	extinct	266.9	273.01
Archescytinidae	extinct	266.9	273.01
Archescytinidae	extinct	266.9	273.01
Archescytinidae	extinct	266.9	273.01
Archescytinidae	extinct	266.9	273.01
Archescytinidae	extinct	266.9	273.01
Archescytinidae	extinct	266.9	273.01
Archescytinidae	extinct	266.9	273.01
Archescytinidae	extinct	266.9	273.01
Archescytinidae	extinct	266.9	273.01
Archescytinidae	extinct	266.9	273.01
Archescytinidae	extinct	266.9	273.01
Archescytinidae	extinct	266.9	273.01
Archescytinidae	extinct	266.9	273.01
Archescytinidae	extinct	251.902	254.14
Archescytinidae	extinct	251.902	254.14
Archescytinidae	extinct	251.902	254.14
Archescytinidae	extinct	251.902	254.14
Archescytinidae	extinct	251.902	254.14
Archescytinidae	extinct	251.902	254.14
Archescytinidae	extinct	251.902	254.14
Archescytinidae	extinct	251.902	254.14
Archescytinidae	extinct	251.902	254.14
Archescytinidae	extinct	273.01	283.5
Archescytinidae	extinct	273.01	283.5
Archescytinidae	extinct	273.01	283.5
Archescytinidae	extinct	273.01	283.5
Archescytinidae	extinct	273.01	283.5
Archescytinidae	extinct	273.01	283.5
Archescytinidae	extinct	273.01	283.5
Archescytinidae	extinct	273.01	283.5
Archescytinidae	extinct	273.01	283.5
Archescytinidae	extinct	273.01	283.5
Archescytinidae	extinct	273.01	283.5
Archescytinidae	extinct	273.01	283.5
Archescytinidae	extinct	273.01	283.5
Archescytinidae	extinct	273.01	283.5
Archescytinidae	extinct	273.01	283.5
Archescytinidae	extinct	273.01	283.5
Archescytinidae	extinct	273.01	283.5
Archescytinidae	extinct	273.01	283.5
Archescytinidae	extinct	273.01	283.5
Archescytinidae	extinct	273.01	283.5
Archescytinidae	extinct	273.01	283.5
Archescytinidae	extinct	273.01	283.5
Archescytinidae	extinct	273.01	283.5
Archescytinidae	extinct	273.01	283.5
Archescytinidae	extinct	273.01	283.5
Archescytinidae	extinct	293.52	298.9
Archescytinidae	extinct	283.5	290.1
Archescytinidae	extinct	283.5	290.1
Archescytinidae	extinct	283.5	290.1
Archescytinidae	extinct	283.5	290.1
Archescytinidae	extinct	283.5	290.1
Archescytinidae	extinct	283.5	290.1
Archescytinidae	extinct	283.5	290.1
Archescytinidae	extinct	283.5	290.1
Archescytinidae	extinct	283.5	290.1
Archescytinidae	extinct	283.5	290.1
Archescytinidae	extinct	283.5	290.1
Archescytinidae	extinct	283.5	290.1
Archescytinidae	extinct	283.5	290.1
Archescytinidae	extinct	283.5	290.1
Archescytinidae	extinct	283.5	290.1
Archescytinidae	extinct	283.5	290.1
Archescytinidae	extinct	283.5	290.1
Archescytinidae	extinct	283.5	290.1
Archescytinidae	extinct	283.5	290.1
Archescytinidae	extinct	283.5	290.1
Archescytinidae	extinct	283.5	290.1
Archescytinidae	extinct	283.5	290.1
Archescytinidae	extinct	283.5	290.1
Archescytinidae	extinct	283.5	290.1
Archescytinidae	extinct	283.5	290.1
Archescytinidae	extinct	283.5	290.1
Archescytinidae	extinct	283.5	290.1
Archescytinidae	extinct	283.5	290.1
Archescytinidae	extinct	283.5	290.1
Archescytinidae	extinct	283.5	290.1
Archescytinidae	extinct	283.5	290.1
Archescytinidae	extinct	283.5	290.1
Archescytinidae	extinct	283.5	290.1
Archescytinidae	extinct	283.5	290.1
Archescytinidae	extinct	283.5	290.1
Archescytinidae	extinct	283.5	290.1
Archescytinidae	extinct	283.5	290.1
Archescytinidae	extinct	283.5	290.1
Archescytinidae	extinct	283.5	290.1
Archescytinidae	extinct	283.5	290.1
Archescytinidae	extinct	283.5	290.1
Archescytinidae	extinct	283.5	290.1
Archescytinidae	extinct	283.5	290.1
Archescytinidae	extinct	283.5	290.1
Archescytinidae	extinct	283.5	290.1
Archescytinidae	extinct	283.5	290.1
Archescytinidae	extinct	283.5	290.1
Archescytinidae	extinct	283.5	290.1
Archescytinidae	extinct	283.5	290.1
Archescytinidae	extinct	283.5	290.1
Archescytinidae	extinct	283.5	290.1
Archescytinidae	extinct	283.5	290.1
Archescytinidae	extinct	283.5	290.1
Archescytinidae	extinct	283.5	290.1
Archescytinidae	extinct	283.5	290.1
Archescytinidae	extinct	283.5	290.1
Archescytinidae	extinct	283.5	290.1
Archescytinidae	extinct	283.5	290.1
Archescytinidae	extinct	283.5	290.1
Archescytinidae	extinct	283.5	290.1
Archescytinidae	extinct	283.5	290.1
Archescytinidae	extinct	283.5	290.1
Archescytinidae	extinct	283.5	290.1
Archescytinidae	extinct	283.5	290.1
Archescytinidae	extinct	283.5	290.1
Archescytinidae	extinct	283.5	290.1
Archescytinidae	extinct	283.5	290.1
Archescytinidae	extinct	283.5	290.1
Archescytinidae	extinct	283.5	290.1
Archescytinidae	extinct	283.5	290.1
Archescytinidae	extinct	283.5	290.1
Archescytinidae	extinct	283.5	290.1
Archescytinidae	extinct	283.5	290.1
Archescytinidae	extinct	283.5	290.1
Archescytinidae	extinct	283.5	290.1
Archescytinidae	extinct	283.5	290.1
Archescytinidae	extinct	283.5	290.1
Archescytinidae	extinct	283.5	290.1
Archescytinidae	extinct	283.5	290.1
Archescytinidae	extinct	283.5	290.1
Archescytinidae	extinct	283.5	290.1
Archijassidae	extinct	208.5	227.0
Archijassidae	extinct	208.5	227.0
Archijassidae	extinct	208.5	227.0
Archijassidae	extinct	208.5	227.0
Archijassidae	extinct	208.5	227.0
Archijassidae	extinct	208.5	227.0
Archijassidae	extinct	208.5	227.0
Archijassidae	extinct	208.5	227.0
Archijassidae	extinct	208.5	227.0
Archijassidae	extinct	208.5	227.0
Archijassidae	extinct	208.5	227.0
Archijassidae	extinct	208.5	227.0
Archijassidae	extinct	208.5	227.0
Archijassidae	extinct	208.5	227.0
Archijassidae	extinct	208.5	227.0
Archijassidae	extinct	208.5	227.0
Archijassidae	extinct	208.5	227.0
Archijassidae	extinct	208.5	227.0
Archijassidae	extinct	208.5	227.0
Archijassidae	extinct	208.5	227.0
Archijassidae	extinct	208.5	227.0
Archijassidae	extinct	208.5	227.0
Archijassidae	extinct	208.5	227.0
Archijassidae	extinct	208.5	227.0
Archijassidae	extinct	208.5	227.0
Archijassidae	extinct	208.5	227.0
Archijassidae	extinct	208.5	227.0
Archijassidae	extinct	208.5	227.0
Archijassidae	extinct	208.5	227.0
Archijassidae	extinct	208.5	227.0
Archijassidae	extinct	208.5	227.0
Archijassidae	extinct	208.5	227.0
Archijassidae	extinct	208.5	227.0
Archijassidae	extinct	208.5	227.0
Archijassidae	extinct	208.5	227.0
Archijassidae	extinct	208.5	227.0
Archijassidae	extinct	208.5	227.0
Archijassidae	extinct	208.5	227.0
Archijassidae	extinct	208.5	227.0
Archijassidae	extinct	208.5	227.0
Archijassidae	extinct	208.5	227.0
Archijassidae	extinct	208.5	227.0
Archijassidae	extinct	208.5	227.0
Archijassidae	extinct	208.5	227.0
Archijassidae	extinct	208.5	227.0
Archijassidae	extinct	208.5	227.0
Archijassidae	extinct	208.5	227.0
Archijassidae	extinct	208.5	227.0
Archijassidae	extinct	208.5	227.0
Archijassidae	extinct	208.5	227.0
Archijassidae	extinct	208.5	227.0
Archijassidae	extinct	208.5	227.0
Archijassidae	extinct	208.5	227.0
Archijassidae	extinct	208.5	227.0
Archijassidae	extinct	208.5	227.0
Archijassidae	extinct	208.5	227.0
Archijassidae	extinct	208.5	227.0
Archimylacridae	extinct	266.9	273.01
Archimylacridae	extinct	266.9	273.01
Archimylacridae	extinct	266.9	273.01
Archimylacridae	extinct	237.0	239.48
Archimylacridae	extinct	227.0	237.0
Archimylacridae	extinct	273.01	283.5
Archimylacridae	extinct	273.01	283.5
Archimylacridae	extinct	273.01	283.5
Archimylacridae	extinct	273.01	283.5
Archimylacridae	extinct	293.52	298.9
Archimylacridae	extinct	293.52	298.9
Archimylacridae	extinct	293.52	298.9
Archimylacridae	extinct	293.52	298.9
Archimylacridae	extinct	293.52	298.9
Archimylacridae	extinct	293.52	298.9
Archimylacridae	extinct	293.52	298.9
Archimylacridae	extinct	293.52	298.9
Archimylacridae	extinct	293.52	298.9
Archimylacridae	extinct	293.52	298.9
Archimylacridae	extinct	293.52	298.9
Archimylacridae	extinct	293.52	298.9
Archimylacridae	extinct	293.52	298.9
Archimylacridae	extinct	293.52	298.9
Archimylacridae	extinct	293.52	298.9
Archimylacridae	extinct	273.01	298.9
Archimylacridae	extinct	273.01	298.9
Archimylacridae	extinct	290.1	293.52
Archimylacridae	extinct	290.1	293.52
Archimylacridae	extinct	290.1	293.52
Archimylacridae	extinct	290.1	293.52
Archimylacridae	extinct	290.1	293.52
Archimylacridae	extinct	290.1	293.52
Archimylacridae	extinct	290.1	293.52
Archimylacridae	extinct	283.5	290.1
Archimylacridae	extinct	283.5	290.1
Archimylacridae	extinct	283.5	290.1
Archipanorpidae	extinct	208.5	227.0
Archiprobnidae	extinct	266.9	273.01
Archiprobnidae	extinct	266.9	273.01
Archiprobnidae	extinct	266.9	273.01
Archiprobnidae	extinct	266.9	273.01
Archiprobnidae	extinct	266.9	273.01
Archipsyllidae	extinct	266.9	273.01
Archipsyllidae	extinct	266.9	273.01
Archipsyllidae	extinct	266.9	273.01
Archipsyllidae	extinct	266.9	273.01
Archipsyllidae	extinct	266.9	273.01
Archipsyllidae	extinct	266.9	273.01
Archipsyllidae	extinct	266.9	273.01
Archipsyllidae	extinct	266.9	273.01
Archipsyllidae	extinct	208.5	227.0
Archoglossopteridae	extinct	266.9	273.01
Arcioneuridae	extinct	293.52	298.9
Arcioneuridae	extinct	293.52	298.9
Argentinoblattidae	extinct	244.99	247.2
Argentinoblattidae	extinct	244.99	247.2
Argentinoblattidae	extinct	244.99	247.2
Argentinoblattidae	extinct	244.99	247.2
Argentinoblattidae	extinct	244.99	247.2
Argentinoblattidae	extinct	244.99	247.2
Argentinoblattidae	extinct	244.99	247.2
Argentinoblattidae	extinct	244.99	247.2
Argentinoblattidae	extinct	244.99	247.2
Argentinoblattidae	extinct	244.99	247.2
Argentinoblattidae	extinct	244.99	247.2
Argentinoblattidae	extinct	244.99	247.2
Argentinoblattidae	extinct	227.0	237.0
Argentinoblattidae	extinct	227.0	237.0
Argentinoblattidae	extinct	227.0	237.0
Argentinoblattidae	extinct	227.0	237.0
Argentinoblattidae	extinct	227.0	237.0
Argentinoblattidae	extinct	227.0	237.0
Argentinoblattidae	extinct	227.0	237.0
Asiocoleidae	extinct	266.9	273.01
Asiocoleidae	extinct	266.9	273.01
Asiocoleidae	extinct	266.9	273.01
Asiocoleidae	extinct	264.28	266.9
Asiocoleidae	extinct	259.51	264.28
Asiocoleidae	extinct	259.51	264.28
Asiocoleidae	extinct	259.51	264.28
Asiocoleidae	extinct	254.14	259.51
Asiocoleidae	extinct	254.14	259.51
Asiocoleidae	extinct	254.14	259.51
Asiocoleidae	extinct	254.14	259.51
Asiocoleidae	extinct	251.902	254.14
Asiocoleidae	extinct	251.902	254.14
Asiocoleidae	extinct	251.902	254.14
Asiocoleidae	extinct	251.902	254.14
Asiocoleidae	extinct	251.902	254.14
Asiocoleidae	extinct	251.902	254.14
Asiocoleidae	extinct	251.902	254.14
Asiocoleidae	extinct	251.902	254.14
Asiocoleidae	extinct	242.0	247.2
Asiocoleidae	extinct	242.0	247.2
Asiocoleidae	extinct	237.0	242.0
Asiocoleidae	extinct	237.0	242.0
Asiocoleidae	extinct	237.0	242.0
Asiocoleidae	extinct	237.0	242.0
Asiocoleidae	extinct	237.0	242.0
Asiocoleidae	extinct	237.0	242.0
Asiocoleidae	extinct	227.0	237.0
Asiocoleidae	extinct	227.0	237.0
Asiocoleidae	extinct	208.5	227.0
Asiuropidae	extinct	273.01	283.5
Aspidohymenidae	extinct	266.9	273.01
Aspidohymenidae	extinct	266.9	273.01
Aspidothoracidae	extinct	266.9	273.01
Asthenohymenidae	extinct	273.01	283.5
Asthenohymenidae	extinct	273.01	283.5
Asthenohymenidae	extinct	273.01	283.5
Asthenohymenidae	extinct	273.01	283.5
Asthenohymenidae	extinct	273.01	283.5
Asthenohymenidae	extinct	273.01	283.5
Asthenohymenidae	extinct	273.01	283.5
Asthenohymenidae	extinct	273.01	283.5
Asthenohymenidae	extinct	273.01	283.5
Asthenohymenidae	extinct	273.01	283.5
Asthenohymenidae	extinct	293.52	298.9
Asthenohymenidae	extinct	293.52	298.9
Asthenohymenidae	extinct	293.52	298.9
Asthenohymenidae	extinct	283.5	290.1
Asthenohymenidae	extinct	283.5	290.1
Asthenohymenidae	extinct	283.5	290.1
Asthenohymenidae	extinct	283.5	290.1
Asthenohymenidae	extinct	283.5	290.1
Asthenohymenidae	extinct	283.5	290.1
Asthenohymenidae	extinct	283.5	290.1
Asthenohymenidae	extinct	283.5	290.1
Asthenohymenidae	extinct	283.5	290.1
Asthenohymenidae	extinct	283.5	290.1
Asthenohymenidae	extinct	283.5	290.1
Asthenohymenidae	extinct	283.5	290.1
Asthenohymenidae	extinct	283.5	290.1
Asthenohymenidae	extinct	283.5	290.1
Asthenohymenidae	extinct	283.5	290.1
Asthenohymenidae	extinct	283.5	290.1
Asthenohymenidae	extinct	283.5	290.1
Asthenohymenidae	extinct	283.5	290.1
Asthenohymenidae	extinct	283.5	290.1
Asthenohymenidae	extinct	283.5	290.1
Asthenohymenidae	extinct	283.5	290.1
Asthenohymenidae	extinct	283.5	290.1
Asthenohymenidae	extinct	283.5	290.1
Asthenohymenidae	extinct	283.5	290.1
Asthenohymenidae	extinct	283.5	290.1
Asthenohymenidae	extinct	283.5	290.1
Asthenohymenidae	extinct	283.5	290.1
Asthenohymenidae	extinct	283.5	290.1
Asthenohymenidae	extinct	283.5	290.1
Asthenohymenidae	extinct	283.5	290.1
Asthenohymenidae	extinct	283.5	290.1
Asthenohymenidae	extinct	283.5	290.1
Asthenohymenidae	extinct	283.5	290.1
Asthenohymenidae	extinct	283.5	290.1
Asthenohymenidae	extinct	283.5	290.1
Asthenohymenidae	extinct	283.5	290.1
Asthenohymenidae	extinct	283.5	290.1
Asthenohymenidae	extinct	283.5	290.1
Asthenohymenidae	extinct	283.5	290.1
Asthenohymenidae	extinct	283.5	290.1
Asthenohymenidae	extinct	283.5	290.1
Asthenohymenidae	extinct	283.5	290.1
Asthenohymenidae	extinct	283.5	290.1
Asthenohymenidae	extinct	283.5	290.1
Asthenohymenidae	extinct	283.5	290.1
Asthenohymenidae	extinct	283.5	290.1
Asthenohymenidae	extinct	283.5	290.1
Asthenohymenidae	extinct	283.5	290.1
Asthenohymenidae	extinct	283.5	290.1
Asthenohymenidae	extinct	283.5	290.1
Asthenohymenidae	extinct	283.5	290.1
Asthenohymenidae	extinct	283.5	290.1
Asthenohymenidae	extinct	283.5	290.1
Asthenohymenidae	extinct	283.5	290.1
Asthenohymenidae	extinct	283.5	290.1
Asthenohymenidae	extinct	283.5	290.1
Asthenohymenidae	extinct	283.5	290.1
Asthenohymenidae	extinct	283.5	290.1
Asthenohymenidae	extinct	283.5	290.1
Asthenohymenidae	extinct	283.5	290.1
Asthenohymenidae	extinct	283.5	290.1
Asthenohymenidae	extinct	283.5	290.1
Asthenohymenidae	extinct	283.5	290.1
Asthenohymenidae	extinct	283.5	290.1
Asthenohymenidae	extinct	283.5	290.1
Asthenohymenidae	extinct	283.5	290.1
Asthenohymenidae	extinct	283.5	290.1
Asthenohymenidae	extinct	283.5	290.1
Asthenohymenidae	extinct	283.5	290.1
Asthenohymenidae	extinct	283.5	290.1
Asthenohymenidae	extinct	283.5	290.1
Asthenohymenidae	extinct	283.5	290.1
Asthenohymenidae	extinct	283.5	290.1
Asthenohymenidae	extinct	283.5	290.1
Asthenohymenidae	extinct	283.5	290.1
Asthenohymenidae	extinct	283.5	290.1
Asthenohymenidae	extinct	283.5	290.1
Asthenohymenidae	extinct	283.5	290.1
Asthenohymenidae	extinct	283.5	290.1
Asthenohymenidae	extinct	283.5	290.1
Asthenohymenidae	extinct	283.5	290.1
Asthenohymenidae	extinct	283.5	290.1
Asthenohymenidae	extinct	283.5	290.1
Asthenohymenidae	extinct	283.5	290.1
Asthenohymenidae	extinct	283.5	290.1
Asthenohymenidae	extinct	283.5	290.1
Asthenohymenidae	extinct	283.5	290.1
Asthenohymenidae	extinct	283.5	290.1
Asthenohymenidae	extinct	283.5	290.1
Asthenohymenidae	extinct	283.5	290.1
Asthenohymenidae	extinct	283.5	290.1
Asthenohymenidae	extinct	283.5	290.1
Asthenohymenidae	extinct	283.5	290.1
Asthenohymenidae	extinct	283.5	290.1
Asthenohymenidae	extinct	283.5	290.1
Asthenohymenidae	extinct	283.5	290.1
Asthenohymenidae	extinct	283.5	290.1
Asthenohymenidae	extinct	283.5	290.1
Asthenohymenidae	extinct	283.5	290.1
Asthenohymenidae	extinct	283.5	290.1
Asthenohymenidae	extinct	283.5	290.1
Asthenohymenidae	extinct	283.5	290.1
Asthenohymenidae	extinct	283.5	290.1
Asthenohymenidae	extinct	283.5	290.1
Asthenohymenidae	extinct	283.5	290.1
Asthenohymenidae	extinct	283.5	290.1
Asthenohymenidae	extinct	283.5	290.1
Asthenohymenidae	extinct	283.5	290.1
Asthenohymenidae	extinct	283.5	290.1
Asthenohymenidae	extinct	283.5	290.1
Asthenohymenidae	extinct	283.5	290.1
Asthenohymenidae	extinct	283.5	290.1
Asthenohymenidae	extinct	283.5	290.1
Asthenohymenidae	extinct	283.5	290.1
Asthenohymenidae	extinct	283.5	290.1
Asthenohymenidae	extinct	283.5	290.1
Asthenohymenidae	extinct	283.5	290.1
Asthenohymenidae	extinct	283.5	290.1
Asthenohymenidae	extinct	283.5	290.1
Asthenohymenidae	extinct	283.5	290.1
Asthenohymenidae	extinct	283.5	290.1
Asthenohymenidae	extinct	283.5	290.1
Asthenohymenidae	extinct	283.5	290.1
Asthenohymenidae	extinct	283.5	290.1
Asthenohymenidae	extinct	283.5	290.1
Asthenohymenidae	extinct	283.5	290.1
Asthenohymenidae	extinct	283.5	290.1
Asthenohymenidae	extinct	283.5	290.1
Asthenohymenidae	extinct	283.5	290.1
Asthenohymenidae	extinct	283.5	290.1
Asthenohymenidae	extinct	283.5	290.1
Asthenohymenidae	extinct	283.5	290.1
Asthenohymenidae	extinct	283.5	290.1
Asthenohymenidae	extinct	283.5	290.1
Asthenohymenidae	extinct	283.5	290.1
Asthenohymenidae	extinct	283.5	290.1
Asthenohymenidae	extinct	283.5	290.1
Asthenohymenidae	extinct	283.5	290.1
Asthenohymenidae	extinct	283.5	290.1
Asthenohymenidae	extinct	283.5	290.1
Asthenohymenidae	extinct	283.5	290.1
Asthenohymenidae	extinct	283.5	290.1
Asthenohymenidae	extinct	283.5	290.1
Asthenohymenidae	extinct	283.5	290.1
Atactophlebiidae	extinct	266.9	273.01
Atactophlebiidae	extinct	266.9	273.01
Atactophlebiidae	extinct	266.9	273.01
Atactophlebiidae	extinct	266.9	273.01
Atactophlebiidae	extinct	266.9	273.01
Atactophlebiidae	extinct	266.9	273.01
Atactophlebiidae	extinct	266.9	273.01
Atactophlebiidae	extinct	266.9	273.01
Atactophlebiidae	extinct	266.9	273.01
Atactophlebiidae	extinct	266.9	273.01
Atactophlebiidae	extinct	266.9	273.01
Atactophlebiidae	extinct	266.9	273.01
Atactophlebiidae	extinct	266.9	273.01
Atactophlebiidae	extinct	266.9	273.01
Atactophlebiidae	extinct	266.9	273.01
Atactophlebiidae	extinct	266.9	273.01
Atactophlebiidae	extinct	266.9	273.01
Atactophlebiidae	extinct	266.9	273.01
Atactophlebiidae	extinct	266.9	273.01
Atactophlebiidae	extinct	266.9	273.01
Atactophlebiidae	extinct	266.9	273.01
Atactophlebiidae	extinct	266.9	273.01
Atactophlebiidae	extinct	266.9	273.01
Atactophlebiidae	extinct	266.9	273.01
Atactophlebiidae	extinct	266.9	273.01
Atactophlebiidae	extinct	266.9	273.01
Atactophlebiidae	extinct	266.9	273.01
Atactophlebiidae	extinct	266.9	273.01
Atactophlebiidae	extinct	266.9	273.01
Atactophlebiidae	extinct	266.9	273.01
Atactophlebiidae	extinct	266.9	273.01
Atactophlebiidae	extinct	266.9	273.01
Atactophlebiidae	extinct	266.9	273.01
Atactophlebiidae	extinct	266.9	273.01
Atactophlebiidae	extinct	266.9	273.01
Atactophlebiidae	extinct	266.9	273.01
Atactophlebiidae	extinct	266.9	273.01
Atactophlebiidae	extinct	266.9	273.01
Atactophlebiidae	extinct	266.9	273.01
Atactophlebiidae	extinct	266.9	273.01
Atactophlebiidae	extinct	266.9	273.01
Atactophlebiidae	extinct	266.9	273.01
Atactophlebiidae	extinct	266.9	273.01
Atactophlebiidae	extinct	266.9	273.01
Atactophlebiidae	extinct	266.9	273.01
Atactophlebiidae	extinct	266.9	273.01
Atactophlebiidae	extinct	266.9	273.01
Atactophlebiidae	extinct	254.14	259.51
Atactophlebiidae	extinct	273.01	283.5
Atactophlebiidae	extinct	273.01	283.5
Atactophlebiidae	extinct	273.01	283.5
Atactophlebiidae	extinct	273.01	283.5
Atactophlebiidae	extinct	273.01	283.5
Atactophlebiidae	extinct	273.01	283.5
Babalidae	extinct	251.3	252.17
Bajanzhargalanidae	extinct	273.01	283.5
Bardapteridae	extinct	266.9	273.01
Bardapteridae	extinct	266.9	273.01
Bardapteridae	extinct	266.9	273.01
Bardapteridae	extinct	266.9	273.01
Bardapteridae	extinct	266.9	273.01
Bardapteridae	extinct	266.9	273.01
Bardapteridae	extinct	266.9	273.01
Bardapteridae	extinct	266.9	273.01
Bardapteridae	extinct	266.9	273.01
Bardapteridae	extinct	266.9	273.01
Bardapteridae	extinct	266.9	273.01
Bardapteridae	extinct	266.9	273.01
Bardapteridae	extinct	266.9	273.01
Bardapteridae	extinct	266.9	273.01
Bardapteridae	extinct	266.9	273.01
Bardapteridae	extinct	266.9	273.01
Bardapteridae	extinct	266.9	273.01
Bardapteridae	extinct	266.9	273.01
Bardapteridae	extinct	266.9	273.01
Bardapteridae	extinct	266.9	273.01
Bardapteridae	extinct	266.9	273.01
Bardapteridae	extinct	266.9	273.01
Bardapteridae	extinct	266.9	273.01
Bardapteridae	extinct	266.9	273.01
Bardapteridae	extinct	266.9	273.01
Bardapteridae	extinct	266.9	273.01
Bardapteridae	extinct	266.9	273.01
Bardapteridae	extinct	266.9	273.01
Bardapteridae	extinct	266.9	273.01
Bardapteridae	extinct	266.9	273.01
Bardapteridae	extinct	254.14	259.51
Bardapteridae	extinct	254.14	259.51
Bardapteridae	extinct	273.01	283.5
Bardocoleidae	extinct	273.01	283.5
Bardocoleidae	extinct	273.01	283.5
Bardocoleidae	extinct	273.01	283.5
Bardocoleidae	extinct	273.01	283.5
Bardohymenidae	extinct	273.01	283.5
Bardohymenidae	extinct	273.01	283.5
Bardohymenidae	extinct	273.01	283.5
Bardohymenidae	extinct	273.01	283.5
Bardohymenidae	extinct	273.01	283.5
Bardohymenidae	extinct	273.01	283.5
Bardohymenidae	extinct	251.902	259.51
Bardohymenidae	extinct	293.52	298.9
Bardohymenidae	extinct	293.52	298.9
Bardohymenidae	extinct	293.52	298.9
Bardohymenidae	extinct	290.1	293.52
Bardohymenidae	extinct	290.1	293.52
Bardohymenidae	extinct	290.1	293.52
Bardohymenidae	extinct	283.5	290.1
Bardohymenidae	extinct	283.5	290.1
Bardohymenidae	extinct	283.5	290.1
Bardohymenidae	extinct	283.5	290.1
Batkeniidae	extinct	237.0	242.0
Batkeniidae	extinct	237.0	242.0
Batkeniidae	extinct	273.01	283.5
Batkeniidae	extinct	273.01	283.5
Batkeniidae	extinct	273.01	283.5
Belmontiidae	extinct	251.902	254.14
Belmontiidae	extinct	251.902	254.14
Belmontiidae	extinct	251.902	254.14
Belmontiidae	extinct	251.902	254.14
Belostomatidae	extant	208.5	227.0
Belostomatidae	extant	208.5	227.0
Belostomatidae	extant	208.5	227.0
Belostomatidae	extant	208.5	227.0
Belostomatidae	extant	208.5	227.0
Belostomatidae	extant	208.5	227.0
Belostomatidae	extant	208.5	227.0
Belostomatidae	extant	208.5	227.0
Belostomatidae	extant	208.5	227.0
Belostomatidae	extant	208.5	227.0
Belostomatidae	extant	208.5	227.0
Belostomatidae	extant	208.5	227.0
Belostomatidae	extant	208.5	227.0
Belostomatidae	extant	208.5	227.0
Belostomatidae	extant	208.5	227.0
Belostomatidae	extant	208.5	227.0
Belostomatidae	extant	208.5	227.0
Belostomatidae	extant	208.5	227.0
Belostomatidae	extant	208.5	227.0
Belostomatidae	extant	208.5	227.0
Belostomatidae	extant	208.5	227.0
Belostomatidae	extant	208.5	227.0
Belostomatidae	extant	208.5	227.0
Belostomatidae	extant	208.5	227.0
Belostomatidae	extant	208.5	227.0
Belostomatidae	extant	208.5	227.0
Belostomatidae	extant	208.5	227.0
Belostomatidae	extant	208.5	227.0
Belostomatidae	extant	208.5	227.0
Belostomatidae	extant	208.5	227.0
Belostomatidae	extant	208.5	227.0
Belostomatidae	extant	208.5	227.0
Belostomatidae	extant	208.5	227.0
Belostomatidae	extant	208.5	227.0
Belostomatidae	extant	208.5	227.0
Belostomatidae	extant	208.5	227.0
Belostomatidae	extant	208.5	227.0
Belostomatidae	extant	208.5	227.0
Belostomatidae	extant	208.5	227.0
Belostomatidae	extant	208.5	227.0
Belostomatidae	extant	208.5	227.0
Belostomatidae	extant	208.5	227.0
Belostomatidae	extant	208.5	227.0
Belostomatidae	extant	208.5	227.0
Belostomatidae	extant	208.5	227.0
Belostomatidae	extant	208.5	227.0
Belostomatidae	extant	208.5	227.0
Belostomatidae	extant	208.5	227.0
Belostomatidae	extant	208.5	227.0
Belostomatidae	extant	208.5	227.0
Belostomatidae	extant	208.5	227.0
Belostomatidae	extant	208.5	227.0
Belostomatidae	extant	208.5	227.0
Belostomatidae	extant	208.5	227.0
Belostomatidae	extant	208.5	227.0
Belostomatidae	extant	208.5	227.0
Belostomatidae	extant	208.5	227.0
Belostomatidae	extant	208.5	227.0
Biarmohymenidae	extinct	273.01	283.5
Biarmohymenidae	extinct	283.5	290.1
Bintoniellidae	extinct	237.0	242.0
Bintoniellidae	extinct	237.0	242.0
Bintoniellidae	extinct	237.0	242.0
Bintoniellidae	extinct	237.0	242.0
Bintoniellidae	extinct	237.0	242.0
Bintoniellidae	extinct	237.0	242.0
Bintoniellidae	extinct	237.0	242.0
Bintoniellidae	extinct	237.0	242.0
Bintoniellidae	extinct	237.0	242.0
Bintoniellidae	extinct	237.0	242.0
Bintoniellidae	extinct	237.0	242.0
Bintoniellidae	extinct	237.0	242.0
Bintoniellidae	extinct	237.0	242.0
Bintoniellidae	extinct	237.0	242.0
Bintoniellidae	extinct	237.0	242.0
Bintoniellidae	extinct	237.0	242.0
Bintoniellidae	extinct	237.0	242.0
Bintoniellidae	extinct	237.0	242.0
Bintoniellidae	extinct	237.0	242.0
Bintoniellidae	extinct	237.0	242.0
Bintoniellidae	extinct	237.0	242.0
Bintoniellidae	extinct	237.0	242.0
Bintoniellidae	extinct	237.0	242.0
Bintoniellidae	extinct	237.0	242.0
Bintoniellidae	extinct	237.0	242.0
Bintoniellidae	extinct	237.0	242.0
Bintoniellidae	extinct	237.0	242.0
Bintoniellidae	extinct	237.0	242.0
Bintoniellidae	extinct	237.0	242.0
Bintoniellidae	extinct	237.0	242.0
Bintoniellidae	extinct	237.0	242.0
Bintoniellidae	extinct	237.0	242.0
Bintoniellidae	extinct	237.0	242.0
Bintoniellidae	extinct	237.0	242.0
Bintoniellidae	extinct	237.0	242.0
Bintoniellidae	extinct	201.3	208.5
Bintoniellidae	extinct	201.3	208.5
Bintoniellidae	extinct	201.3	208.5
Bintoniellidae	extinct	201.3	208.5
Bintoniellidae	extinct	201.3	208.5
Bintoniellidae	extinct	201.3	208.5
Bintoniellidae	extinct	201.3	208.5
Bintoniellidae	extinct	201.3	208.5
Bintoniellidae	extinct	201.3	208.5
Bintoniellidae	extinct	201.3	208.5
Bintoniellidae	extinct	201.3	208.5
Bintoniellidae	extinct	201.3	208.5
Bintoniellidae	extinct	201.3	208.5
Bintoniellidae	extinct	201.3	208.5
Bittacidae	extant	237.0	239.48
Bittacidae	extant	237.0	239.48
Bittacidae	extant	208.5	227.0
Bittacidae	extant	208.5	227.0
Bittacidae	extant	208.5	227.0
Bittacidae	extant	208.5	227.0
Bittacidae	extant	208.5	227.0
Bittacidae	extant	208.5	227.0
Bittacidae	extant	201.3	208.5
Bittacidae	extant	201.3	208.5
Blattinopsidae	extinct	266.9	273.01
Blattinopsidae	extinct	266.9	273.01
Blattinopsidae	extinct	266.9	273.01
Blattinopsidae	extinct	266.9	273.01
Blattinopsidae	extinct	266.9	273.01
Blattinopsidae	extinct	266.9	273.01
Blattinopsidae	extinct	266.9	273.01
Blattinopsidae	extinct	266.9	273.01
Blattinopsidae	extinct	273.01	283.5
Blattinopsidae	extinct	273.01	283.5
Blattinopsidae	extinct	273.01	283.5
Blattinopsidae	extinct	273.01	283.5
Blattinopsidae	extinct	293.52	298.9
Blattinopsidae	extinct	293.52	298.9
Blattinopsidae	extinct	293.52	298.9
Blattinopsidae	extinct	293.52	298.9
Blattinopsidae	extinct	293.52	298.9
Blattinopsidae	extinct	293.52	298.9
Blattinopsidae	extinct	293.52	298.9
Blattinopsidae	extinct	293.52	298.9
Blattinopsidae	extinct	293.52	298.9
Blattinopsidae	extinct	293.52	298.9
Blattinopsidae	extinct	293.52	298.9
Blattinopsidae	extinct	293.52	298.9
Blattinopsidae	extinct	293.52	298.9
Blattinopsidae	extinct	293.52	298.9
Blattinopsidae	extinct	293.52	298.9
Blattinopsidae	extinct	293.52	298.9
Blattinopsidae	extinct	293.52	298.9
Blattinopsidae	extinct	293.52	298.9
Blattinopsidae	extinct	293.52	298.9
Blattinopsidae	extinct	293.52	298.9
Blattinopsidae	extinct	293.52	298.9
Blattinopsidae	extinct	293.52	298.9
Blattinopsidae	extinct	293.52	298.9
Blattinopsidae	extinct	293.52	298.9
Blattinopsidae	extinct	293.52	298.9
Blattinopsidae	extinct	293.52	298.9
Blattinopsidae	extinct	293.52	298.9
Blattinopsidae	extinct	293.52	298.9
Blattinopsidae	extinct	293.52	298.9
Blattinopsidae	extinct	293.52	298.9
Blattinopsidae	extinct	293.52	298.9
Blattinopsidae	extinct	293.52	298.9
Blattinopsidae	extinct	293.52	298.9
Blattinopsidae	extinct	290.1	293.52
Blattinopsidae	extinct	290.1	293.52
Blattinopsidae	extinct	290.1	293.52
Blattinopsidae	extinct	290.1	293.52
Blattinopsidae	extinct	283.5	290.1
Blattinopsidae	extinct	283.5	290.1
Blattinopsidae	extinct	283.5	290.1
Blattinopsidae	extinct	283.5	290.1
Blattinopsidae	extinct	283.5	290.1
Blattinopsidae	extinct	283.5	290.1
Blattinopsidae	extinct	283.5	290.1
Blattinopsidae	extinct	283.5	290.1
Blattinopsidae	extinct	283.5	290.1
Blattogryllidae	extinct	266.9	273.01
Blattogryllidae	extinct	259.51	264.28
Blattogryllidae	extinct	254.14	259.51
Blattogryllidae	extinct	254.14	259.51
Blattogryllidae	extinct	251.3	252.17
Blattogryllidae	extinct	251.3	252.17
Blattogryllidae	extinct	244.99	247.2
Blattogryllidae	extinct	244.99	247.2
Blattogryllidae	extinct	244.99	247.2
Blattogryllidae	extinct	244.99	247.2
Blattogryllidae	extinct	244.99	247.2
Blattogryllidae	extinct	244.99	247.2
Blattogryllidae	extinct	244.99	247.2
Blattogryllidae	extinct	244.99	247.2
Blattogryllidae	extinct	244.99	247.2
Blattogryllidae	extinct	244.99	247.2
Blattogryllidae	extinct	244.99	247.2
Blattogryllidae	extinct	244.99	247.2
Blattogryllidae	extinct	244.99	247.2
Blattogryllidae	extinct	244.99	247.2
Blattogryllidae	extinct	244.99	247.2
Blattogryllidae	extinct	244.99	247.2
Blattogryllidae	extinct	244.99	247.2
Blattogryllidae	extinct	244.99	247.2
Blattogryllidae	extinct	244.99	247.2
Blattogryllidae	extinct	244.99	247.2
Blattogryllidae	extinct	244.99	247.2
Blattogryllidae	extinct	244.99	247.2
Blattogryllidae	extinct	244.99	247.2
Blattogryllidae	extinct	237.0	242.0
Blattogryllidae	extinct	237.0	242.0
Blattogryllidae	extinct	237.0	242.0
Blattogryllidae	extinct	237.0	242.0
Blattogryllidae	extinct	237.0	242.0
Blattogryllidae	extinct	237.0	242.0
Blattogryllidae	extinct	237.0	242.0
Blattogryllidae	extinct	237.0	242.0
Blattogryllidae	extinct	237.0	242.0
Blattogryllidae	extinct	237.0	242.0
Blattogryllidae	extinct	237.0	242.0
Blattogryllidae	extinct	237.0	242.0
Blattogryllidae	extinct	237.0	242.0
Blattogryllidae	extinct	237.0	242.0
Blattogryllidae	extinct	237.0	242.0
Blattogryllidae	extinct	237.0	242.0
Blattogryllidae	extinct	237.0	242.0
Blattogryllidae	extinct	237.0	242.0
Blattogryllidae	extinct	237.0	242.0
Blattogryllidae	extinct	237.0	242.0
Blattogryllidae	extinct	237.0	242.0
Blattogryllidae	extinct	237.0	242.0
Blattogryllidae	extinct	237.0	242.0
Blattogryllidae	extinct	237.0	242.0
Blattogryllidae	extinct	237.0	242.0
Blattogryllidae	extinct	237.0	242.0
Blattogryllidae	extinct	237.0	242.0
Blattogryllidae	extinct	237.0	242.0
Blattogryllidae	extinct	237.0	242.0
Blattogryllidae	extinct	237.0	242.0
Blattogryllidae	extinct	237.0	242.0
Blattogryllidae	extinct	237.0	242.0
Blattogryllidae	extinct	237.0	242.0
Blattogryllidae	extinct	237.0	242.0
Blattogryllidae	extinct	237.0	242.0
Blattogryllidae	extinct	237.0	242.0
Blattogryllidae	extinct	237.0	242.0
Blattogryllidae	extinct	237.0	242.0
Blattogryllidae	extinct	237.0	242.0
Blattogryllidae	extinct	237.0	242.0
Blattogryllidae	extinct	237.0	242.0
Blattogryllidae	extinct	237.0	242.0
Blattogryllidae	extinct	237.0	242.0
Blattogryllidae	extinct	237.0	242.0
Blattogryllidae	extinct	237.0	242.0
Blattogryllidae	extinct	237.0	242.0
Blattogryllidae	extinct	237.0	242.0
Blattogryllidae	extinct	237.0	242.0
Blattogryllidae	extinct	237.0	242.0
Blattogryllidae	extinct	237.0	242.0
Blattogryllidae	extinct	237.0	242.0
Blattogryllidae	extinct	237.0	242.0
Blattogryllidae	extinct	237.0	242.0
Blattogryllidae	extinct	237.0	242.0
Blattogryllidae	extinct	237.0	242.0
Blattogryllidae	extinct	237.0	242.0
Blattogryllidae	extinct	237.0	242.0
Blattogryllidae	extinct	237.0	242.0
Blattogryllidae	extinct	237.0	242.0
Blattogryllidae	extinct	237.0	242.0
Blattogryllidae	extinct	237.0	242.0
Blattogryllidae	extinct	237.0	242.0
Blattogryllidae	extinct	237.0	242.0
Blattogryllidae	extinct	237.0	242.0
Blattogryllidae	extinct	237.0	242.0
Blattogryllidae	extinct	237.0	242.0
Blattogryllidae	extinct	237.0	242.0
Blattogryllidae	extinct	237.0	242.0
Blattogryllidae	extinct	237.0	242.0
Blattogryllidae	extinct	237.0	242.0
Blattogryllidae	extinct	237.0	242.0
Blattogryllidae	extinct	237.0	242.0
Blattogryllidae	extinct	237.0	242.0
Blattogryllidae	extinct	237.0	242.0
Blattogryllidae	extinct	237.0	242.0
Blattogryllidae	extinct	237.0	242.0
Blattogryllidae	extinct	237.0	242.0
Blattogryllidae	extinct	283.5	290.1
Blattulidae	extinct	237.0	239.48
Blattulidae	extinct	227.0	237.0
Blattulidae	extinct	227.0	237.0
Blattulidae	extinct	227.0	237.0
Blattulidae	extinct	201.3	208.5
Blattulidae	extinct	201.3	208.5
Boreoscytidae	extinct	266.9	273.01
Boreoscytidae	extinct	266.9	273.01
Boreoscytidae	extinct	266.9	273.01
Boreoscytidae	extinct	266.9	273.01
Boreoscytidae	extinct	266.9	273.01
Boreoscytidae	extinct	266.9	273.01
Boreoscytidae	extinct	266.9	273.01
Boreoscytidae	extinct	266.9	273.01
Boreoscytidae	extinct	266.9	273.01
Boreoscytidae	extinct	273.01	283.5
Boreoscytidae	extinct	273.01	283.5
Boreoscytidae	extinct	273.01	283.5
Boreoscytidae	extinct	273.01	283.5
Bradyblattidae	extinct	293.52	298.9
Bradyblattidae	extinct	293.52	298.9
Bradyblattidae	extinct	293.52	298.9
Bradyblattidae	extinct	293.52	298.9
Bradyblattidae	extinct	293.52	298.9
Bradyblattidae	extinct	293.52	298.9
Buprestidae	extant	208.5	227.0
Buprestidae	extant	208.5	227.0
Callimokaltaniidae	extinct	266.9	273.01
Callimokaltaniidae	extinct	266.9	273.01
Callimokaltaniidae	extinct	266.9	273.01
Callimokaltaniidae	extinct	266.9	273.01
Callimokaltaniidae	extinct	266.9	273.01
Caloblattinidae	extinct	201.3	252.17
Caloblattinidae	extinct	242.0	247.2
Caloblattinidae	extinct	242.0	247.2
Caloblattinidae	extinct	237.0	242.0
Caloblattinidae	extinct	237.0	242.0
Caloblattinidae	extinct	237.0	242.0
Caloblattinidae	extinct	237.0	242.0
Caloblattinidae	extinct	237.0	242.0
Caloblattinidae	extinct	237.0	242.0
Caloblattinidae	extinct	237.0	242.0
Caloblattinidae	extinct	237.0	242.0
Caloblattinidae	extinct	237.0	242.0
Caloblattinidae	extinct	237.0	242.0
Caloblattinidae	extinct	237.0	242.0
Caloblattinidae	extinct	237.0	242.0
Caloblattinidae	extinct	237.0	242.0
Caloblattinidae	extinct	237.0	242.0
Caloblattinidae	extinct	237.0	242.0
Caloblattinidae	extinct	237.0	242.0
Caloblattinidae	extinct	237.0	242.0
Caloblattinidae	extinct	237.0	242.0
Caloblattinidae	extinct	237.0	242.0
Caloblattinidae	extinct	237.0	242.0
Caloblattinidae	extinct	237.0	242.0
Caloblattinidae	extinct	237.0	242.0
Caloblattinidae	extinct	237.0	242.0
Caloblattinidae	extinct	237.0	242.0
Caloblattinidae	extinct	237.0	242.0
Caloblattinidae	extinct	237.0	242.0
Caloblattinidae	extinct	237.0	242.0
Caloblattinidae	extinct	237.0	242.0
Caloblattinidae	extinct	237.0	242.0
Caloblattinidae	extinct	237.0	242.0
Caloblattinidae	extinct	237.0	242.0
Caloblattinidae	extinct	237.0	242.0
Caloblattinidae	extinct	237.0	242.0
Caloblattinidae	extinct	237.0	242.0
Caloblattinidae	extinct	237.0	242.0
Caloblattinidae	extinct	237.0	242.0
Caloblattinidae	extinct	237.0	242.0
Caloblattinidae	extinct	237.0	242.0
Caloblattinidae	extinct	237.0	242.0
Caloblattinidae	extinct	237.0	242.0
Caloblattinidae	extinct	237.0	242.0
Caloblattinidae	extinct	237.0	242.0
Caloblattinidae	extinct	237.0	242.0
Caloblattinidae	extinct	237.0	242.0
Caloblattinidae	extinct	237.0	242.0
Caloblattinidae	extinct	237.0	242.0
Caloblattinidae	extinct	237.0	242.0
Caloblattinidae	extinct	237.0	242.0
Caloblattinidae	extinct	237.0	242.0
Caloblattinidae	extinct	237.0	242.0
Caloblattinidae	extinct	237.0	242.0
Caloblattinidae	extinct	237.0	242.0
Caloblattinidae	extinct	237.0	242.0
Caloblattinidae	extinct	237.0	242.0
Caloblattinidae	extinct	237.0	242.0
Caloblattinidae	extinct	237.0	242.0
Caloblattinidae	extinct	237.0	242.0
Caloblattinidae	extinct	237.0	242.0
Caloblattinidae	extinct	237.0	242.0
Caloblattinidae	extinct	237.0	242.0
Caloblattinidae	extinct	237.0	242.0
Caloblattinidae	extinct	237.0	242.0
Caloblattinidae	extinct	237.0	242.0
Caloblattinidae	extinct	237.0	242.0
Caloblattinidae	extinct	237.0	242.0
Caloblattinidae	extinct	237.0	242.0
Caloblattinidae	extinct	237.0	242.0
Caloblattinidae	extinct	237.0	242.0
Caloblattinidae	extinct	237.0	242.0
Caloblattinidae	extinct	237.0	242.0
Caloblattinidae	extinct	237.0	242.0
Caloblattinidae	extinct	237.0	242.0
Caloblattinidae	extinct	237.0	242.0
Caloblattinidae	extinct	237.0	242.0
Caloblattinidae	extinct	237.0	242.0
Caloblattinidae	extinct	237.0	242.0
Caloblattinidae	extinct	237.0	242.0
Caloblattinidae	extinct	237.0	242.0
Caloblattinidae	extinct	237.0	242.0
Caloblattinidae	extinct	237.0	242.0
Caloblattinidae	extinct	237.0	242.0
Caloblattinidae	extinct	237.0	242.0
Caloblattinidae	extinct	237.0	242.0
Caloblattinidae	extinct	237.0	242.0
Caloblattinidae	extinct	237.0	242.0
Caloblattinidae	extinct	237.0	242.0
Caloblattinidae	extinct	237.0	242.0
Caloblattinidae	extinct	237.0	242.0
Caloblattinidae	extinct	237.0	242.0
Caloblattinidae	extinct	237.0	242.0
Caloblattinidae	extinct	237.0	242.0
Caloblattinidae	extinct	237.0	242.0
Caloblattinidae	extinct	237.0	242.0
Caloblattinidae	extinct	237.0	242.0
Caloblattinidae	extinct	237.0	242.0
Caloblattinidae	extinct	237.0	242.0
Caloblattinidae	extinct	237.0	242.0
Caloblattinidae	extinct	237.0	242.0
Caloblattinidae	extinct	237.0	242.0
Caloblattinidae	extinct	237.0	242.0
Caloblattinidae	extinct	237.0	242.0
Caloblattinidae	extinct	237.0	242.0
Caloblattinidae	extinct	237.0	242.0
Caloblattinidae	extinct	237.0	242.0
Caloblattinidae	extinct	237.0	242.0
Caloblattinidae	extinct	237.0	242.0
Caloblattinidae	extinct	237.0	242.0
Caloblattinidae	extinct	237.0	242.0
Caloblattinidae	extinct	237.0	242.0
Caloblattinidae	extinct	237.0	242.0
Caloblattinidae	extinct	237.0	242.0
Caloblattinidae	extinct	237.0	242.0
Caloblattinidae	extinct	237.0	242.0
Caloblattinidae	extinct	237.0	242.0
Caloblattinidae	extinct	237.0	242.0
Caloblattinidae	extinct	237.0	242.0
Caloblattinidae	extinct	237.0	242.0
Caloblattinidae	extinct	237.0	242.0
Caloblattinidae	extinct	237.0	242.0
Caloblattinidae	extinct	237.0	242.0
Caloblattinidae	extinct	237.0	242.0
Caloblattinidae	extinct	237.0	242.0
Caloblattinidae	extinct	237.0	242.0
Caloblattinidae	extinct	237.0	242.0
Caloblattinidae	extinct	237.0	242.0
Caloblattinidae	extinct	237.0	242.0
Caloblattinidae	extinct	237.0	242.0
Caloblattinidae	extinct	237.0	239.48
Caloblattinidae	extinct	227.0	237.0
Caloblattinidae	extinct	227.0	237.0
Caloblattinidae	extinct	227.0	237.0
Caloblattinidae	extinct	227.0	237.0
Caloblattinidae	extinct	227.0	237.0
Caloblattinidae	extinct	227.0	237.0
Caloblattinidae	extinct	227.0	237.0
Caloblattinidae	extinct	227.0	237.0
Caloblattinidae	extinct	227.0	237.0
Caloblattinidae	extinct	227.0	237.0
Caloblattinidae	extinct	227.0	237.0
Caloblattinidae	extinct	201.3	237.0
Caloblattinidae	extinct	208.5	227.0
Caloblattinidae	extinct	208.5	227.0
Caloblattinidae	extinct	208.5	227.0
Caloblattinidae	extinct	208.5	227.0
Caloblattinidae	extinct	208.5	227.0
Caloblattinidae	extinct	201.3	208.5
Caloblattinidae	extinct	201.3	208.5
Caloblattinidae	extinct	201.3	208.5
Caloblattinidae	extinct	201.3	208.5
Caloneuridae	extinct	266.9	273.01
Caloneuridae	extinct	266.9	273.01
Caloneuridae	extinct	266.9	273.01
Caloneuridae	extinct	266.9	273.01
Caloneuridae	extinct	266.9	273.01
Caloneuridae	extinct	266.9	273.01
Caloneuridae	extinct	266.9	273.01
Caloneuridae	extinct	266.9	273.01
Caloneuridae	extinct	266.9	273.01
Caloneuridae	extinct	266.9	273.01
Caloneuridae	extinct	266.9	273.01
Caloneuridae	extinct	266.9	273.01
Caloneuridae	extinct	266.9	273.01
Caloneuridae	extinct	266.9	273.01
Caloneuridae	extinct	266.9	273.01
Caloneuridae	extinct	266.9	273.01
Caloneuridae	extinct	266.9	273.01
Caloneuridae	extinct	266.9	273.01
Caloneuridae	extinct	266.9	273.01
Caloneuridae	extinct	266.9	273.01
Caloneuridae	extinct	266.9	273.01
Caloneuridae	extinct	266.9	273.01
Caloneuridae	extinct	266.9	273.01
Caloneuridae	extinct	266.9	273.01
Caloneuridae	extinct	266.9	273.01
Caloneuridae	extinct	266.9	273.01
Caloneuridae	extinct	266.9	273.01
Caloneuridae	extinct	266.9	273.01
Caloneuridae	extinct	266.9	273.01
Caloneuridae	extinct	266.9	273.01
Caloneuridae	extinct	266.9	273.01
Caloneuridae	extinct	266.9	273.01
Caloneuridae	extinct	259.51	264.28
Caloneuridae	extinct	254.14	259.51
Caloneuridae	extinct	254.14	259.51
Caloneuridae	extinct	273.01	283.5
Caloneuridae	extinct	273.01	283.5
Caloneuridae	extinct	293.52	298.9
Caloneuridae	extinct	293.52	298.9
Caloneuridae	extinct	293.52	298.9
Caloneuridae	extinct	293.52	298.9
Caloneuridae	extinct	283.5	290.1
Caloneuridae	extinct	283.5	290.1
Caloneuridae	extinct	283.5	290.1
Caloneuridae	extinct	283.5	290.1
Caloneuridae	extinct	283.5	290.1
Caloneuridae	extinct	283.5	290.1
Caloneuridae	extinct	283.5	290.1
Caloneuridae	extinct	283.5	290.1
Caloneuridae	extinct	283.5	290.1
Calvertiellidae	extinct	266.9	273.01
Calvertiellidae	extinct	266.9	273.01
Calvertiellidae	extinct	254.14	259.51
Calvertiellidae	extinct	254.14	259.51
Calvertiellidae	extinct	254.14	259.51
Calvertiellidae	extinct	254.14	259.51
Calvertiellidae	extinct	254.14	259.51
Calvertiellidae	extinct	254.14	259.51
Calvertiellidae	extinct	254.14	259.51
Calvertiellidae	extinct	273.01	283.5
Calvertiellidae	extinct	273.01	283.5
Calvertiellidae	extinct	293.52	298.9
Calvertiellidae	extinct	293.52	298.9
Calvertiellidae	extinct	293.52	298.9
Calvertiellidae	extinct	293.52	298.9
Calvertiellidae	extinct	293.52	298.9
Calvertiellidae	extinct	293.52	298.9
Calvertiellidae	extinct	293.52	298.9
Calvertiellidae	extinct	293.52	298.9
Calvertiellidae	extinct	293.52	298.9
Calvertiellidae	extinct	293.52	298.9
Calvertiellidae	extinct	283.5	290.1
Calvertiellidae	extinct	283.5	290.1
Camptoneuritidae	extinct	266.9	273.01
Camptoneuritidae	extinct	266.9	273.01
Camptoneuritidae	extinct	266.9	273.01
Camptoneuritidae	extinct	266.9	273.01
Camptoneuritidae	extinct	266.9	273.01
Camptoneuritidae	extinct	266.9	273.01
Camptoneuritidae	extinct	273.01	283.5
Camptoneuritidae	extinct	273.01	283.5
Camptoneuritidae	extinct	273.01	283.5
Camptoneuritidae	extinct	293.52	298.9
Camptoneuritidae	extinct	283.5	290.1
Camptoneuritidae	extinct	283.5	290.1
Camptoneuritidae	extinct	283.5	290.1
Camptoneuritidae	extinct	283.5	290.1
Camptotaxineuridae	extinct	283.5	290.1
Carabidae	extant	201.3	208.5
Carabidae	extant	201.3	208.5
Carabidae	extant	201.3	208.5
Carabidae	extant	201.3	208.5
Caulopteridae	extinct	293.52	298.9
Cercopionidae	extinct	208.5	227.0
Chaulioditidae	extinct	266.9	273.01
Chaulioditidae	extinct	266.9	273.01
Chaulioditidae	extinct	264.28	266.9
Chaulioditidae	extinct	264.28	266.9
Chaulioditidae	extinct	264.28	266.9
Chaulioditidae	extinct	259.51	264.28
Chaulioditidae	extinct	259.51	264.28
Chaulioditidae	extinct	254.14	259.51
Chaulioditidae	extinct	254.14	259.51
Chaulioditidae	extinct	254.14	259.51
Chaulioditidae	extinct	254.14	259.51
Chaulioditidae	extinct	254.14	259.51
Chaulioditidae	extinct	254.14	259.51
Chaulioditidae	extinct	254.14	259.51
Chaulioditidae	extinct	254.14	259.51
Chaulioditidae	extinct	254.14	259.51
Chaulioditidae	extinct	254.14	259.51
Chaulioditidae	extinct	254.14	259.51
Chaulioditidae	extinct	254.14	259.51
Chaulioditidae	extinct	254.14	259.51
Chaulioditidae	extinct	251.902	254.14
Chaulioditidae	extinct	251.902	254.14
Chaulioditidae	extinct	251.902	254.14
Chaulioditidae	extinct	251.902	254.14
Chaulioditidae	extinct	251.902	254.14
Chaulioditidae	extinct	251.902	254.14
Chaulioditidae	extinct	251.902	254.14
Chaulioditidae	extinct	251.902	254.14
Chaulioditidae	extinct	251.902	254.14
Chaulioditidae	extinct	251.902	254.14
Chaulioditidae	extinct	251.902	254.14
Chaulioditidae	extinct	251.902	254.14
Chaulioditidae	extinct	251.902	254.14
Chaulioditidae	extinct	251.902	254.14
Chaulioditidae	extinct	251.902	254.14
Chaulioditidae	extinct	251.902	254.14
Chaulioditidae	extinct	251.902	254.14
Chaulioditidae	extinct	251.902	254.14
Chaulioditidae	extinct	251.902	254.14
Chaulioditidae	extinct	251.902	254.14
Chaulioditidae	extinct	251.902	254.14
Chaulioditidae	extinct	251.902	254.14
Chaulioditidae	extinct	251.3	252.17
Chaulioditidae	extinct	251.3	252.17
Chaulioditidae	extinct	251.3	252.17
Chaulioditidae	extinct	251.3	252.17
Chaulioditidae	extinct	251.3	252.17
Chaulioditidae	extinct	251.3	252.17
Chaulioditidae	extinct	251.3	252.17
Chaulioditidae	extinct	251.3	252.17
Chaulioditidae	extinct	251.2	251.902
Chaulioditidae	extinct	251.2	251.902
Chaulioditidae	extinct	247.2	249.2
Chaulioditidae	extinct	247.2	251.2
Chaulioditidae	extinct	247.2	251.2
Chaulioditidae	extinct	247.2	251.2
Chaulioditidae	extinct	244.99	247.2
Chaulioditidae	extinct	244.99	247.2
Chaulioditidae	extinct	244.99	247.2
Chaulioditidae	extinct	244.99	247.2
Chaulioditidae	extinct	244.99	247.2
Chaulioditidae	extinct	244.99	247.2
Chaulioditidae	extinct	244.99	247.2
Chaulioditidae	extinct	244.99	247.2
Chaulioditidae	extinct	244.99	247.2
Chaulioditidae	extinct	244.24	244.99
Chaulioditidae	extinct	244.24	244.99
Chaulioditidae	extinct	244.24	244.99
Chaulioditidae	extinct	244.24	244.99
Chaulioditidae	extinct	244.24	244.99
Chaulioditidae	extinct	244.24	244.99
Chaulioditidae	extinct	244.24	244.99
Chaulioditidae	extinct	241.46	243.33
Chaulioditidae	extinct	237.0	247.2
Chelopteridae	extinct	273.01	283.5
Chelopteridae	extinct	283.5	290.1
Chelopteridae	extinct	283.5	290.1
Chelopteridae	extinct	283.5	290.1
Chelopteridae	extinct	283.5	290.1
Chelopteridae	extinct	283.5	290.1
Chelopteridae	extinct	283.5	290.1
Chelopteridae	extinct	283.5	290.1
Chelopteridae	extinct	283.5	290.1
Chelopteridae	extinct	283.5	290.1
Chelopteridae	extinct	283.5	290.1
Chelopteridae	extinct	283.5	290.1
Chelopteridae	extinct	283.5	290.1
Chelopteridae	extinct	283.5	290.1
Chelopteridae	extinct	283.5	290.1
Chelopteridae	extinct	283.5	290.1
Chelopteridae	extinct	283.5	290.1
Chelopteridae	extinct	283.5	290.1
Chelopteridae	extinct	283.5	290.1
Chelopteridae	extinct	283.5	290.1
Chelopteridae	extinct	283.5	290.1
Chelopteridae	extinct	283.5	290.1
Chelopteridae	extinct	283.5	290.1
Chelopteridae	extinct	283.5	290.1
Chelopteridae	extinct	283.5	290.1
Chelopteridae	extinct	283.5	290.1
Chelopteridae	extinct	283.5	290.1
Chelopteridae	extinct	283.5	290.1
Chelopteridae	extinct	283.5	290.1
Chelopteridae	extinct	283.5	290.1
Chelopteridae	extinct	283.5	290.1
Chelopteridae	extinct	283.5	290.1
Chelopteridae	extinct	283.5	290.1
Chelopteridae	extinct	283.5	290.1
Chelopteridae	extinct	283.5	290.1
Chelopteridae	extinct	283.5	290.1
Chelopteridae	extinct	283.5	290.1
Chelopteridae	extinct	283.5	290.1
Chelopteridae	extinct	283.5	290.1
Chelopteridae	extinct	283.5	290.1
Chelopteridae	extinct	283.5	290.1
Chelopteridae	extinct	283.5	290.1
Chelopteridae	extinct	283.5	290.1
Chelopteridae	extinct	283.5	290.1
Chelopteridae	extinct	283.5	290.1
Chelopteridae	extinct	283.5	290.1
Chelopteridae	extinct	283.5	290.1
Chelopteridae	extinct	283.5	290.1
Chelopteridae	extinct	283.5	290.1
Chelopteridae	extinct	283.5	290.1
Chelopteridae	extinct	283.5	290.1
Chelopteridae	extinct	283.5	290.1
Chelopteridae	extinct	283.5	290.1
Chelopteridae	extinct	283.5	290.1
Chelopteridae	extinct	283.5	290.1
Chelopteridae	extinct	283.5	290.1
Chelopteridae	extinct	283.5	290.1
Chelopteridae	extinct	283.5	290.1
Chelopteridae	extinct	283.5	290.1
Chelopteridae	extinct	283.5	290.1
Chelopteridae	extinct	283.5	290.1
Chelopteridae	extinct	283.5	290.1
Chelopteridae	extinct	283.5	290.1
Chelopteridae	extinct	283.5	290.1
Chelopteridae	extinct	283.5	290.1
Chelopteridae	extinct	283.5	290.1
Chelopteridae	extinct	283.5	290.1
Chelopteridae	extinct	283.5	290.1
Chelopteridae	extinct	283.5	290.1
Chelopteridae	extinct	283.5	290.1
Chelopteridae	extinct	283.5	290.1
Chelopteridae	extinct	283.5	290.1
Chelopteridae	extinct	283.5	290.1
Chelopteridae	extinct	283.5	290.1
Chelopteridae	extinct	283.5	290.1
Chiliocyclidae	extinct	227.0	237.0
Chiliocyclidae	extinct	227.0	237.0
Chiliocyclidae	extinct	227.0	237.0
Chiliocyclidae	extinct	208.5	227.0
Chiliocyclidae	extinct	208.5	227.0
Chironomidae	extant	201.3	208.5
Choristosialidae	extinct	283.5	290.1
Chrysomelidae	extant	201.3	208.5
Cicadariae	extant	251.902	254.14
Cicadopsyllidae	extinct	273.01	283.5
Cicadopsyllidae	extinct	273.01	283.5
Cicadopsyllidae	extinct	283.5	290.1
Cladochoristidae	extinct	254.14	259.51
Cladochoristidae	extinct	254.14	259.51
Cladochoristidae	extinct	251.902	254.14
Cladochoristidae	extinct	251.902	254.14
Cladochoristidae	extinct	251.902	254.14
Cladochoristidae	extinct	251.902	254.14
Cladochoristidae	extinct	251.902	254.14
Cladochoristidae	extinct	251.902	254.14
Cladochoristidae	extinct	251.902	254.14
Cladochoristidae	extinct	251.902	254.14
Cladochoristidae	extinct	251.902	254.14
Cladochoristidae	extinct	251.902	254.14
Cladochoristidae	extinct	251.902	254.14
Cladochoristidae	extinct	251.902	254.14
Cladochoristidae	extinct	237.0	242.0
Cladochoristidae	extinct	237.0	242.0
Cladochoristidae	extinct	237.0	242.0
Cladochoristidae	extinct	208.5	227.0
Cladochoristidae	extinct	208.5	227.0
Cladochoristidae	extinct	208.5	227.0
Cladochoristidae	extinct	208.5	227.0
Cladochoristidae	extinct	208.5	227.0
Cladochoristidae	extinct	208.5	227.0
Cladochoristidae	extinct	208.5	227.0
Cladochoristidae	extinct	208.5	227.0
Cladochoristidae	extinct	208.5	227.0
Cladochoristidae	extinct	208.5	227.0
Cladochoristidae	extinct	208.5	227.0
Cladochoristidae	extinct	208.5	227.0
Cladochoristidae	extinct	208.5	227.0
Cladochoristidae	extinct	208.5	227.0
Cladochoristidae	extinct	208.5	227.0
Cladochoristidae	extinct	208.5	227.0
Cladochoristidae	extinct	208.5	227.0
Cladochoristidae	extinct	208.5	227.0
Cladochoristidae	extinct	208.5	227.0
Cladochoristidae	extinct	208.5	227.0
Cladochoristidae	extinct	208.5	227.0
Cladochoristidae	extinct	208.5	227.0
Cladochoristidae	extinct	208.5	227.0
Cladochoristidae	extinct	208.5	227.0
Cladochoristidae	extinct	208.5	227.0
Cladochoristidae	extinct	208.5	227.0
Cladochoristidae	extinct	208.5	227.0
Cladochoristidae	extinct	208.5	227.0
Cladochoristidae	extinct	208.5	227.0
Cladochoristidae	extinct	208.5	227.0
Cladochoristidae	extinct	208.5	227.0
Cladochoristidae	extinct	208.5	227.0
Cladochoristidae	extinct	208.5	227.0
Cladochoristidae	extinct	208.5	227.0
Cladochoristidae	extinct	208.5	227.0
Cladochoristidae	extinct	208.5	227.0
Cladochoristidae	extinct	208.5	227.0
Cladochoristidae	extinct	208.5	227.0
Cladochoristidae	extinct	208.5	227.0
Cnemidolestidae	extinct	273.01	283.5
Cnemidolestidae	extinct	293.52	298.9
Coleopseidae	extinct	293.52	298.9
Coleoscytidae	extinct	266.9	273.01
Coleoscytidae	extinct	266.9	273.01
Coleoscytidae	extinct	266.9	273.01
Coleoscytidae	extinct	266.9	273.01
Coleoscytidae	extinct	266.9	273.01
Coleoscytidae	extinct	266.9	273.01
Coleoscytidae	extinct	266.9	273.01
Coleoscytidae	extinct	266.9	273.01
Coleoscytidae	extinct	266.9	273.01
Coleoscytidae	extinct	266.9	273.01
Coleoscytidae	extinct	266.9	273.01
Coleoscytidae	extinct	266.9	273.01
Coleoscytidae	extinct	266.9	273.01
Coleoscytidae	extinct	266.9	273.01
Coleoscytidae	extinct	266.9	273.01
Coleoscytidae	extinct	266.9	273.01
Colymbotethidae	extinct	208.5	227.0
Colymbotethidae	extinct	208.5	227.0
Colymbotethidae	extinct	208.5	227.0
Colymbotethidae	extinct	208.5	227.0
Colymbotethidae	extinct	208.5	227.0
Colymbotethidae	extinct	208.5	227.0
Colymbotethidae	extinct	208.5	227.0
Colymbotethidae	extinct	208.5	227.0
Colymbotethidae	extinct	208.5	227.0
Colymbotethidae	extinct	208.5	227.0
Colymbotethidae	extinct	208.5	227.0
Colymbotethidae	extinct	208.5	227.0
Colymbotethidae	extinct	208.5	227.0
Colymbotethidae	extinct	208.5	227.0
Colymbotethidae	extinct	208.5	227.0
Colymbotethidae	extinct	208.5	227.0
Colymbotethidae	extinct	208.5	227.0
Compsoblattidae	extinct	293.52	298.9
Compsoblattidae	extinct	293.52	298.9
Coptoclavidae	extinct	244.24	244.99
Coptoclavidae	extinct	244.24	244.99
Coptoclavidae	extinct	244.24	244.99
Coptoclavidae	extinct	201.3	237.0
Coptoclavidae	extinct	227.0	237.0
Coptoclavidae	extinct	227.0	237.0
Coptoclavidae	extinct	227.0	237.0
Coptoclavidae	extinct	221.5	232.0
Coptoclavidae	extinct	227.0	232.0
Coptoclavidae	extinct	227.0	232.0
Coptoclavidae	extinct	227.0	232.0
Coptoclavidae	extinct	227.0	232.0
Coptoclavidae	extinct	227.0	232.0
Coptoclavidae	extinct	227.0	232.0
Coptoclavidae	extinct	227.0	232.0
Coptoclavidae	extinct	227.0	232.0
Coptoclavidae	extinct	227.0	232.0
Coptoclavidae	extinct	227.0	232.0
Coptoclavidae	extinct	227.0	232.0
Coptoclavidae	extinct	227.0	232.0
Coptoclavidae	extinct	227.0	232.0
Coptoclavidae	extinct	227.0	232.0
Coptoclavidae	extinct	227.0	232.0
Coptoclavidae	extinct	227.0	232.0
Coptoclavidae	extinct	227.0	232.0
Coptoclavidae	extinct	227.0	232.0
Coptoclavidae	extinct	227.0	232.0
Coptoclavidae	extinct	227.0	232.0
Coptoclavidae	extinct	227.0	232.0
Coptoclavidae	extinct	227.0	232.0
Coptoclavidae	extinct	227.0	232.0
Coptoclavidae	extinct	227.0	232.0
Coptoclavidae	extinct	227.0	232.0
Coptoclavidae	extinct	227.0	232.0
Coptoclavidae	extinct	227.0	232.0
Coptoclavidae	extinct	227.0	232.0
Coptoclavidae	extinct	227.0	232.0
Coptoclavidae	extinct	227.0	232.0
Coptoclavidae	extinct	227.0	232.0
Coptoclavidae	extinct	227.0	232.0
Coptoclavidae	extinct	227.0	232.0
Coptoclavidae	extinct	227.0	232.0
Coptoclavidae	extinct	227.0	232.0
Coptoclavidae	extinct	227.0	232.0
Coptoclavidae	extinct	227.0	232.0
Coptoclavidae	extinct	227.0	232.0
Coptoclavidae	extinct	227.0	232.0
Coptoclavidae	extinct	227.0	232.0
Coptoclavidae	extinct	227.0	232.0
Coptoclavidae	extinct	227.0	232.0
Coptoclavidae	extinct	227.0	232.0
Coptoclavidae	extinct	227.0	232.0
Coptoclavidae	extinct	227.0	232.0
Coptoclavidae	extinct	227.0	232.0
Coptoclavidae	extinct	227.0	232.0
Coptoclavidae	extinct	227.0	232.0
Coptoclavidae	extinct	227.0	232.0
Coptoclavidae	extinct	227.0	232.0
Coptoclavidae	extinct	227.0	232.0
Coptoclavidae	extinct	227.0	232.0
Coptoclavidae	extinct	227.0	232.0
Coptoclavidae	extinct	227.0	232.0
Coptoclavidae	extinct	227.0	232.0
Coptoclavidae	extinct	227.0	232.0
Coptoclavidae	extinct	227.0	232.0
Coptoclavidae	extinct	227.0	232.0
Coptoclavidae	extinct	227.0	232.0
Coptoclavidae	extinct	227.0	232.0
Coptoclavidae	extinct	227.0	232.0
Coptoclavidae	extinct	227.0	232.0
Coptoclavidae	extinct	227.0	232.0
Coptoclavidae	extinct	227.0	232.0
Coptoclavidae	extinct	227.0	232.0
Coptoclavidae	extinct	227.0	232.0
Coptoclavidae	extinct	227.0	232.0
Coptoclavidae	extinct	227.0	232.0
Coptoclavidae	extinct	227.0	232.0
Coptoclavidae	extinct	227.0	232.0
Coptoclavidae	extinct	227.0	232.0
Coptoclavidae	extinct	227.0	232.0
Coptoclavidae	extinct	227.0	232.0
Coptoclavidae	extinct	227.0	232.0
Coptoclavidae	extinct	227.0	232.0
Coptoclavidae	extinct	208.5	227.0
Coptoclavidae	extinct	208.5	227.0
Coptoclavidae	extinct	209.51	214.03
Coptoclavidae	extinct	201.3	208.5
Coptoclavidae	extinct	201.3	208.5
Coptoclavidae	extinct	201.3	208.5
Coptoclavidae	extinct	201.3	208.5
Coptoclavidae	extinct	201.3	208.5
Coptoclavidae	extinct	201.3	208.5
Coptoclavidae	extinct	201.3	208.5
Coptoclavidae	extinct	201.3	208.5
Coptoclavidae	extinct	201.3	208.5
Coptoclavidae	extinct	201.3	208.5
Coptoclavidae	extinct	201.3	208.5
Coptoclavidae	extinct	201.3	208.5
Coptoclavidae	extinct	201.3	208.5
Coptoclavidae	extinct	201.3	208.5
Coptoclavidae	extinct	201.3	208.5
Coptoclavidae	extinct	201.3	208.5
Coptoclavidae	extinct	201.3	208.5
Coptoclavidae	extinct	201.3	208.5
Coreidae	extant	227.0	237.0
Corixidae	extant	227.0	237.0
Corixidae	extant	208.5	227.0
Creaphididae	extinct	237.0	242.0
Crosaphididae	extinct	208.5	227.0
Crosaphididae	extinct	208.5	227.0
Cupedidae	extant	237.0	242.0
Cupedidae	extant	237.0	242.0
Cupedidae	extant	237.0	242.0
Cupedidae	extant	237.0	242.0
Cupedidae	extant	237.0	242.0
Cupedidae	extant	237.0	242.0
Cupedidae	extant	237.0	242.0
Cupedidae	extant	237.0	242.0
Cupedidae	extant	237.0	242.0
Cupedidae	extant	237.0	242.0
Cupedidae	extant	237.0	242.0
Cupedidae	extant	237.0	242.0
Cupedidae	extant	237.0	242.0
Cupedidae	extant	237.0	242.0
Cupedidae	extant	237.0	242.0
Cupedidae	extant	237.0	242.0
Cupedidae	extant	237.0	242.0
Cupedidae	extant	237.0	242.0
Cupedidae	extant	237.0	242.0
Cupedidae	extant	237.0	242.0
Cupedidae	extant	237.0	242.0
Cupedidae	extant	237.0	242.0
Cupedidae	extant	237.0	242.0
Cupedidae	extant	237.0	242.0
Cupedidae	extant	237.0	242.0
Cupedidae	extant	237.0	242.0
Cupedidae	extant	237.0	242.0
Cupedidae	extant	237.0	242.0
Cupedidae	extant	237.0	242.0
Cupedidae	extant	237.0	242.0
Cupedidae	extant	237.0	242.0
Cupedidae	extant	237.0	242.0
Cupedidae	extant	237.0	242.0
Cupedidae	extant	237.0	242.0
Cupedidae	extant	237.0	242.0
Cupedidae	extant	237.0	242.0
Cupedidae	extant	237.0	242.0
Cupedidae	extant	237.0	242.0
Cupedidae	extant	237.0	242.0
Cupedidae	extant	237.0	242.0
Cupedidae	extant	237.0	242.0
Cupedidae	extant	237.0	242.0
Cupedidae	extant	237.0	242.0
Cupedidae	extant	237.0	242.0
Cupedidae	extant	237.0	242.0
Cupedidae	extant	237.0	242.0
Cupedidae	extant	237.0	242.0
Cupedidae	extant	237.0	242.0
Cupedidae	extant	237.0	239.48
Cupedidae	extant	237.0	242.0
Cupedidae	extant	237.0	242.0
Cupedidae	extant	227.0	237.0
Cupedidae	extant	227.0	237.0
Cupedidae	extant	227.0	237.0
Cupedidae	extant	227.0	237.0
Cupedidae	extant	227.0	237.0
Cupedidae	extant	227.0	237.0
Cupedidae	extant	201.3	208.5
Cupedidae	extant	201.3	208.5
Cupedidae	extant	201.3	208.5
Cupedidae	extant	201.3	208.5
Cupedidae	extant	201.3	208.5
Cupedidae	extant	201.3	208.5
Cupedidae	extant	201.3	208.5
Cupedidae	extant	201.3	208.5
Cupedidae	extant	201.3	208.5
Curvicubitidae	extinct	242.0	247.2
Curvicubitidae	extinct	242.0	247.2
Curvicubitidae	extinct	237.0	242.0
Curvicubitidae	extinct	237.0	242.0
Curvicubitidae	extinct	237.0	242.0
Curvicubitidae	extinct	237.0	242.0
Curvicubitidae	extinct	237.0	242.0
Curvicubitidae	extinct	237.0	242.0
Curvicubitidae	extinct	237.0	242.0
Curvicubitidae	extinct	237.0	242.0
Curvicubitidae	extinct	237.0	242.0
Curvicubitidae	extinct	237.0	242.0
Curvicubitidae	extinct	237.0	242.0
Curvicubitidae	extinct	237.0	242.0
Curvicubitidae	extinct	237.0	242.0
Curvicubitidae	extinct	237.0	239.48
Cyclothemistidae	extinct	227.0	237.0
Cyclothemistidae	extinct	227.0	237.0
Cyclothemistidae	extinct	227.0	237.0
Cymbopsidae	extinct	293.52	298.9
Daldubidae	extinct	237.0	242.0
Dasyleptidae	extinct	266.9	273.01
Dasyleptidae	extinct	266.9	273.01
Dasyleptidae	extinct	266.9	273.01
Dasyleptidae	extinct	266.9	273.01
Dasyleptidae	extinct	266.9	273.01
Dasyleptidae	extinct	266.9	273.01
Dasyleptidae	extinct	266.9	273.01
Dasyleptidae	extinct	266.9	273.01
Dasyleptidae	extinct	266.9	273.01
Dasyleptidae	extinct	266.9	273.01
Dasyleptidae	extinct	266.9	273.01
Dasyleptidae	extinct	266.9	273.01
Dasyleptidae	extinct	266.9	273.01
Dasyleptidae	extinct	266.9	273.01
Dasyleptidae	extinct	266.9	273.01
Dasyleptidae	extinct	266.9	273.01
Dasyleptidae	extinct	266.9	273.01
Dasyleptidae	extinct	266.9	273.01
Dasyleptidae	extinct	266.9	273.01
Dasyleptidae	extinct	266.9	273.01
Dasyleptidae	extinct	266.9	273.01
Dasyleptidae	extinct	266.9	273.01
Dasyleptidae	extinct	266.9	273.01
Dasyleptidae	extinct	266.9	273.01
Dasyleptidae	extinct	266.9	273.01
Dasyleptidae	extinct	266.9	273.01
Dasyleptidae	extinct	266.9	273.01
Dasyleptidae	extinct	266.9	273.01
Dasyleptidae	extinct	266.9	273.01
Dasyleptidae	extinct	266.9	273.01
Dasyleptidae	extinct	266.9	273.01
Dasyleptidae	extinct	266.9	273.01
Dasyleptidae	extinct	266.9	273.01
Dasyleptidae	extinct	266.9	273.01
Dasyleptidae	extinct	266.9	273.01
Dasyleptidae	extinct	266.9	273.01
Dasyleptidae	extinct	266.9	273.01
Dasyleptidae	extinct	266.9	273.01
Dasyleptidae	extinct	266.9	273.01
Dasyleptidae	extinct	266.9	273.01
Dasyleptidae	extinct	266.9	273.01
Dasyleptidae	extinct	266.9	273.01
Dasyleptidae	extinct	266.9	273.01
Dasyleptidae	extinct	266.9	273.01
Dasyleptidae	extinct	266.9	273.01
Dasyleptidae	extinct	266.9	273.01
Dasyleptidae	extinct	266.9	273.01
Dasyleptidae	extinct	266.9	273.01
Dasyleptidae	extinct	266.9	273.01
Dasyleptidae	extinct	266.9	273.01
Dasyleptidae	extinct	266.9	273.01
[truncated: 12,483 more rows]

## Sheet: Genus_level
Taxon_name	Status	MinAge	MaxAge
Abaptilon	extinct	273.01	283.5
Abashevia	extinct	266.9	273.01
Abbrevikhosara	extinct	254.14	259.51
Acosmoblatta	extinct	293.52	298.9
Acosmoblatta	extinct	293.52	298.9
Acropermula	extinct	293.52	298.9
Actinoblattula	extinct	201.3	208.5
Actinohymen	extinct	283.5	290.1
Actinoscytina	extinct	251.902	254.14
Adelidium	extinct	243.33	244.24
Ademosyne	extinct	254.14	259.51
Ademosyne	extinct	254.14	259.51
Ademosyne	extinct	254.14	259.51
Ademosyne	extinct	254.14	259.51
Ademosyne	extinct	244.24	244.99
Ademosyne	extinct	244.24	244.99
Ademosyne	extinct	243.33	244.24
Ademosyne	extinct	237.0	242.0
Ademosyne	extinct	237.0	242.0
Ademosyne	extinct	237.0	242.0
Ademosyne	extinct	237.0	242.0
Ademosyne	extinct	237.0	242.0
Ademosyne	extinct	227.0	237.0
Ademosyne	extinct	227.0	237.0
Ademosyne	extinct	227.0	237.0
Ademosyne	extinct	227.0	237.0
Ademosyne	extinct	227.0	237.0
Ademosyne	extinct	227.0	237.0
Ademosyne	extinct	227.0	237.0
Ademosyne	extinct	227.0	237.0
Ademosyne	extinct	227.0	237.0
Ademosyne	extinct	227.0	237.0
Ademosyne	extinct	227.0	237.0
Ademosyne	extinct	227.0	237.0
Ademosyne	extinct	227.0	237.0
Ademosyne	extinct	227.0	237.0
Ademosyne	extinct	227.0	237.0
Ademosyne	extinct	227.0	237.0
Ademosyne	extinct	227.0	237.0
Ademosyne	extinct	227.0	237.0
Ademosyne	extinct	227.0	237.0
Ademosyne	extinct	227.0	237.0
Ademosyne	extinct	227.0	237.0
Ademosyne	extinct	227.0	237.0
Ademosyne	extinct	227.0	237.0
Ademosyne	extinct	227.0	237.0
Ademosyne	extinct	227.0	237.0
Ademosyne	extinct	227.0	237.0
Ademosyne	extinct	227.0	237.0
Ademosyne	extinct	227.0	237.0
Ademosyne	extinct	227.0	237.0
Ademosyne	extinct	227.0	237.0
Ademosyne	extinct	227.0	237.0
Ademosyne	extinct	227.0	237.0
Ademosyne	extinct	227.0	237.0
Ademosyne	extinct	227.0	237.0
Ademosyne	extinct	227.0	237.0
Ademosyne	extinct	227.0	237.0
Ademosyne	extinct	227.0	237.0
Ademosyne	extinct	227.0	237.0
Ademosyne	extinct	227.0	237.0
Ademosyne	extinct	227.0	237.0
Ademosyne	extinct	227.0	237.0
Ademosyne	extinct	227.0	237.0
Ademosyne	extinct	227.0	237.0
Ademosyne	extinct	227.0	237.0
Ademosyne	extinct	227.0	237.0
Ademosyne	extinct	227.0	237.0
Ademosyne	extinct	227.0	237.0
Ademosyne	extinct	227.0	237.0
Ademosyne	extinct	227.0	237.0
Ademosyne	extinct	227.0	237.0
Ademosyne	extinct	227.0	237.0
Ademosyne	extinct	227.0	237.0
Ademosyne	extinct	227.0	237.0
Ademosyne	extinct	227.0	237.0
Ademosyne	extinct	227.0	237.0
Ademosyne	extinct	227.0	237.0
Ademosyne	extinct	227.0	237.0
Ademosyne	extinct	227.0	237.0
Ademosyne	extinct	227.0	237.0
Ademosyne	extinct	227.0	237.0
Ademosyne	extinct	227.0	237.0
Ademosyne	extinct	227.0	237.0
Ademosyne	extinct	227.0	237.0
Ademosyne	extinct	227.0	237.0
Ademosyne	extinct	227.0	237.0
Ademosyne	extinct	227.0	237.0
Ademosyne	extinct	227.0	237.0
Ademosyne	extinct	227.0	237.0
Ademosyne	extinct	227.0	237.0
Ademosyne	extinct	227.0	237.0
Ademosyne	extinct	227.0	237.0
Ademosyne	extinct	227.0	237.0
Ademosyne	extinct	227.0	237.0
Ademosyne	extinct	227.0	237.0
Ademosyne	extinct	227.0	237.0
Ademosyne	extinct	227.0	237.0
Ademosyne	extinct	227.0	237.0
Ademosyne	extinct	227.0	237.0
Ademosyne	extinct	227.0	237.0
Ademosyne	extinct	227.0	237.0
Ademosyne	extinct	227.0	237.0
Ademosyne	extinct	227.0	237.0
Ademosyne	extinct	227.0	237.0
Ademosyne	extinct	227.0	237.0
Ademosyne	extinct	227.0	237.0
Ademosyne	extinct	227.0	237.0
Ademosyne	extinct	227.0	237.0
Ademosyne	extinct	227.0	237.0
Ademosyne	extinct	227.0	237.0
Ademosyne	extinct	227.0	237.0
Ademosyne	extinct	227.0	237.0
Ademosyne	extinct	227.0	237.0
Ademosyne	extinct	227.0	237.0
Ademosyne	extinct	227.0	237.0
Ademosyne	extinct	227.0	237.0
Ademosyne	extinct	227.0	237.0
Ademosyne	extinct	227.0	237.0
Ademosyne	extinct	227.0	237.0
Ademosyne	extinct	227.0	237.0
Ademosyne	extinct	227.0	237.0
Ademosyne	extinct	227.0	237.0
Ademosyne	extinct	227.0	237.0
Ademosyne	extinct	227.0	237.0
Ademosyne	extinct	227.0	237.0
Ademosyne	extinct	227.0	237.0
Ademosyne	extinct	227.0	237.0
Ademosyne	extinct	227.0	237.0
Ademosyne	extinct	227.0	237.0
Ademosyne	extinct	227.0	237.0
Ademosyne	extinct	227.0	237.0
Ademosyne	extinct	227.0	237.0
Ademosyne	extinct	227.0	237.0
Ademosyne	extinct	227.0	237.0
Ademosyne	extinct	227.0	237.0
Ademosyne	extinct	227.0	237.0
Ademosyne	extinct	227.0	237.0
Ademosyne	extinct	227.0	237.0
Ademosyne	extinct	227.0	237.0
Ademosyne	extinct	227.0	237.0
Ademosyne	extinct	227.0	237.0
Ademosyne	extinct	227.0	237.0
Ademosyne	extinct	227.0	237.0
Ademosyne	extinct	227.0	237.0
Ademosyne	extinct	227.0	237.0
Ademosyne	extinct	227.0	237.0
Ademosyne	extinct	227.0	237.0
Ademosyne	extinct	227.0	237.0
Ademosyne	extinct	227.0	237.0
Ademosyne	extinct	227.0	237.0
Ademosyne	extinct	227.0	237.0
Ademosyne	extinct	227.0	237.0
Ademosyne	extinct	227.0	237.0
Ademosyne	extinct	227.0	237.0
Ademosyne	extinct	227.0	237.0
Ademosyne	extinct	208.5	227.0
Ademosyne	extinct	208.5	227.0
Ademosyne	extinct	208.5	227.0
Ademosyne	extinct	208.5	227.0
Ademosyne	extinct	208.5	227.0
Ademosyne	extinct	208.5	227.0
Ademosyne	extinct	208.5	227.0
Ademosyne	extinct	208.5	227.0
Ademosyne	extinct	208.5	227.0
Ademosyne	extinct	208.5	227.0
Ademosyne	extinct	208.5	227.0
Ademosyne	extinct	208.5	227.0
Ademosyne	extinct	208.5	227.0
Ademosyne	extinct	208.5	227.0
Ademosyne	extinct	208.5	227.0
Ademosyne	extinct	208.5	227.0
Ademosyne	extinct	208.5	227.0
Ademosyne	extinct	208.5	227.0
Ademosyne	extinct	208.5	227.0
Ademosyne	extinct	208.5	227.0
Ademosyne	extinct	208.5	227.0
Ademosyne	extinct	208.5	227.0
Ademosyne	extinct	208.5	227.0
Ademosyne	extinct	208.5	227.0
Ademosyne	extinct	208.5	227.0
Ademosyne	extinct	208.5	227.0
Ademosyne	extinct	208.5	227.0
Ademosynoides	extinct	227.0	237.0
Ademosynoides	extinct	227.0	237.0
Ademosynoides	extinct	208.5	227.0
Ademosynoides	extinct	208.5	227.0
Ademosynoides	extinct	208.5	227.0
Ademosynoides	extinct	208.5	227.0
Ademosynoides	extinct	208.5	227.0
Ademosynoides	extinct	208.5	227.0
Ademosynoides	extinct	208.5	227.0
Ademosynoides	extinct	208.5	227.0
Ademosynoides	extinct	208.5	227.0
Adumbratomorpha	extinct	273.01	283.5
Adumbratus	extinct	266.9	273.01
Adumbratus	extinct	266.9	273.01
Adzhajloutshella	extinct	237.0	242.0
Adzhajloutshella	extinct	237.0	242.0
Adzhajloutshella	extinct	237.0	242.0
Aenigmatidia	extinct	266.9	273.01
Aenigmidelia	extinct	266.9	273.01
Aenigmocoleus	extinct	259.51	264.28
Aenigmocoleus	extinct	254.14	259.51
Aenne	extinct	201.3	208.5
Aeroplana	extinct	208.5	227.0
Aetophlebiopsis	extinct	273.01	283.5
Aetophlebiopsis	extinct	273.01	283.5
Afristella	extinct	227.0	237.0
Afrochoristella	extinct	273.01	283.5
Afrocladus	extinct	251.902	259.51
Afrocladus	extinct	251.902	259.51
Afrocupes	extinct	283.5	290.1
Afroedischia	extinct	259.51	264.28
Afrogrylloblattus	extinct	251.902	254.14
Afrohagla	extinct	227.0	237.0
Afrohagla	extinct	227.0	237.0
Afrohagla	extinct	227.0	237.0
Afrohagla	extinct	227.0	237.0
Afropereboria_gen_nov	extinct	266.0	268.0
Afropereboria_gen_nov	extinct	266.0	268.0
Afropereboria_gen_nov	extinct	266.0	268.0
Afroperla	extinct	251.902	254.14
Afrostenovicia	extinct	251.902	254.14
Afrotaldycupes	extinct	251.902	254.14
Afrotaldycupes	extinct	251.902	254.14
Afrotriassothemis	extinct	227.0	237.0
Afrotriassothemis	extinct	227.0	237.0
Afrotriassothemis	extinct	227.0	237.0
Afrotriassothemis	extinct	227.0	237.0
Afrozygopteron_gen_nov	extinct	266.0	268.0
Agetopanorpa	extinct	266.9	273.01
Agetopanorpa	extinct	266.9	273.01
Agetopanorpa	extinct	266.9	273.01
Agetopanorpa	extinct	266.9	273.01
Agetopanorpa	extinct	266.9	273.01
Agetopanorpa	extinct	266.9	273.01
Agetopanorpa	extinct	266.9	273.01
Agetopanorpa	extinct	266.9	273.01
Agetopanorpa	extinct	266.9	273.01
Agetopanorpa	extinct	266.9	273.01
Agetopanorpa	extinct	266.9	273.01
Agetopanorpa	extinct	266.9	273.01
Agetopanorpa	extinct	266.9	273.01
Agetopanorpa	extinct	266.9	273.01
Agetopanorpa	extinct	266.9	273.01
Agetopanorpa	extinct	266.9	273.01
Agetopanorpa	extinct	266.9	273.01
Agetopanorpa	extinct	266.9	273.01
Agetopanorpa	extinct	266.9	273.01
Agetopanorpa	extinct	266.9	273.01
Agetopanorpa	extinct	266.9	273.01
Agetopanorpa	extinct	266.9	273.01
Agetopanorpa	extinct	266.9	273.01
Agetopanorpa	extinct	266.9	273.01
Agetopanorpa	extinct	266.9	273.01
Agetopanorpa	extinct	266.9	273.01
Agetopanorpa	extinct	266.9	273.01
Agetopanorpa	extinct	266.9	273.01
Agetopanorpa	extinct	266.9	273.01
Agetopanorpa	extinct	266.9	273.01
Agetopanorpa	extinct	266.9	273.01
Agetopanorpa	extinct	266.9	273.01
Agetopanorpa	extinct	266.9	273.01
Agetopanorpa	extinct	266.9	273.01
Agetopanorpa	extinct	266.9	273.01
Agetopanorpa	extinct	266.9	273.01
Agetopanorpa	extinct	266.9	273.01
Agetopanorpa	extinct	266.9	273.01
Agetopanorpa	extinct	266.9	273.01
Agetopanorpa	extinct	266.9	273.01
Agetopanorpa	extinct	266.9	273.01
Agetopanorpa	extinct	266.9	273.01
Agetopanorpa	extinct	266.9	273.01
Agetopanorpa	extinct	266.9	273.01
Agetopanorpa	extinct	266.9	273.01
Agetopanorpa	extinct	266.9	273.01
Agetopanorpa	extinct	266.9	273.01
Agetopanorpa	extinct	266.9	273.01
Agetopanorpa	extinct	266.9	273.01
Agetopanorpa	extinct	266.9	273.01
Agetopanorpa	extinct	266.9	273.01
Agetopanorpa	extinct	266.9	273.01
Agetopanorpa	extinct	266.9	273.01
Agetopanorpa	extinct	266.9	273.01
Agetopanorpa	extinct	266.9	273.01
Agetopanorpa	extinct	266.9	273.01
Agetopanorpa	extinct	266.9	273.01
Agetopanorpa	extinct	266.9	273.01
Agetopanorpa	extinct	266.9	273.01
Agetopanorpa	extinct	266.9	273.01
Agetopanorpa	extinct	266.9	273.01
Agetopanorpa	extinct	266.9	273.01
Agetopanorpa	extinct	266.9	273.01
Agetopanorpa	extinct	266.9	273.01
Agetopanorpa	extinct	266.9	273.01
Agetopanorpa	extinct	266.9	273.01
Agetopanorpa	extinct	266.9	273.01
Agetopanorpa	extinct	266.9	273.01
Agetopanorpa	extinct	266.9	273.01
Agetopanorpa	extinct	266.9	273.01
Agetopanorpa	extinct	266.9	273.01
Agetopanorpa	extinct	266.9	273.01
Agetopanorpa	extinct	266.9	273.01
Agetopanorpa	extinct	266.9	273.01
Agetopanorpa	extinct	266.9	273.01
Agetopanorpa	extinct	266.9	273.01
Agetopanorpa	extinct	266.9	273.01
Agetopanorpa	extinct	266.9	273.01
Agetopanorpa	extinct	266.9	273.01
Agetopanorpa	extinct	266.9	273.01
Agetopanorpa	extinct	266.9	273.01
Agetopanorpa	extinct	266.9	273.01
Agetopanorpa	extinct	266.9	273.01
Agetopanorpa	extinct	266.9	273.01
Agetopanorpa	extinct	266.9	273.01
Agetopanorpa	extinct	266.9	273.01
Agetopanorpa	extinct	266.9	273.01
Agetopanorpa	extinct	266.9	273.01
Agetopanorpa	extinct	266.9	273.01
Agetopanorpa	extinct	266.9	273.01
Agetopanorpa	extinct	266.9	273.01
Agetopanorpa	extinct	266.9	273.01
Agetopanorpa	extinct	266.9	273.01
Agetopanorpa	extinct	266.9	273.01
Agetopanorpa	extinct	266.9	273.01
Agetopanorpa	extinct	266.9	273.01
Agetopanorpa	extinct	266.9	273.01
Agetopanorpa	extinct	266.9	273.01
Agetopanorpa	extinct	266.9	273.01
Agetopanorpa	extinct	266.9	273.01
Agetopanorpa	extinct	266.9	273.01
Agetopanorpa	extinct	266.9	273.01
Agetopanorpa	extinct	266.9	273.01
Agetopanorpa	extinct	266.9	273.01
Agetopanorpa	extinct	266.9	273.01
Agetopanorpa	extinct	266.9	273.01
Agetopanorpa	extinct	266.9	273.01
Agetopanorpa	extinct	266.9	273.01
Agetopanorpa	extinct	266.9	273.01
Agetopanorpa	extinct	266.9	273.01
Agetopanorpa	extinct	266.9	273.01
Agetopanorpa	extinct	266.9	273.01
Agetopanorpa	extinct	266.9	273.01
Agetopanorpa	extinct	266.9	273.01
Agetopanorpa	extinct	266.9	273.01
Agetopanorpa	extinct	266.9	273.01
Agetopanorpa	extinct	266.9	273.01
Agetopanorpa	extinct	266.9	273.01
Agetopanorpa	extinct	266.9	273.01
Agetopanorpa	extinct	266.9	273.01
Agetopanorpa	extinct	266.9	273.01
Agetopanorpa	extinct	266.9	273.01
Agetopanorpa	extinct	266.9	273.01
Agetopanorpa	extinct	266.9	273.01
Agetopanorpa	extinct	266.9	273.01
Agetopanorpa	extinct	266.9	273.01
Agetopanorpa	extinct	266.9	273.01
Agetopanorpa	extinct	266.9	273.01
Agetopanorpa	extinct	266.9	273.01
Agetopanorpa	extinct	254.14	259.51
Agetopanorpa	extinct	254.14	259.51
Agetopanorpa	extinct	254.14	259.51
Agetopanorpa	extinct	254.14	259.51
Agetopanorpa	extinct	254.14	259.51
Agetopanorpa	extinct	251.902	254.14
Agetopanorpa	extinct	251.902	254.14
Agetopanorpa	extinct	251.902	254.14
Agetopanorpa	extinct	251.902	254.14
Agetopanorpa	extinct	251.902	254.14
Agetopanorpa	extinct	251.902	254.14
Agetopanorpa	extinct	251.902	254.14
Agetopanorpa	extinct	251.902	254.14
Agetopanorpa	extinct	251.902	254.14
Agetopanorpa	extinct	251.902	254.14
Agetopanorpa	extinct	251.902	254.14
Agetopanorpa	extinct	251.902	254.14
Agetopanorpa	extinct	237.0	242.0
Agetopanorpa	extinct	237.0	242.0
Agetopanorpa	extinct	237.0	242.0
Agetopanorpa	extinct	273.01	283.5
Agetopanorpa	extinct	273.01	283.5
Agetopanorpa	extinct	273.01	283.5
Agetopanorpa	extinct	273.01	283.5
Agetopanorpa	extinct	273.01	283.5
Agetopanorpa	extinct	273.01	283.5
Agetopanorpa	extinct	273.01	283.5
Agetopanorpa	extinct	273.01	283.5
Agetopanorpa	extinct	273.01	283.5
Agetopanorpa	extinct	273.01	283.5
Agetopanorpa	extinct	273.01	283.5
Agetopanorpa	extinct	283.5	290.1
Agrascapha	extinct	227.0	237.0
Ahagla	extinct	237.0	242.0
Aiban	extinct	237.0	242.0
Aibolitus	extinct	273.01	283.5
Aibolitus	extinct	273.01	283.5
Aibolitus	extinct	273.01	283.5
Aibolitus	extinct	283.5	290.1
Aissoblatta	extinct	259.51	264.28
Aissoblatta	extinct	259.51	264.28
Aissoblatta	extinct	259.51	264.28
Aissoblatta	extinct	259.51	264.28
Aissoblatta	extinct	251.902	254.14
Aissoblatta	extinct	251.902	254.14
Aissoblatta	extinct	283.5	290.1
Alectoneura	extinct	293.52	298.9
Alekhosara	extinct	259.51	264.28
Aleuronympha	extinct	251.902	254.14
Aleuronympha	extinct	251.902	254.14
Aleuronympha	extinct	251.902	254.14
Aleuronympha	extinct	251.902	254.14
Alexahymen	extinct	293.52	298.9
Alexahymen	extinct	293.52	298.9
Alexahymen	extinct	293.52	298.9
Alexandrinia	extinct	254.14	259.51
Alexandrinia	extinct	254.14	259.51
Alexandrinia	extinct	254.14	259.51
Alexandrinia	extinct	254.14	259.51
Alexandrinia	extinct	283.5	290.1
Alexandrinia	extinct	283.5	290.1
Alexandrinia	extinct	283.5	290.1
Alexandrinia	extinct	283.5	290.1
Alexandrinia	extinct	283.5	290.1
Alexandrinia	extinct	283.5	290.1
Alexandrinia	extinct	283.5	290.1
Alexandrinia	extinct	283.5	290.1
Alexandrinia	extinct	283.5	290.1
Alexandrinia	extinct	283.5	290.1
Alexandrinia	extinct	283.5	290.1
Alexandrinia	extinct	283.5	290.1
Alexandrinia	extinct	283.5	290.1
Alexandrinia	extinct	283.5	290.1
Alexandrinia	extinct	283.5	290.1
Alexandrinia	extinct	283.5	290.1
Alexandrinia	extinct	283.5	290.1
Alexandrinia	extinct	283.5	290.1
Alexandrinia	extinct	283.5	290.1
Alexandrinia	extinct	283.5	290.1
Alexandrinia	extinct	283.5	290.1
Alexarasnia	extinct	254.14	259.51
Alexarasnia	extinct	254.14	259.51
Alexrasnitsynia	extinct	273.01	283.5
Alienus	extinct	293.52	298.9
Alinka	extinct	208.5	227.0
Alinka	extinct	208.5	227.0
Allochorista	extinct	237.0	239.48
Altajopanorpa	extinct	266.9	273.01
Altajopanorpa	extinct	266.9	273.01
Altajopanorpa	extinct	266.9	273.01
Altajopanorpa	extinct	266.9	273.01
Altajopanorpa	extinct	266.9	273.01
Altajopanorpa	extinct	266.9	273.01
Altajopanorpa	extinct	266.9	273.01
Altajopanorpa	extinct	266.9	273.01
Altajopanorpa	extinct	266.9	273.01
Altajopanorpa	extinct	266.9	273.01
Altajopanorpa	extinct	266.9	273.01
Altajopanorpa	extinct	266.9	273.01
Altajopanorpa	extinct	266.9	273.01
Altajopanorpa	extinct	266.9	273.01
Altajopanorpa	extinct	266.9	273.01
Altajopanorpa	extinct	266.9	273.01
Altajopanorpa	extinct	266.9	273.01
Altajopanorpa	extinct	266.9	273.01
Altajopanorpa	extinct	266.9	273.01
Altajopanorpa	extinct	266.9	273.01
Altajopanorpa	extinct	266.9	273.01
Altajopanorpa	extinct	266.9	273.01
Altajopanorpa	extinct	266.9	273.01
Altajopanorpa	extinct	266.9	273.01
Altajopanorpa	extinct	266.9	273.01
Altajopanorpa	extinct	266.9	273.01
Altajopanorpa	extinct	266.9	273.01
Altajopanorpa	extinct	266.9	273.01
Altajopanorpa	extinct	266.9	273.01
Altajopanorpa	extinct	266.9	273.01
Altajopanorpa	extinct	266.9	273.01
Altajopanorpa	extinct	266.9	273.01
Altajopanorpa	extinct	266.9	273.01
Altajopanorpa	extinct	266.9	273.01
Altajopanorpa	extinct	264.28	266.9
Altajopanorpa	extinct	264.28	266.9
Altajopanorpa	extinct	264.28	266.9
Altajopanorpa	extinct	264.28	266.9
Altajopanorpa	extinct	264.28	266.9
Altajopanorpa	extinct	264.28	266.9
Altajopanorpa	extinct	251.902	254.14
Alveolacupes	extinct	201.3	208.5
Alveolacupes	extinct	201.3	208.5
Amblyblatta	extinct	293.52	298.9
Amekeoblatta	extinct	259.51	264.28
Amoeboblatta	extinct	293.52	298.9
Anablatta	extinct	237.0	239.48
Anaidelia	extinct	237.0	242.0
Anakitala	extinct	251.902	254.14
Analiomopterites	extinct	266.9	273.01
Analiomopterites	extinct	266.9	273.01
Analiomopterites	extinct	266.9	273.01
Anaprosbole	extinct	266.9	273.01
Anaprosbole	extinct	266.9	273.01
Anaprosbole	extinct	266.9	273.01
Anconeura	extinct	293.52	298.9
Ancoptera	extinct	293.52	298.9
Ancoptera	extinct	293.52	298.9
Anelcana	extinct	283.5	290.1
Anemeca	extinct	237.0	242.0
Anepismus	extinct	201.3	208.5
Angaroptera	extinct	273.01	283.5
Angustichorista	extinct	254.14	259.51
Angustichorista	extinct	254.14	259.51
Angustichorista	extinct	254.14	259.51
Angustichorista	extinct	254.14	259.51
Angustichorista	extinct	254.14	259.51
Angustichorista	extinct	254.14	259.51
Angustichorista	extinct	254.14	259.51
Angustichorista	extinct	254.14	259.51
Anhydrophilus	extinct	201.3	208.5
Anhydrophilus	extinct	201.3	208.5
Anhydrophilus	extinct	201.3	208.5
Anhydrophilus	extinct	201.3	208.5
Anhydrophilus	extinct	201.3	208.5
Anhydrophilus	extinct	201.3	208.5
Anisinodus	extinct	244.99	247.2
Anoblattogryllus	extinct	237.0	242.0
Anoblattogryllus	extinct	237.0	242.0
Anomalogramma	extinct	283.5	290.1
Anomalogramma	extinct	283.5	290.1
Anomalohymen	extinct	283.5	290.1
Anomaloscytina	extinct	251.902	254.14
Anomaloscytina	extinct	251.902	254.14
Anormochorista	extinct	283.5	290.1
Anthohymen	extinct	273.01	283.5
Anthracoblattina	extinct	293.52	298.9
Anthracoblattina	extinct	293.52	298.9
Anthracoblattina	extinct	293.52	298.9
Anthracoblattina	extinct	293.52	298.9
Anthracoblattina	extinct	293.52	298.9
Anthracoblattina	extinct	293.52	298.9
Anthracoblattina	extinct	293.52	298.9
Anthracoblattina	extinct	293.52	298.9
Anthracoblattina	extinct	293.52	298.9
Anthracoblattina	extinct	293.52	298.9
Anthracoblattina	extinct	293.52	298.9
Anthracoblattina	extinct	293.52	298.9
Anthracoblattina	extinct	293.52	298.9
Anthracoblattina	extinct	293.52	298.9
Anthracoblattina	extinct	293.52	298.9
Anthracoblattina	extinct	290.1	293.52
Anthracoblattina	extinct	290.1	293.52
Anthracoblattina	extinct	290.1	293.52
Anthracoblattina	extinct	290.1	293.52
Anthracoblattina	extinct	290.1	293.52
Anthracoblattina	extinct	290.1	293.52
Anthracoblattina	extinct	290.1	293.52
Anthracoblattina	extinct	290.1	293.52
Anthracoblattina	extinct	283.5	290.1
Anusoblatta	extinct	237.0	239.48
Apachelytron	extinct	293.52	298.9
Apempherus	extinct	293.52	298.9
Apempherus	extinct	293.52	298.9
Apempherus	extinct	293.52	298.9
Apheloneura	extinct	273.01	283.5
Apheloneura	extinct	273.01	283.5
Apheloneura	extinct	283.5	290.1
Apheloneura	extinct	283.5	290.1
Apheloneura	extinct	283.5	290.1
Apheloneura	extinct	283.5	290.1
Apheloneura	extinct	283.5	290.1
Apheloodes	extinct	208.5	227.0
Apheloodes	extinct	208.5	227.0
Apheloscyta	extinct	227.0	237.0
Apheloscyta	extinct	208.5	227.0
Apheloscyta	extinct	208.5	227.0
Apheloscyta	extinct	208.5	227.0
Aphryganoneura	extinct	251.902	254.14
Appertia	extinct	283.5	290.1
Apsidoneura	extinct	283.5	290.1
Apsidoneura	extinct	283.5	290.1
Apsidoneura	extinct	283.5	290.1
Arachnophasma	extinct	273.01	283.5
Archaeobehningia	extinct	237.0	247.2
Archaeomaguviopsis	extinct	237.0	247.2
Archaeomalthus	extinct	251.3	252.17
Archebittacus	extinct	208.5	227.0
Archebittacus	extinct	208.5	227.0
Archebittacus	extinct	208.5	227.0
Archebittacus	extinct	208.5	227.0
Archebittacus	extinct	208.5	227.0
Archebittacus	extinct	208.5	227.0
Archedilaropsis	extinct	201.3	208.5
Archelytron	extinct	283.5	290.1
Archeosmylus	extinct	251.902	254.14
Archeosmylus	extinct	251.902	254.14
Archeosmylus	extinct	251.902	254.14
Archeosmylus	extinct	208.5	227.0
Archeosmylus	extinct	208.5	227.0
Archeosmylus	extinct	208.5	227.0
Archeosmylus	extinct	208.5	227.0
Archeosmylus	extinct	208.5	227.0
Archeosmylus	extinct	208.5	227.0
Archeosmylus	extinct	208.5	227.0
Archepetromantis	extinct	251.902	254.14
Archepsychops	extinct	208.5	227.0
Archescytina	extinct	266.9	273.01
Archescytina	extinct	266.9	273.01
Archescytina	extinct	266.9	273.01
Archescytina	extinct	266.9	273.01
Archescytina	extinct	266.9	273.01
Archescytina	extinct	266.9	273.01
Archescytina	extinct	266.9	273.01
Archescytina	extinct	266.9	273.01
Archescytina	extinct	266.9	273.01
Archescytina	extinct	266.9	273.01
Archescytina	extinct	266.9	273.01
Archescytina	extinct	266.9	273.01
Archescytina	extinct	266.9	273.01
Archescytina	extinct	266.9	273.01
Archescytina	extinct	266.9	273.01
Archescytina	extinct	266.9	273.01
Archescytina	extinct	266.9	273.01
Archescytina	extinct	266.9	273.01
Archescytina	extinct	266.9	273.01
Archescytina	extinct	266.9	273.01
Archescytina	extinct	266.9	273.01
Archescytina	extinct	266.9	273.01
Archescytina	extinct	266.9	273.01
Archescytina	extinct	266.9	273.01
Archescytina	extinct	266.9	273.01
Archescytina	extinct	273.01	283.5
Archescytina	extinct	273.01	283.5
Archescytina	extinct	273.01	283.5
Archescytina	extinct	273.01	283.5
Archescytina	extinct	273.01	283.5
Archescytina	extinct	273.01	283.5
Archescytina	extinct	273.01	283.5
Archescytina	extinct	273.01	283.5
Archescytina	extinct	273.01	283.5
Archescytina	extinct	273.01	283.5
Archescytina	extinct	273.01	283.5
Archescytina	extinct	273.01	283.5
Archescytina	extinct	273.01	283.5
Archescytina	extinct	273.01	283.5
Archescytina	extinct	273.01	283.5
Archescytina	extinct	273.01	283.5
Archescytina	extinct	273.01	283.5
Archescytina	extinct	273.01	283.5
Archescytina	extinct	283.5	290.1
Archescytina	extinct	283.5	290.1
Archescytina	extinct	283.5	290.1
Archescytina	extinct	283.5	290.1
Archescytina	extinct	283.5	290.1
Archescytina	extinct	283.5	290.1
Archescytina	extinct	283.5	290.1
Archescytina	extinct	283.5	290.1
Archescytina	extinct	283.5	290.1
Archescytina	extinct	283.5	290.1
Archescytina	extinct	283.5	290.1
Archescytina	extinct	283.5	290.1
Archetingis	extinct	237.0	239.48
Archexyela	extinct	208.5	227.0
Archexyela	extinct	208.5	227.0
Archexyela	extinct	208.5	227.0
Archicupes	extinct	266.9	273.01
Archicupes	extinct	266.9	273.01
Archidelia	extinct	266.9	273.01
Archidelia	extinct	266.9	273.01
Archidelia	extinct	266.9	273.01
Archidelia	extinct	266.9	273.01
Archidelia	extinct	266.9	273.01
Archidelia	extinct	266.9	273.01
Archidelia	extinct	266.9	273.01
Archidelia	extinct	266.9	273.01
Archidelia	extinct	266.9	273.01
Archidelia	extinct	266.9	273.01
Archidelia	extinct	266.9	273.01
Archidelia	extinct	266.9	273.01
Archifergania	extinct	254.14	259.51
Archifergania	extinct	254.14	259.51
Archihagla	extinct	237.0	242.0
Archihagla	extinct	237.0	242.0
Archilimonia	extinct	244.99	247.2
Archilimonia	extinct	244.99	247.2
Archipanorpa	extinct	208.5	227.0
Archiprobnis	extinct	266.9	273.01
Archiprobnis	extinct	266.9	273.01
Archiprobnis	extinct	266.9	273.01
Archiprobnis	extinct	266.9	273.01
Archiprobnis	extinct	266.9	273.01
Archisialis	extinct	266.9	273.01
Architipula	extinct	208.5	227.0
Archoglossopterum	extinct	266.9	273.01
Archosyne	extinct	259.51	264.28
Arcioneura	extinct	293.52	298.9
Arctocoleus	extinct	266.9	273.01
Arctocoleus	extinct	266.9	273.01
Arctotypus	extinct	266.9	273.01
Arctotypus	extinct	266.9	273.01
Arctotypus	extinct	266.9	273.01
Arctotypus	extinct	273.01	283.5
Arctotypus	extinct	273.01	283.5
Arctotypus	extinct	273.01	283.5
Arctotypus	extinct	273.01	283.5
Arctotypus	extinct	273.01	283.5
Arctotypus	extinct	273.01	283.5
Arctotypus	extinct	273.01	283.5
Arctotypus	extinct	273.01	283.5
Arctotypus	extinct	273.01	283.5
Arctotypus	extinct	283.5	290.1
Arctotypus	extinct	283.5	290.1
Argentinoblatta	extinct	227.0	237.0
Argentinoblatta	extinct	227.0	237.0
Argentinoblattula	extinct	227.0	237.0
Argentinoblattula	extinct	227.0	237.0
Argentinoblattula	extinct	227.0	237.0
Argentinocicada	extinct	227.0	237.0
Argentinocicada	extinct	227.0	237.0
Argentinocicada	extinct	227.0	237.0
Argentinocupes	extinct	227.0	237.0
Argentinocupes	extinct	227.0	237.0
Argentinocupes	extinct	227.0	237.0
Argentinocupes	extinct	227.0	237.0
Argentinocupes	extinct	227.0	237.0
Argentinoglosselytrina	extinct	227.0	237.0
Argentinoglosselytrina	extinct	227.0	237.0
Argentinopanorpa	extinct	227.0	237.0
Argentinoperlidium	extinct	227.0	237.0
Argentinoscytina	extinct	227.0	237.0
Argentinosyne	extinct	227.0	237.0
Argentinosyne	extinct	227.0	237.0
Argentinosyne	extinct	227.0	237.0
Argentinosyne	extinct	227.0	237.0
Argentinosyne	extinct	227.0	237.0
Argentinosyne	extinct	227.0	237.0
Argentinosyne	extinct	227.0	237.0
Argentinosyne	extinct	227.0	237.0
Argentinosyne	extinct	227.0	237.0
Argentinosyne	extinct	227.0	237.0
Argentinosyne	extinct	227.0	237.0
Argentinosyne	extinct	227.0	237.0
Argentinosyne	extinct	227.0	237.0
Argentinosyne	extinct	227.0	237.0
Argentinosyne	extinct	227.0	237.0
Argentinosyne	extinct	227.0	237.0
Argentinosyne	extinct	227.0	237.0
Argentinosyne	extinct	227.0	237.0
Argentinosyne	extinct	227.0	237.0
Argentinosyne	extinct	227.0	237.0
Argentinosyne	extinct	227.0	237.0
Argentinosyne	extinct	227.0	237.0
Argentinosyne	extinct	227.0	237.0
Argentinosyne	extinct	227.0	237.0
Argentinosyne	extinct	227.0	237.0
Argentinosyne	extinct	227.0	237.0
Argentinosyne	extinct	227.0	237.0
Argentinosyne	extinct	227.0	237.0
Argentinosyne	extinct	227.0	237.0
Argentinosyne	extinct	227.0	237.0
Argentinosyne	extinct	227.0	237.0
Argentinosyne	extinct	227.0	237.0
Argentinosyne	extinct	208.5	227.0
Argentinosyne	extinct	208.5	227.0
Arkhangeloptera	extinct	266.9	273.01
Arlecoris	extinct	244.99	247.2
Arlecoris	extinct	244.99	247.2
Arrhythmoblatta	extinct	293.52	298.9
Arrhythmoblatta	extinct	293.52	298.9
Arrhythmoblatta	extinct	293.52	298.9
Arroyohymen	extinct	293.52	298.9
Arroyopteron	extinct	293.52	298.9
Arroyoscyta	extinct	293.52	298.9
Artematopodites	extinct	251.902	254.14
Artinska	extinct	266.9	273.01
Artinska	extinct	266.9	273.01
Artinska	extinct	266.9	273.01
Artinska	extinct	273.01	283.5
Artinska	extinct	273.01	283.5
Artinska	extinct	273.01	283.5
Artinska	extinct	273.01	283.5
Artinska	extinct	273.01	283.5
Artinska	extinct	273.01	283.5
Artinska	extinct	273.01	283.5
Artinska	extinct	273.01	283.5
Artinska	extinct	273.01	283.5
Artinska	extinct	273.01	283.5
Artinska	extinct	273.01	283.5
Artinska	extinct	273.01	283.5
Artinska	extinct	273.01	283.5
Artinska	extinct	273.01	283.5
Artinska	extinct	273.01	283.5
Artinska	extinct	273.01	283.5
Artinska	extinct	273.01	283.5
Artinska	extinct	273.01	283.5
Artinska	extinct	273.01	283.5
Artinska	extinct	273.01	283.5
Artinska	extinct	273.01	283.5
Artinska	extinct	273.01	283.5
Artinska	extinct	273.01	283.5
Artinska	extinct	273.01	283.5
Artinska	extinct	273.01	283.5
Artinska	extinct	273.01	283.5
Artinska	extinct	273.01	283.5
Artinska	extinct	273.01	283.5
Artinska	extinct	273.01	283.5
Artinska	extinct	273.01	283.5
Artinska	extinct	273.01	283.5
Artinska	extinct	273.01	283.5
Artinska	extinct	273.01	283.5
Artinska	extinct	273.01	283.5
Artinska	extinct	273.01	283.5
Artinska	extinct	273.01	283.5
Artinska	extinct	273.01	283.5
Artinska	extinct	273.01	283.5
Artinska	extinct	273.01	283.5
Artinska	extinct	273.01	283.5
Artinska	extinct	273.01	283.5
Artinska	extinct	273.01	283.5
Artinska	extinct	273.01	283.5
Artinska	extinct	273.01	283.5
Artinska	extinct	273.01	283.5
Artinska	extinct	273.01	283.5
Artinska	extinct	273.01	283.5
Artinska	extinct	273.01	283.5
Artinska	extinct	273.01	283.5
Artinska	extinct	273.01	283.5
Artinska	extinct	273.01	283.5
Artinska	extinct	273.01	283.5
Artinska	extinct	273.01	283.5
Artinska	extinct	273.01	283.5
Artinska	extinct	273.01	283.5
Artinska	extinct	273.01	283.5
Artinska	extinct	273.01	283.5
Artinska	extinct	273.01	283.5
Artinska	extinct	273.01	283.5
Artinska	extinct	273.01	283.5
Artinska	extinct	273.01	283.5
Artinska	extinct	273.01	283.5
Artinska	extinct	273.01	283.5
Artinska	extinct	273.01	283.5
Artinska	extinct	273.01	283.5
Artinska	extinct	273.01	283.5
Artinska	extinct	273.01	283.5
Artinska	extinct	273.01	283.5
Artinska	extinct	273.01	283.5
Artinska	extinct	273.01	283.5
Artinska	extinct	273.01	283.5
Artinska	extinct	283.5	290.1
Artinska	extinct	283.5	290.1
Artinska	extinct	283.5	290.1
Artinska	extinct	283.5	290.1
Artinska	extinct	283.5	290.1
Artinska	extinct	283.5	290.1
Artinska	extinct	283.5	290.1
Artinska	extinct	283.5	290.1
Artinska	extinct	283.5	290.1
Artinska	extinct	283.5	290.1
Artinska	extinct	283.5	290.1
Artinska	extinct	283.5	290.1
Artinska	extinct	283.5	290.1
Artinska	extinct	283.5	290.1
Artinska	extinct	283.5	290.1
Artinska	extinct	283.5	290.1
Artinska	extinct	283.5	290.1
Artinska	extinct	283.5	290.1
Artinska	extinct	283.5	290.1
Artinska	extinct	283.5	290.1
Artinska	extinct	283.5	290.1
Artinska	extinct	283.5	290.1
Artinska	extinct	283.5	290.1
Artinska	extinct	283.5	290.1
Artinska	extinct	283.5	290.1
Artinska	extinct	283.5	290.1
Artinska	extinct	283.5	290.1
Artinska	extinct	283.5	290.1
Artinska	extinct	283.5	290.1
Artinska	extinct	283.5	290.1
Artinska	extinct	283.5	290.1
Artinska	extinct	283.5	290.1
Artinska	extinct	283.5	290.1
Artinska	extinct	283.5	290.1
Artinska	extinct	283.5	290.1
Artinska	extinct	283.5	290.1
Artinska	extinct	283.5	290.1
Artinska	extinct	283.5	290.1
Artinska	extinct	283.5	290.1
Artinska	extinct	283.5	290.1
Artinska	extinct	283.5	290.1
Artinska	extinct	283.5	290.1
Artinska	extinct	283.5	290.1
Artinska	extinct	283.5	290.1
Artinska	extinct	283.5	290.1
Artinska	extinct	283.5	290.1
Artinska	extinct	283.5	290.1
Artinska	extinct	283.5	290.1
Artinska	extinct	283.5	290.1
Artinska	extinct	283.5	290.1
Artinska	extinct	283.5	290.1
Artinska	extinct	283.5	290.1
Artinska	extinct	283.5	290.1
Artinska	extinct	283.5	290.1
Artinska	extinct	283.5	290.1
Artinska	extinct	283.5	290.1
Artinska	extinct	283.5	290.1
Artinska	extinct	283.5	290.1
Artinska	extinct	283.5	290.1
Artinska	extinct	283.5	290.1
Artinska	extinct	283.5	290.1
Artinska	extinct	283.5	290.1
Artinska	extinct	283.5	290.1
Artinska	extinct	283.5	290.1
Artinska	extinct	283.5	290.1
Artinska	extinct	283.5	290.1
Artinska	extinct	283.5	290.1
Artinska	extinct	283.5	290.1
Artinska	extinct	283.5	290.1
Artinska	extinct	283.5	290.1
Artinska	extinct	283.5	290.1
Artinska	extinct	283.5	290.1
Artinska	extinct	283.5	290.1
Artinska	extinct	283.5	290.1
Artinska	extinct	283.5	290.1
Artinska	extinct	283.5	290.1
Artinska	extinct	283.5	290.1
Artinska	extinct	283.5	290.1
Artinska	extinct	283.5	290.1
Artinska	extinct	283.5	290.1
Artinska	extinct	283.5	290.1
Artinska	extinct	283.5	290.1
Artinska	extinct	283.5	290.1
Artinska	extinct	283.5	290.1
Artinska	extinct	283.5	290.1
Artinska	extinct	283.5	290.1
Artinska	extinct	283.5	290.1
Artinska	extinct	283.5	290.1
Artinska	extinct	283.5	290.1
Artinska	extinct	283.5	290.1
Artinska	extinct	283.5	290.1
Artinska	extinct	283.5	290.1
Artinska	extinct	283.5	290.1
Artinska	extinct	283.5	290.1
Artinska	extinct	283.5	290.1
Artinska	extinct	283.5	290.1
Artinska	extinct	283.5	290.1
Artinska	extinct	283.5	290.1
Artinska	extinct	283.5	290.1
Artinska	extinct	283.5	290.1
Artinska	extinct	283.5	290.1
Artinska	extinct	283.5	290.1
Artinska	extinct	283.5	290.1
Artinska	extinct	283.5	290.1
Artinska	extinct	283.5	290.1
Artinska	extinct	283.5	290.1
Artinska	extinct	283.5	290.1
Artinska	extinct	283.5	290.1
Artinska	extinct	283.5	290.1
Artinska	extinct	283.5	290.1
Artinska	extinct	283.5	290.1
Artinska	extinct	283.5	290.1
Artinska	extinct	283.5	290.1
Artinska	extinct	283.5	290.1
Artinska	extinct	283.5	290.1
Artinska	extinct	283.5	290.1
Artinska	extinct	283.5	290.1
Artinska	extinct	283.5	290.1
Artinska	extinct	283.5	290.1
Artinska	extinct	283.5	290.1
Artinska	extinct	283.5	290.1
Artinska	extinct	283.5	290.1
Artinska	extinct	283.5	290.1
Artinska	extinct	283.5	290.1
Artinska	extinct	283.5	290.1
Artinska	extinct	283.5	290.1
Artinska	extinct	283.5	290.1
Artinska	extinct	283.5	290.1
Artinska	extinct	283.5	290.1
Artinska	extinct	283.5	290.1
Artinska	extinct	283.5	290.1
Artinska	extinct	283.5	290.1
Artinska	extinct	283.5	290.1
Artinska	extinct	283.5	290.1
Artinska	extinct	283.5	290.1
Artinska	extinct	283.5	290.1
Artinska	extinct	283.5	290.1
Artinska	extinct	283.5	290.1
Artinska	extinct	283.5	290.1
Artinska	extinct	283.5	290.1
Artinska	extinct	283.5	290.1
Artinska	extinct	283.5	290.1
Artinska	extinct	283.5	290.1
Artinska	extinct	283.5	290.1
Artinska	extinct	283.5	290.1
Artinska	extinct	283.5	290.1
Artinska	extinct	283.5	290.1
Artinska	extinct	283.5	290.1
Artinska	extinct	283.5	290.1
Artinska	extinct	283.5	290.1
Artinska	extinct	283.5	290.1
Artinska	extinct	283.5	290.1
Artinska	extinct	283.5	290.1
Artinska	extinct	283.5	290.1
Artinska	extinct	283.5	290.1
Artinska	extinct	283.5	290.1
Artinska	extinct	283.5	290.1
Artinska	extinct	283.5	290.1
Artinska	extinct	283.5	290.1
Artinska	extinct	283.5	290.1
Artinska	extinct	283.5	290.1
Artinska	extinct	283.5	290.1
Artinska	extinct	283.5	290.1
Artinska	extinct	283.5	290.1
Artinska	extinct	283.5	290.1
Artinska	extinct	283.5	290.1
Artinska	extinct	283.5	290.1
Artinska	extinct	283.5	290.1
Artinska	extinct	283.5	290.1
Artinska	extinct	283.5	290.1
Artinska	extinct	283.5	290.1
Artinska	extinct	283.5	290.1
Artinska	extinct	283.5	290.1
Artinska	extinct	283.5	290.1
Artinska	extinct	283.5	290.1
Artinska	extinct	283.5	290.1
Artinska	extinct	283.5	290.1
Artinska	extinct	283.5	290.1
Artinska	extinct	283.5	290.1
Artinska	extinct	283.5	290.1
Artinska	extinct	283.5	290.1
Artinska	extinct	283.5	290.1
Artinska	extinct	283.5	290.1
Artinska	extinct	283.5	290.1
Artinska	extinct	283.5	290.1
Artinska	extinct	283.5	290.1
Artinska	extinct	283.5	290.1
Artinska	extinct	283.5	290.1
Artinska	extinct	283.5	290.1
Artinska	extinct	283.5	290.1
Artinska	extinct	283.5	290.1
Artinska	extinct	283.5	290.1
Artinska	extinct	283.5	290.1
Artinska	extinct	283.5	290.1
Artinska	extinct	283.5	290.1
Artinska	extinct	283.5	290.1
Artinska	extinct	283.5	290.1
Artinska	extinct	283.5	290.1
Artinska	extinct	283.5	290.1
Artinska	extinct	283.5	290.1
Artinska	extinct	283.5	290.1
Artinska	extinct	283.5	290.1
Artinska	extinct	283.5	290.1
Artinska	extinct	283.5	290.1
Artinska	extinct	283.5	290.1
Artinska	extinct	283.5	290.1
Artinska	extinct	283.5	290.1
Artinska	extinct	283.5	290.1
Artinska	extinct	283.5	290.1
Artinska	extinct	283.5	290.1
Artinska	extinct	283.5	290.1
Artinska	extinct	283.5	290.1
Artinska	extinct	283.5	290.1
Artinska	extinct	283.5	290.1
Artinska	extinct	283.5	290.1
Artinska	extinct	283.5	290.1
Artinska	extinct	283.5	290.1
Artinska	extinct	283.5	290.1
Artinska	extinct	283.5	290.1
Artinska	extinct	283.5	290.1
Artinska	extinct	283.5	290.1
Artinska	extinct	283.5	290.1
Artinska	extinct	283.5	290.1
Artinska	extinct	283.5	290.1
Artinska	extinct	283.5	290.1
Artinska	extinct	283.5	290.1
Artinska	extinct	283.5	290.1
Artinska	extinct	283.5	290.1
Artinska	extinct	283.5	290.1
Artinska	extinct	283.5	290.1
Artinska	extinct	283.5	290.1
Artinska	extinct	283.5	290.1
Artinska	extinct	283.5	290.1
Artinska	extinct	283.5	290.1
Artinska	extinct	283.5	290.1
Artinska	extinct	283.5	290.1
Artinska	extinct	283.5	290.1
Artinska	extinct	283.5	290.1
Artinska	extinct	283.5	290.1
Artinska	extinct	283.5	290.1
Artinska	extinct	283.5	290.1
Artinska	extinct	283.5	290.1
Artinska	extinct	283.5	290.1
Artinska	extinct	283.5	290.1
Artinska	extinct	283.5	290.1
Artinska	extinct	283.5	290.1
Artinska	extinct	283.5	290.1
Artinska	extinct	283.5	290.1
Artinska	extinct	283.5	290.1
Artinska	extinct	283.5	290.1
Artinska	extinct	283.5	290.1
Artinska	extinct	283.5	290.1
Artinska	extinct	283.5	290.1
Artinska	extinct	283.5	290.1
Artinska	extinct	283.5	290.1
Artinska	extinct	283.5	290.1
Artinska	extinct	283.5	290.1
Artinska	extinct	283.5	290.1
Artinska	extinct	283.5	290.1
Artinska	extinct	283.5	290.1
Artinska	extinct	283.5	290.1
Artinska	extinct	283.5	290.1
Artinska	extinct	283.5	290.1
Artinska	extinct	283.5	290.1
Artinska	extinct	283.5	290.1
Artinska	extinct	283.5	290.1
Artinska	extinct	283.5	290.1
Artinska	extinct	283.5	290.1
Artinska	extinct	283.5	290.1
Artinska	extinct	283.5	290.1
Artinska	extinct	283.5	290.1
Artinska	extinct	283.5	290.1
Artinska	extinct	283.5	290.1
Artinska	extinct	283.5	290.1
Artinska	extinct	283.5	290.1
Artinska	extinct	283.5	290.1
Artinska	extinct	283.5	290.1
Artinska	extinct	283.5	290.1
Artinska	extinct	283.5	290.1
Artinska	extinct	283.5	290.1
Artinska	extinct	283.5	290.1
Artinska	extinct	283.5	290.1
Artinska	extinct	283.5	290.1
Artinska	extinct	283.5	290.1
Artinska	extinct	283.5	290.1
Artinska	extinct	283.5	290.1
Artinska	extinct	283.5	290.1
Artinska	extinct	283.5	290.1
Artinska	extinct	283.5	290.1
Artinska	extinct	283.5	290.1
Artinska	extinct	283.5	290.1
Artinska	extinct	283.5	290.1
Artinska	extinct	283.5	290.1
Artinska	extinct	283.5	290.1
Artinska	extinct	283.5	290.1
Artinska	extinct	283.5	290.1
Artinska	extinct	283.5	290.1
Artinska	extinct	283.5	290.1
Artinska	extinct	283.5	290.1
Artinska	extinct	283.5	290.1
Artinska	extinct	283.5	290.1
Artinska	extinct	283.5	290.1
Artinska	extinct	283.5	290.1
Artinska	extinct	283.5	290.1
Artinska	extinct	283.5	290.1
Artinska	extinct	283.5	290.1
Artinska	extinct	283.5	290.1
Artinska	extinct	283.5	290.1
Artinska	extinct	283.5	290.1
Artinska	extinct	283.5	290.1
Artinska	extinct	283.5	290.1
Artinska	extinct	283.5	290.1
Artinska	extinct	283.5	290.1
Artinska	extinct	283.5	290.1
Artinska	extinct	283.5	290.1
Artinska	extinct	283.5	290.1
Artinska	extinct	283.5	290.1
Artinska	extinct	283.5	290.1
Artinska	extinct	283.5	290.1
Artinska	extinct	283.5	290.1
Artinska	extinct	283.5	290.1
Artinska	extinct	283.5	290.1
Artinska	extinct	283.5	290.1
Artinska	extinct	283.5	290.1
Artinska	extinct	283.5	290.1
Artinska	extinct	283.5	290.1
Artinska	extinct	283.5	290.1
Artinska	extinct	283.5	290.1
Artinska	extinct	283.5	290.1
Artinska	extinct	283.5	290.1
Artinska	extinct	283.5	290.1
Artinska	extinct	283.5	290.1
Artinska	extinct	283.5	290.1
Artinska	extinct	283.5	290.1
Artinska	extinct	283.5	290.1
Artinska	extinct	283.5	290.1
Artinska	extinct	283.5	290.1
Artinska	extinct	283.5	290.1
Artinska	extinct	283.5	290.1
Artinska	extinct	283.5	290.1
Artinska	extinct	283.5	290.1
Artinska	extinct	283.5	290.1
Artinska	extinct	283.5	290.1
Artinska	extinct	283.5	290.1
Artinska	extinct	283.5	290.1
Artinska	extinct	283.5	290.1
Artinska	extinct	283.5	290.1
Artinska	extinct	283.5	290.1
Artinska	extinct	283.5	290.1
Artinska	extinct	283.5	290.1
Artinska	extinct	283.5	290.1
Artinska	extinct	283.5	290.1
Artinska	extinct	283.5	290.1
Artinska	extinct	283.5	290.1
Artinska	extinct	283.5	290.1
Artinska	extinct	283.5	290.1
Artinska	extinct	283.5	290.1
Artinska	extinct	283.5	290.1
Artinska	extinct	283.5	290.1
Artinska	extinct	283.5	290.1
Artinska	extinct	283.5	290.1
Artinska	extinct	283.5	290.1
Artinska	extinct	283.5	290.1
Artinska	extinct	283.5	290.1
Artinska	extinct	283.5	290.1
Artinska	extinct	283.5	290.1
Artinska	extinct	283.5	290.1
Artinska	extinct	283.5	290.1
Artinska	extinct	283.5	290.1
Artinska	extinct	283.5	290.1
Artinska	extinct	283.5	290.1
Artinska	extinct	283.5	290.1
Artinska	extinct	283.5	290.1
Artinska	extinct	283.5	290.1
Artinska	extinct	283.5	290.1
Artinska	extinct	283.5	290.1
Artinska	extinct	283.5	290.1
Artinska	extinct	283.5	290.1
Artinska	extinct	283.5	290.1
Artinska	extinct	283.5	290.1
Artinska	extinct	283.5	290.1
Artinska	extinct	283.5	290.1
Artinska	extinct	283.5	290.1
Artinska	extinct	283.5	290.1
Artinska	extinct	283.5	290.1
Artinska	extinct	283.5	290.1
Artinska	extinct	283.5	290.1
Artinska	extinct	283.5	290.1
Artinska	extinct	283.5	290.1
Artinska	extinct	283.5	290.1
Artinska	extinct	283.5	290.1
Artinska	extinct	283.5	290.1
Artinska	extinct	283.5	290.1
Artinska	extinct	283.5	290.1
Artinska	extinct	283.5	290.1
Artinska	extinct	283.5	290.1
Artinska	extinct	283.5	290.1
Artinska	extinct	283.5	290.1
Artinska	extinct	283.5	290.1
Artinska	extinct	283.5	290.1
Artinska	extinct	283.5	290.1
Artinska	extinct	283.5	290.1
Artinska	extinct	283.5	290.1
Artinska	extinct	283.5	290.1
Artinska	extinct	283.5	290.1
Artinska	extinct	283.5	290.1
Artinska	extinct	283.5	290.1
Artinska	extinct	283.5	290.1
Artinska	extinct	283.5	290.1
Artinska	extinct	283.5	290.1
Artinska	extinct	283.5	290.1
Artinska	extinct	283.5	290.1
Artinska	extinct	283.5	290.1
Artinska	extinct	283.5	290.1
Artinska	extinct	283.5	290.1
Artinska	extinct	283.5	290.1
Artinska	extinct	283.5	290.1
Artinska	extinct	283.5	290.1
Artinska	extinct	283.5	290.1
Artinska	extinct	283.5	290.1
Artinska	extinct	283.5	290.1
Artinska	extinct	283.5	290.1
Artinska	extinct	283.5	290.1
Artinska	extinct	283.5	290.1
Artinska	extinct	283.5	290.1
Artinska	extinct	283.5	290.1
Artinska	extinct	283.5	290.1
Artinska	extinct	283.5	290.1
Artinska	extinct	283.5	290.1
Artinska	extinct	283.5	290.1
Artinska	extinct	283.5	290.1
Artinska	extinct	283.5	290.1
Artinska	extinct	283.5	290.1
Artinska	extinct	283.5	290.1
Artinska	extinct	283.5	290.1
Artinska	extinct	283.5	290.1
Artinska	extinct	283.5	290.1
Artinska	extinct	283.5	290.1
Artinska	extinct	283.5	290.1
Artinska	extinct	283.5	290.1
Artinska	extinct	283.5	290.1
Artinska	extinct	283.5	290.1
Artinska	extinct	283.5	290.1
Artinska	extinct	283.5	290.1
Artinska	extinct	283.5	290.1
Artinska	extinct	283.5	290.1
Artinska	extinct	283.5	290.1
Artinska	extinct	283.5	290.1
Artinska	extinct	283.5	290.1
Artinska	extinct	283.5	290.1
Artinska	extinct	283.5	290.1
Artinska	extinct	283.5	290.1
Artinska	extinct	283.5	290.1
Artinska	extinct	283.5	290.1
Artinska	extinct	283.5	290.1
Artinska	extinct	283.5	290.1
Artinska	extinct	283.5	290.1
Artinska	extinct	283.5	290.1
Artinska	extinct	283.5	290.1
Artinska	extinct	283.5	290.1
Artinska	extinct	283.5	290.1
Artinska	extinct	283.5	290.1
Artinska	extinct	283.5	290.1
Artinska	extinct	283.5	290.1
Artinska	extinct	283.5	290.1
Artinska	extinct	283.5	290.1
Artinska	extinct	283.5	290.1
Artinska	extinct	283.5	290.1
Artinska	extinct	283.5	290.1
Artinska	extinct	283.5	290.1
Artinska	extinct	283.5	290.1
Artinska	extinct	283.5	290.1
Artinska	extinct	283.5	290.1
Artinska	extinct	283.5	290.1
Artinska	extinct	283.5	290.1
Artinska	extinct	283.5	290.1
Artinska	extinct	283.5	290.1
Artinska	extinct	283.5	290.1
Artinska	extinct	283.5	290.1
Artinska	extinct	283.5	290.1
Artinska	extinct	283.5	290.1
Artinska	extinct	283.5	290.1
Artinska	extinct	283.5	290.1
Artinska	extinct	283.5	290.1
Artinska	extinct	283.5	290.1
Artinska	extinct	283.5	290.1
Artinska	extinct	283.5	290.1
Artinska	extinct	283.5	290.1
Artinska	extinct	283.5	290.1
Artinska	extinct	283.5	290.1
Artinska	extinct	283.5	290.1
Artinska	extinct	283.5	290.1
Artinska	extinct	283.5	290.1
Artinska	extinct	283.5	290.1
Artinska	extinct	283.5	290.1
Artinska	extinct	283.5	290.1
Artinska	extinct	283.5	290.1
Artinska	extinct	283.5	290.1
Artinska	extinct	283.5	290.1
Artinska	extinct	283.5	290.1
Artinska	extinct	283.5	290.1
Artinska	extinct	283.5	290.1
Artinska	extinct	283.5	290.1
Artinska	extinct	283.5	290.1
Artinska	extinct	283.5	290.1
Artinska	extinct	283.5	290.1
Artinska	extinct	283.5	290.1
Artinska	extinct	283.5	290.1
Artinska	extinct	283.5	290.1
Artinska	extinct	283.5	290.1
Artinska	extinct	283.5	290.1
Artinska	extinct	283.5	290.1
Artinska	extinct	283.5	290.1
Artinska	extinct	283.5	290.1
Artinska	extinct	283.5	290.1
Artinska	extinct	283.5	290.1
Artinska	extinct	283.5	290.1
Artinska	extinct	283.5	290.1
Artinska	extinct	283.5	290.1
Artinska	extinct	283.5	290.1
Artinska	extinct	283.5	290.1
Artinska	extinct	283.5	290.1
Artinska	extinct	283.5	290.1
Artinska	extinct	283.5	290.1
Artinska	extinct	283.5	290.1
Artinska	extinct	283.5	290.1
Artinska	extinct	283.5	290.1
Artinska	extinct	283.5	290.1
Artinska	extinct	283.5	290.1
Artinska	extinct	283.5	290.1
Artinska	extinct	283.5	290.1
Artinska	extinct	283.5	290.1
Artinska	extinct	283.5	290.1
Artinska	extinct	283.5	290.1
Artinska	extinct	283.5	290.1
Artinska	extinct	283.5	290.1
Artinska	extinct	283.5	290.1
Artinska	extinct	283.5	290.1
Artinska	extinct	283.5	290.1
Artinska	extinct	283.5	290.1
Asiachorista	extinct	266.9	273.01
Asiachorista	extinct	266.9	273.01
Asiachorista	extinct	266.9	273.01
Asiachorista	extinct	266.9	273.01
Asiachorista	extinct	266.9	273.01
Asiachorista	extinct	266.9	273.01
Asiachorista	extinct	266.9	273.01
Asiachorista	extinct	266.9	273.01
Asiachorista	extinct	266.9	273.01
Asiachorista	extinct	266.9	273.01
Asiachorista	extinct	266.9	273.01
Asiachorista	extinct	266.9	273.01
Asiachorista	extinct	264.28	266.9
Asiachorista	extinct	264.28	266.9
Asiachorista	extinct	264.28	266.9
Asiachorista	extinct	264.28	266.9
Asiachorista	extinct	264.28	266.9
Asiachorista	extinct	273.01	283.5
Asiachorista	extinct	273.01	283.5
Asiachorista	extinct	273.01	283.5
Asiachorista	extinct	273.01	283.5
Asiachorista	extinct	273.01	283.5
Asiachorista	extinct	273.01	283.5
Asiachorista	extinct	273.01	283.5
Asiachorista	extinct	273.01	283.5
Asiachorista	extinct	273.01	283.5
Asiachorista	extinct	283.5	290.1
Asimma	extinct	237.0	242.0
Asiocoleopsis	extinct	259.51	264.28
Asiocoleus	extinct	266.9	273.01
Asiocula	extinct	237.0	242.0
Asiocula	extinct	237.0	242.0
Asiocula	extinct	237.0	242.0
Asiocula	extinct	237.0	242.0
Asiopompus	extinct	283.5	290.1
Asioxyela	extinct	237.0	242.0
Asioxyela	extinct	237.0	242.0
Asioxyela	extinct	237.0	242.0
Asioxyela	extinct	237.0	242.0
Asiuropa	extinct	273.01	283.5
Aspidohymen	extinct	266.9	273.01
Aspidohymen	extinct	266.9	273.01
Aspidothorax	extinct	266.9	273.01
Asthenohymen	extinct	273.01	283.5
Asthenohymen	extinct	273.01	283.5
Asthenohymen	extinct	273.01	283.5
Asthenohymen	extinct	273.01	283.5
Asthenohymen	extinct	273.01	283.5
Asthenohymen	extinct	273.01	283.5
Asthenohymen	extinct	273.01	283.5
Asthenohymen	extinct	273.01	283.5
Asthenohymen	extinct	273.01	283.5
Asthenohymen	extinct	273.01	283.5
Asthenohymen	extinct	293.52	298.9
Asthenohymen	extinct	293.52	298.9
Asthenohymen	extinct	283.5	290.1
Asthenohymen	extinct	283.5	290.1
Asthenohymen	extinct	283.5	290.1
Asthenohymen	extinct	283.5	290.1
Asthenohymen	extinct	283.5	290.1
Asthenohymen	extinct	283.5	290.1
Asthenohymen	extinct	283.5	290.1
Asthenohymen	extinct	283.5	290.1
Asthenohymen	extinct	283.5	290.1
Asthenohymen	extinct	283.5	290.1
Asthenohymen	extinct	283.5	290.1
Asthenohymen	extinct	283.5	290.1
Asthenohymen	extinct	283.5	290.1
Asthenohymen	extinct	283.5	290.1
Asthenohymen	extinct	283.5	290.1
Asthenohymen	extinct	283.5	290.1
Asthenohymen	extinct	283.5	290.1
Asthenohymen	extinct	283.5	290.1
Asthenohymen	extinct	283.5	290.1
Asthenohymen	extinct	283.5	290.1
Asthenohymen	extinct	283.5	290.1
Asthenohymen	extinct	283.5	290.1
Asthenohymen	extinct	283.5	290.1
Asthenohymen	extinct	283.5	290.1
Asthenohymen	extinct	283.5	290.1
Asthenohymen	extinct	283.5	290.1
Asthenohymen	extinct	283.5	290.1
Asthenohymen	extinct	283.5	290.1
Asthenohymen	extinct	283.5	290.1
Asthenohymen	extinct	283.5	290.1
Asthenohymen	extinct	283.5	290.1
Asthenohymen	extinct	283.5	290.1
Asthenohymen	extinct	283.5	290.1
Asthenohymen	extinct	283.5	290.1
Asthenohymen	extinct	283.5	290.1
Asthenohymen	extinct	283.5	290.1
Asthenohymen	extinct	283.5	290.1
Asthenohymen	extinct	283.5	290.1
Asthenohymen	extinct	283.5	290.1
Asthenohymen	extinct	283.5	290.1
Asthenohymen	extinct	283.5	290.1
Asthenohymen	extinct	283.5	290.1
Asthenohymen	extinct	283.5	290.1
Asthenohymen	extinct	283.5	290.1
Asthenohymen	extinct	283.5	290.1
Asthenohymen	extinct	283.5	290.1
Asthenohymen	extinct	283.5	290.1
Asthenohymen	extinct	283.5	290.1
Asthenohymen	extinct	283.5	290.1
Asthenohymen	extinct	283.5	290.1
Asthenohymen	extinct	283.5	290.1
Asthenohymen	extinct	283.5	290.1
Asthenohymen	extinct	283.5	290.1
Asthenohymen	extinct	283.5	290.1
Asthenohymen	extinct	283.5	290.1
Asthenohymen	extinct	283.5	290.1
Asthenohymen	extinct	283.5	290.1
Asthenohymen	extinct	283.5	290.1
Asthenohymen	extinct	283.5	290.1
Asthenohymen	extinct	283.5	290.1
Asthenohymen	extinct	283.5	290.1
Asthenohymen	extinct	283.5	290.1
Asthenohymen	extinct	283.5	290.1
Asthenohymen	extinct	283.5	290.1
Asthenohymen	extinct	283.5	290.1
Asthenohymen	extinct	283.5	290.1
Asthenohymen	extinct	283.5	290.1
Asthenohymen	extinct	283.5	290.1
Asthenohymen	extinct	283.5	290.1
Asthenohymen	extinct	283.5	290.1
Asthenohymen	extinct	283.5	290.1
Asthenohymen	extinct	283.5	290.1
Asthenohymen	extinct	283.5	290.1
Asthenohymen	extinct	283.5	290.1
Asthenohymen	extinct	283.5	290.1
Asthenohymen	extinct	283.5	290.1
Asthenohymen	extinct	283.5	290.1
Asthenohymen	extinct	283.5	290.1
Asthenohymen	extinct	283.5	290.1
Asthenohymen	extinct	283.5	290.1
Asthenohymen	extinct	283.5	290.1
Asthenohymen	extinct	283.5	290.1
Asthenohymen	extinct	283.5	290.1
Asthenohymen	extinct	283.5	290.1
Asthenohymen	extinct	283.5	290.1
Asthenohymen	extinct	283.5	290.1
Asthenohymen	extinct	283.5	290.1
Asthenohymen	extinct	283.5	290.1
Asthenohymen	extinct	283.5	290.1
Asthenohymen	extinct	283.5	290.1
Asthenohymen	extinct	283.5	290.1
Asthenohymen	extinct	283.5	290.1
Asthenohymen	extinct	283.5	290.1
Asthenohymen	extinct	283.5	290.1
Asthenohymen	extinct	283.5	290.1
Asthenohymen	extinct	283.5	290.1
Asthenohymen	extinct	283.5	290.1
Asthenohymen	extinct	283.5	290.1
Asthenohymen	extinct	283.5	290.1
Asthenohymen	extinct	283.5	290.1
Asthenohymen	extinct	283.5	290.1
Asthenohymen	extinct	283.5	290.1
Asthenohymen	extinct	283.5	290.1
Asthenohymen	extinct	283.5	290.1
Asthenohymen	extinct	283.5	290.1
Asthenohymen	extinct	283.5	290.1
Asthenohymen	extinct	283.5	290.1
Asthenohymen	extinct	283.5	290.1
Asthenohymen	extinct	283.5	290.1
Asthenohymen	extinct	283.5	290.1
Asthenohymen	extinct	283.5	290.1
Asthenohymen	extinct	283.5	290.1
Asthenohymen	extinct	283.5	290.1
Asthenohymen	extinct	283.5	290.1
Asthenohymen	extinct	283.5	290.1
Asthenohymen	extinct	283.5	290.1
Asthenohymen	extinct	283.5	290.1
Asthenohymen	extinct	283.5	290.1
Asthenohymen	extinct	283.5	290.1
Asthenohymen	extinct	283.5	290.1
Asthenohymen	extinct	283.5	290.1
Asthenohymen	extinct	283.5	290.1
Asthenohymen	extinct	283.5	290.1
Asthenohymen	extinct	283.5	290.1
Asthenohymen	extinct	283.5	290.1
Asthenohymen	extinct	283.5	290.1
Asthenohymen	extinct	283.5	290.1
Asthenohymen	extinct	283.5	290.1
Asthenohymen	extinct	283.5	290.1
Asthenohymen	extinct	283.5	290.1
Asthenohymen	extinct	283.5	290.1
Asthenohymen	extinct	283.5	290.1
Asthenohymen	extinct	283.5	290.1
Asthenohymen	extinct	283.5	290.1
Asthenohymen	extinct	283.5	290.1
Asthenohymen	extinct	283.5	290.1
Asthenohymen	extinct	283.5	290.1
Asthenohymen	extinct	283.5	290.1
Asthenohymen	extinct	283.5	290.1
Asthenohymen	extinct	283.5	290.1
Asthenohymen	extinct	283.5	290.1
Asthenohymen	extinct	283.5	290.1
Asthenohymen	extinct	283.5	290.1
Asthenohymen	extinct	283.5	290.1
Atactophlebia	extinct	266.9	273.01
Atactophlebia	extinct	266.9	273.01
Atactophlebia	extinct	266.9	273.01
Atactophlebia	extinct	266.9	273.01
Atactophlebia	extinct	266.9	273.01
Atactophlebia	extinct	266.9	273.01
Atactophlebia	extinct	266.9	273.01
Atactophlebia	extinct	266.9	273.01
Atactophlebia	extinct	266.9	273.01
Atactophlebia	extinct	266.9	273.01
Atactophlebia	extinct	266.9	273.01
Atactophlebia	extinct	266.9	273.01
Atactophlebia	extinct	266.9	273.01
Atactophlebia	extinct	266.9	273.01
Atactophlebia	extinct	266.9	273.01
Atactophlebia	extinct	266.9	273.01
Atactophlebia	extinct	266.9	273.01
Atactophlebia	extinct	266.9	273.01
Atactophlebia	extinct	266.9	273.01
Atactophlebia	extinct	266.9	273.01
Atactophlebia	extinct	266.9	273.01
Atactophlebia	extinct	266.9	273.01
Atactophlebia	extinct	266.9	273.01
Atactophlebia	extinct	266.9	273.01
Atactophlebia	extinct	266.9	273.01
Atactophlebia	extinct	266.9	273.01
Atactophlebia	extinct	266.9	273.01
Atactophlebia	extinct	266.9	273.01
Atactophlebia	extinct	266.9	273.01
Atactophlebia	extinct	266.9	273.01
Atactophlebia	extinct	266.9	273.01
Atactophlebia	extinct	266.9	273.01
Atactophlebia	extinct	266.9	273.01
Atactophlebia	extinct	266.9	273.01
Atactophlebia	extinct	266.9	273.01
Atactophlebia	extinct	266.9	273.01
Atactophlebia	extinct	266.9	273.01
Atactophlebia	extinct	266.9	273.01
Atactophlebia	extinct	266.9	273.01
Atactophlebia	extinct	266.9	273.01
Atactophlebia	extinct	266.9	273.01
Atactophlebia	extinct	266.9	273.01
Atactophlebia	extinct	266.9	273.01
Atactophlebia	extinct	266.9	273.01
Atactophlebia	extinct	266.9	273.01
Atactophlebia	extinct	266.9	273.01
Austaulius	extinct	201.3	208.5
Austaulius	extinct	201.3	208.5
Austaulius	extinct	201.3	208.5
Austaulius	extinct	201.3	208.5
Austaulius	extinct	201.3	208.5
Austaulius	extinct	201.3	208.5
Austaulius	extinct	201.3	208.5
Austaulius	extinct	201.3	208.5
Austaulius	extinct	201.3	208.5
Austaulius	extinct	201.3	208.5
Austaulius	extinct	201.3	208.5
Austrelytron	extinct	251.902	254.14
Austroblattula	extinct	208.5	227.0
Austrochoristella	extinct	208.5	227.0
Austrocramptonomyia	extinct	208.5	227.0
Austrocypha	extinct	251.902	254.14
Austrocypha	extinct	251.902	254.14
Austrocypha	extinct	251.902	254.14
Austrocypha	extinct	251.902	254.14
Austrocypha	extinct	251.902	254.14
Austroidelia	extinct	242.0	247.2
Austroidelia	extinct	237.0	242.0
Austroidelia	extinct	237.0	242.0
Austroidelia	extinct	237.0	242.0
Austroidelia	extinct	237.0	242.0
Austroidelia	extinct	237.0	242.0
Austroidelia	extinct	237.0	242.0
Austroidelia	extinct	237.0	242.0
Austroidelia	extinct	237.0	242.0
Austroidelia	extinct	237.0	242.0
Austroidelia	extinct	237.0	242.0
Austroidelia	extinct	237.0	242.0
Austroidelia	extinct	237.0	242.0
Austroidelia	extinct	237.0	242.0
Austroidelia	extinct	237.0	242.0
Austroidelia	extinct	237.0	242.0
Austromylacrites	extinct	208.5	227.0
Austroprosbole	extinct	251.902	254.14
Austroprosboloides	extinct	251.902	254.14
Austroprosboloides	extinct	251.902	254.14
Austroprosboloides	extinct	251.902	254.14
Austroprosboloides	extinct	251.902	254.14
Austropsocidium	extinct	251.902	254.14
Austropsocidium	extinct	251.902	254.14
Austroscytina	extinct	251.902	254.14
Avocatinus	extinct	237.0	242.0
Avocatinus	extinct	237.0	242.0
Avocatinus	extinct	237.0	242.0
Avocoleus	extinct	293.52	298.9
Avocoleus	extinct	293.52	298.9
Axenopterum	extinct	237.0	242.0
Azaroneura	extinct	273.01	283.5
Babakhosara	extinct	251.3	252.17
Babala	extinct	251.3	252.17
Babuskaya	extinct	227.0	237.0
Babykamenia	extinct	251.3	252.17
Baeoneura	extinct	273.01	283.5
Baharellinus	extinct	259.51	264.28
Baharellinus	extinct	254.14	259.51
Baharellinus	extinct	254.14	259.51
Baharellinus	extinct	251.3	252.17
Baharellinus	extinct	251.3	252.17
Baharellinus	extinct	244.99	247.2
Baharellinus	extinct	244.99	247.2
Baharellinus	extinct	237.0	242.0
Baharellinus	extinct	237.0	242.0
Baharellinus	extinct	237.0	242.0
Baharellinus	extinct	237.0	242.0
Baharellinus	extinct	237.0	242.0
Baharellus	extinct	237.0	242.0
Baharellus	extinct	237.0	242.0
Baharellus	extinct	237.0	242.0
Baharellus	extinct	237.0	242.0
Balymotikha	extinct	251.902	254.14
Bandelnielsenia	extinct	227.0	237.0
Bansheepteron	extinct	264.28	266.9
Bansheepteron	extinct	273.01	283.5
Bansheepteron	extinct	264.28	266.9
Barathronympha	extinct	273.01	283.5
Bardapteron	extinct	273.01	283.5
Bardohymen	extinct	273.01	283.5
Barmaleus	extinct	273.01	283.5
Barona	extinct	283.5	290.1
Bashkonia	extinct	244.24	244.99
Batkenia	extinct	237.0	242.0
Batkenopterum	extinct	237.0	242.0
Batkentak	extinct	237.0	242.0
Beaconiella	extinct	242.0	247.2
Beaconiella	extinct	242.0	247.2
Beaconiella	extinct	237.0	242.0
Beaconiella	extinct	237.0	242.0
Beaconiella	extinct	237.0	242.0
Beaconiella	extinct	237.0	242.0
Beaconiella	extinct	237.0	242.0
Beaconiella	extinct	237.0	242.0
Beaconiella	extinct	237.0	242.0
Beaconiella	extinct	237.0	242.0
Beaconiella	extinct	237.0	242.0
Beaconiella	extinct	237.0	242.0
Beaconiella	extinct	237.0	242.0
Beaconiella	extinct	237.0	242.0
Beaconiella	extinct	237.0	242.0
Beaconiella	extinct	237.0	239.48
Beaufortiscus	extinct	251.902	254.14
Beaufortiscus	extinct	251.902	254.14
Beaufortiscus	extinct	251.902	254.14
Beaufortiscus	extinct	251.902	254.14
Beaufortiscus	extinct	251.902	254.14
Beaufortiscus	extinct	251.902	254.14
Beaufortiscus	extinct	251.902	254.14
Beaufortiscus	extinct	251.902	254.14
Bekkerscytina	extinct	251.902	254.14
Belebeus	extinct	266.9	273.01
Belmomantis	extinct	251.902	254.14
Belmontia	extinct	251.902	254.14
Belmontia	extinct	251.902	254.14
Belmontia	extinct	251.902	254.14
Belmontia	extinct	251.902	254.14
Belmontocarta	extinct	251.902	254.14
Belmophenopterum	extinct	251.902	254.14
Belmophenopterum	extinct	227.0	242.0
Belpsylla	extinct	251.902	254.14
Berekia	extinct	208.5	227.0
Berekia	extinct	208.5	227.0
Berekia	extinct	208.5	227.0
Berekia	extinct	208.5	227.0
Berekia	extinct	208.5	227.0
Bethouxia	extinct	273.01	283.5
Biarmohymen	extinct	273.01	283.5
Bicoleus	extinct	259.51	264.28
Bicoleus	extinct	254.14	259.51
Bicoleus	extinct	254.14	259.51
Bintoniella	extinct	201.3	208.5
Bintoniella	extinct	201.3	208.5
Bintoniella	extinct	201.3	208.5
Bintoniella	extinct	201.3	208.5
Bintoniella	extinct	201.3	208.5
Bintoniella	extinct	201.3	208.5
Bintoniella	extinct	201.3	208.5
Bintoniella	extinct	201.3	208.5
Bintoniella	extinct	201.3	208.5
Bintoniella	extinct	201.3	208.5
Bintoniella	extinct	201.3	208.5
Bintoniella	extinct	201.3	208.5
Bintoniella	extinct	201.3	208.5
Bintoniella	extinct	201.3	208.5
Bistrisyne	extinct	201.3	208.5
Blattelytron	extinct	283.5	290.1
Blattinopsis	extinct	273.01	283.5
Blattinopsis	extinct	293.52	298.9
Blattinopsis	extinct	293.52	298.9
Blattinopsis	extinct	293.52	298.9
Blattinopsis	extinct	293.52	298.9
Blattinopsis	extinct	293.52	298.9
Blattinopsis	extinct	293.52	298.9
Blattinopsis	extinct	293.52	298.9
Blattinopsis	extinct	293.52	298.9
Blattinopsis	extinct	293.52	298.9
Blattinopsis	extinct	293.52	298.9
Blattinopsis	extinct	293.52	298.9
Blattinopsis	extinct	293.52	298.9
Blattinopsis	extinct	293.52	298.9
Blattinopsis	extinct	290.1	293.52
Blattinopsis	extinct	290.1	293.52
Blattinopsis	extinct	290.1	293.52
Blattinopsis	extinct	290.1	293.52
Blattinopsis	extinct	283.5	290.1
Blattinopsis	extinct	283.5	290.1
Blattinopsis	extinct	283.5	290.1
Blattinopsis	extinct	283.5	290.1
Blattokhosara	extinct	266.9	273.01
Blattokhosara	extinct	266.9	273.01
Blattokhosara	extinct	266.9	273.01
Blattokhosara	extinct	266.9	273.01
Blattokhosara	extinct	266.9	273.01
Blattokhosara	extinct	266.9	273.01
Blattomerope	extinct	237.0	242.0
Blattula	extinct	201.3	208.5
Blattula	extinct	201.3	208.5
Boreocixius	extinct	251.2	251.902
Boreocixius	extinct	251.2	251.902
Boreocixius	extinct	237.0	239.48
Boreoperlidium	extinct	264.28	266.9
Boreoperlidium	extinct	264.28	266.9
Boreoperlidium	extinct	264.28	266.9
Boreoperlidium	extinct	264.28	266.9
Boreoperlidium	extinct	254.14	259.51
Boreoperlidium	extinct	254.14	259.51
Boreopsocus	extinct	266.9	273.01
Boreopsocus	extinct	266.9	273.01
Boreopsocus	extinct	266.9	273.01
Boreopsocus	extinct	266.9	273.01
Boreopsocus	extinct	266.9	273.01
Boreopsocus	extinct	266.9	273.01
Boreopsocus	extinct	266.9	273.01
Boreopsocus	extinct	266.9	273.01
Boreopsocus	extinct	266.9	273.01
Boreopsocus	extinct	266.9	273.01
Boreopsocus	extinct	266.9	273.01
Boreopsocus	extinct	266.9	273.01
Boreopsocus	extinct	266.9	273.01
Boreopsocus	extinct	266.9	273.01
Boreopsocus	extinct	266.9	273.01
Boreopsocus	extinct	266.9	273.01
Boreopsocus	extinct	266.9	273.01
Boreopsocus	extinct	266.9	273.01
Boreopsocus	extinct	266.9	273.01
Boreopsocus	extinct	266.9	273.01
Boreopsocus	extinct	266.9	273.01
Boreopsocus	extinct	266.9	273.01
Boreopsocus	extinct	266.9	273.01
Boreopsocus	extinct	266.9	273.01
Boreopsocus	extinct	266.9	273.01
Boreopsocus	extinct	266.9	273.01
Boreopsocus	extinct	266.9	273.01
Boreopsocus	extinct	266.9	273.01
Boreopsocus	extinct	266.9	273.01
Boreopsocus	extinct	266.9	273.01
Boreopsocus	extinct	266.9	273.01
Boreopsocus	extinct	266.9	273.01
Boreopsocus	extinct	266.9	273.01
Boreopsocus	extinct	266.9	273.01
Boreopsocus	extinct	266.9	273.01
Boreopsocus	extinct	266.9	273.01
Boreopsocus	extinct	266.9	273.01
Boreopsocus	extinct	266.9	273.01
Boreopsocus	extinct	266.9	273.01
Boreopsocus	extinct	266.9	273.01
Boreopsocus	extinct	266.9	273.01
Boreopsocus	extinct	266.9	273.01
Boreopsocus	extinct	266.9	273.01
Boreopsocus	extinct	266.9	273.01
Boreopsocus	extinct	266.9	273.01
Boreopsocus	extinct	266.9	273.01
Boreopsocus	extinct	266.9	273.01
Boreopsocus	extinct	266.9	273.01
Boreopsocus	extinct	266.9	273.01
Boreopsocus	extinct	266.9	273.01
Boreopsocus	extinct	266.9	273.01
Boreopsocus	extinct	266.9	273.01
Boreopsocus	extinct	266.9	273.01
Boreopsocus	extinct	266.9	273.01
Boreopsocus	extinct	266.9	273.01
Boreopsocus	extinct	266.9	273.01
Boreopsocus	extinct	266.9	273.01
Boreopsocus	extinct	266.9	273.01
Boreopsocus	extinct	266.9	273.01
Boreopsocus	extinct	266.9	273.01
Boreopsocus	extinct	266.9	273.01
Boreopsocus	extinct	266.9	273.01
Boreopsocus	extinct	266.9	273.01
Boreopsocus	extinct	266.9	273.01
Boreopsocus	extinct	266.9	273.01
Boreopsocus	extinct	266.9	273.01
Boreopsocus	extinct	266.9	273.01
Boreopsocus	extinct	266.9	273.01
Boreopsocus	extinct	266.9	273.01
Boreopsocus	extinct	266.9	273.01
Boreopsocus	extinct	266.9	273.01
Boreopsocus	extinct	266.9	273.01
Boreopsocus	extinct	266.9	273.01
Boreopsocus	extinct	266.9	273.01
Boreopsocus	extinct	266.9	273.01
Boreoscyta	extinct	266.9	273.01
Boreoscyta	extinct	266.9	273.01
Boreoscyta	extinct	266.9	273.01
Boreoscyta	extinct	266.9	273.01
Boreoscyta	extinct	266.9	273.01
Boreoscyta	extinct	266.9	273.01
Boreoscyta	extinct	266.9	273.01
Boreoscyta	extinct	266.9	273.01
Boreoscyta	extinct	266.9	273.01
Borisrohdendorfia	extinct	266.9	273.01
Borisrohdendorfia	extinct	266.9	273.01
Boscoleus	extinct	293.52	298.9
Boskovicia	extinct	293.52	298.9
Boskovicia	extinct	293.52	298.9
Boutakovia	extinct	293.52	298.9
Brachyrhyphus	extinct	208.5	227.0
Bradyblatta	extinct	293.52	298.9
Bradyblatta	extinct	293.52	298.9
Bradyblatta	extinct	293.52	298.9
Bradyblatta	extinct	293.52	298.9
Bradyblatta	extinct	293.52	298.9
Bradyblatta	extinct	293.52	298.9
Brevilocustavus	extinct	237.0	242.0
Brevilocustavus	extinct	237.0	242.0
Britannicola	extinct	201.3	208.5
Britannicola	extinct	201.3	208.5
Brnia	extinct	293.52	298.9
Brnia	extinct	293.52	298.9
Brnia	extinct	293.52	298.9
Brnia	extinct	293.52	298.9
Brnia	extinct	293.52	298.9
Brnia	extinct	293.52	298.9
Brodiola	extinct	201.3	208.5
Cacheutacicada	extinct	227.0	237.0
Callietheira	extinct	266.9	273.01
Callietheira	extinct	251.902	254.14
Callietheira	extinct	251.902	254.14
Callimokaltania	extinct	266.9	273.01
Callimokaltania	extinct	266.9	273.01
Callimokaltania	extinct	266.9	273.01
Callimokaltania	extinct	266.9	273.01
Callimokaltania	extinct	266.9	273.01
Caloblattina	extinct	201.3	208.5
Calohymen	extinct	283.5	290.1
Calvertiella	extinct	283.5	290.1
Camptoneurites	extinct	266.9	273.01
Camptoneurites	extinct	266.9	273.01
Camptoneurites	extinct	266.9	273.01
Camptoneurites	extinct	266.9	273.01
Camptoneurites	extinct	266.9	273.01
Camptoneurites	extinct	266.9	273.01
Camptotaxineura	extinct	283.5	290.1
Cantohagla	extinct	237.0	242.0
Capitiperla	extinct	227.0	237.0
Carabilarva	extinct	227.0	232.0
Cardiosyne	extinct	227.0	237.0
Cardiosyne	extinct	227.0	237.0
Cardiosyne	extinct	227.0	237.0
Cardiosyne	extinct	227.0	237.0
Cardiosyne	extinct	227.0	237.0
Cardiosyne	extinct	227.0	237.0
Cardiosyne	extinct	227.0	237.0
Cardiosyne	extinct	227.0	237.0
Cardiosyne	extinct	227.0	237.0
Cardiosyne	extinct	227.0	237.0
Carrizarroyo	extinct	293.52	298.9
Carrizocladus	extinct	293.52	298.9
Carrizocladus	extinct	293.52	298.9
Carrizodiaphanoptera	extinct	293.52	298.9
Carrizoneura	extinct	293.52	298.9
Carrizopteron	extinct	293.52	298.9
Carrizopteryx	extinct	293.52	298.9
Carrizopteryx	extinct	293.52	298.9
Carrizopteryx	extinct	293.52	298.9
Carsburgia	extinct	208.5	227.0
Carsburgia	extinct	208.5	227.0
Carsburgia	extinct	208.5	227.0
Carsburgia	extinct	208.5	227.0
Cascadelcana	extinct	208.5	227.0
Catabrycus	extinct	237.0	242.0
Cathayiblatta	extinct	237.0	239.48
Catinoides	extinct	237.0	242.0
Cauloptera	extinct	293.52	298.9
Cavalarva	extinct	273.01	283.5
Cavalarva	extinct	273.01	283.5
Cephalosyne	extinct	237.0	242.0
Cephalosyne	extinct	237.0	242.0
Cephalosyne	extinct	237.0	242.0
Cephalosyne	extinct	237.0	242.0
Cephalosyne	extinct	237.0	242.0
Cerasopterum	extinct	293.52	298.9
Cerasopterum	extinct	293.52	298.9
Cerasopterum	extinct	293.52	298.9
Cerasopterum	extinct	293.52	298.9
Cerasopterum	extinct	293.52	298.9
Cercopyllis	extinct	293.52	298.9
Cercopyllis	extinct	293.52	298.9
Cercopyllis	extinct	293.52	298.9
Chalcorychus	extinct	259.51	264.28
Chanoselytron	extinct	251.902	254.14
Chaocoleus	extinct	259.51	264.28
Chaocoleus	extinct	259.51	264.28
Chauliodites	extinct	259.51	264.28
Chauliodites	extinct	259.51	264.28
Chauliodites	extinct	254.14	259.51
[truncated: 12,790 more rows]

## Sheet: Coleoptera_genus_level
Note that our dataset was compiled before the study of Boudinot et al. (2022). Therefore, the order Coleoptera is here used in its broader sense and encompasses the Permocupedidae, the Tshekardocoleidae, and Coleopsis archaica. Further discussion on the placement of Coleopsis archaica can be found in Schädel et al. (2022).
Boudinot, B.E., Yan, E.Y., Prokop, J., Luo, X.Z., Beutel, R.G., 2022b. Permian parallelisms: Reanalysis of †Tshekardocoleidae sheds light on the earliest evolution of the Coleoptera. Systematic Entomologie https://doi.org/10.1111/syen.12562
Schädel, M., Yavorskaya, M.I., Beutel, R.G., 2022. The earliest beetle †Coleopsis archaica (Insecta: Coleoptera) – morphological re-evaluation using Reflectance Transformation Imaging (RTI) and phylogenetic assessment. Arthropod Systematics & Phylogeny 80: 495–510.
Taxon_name	Status	MinAge	MaxAge
Asiocoleus	extinct	266.9	273.01
Schizotaldycupes	extinct	266.9	273.01
Schizotaldycupes	extinct	266.9	273.01
Elateridopsis	extinct	266.9	273.01
Archicupes	extinct	266.9	273.01
Archicupes	extinct	266.9	273.01
Cytocupes	extinct	266.9	273.01
Cytocupoides	extinct	266.9	273.01
Eocupes	extinct	266.9	273.01
Eocupes	extinct	266.9	273.01
Ichthyocupes	extinct	266.9	273.01
Ichthyocupes	extinct	266.9	273.01
Kaltanicupes	extinct	266.9	273.01
Kaltanicupes	extinct	266.9	273.01
Kaltanicupes	extinct	266.9	273.01
Kaltanocoleus	extinct	266.9	273.01
Kaltanocoleus	extinct	266.9	273.01
Kaltanocoleus	extinct	266.9	273.01
Permocupes	extinct	266.9	273.01
Permocupes	extinct	266.9	273.01
Permocupes	extinct	266.9	273.01
Permocupes	extinct	266.9	273.01
Permocupes	extinct	266.9	273.01
Permocupes	extinct	266.9	273.01
Protocupoides	extinct	266.9	273.01
Protocupoides	extinct	266.9	273.01
Protocupoides	extinct	266.9	273.01
Tecticupes	extinct	266.9	273.01
Tecticupes	extinct	266.9	273.01
Tecticupes	extinct	266.9	273.01
Uralocupes	extinct	266.9	273.01
Permocrossos	extinct	266.9	273.01
Rossocoleus	extinct	266.9	273.01
Rossocoleus	extinct	266.9	273.01
Schizocoleus	extinct	266.9	273.01
Uskatocoleus	extinct	266.9	273.01
Sojanocoleus	extinct	266.9	273.01
Tecticupes	extinct	264.28	266.9
Tecticupes	extinct	264.28	266.9
Tecticupes	extinct	264.28	266.9
Tecticupes	extinct	264.28	266.9
Tecticupes	extinct	264.28	266.9
Tecticupes	extinct	264.28	266.9
Tecticupes	extinct	264.28	266.9
Palademosyne	extinct	264.28	266.9
Rossocoleus	extinct	264.28	266.9
Rossocoleus	extinct	264.28	266.9
Rossocoleus	extinct	264.28	266.9
Rossocoleus	extinct	264.28	266.9
Rossocoleus	extinct	264.28	266.9
Rossocoleus	extinct	264.28	266.9
Erunakicupes	extinct	264.28	266.9
Karakanocoleus	extinct	264.28	266.9
Uskatocoleus	extinct	264.28	266.9
Uskatocoleus	extinct	264.28	266.9
Uskatocoleus	extinct	264.28	266.9
Uskatocoleus	extinct	264.28	266.9
Uskatocoleus	extinct	264.28	266.9
Schizotaldycupes	extinct	264.28	266.9
Permocupes	extinct	264.28	266.9
Permocupes	extinct	264.28	266.9
Permocupes	extinct	264.28	266.9
Permocupes	extinct	264.28	266.9
Permocupes	extinct	264.28	266.9
Permocupes	extinct	264.28	266.9
Protocupoides	extinct	264.28	266.9
Rhombocoleites	extinct	264.28	266.9
Rossocoleus	extinct	264.28	266.9
Rossocoleus	extinct	264.28	266.9
Chaocoleus	extinct	259.51	264.28
Chaocoleus	extinct	259.51	264.28
Asiocoleopsis	extinct	259.51	264.28
Bicoleus	extinct	259.51	264.28
Tetracoleus	extinct	259.51	264.28
Archosyne	extinct	259.51	264.28
Kargalarva	extinct	259.51	264.28
Kaltanicupes	extinct	259.51	264.28
Linicupes	extinct	259.51	264.28
Taldycupes	extinct	259.51	264.28
Taldycupes	extinct	259.51	264.28
Taldycupes	extinct	259.51	264.28
Tatarocupes	extinct	259.51	264.28
Tecticupes	extinct	259.51	264.28
Sakmaracoleus	extinct	259.51	264.28
Dikerocoleus	extinct	259.51	264.28
Dikerocoleus	extinct	259.51	264.28
Rhombocoleites	extinct	259.51	264.28
Rhombocoleus	extinct	259.51	264.28
Rossocoleus	extinct	259.51	264.28
Rossocoleus	extinct	259.51	264.28
Rossocoleus	extinct	259.51	264.28
Aenigmocoleus	extinct	259.51	264.28
Erunakicupes	extinct	259.51	264.28
Erunakicupes	extinct	259.51	264.28
Karakanocoleus	extinct	259.51	264.28
Karakanocoleus	extinct	259.51	264.28
Karakanocoleus	extinct	259.51	264.28
Pseudochrysomelites	extinct	259.51	264.28
Pseudochrysomelites	extinct	259.51	264.28
Pseudochrysomelites	extinct	259.51	264.28
Pseudochrysomelites	extinct	259.51	264.28
Pseudochrysomelites	extinct	259.51	264.28
Schizocoleus	extinct	259.51	264.28
Schizocoleus	extinct	259.51	264.28
Schizocoleus	extinct	259.51	264.28
Schizocoleus	extinct	259.51	264.28
Schizocoleus	extinct	259.51	264.28
Schizocoleus	extinct	259.51	264.28
Schizocoleus	extinct	259.51	264.28
Stegosyne	extinct	259.51	264.28
Ademosyne	extinct	254.14	259.51
Ademosyne	extinct	254.14	259.51
Ademosyne	extinct	254.14	259.51
Ademosyne	extinct	254.14	259.51
Bicoleus	extinct	254.14	259.51
Bicoleus	extinct	254.14	259.51
Tetracoleus	extinct	254.14	259.51
Tetracoleus	extinct	254.14	259.51
Polysitum	extinct	254.14	259.51
Ichthyocupes	extinct	254.14	259.51
Ichthyocupes	extinct	254.14	259.51
Ichthyocupes	extinct	254.14	259.51
Proterocupes	extinct	254.14	259.51
Proterocupes	extinct	254.14	259.51
Proterocupes	extinct	254.14	259.51
Proterocupes	extinct	254.14	259.51
Protocupoides	extinct	254.14	259.51
Protocupoides	extinct	254.14	259.51
Protocupoides	extinct	254.14	259.51
Protocupoides	extinct	254.14	259.51
Protocupoides	extinct	254.14	259.51
Taldycupes	extinct	254.14	259.51
Taldycupes	extinct	254.14	259.51
Taldycupes	extinct	254.14	259.51
Taldycupes	extinct	254.14	259.51
Taldycupes	extinct	254.14	259.51
Taldycupes	extinct	254.14	259.51
Taldycupes	extinct	254.14	259.51
Taldycupes	extinct	254.14	259.51
Taldycupes	extinct	254.14	259.51
Tychticupes	extinct	254.14	259.51
Tychticupes	extinct	254.14	259.51
Tychticupes	extinct	254.14	259.51
Tychticupoides	extinct	254.14	259.51
Tychtocoleus	extinct	254.14	259.51
Tychtocoleus	extinct	254.14	259.51
Rhombocoleus	extinct	254.14	259.51
Rossocoleus	extinct	254.14	259.51
Aenigmocoleus	extinct	254.14	259.51
Erunakicupes	extinct	254.14	259.51
Erunakicupes	extinct	254.14	259.51
Erunakicupes	extinct	254.14	259.51
Erunakicupes	extinct	254.14	259.51
Karakanocoleus	extinct	254.14	259.51
Karakanocoleus	extinct	254.14	259.51
Karakanocoleus	extinct	254.14	259.51
Karakanocoleus	extinct	254.14	259.51
Karakanocoleus	extinct	254.14	259.51
Karakanocoleus	extinct	254.14	259.51
Karakanocoleus	extinct	254.14	259.51
Karakanocoleus	extinct	254.14	259.51
Metrorhynchites	extinct	254.14	259.51
Metrorhynchites	extinct	254.14	259.51
Metrorhynchites	extinct	254.14	259.51
Pseudochrysomelites	extinct	254.14	259.51
Pseudochrysomelites	extinct	254.14	259.51
Pseudochrysomelites	extinct	254.14	259.51
Pseudochrysomelites	extinct	254.14	259.51
Schizocoleus	extinct	254.14	259.51
Uskatocoleus	extinct	254.14	259.51
Uskatocoleus	extinct	254.14	259.51
Uskatocoleus	extinct	254.14	259.51
Uskatocoleus	extinct	254.14	259.51
Uskatocoleus	extinct	254.14	259.51
Uskatocoleus	extinct	254.14	259.51
Uskatocoleus	extinct	254.14	259.51
Uskatocoleus	extinct	254.14	259.51
Uskatocoleus	extinct	254.14	259.51
Uskatocoleus	extinct	254.14	259.51
Uskatocoleus	extinct	254.14	259.51
Uskatocoleus	extinct	254.14	259.51
Uskatocoleus	extinct	254.14	259.51
Uskatocoleus	extinct	254.14	259.51
Uskatocoleus	extinct	254.14	259.51
Gondvanocoleus	extinct	251.902	254.14
Tetracoleus	extinct	251.902	254.14
Tetracoleus	extinct	251.902	254.14
Tetracoleus	extinct	251.902	254.14
Tetracoleus	extinct	251.902	254.14
Tetracoleus	extinct	251.902	254.14
Tetracoleus	extinct	251.902	254.14
Tetracoleus	extinct	251.902	254.14
Afrotaldycupes	extinct	251.902	254.14
Afrotaldycupes	extinct	251.902	254.14
Proterocupes	extinct	251.902	254.14
Proterocupes	extinct	251.902	254.14
Proterocupes	extinct	251.902	254.14
Proterocupes	extinct	251.902	254.14
Proterocupes	extinct	251.902	254.14
Taldycupes	extinct	251.902	254.14
Taldycupes	extinct	251.902	254.14
Artematopodites	extinct	251.902	254.14
Dinoharpalus	extinct	251.902	254.14
Dinoharpalus	extinct	251.902	254.14
Hydrobiites	extinct	251.902	254.14
Hydrobiites	extinct	251.902	254.14
Hydrobiites	extinct	251.902	254.14
Hydrobiites	extinct	251.902	254.14
Hydrobiites	extinct	251.902	254.14
Hydrobiites	extinct	251.902	254.14
Palademosyne	extinct	251.902	254.14
Permosyne	extinct	251.902	254.14
Permosyne	extinct	251.902	254.14
Permosyne	extinct	251.902	254.14
Permosyne	extinct	251.902	254.14
Permosyne	extinct	251.902	254.14
Permosyne	extinct	251.902	254.14
Permosyne	extinct	251.902	254.14
Tychtocoleus	extinct	251.902	254.14
Tychtocoleus	extinct	251.902	254.14
Ponomarenkium	extinct	251.902	254.14
Ponomarenkium	extinct	251.902	254.14
Rhombocoleites	extinct	251.902	254.14
Erunakicupes	extinct	251.902	254.14
Karakanocoleus	extinct	251.902	254.14
Metrorhynchites	extinct	251.902	254.14
Metrorhynchites	extinct	251.902	254.14
Pseudochrysomelites	extinct	251.902	254.14
Pseudochrysomelites	extinct	251.902	254.14
Pseudochrysomelites	extinct	251.902	254.14
Pseudochrysomelites	extinct	251.902	254.14
Pseudochrysomelites	extinct	251.902	254.14
Pseudochrysomelites	extinct	251.902	254.14
Pseudochrysomelites	extinct	251.902	254.14
Pseudochrysomelites	extinct	251.902	254.14
Uskatocoleus	extinct	251.902	254.14
Uskatocoleus	extinct	251.902	254.14
Uskatocoleus	extinct	251.902	254.14
Uskatocoleus	extinct	251.902	254.14
Uskatocoleus	extinct	251.902	254.14
Uskatocoleus	extinct	251.902	254.14
Uskatocoleus	extinct	251.902	254.14
Tunguskagyrus	extinct	251.902	254.14
Protodytiscus	extinct	247.2	252.17
Archaeomalthus	extinct	251.3	252.17
Pseudochrysomelites	extinct	251.3	252.17
Permunda	extinct	251.3	252.17
Permunda	extinct	251.3	252.17
Petrodromeus	extinct	251.3	252.17
Petrodromeus	extinct	251.3	252.17
Petrodromeus	extinct	251.3	252.17
Petrodromeus	extinct	251.3	252.17
Petrodromeus	extinct	251.3	252.17
Tunguskagyrus	extinct	251.3	252.17
Pseudorhynchophora	extinct	247.2	251.2
Pseudochrysomelites	extinct	247.2	251.2
Pseudochrysomelites	extinct	247.2	251.2
Schizocoleus	extinct	247.2	251.2
Schizocoleus	extinct	247.2	251.2
Tetracoleus	extinct	242.0	247.2
Tetracoleus	extinct	242.0	247.2
Pseudochrysomelites	extinct	242.0	247.2
Pseudochrysomelites	extinct	242.0	247.2
Pseudochrysomelites	extinct	242.0	247.2
Pseudochrysomelites	extinct	242.0	247.2
Schizocoleus	extinct	242.0	247.2
Schizocoleus	extinct	242.0	247.2
Schizocoleus	extinct	242.0	247.2
Stegosyne	extinct	242.0	247.2
Stargelytron	extinct	244.24	244.99
Stargelytron	extinct	244.24	244.99
Stargelytron	extinct	244.24	244.99
Frankencupes	extinct	244.24	244.99
Frankencupes	extinct	244.24	244.99
Ademosyne	extinct	244.24	244.99
Ademosyne	extinct	244.24	244.99
Ulomites	extinct	244.24	244.99
Ulomites	extinct	244.24	244.99
Ulomites	extinct	244.24	244.99
Ulomites	extinct	244.24	244.99
Shepherdia	extinct	244.24	244.99
Ademosyne	extinct	243.33	244.24
Elateridium	extinct	243.33	244.24
Elateridium	extinct	243.33	244.24
Adelidium	extinct	243.33	244.24
Etheridgea	extinct	243.33	244.24
Metrorhynchites	extinct	243.33	244.24
Metrorhynchites	extinct	243.33	244.24
Metrorhynchites	extinct	243.33	244.24
Dolichosyne	extinct	237.0	242.0
Dolichosyne	extinct	237.0	242.0
Dolichosyne	extinct	237.0	242.0
Dolichosyne	extinct	237.0	242.0
Dolichosyne	extinct	237.0	242.0
Dolichosyne	extinct	237.0	242.0
Dolichosyne	extinct	237.0	242.0
Dolichosyne	extinct	237.0	242.0
Dolichosyne	extinct	237.0	242.0
Dolichosyne	extinct	237.0	242.0
Sogdelytron	extinct	237.0	242.0
Sogdelytron	extinct	237.0	242.0
Triassocupes	extinct	237.0	242.0
Tricoleodes	extinct	237.0	242.0
Tricoleodes	extinct	237.0	242.0
Tricoleodes	extinct	237.0	242.0
Cupesia	extinct	237.0	242.0
Cupesia	extinct	237.0	242.0
Cupesia	extinct	237.0	242.0
Cupesia	extinct	237.0	242.0
Cupesia	extinct	237.0	242.0
Kirghizocupes	extinct	237.0	242.0
Kirghizocupes	extinct	237.0	242.0
Kirghizocupes	extinct	237.0	242.0
Kirghizocupes	extinct	237.0	242.0
Kirghizocupes	extinct	237.0	242.0
Kirghizocupes	extinct	237.0	242.0
Kirghizocupes	extinct	237.0	242.0
Lithocupes	extinct	237.0	242.0
Lithocupes	extinct	237.0	242.0
Lithocupes	extinct	237.0	242.0
Notocupoides	extinct	237.0	242.0
Notocupoides	extinct	237.0	242.0
Notocupoides	extinct	237.0	242.0
Platycupes	extinct	237.0	242.0
Platycupes	extinct	237.0	242.0
Platycupes	extinct	237.0	242.0
Platycupes	extinct	237.0	242.0
Procupes	extinct	237.0	242.0
Pterocupes	extinct	237.0	242.0
Pterocupes	extinct	237.0	242.0
Rhabdocupes	extinct	237.0	242.0
Rhabdocupes	extinct	237.0	242.0
Rhabdocupes	extinct	237.0	242.0
Rhabdocupes	extinct	237.0	242.0
Triadocupes	extinct	237.0	242.0
Triadocupes	extinct	237.0	242.0
Triadocupes	extinct	237.0	242.0
Zygadenia	extinct	237.0	242.0
Zygadenia	extinct	237.0	242.0
Zygadenia	extinct	237.0	242.0
Zygadenia	extinct	237.0	242.0
Zygadenia	extinct	237.0	242.0
Zygadenia	extinct	237.0	242.0
Zygadenia	extinct	237.0	242.0
Zygadenia	extinct	237.0	242.0
Zygadenia	extinct	237.0	242.0
Zygadenia	extinct	237.0	242.0
Zygadenia	extinct	237.0	242.0
Zygadenia	extinct	237.0	242.0
Zygadenia	extinct	237.0	242.0
Zygadenia	extinct	237.0	242.0
Zygadenia	extinct	237.0	242.0
Guillermia	extinct	237.0	242.0
Madygenorhynchus	extinct	237.0	242.0
Obrienia	extinct	237.0	242.0
Obrienia	extinct	237.0	242.0
Obrienia	extinct	237.0	242.0
Obrienia	extinct	237.0	242.0
Obrienia	extinct	237.0	242.0
Gnathopeltos	extinct	237.0	242.0
Ofthalmopeltos	extinct	237.0	242.0
Peltosyne	extinct	237.0	242.0
Peltosyne	extinct	237.0	242.0
Peltosyne	extinct	237.0	242.0
Peltosyne	extinct	237.0	242.0
Peltosyne	extinct	237.0	242.0
Peltosyne	extinct	237.0	242.0
Catabrycus	extinct	237.0	242.0
Hadeocoleus	extinct	237.0	242.0
Hadeocoleus	extinct	237.0	242.0
Hadeocoleus	extinct	237.0	242.0
Hadeocoleus	extinct	237.0	242.0
Hadeocoleus	extinct	237.0	242.0
Hadeocoleus	extinct	237.0	242.0
Hadeocoleus	extinct	237.0	242.0
Hadeocoleus	extinct	237.0	242.0
Hadeocoleus	extinct	237.0	242.0
Hadeocoleus	extinct	237.0	242.0
Lethocoleus	extinct	237.0	242.0
Pesus	extinct	237.0	242.0
Praesagus	extinct	237.0	242.0
Salebroferus	extinct	237.0	242.0
Salebroferus	extinct	237.0	242.0
Salebroferus	extinct	237.0	242.0
Salebroferus	extinct	237.0	242.0
Salebroferus	extinct	237.0	242.0
Salebroferus	extinct	237.0	242.0
Schizophorinus	extinct	237.0	242.0
Schizophoroides	extinct	237.0	242.0
Schizophoroides	extinct	237.0	242.0
Schizophoroides	extinct	237.0	242.0
Schizophoroides	extinct	237.0	242.0
Schizophoroides	extinct	237.0	242.0
Schizophoroides	extinct	237.0	242.0
Schizophoroides	extinct	237.0	242.0
Thnesidius	extinct	237.0	242.0
Thnesidius	extinct	237.0	242.0
Thnesidius	extinct	237.0	242.0
Triassocoleus	extinct	237.0	242.0
Triassocoleus	extinct	237.0	242.0
Triassocoleus	extinct	237.0	242.0
Triassocoleus	extinct	237.0	242.0
Sogdodromeus	extinct	237.0	242.0
Avocatinus	extinct	237.0	242.0
Avocatinus	extinct	237.0	242.0
Avocatinus	extinct	237.0	242.0
Catinoides	extinct	237.0	242.0
Macrocatinius	extinct	237.0	242.0
Triaplus	extinct	237.0	242.0
Triaplus	extinct	237.0	242.0
Triaplus	extinct	237.0	242.0
Triaplus	extinct	237.0	242.0
Triaplus	extinct	237.0	242.0
Triaplus	extinct	237.0	242.0
Triaplus	extinct	237.0	242.0
Triaplus	extinct	237.0	242.0
Triaplus	extinct	237.0	242.0
Triaplus	extinct	237.0	242.0
Triaplus	extinct	237.0	242.0
Triaplus	extinct	237.0	242.0
Triassocatinius	extinct	237.0	242.0
Triassocatinius	extinct	237.0	242.0
Delpuentesyne	extinct	237.0	239.48
Delpuentesyne	extinct	237.0	239.48
Delpuentesyne	extinct	237.0	239.48
Delpuentesyne	extinct	237.0	239.48
Delpuentesyne	extinct	237.0	239.48
Delpuentesyne	extinct	237.0	239.48
Praedodromeus	extinct	237.0	239.48
Zygadenia	extinct	237.0	239.48
Ademosyne	extinct	237.0	242.0
Ademosyne	extinct	237.0	242.0
Ademosyne	extinct	237.0	242.0
Ademosyne	extinct	237.0	242.0
Ademosyne	extinct	237.0	242.0
Cephalosyne	extinct	237.0	242.0
Cephalosyne	extinct	237.0	242.0
Cephalosyne	extinct	237.0	242.0
Cephalosyne	extinct	237.0	242.0
Cephalosyne	extinct	237.0	242.0
Asimma	extinct	237.0	242.0
Zygadenia	extinct	237.0	242.0
Flichea	extinct	237.0	242.0
Clathrocupes	extinct	237.0	239.48
Tricoleus	extinct	227.0	237.0
Tricoleus	extinct	227.0	237.0
Moltenocupes	extinct	227.0	237.0
Moltenocupes	extinct	227.0	237.0
Moltenocupes	extinct	227.0	237.0
Moltenocupes	extinct	227.0	237.0
Zygadenia	extinct	227.0	237.0
Zygadenia	extinct	227.0	237.0
Argentinocupes	extinct	227.0	237.0
Argentinocupes	extinct	227.0	237.0
Argentinocupes	extinct	227.0	237.0
Argentinocupes	extinct	227.0	237.0
Argentinocupes	extinct	227.0	237.0
Babuskaya	extinct	227.0	237.0
Cardiosyne	extinct	227.0	237.0
Cardiosyne	extinct	227.0	237.0
Cardiosyne	extinct	227.0	237.0
Cardiosyne	extinct	227.0	237.0
Cardiosyne	extinct	227.0	237.0
Cardiosyne	extinct	227.0	237.0
Cardiosyne	extinct	227.0	237.0
Cardiosyne	extinct	227.0	237.0
Cardiosyne	extinct	227.0	237.0
Cardiosyne	extinct	227.0	237.0
Menephiloides	extinct	227.0	237.0
Pseudobuprestites	extinct	227.0	237.0
Pseudocurculionites	extinct	227.0	237.0
Pseudosilphites	extinct	227.0	237.0
Diarcuipenna	extinct	227.0	237.0
Hydrobiites	extinct	227.0	237.0
Ademosyne	extinct	227.0	237.0
Ischichucasyne	extinct	227.0	237.0
Ischichucasyne	extinct	227.0	237.0
Ischichucasyne	extinct	227.0	237.0
Platycrossos	extinct	227.0	237.0
Umkomaasia	extinct	227.0	237.0
Hadeocoleodes	extinct	227.0	237.0
Hadeocoleodes	extinct	227.0	237.0
Hadeocoleodes	extinct	227.0	237.0
Argentinosyne	extinct	227.0	237.0
Argentinosyne	extinct	227.0	237.0
Argentinosyne	extinct	227.0	237.0
Argentinosyne	extinct	227.0	237.0
Argentinosyne	extinct	227.0	237.0
Argentinosyne	extinct	227.0	237.0
Argentinosyne	extinct	227.0	237.0
Argentinosyne	extinct	227.0	237.0
Argentinosyne	extinct	227.0	237.0
Argentinosyne	extinct	227.0	237.0
Argentinosyne	extinct	227.0	237.0
Argentinosyne	extinct	227.0	237.0
Argentinosyne	extinct	227.0	237.0
Argentinosyne	extinct	227.0	237.0
Argentinosyne	extinct	227.0	237.0
Argentinosyne	extinct	227.0	237.0
Argentinosyne	extinct	227.0	237.0
Argentinosyne	extinct	227.0	237.0
Argentinosyne	extinct	227.0	237.0
Argentinosyne	extinct	227.0	237.0
Argentinosyne	extinct	227.0	237.0
Argentinosyne	extinct	227.0	237.0
Argentinosyne	extinct	227.0	237.0
Argentinosyne	extinct	227.0	237.0
Argentinosyne	extinct	227.0	237.0
Argentinosyne	extinct	227.0	237.0
Argentinosyne	extinct	227.0	237.0
Argentinosyne	extinct	227.0	237.0
Argentinosyne	extinct	227.0	237.0
Argentinosyne	extinct	227.0	237.0
Argentinosyne	extinct	227.0	237.0
Argentinosyne	extinct	227.0	237.0
Pseudochrysomelites	extinct	227.0	237.0
Coptoclavia	extinct	201.3	237.0
Ademosyne	extinct	227.0	237.0
Ademosyne	extinct	227.0	237.0
Ademosyne	extinct	227.0	237.0
Ademosyne	extinct	227.0	237.0
Ademosyne	extinct	227.0	237.0
Ademosyne	extinct	227.0	237.0
Ademosyne	extinct	227.0	237.0
Ademosyne	extinct	227.0	237.0
Ademosyne	extinct	227.0	237.0
Ademosyne	extinct	227.0	237.0
Ademosyne	extinct	227.0	237.0
Ademosyne	extinct	227.0	237.0
Ademosyne	extinct	227.0	237.0
Ademosyne	extinct	227.0	237.0
Ademosyne	extinct	227.0	237.0
Ademosyne	extinct	227.0	237.0
Ademosyne	extinct	227.0	237.0
Ademosyne	extinct	227.0	237.0
Ademosyne	extinct	227.0	237.0
Ademosyne	extinct	227.0	237.0
Ademosyne	extinct	227.0	237.0
Ademosyne	extinct	227.0	237.0
Ademosyne	extinct	227.0	237.0
Ademosyne	extinct	227.0	237.0
Ademosyne	extinct	227.0	237.0
Ademosyne	extinct	227.0	237.0
Ademosyne	extinct	227.0	237.0
Ademosyne	extinct	227.0	237.0
Ademosyne	extinct	227.0	237.0
Ademosyne	extinct	227.0	237.0
Ademosyne	extinct	227.0	237.0
Ademosyne	extinct	227.0	237.0
Ademosyne	extinct	227.0	237.0
Ademosyne	extinct	227.0	237.0
Ademosyne	extinct	227.0	237.0
Ademosyne	extinct	227.0	237.0
Ademosyne	extinct	227.0	237.0
Ademosyne	extinct	227.0	237.0
Ademosyne	extinct	227.0	237.0
Ademosyne	extinct	227.0	237.0
Ademosyne	extinct	227.0	237.0
Ademosyne	extinct	227.0	237.0
Ademosyne	extinct	227.0	237.0
Ademosyne	extinct	227.0	237.0
Ademosyne	extinct	227.0	237.0
Ademosyne	extinct	227.0	237.0
Ademosyne	extinct	227.0	237.0
Ademosyne	extinct	227.0	237.0
Ademosyne	extinct	227.0	237.0
Ademosyne	extinct	227.0	237.0
Ademosyne	extinct	227.0	237.0
Ademosyne	extinct	227.0	237.0
Ademosyne	extinct	227.0	237.0
Ademosyne	extinct	227.0	237.0
Ademosyne	extinct	227.0	237.0
Ademosyne	extinct	227.0	237.0
Ademosyne	extinct	227.0	237.0
Ademosyne	extinct	227.0	237.0
Ademosyne	extinct	227.0	237.0
Ademosyne	extinct	227.0	237.0
Ademosyne	extinct	227.0	237.0
Ademosyne	extinct	227.0	237.0
Ademosyne	extinct	227.0	237.0
Ademosyne	extinct	227.0	237.0
Ademosyne	extinct	227.0	237.0
Ademosyne	extinct	227.0	237.0
Ademosyne	extinct	227.0	237.0
Ademosyne	extinct	227.0	237.0
Ademosyne	extinct	227.0	237.0
Ademosyne	extinct	227.0	237.0
Ademosyne	extinct	227.0	237.0
Ademosyne	extinct	227.0	237.0
Ademosyne	extinct	227.0	237.0
Ademosyne	extinct	227.0	237.0
Ademosyne	extinct	227.0	237.0
Ademosyne	extinct	227.0	237.0
Ademosyne	extinct	227.0	237.0
Ademosyne	extinct	227.0	237.0
Ademosyne	extinct	227.0	237.0
Ademosyne	extinct	227.0	237.0
Ademosyne	extinct	227.0	237.0
Ademosyne	extinct	227.0	237.0
Ademosyne	extinct	227.0	237.0
Ademosyne	extinct	227.0	237.0
Ademosyne	extinct	227.0	237.0
Ademosyne	extinct	227.0	237.0
Ademosyne	extinct	227.0	237.0
Ademosyne	extinct	227.0	237.0
Ademosyne	extinct	227.0	237.0
Ademosyne	extinct	227.0	237.0
Ademosyne	extinct	227.0	237.0
Ademosyne	extinct	227.0	237.0
Ademosyne	extinct	227.0	237.0
Ademosyne	extinct	227.0	237.0
Ademosyne	extinct	227.0	237.0
Ademosyne	extinct	227.0	237.0
Ademosyne	extinct	227.0	237.0
Ademosyne	extinct	227.0	237.0
Ademosyne	extinct	227.0	237.0
Ademosyne	extinct	227.0	237.0
Ademosyne	extinct	227.0	237.0
Ademosyne	extinct	227.0	237.0
Ademosyne	extinct	227.0	237.0
Ademosyne	extinct	227.0	237.0
Ademosyne	extinct	227.0	237.0
Ademosyne	extinct	227.0	237.0
Ademosyne	extinct	227.0	237.0
Ademosyne	extinct	227.0	237.0
Ademosyne	extinct	227.0	237.0
Ademosyne	extinct	227.0	237.0
Ademosyne	extinct	227.0	237.0
Ademosyne	extinct	227.0	237.0
Ademosyne	extinct	227.0	237.0
Ademosyne	extinct	227.0	237.0
Ademosyne	extinct	227.0	237.0
Ademosyne	extinct	227.0	237.0
Ademosyne	extinct	227.0	237.0
Ademosyne	extinct	227.0	237.0
Ademosyne	extinct	227.0	237.0
Ademosyne	extinct	227.0	237.0
Ademosyne	extinct	227.0	237.0
Ademosyne	extinct	227.0	237.0
Ademosyne	extinct	227.0	237.0
Ademosyne	extinct	227.0	237.0
Ademosyne	extinct	227.0	237.0
Ademosyne	extinct	227.0	237.0
Ademosyne	extinct	227.0	237.0
Ademosyne	extinct	227.0	237.0
Ademosyne	extinct	227.0	237.0
Ademosyne	extinct	227.0	237.0
Ademosyne	extinct	227.0	237.0
Ademosyne	extinct	227.0	237.0
Ademosyne	extinct	227.0	237.0
Agrascapha	extinct	227.0	237.0
Euroscapha	extinct	227.0	237.0
Euroscapha	extinct	227.0	237.0
Clathropenna	extinct	227.0	237.0
Gemelina	extinct	227.0	237.0
Toksunius	extinct	227.0	237.0
Ademosynoides	extinct	227.0	237.0
Ademosynoides	extinct	227.0	237.0
Protonectes	extinct	221.5	232.0
Stargelytron	extinct	227.0	232.0
Stargelytron	extinct	227.0	232.0
Stargelytron	extinct	227.0	232.0
Stargelytron	extinct	227.0	232.0
Stargelytron	extinct	227.0	232.0
Stargelytron	extinct	227.0	232.0
Stargelytron	extinct	227.0	232.0
Stargelytron	extinct	227.0	232.0
Stargelytron	extinct	227.0	232.0
Stargelytron	extinct	227.0	232.0
Stargelytron	extinct	227.0	232.0
Stargelytron	extinct	227.0	232.0
Stargelytron	extinct	227.0	232.0
Stargelytron	extinct	227.0	232.0
Stargelytron	extinct	227.0	232.0
Stargelytron	extinct	227.0	232.0
Stargelytron	extinct	227.0	232.0
Stargelytron	extinct	227.0	232.0
Stargelytron	extinct	227.0	232.0
Stargelytron	extinct	227.0	232.0
Stargelytron	extinct	227.0	232.0
Stargelytron	extinct	227.0	232.0
Stargelytron	extinct	227.0	232.0
Stargelytron	extinct	227.0	232.0
Stargelytron	extinct	227.0	232.0
Stargelytron	extinct	227.0	232.0
Stargelytron	extinct	227.0	232.0
Stargelytron	extinct	227.0	232.0
Stargelytron	extinct	227.0	232.0
Stargelytron	extinct	227.0	232.0
Stargelytron	extinct	227.0	232.0
Stargelytron	extinct	227.0	232.0
Stargelytron	extinct	227.0	232.0
Stargelytron	extinct	227.0	232.0
Stargelytron	extinct	227.0	232.0
Stargelytron	extinct	227.0	232.0
Stargelytron	extinct	227.0	232.0
Stargelytron	extinct	227.0	232.0
Stargelytron	extinct	227.0	232.0
Stargelytron	extinct	227.0	232.0
Stargelytron	extinct	227.0	232.0
Stargelytron	extinct	227.0	232.0
Stargelytron	extinct	227.0	232.0
Stargelytron	extinct	227.0	232.0
Stargelytron	extinct	227.0	232.0
Stargelytron	extinct	227.0	232.0
Stargelytron	extinct	227.0	232.0
Stargelytron	extinct	227.0	232.0
Stargelytron	extinct	227.0	232.0
Stargelytron	extinct	227.0	232.0
Stargelytron	extinct	227.0	232.0
Stargelytron	extinct	227.0	232.0
Stargelytron	extinct	227.0	232.0
Stargelytron	extinct	227.0	232.0
Stargelytron	extinct	227.0	232.0
Stargelytron	extinct	227.0	232.0
Stargelytron	extinct	227.0	232.0
Stargelytron	extinct	227.0	232.0
Stargelytron	extinct	227.0	232.0
Stargelytron	extinct	227.0	232.0
Stargelytron	extinct	227.0	232.0
Stargelytron	extinct	227.0	232.0
Stargelytron	extinct	227.0	232.0
Stargelytron	extinct	227.0	232.0
Stargelytron	extinct	227.0	232.0
Stargelytron	extinct	227.0	232.0
Stargelytron	extinct	227.0	232.0
Stargelytron	extinct	227.0	232.0
Stargelytron	extinct	227.0	232.0
Stargelytron	extinct	227.0	232.0
Stargelytron	extinct	227.0	232.0
Stargelytron	extinct	227.0	232.0
Stargelytron	extinct	227.0	232.0
Stargelytron	extinct	227.0	232.0
Stargelytron	extinct	227.0	232.0
Carabilarva	extinct	227.0	232.0
Larvula	extinct	227.0	232.0
Larvula	extinct	227.0	232.0
Larvula	extinct	227.0	232.0
Dinoharpalus	extinct	227.0	232.0
Dinoharpalus	extinct	227.0	232.0
Mormolucoides	extinct	227.0	232.0
Mormolucoides	extinct	227.0	232.0
Mormolucoides	extinct	227.0	232.0
Mormolucoides	extinct	227.0	232.0
Trialarva	extinct	227.0	232.0
Triamyxa	extinct	227.0	232.0
Triamyxa	extinct	227.0	232.0
Triamyxa	extinct	227.0	232.0
Triamyxa	extinct	227.0	232.0
Triamyxa	extinct	227.0	232.0
Triamyxa	extinct	227.0	232.0
Triamyxa	extinct	227.0	232.0
Triamyxa	extinct	227.0	232.0
Triamyxa	extinct	227.0	232.0
Triamyxa	extinct	227.0	232.0
Triamyxa	extinct	227.0	232.0
Triamyxa	extinct	227.0	232.0
Triamyxa	extinct	227.0	232.0
Triamyxa	extinct	227.0	232.0
Triamyxa	extinct	227.0	232.0
Gnathosyne	extinct	208.5	227.0
Grammositum	extinct	208.5	227.0
Willcoxia	extinct	208.5	227.0
Mesostigmodera	extinct	208.5	227.0
Mesostigmodera	extinct	208.5	227.0
Holcoptera	extinct	208.5	227.0
Holcoptera	extinct	208.5	227.0
Tryoniopsis	extinct	208.5	227.0
Tryoniopsis	extinct	208.5	227.0
Elateridium	extinct	208.5	227.0
Elateridium	extinct	208.5	227.0
Elaterium	extinct	208.5	227.0
Apheloodes	extinct	208.5	227.0
Apheloodes	extinct	208.5	227.0
Leehermania	extinct	208.5	227.0
Leehermania	extinct	208.5	227.0
Leehermania	extinct	208.5	227.0
Leehermania	extinct	208.5	227.0
Leehermania	extinct	208.5	227.0
Leehermania	extinct	208.5	227.0
Leehermania	extinct	208.5	227.0
Leehermania	extinct	208.5	227.0
Leehermania	extinct	208.5	227.0
Leehermania	extinct	208.5	227.0
Leehermania	extinct	208.5	227.0
Leehermania	extinct	208.5	227.0
Leehermania	extinct	208.5	227.0
Leehermania	extinct	208.5	227.0
Leehermania	extinct	208.5	227.0
Leehermania	extinct	208.5	227.0
Leehermania	extinct	208.5	227.0
Leehermania	extinct	208.5	227.0
Leehermania	extinct	208.5	227.0
Leehermania	extinct	208.5	227.0
Leioodes	extinct	208.5	227.0
Leioodes	extinct	208.5	227.0
Kenderlyka	extinct	208.5	227.0
Mesothoris	extinct	208.5	227.0
Mesothoris	extinct	208.5	227.0
Mesothoris	extinct	208.5	227.0
Mesothoris	extinct	208.5	227.0
Simmondsia	extinct	208.5	227.0
Simmondsia	extinct	208.5	227.0
Simmondsia	extinct	208.5	227.0
Platycrossos	extinct	208.5	227.0
Platycrossos	extinct	208.5	227.0
Platycrossos	extinct	208.5	227.0
Platycrossos	extinct	208.5	227.0
Argentinosyne	extinct	208.5	227.0
Argentinosyne	extinct	208.5	227.0
Mesolobites	extinct	208.5	227.0
Mesolobites	extinct	208.5	227.0
Mesolobites	extinct	208.5	227.0
Mesolobites	extinct	208.5	227.0
Mesolobites	extinct	208.5	227.0
Mesolobites	extinct	208.5	227.0
Reeveana	extinct	208.5	227.0
Reeveana	extinct	208.5	227.0
Reeveana	extinct	208.5	227.0
Shepherdia	extinct	208.5	227.0
Necronectulus	extinct	208.5	227.0
Platycoxa	extinct	208.5	227.0
Ademosyne	extinct	208.5	227.0
Ademosyne	extinct	208.5	227.0
Ademosyne	extinct	208.5	227.0
Ademosyne	extinct	208.5	227.0
Ademosyne	extinct	208.5	227.0
Ademosyne	extinct	208.5	227.0
Ademosyne	extinct	208.5	227.0
Ademosyne	extinct	208.5	227.0
Ademosyne	extinct	208.5	227.0
Ademosyne	extinct	208.5	227.0
Ademosyne	extinct	208.5	227.0
Ademosyne	extinct	208.5	227.0
Ademosyne	extinct	208.5	227.0
Ademosyne	extinct	208.5	227.0
Ademosyne	extinct	208.5	227.0
Ademosyne	extinct	208.5	227.0
Ademosyne	extinct	208.5	227.0
Ademosyne	extinct	208.5	227.0
Ademosyne	extinct	208.5	227.0
Ademosyne	extinct	208.5	227.0
Ademosyne	extinct	208.5	227.0
Ademosyne	extinct	208.5	227.0
Ademosyne	extinct	208.5	227.0
Ademosyne	extinct	208.5	227.0
Ademosyne	extinct	208.5	227.0
Ademosyne	extinct	208.5	227.0
Ademosyne	extinct	208.5	227.0
Colymbotethis	extinct	208.5	227.0
Colymbotethis	extinct	208.5	227.0
Colymbotethis	extinct	208.5	227.0
Colymbotethis	extinct	208.5	227.0
Colymbotethis	extinct	208.5	227.0
Colymbotethis	extinct	208.5	227.0
Colymbotethis	extinct	208.5	227.0
Colymbotethis	extinct	208.5	227.0
Colymbotethis	extinct	208.5	227.0
Colymbotethis	extinct	208.5	227.0
Colymbotethis	extinct	208.5	227.0
Colymbotethis	extinct	208.5	227.0
Colymbotethis	extinct	208.5	227.0
Colymbotethis	extinct	208.5	227.0
Colymbotethis	extinct	208.5	227.0
Colymbotethis	extinct	208.5	227.0
Colymbotethis	extinct	208.5	227.0
Etheridgea	extinct	208.5	227.0
Mormolucoides	extinct	208.5	227.0
Mormolucoides	extinct	208.5	227.0
Mormolucoides	extinct	208.5	227.0
Mormolucoides	extinct	208.5	227.0
Mormolucoides	extinct	208.5	227.0
Mormolucoides	extinct	208.5	227.0
Mormolucoides	extinct	208.5	227.0
Mormolucoides	extinct	208.5	227.0
Mormolucoides	extinct	208.5	227.0
Mormolucoides	extinct	208.5	227.0
Mormolucoides	extinct	208.5	227.0
Polysitum	extinct	208.5	227.0
Polysitum	extinct	208.5	227.0
Tillyardiopsis	extinct	208.5	227.0
Tillyardiopsis	extinct	208.5	227.0
Tillyardiopsis	extinct	208.5	227.0
Triadogyrus	extinct	208.5	227.0
Ulomites	extinct	208.5	227.0
Diarcuipenna	extinct	208.5	227.0
Dzeregia	extinct	208.5	227.0
Ademosynoides	extinct	208.5	227.0
Ademosynoides	extinct	208.5	227.0
Ademosynoides	extinct	208.5	227.0
Ademosynoides	extinct	208.5	227.0
Ademosynoides	extinct	208.5	227.0
Ademosynoides	extinct	208.5	227.0
Ademosynoides	extinct	208.5	227.0
Ademosynoides	extinct	208.5	227.0
Ademosynoides	extinct	208.5	227.0
Pseudosilphites	extinct	214.03	217.49
Holcoptera	extinct	209.51	214.03
Hadrocephalus	extinct	201.3	208.5
Hadrocephalus	extinct	201.3	208.5
Hadrocephalus	extinct	201.3	208.5
Notokistus	extinct	201.3	208.5
Chrysomelopsis	extinct	201.3	208.5
Holcoptera	extinct	201.3	208.5
Holcoptera	extinct	201.3	208.5
Holcoptera	extinct	201.3	208.5
Holcoptera	extinct	201.3	208.5
Holcoptera	extinct	201.3	208.5
Holcoptera	extinct	201.3	208.5
Holcoptera	extinct	201.3	208.5
Holcoptera	extinct	201.3	208.5
Holcoptera	extinct	201.3	208.5
Holcoptera	extinct	201.3	208.5
Holcoptera	extinct	201.3	208.5
Holcoptera	extinct	201.3	208.5
Holcoptera	extinct	201.3	208.5
Holcoptera	extinct	201.3	208.5
Holcoptera	extinct	201.3	208.5
Holcoptera	extinct	201.3	208.5
Holcoptera	extinct	201.3	208.5
Holcoptera	extinct	201.3	208.5
Omma	extant	201.3	208.5
Omma	extant	201.3	208.5
Omma	extant	201.3	208.5
Omma	extant	201.3	208.5
Omma	extant	201.3	208.5
Omma	extant	201.3	208.5
Omma	extant	201.3	208.5
Omma	extant	201.3	208.5
Omma	extant	201.3	208.5
Elaterophanes	extinct	201.3	208.5
Elaterophanes	extinct	201.3	208.5
Elaterophanes	extinct	201.3	208.5
Elaterophanes	extinct	201.3	208.5
Elaterophanes	extinct	201.3	208.5
Elaterophanes	extinct	201.3	208.5
Elaterophanes	extinct	201.3	208.5
Anepismus	extinct	201.3	208.5
Anhydrophilus	extinct	201.3	208.5
Anhydrophilus	extinct	201.3	208.5
Anhydrophilus	extinct	201.3	208.5
Anhydrophilus	extinct	201.3	208.5
Anhydrophilus	extinct	201.3	208.5
Anhydrophilus	extinct	201.3	208.5
Brodiola	extinct	201.3	208.5
Coleopteron	extinct	201.3	208.5
Eocoleopteron	extinct	201.3	208.5
Glaphyropterula	extinct	201.3	208.5
Heeriaopsis	extinct	201.3	208.5
Helopides	extinct	201.3	208.5
Mimelater	extinct	201.3	208.5
Nannocurculionites	extinct	201.3	208.5
Parabuprestites	extinct	201.3	208.5
Paragyrinus	extinct	201.3	208.5
Plastelater	extinct	201.3	208.5
Pseudocarabites	extinct	201.3	208.5
Pseudoelateropsis	extinct	201.3	208.5
Pseudohydrophilites	extinct	201.3	208.5
Pseudotelephorus	extinct	201.3	208.5
Pseudotelephorus	extinct	201.3	208.5
Pseudotelephorus	extinct	201.3	208.5
Pseudotelephorus	extinct	201.3	208.5
Stenelytron	extinct	201.3	208.5
Stigmenamma	extinct	201.3	208.5
Triadocoleopteron	extinct	201.3	208.5
Xenogyrinus	extinct	201.3	208.5
Alveolacupes	extinct	201.3	208.5
Alveolacupes	extinct	201.3	208.5
Bistrisyne	extinct	201.3	208.5
Dinoharpalus	extinct	201.3	208.5
Hydrobiites	extinct	201.3	208.5
Hydrobiites	extinct	201.3	208.5
Hydrobiites	extinct	201.3	208.5
Mesolobites	extinct	201.3	208.5
Mesolobites	extinct	201.3	208.5
Mesosagrites	extinct	201.3	208.5
Metrorhynchites	extinct	201.3	208.5
Maricoleus	extinct	273.01	283.5
Pintolla	extinct	251.902	259.51
Sylvacoleodes	extinct	273.01	283.5
Sylvacoleodes	extinct	273.01	283.5
Sylvacoleus	extinct	273.01	283.5
Sylvacoleus	extinct	273.01	283.5
Sylvacoleus	extinct	273.01	283.5
Permocupes	extinct	266.9	273.01
Permocupes	extinct	266.9	273.01
Permocupes	extinct	266.9	273.01
Tshekardocoleus	extinct	273.01	283.5
Tshekardocoleus	extinct	273.01	283.5
Tshekardocoleus	extinct	273.01	283.5
Uralocoleus	extinct	273.01	283.5
Coleopsis	extinct	293.52	298.9
Liberocoleus	extinct	293.52	298.9
Oborocoleus	extinct	293.52	298.9
Avocoleus	extinct	293.52	298.9
Avocoleus	extinct	293.52	298.9
Boscoleus	extinct	293.52	298.9
Eocoleus	extinct	293.52	298.9
Moravocoleus	extinct	293.52	298.9
Moravocoleus	extinct	293.52	298.9
Moravocoleus	extinct	293.52	298.9
Moravocoleus	extinct	293.52	298.9
Prosperocoleus	extinct	293.52	298.9
Retelytron	extinct	293.52	298.9
Umoricoleus	extinct	293.52	298.9
Votocoleus	extinct	293.52	298.9
Pachypleurites	extinct	290.1	293.52
Afrocupes	extinct	283.5	290.1
Permocoleus	extinct	283.5	290.1
Permocoleus	extinct	283.5	290.1

## Sheet: Mecoptera_genus_level
Taxon_name	Status	MinAge	MaxAge
Tomiochorista	extinct	266.9	273.01
Altajopanorpa	extinct	266.9	273.01
Altajopanorpa	extinct	266.9	273.01
Altajopanorpa	extinct	266.9	273.01
Altajopanorpa	extinct	266.9	273.01
Altajopanorpa	extinct	266.9	273.01
Altajopanorpa	extinct	266.9	273.01
Altajopanorpa	extinct	266.9	273.01
Altajopanorpa	extinct	266.9	273.01
Altajopanorpa	extinct	266.9	273.01
Altajopanorpa	extinct	266.9	273.01
Altajopanorpa	extinct	266.9	273.01
Altajopanorpa	extinct	266.9	273.01
Altajopanorpa	extinct	266.9	273.01
Altajopanorpa	extinct	266.9	273.01
Altajopanorpa	extinct	266.9	273.01
Altajopanorpa	extinct	266.9	273.01
Altajopanorpa	extinct	266.9	273.01
Altajopanorpa	extinct	266.9	273.01
Altajopanorpa	extinct	266.9	273.01
Altajopanorpa	extinct	266.9	273.01
Altajopanorpa	extinct	266.9	273.01
Altajopanorpa	extinct	266.9	273.01
Altajopanorpa	extinct	266.9	273.01
Altajopanorpa	extinct	266.9	273.01
Altajopanorpa	extinct	266.9	273.01
Altajopanorpa	extinct	266.9	273.01
Altajopanorpa	extinct	266.9	273.01
Altajopanorpa	extinct	266.9	273.01
Altajopanorpa	extinct	266.9	273.01
Altajopanorpa	extinct	266.9	273.01
Altajopanorpa	extinct	266.9	273.01
Altajopanorpa	extinct	266.9	273.01
Altajopanorpa	extinct	266.9	273.01
Altajopanorpa	extinct	266.9	273.01
Cyclorista	extinct	266.9	273.01
Cyclorista	extinct	266.9	273.01
Kaltanochorista	extinct	266.9	273.01
Megachorista	extinct	266.9	273.01
Megachorista	extinct	266.9	273.01
Pinnachorista	extinct	266.9	273.01
Pinnachorista	extinct	266.9	273.01
Pinnachorista	extinct	266.9	273.01
Pinnachorista	extinct	266.9	273.01
Pinnachorista	extinct	266.9	273.01
Pinnachorista	extinct	266.9	273.01
Pinnachorista	extinct	266.9	273.01
Pinnachorista	extinct	266.9	273.01
Tomiochorista	extinct	266.9	273.01
Tomiochorista	extinct	266.9	273.01
Tomiochorista	extinct	266.9	273.01
Tomiochorista	extinct	266.9	273.01
Parachorista	extinct	266.9	273.01
Permocentropus	extinct	266.9	273.01
Agetopanorpa	extinct	266.9	273.01
Agetopanorpa	extinct	266.9	273.01
Agetopanorpa	extinct	266.9	273.01
Agetopanorpa	extinct	266.9	273.01
Agetopanorpa	extinct	266.9	273.01
Agetopanorpa	extinct	266.9	273.01
Agetopanorpa	extinct	266.9	273.01
Agetopanorpa	extinct	266.9	273.01
Agetopanorpa	extinct	266.9	273.01
Agetopanorpa	extinct	266.9	273.01
Agetopanorpa	extinct	266.9	273.01
Agetopanorpa	extinct	266.9	273.01
Agetopanorpa	extinct	266.9	273.01
Agetopanorpa	extinct	266.9	273.01
Agetopanorpa	extinct	266.9	273.01
Agetopanorpa	extinct	266.9	273.01
Agetopanorpa	extinct	266.9	273.01
Agetopanorpa	extinct	266.9	273.01
Agetopanorpa	extinct	266.9	273.01
Agetopanorpa	extinct	266.9	273.01
Agetopanorpa	extinct	266.9	273.01
Agetopanorpa	extinct	266.9	273.01
Agetopanorpa	extinct	266.9	273.01
Agetopanorpa	extinct	266.9	273.01
Agetopanorpa	extinct	266.9	273.01
Agetopanorpa	extinct	266.9	273.01
Agetopanorpa	extinct	266.9	273.01
Agetopanorpa	extinct	266.9	273.01
Agetopanorpa	extinct	266.9	273.01
Agetopanorpa	extinct	266.9	273.01
Agetopanorpa	extinct	266.9	273.01
Agetopanorpa	extinct	266.9	273.01
Agetopanorpa	extinct	266.9	273.01
Agetopanorpa	extinct	266.9	273.01
Agetopanorpa	extinct	266.9	273.01
Agetopanorpa	extinct	266.9	273.01
Agetopanorpa	extinct	266.9	273.01
Agetopanorpa	extinct	266.9	273.01
Agetopanorpa	extinct	266.9	273.01
Agetopanorpa	extinct	266.9	273.01
Agetopanorpa	extinct	266.9	273.01
Agetopanorpa	extinct	266.9	273.01
Agetopanorpa	extinct	266.9	273.01
Agetopanorpa	extinct	266.9	273.01
Agetopanorpa	extinct	266.9	273.01
Agetopanorpa	extinct	266.9	273.01
Agetopanorpa	extinct	266.9	273.01
Agetopanorpa	extinct	266.9	273.01
Agetopanorpa	extinct	266.9	273.01
Agetopanorpa	extinct	266.9	273.01
Agetopanorpa	extinct	266.9	273.01
Agetopanorpa	extinct	266.9	273.01
Agetopanorpa	extinct	266.9	273.01
Agetopanorpa	extinct	266.9	273.01
Agetopanorpa	extinct	266.9	273.01
Agetopanorpa	extinct	266.9	273.01
Agetopanorpa	extinct	266.9	273.01
Agetopanorpa	extinct	266.9	273.01
Agetopanorpa	extinct	266.9	273.01
Agetopanorpa	extinct	266.9	273.01
Agetopanorpa	extinct	266.9	273.01
Agetopanorpa	extinct	266.9	273.01
Agetopanorpa	extinct	266.9	273.01
Agetopanorpa	extinct	266.9	273.01
Agetopanorpa	extinct	266.9	273.01
Agetopanorpa	extinct	266.9	273.01
Agetopanorpa	extinct	266.9	273.01
Agetopanorpa	extinct	266.9	273.01
Agetopanorpa	extinct	266.9	273.01
Agetopanorpa	extinct	266.9	273.01
Agetopanorpa	extinct	266.9	273.01
Agetopanorpa	extinct	266.9	273.01
Agetopanorpa	extinct	266.9	273.01
Agetopanorpa	extinct	266.9	273.01
Agetopanorpa	extinct	266.9	273.01
Agetopanorpa	extinct	266.9	273.01
Agetopanorpa	extinct	266.9	273.01
Agetopanorpa	extinct	266.9	273.01
Agetopanorpa	extinct	266.9	273.01
Agetopanorpa	extinct	266.9	273.01
Agetopanorpa	extinct	266.9	273.01
Agetopanorpa	extinct	266.9	273.01
Agetopanorpa	extinct	266.9	273.01
Agetopanorpa	extinct	266.9	273.01
Agetopanorpa	extinct	266.9	273.01
Agetopanorpa	extinct	266.9	273.01
Agetopanorpa	extinct	266.9	273.01
Agetopanorpa	extinct	266.9	273.01
Agetopanorpa	extinct	266.9	273.01
Agetopanorpa	extinct	266.9	273.01
Agetopanorpa	extinct	266.9	273.01
Agetopanorpa	extinct	266.9	273.01
Agetopanorpa	extinct	266.9	273.01
Agetopanorpa	extinct	266.9	273.01
Agetopanorpa	extinct	266.9	273.01
Agetopanorpa	extinct	266.9	273.01
Agetopanorpa	extinct	266.9	273.01
Agetopanorpa	extinct	266.9	273.01
Agetopanorpa	extinct	266.9	273.01
Agetopanorpa	extinct	266.9	273.01
Agetopanorpa	extinct	266.9	273.01
Agetopanorpa	extinct	266.9	273.01
Agetopanorpa	extinct	266.9	273.01
Agetopanorpa	extinct	266.9	273.01
Agetopanorpa	extinct	266.9	273.01
Agetopanorpa	extinct	266.9	273.01
Agetopanorpa	extinct	266.9	273.01
Agetopanorpa	extinct	266.9	273.01
Agetopanorpa	extinct	266.9	273.01
Agetopanorpa	extinct	266.9	273.01
Agetopanorpa	extinct	266.9	273.01
Agetopanorpa	extinct	266.9	273.01
Agetopanorpa	extinct	266.9	273.01
Agetopanorpa	extinct	266.9	273.01
Agetopanorpa	extinct	266.9	273.01
Agetopanorpa	extinct	266.9	273.01
Agetopanorpa	extinct	266.9	273.01
Agetopanorpa	extinct	266.9	273.01
Agetopanorpa	extinct	266.9	273.01
Agetopanorpa	extinct	266.9	273.01
Agetopanorpa	extinct	266.9	273.01
Agetopanorpa	extinct	266.9	273.01
Agetopanorpa	extinct	266.9	273.01
Agetopanorpa	extinct	266.9	273.01
Agetopanorpa	extinct	266.9	273.01
Agetopanorpa	extinct	266.9	273.01
Agetopanorpa	extinct	266.9	273.01
Agetopanorpa	extinct	266.9	273.01
Agetopanorpa	extinct	266.9	273.01
Asiachorista	extinct	266.9	273.01
Asiachorista	extinct	266.9	273.01
Asiachorista	extinct	266.9	273.01
Asiachorista	extinct	266.9	273.01
Asiachorista	extinct	266.9	273.01
Asiachorista	extinct	266.9	273.01
Asiachorista	extinct	266.9	273.01
Asiachorista	extinct	266.9	273.01
Asiachorista	extinct	266.9	273.01
Asiachorista	extinct	266.9	273.01
Asiachorista	extinct	266.9	273.01
Asiachorista	extinct	266.9	273.01
Callietheira	extinct	266.9	273.01
Gigantoageta	extinct	266.9	273.01
Malmyzha	extinct	266.9	273.01
Malmyzha	extinct	266.9	273.01
Malmyzha	extinct	266.9	273.01
Malmyzha	extinct	266.9	273.01
Malmyzha	extinct	266.9	273.01
Malmyzha	extinct	266.9	273.01
Malmyzha	extinct	266.9	273.01
Malmyzha	extinct	266.9	273.01
Mesochorista	extinct	266.9	273.01
Mesochorista	extinct	266.9	273.01
Mesochorista	extinct	266.9	273.01
Miomeca	extinct	266.9	273.01
Oochorista	extinct	266.9	273.01
Ovomezena	extinct	266.9	273.01
Parageta	extinct	266.9	273.01
Parageta	extinct	266.9	273.01
Parageta	extinct	266.9	273.01
Parageta	extinct	266.9	273.01
Petrochorista	extinct	266.9	273.01
Petrochorista	extinct	266.9	273.01
Petrochorista	extinct	266.9	273.01
Petrochorista	extinct	266.9	273.01
Petrochorista	extinct	266.9	273.01
Petrochorista	extinct	266.9	273.01
Petrochorista	extinct	266.9	273.01
Petrochorista	extinct	266.9	273.01
Petrochorista	extinct	266.9	273.01
Petrochorista	extinct	266.9	273.01
Petrochorista	extinct	266.9	273.01
Petrochorista	extinct	266.9	273.01
Petrochorista	extinct	266.9	273.01
Petrochorista	extinct	266.9	273.01
Petrochorista	extinct	266.9	273.01
Petromantis	extinct	266.9	273.01
Petromantis	extinct	266.9	273.01
Petromantis	extinct	266.9	273.01
Petromantis	extinct	266.9	273.01
Petromantis	extinct	266.9	273.01
Petromantis	extinct	266.9	273.01
Petromantis	extinct	266.9	273.01
Petromantis	extinct	266.9	273.01
Petromantis	extinct	266.9	273.01
Petromantis	extinct	266.9	273.01
Petromantis	extinct	266.9	273.01
Petromantis	extinct	266.9	273.01
Petromantis	extinct	266.9	273.01
Petromantis	extinct	266.9	273.01
Petromantis	extinct	266.9	273.01
Petromantis	extinct	266.9	273.01
Petromantis	extinct	266.9	273.01
Petromantis	extinct	266.9	273.01
Petromantis	extinct	266.9	273.01
Petromantis	extinct	266.9	273.01
Petromantis	extinct	266.9	273.01
Petromantis	extinct	266.9	273.01
Petromantis	extinct	266.9	273.01
Petromantis	extinct	266.9	273.01
Petromantis	extinct	266.9	273.01
Petromantis	extinct	266.9	273.01
Petromantis	extinct	266.9	273.01
Petromantis	extinct	266.9	273.01
Petromantis	extinct	266.9	273.01
Petromantis	extinct	266.9	273.01
Petromantis	extinct	266.9	273.01
Petromantis	extinct	266.9	273.01
Petromantis	extinct	266.9	273.01
Petromantis	extinct	266.9	273.01
Petromantis	extinct	266.9	273.01
Petromantis	extinct	266.9	273.01
Petromantis	extinct	266.9	273.01
Petromantis	extinct	266.9	273.01
Petromantis	extinct	266.9	273.01
Petromantis	extinct	266.9	273.01
Petromantis	extinct	266.9	273.01
Petromantis	extinct	266.9	273.01
Petromantis	extinct	266.9	273.01
Petromantis	extinct	266.9	273.01
Petromantis	extinct	266.9	273.01
Petromantis	extinct	266.9	273.01
Petromantis	extinct	266.9	273.01
Petromantis	extinct	266.9	273.01
Petromantis	extinct	266.9	273.01
Petromantis	extinct	266.9	273.01
Petromantis	extinct	266.9	273.01
Petromantis	extinct	266.9	273.01
Petromantis	extinct	266.9	273.01
Petromantis	extinct	266.9	273.01
Petromantis	extinct	266.9	273.01
Petromantis	extinct	266.9	273.01
Petromantis	extinct	266.9	273.01
Petromantis	extinct	266.9	273.01
Petromantis	extinct	266.9	273.01
Petromantis	extinct	266.9	273.01
Petromantis	extinct	266.9	273.01
Petromantis	extinct	266.9	273.01
Petromantis	extinct	266.9	273.01
Petromantis	extinct	266.9	273.01
Petromantis	extinct	266.9	273.01
Petromantis	extinct	266.9	273.01
Petromantis	extinct	266.9	273.01
Petromantis	extinct	266.9	273.01
Petromantis	extinct	266.9	273.01
Petromantis	extinct	266.9	273.01
Petromantis	extinct	266.9	273.01
Petromantis	extinct	266.9	273.01
Petromantis	extinct	266.9	273.01
Petromantis	extinct	266.9	273.01
Petromantis	extinct	266.9	273.01
Petromantis	extinct	266.9	273.01
Petromantis	extinct	266.9	273.01
Petromantis	extinct	266.9	273.01
Petromantis	extinct	266.9	273.01
Petromantis	extinct	266.9	273.01
Petromantis	extinct	266.9	273.01
Petromantis	extinct	266.9	273.01
Petromantis	extinct	266.9	273.01
Petromantis	extinct	266.9	273.01
Petromantis	extinct	266.9	273.01
Petromantis	extinct	266.9	273.01
Petromantis	extinct	266.9	273.01
Petromantis	extinct	266.9	273.01
Petromantis	extinct	266.9	273.01
Petromantis	extinct	266.9	273.01
Petromantis	extinct	266.9	273.01
Petromantis	extinct	266.9	273.01
Petromantis	extinct	266.9	273.01
Petromantis	extinct	266.9	273.01
Petromantis	extinct	266.9	273.01
Petromantis	extinct	266.9	273.01
Petromantis	extinct	266.9	273.01
Petromantis	extinct	266.9	273.01
Petromantis	extinct	266.9	273.01
Petromantis	extinct	266.9	273.01
Petromantis	extinct	266.9	273.01
Petromantis	extinct	266.9	273.01
Petromantis	extinct	266.9	273.01
Petromantis	extinct	266.9	273.01
Petromantis	extinct	266.9	273.01
Petromantis	extinct	266.9	273.01
Petromantis	extinct	266.9	273.01
Petromantis	extinct	266.9	273.01
Petromantis	extinct	266.9	273.01
Petromantis	extinct	266.9	273.01
Petromantis	extinct	266.9	273.01
Petromantis	extinct	266.9	273.01
Petromantis	extinct	266.9	273.01
Petromantis	extinct	266.9	273.01
Petromantis	extinct	266.9	273.01
Petromantis	extinct	266.9	273.01
Petromantis	extinct	266.9	273.01
Petromantis	extinct	266.9	273.01
Petromantis	extinct	266.9	273.01
Petromantis	extinct	266.9	273.01
Petromantis	extinct	266.9	273.01
Petromantis	extinct	266.9	273.01
Petromantis	extinct	266.9	273.01
Petromantis	extinct	266.9	273.01
Petromantis	extinct	266.9	273.01
Petromantis	extinct	266.9	273.01
Petromantis	extinct	266.9	273.01
Petromantis	extinct	266.9	273.01
Petromantis	extinct	266.9	273.01
Petromantis	extinct	266.9	273.01
Petromantis	extinct	266.9	273.01
Petromantis	extinct	266.9	273.01
Petromantis	extinct	266.9	273.01
Petromantis	extinct	266.9	273.01
Petromantis	extinct	266.9	273.01
Petromantis	extinct	266.9	273.01
Petromantis	extinct	266.9	273.01
Petromantis	extinct	266.9	273.01
Petromantis	extinct	266.9	273.01
Petromantis	extinct	266.9	273.01
Petromantis	extinct	266.9	273.01
Petromantis	extinct	266.9	273.01
Petromantis	extinct	266.9	273.01
Petromantis	extinct	266.9	273.01
Petromantis	extinct	266.9	273.01
Petromantis	extinct	266.9	273.01
Petromantis	extinct	266.9	273.01
Petromantis	extinct	266.9	273.01
Petromantis	extinct	266.9	273.01
Petromantis	extinct	266.9	273.01
Petromantis	extinct	266.9	273.01
Petromantis	extinct	266.9	273.01
Petromantis	extinct	266.9	273.01
Petromantis	extinct	266.9	273.01
Petromantis	extinct	266.9	273.01
Petromantis	extinct	266.9	273.01
Petromantis	extinct	266.9	273.01
Petromantis	extinct	266.9	273.01
Petromantis	extinct	266.9	273.01
Petromantis	extinct	266.9	273.01
Petromantis	extinct	266.9	273.01
Petromantis	extinct	266.9	273.01
Petromantis	extinct	266.9	273.01
Petromantis	extinct	266.9	273.01
Petromantis	extinct	266.9	273.01
Petromantis	extinct	266.9	273.01
Petromantis	extinct	266.9	273.01
Petromantis	extinct	266.9	273.01
Petromantis	extinct	266.9	273.01
Petromantis	extinct	266.9	273.01
Petromantis	extinct	266.9	273.01
Petromantis	extinct	266.9	273.01
Petromantis	extinct	266.9	273.01
Petromantis	extinct	266.9	273.01
Petromantis	extinct	266.9	273.01
Petromantis	extinct	266.9	273.01
Petromantis	extinct	266.9	273.01
Petromantis	extinct	266.9	273.01
Petromantis	extinct	266.9	273.01
Petromantis	extinct	266.9	273.01
Petromantis	extinct	266.9	273.01
Petromantis	extinct	266.9	273.01
Petromantis	extinct	266.9	273.01
Petromantis	extinct	266.9	273.01
Petromantis	extinct	266.9	273.01
Petromantis	extinct	266.9	273.01
Petromantis	extinct	266.9	273.01
Petromantis	extinct	266.9	273.01
Petromantis	extinct	266.9	273.01
Petromantis	extinct	266.9	273.01
Petromantis	extinct	266.9	273.01
Petromantis	extinct	266.9	273.01
Petromantis	extinct	266.9	273.01
Petromantis	extinct	266.9	273.01
Petromantis	extinct	266.9	273.01
Petromantis	extinct	266.9	273.01
Petromantis	extinct	266.9	273.01
Petromantis	extinct	266.9	273.01
Petromantis	extinct	266.9	273.01
Petromantis	extinct	266.9	273.01
Petromantis	extinct	266.9	273.01
Petromantis	extinct	266.9	273.01
Petromantis	extinct	266.9	273.01
Petromantis	extinct	266.9	273.01
Petromantis	extinct	266.9	273.01
Petromantis	extinct	266.9	273.01
Petromantis	extinct	266.9	273.01
Petromantis	extinct	266.9	273.01
Petromantis	extinct	266.9	273.01
Petromantis	extinct	266.9	273.01
Petromantis	extinct	266.9	273.01
Petromantis	extinct	266.9	273.01
Petromantis	extinct	266.9	273.01
Petromantis	extinct	266.9	273.01
Petromantis	extinct	266.9	273.01
Petromantis	extinct	266.9	273.01
Petromantis	extinct	266.9	273.01
Petromantis	extinct	266.9	273.01
Petromantis	extinct	266.9	273.01
Petromantis	extinct	266.9	273.01
Petromantis	extinct	266.9	273.01
Petromantis	extinct	266.9	273.01
Petromantis	extinct	266.9	273.01
Petromantis	extinct	266.9	273.01
Petromantis	extinct	266.9	273.01
Petromantis	extinct	266.9	273.01
Petromantis	extinct	266.9	273.01
Petromantis	extinct	266.9	273.01
Petromantis	extinct	266.9	273.01
Petromantis	extinct	266.9	273.01
Petromantis	extinct	266.9	273.01
Petromantis	extinct	266.9	273.01
Petromantis	extinct	266.9	273.01
Petromantis	extinct	266.9	273.01
Petromantis	extinct	266.9	273.01
Petromantis	extinct	266.9	273.01
Petromantis	extinct	266.9	273.01
Petromantis	extinct	266.9	273.01
Petromantis	extinct	266.9	273.01
Petromantis	extinct	266.9	273.01
Petromantis	extinct	266.9	273.01
Petromantis	extinct	266.9	273.01
Petromantis	extinct	266.9	273.01
Petromantis	extinct	266.9	273.01
Petromantis	extinct	266.9	273.01
Petromantis	extinct	266.9	273.01
Petromantis	extinct	266.9	273.01
Petromantis	extinct	266.9	273.01
Petromantis	extinct	266.9	273.01
Petromantis	extinct	266.9	273.01
Petromantis	extinct	266.9	273.01
Petromantis	extinct	266.9	273.01
Petromantis	extinct	266.9	273.01
Petromantis	extinct	266.9	273.01
Petromantis	extinct	266.9	273.01
Petromantis	extinct	266.9	273.01
Petromantis	extinct	266.9	273.01
Petromantis	extinct	266.9	273.01
Petromantis	extinct	266.9	273.01
Petromantis	extinct	266.9	273.01
Petromantis	extinct	266.9	273.01
Petromantis	extinct	266.9	273.01
Petromantis	extinct	266.9	273.01
Petromantis	extinct	266.9	273.01
Petromantis	extinct	266.9	273.01
Petromantis	extinct	266.9	273.01
Petromantis	extinct	266.9	273.01
Petromantis	extinct	266.9	273.01
Petromantis	extinct	266.9	273.01
Petromantis	extinct	266.9	273.01
Petromantis	extinct	266.9	273.01
Petromantis	extinct	266.9	273.01
Petromantis	extinct	266.9	273.01
Petromantis	extinct	266.9	273.01
Petromantis	extinct	266.9	273.01
Protopanorpa	extinct	266.9	273.01
Pseudonannochorista	extinct	266.9	273.01
Pseudonannochorista	extinct	266.9	273.01
Tychtopsyche	extinct	266.9	273.01
Martynopanorpa	extinct	266.9	273.01
Martynopanorpa	extinct	266.9	273.01
Martynopanorpa	extinct	266.9	273.01
Martynopanorpa	extinct	266.9	273.01
Martynopanorpa	extinct	266.9	273.01
Martynopanorpa	extinct	266.9	273.01
Martynopanorpa	extinct	266.9	273.01
Martynopanorpa	extinct	266.9	273.01
Permopanorpa	extinct	266.9	273.01
Permopanorpa	extinct	266.9	273.01
Permopanorpa	extinct	266.9	273.01
Permopanorpa	extinct	266.9	273.01
Altajopanorpa	extinct	264.28	266.9
Altajopanorpa	extinct	264.28	266.9
Altajopanorpa	extinct	264.28	266.9
Altajopanorpa	extinct	264.28	266.9
Altajopanorpa	extinct	264.28	266.9
Altajopanorpa	extinct	264.28	266.9
Cyclopterina	extinct	264.28	266.9
Megachorista	extinct	264.28	266.9
Megachorista	extinct	264.28	266.9
Megachorista	extinct	264.28	266.9
Megachorista	extinct	264.28	266.9
Megachorista	extinct	264.28	266.9
Megachorista	extinct	264.28	266.9
Megachorista	extinct	264.28	266.9
Megachorista	extinct	264.28	266.9
Megachorista	extinct	264.28	266.9
Megachorista	extinct	264.28	266.9
Asiachorista	extinct	264.28	266.9
Asiachorista	extinct	264.28	266.9
Asiachorista	extinct	264.28	266.9
Asiachorista	extinct	264.28	266.9
Kazakhopanorpa	extinct	264.28	266.9
Mesochorista	extinct	264.28	266.9
Mesochorista	extinct	264.28	266.9
Mesochorista	extinct	264.28	266.9
Mesochorista	extinct	264.28	266.9
Mesochorista	extinct	264.28	266.9
Mesochorista	extinct	264.28	266.9
Mesochorista	extinct	264.28	266.9
Mesochorista	extinct	264.28	266.9
Mesochorista	extinct	264.28	266.9
Mesochorista	extinct	264.28	266.9
Mesochorista	extinct	264.28	266.9
Mesochorista	extinct	264.28	266.9
Mesochorista	extinct	264.28	266.9
Mesochorista	extinct	264.28	266.9
Mesochorista	extinct	264.28	266.9
Mesochorista	extinct	264.28	266.9
Mesochorista	extinct	264.28	266.9
Mesochorista	extinct	264.28	266.9
Mesochorista	extinct	264.28	266.9
Mesochorista	extinct	264.28	266.9
Mesochorista	extinct	264.28	266.9
Mesochorista	extinct	264.28	266.9
Mesochorista	extinct	264.28	266.9
Mesochorista	extinct	264.28	266.9
Mesochorista	extinct	264.28	266.9
Mesochorista	extinct	264.28	266.9
Mesochorista	extinct	264.28	266.9
Petrochorista	extinct	264.28	266.9
Petromantis	extinct	264.28	266.9
Petromantis	extinct	264.28	266.9
Petromantis	extinct	264.28	266.9
Petromantis	extinct	264.28	266.9
Stigmarista	extinct	264.28	266.9
Permila	extinct	264.28	266.9
Kamochorista	extinct	264.28	266.9
Kamochorista	extinct	264.28	266.9
Pseudochorista	extinct	264.28	266.9
Asiachorista	extinct	264.28	266.9
Petromantis	extinct	264.28	266.9
Petromantis	extinct	264.28	266.9
Xenochorista	extinct	264.28	266.9
Pseudochorista	extinct	259.51	264.28
Mesochorista	extinct	259.51	264.28
Mesochorista	extinct	259.51	264.28
Mesochorista	extinct	259.51	264.28
Mesochorista	extinct	259.51	264.28
Mesochorista	extinct	259.51	264.28
Petromantis	extinct	259.51	264.28
Petromantis	extinct	259.51	264.28
Sinoagetopanorpa	extinct	259.51	264.28
Mezena	extinct	251.902	263.0
Pinnachorista	extinct	254.14	259.51
Pseudochorista	extinct	254.14	259.51
Permopsyche	extinct	254.14	259.51
Permopsyche	extinct	254.14	259.51
Permopsyche	extinct	254.14	259.51
Permopsyche	extinct	254.14	259.51
Permopsyche	extinct	254.14	259.51
Permopsyche	extinct	254.14	259.51
Permopsyche	extinct	254.14	259.51
Permopsyche	extinct	254.14	259.51
Permopsyche	extinct	254.14	259.51
Permopsyche	extinct	254.14	259.51
Permopsyche	extinct	254.14	259.51
Permopsyche	extinct	254.14	259.51
Permopsyche	extinct	254.14	259.51
Permopsyche	extinct	254.14	259.51
Permopsyche	extinct	254.14	259.51
Permopsyche	extinct	254.14	259.51
Permopsyche	extinct	254.14	259.51
Permopsyche	extinct	254.14	259.51
Permopsyche	extinct	254.14	259.51
Permopsyche	extinct	254.14	259.51
Permopsyche	extinct	254.14	259.51
Permopsyche	extinct	254.14	259.51
Permopsyche	extinct	254.14	259.51
Permopsyche	extinct	254.14	259.51
Permopsyche	extinct	254.14	259.51
Permopsyche	extinct	254.14	259.51
Permopsyche	extinct	254.14	259.51
Permopsyche	extinct	254.14	259.51
Permopsyche	extinct	254.14	259.51
Permopsyche	extinct	254.14	259.51
Permopsyche	extinct	254.14	259.51
Permopsyche	extinct	254.14	259.51
Permopsyche	extinct	254.14	259.51
Permopsyche	extinct	254.14	259.51
Nedubrovia	extinct	254.14	259.51
Nedubrovia	extinct	254.14	259.51
Nedubrovia	extinct	254.14	259.51
Nedubrovia	extinct	254.14	259.51
Nedubrovia	extinct	254.14	259.51
Nedubrovia	extinct	254.14	259.51
Nedubrovia	extinct	254.14	259.51
Nedubrovia	extinct	254.14	259.51
Nedubrovia	extinct	254.14	259.51
Nedubrovia	extinct	254.14	259.51
Nedubrovia	extinct	254.14	259.51
Nedubrovia	extinct	254.14	259.51
Nedubrovia	extinct	254.14	259.51
Nedubrovia	extinct	254.14	259.51
Nedubrovia	extinct	254.14	259.51
Nedubrovia	extinct	254.14	259.51
Nedubrovia	extinct	254.14	259.51
Nedubrovia	extinct	254.14	259.51
Nedubrovia	extinct	254.14	259.51
Nedubrovia	extinct	254.14	259.51
Nedubrovia	extinct	254.14	259.51
Nedubrovia	extinct	254.14	259.51
Nedubrovia	extinct	254.14	259.51
Nedubrovia	extinct	254.14	259.51
Nedubrovia	extinct	254.14	259.51
Nedubrovia	extinct	254.14	259.51
Nedubrovia	extinct	254.14	259.51
Nedubrovia	extinct	254.14	259.51
Nedubrovia	extinct	254.14	259.51
Nedubrovia	extinct	254.14	259.51
Nedubrovia	extinct	254.14	259.51
Nedubrovia	extinct	254.14	259.51
Agetopanorpa	extinct	254.14	259.51
Agetopanorpa	extinct	254.14	259.51
Agetopanorpa	extinct	254.14	259.51
Agetopanorpa	extinct	254.14	259.51
Agetopanorpa	extinct	254.14	259.51
Angustichorista	extinct	254.14	259.51
Angustichorista	extinct	254.14	259.51
Angustichorista	extinct	254.14	259.51
Angustichorista	extinct	254.14	259.51
Angustichorista	extinct	254.14	259.51
Angustichorista	extinct	254.14	259.51
Angustichorista	extinct	254.14	259.51
Angustichorista	extinct	254.14	259.51
Mesochorista	extinct	254.14	259.51
Mesochorista	extinct	254.14	259.51
Mesochorista	extinct	254.14	259.51
Mesochorista	extinct	254.14	259.51
Mesochorista	extinct	254.14	259.51
Mesochorista	extinct	254.14	259.51
Mesochorista	extinct	254.14	259.51
Mesochorista	extinct	254.14	259.51
Mesochorista	extinct	254.14	259.51
Mesochorista	extinct	254.14	259.51
Mesochorista	extinct	254.14	259.51
Mesochorista	extinct	254.14	259.51
Mesochorista	extinct	254.14	259.51
Mesochorista	extinct	254.14	259.51
Mesochorista	extinct	254.14	259.51
Mesochorista	extinct	254.14	259.51
Mesochorista	extinct	254.14	259.51
Mesochorista	extinct	254.14	259.51
Mesochorista	extinct	254.14	259.51
Mesochorista	extinct	254.14	259.51
Mesochorista	extinct	254.14	259.51
Mesochorista	extinct	254.14	259.51
Mesochorista	extinct	254.14	259.51
Neudolbenus	extinct	254.14	259.51
Neudolbenus	extinct	254.14	259.51
Neudolbenus	extinct	254.14	259.51
Neudolbenus	extinct	254.14	259.51
Parageta	extinct	254.14	259.51
Parageta	extinct	254.14	259.51
Permeca	extinct	254.14	259.51
Permeca	extinct	254.14	259.51
Permeca	extinct	254.14	259.51
Permeca	extinct	254.14	259.51
Permeca	extinct	254.14	259.51
Permeca	extinct	254.14	259.51
Petrochorista	extinct	254.14	259.51
Petrochorista	extinct	254.14	259.51
Petrochorista	extinct	254.14	259.51
Petrochorista	extinct	254.14	259.51
Tatarakara	extinct	254.14	259.51
Tatarakara	extinct	254.14	259.51
Tatarakara	extinct	254.14	259.51
Tatarakara	extinct	254.14	259.51
Tatarakara	extinct	254.14	259.51
Tatarakara	extinct	254.14	259.51
Tatarakara	extinct	254.14	259.51
Tatarakara	extinct	254.14	259.51
Tatarakara	extinct	254.14	259.51
Tatarakara	extinct	254.14	259.51
Tatarakara	extinct	254.14	259.51
Tatarakara	extinct	254.14	259.51
Tatarakara	extinct	254.14	259.51
Tatarakara	extinct	254.14	259.51
Tatarakara	extinct	254.14	259.51
Tatarakara	extinct	254.14	259.51
Tatarakara	extinct	254.14	259.51
Tatarakara	extinct	254.14	259.51
Tatarakara	extinct	254.14	259.51
Tatarakara	extinct	254.14	259.51
Tatarakara	extinct	254.14	259.51
Tatarakara	extinct	254.14	259.51
Tatarakara	extinct	254.14	259.51
Tatarakara	extinct	254.14	259.51
Tatarakara	extinct	254.14	259.51
Tatarakara	extinct	254.14	259.51
Tatarakara	extinct	254.14	259.51
Tatarakara	extinct	254.14	259.51
Tatarakara	extinct	254.14	259.51
Tatarakara	extinct	254.14	259.51
Tatarakara	extinct	254.14	259.51
Tatarakara	extinct	254.14	259.51
Tatarakara	extinct	254.14	259.51
Tatarakara	extinct	254.14	259.51
Tatarakara	extinct	254.14	259.51
Tatarakara	extinct	254.14	259.51
Tatarakara	extinct	254.14	259.51
Tatarakara	extinct	254.14	259.51
Tatarakara	extinct	254.14	259.51
Tatarakara	extinct	254.14	259.51
Tatarakara	extinct	254.14	259.51
Tatarakara	extinct	254.14	259.51
Tatarakara	extinct	254.14	259.51
Tatarakara	extinct	254.14	259.51
Tatarakara	extinct	254.14	259.51
Tatarakara	extinct	254.14	259.51
Tatarakara	extinct	254.14	259.51
Tatarakara	extinct	254.14	259.51
Tatarakara	extinct	254.14	259.51
Tatarakara	extinct	254.14	259.51
Tatarakara	extinct	254.14	259.51
Tatarakara	extinct	254.14	259.51
Tatarakara	extinct	254.14	259.51
Tatarakara	extinct	254.14	259.51
Tatarakara	extinct	254.14	259.51
Tatarakara	extinct	254.14	259.51
Tatarakara	extinct	254.14	259.51
Tatarakara	extinct	254.14	259.51
Tatarakara	extinct	254.14	259.51
Tatarakara	extinct	254.14	259.51
Tatarakara	extinct	254.14	259.51
Tatarakara	extinct	254.14	259.51
Tatarakara	extinct	254.14	259.51
Tatarakara	extinct	254.14	259.51
Tatarakara	extinct	254.14	259.51
Tatarakara	extinct	254.14	259.51
Tatarakara	extinct	254.14	259.51
Tatarakara	extinct	254.14	259.51
Tatarakara	extinct	254.14	259.51
Tatarakara	extinct	254.14	259.51
Tatarakara	extinct	254.14	259.51
Tatarakara	extinct	254.14	259.51
Tatarakara	extinct	254.14	259.51
Tatarakara	extinct	254.14	259.51
Tatarakara	extinct	254.14	259.51
Tatarakara	extinct	254.14	259.51
Tatarakara	extinct	254.14	259.51
Tatarakara	extinct	254.14	259.51
Tatarakara	extinct	254.14	259.51
Tatarakara	extinct	254.14	259.51
Tatarakara	extinct	254.14	259.51
Tatarakara	extinct	254.14	259.51
Tatarakara	extinct	254.14	259.51
Tatarakara	extinct	254.14	259.51
Tatarakara	extinct	254.14	259.51
Tatarakara	extinct	254.14	259.51
Tatarakara	extinct	254.14	259.51
Tatarakara	extinct	254.14	259.51
Tatarakara	extinct	254.14	259.51
Tatarakara	extinct	254.14	259.51
Tatarakara	extinct	254.14	259.51
Tatarakara	extinct	254.14	259.51
Tatarakara	extinct	254.14	259.51
Tatarakara	extinct	254.14	259.51
Tatarakara	extinct	254.14	259.51
Tatarakara	extinct	254.14	259.51
Tatarakara	extinct	254.14	259.51
Tatarakara	extinct	254.14	259.51
Tatarakara	extinct	254.14	259.51
Tatarakara	extinct	254.14	259.51
Tatarakara	extinct	254.14	259.51
Tatarakara	extinct	254.14	259.51
Tatarakara	extinct	254.14	259.51
Tatarakara	extinct	254.14	259.51
Tatarakara	extinct	254.14	259.51
Tatarakara	extinct	254.14	259.51
Tatarakara	extinct	254.14	259.51
Tatarakara	extinct	254.14	259.51
Tatarakara	extinct	254.14	259.51
Tatarakara	extinct	254.14	259.51
Tatarakara	extinct	254.14	259.51
Tatarakara	extinct	254.14	259.51
Tatarakara	extinct	254.14	259.51
Tatarakara	extinct	254.14	259.51
Tatarakara	extinct	254.14	259.51
Tatarakara	extinct	254.14	259.51
Tatarakara	extinct	254.14	259.51
Tatarakara	extinct	254.14	259.51
Tatarakara	extinct	254.14	259.51
Tatarakara	extinct	254.14	259.51
Tatarakara	extinct	254.14	259.51
Tatarakara	extinct	254.14	259.51
Tatarakara	extinct	254.14	259.51
Tychtopsyche	extinct	254.14	259.51
Tychtopsyche	extinct	254.14	259.51
Lithopanorpa	extinct	254.14	259.51
Belmontia	extinct	251.902	254.14
Belmontia	extinct	251.902	254.14
Belmontia	extinct	251.902	254.14
Belmontia	extinct	251.902	254.14
Altajopanorpa	extinct	251.902	254.14
Pinnachorista	extinct	251.902	254.14
Pseudochorista	extinct	251.902	254.14
Pseudochorista	extinct	251.902	254.14
Pseudochorista	extinct	251.902	254.14
Pseudochorista	extinct	251.902	254.14
Pseudochorista	extinct	251.902	254.14
Karaungira	extinct	251.902	254.14
Mesopsyche	extinct	251.902	254.14
Mesopsyche	extinct	251.902	254.14
Mesopsyche	extinct	251.902	254.14
Mesopsyche	extinct	251.902	254.14
Mesopsyche	extinct	251.902	254.14
Permopsyche	extinct	251.902	254.14
Permopsyche	extinct	251.902	254.14
Permopsyche	extinct	251.902	254.14
Permopsyche	extinct	251.902	254.14
Permopsyche	extinct	251.902	254.14
Permopsyche	extinct	251.902	254.14
Prochoristella	extinct	251.902	254.14
Prochoristella	extinct	251.902	254.14
Prochoristella	extinct	251.902	254.14
Prochoristella	extinct	251.902	254.14
Prochoristella	extinct	251.902	254.14
Prochoristella	extinct	251.902	254.14
Prochoristella	extinct	251.902	254.14
Prochoristella	extinct	251.902	254.14
Prochoristella	extinct	251.902	254.14
Prochoristella	extinct	251.902	254.14
Prochoristella	extinct	251.902	254.14
Prochoristella	extinct	251.902	254.14
Prochoristella	extinct	251.902	254.14
Prochoristella	extinct	251.902	254.14
Prochoristella	extinct	251.902	254.14
Prochoristella	extinct	251.902	254.14
Prochoristella	extinct	251.902	254.14
Prochoristella	extinct	251.902	254.14
Prochoristella	extinct	251.902	254.14
Prochoristella	extinct	251.902	254.14
Prochoristella	extinct	251.902	254.14
Prochoristella	extinct	251.902	254.14
Prochoristella	extinct	251.902	254.14
Prochoristella	extinct	251.902	254.14
Prochoristella	extinct	251.902	254.14
Prochoristella	extinct	251.902	254.14
Prochoristella	extinct	251.902	254.14
Prochoristella	extinct	251.902	254.14
Prochoristella	extinct	251.902	254.14
Prochoristella	extinct	251.902	254.14
Prochoristella	extinct	251.902	254.14
Prochoristella	extinct	251.902	254.14
Prochoristella	extinct	251.902	254.14
Prochoristella	extinct	251.902	254.14
Prochoristella	extinct	251.902	254.14
Prochoristella	extinct	251.902	254.14
Prochoristella	extinct	251.902	254.14
Prochoristella	extinct	251.902	254.14
Prochoristella	extinct	251.902	254.14
Prochoristella	extinct	251.902	254.14
Prochoristella	extinct	251.902	254.14
Prochoristella	extinct	251.902	254.14
Prochoristella	extinct	251.902	254.14
Nedubrovia	extinct	251.902	254.14
Nedubrovia	extinct	251.902	254.14
Nedubrovia	extinct	251.902	254.14
Paranedubrovia	extinct	251.902	254.14
Paranedubrovia	extinct	251.902	254.14
Paranedubrovia	extinct	251.902	254.14
Paranedubrovia	extinct	251.902	254.14
Parachorista	extinct	251.902	254.14
Parachorista	extinct	251.902	254.14
Parachorista	extinct	251.902	254.14
Parachorista	extinct	251.902	254.14
Parachorista	extinct	251.902	254.14
Parachorista	extinct	251.902	254.14
Agetopanorpa	extinct	251.902	254.14
Agetopanorpa	extinct	251.902	254.14
Agetopanorpa	extinct	251.902	254.14
Agetopanorpa	extinct	251.902	254.14
Agetopanorpa	extinct	251.902	254.14
Agetopanorpa	extinct	251.902	254.14
Agetopanorpa	extinct	251.902	254.14
Agetopanorpa	extinct	251.902	254.14
Agetopanorpa	extinct	251.902	254.14
Agetopanorpa	extinct	251.902	254.14
Agetopanorpa	extinct	251.902	254.14
Agetopanorpa	extinct	251.902	254.14
Archepetromantis	extinct	251.902	254.14
Callietheira	extinct	251.902	254.14
Callietheira	extinct	251.902	254.14
Kazakhopanorpa	extinct	251.902	254.14
Kazakhopanorpa	extinct	251.902	254.14
Kazakhopanorpa	extinct	251.902	254.14
Kazakhopanorpa	extinct	251.902	254.14
Kazakhopanorpa	extinct	251.902	254.14
Kazakhopanorpa	extinct	251.902	254.14
Kazakhopanorpa	extinct	251.902	254.14
Kazakhopanorpa	extinct	251.902	254.14
Kazakhopanorpa	extinct	251.902	254.14
Kazakhopanorpa	extinct	251.902	254.14
Kazakhopanorpa	extinct	251.902	254.14
Kazakhopanorpa	extinct	251.902	254.14
Kazakhopanorpa	extinct	251.902	254.14
Kazakhopanorpa	extinct	251.902	254.14
Mesochorista	extinct	251.902	254.14
Mesochorista	extinct	251.902	254.14
Mesochorista	extinct	251.902	254.14
Mesochorista	extinct	251.902	254.14
Mesochorista	extinct	251.902	254.14
Mesochorista	extinct	251.902	254.14
Mesochorista	extinct	251.902	254.14
Mesochorista	extinct	251.902	254.14
Mesochorista	extinct	251.902	254.14
Mesochorista	extinct	251.902	254.14
Mesochorista	extinct	251.902	254.14
Mesochorista	extinct	251.902	254.14
Mesochorista	extinct	251.902	254.14
Mesochorista	extinct	251.902	254.14
Mesochorista	extinct	251.902	254.14
Mesochorista	extinct	251.902	254.14
Mesochorista	extinct	251.902	254.14
Mesochorista	extinct	251.902	254.14
Mesochorista	extinct	251.902	254.14
Mesochorista	extinct	251.902	254.14
Mesochorista	extinct	251.902	254.14
Mesochorista	extinct	251.902	254.14
Mesochorista	extinct	251.902	254.14
Mesochorista	extinct	251.902	254.14
Mesochorista	extinct	251.902	254.14
Mesochorista	extinct	251.902	254.14
Mesochorista	extinct	251.902	254.14
Mesochorista	extinct	251.902	254.14
Mesochorista	extinct	251.902	254.14
Mesochorista	extinct	251.902	254.14
Mesochorista	extinct	251.902	254.14
Mesochorista	extinct	251.902	254.14
Mesochorista	extinct	251.902	254.14
Mesochorista	extinct	251.902	254.14
Mesochorista	extinct	251.902	254.14
Mesochorista	extinct	251.902	254.14
Mesochorista	extinct	251.902	254.14
Mesochorista	extinct	251.902	254.14
Mesochorista	extinct	251.902	254.14
Mesochorista	extinct	251.902	254.14
Mesochorista	extinct	251.902	254.14
Mesochorista	extinct	251.902	254.14
Mesochorista	extinct	251.902	254.14
Mesochorista	extinct	251.902	254.14
Mesochorista	extinct	251.902	254.14
Mesochorista	extinct	251.902	254.14
Mesochorista	extinct	251.902	254.14
Mesochorista	extinct	251.902	254.14
Mesochorista	extinct	251.902	254.14
Mesochorista	extinct	251.902	254.14
Mesochorista	extinct	251.902	254.14
Mesochorista	extinct	251.902	254.14
Mesochorista	extinct	251.902	254.14
Mesochorista	extinct	251.902	254.14
Mesochorista	extinct	251.902	254.14
Mesochorista	extinct	251.902	254.14
Mesochorista	extinct	251.902	254.14
Mesochorista	extinct	251.902	254.14
Mesochorista	extinct	251.902	254.14
Mesochorista	extinct	251.902	254.14
Mesochorista	extinct	251.902	254.14
Mesochorista	extinct	251.902	254.14
Mesochorista	extinct	251.902	254.14
Mesochorista	extinct	251.902	254.14
Mesochorista	extinct	251.902	254.14
Mesochorista	extinct	251.902	254.14
Mesochorista	extinct	251.902	254.14
Mesochorista	extinct	251.902	254.14
Mesochorista	extinct	251.902	254.14
Mesochorista	extinct	251.902	254.14
Mesochorista	extinct	251.902	254.14
Mesochorista	extinct	251.902	254.14
Mesochorista	extinct	251.902	254.14
Mesochorista	extinct	251.902	254.14
Mesochorista	extinct	251.902	254.14
Mesochorista	extinct	251.902	254.14
Mesochorista	extinct	251.902	254.14
Mesochorista	extinct	251.902	254.14
Mesochorista	extinct	251.902	254.14
Mesochorista	extinct	251.902	254.14
Mesochorista	extinct	251.902	254.14
Mesochorista	extinct	251.902	254.14
Mesochorista	extinct	251.902	254.14
Mesochorista	extinct	251.902	254.14
Mesochorista	extinct	251.902	254.14
Mesochorista	extinct	251.902	254.14
Mesochorista	extinct	251.902	254.14
Mesochorista	extinct	251.902	254.14
Mesochorista	extinct	251.902	254.14
Mesochorista	extinct	251.902	254.14
Mesochorista	extinct	251.902	254.14
Mesochorista	extinct	251.902	254.14
Mesochorista	extinct	251.902	254.14
Mesochorista	extinct	251.902	254.14
Mesochorista	extinct	251.902	254.14
Mesochorista	extinct	251.902	254.14
Mesochorista	extinct	251.902	254.14
Mesochorista	extinct	251.902	254.14
Mesochorista	extinct	251.902	254.14
Mesochorista	extinct	251.902	254.14
Mesochorista	extinct	251.902	254.14
Mesochorista	extinct	251.902	254.14
Mesochorista	extinct	251.902	254.14
Mesochorista	extinct	251.902	254.14
Mesochorista	extinct	251.902	254.14
Mesochorista	extinct	251.902	254.14
Mesochorista	extinct	251.902	254.14
Mesochorista	extinct	251.902	254.14
Mesochorista	extinct	251.902	254.14
Mesochorista	extinct	251.902	254.14
Mesochorista	extinct	251.902	254.14
Mesochorista	extinct	251.902	254.14
Mesochorista	extinct	251.902	254.14
Mesochorista	extinct	251.902	254.14
Mesochorista	extinct	251.902	254.14
Mesochorista	extinct	251.902	254.14
Mesochorista	extinct	251.902	254.14
Mesochorista	extinct	251.902	254.14
Mesochorista	extinct	251.902	254.14
Mesochorista	extinct	251.902	254.14
Mesochorista	extinct	251.902	254.14
Mesochorista	extinct	251.902	254.14
Mesochorista	extinct	251.902	254.14
Mesochorista	extinct	251.902	254.14
Mesochorista	extinct	251.902	254.14
Mesochorista	extinct	251.902	254.14
Mesochorista	extinct	251.902	254.14
Mesochorista	extinct	251.902	254.14
Mesochorista	extinct	251.902	254.14
Mesochorista	extinct	251.902	254.14
Mesochorista	extinct	251.902	254.14
Mesochorista	extinct	251.902	254.14
Mesochorista	extinct	251.902	254.14
Mesochorista	extinct	251.902	254.14
Mesochorista	extinct	251.902	254.14
Mesochorista	extinct	251.902	254.14
Mesochorista	extinct	251.902	254.14
Mesochorista	extinct	251.902	254.14
Mesochorista	extinct	251.902	254.14
Mesochorista	extinct	251.902	254.14
Mesochorista	extinct	251.902	254.14
Mesochorista	extinct	251.902	254.14
Mesochorista	extinct	251.902	254.14
Mesochorista	extinct	251.902	254.14
Mesochorista	extinct	251.902	254.14
Mesochorista	extinct	251.902	254.14
Mesochorista	extinct	251.902	254.14
Mesochorista	extinct	251.902	254.14
Mesochorista	extinct	251.902	254.14
Mesochorista	extinct	251.902	254.14
Mesochorista	extinct	251.902	254.14
Mesochorista	extinct	251.902	254.14
Mesochorista	extinct	251.902	254.14
Mesochorista	extinct	251.902	254.14
Mesochorista	extinct	251.902	254.14
Nannochoristella	extinct	251.902	254.14
Neochoristella	extinct	251.902	254.14
Neochoristella	extinct	251.902	254.14
Neopetromantis	extinct	251.902	254.14
Neopetromantis	extinct	251.902	254.14
Neopetromantis	extinct	251.902	254.14
Neopetromantis	extinct	251.902	254.14
Permeca	extinct	251.902	254.14
Phipoides	extinct	251.902	254.14
Tatarakara	extinct	251.902	254.14
Tatarakara	extinct	251.902	254.14
Tatarakara	extinct	251.902	254.14
Tatarakara	extinct	251.902	254.14
Tatarakara	extinct	251.902	254.14
Xenochorista	extinct	251.902	254.14
Xenochorista	extinct	251.902	254.14
Xenochorista	extinct	251.902	254.14
Choristotanyderus	extinct	251.902	254.14
Choristotanyderus	extinct	251.902	254.14
Permotanyderus	extinct	251.902	254.14
Permotanyderus	extinct	251.902	254.14
Permotanyderus	extinct	251.902	254.14
Permotanyderus	extinct	251.902	254.14
Permotipula	extinct	251.902	254.14
Permomerope	extinct	251.902	254.14
Permomerope	extinct	251.902	254.14
Permomerope	extinct	251.902	254.14
Permomerope	extinct	251.902	254.14
Permomerope	extinct	251.902	254.14
Permomerope	extinct	251.902	254.14
Permomerope	extinct	251.902	254.14
Permomerope	extinct	251.902	254.14
Permomerope	extinct	251.902	254.14
Permomerope	extinct	251.902	254.14
Permomerope	extinct	251.902	254.14
Permomerope	extinct	251.902	254.14
Permomerope	extinct	251.902	254.14
Permomerope	extinct	251.902	254.14
Permomerope	extinct	251.902	254.14
Permomerope	extinct	251.902	254.14
Permomerope	extinct	251.902	254.14
Permomerope	extinct	251.902	254.14
Permomerope	extinct	251.902	254.14
Permomerope	extinct	251.902	254.14
Robinjohnia	extinct	251.902	254.14
Mesopsyche	extinct	251.3	252.17
Laurentiptera	extinct	244.99	247.2
Laurentiptera	extinct	244.99	247.2
Prochoristella	extinct	244.99	247.2
Pseudopolycentropus	extinct	244.99	247.2
Pseudopolycentropus	extinct	244.99	247.2
Mesoses	extinct	242.0	247.2
Choristopanorpa	extinct	242.0	247.2
Choristopanorpa	extinct	242.0	247.2
Choristopanorpa	extinct	242.0	247.2
Choristopanorpa	extinct	242.0	247.2
Choristopanorpa	extinct	242.0	247.2
Choristopanorpa	extinct	242.0	247.2
Choristopanorpa	extinct	242.0	247.2
Choristopanorpa	extinct	242.0	247.2
Choristopanorpa	extinct	242.0	247.2
Choristopanorpa	extinct	242.0	247.2
Choristopanorpa	extinct	242.0	247.2
Pseudopolycentropus	extinct	244.24	244.99
Pseudopolycentropus	extinct	244.24	244.99
Pseudopolycentropus	extinct	244.24	244.99
Pseudopolycentropus	extinct	244.24	244.99
Pseudopolycentropus	extinct	244.24	244.99
Pseudopolycentropus	extinct	244.24	244.99
Pseudopolycentropus	extinct	244.24	244.99
Pseudopolycentropus	extinct	244.24	244.99
Pseudopolycentropus	extinct	244.24	244.99
Pseudopolycentropus	extinct	244.24	244.99
Mesopanorpodes	extinct	243.33	244.24
Pronotiothauma	extinct	237.0	242.0
Mecaenigma	extinct	237.0	242.0
Mecaenigma	extinct	237.0	242.0
Choristopanorpa	extinct	237.0	242.0
Choristopanorpa	extinct	237.0	242.0
Choristopanorpa	extinct	237.0	242.0
Choristopanorpa	extinct	237.0	242.0
Choristopanorpa	extinct	237.0	242.0
Choristopanorpa	extinct	237.0	242.0
Kirgizichorista	extinct	237.0	242.0
Panorpaenigma	extinct	237.0	242.0
Parachorista	extinct	237.0	242.0
Parachorista	extinct	237.0	242.0
Parachorista	extinct	237.0	242.0
Parachorista	extinct	237.0	242.0
Parachorista	extinct	237.0	242.0
Parachorista	extinct	237.0	242.0
Parachorista	extinct	237.0	242.0
Parachorista	extinct	237.0	242.0
Parachorista	extinct	237.0	242.0
Parachorista	extinct	237.0	242.0
Parachorista	extinct	237.0	242.0
Parachorista	extinct	237.0	242.0
Parachorista	extinct	237.0	242.0
Parachorista	extinct	237.0	242.0
Triassochorista	extinct	237.0	242.0
Triassochorista	extinct	237.0	242.0
Triassochorista	extinct	237.0	242.0
Triassochorista	extinct	237.0	242.0
Triassochorista	extinct	237.0	242.0
Triassochorista	extinct	237.0	242.0
Triassochorista	extinct	237.0	242.0
Agetopanorpa	extinct	237.0	242.0
Agetopanorpa	extinct	237.0	242.0
Agetopanorpa	extinct	237.0	242.0
Mesochorista	extinct	237.0	242.0
Mesochorista	extinct	237.0	242.0
Mesochorista	extinct	237.0	242.0
Mesochorista	extinct	237.0	242.0
Mesochorista	extinct	237.0	242.0
Mesochorista	extinct	237.0	242.0
Mesochorista	extinct	237.0	242.0
Mesochorista	extinct	237.0	242.0
Pseudopolycentropus	extinct	237.0	242.0
Blattomerope	extinct	237.0	242.0
Thaumatomerope	extinct	237.0	242.0
Thaumatomerope	extinct	237.0	242.0
Thaumatomerope	extinct	237.0	242.0
Thaumatomerope	extinct	237.0	242.0
Thaumatomerope	extinct	237.0	242.0
Thaumatomerope	extinct	237.0	242.0
Thaumatomerope	extinct	237.0	242.0
Thaumatomerope	extinct	237.0	242.0
Thaumatomerope	extinct	237.0	242.0
Ctenophlebia	extinct	237.0	239.48
Neorthophlebopsis	extinct	237.0	239.48
Allochorista	extinct	237.0	239.48
Erdosia	extinct	237.0	239.48
Forcinerva	extinct	237.0	239.48
Ladinochorista	extinct	237.0	239.48
Triassochoristites	extinct	237.0	239.48
Orthophlebia (Dolichophlebia)	extinct	237.0	239.48
Triasoparachorista	extinct	237.0	239.48
Qingochorista	extinct	237.0	239.48
Shaanxichorista	extinct	237.0	239.48
Protorthophlebia	extinct	237.0	239.48
Protorthophlebia	extinct	237.0	239.48
Protorthophlebia	extinct	237.0	239.48
Mesopsyche	extinct	237.0	242.0
Mesopsyche	extinct	237.0	242.0
Mesopsyche	extinct	237.0	242.0
Mesopsyche	extinct	237.0	242.0
Mesopsyche	extinct	237.0	242.0
Mesopsyche	extinct	237.0	242.0
Mesopsyche	extinct	237.0	242.0
Mesopsyche	extinct	237.0	242.0
Mesopsyche	extinct	237.0	242.0
Mesopsyche	extinct	237.0	242.0
Mesopsyche	extinct	237.0	242.0
Mesopsyche	extinct	237.0	242.0
Mesopsyche	extinct	237.0	242.0
Mesopsyche	extinct	237.0	242.0
Mesopsyche	extinct	237.0	242.0
Prochoristella	extinct	237.0	242.0
Prochoristella	extinct	237.0	242.0
Prochoristella	extinct	237.0	242.0
Prochoristella	extinct	237.0	242.0
Prochoristella	extinct	237.0	242.0
Prochoristella	extinct	237.0	242.0
Prochoristella	extinct	237.0	242.0
Mecolusor	extinct	237.0	242.0
Mesageta	extinct	237.0	242.0
Mesageta	extinct	237.0	242.0
Mesageta	extinct	237.0	242.0
Mesageta	extinct	237.0	242.0
Mesageta	extinct	237.0	242.0
Mesageta	extinct	237.0	242.0
Mesageta	extinct	237.0	242.0
Mesageta	extinct	237.0	242.0
Mesageta	extinct	237.0	242.0
Mesageta	extinct	237.0	242.0
Mesageta	extinct	237.0	242.0
Mesageta	extinct	237.0	242.0
Mesageta	extinct	237.0	242.0
Longifurcula	extinct	237.0	239.48
Mesopanorpodes	extinct	237.0	239.48
Mesopanorpodes	extinct	237.0	239.48
Mesopsyche	extinct	237.0	239.48
Mesopsyche	extinct	237.0	239.48
Hongchoristites	extinct	237.0	239.48
Afristella	extinct	227.0	237.0
Tipulidites	extinct	227.0	237.0
Potrerillopanorpa	extinct	227.0	237.0
Argentinopanorpa	extinct	227.0	237.0
Worcestobia	extinct	227.0	237.0
Mesopsyche	extinct	227.0	237.0
Mesoses	extinct	227.0	237.0
Mesoses	extinct	227.0	237.0
Mesoses	extinct	227.0	237.0
Duraznochorista	extinct	227.0	237.0
Duraznochorista	extinct	227.0	237.0
Kalochorista	extinct	227.0	237.0
Protorthophlebia	extinct	227.0	237.0
Archebittacus	extinct	208.5	227.0
Archebittacus	extinct	208.5	227.0
Archebittacus	extinct	208.5	227.0
Archebittacus	extinct	208.5	227.0
Archebittacus	extinct	208.5	227.0
Archebittacus	extinct	208.5	227.0
Garazhovka	extinct	208.5	227.0
Izjumus	extinct	208.5	227.0
Izjumus	extinct	208.5	227.0
Mendozachorista	extinct	208.5	227.0
Neoparachorista	extinct	208.5	227.0
Neoparachorista	extinct	208.5	227.0
Neoparachorista	extinct	208.5	227.0
Neoparachorista	extinct	208.5	227.0
Neoparachorista	extinct	208.5	227.0
Neoparachorista	extinct	208.5	227.0
Neoparachorista	extinct	208.5	227.0
Neoparachorista	extinct	208.5	227.0
Neoparachorista	extinct	208.5	227.0
Neoparachorista	extinct	208.5	227.0
Neoparachorista	extinct	208.5	227.0
Neoparachorista	extinct	208.5	227.0
Neoparachorista	extinct	208.5	227.0
Neoparachorista	extinct	208.5	227.0
Neoparachorista	extinct	208.5	227.0
Neoparachorista	extinct	208.5	227.0
Neoparachorista	extinct	208.5	227.0
Neoparachorista	extinct	208.5	227.0
Neoparachorista	extinct	208.5	227.0
Neoparachorista	extinct	208.5	227.0
Neoparachorista	extinct	208.5	227.0
Neoparachorista	extinct	208.5	227.0
Neoparachorista	extinct	208.5	227.0
Triassochorista	extinct	208.5	227.0
Triassochorista	extinct	208.5	227.0
Triassochorista	extinct	208.5	227.0
Triassochorista	extinct	208.5	227.0
Triassochorista	extinct	208.5	227.0
Triassochorista	extinct	208.5	227.0
Triassochorista	extinct	208.5	227.0
Triassochorista	extinct	208.5	227.0
Triassochorista	extinct	208.5	227.0
Triassochorista	extinct	208.5	227.0
Triassochorista	extinct	208.5	227.0
Mesochorista	extinct	208.5	227.0
Mesochorista	extinct	208.5	227.0
Mesochorista	extinct	208.5	227.0
Mesochorista	extinct	208.5	227.0
Mesochorista	extinct	208.5	227.0
Mesochorista	extinct	208.5	227.0
Mesochorista	extinct	208.5	227.0
Mesochorista	extinct	208.5	227.0
Mesochorista	extinct	208.5	227.0
Mesochorista	extinct	208.5	227.0
Mesochorista	extinct	208.5	227.0
Mesochorista	extinct	208.5	227.0
Mesochorista	extinct	208.5	227.0
Mesochorista	extinct	208.5	227.0
Austrochoristella	extinct	208.5	227.0
Mesochorista	extinct	208.5	227.0
Mesochorista	extinct	208.5	227.0
Xenochoristella	extinct	208.5	227.0
Neopermopanorpa	extinct	208.5	227.0
Neopermopanorpa	extinct	208.5	227.0
Xenopanorpa	extinct	208.5	227.0
Pseudopolycentropodes	extinct	208.5	227.0
Pseudopolycentropodes	extinct	208.5	227.0
Pseudopolycentropodes	extinct	208.5	227.0
Mesopsyche	extinct	208.5	227.0
Mesopsyche	extinct	208.5	227.0
Mesopsyche	extinct	208.5	227.0
Mesopsyche	extinct	208.5	227.0
Mesopsyche	extinct	208.5	227.0
Mesopsyche	extinct	208.5	227.0
Mesopsyche	extinct	208.5	227.0
Mesopsyche	extinct	208.5	227.0
Mesopsyche	extinct	208.5	227.0
Mesopsyche	extinct	208.5	227.0
Mesopsyche	extinct	208.5	227.0
Mesopsyche	extinct	208.5	227.0
Mesopsyche	extinct	208.5	227.0
Mesopsyche	extinct	208.5	227.0
Mesopsyche	extinct	208.5	227.0
Mesotanyderus	extinct	208.5	227.0
Mesotanyderus	extinct	208.5	227.0
Mesotanyderus	extinct	208.5	227.0
Mesochorista	extinct	208.5	227.0
Protobittacus	extinct	201.3	208.5
Protobittacus	extinct	201.3	208.5
Orthophlebia	extinct	201.3	208.5
Orthophlebia	extinct	201.3	208.5
Orthophlebia	extinct	201.3	208.5
Orthophlebia	extinct	201.3	208.5
Orthophlebia	extinct	201.3	208.5
Orthophlebia	extinct	201.3	208.5
Orthophlebia	extinct	201.3	208.5
Orthophlebia	extinct	201.3	208.5
Orthophlebia	extinct	201.3	208.5
Orthophlebia	extinct	201.3	208.5
Orthophlebia	extinct	201.3	208.5
Orthophlebia	extinct	201.3	208.5
Orthophlebia	extinct	201.3	208.5
Orthophlebia	extinct	201.3	208.5
Orthophlebia	extinct	201.3	208.5
Orthophlebia	extinct	201.3	208.5
Orthophlebia	extinct	201.3	208.5
Orthophlebia	extinct	201.3	208.5
Orthophlebia	extinct	201.3	208.5
Orthophlebia	extinct	201.3	208.5
Orthophlebia	extinct	201.3	208.5
Orthophlebia	extinct	201.3	208.5
Orthophlebia	extinct	201.3	208.5
Orthophlebia	extinct	201.3	208.5
Orthophlebia	extinct	201.3	208.5
Orthophlebia	extinct	201.3	208.5
Orthophlebia	extinct	201.3	208.5
Orthophlebia	extinct	201.3	208.5
Orthophlebia	extinct	201.3	208.5
Orthophlebia	extinct	201.3	208.5
Orthophlebia	extinct	201.3	208.5
Orthophlebia	extinct	201.3	208.5
Orthophlebia	extinct	201.3	208.5
Orthophlebia	extinct	201.3	208.5
Orthophlebia	extinct	201.3	208.5
Orthophlebia	extinct	201.3	208.5
Orthophlebia	extinct	201.3	208.5
Orthophlebia	extinct	201.3	208.5
Orthophlebia	extinct	201.3	208.5
Orthophlebia	extinct	201.3	208.5
Orthophlebia	extinct	201.3	208.5
Orthophlebia	extinct	201.3	208.5
Orthophlebia	extinct	201.3	208.5
Orthophlebia	extinct	201.3	208.5
Orthophlebia	extinct	201.3	208.5
Orthophlebia	extinct	201.3	208.5
Orthophlebia	extinct	201.3	208.5
Orthophlebia	extinct	201.3	208.5
Orthophlebia	extinct	201.3	208.5
Orthophlebia	extinct	201.3	208.5
Orthophlebia	extinct	201.3	208.5
Orthophlebia	extinct	201.3	208.5
Orthophlebia	extinct	201.3	208.5
Orthophlebia	extinct	201.3	208.5
Orthophlebia	extinct	201.3	208.5
Orthophlebia	extinct	201.3	208.5
Orthophlebia	extinct	201.3	208.5
Orthophlebia	extinct	201.3	208.5
Orthophlebia	extinct	201.3	208.5
Orthophlebia	extinct	201.3	208.5
Orthophlebia	extinct	201.3	208.5
Orthophlebia	extinct	201.3	208.5
Mesochorista	extinct	201.3	208.5
Protorthophlebia	extinct	201.3	208.5
Worcestobia	extinct	201.3	208.5
Pinnachorista	extinct	273.01	283.5
Pinnachorista	extinct	273.01	283.5
Tomiochorista	extinct	273.01	283.5
Afrochoristella	extinct	273.01	283.5
Agetopanorpa	extinct	273.01	283.5
Agetopanorpa	extinct	273.01	283.5
Agetopanorpa	extinct	273.01	283.5
Agetopanorpa	extinct	273.01	283.5
Agetopanorpa	extinct	273.01	283.5
Agetopanorpa	extinct	273.01	283.5
Agetopanorpa	extinct	273.01	283.5
Agetopanorpa	extinct	273.01	283.5
Agetopanorpa	extinct	273.01	283.5
Agetopanorpa	extinct	273.01	283.5
Agetopanorpa	extinct	273.01	283.5
Asiachorista	extinct	273.01	283.5
Asiachorista	extinct	273.01	283.5
Asiachorista	extinct	273.01	283.5
Asiachorista	extinct	273.01	283.5
Asiachorista	extinct	273.01	283.5
Asiachorista	extinct	273.01	283.5
Asiachorista	extinct	273.01	283.5
Asiachorista	extinct	273.01	283.5
Asiachorista	extinct	273.01	283.5
Echinopetromantis	extinct	273.01	283.5
Echinopetromantis	extinct	273.01	283.5
Mesochorista	extinct	273.01	283.5
Petromantis	extinct	273.01	283.5
Petromantis	extinct	273.01	283.5
Petromantis	extinct	273.01	283.5
Petromantis	extinct	273.01	283.5
Petromantis	extinct	273.01	283.5
Petromantis	extinct	273.01	283.5
Petromantis	extinct	273.01	283.5
Petromantis	extinct	273.01	283.5
Phipoides	extinct	273.01	283.5
Phipoides	extinct	273.01	283.5
Phipoides	extinct	273.01	283.5
Phipoides	extinct	273.01	283.5
Phipoides	extinct	273.01	283.5
Phipoides	extinct	273.01	283.5
Phipoides	extinct	273.01	283.5
Phipoides	extinct	273.01	283.5
Protopanorpa	extinct	273.01	283.5
Protopanorpa	extinct	273.01	283.5
Protopanorpa	extinct	273.01	283.5
Protopanorpa	extinct	273.01	283.5
Protopanorpa	extinct	273.01	283.5
Protopanorpa	extinct	273.01	283.5
Protopanorpa	extinct	273.01	283.5
Protopanorpa	extinct	273.01	283.5
Protopanorpa	extinct	273.01	283.5
Protopanorpa	extinct	273.01	283.5
Protopanorpa	extinct	273.01	283.5
Protopanorpa	extinct	273.01	283.5
Protopanorpa	extinct	273.01	283.5
Protopanorpa	extinct	273.01	283.5
Pulcheripanorpa	extinct	273.01	283.5
Seniorita	extinct	273.01	283.5
Sylvopanorpa	extinct	273.01	283.5
Tjulkinella	extinct	273.01	283.5
Tshekardopanorpa	extinct	273.01	283.5
Tshekardopanorpa	extinct	273.01	283.5
Uraloageta	extinct	273.01	283.5
Uraloageta	extinct	273.01	283.5
Uraloageta	extinct	273.01	283.5
Uraloageta	extinct	273.01	283.5
Marimerobius	extinct	273.01	283.5
Marimerobius	extinct	273.01	283.5
Marimerobius	extinct	273.01	283.5
Marimerobius	extinct	273.01	283.5
Moravochorista	extinct	293.52	298.9
Pseudomerope	extinct	293.52	298.9
Pseudomerope	extinct	293.52	298.9
Pseudomerope	extinct	293.52	298.9
Pseudomerope	extinct	293.52	298.9
Pseudomerope	extinct	293.52	298.9
Pseudomerope	extinct	293.52	298.9
Pseudomerope	extinct	293.52	298.9
Pseudomerope	extinct	293.52	298.9
Pseudomerope	extinct	293.52	298.9
Pseudomerope	extinct	293.52	298.9
Pseudomerope	extinct	293.52	298.9
Pseudomerope	extinct	293.52	298.9
Pseudomerope	extinct	293.52	298.9
Pseudomerope	extinct	293.52	298.9
Pseudomeropella	extinct	293.52	298.9
Stenomerope	extinct	293.52	298.9
Stenomerope	extinct	293.52	298.9
Stenomerope	extinct	293.52	298.9
Stenomerope	extinct	293.52	298.9
Stenomerope	extinct	293.52	298.9
Stenomerope	extinct	293.52	298.9
Stenomerope	extinct	293.52	298.9
Stenomerope	extinct	293.52	298.9
Stenomerope	extinct	293.52	298.9
Stenomerope	extinct	293.52	298.9
Stenomerope	extinct	293.52	298.9
Stenomerope	extinct	293.52	298.9
Stenomerope	extinct	293.52	298.9
Stenomerope	extinct	293.52	298.9
Stenomerope	extinct	293.52	298.9
Stenomerope	extinct	293.52	298.9
Stenomerope	extinct	293.52	298.9
Stenomerope	extinct	293.52	298.9
Stenomerope	extinct	293.52	298.9
Stenomerope	extinct	293.52	298.9
Stenomerope	extinct	293.52	298.9
Minusinia	extinct	293.52	298.9
Anormochorista	extinct	283.5	290.1
Agetopanorpa	extinct	283.5	290.1
Asiachorista	extinct	283.5	290.1
Mesochorista	extinct	283.5	290.1
Mesochorista	extinct	283.5	290.1
Mesochorista	extinct	283.5	290.1
Protochorista	extinct	283.5	290.1
Protochorista	extinct	283.5	290.1
Protochorista	extinct	283.5	290.1
Protochorista	extinct	283.5	290.1
Protochorista	extinct	283.5	290.1
Protopanorpa	extinct	283.5	290.1
Protopanorpa	extinct	283.5	290.1
Protopanorpa	extinct	283.5	290.1
Protopanorpa	extinct	283.5	290.1
Lithopanorpa	extinct	283.5	290.1
Permopanorpa	extinct	283.5	290.1
Permopanorpa	extinct	283.5	290.1
Permopanorpa	extinct	283.5	290.1
Permopanorpa	extinct	283.5	290.1
Permopanorpa	extinct	283.5	290.1
Permopanorpa	extinct	283.5	290.1
Permopanorpa	extinct	283.5	290.1
Permopanorpa	extinct	283.5	290.1
Permopanorpa	extinct	283.5	290.1
Permopanorpa	extinct	283.5	290.1
Permopanorpa	extinct	283.5	290.1
Permopanorpa	extinct	283.5	290.1
Permopanorpa	extinct	283.5	290.1
Permopanorpa	extinct	283.5	290.1
Permopanorpa	extinct	283.5	290.1
Permopanorpa	extinct	283.5	290.1
Permopanorpa	extinct	283.5	290.1
Permopanorpa	extinct	283.5	290.1
Permopanorpa	extinct	283.5	290.1
Permopanorpa	extinct	283.5	290.1
Permopanorpa	extinct	283.5	290.1
Permopanorpa	extinct	283.5	290.1
Permopanorpa	extinct	283.5	290.1
Permopanorpa	extinct	283.5	290.1
Permopanorpa	extinct	283.5	290.1
Permopanorpa	extinct	283.5	290.1
Permopanorpa	extinct	283.5	290.1
Permopanorpa	extinct	283.5	290.1
Permopanorpa	extinct	283.5	290.1
Permopanorpa	extinct	283.5	290.1
Permopanorpa	extinct	283.5	290.1
Permopanorpa	extinct	283.5	290.1
Permopanorpa	extinct	283.5	290.1
Permopanorpa	extinct	283.5	290.1
Permopanorpa	extinct	283.5	290.1
Permopanorpa	extinct	283.5	290.1
Platychorista	extinct	283.5	290.1
Platychorista	extinct	283.5	290.1
Platychorista	extinct	283.5	290.1
Platychorista	extinct	283.5	290.1
Platychorista	extinct	283.5	290.1
Platychorista	extinct	283.5	290.1
Platychorista	extinct	283.5	290.1
Platychorista	extinct	283.5	290.1
Platychorista	extinct	283.5	290.1
Platychorista	extinct	283.5	290.1
Platychorista	extinct	283.5	290.1

## Sheet: Hemiptera_genus_level
Taxon_name	Status	MinAge	MaxAge
Permothrips	extinct	260.4	270.6
Permothrips	extinct	260.4	270.6
Permothrips	extinct	260.4	270.6
Permothrips	extinct	260.4	270.6
Permothrips	extinct	260.4	270.6
Permothrips	extinct	260.4	270.6
Permothrips	extinct	260.4	270.6
Permothrips	extinct	260.4	270.6
Permothrips	extinct	260.4	270.6
Permothrips	extinct	260.4	270.6
Permothrips	extinct	260.4	270.6
Permothrips	extinct	260.4	270.6
Permothrips	extinct	260.4	270.6
Permothrips	extinct	260.4	270.6
Permothrips	extinct	260.4	270.6
Permothrips	extinct	260.4	270.6
Permothrips	extinct	260.4	270.6
Permothrips	extinct	260.4	270.6
Permothrips	extinct	260.4	270.6
Permothrips	extinct	260.4	270.6
Permothrips	extinct	260.4	270.6
Permothrips	extinct	260.4	270.6
Permothrips	extinct	260.4	270.6
Permothrips	extinct	260.4	270.6
Permothrips	extinct	260.4	270.6
Permothrips	extinct	260.4	270.6
Permothrips	extinct	260.4	270.6
Permothrips	extinct	260.4	270.6
Permothrips	extinct	260.4	270.6
Permothrips	extinct	260.4	270.6
Permothrips	extinct	260.4	270.6
Pereboria	extinct	259.51	273.01
Archescytina	extinct	266.9	273.01
Archescytina	extinct	266.9	273.01
Archescytina	extinct	266.9	273.01
Archescytina	extinct	266.9	273.01
Archescytina	extinct	266.9	273.01
Archescytina	extinct	266.9	273.01
Archescytina	extinct	266.9	273.01
Archescytina	extinct	266.9	273.01
Archescytina	extinct	266.9	273.01
Archescytina	extinct	266.9	273.01
Archescytina	extinct	266.9	273.01
Archescytina	extinct	266.9	273.01
Archescytina	extinct	266.9	273.01
Archescytina	extinct	266.9	273.01
Archescytina	extinct	266.9	273.01
Archescytina	extinct	266.9	273.01
Archescytina	extinct	266.9	273.01
Archescytina	extinct	266.9	273.01
Archescytina	extinct	266.9	273.01
Archescytina	extinct	266.9	273.01
Archescytina	extinct	266.9	273.01
Archescytina	extinct	266.9	273.01
Archescytina	extinct	266.9	273.01
Archescytina	extinct	266.9	273.01
Archescytina	extinct	266.9	273.01
Kaltanaphis	extinct	266.9	273.01
Kaltanoscytina	extinct	266.9	273.01
Kaltanoscytina	extinct	266.9	273.01
Paleoscytina	extinct	266.9	273.01
Permopsylla	extinct	266.9	273.01
Permopsylla	extinct	266.9	273.01
Sarbaloscytina	extinct	266.9	273.01
Sojanoscytina	extinct	266.9	273.01
Sojanoscytina	extinct	266.9	273.01
Sojanoscytina	extinct	266.9	273.01
Sojanoscytina	extinct	266.9	273.01
Sojanoscytina	extinct	266.9	273.01
Sojanoscytina	extinct	266.9	273.01
Sojanoscytina	extinct	266.9	273.01
Sojanoscytina	extinct	266.9	273.01
Boreoscyta	extinct	266.9	273.01
Boreoscyta	extinct	266.9	273.01
Boreoscyta	extinct	266.9	273.01
Boreoscyta	extinct	266.9	273.01
Boreoscyta	extinct	266.9	273.01
Boreoscyta	extinct	266.9	273.01
Boreoscyta	extinct	266.9	273.01
Boreoscyta	extinct	266.9	273.01
Boreoscyta	extinct	266.9	273.01
Coleoscyta	extinct	266.9	273.01
Coleoscyta	extinct	266.9	273.01
Coleoscyta	extinct	266.9	273.01
Coleoscyta	extinct	266.9	273.01
Coleoscyta	extinct	266.9	273.01
Coleoscyta	extinct	266.9	273.01
Coleoscyta	extinct	266.9	273.01
Coleoscyta	extinct	266.9	273.01
Coleoscyta	extinct	266.9	273.01
Coleoscyta	extinct	266.9	273.01
Coleoscyta	extinct	266.9	273.01
Coleoscyta	extinct	266.9	273.01
Coleoscyta	extinct	266.9	273.01
Coleoscyta	extinct	266.9	273.01
Coleoscyta	extinct	266.9	273.01
Coleoscyta	extinct	266.9	273.01
Kaltanocicada	extinct	266.9	273.01
Permodunstania	extinct	266.9	273.01
Ingruo	extinct	266.9	273.01
Ingruo	extinct	266.9	273.01
Ingruo	extinct	266.9	273.01
Ingruo	extinct	266.9	273.01
Kaltanospes	extinct	266.9	273.01
Kaltanospes	extinct	266.9	273.01
Kaltanospes	extinct	266.9	273.01
Kaltanospes	extinct	266.9	273.01
Kaltanospes	extinct	266.9	273.01
Kaltanospes	extinct	266.9	273.01
Kaltanospes	extinct	266.9	273.01
Kaltanospes	extinct	266.9	273.01
Kaltanospes	extinct	266.9	273.01
Permododa	extinct	266.9	273.01
Kaltanoscyta	extinct	266.9	273.01
Borisrohdendorfia	extinct	266.9	273.01
Borisrohdendorfia	extinct	266.9	273.01
Neuropibrocha	extinct	266.9	273.01
Neuropibrocha	extinct	266.9	273.01
Permaphidopsis	extinct	266.9	273.01
Propatrix	extinct	266.9	273.01
Cicadopsylla	extinct	266.9	273.01
Evanscicada	extinct	266.9	273.01
Evanscicada	extinct	266.9	273.01
Evanscicada	extinct	266.9	273.01
Evanscicada	extinct	266.9	273.01
Kaltanetta	extinct	266.9	273.01
Kaltanetta	extinct	266.9	273.01
Kaltanetta	extinct	266.9	273.01
Kaltanopsis	extinct	266.9	273.01
Kaltanopsis	extinct	266.9	273.01
Kaltanopsis	extinct	266.9	273.01
Kaltanopsis	extinct	266.9	273.01
Orthoscytina	extinct	266.9	273.01
Orthoscytina	extinct	266.9	273.01
Permocicada	extinct	266.9	273.01
Permocicada	extinct	266.9	273.01
Permocicada	extinct	266.9	273.01
Permocicada	extinct	266.9	273.01
Permocicada	extinct	266.9	273.01
Permocicada	extinct	266.9	273.01
Permocicada	extinct	266.9	273.01
Permocicada	extinct	266.9	273.01
Permocicada	extinct	266.9	273.01
Permocicada	extinct	266.9	273.01
Permocicada	extinct	266.9	273.01
Permocicada	extinct	266.9	273.01
Permocicada	extinct	266.9	273.01
Permocicada	extinct	266.9	273.01
Permocicada	extinct	266.9	273.01
Permocicada	extinct	266.9	273.01
Permocicada	extinct	266.9	273.01
Permocicada	extinct	266.9	273.01
Permocicada	extinct	266.9	273.01
Permocicada	extinct	266.9	273.01
Permocicada	extinct	266.9	273.01
Permocicada	extinct	266.9	273.01
Permocicada	extinct	266.9	273.01
Permocicada	extinct	266.9	273.01
Permocicada	extinct	266.9	273.01
Permocicada	extinct	266.9	273.01
Permocicada	extinct	266.9	273.01
Permocicada	extinct	266.9	273.01
Permocicada	extinct	266.9	273.01
Permocicada	extinct	266.9	273.01
Permocicada	extinct	266.9	273.01
Permocicada	extinct	266.9	273.01
Permocicada	extinct	266.9	273.01
Permocicada	extinct	266.9	273.01
Permocicada	extinct	266.9	273.01
Permocicada	extinct	266.9	273.01
Permocicada	extinct	266.9	273.01
Permocicada	extinct	266.9	273.01
Permocicada	extinct	266.9	273.01
Permocicada	extinct	266.9	273.01
Permocicada	extinct	266.9	273.01
Permocicada	extinct	266.9	273.01
Permocicada	extinct	266.9	273.01
Permocicada	extinct	266.9	273.01
Permocicada	extinct	266.9	273.01
Permocicada	extinct	266.9	273.01
Permocicada	extinct	266.9	273.01
Permocicada	extinct	266.9	273.01
Permocicada	extinct	266.9	273.01
Permocicada	extinct	266.9	273.01
Permocicada	extinct	266.9	273.01
Permocicada	extinct	266.9	273.01
Permocicada	extinct	266.9	273.01
Permocicada	extinct	266.9	273.01
Permocicada	extinct	266.9	273.01
Permocicada	extinct	266.9	273.01
Permocicada	extinct	266.9	273.01
Permocicada	extinct	266.9	273.01
Permocicada	extinct	266.9	273.01
Permocicada	extinct	266.9	273.01
Permocicada	extinct	266.9	273.01
Permocicada	extinct	266.9	273.01
Permocicada	extinct	266.9	273.01
Permocicada	extinct	266.9	273.01
Permocicada	extinct	266.9	273.01
Permocicada	extinct	266.9	273.01
Permocicada	extinct	266.9	273.01
Permocicada	extinct	266.9	273.01
Permocicada	extinct	266.9	273.01
Permocicada	extinct	266.9	273.01
Permocicada	extinct	266.9	273.01
Permocicada	extinct	266.9	273.01
Permocicada	extinct	266.9	273.01
Permocicadopsis	extinct	266.9	273.01
Permocicadopsis	extinct	266.9	273.01
Permocicadopsis	extinct	266.9	273.01
Permocicadopsis	extinct	266.9	273.01
Permocicadopsis	extinct	266.9	273.01
Permocicadopsis	extinct	266.9	273.01
Permocicadopsis	extinct	266.9	273.01
Permocicadopsis	extinct	266.9	273.01
Permocicadopsis	extinct	266.9	273.01
Permocicadopsis	extinct	266.9	273.01
Permocicadopsis	extinct	266.9	273.01
Permocicadopsis	extinct	266.9	273.01
Permocicadopsis	extinct	266.9	273.01
Permocicadopsis	extinct	266.9	273.01
Permocicadopsis	extinct	266.9	273.01
Permocicadopsis	extinct	266.9	273.01
Permocicadopsis	extinct	266.9	273.01
Permocicadopsis	extinct	266.9	273.01
Permocicadopsis	extinct	266.9	273.01
Permocicadopsis	extinct	266.9	273.01
Permocicadopsis	extinct	266.9	273.01
Permocicadopsis	extinct	266.9	273.01
Permocicadopsis	extinct	266.9	273.01
Permocicadopsis	extinct	266.9	273.01
Permocicadopsis	extinct	266.9	273.01
Permocicadopsis	extinct	266.9	273.01
Permocicadopsis	extinct	266.9	273.01
Permocicadopsis	extinct	266.9	273.01
Permocicadopsis	extinct	266.9	273.01
Permocicadopsis	extinct	266.9	273.01
Permocicadopsis	extinct	266.9	273.01
Permocicadopsis	extinct	266.9	273.01
Permocicadopsis	extinct	266.9	273.01
Permocicadopsis	extinct	266.9	273.01
Permocicadopsis	extinct	266.9	273.01
Permocicadopsis	extinct	266.9	273.01
Permocicadopsis	extinct	266.9	273.01
Permocicadopsis	extinct	266.9	273.01
Permocicadopsis	extinct	266.9	273.01
Permocicadopsis	extinct	266.9	273.01
Permocicadopsis	extinct	266.9	273.01
Permocicadopsis	extinct	266.9	273.01
Permocicadopsis	extinct	266.9	273.01
Permocicadopsis	extinct	266.9	273.01
Permocicadopsis	extinct	266.9	273.01
Permocicadopsis	extinct	266.9	273.01
Permocicadopsis	extinct	266.9	273.01
Permocicadopsis	extinct	266.9	273.01
Permocicadopsis	extinct	266.9	273.01
Permocicadopsis	extinct	266.9	273.01
Permocicadopsis	extinct	266.9	273.01
Permocicadopsis	extinct	266.9	273.01
Permocicadopsis	extinct	266.9	273.01
Permocicadopsis	extinct	266.9	273.01
Permocicadopsis	extinct	266.9	273.01
Permocicadopsis	extinct	266.9	273.01
Permocicadopsis	extinct	266.9	273.01
Permocicadopsis	extinct	266.9	273.01
Permocicadopsis	extinct	266.9	273.01
Permodiphtheroides	extinct	266.9	273.01
Pervestigia	extinct	266.9	273.01
Pervestigia	extinct	266.9	273.01
Prosbole	extinct	266.9	273.01
Prosbole	extinct	266.9	273.01
Prosbole	extinct	266.9	273.01
Prosbole	extinct	266.9	273.01
Prosbole	extinct	266.9	273.01
Prosbole	extinct	266.9	273.01
Prosbole	extinct	266.9	273.01
Prosbole	extinct	266.9	273.01
Prosbole	extinct	266.9	273.01
Prosbole	extinct	266.9	273.01
Prosbole	extinct	266.9	273.01
Prosbole	extinct	266.9	273.01
Prosbole	extinct	266.9	273.01
Prosbole	extinct	266.9	273.01
Prosbole	extinct	266.9	273.01
Prosbole	extinct	266.9	273.01
Prosbole	extinct	266.9	273.01
Prosbole	extinct	266.9	273.01
Prosbole	extinct	266.9	273.01
Prosbole	extinct	266.9	273.01
Prosbole	extinct	266.9	273.01
Prosbole	extinct	266.9	273.01
Prosbole	extinct	266.9	273.01
Prosbole	extinct	266.9	273.01
Prosbole	extinct	266.9	273.01
Prosbole	extinct	266.9	273.01
Prosbole	extinct	266.9	273.01
Prosbole	extinct	266.9	273.01
Prosbole	extinct	266.9	273.01
Prosbole	extinct	266.9	273.01
Prosbole	extinct	266.9	273.01
Prosbole	extinct	266.9	273.01
Prosbole	extinct	266.9	273.01
Prosbole	extinct	266.9	273.01
Prosbole	extinct	266.9	273.01
Prosbole	extinct	266.9	273.01
Prosbole	extinct	266.9	273.01
Prosbole	extinct	266.9	273.01
Prosbole	extinct	266.9	273.01
Prosbole	extinct	266.9	273.01
Prosbole	extinct	266.9	273.01
Prosbole	extinct	266.9	273.01
Prosbole	extinct	266.9	273.01
Prosbole	extinct	266.9	273.01
Prosbole	extinct	266.9	273.01
Prosbole	extinct	266.9	273.01
Prosbole	extinct	266.9	273.01
Prosbole	extinct	266.9	273.01
Prosbole	extinct	266.9	273.01
Prosbole	extinct	266.9	273.01
Prosbole	extinct	266.9	273.01
Prosbole	extinct	266.9	273.01
Sojanoneura	extinct	266.9	273.01
Sojanoneura	extinct	266.9	273.01
Sojanoneura	extinct	266.9	273.01
Sojanoneura	extinct	266.9	273.01
Sojanoneura	extinct	266.9	273.01
Sojanoneura	extinct	266.9	273.01
Sojanoneura	extinct	266.9	273.01
Sojanoneura	extinct	266.9	273.01
Sojanoneura	extinct	266.9	273.01
Sojanoneura	extinct	266.9	273.01
Sojanoneura	extinct	266.9	273.01
Sojanoneura	extinct	266.9	273.01
Sojanoneura	extinct	266.9	273.01
Sojanoneura	extinct	266.9	273.01
Sojanoneura	extinct	266.9	273.01
Sojanoneura	extinct	266.9	273.01
Sojanoneura	extinct	266.9	273.01
Sojanoneura	extinct	266.9	273.01
Sojanoneura	extinct	266.9	273.01
Sojanoneura	extinct	266.9	273.01
Sojanoneura	extinct	266.9	273.01
Sojanoneura	extinct	266.9	273.01
Sojanoneura	extinct	266.9	273.01
Sojanoneura	extinct	266.9	273.01
Sojanoneura	extinct	266.9	273.01
Sojanoneura	extinct	266.9	273.01
Sojanoneura	extinct	266.9	273.01
Sojanoneura	extinct	266.9	273.01
Sojanoneura	extinct	266.9	273.01
Sojanoneura	extinct	266.9	273.01
Sojanoneura	extinct	266.9	273.01
Sojanoneura	extinct	266.9	273.01
Sojanoneura	extinct	266.9	273.01
Sojanoneura	extinct	266.9	273.01
Sojanoneura	extinct	266.9	273.01
Sojanoneura	extinct	266.9	273.01
Sojanoneura	extinct	266.9	273.01
Sojanoneura	extinct	266.9	273.01
Sojanoneura	extinct	266.9	273.01
Sojanoneura	extinct	266.9	273.01
Sojanoneura	extinct	266.9	273.01
Sojanoneura	extinct	266.9	273.01
Sojanoneura	extinct	266.9	273.01
Sojanoneura	extinct	266.9	273.01
Sojanoneura	extinct	266.9	273.01
Sojanoneura	extinct	266.9	273.01
Sojanoneura	extinct	266.9	273.01
Sojanoneura	extinct	266.9	273.01
Sojanoneura	extinct	266.9	273.01
Sojanoneura	extinct	266.9	273.01
Sojanoneura	extinct	266.9	273.01
Sojanoneura	extinct	266.9	273.01
Sojanoneura	extinct	266.9	273.01
Sojanoneura	extinct	266.9	273.01
Sojanoneura	extinct	266.9	273.01
Sojanoneura	extinct	266.9	273.01
Sojanoneura	extinct	266.9	273.01
Sojanoneura	extinct	266.9	273.01
Sojanoneura	extinct	266.9	273.01
Sojanoneura	extinct	266.9	273.01
Sojanoneura	extinct	266.9	273.01
Sojanoneura	extinct	266.9	273.01
Sojanoneura	extinct	266.9	273.01
Sojanoneura	extinct	266.9	273.01
Sojanoneura	extinct	266.9	273.01
Sojanoneura	extinct	266.9	273.01
Sojanoneura	extinct	266.9	273.01
Sojanoneura	extinct	266.9	273.01
Sojanoneura	extinct	266.9	273.01
Sojanoneura	extinct	266.9	273.01
Sojanoneura	extinct	266.9	273.01
Sojanoneura	extinct	266.9	273.01
Sojanoneura	extinct	266.9	273.01
Sojanoneura	extinct	266.9	273.01
Sojanoneura	extinct	266.9	273.01
Sojanoneura	extinct	266.9	273.01
Sojanoneura	extinct	266.9	273.01
Sojanoneura	extinct	266.9	273.01
Sojanoneura	extinct	266.9	273.01
Sojanoneura	extinct	266.9	273.01
Sojanoneura	extinct	266.9	273.01
Sojanoneura	extinct	266.9	273.01
Sojanoneura	extinct	266.9	273.01
Sojanoneura	extinct	266.9	273.01
Sojanoneura	extinct	266.9	273.01
Anaprosbole	extinct	266.9	273.01
Anaprosbole	extinct	266.9	273.01
Anaprosbole	extinct	266.9	273.01
Cicadopsis	extinct	266.9	273.01
Ivaia	extinct	266.9	273.01
Ivaia	extinct	266.9	273.01
Ivaia	extinct	266.9	273.01
Ivaia	extinct	266.9	273.01
Ivaia	extinct	266.9	273.01
Ivaia	extinct	266.9	273.01
Kaltanopibrocha	extinct	266.9	273.01
Mundus	extinct	266.9	273.01
Permopibrocha	extinct	266.9	273.01
Prosboloneura	extinct	266.9	273.01
Prosboloneura	extinct	266.9	273.01
Prosboloneura	extinct	266.9	273.01
Prosboloneura	extinct	266.9	273.01
Prosboloneura	extinct	266.9	273.01
Prosboloneura	extinct	266.9	273.01
Prosbolopsis	extinct	266.9	273.01
Prosbolopsis	extinct	266.9	273.01
Prosbolopsis	extinct	266.9	273.01
Prosbolopsis	extinct	266.9	273.01
Prosbolopsis	extinct	266.9	273.01
Prosbolopsis	extinct	266.9	273.01
Prosbolopsis	extinct	266.9	273.01
Prosbolopsis	extinct	266.9	273.01
Prosbolopsis	extinct	266.9	273.01
Prosbolopsis	extinct	266.9	273.01
Prosbolopsis	extinct	266.9	273.01
Prosbolopsis	extinct	266.9	273.01
Prosbolopsis	extinct	266.9	273.01
Prosbolopsis	extinct	266.9	273.01
Prosbolopsis	extinct	266.9	273.01
Prosbolopsis	extinct	266.9	273.01
Prosbolopsis	extinct	266.9	273.01
Prosbolopsis	extinct	266.9	273.01
Prosbolopsis	extinct	266.9	273.01
Prosbolopsis	extinct	266.9	273.01
Prosbolopsis	extinct	266.9	273.01
Prosbolopsis	extinct	266.9	273.01
Scytoneura	extinct	266.9	273.01
Scytoneura	extinct	266.9	273.01
Scytoneura	extinct	266.9	273.01
Scytoneura	extinct	266.9	273.01
Scytoneura	extinct	266.9	273.01
Scytoneura	extinct	266.9	273.01
Scytoneura	extinct	266.9	273.01
Scytoneura	extinct	266.9	273.01
Scytoneura	extinct	266.9	273.01
Scytoneura	extinct	266.9	273.01
Scytoneura	extinct	266.9	273.01
Scytoneura	extinct	266.9	273.01
Scytoneura	extinct	266.9	273.01
Scytoneura	extinct	266.9	273.01
Scytoneura	extinct	266.9	273.01
Scytoneura	extinct	266.9	273.01
Scytoneura	extinct	266.9	273.01
Scytoneura	extinct	266.9	273.01
Scytoneura	extinct	266.9	273.01
Scytoneura	extinct	266.9	273.01
Scytoneura	extinct	266.9	273.01
Scytoneura	extinct	266.9	273.01
Scytoneura	extinct	266.9	273.01
Scytoneura	extinct	266.9	273.01
Scytoneura	extinct	266.9	273.01
Scytoneura	extinct	266.9	273.01
Scytoneura	extinct	266.9	273.01
Scytoneura	extinct	266.9	273.01
Scytoneura	extinct	266.9	273.01
Scytoneura	extinct	266.9	273.01
Scytoneura	extinct	266.9	273.01
Scytoneura	extinct	266.9	273.01
Scytoneura	extinct	266.9	273.01
Scytoneura	extinct	266.9	273.01
Scytoneura	extinct	266.9	273.01
Scytoneura	extinct	266.9	273.01
Scytoneura	extinct	266.9	273.01
Scytoneura	extinct	266.9	273.01
Scytoneura	extinct	266.9	273.01
Scytoneura	extinct	266.9	273.01
Scytoneura	extinct	266.9	273.01
Scytoneura	extinct	266.9	273.01
Scytoneura	extinct	266.9	273.01
Sojanopsylla	extinct	266.9	273.01
Sojanopsylla	extinct	266.9	273.01
Sojanopsylla	extinct	266.9	273.01
Sojanopsylla	extinct	266.9	273.01
Sojanopsylla	extinct	266.9	273.01
Sojanopsylla	extinct	266.9	273.01
Kondomoprosbole	extinct	266.9	273.01
Permolamproptera	extinct	266.9	273.01
Sarbaloptera	extinct	266.9	273.01
Scytinoptera	extinct	266.9	273.01
Scytinoptera	extinct	266.9	273.01
Scytinoptera	extinct	266.9	273.01
Scytinoptera	extinct	266.9	273.01
Scytinoptera	extinct	266.9	273.01
Scytinoptera	extinct	266.9	273.01
Scytinoptera	extinct	266.9	273.01
Scytinoptera	extinct	266.9	273.01
Scytinoptera	extinct	266.9	273.01
Scytinoptera	extinct	266.9	273.01
Scytinoptera	extinct	266.9	273.01
Scytinoptera	extinct	266.9	273.01
Scytinoptera	extinct	266.9	273.01
Scytinoptera	extinct	266.9	273.01
Scytinoptera	extinct	266.9	273.01
Scytinoptera	extinct	266.9	273.01
Scytinoptera	extinct	266.9	273.01
Scytinoptera	extinct	266.9	273.01
Scytinoptera	extinct	266.9	273.01
Scytinoptera	extinct	266.9	273.01
Scytinoptera	extinct	266.9	273.01
Scytinoptera	extinct	266.9	273.01
Scytinoptera	extinct	266.9	273.01
Scytinoptera	extinct	266.9	273.01
Scytinoptera	extinct	266.9	273.01
Scytinoptera	extinct	266.9	273.01
Scytinoptera	extinct	266.9	273.01
Scytinoptera	extinct	266.9	273.01
Scytinoptera	extinct	266.9	273.01
Scytinoptera	extinct	266.9	273.01
Scytinoptera	extinct	266.9	273.01
Scytinoptera	extinct	266.9	273.01
Scytinoptera	extinct	266.9	273.01
Scytinoptera	extinct	266.9	273.01
Scytinoptera	extinct	266.9	273.01
Scytinoptera	extinct	266.9	273.01
Scytinoptera	extinct	266.9	273.01
Scytinoptera	extinct	266.9	273.01
Scytinoptera	extinct	266.9	273.01
Scytinoptera	extinct	266.9	273.01
Scytinoptera	extinct	266.9	273.01
Scytinoptera	extinct	266.9	273.01
Scytinoptera	extinct	266.9	273.01
Scytinoptera	extinct	266.9	273.01
Scytinoptera	extinct	266.9	273.01
Scytinoptera	extinct	266.9	273.01
Scytinoptera	extinct	266.9	273.01
Scytinoptera	extinct	266.9	273.01
Scytinoptera	extinct	266.9	273.01
Scytinoptera	extinct	266.9	273.01
Scytinoptera	extinct	266.9	273.01
Scytinoptera	extinct	266.9	273.01
Scytinoptera	extinct	266.9	273.01
Scytinoptera	extinct	266.9	273.01
Scytinoptera	extinct	266.9	273.01
Scytinoptera	extinct	266.9	273.01
Scytinoptera	extinct	266.9	273.01
Scytinoptera	extinct	266.9	273.01
Scytinoptera	extinct	266.9	273.01
Scytinoptera	extinct	266.9	273.01
Scytinoptera	extinct	266.9	273.01
Scytinoptera	extinct	266.9	273.01
Scytinoptera	extinct	266.9	273.01
Scytinoptera	extinct	266.9	273.01
Scytinoptera	extinct	266.9	273.01
Scytinoptera	extinct	266.9	273.01
Scytinoptera	extinct	266.9	273.01
Scytinoptera	extinct	266.9	273.01
Scytinoptera	extinct	266.9	273.01
Scytinoptera	extinct	266.9	273.01
Scytinoptera	extinct	266.9	273.01
Scytinoptera	extinct	266.9	273.01
Scytinoptera	extinct	266.9	273.01
Scytinoptera	extinct	266.9	273.01
Scytinoptera	extinct	266.9	273.01
Scytinoptera	extinct	266.9	273.01
Scytinoptera	extinct	266.9	273.01
Scytinoptera	extinct	266.9	273.01
Scytinoptera	extinct	266.9	273.01
Scytinoptera	extinct	266.9	273.01
Scytinoptera	extinct	266.9	273.01
Scytinoptera	extinct	266.9	273.01
Scytinoptera	extinct	266.9	273.01
Scytinoptera	extinct	266.9	273.01
Scytinoptera	extinct	266.9	273.01
Scytinoptera	extinct	266.9	273.01
Scytinoptera	extinct	266.9	273.01
Scytinoptera	extinct	266.9	273.01
Scytinoptera	extinct	266.9	273.01
Scytinoptera	extinct	266.9	273.01
Scytinoptera	extinct	266.9	273.01
Scytinoptera	extinct	266.9	273.01
Scytinoptera	extinct	266.9	273.01
Scytinoptera	extinct	266.9	273.01
Reticulocicada	extinct	264.28	266.9
Permaleurodes	extinct	264.28	266.9
Tomiopsyllidium	extinct	264.28	266.9
Orthoscytina	extinct	264.28	266.9
Orthoscytina	extinct	264.28	266.9
Orthoscytina	extinct	264.28	266.9
Orthoscytina	extinct	264.28	266.9
Orthoscytina	extinct	264.28	266.9
Orthoscytina	extinct	264.28	266.9
Orthoscytina	extinct	264.28	266.9
Orthoscytina	extinct	264.28	266.9
Orthoscytina	extinct	264.28	266.9
Orthoscytina	extinct	264.28	266.9
Orthoscytina	extinct	264.28	266.9
Orthoscytina	extinct	264.28	266.9
Orthoscytina	extinct	264.28	266.9
Scytinoptera	extinct	264.28	266.9
Scytinoptera	extinct	264.28	266.9
Surijokovia	extinct	264.28	266.9
Tomioscarta	extinct	264.28	266.9
Tomioscarta	extinct	264.28	266.9
Tomioscarta	extinct	264.28	266.9
Tomioscarta	extinct	264.28	266.9
Surijokocixius	extinct	264.28	266.9
Surijokocixius	extinct	264.28	266.9
Surijokocixius	extinct	264.28	266.9
Surijokocixius	extinct	264.28	266.9
Surijokocixius	extinct	264.28	266.9
Scytophara	extinct	259.51	264.28
Scytinoptera	extinct	259.51	264.28
Scytocixius	extinct	259.51	264.28
Scytocixius	extinct	254.14	259.51
Permocixiella	extinct	254.14	259.51
Tychtoscytina	extinct	254.14	259.51
Furcascytina	extinct	254.14	259.51
Rhipiscytina	extinct	254.14	259.51
Scopiprosbole	extinct	254.14	259.51
Scytocixius	extinct	254.14	259.51
Tychticola	extinct	254.14	259.51
Dictyoprosbole	extinct	254.14	259.51
Mitchelloneura	extinct	254.14	259.51
Orthoprosbole	extinct	254.14	259.51
Orthoprosbole	extinct	254.14	259.51
Orthoscytina	extinct	254.14	259.51
Orthoscytina	extinct	254.14	259.51
Orthoscytina	extinct	254.14	259.51
Orthoscytina	extinct	254.14	259.51
Permocicada	extinct	254.14	259.51
Tychtoscarta	extinct	254.14	259.51
Permoscarta	extinct	254.14	259.51
Austroscytina	extinct	251.902	254.14
Bekkerscytina	extinct	251.902	254.14
Eoscytina	extinct	251.902	254.14
Eoscytina	extinct	251.902	254.14
Permocephalus	extinct	251.902	254.14
Permocephalus	extinct	251.902	254.14
Permocephalus	extinct	251.902	254.14
Permocephalus	extinct	251.902	254.14
Protopincombea	extinct	251.902	254.14
Permojassula	extinct	251.902	254.14
Austroprosbole	extinct	251.902	254.14
Austroprosboloides	extinct	251.902	254.14
Austroprosboloides	extinct	251.902	254.14
Austroprosboloides	extinct	251.902	254.14
Austroprosboloides	extinct	251.902	254.14
Belmontocarta	extinct	251.902	254.14
Dysmorphoscartella	extinct	251.902	254.14
Dysmorphoscartella	extinct	251.902	254.14
Ignotala	extinct	251.902	254.14
Ignotala	extinct	251.902	254.14
Ignotala	extinct	251.902	254.14
Ignotala	extinct	251.902	254.14
Megoniella	extinct	251.902	254.14
Megoniella	extinct	251.902	254.14
Megoniella	extinct	251.902	254.14
Megoniella	extinct	251.902	254.14
Aleuronympha	extinct	251.902	254.14
Aleuronympha	extinct	251.902	254.14
Aleuronympha	extinct	251.902	254.14
Aleuronympha	extinct	251.902	254.14
Permocapitus	extinct	251.902	254.14
Stenoglyphis	extinct	251.902	254.14
Tychticoloides	extinct	251.902	254.14
Paraknightia	extinct	251.902	254.14
Perissovena	extinct	251.902	254.14
Permofulgor	extinct	251.902	254.14
Permofulgor	extinct	251.902	254.14
Permofulgor	extinct	251.902	254.14
Belpsylla	extinct	251.902	254.14
Clavopsyllidium	extinct	251.902	254.14
Eopsyllidium	extinct	251.902	254.14
Eopsyllidium	extinct	251.902	254.14
Eopsyllidium	extinct	251.902	254.14
Permelania	extinct	251.902	254.14
Permopsyllidium	extinct	251.902	254.14
Permopsyllidium	extinct	251.902	254.14
Permopsyllidium	extinct	251.902	254.14
Permopsyllidium	extinct	251.902	254.14
Permopsyllidium	extinct	251.902	254.14
Permopsyllidium	extinct	251.902	254.14
Permopsyllidium	extinct	251.902	254.14
Permopsyllidium	extinct	251.902	254.14
Permopsyllidium	extinct	251.902	254.14
Permopsyllidium	extinct	251.902	254.14
Permopsyllidium	extinct	251.902	254.14
Permopsyllidium	extinct	251.902	254.14
Permopsyllidium	extinct	251.902	254.14
Permopsyllidium	extinct	251.902	254.14
Permopsylloides	extinct	251.902	254.14
Psocopsyllidium	extinct	251.902	254.14
Psocopsyllidium	extinct	251.902	254.14
Psocoscytina	extinct	251.902	254.14
Psyllidella	extinct	251.902	254.14
Psyllidiana	extinct	251.902	254.14
Eupincombea	extinct	251.902	254.14
Pincombea	extinct	251.902	254.14
Pincombea	extinct	251.902	254.14
Pincombea	extinct	251.902	254.14
Pincombea	extinct	251.902	254.14
Pincombea	extinct	251.902	254.14
Pincombea	extinct	251.902	254.14
Actinoscytina	extinct	251.902	254.14
Anomaloscytina	extinct	251.902	254.14
Anomaloscytina	extinct	251.902	254.14
Beaufortiscus	extinct	251.902	254.14
Beaufortiscus	extinct	251.902	254.14
Beaufortiscus	extinct	251.902	254.14
Beaufortiscus	extinct	251.902	254.14
Beaufortiscus	extinct	251.902	254.14
Beaufortiscus	extinct	251.902	254.14
Beaufortiscus	extinct	251.902	254.14
Beaufortiscus	extinct	251.902	254.14
Elliptoscarta	extinct	251.902	254.14
Homaloscytina	extinct	251.902	254.14
Homaloscytina	extinct	251.902	254.14
Homaloscytina	extinct	251.902	254.14
Homaloscytina	extinct	251.902	254.14
Homaloscytina	extinct	251.902	254.14
Homaloscytina	extinct	251.902	254.14
Homaloscytina	extinct	251.902	254.14
Homaloscytina	extinct	251.902	254.14
Homaloscytina	extinct	251.902	254.14
Homaloscytina	extinct	251.902	254.14
Homaloscytina	extinct	251.902	254.14
Neurobole	extinct	251.902	254.14
Orthoscytina	extinct	251.902	254.14
Orthoscytina	extinct	251.902	254.14
Orthoscytina	extinct	251.902	254.14
Orthoscytina	extinct	251.902	254.14
Orthoscytina	extinct	251.902	254.14
Orthoscytina	extinct	251.902	254.14
Orthoscytina	extinct	251.902	254.14
Orthoscytina	extinct	251.902	254.14
Orthoscytina	extinct	251.902	254.14
Orthoscytina	extinct	251.902	254.14
Orthoscytina	extinct	251.902	254.14
Orthoscytina	extinct	251.902	254.14
Orthoscytina	extinct	251.902	254.14
Permobrachus	extinct	251.902	254.14
Orthoscytina	extinct	251.902	254.14
Orthoscytina	extinct	251.902	254.14
Orthoscytina	extinct	251.902	254.14
Orthoscytina	extinct	251.902	254.14
Orthoscytina	extinct	251.902	254.14
Orthoscytina	extinct	251.902	254.14
Orthoscytina	extinct	251.902	254.14
Orthoscytina	extinct	251.902	254.14
Orthoscytina	extinct	251.902	254.14
Orthoscytina	extinct	251.902	254.14
Homaloscytina	extinct	251.902	254.14
Homaloscytina	extinct	251.902	254.14
Permobrachus	extinct	251.902	254.14
Permocicada	extinct	251.902	254.14
Permodiphthera	extinct	251.902	254.14
Permoglyphis	extinct	251.902	254.14
Permojassus	extinct	251.902	254.14
Permojassus	extinct	251.902	254.14
Permojassus	extinct	251.902	254.14
Prosbolidinella	extinct	251.902	254.14
Stenoscytina	extinct	251.902	254.14
Stenotegmocicada	extinct	251.902	254.14
Stenotegmocicada	extinct	251.902	254.14
Protopsyllidium	extinct	251.902	254.14
Protopsyllidium	extinct	251.902	254.14
Protopsyllidium	extinct	251.902	254.14
Protopsyllidium	extinct	251.902	254.14
Protopsyllidium	extinct	251.902	254.14
Protopsyllidium	extinct	251.902	254.14
Protopsyllidium	extinct	251.902	254.14
Protopsyllidium	extinct	251.902	254.14
Protopsyllidium	extinct	251.902	254.14
Protopsyllidium	extinct	251.902	254.14
Protopsyllidium	extinct	251.902	254.14
Protopsyllidium	extinct	251.902	254.14
Protopsyllidium	extinct	251.902	254.14
Protopsyllidium	extinct	251.902	254.14
Protopsyllidium	extinct	251.902	254.14
Protopsyllidium	extinct	251.902	254.14
Protopsyllidium	extinct	251.902	254.14
Protopsyllidium	extinct	251.902	254.14
Protopsyllidium	extinct	251.902	254.14
Protopsyllidium	extinct	251.902	254.14
Protopsyllidium	extinct	251.902	254.14
Protopsyllidium	extinct	251.902	254.14
Protopsyllidium	extinct	251.902	254.14
Protopsyllidium	extinct	251.902	254.14
Protopsyllidium	extinct	251.902	254.14
Protopsyllidium	extinct	251.902	254.14
Protopsyllidium	extinct	251.902	254.14
Protopsyllidium	extinct	251.902	254.14
Protopsyllidium	extinct	251.902	254.14
Protopsyllidium	extinct	251.902	254.14
Tripsyllidium	extinct	251.902	254.14
Eochiliocycla	extinct	251.902	254.14
Simulaphis	extinct	251.902	254.14
Afrostenovicia	extinct	251.902	254.14
Palaeovicia	extinct	251.902	254.14
Permagra	extinct	251.902	254.14
Permocentrus	extinct	251.902	254.14
Permovicia	extinct	251.902	254.14
Stanleyana	extinct	251.902	254.14
Stenovicia	extinct	251.902	254.14
Parapryg	extinct	251.902	254.14
Permocicada	extinct	251.902	254.14
Boreocixius	extinct	251.2	251.902
Boreocixius	extinct	251.2	251.902
Gallodunstania	extinct	244.99	247.2
Gallodunstania	extinct	244.99	247.2
Triassophyllum	extinct	244.99	247.2
Triassophyllum	extinct	244.99	247.2
Triassophyllum	extinct	244.99	247.2
Triassophyllum	extinct	244.99	247.2
Triassophyllum	extinct	244.99	247.2
Triassophyllum	extinct	244.99	247.2
Triassophyllum	extinct	244.99	247.2
Triassophyllum	extinct	244.99	247.2
Triassophyllum	extinct	244.99	247.2
Triassophyllum	extinct	244.99	247.2
Triassophyllum	extinct	244.99	247.2
Triassophyllum	extinct	244.99	247.2
Triassophyllum	extinct	244.99	247.2
Leaphis	extinct	244.99	247.2
Leaphis	extinct	244.99	247.2
Leaphis	extinct	244.99	247.2
Rhoeniella	extinct	244.99	247.2
Arlecoris	extinct	244.99	247.2
Arlecoris	extinct	244.99	247.2
Beaconiella	extinct	242.0	247.2
Beaconiella	extinct	242.0	247.2
Fletcheriana	extinct	242.0	247.2
Fletcheriana	extinct	242.0	247.2
Fletcheriana	extinct	242.0	247.2
Fletcheriana	extinct	242.0	247.2
Fletcheriana	extinct	242.0	247.2
Fletcheriana	extinct	242.0	247.2
Fletcheriana	extinct	242.0	247.2
Fletcheriana	extinct	242.0	247.2
Fletcheriana	extinct	242.0	247.2
Fletcheriana	extinct	242.0	247.2
Fletcheriana	extinct	242.0	247.2
Fletcheriana	extinct	242.0	247.2
Fletcheriana	extinct	242.0	247.2
Fletcheriana	extinct	242.0	247.2
Fletcheriana	extinct	242.0	247.2
Fletcheriana	extinct	242.0	247.2
Fletcheriana	extinct	242.0	247.2
Fletcheriana	extinct	242.0	247.2
Fletcheriana	extinct	242.0	247.2
Fletcheriana	extinct	242.0	247.2
Fletcheriana	extinct	242.0	247.2
Fletcheriana	extinct	242.0	247.2
Dysmorphoptiloides	extinct	242.0	247.2
Tennentsia	extinct	242.0	247.2
Tennentsia	extinct	242.0	247.2
Tennentsia	extinct	242.0	247.2
Tennentsia	extinct	242.0	247.2
Tennentsia	extinct	242.0	247.2
Tennentsia	extinct	242.0	247.2
Tennentsia	extinct	242.0	247.2
Tennentsia	extinct	242.0	247.2
Tennentsia	extinct	242.0	247.2
Tennentsia	extinct	242.0	247.2
Tennentsia	extinct	242.0	247.2
Mesothymbris	extinct	242.0	247.2
Triassodoecus	extinct	242.0	247.2
Mesoscytina	extinct	242.0	247.2
Mesoscytina	extinct	242.0	247.2
Mesoscytina	extinct	242.0	247.2
Mesoscytina	extinct	242.0	247.2
Mesoscytina	extinct	242.0	247.2
Mesoscytina	extinct	242.0	247.2
Karesmina	extinct	242.0	247.2
Dubiaphis	extinct	244.24	244.99
Heseneuma	extinct	244.24	244.99
Saaloscytina	extinct	244.24	244.99
Saaloscytina	extinct	244.24	244.99
Saaloscytina	extinct	244.24	244.99
Saaloscytina	extinct	244.24	244.99
Triassopsylla	extinct	243.33	244.24
Creaphis	extinct	237.0	242.0
Beaconiella	extinct	237.0	242.0
Beaconiella	extinct	237.0	242.0
Beaconiella	extinct	237.0	242.0
Beaconiella	extinct	237.0	242.0
Beaconiella	extinct	237.0	242.0
Beaconiella	extinct	237.0	242.0
Beaconiella	extinct	237.0	242.0
Beaconiella	extinct	237.0	242.0
Beaconiella	extinct	237.0	242.0
Beaconiella	extinct	237.0	242.0
Beaconiella	extinct	237.0	242.0
Beaconiella	extinct	237.0	242.0
Beaconiella	extinct	237.0	242.0
Cycloscytina	extinct	237.0	242.0
Asiocula	extinct	237.0	242.0
Asiocula	extinct	237.0	242.0
Asiocula	extinct	237.0	242.0
Asiocula	extinct	237.0	242.0
Cuanoma	extinct	237.0	242.0
Cuanoma	extinct	237.0	242.0
Cuanoma	extinct	237.0	242.0
Cuanoma	extinct	237.0	242.0
Falcarta	extinct	237.0	242.0
Falcarta	extinct	237.0	242.0
Falcarta	extinct	237.0	242.0
Falcarta	extinct	237.0	242.0
Falcarta	extinct	237.0	242.0
Falcarta	extinct	237.0	242.0
Fasolinka	extinct	237.0	242.0
Fasolinka	extinct	237.0	242.0
Fasolinka	extinct	237.0	242.0
Fasolinka	extinct	237.0	242.0
Fasolinka	extinct	237.0	242.0
Fasolinka	extinct	237.0	242.0
Krendelia	extinct	237.0	242.0
Krendelia	extinct	237.0	242.0
Krendelia	extinct	237.0	242.0
Krendelia	extinct	237.0	242.0
Krendelia	extinct	237.0	242.0
Maguviopsis	extinct	237.0	242.0
Maguviopsis	extinct	237.0	242.0
Maguviopsis	extinct	237.0	242.0
Maguviopsis	extinct	237.0	242.0
Maguviopsis	extinct	237.0	242.0
Maguviopsis	extinct	237.0	242.0
Maguviopsis	extinct	237.0	242.0
Maguviopsis	extinct	237.0	242.0
Maguviopsis	extinct	237.0	242.0
Maguviopsis	extinct	237.0	242.0
Nevicia	extinct	237.0	242.0
Nevicia	extinct	237.0	242.0
Nonescyta	extinct	237.0	242.0
Nonescyta	extinct	237.0	242.0
Phyllotexta	extinct	237.0	242.0
Phyllotexta	extinct	237.0	242.0
Phyllotexta	extinct	237.0	242.0
Phyllotexta	extinct	237.0	242.0
Phyllotexta	extinct	237.0	242.0
Phyllotexta	extinct	237.0	242.0
Phyllotexta	extinct	237.0	242.0
Phyllotexta	extinct	237.0	242.0
Phyllotexta	extinct	237.0	242.0
Sacvoyagea	extinct	237.0	242.0
Sacvoyagea	extinct	237.0	242.0
Sacvoyagea	extinct	237.0	242.0
Sacvoyagea	extinct	237.0	242.0
Sacvoyagea	extinct	237.0	242.0
Sacvoyagea	extinct	237.0	242.0
Sacvoyagea	extinct	237.0	242.0
Sacvoyagea	extinct	237.0	242.0
Sacvoyagea	extinct	237.0	242.0
Sacvoyagea	extinct	237.0	242.0
Sacvoyagea	extinct	237.0	242.0
Sacvoyagea	extinct	237.0	242.0
Sacvoyagea	extinct	237.0	242.0
Sacvoyagea	extinct	237.0	242.0
Sacvoyagea	extinct	237.0	242.0
Sacvoyagea	extinct	237.0	242.0
Sitechka	extinct	237.0	242.0
Sitechka	extinct	237.0	242.0
Coccavus	extinct	237.0	242.0
Coccavus	extinct	237.0	242.0
Coccavus	extinct	237.0	242.0
Coccavus	extinct	237.0	242.0
Shaandongia	extinct	237.0	242.0
Triknightia	extinct	237.0	242.0
Triknightia	extinct	237.0	242.0
Madygenopsyllidium	extinct	237.0	242.0
Serpentivena	extinct	237.0	242.0
Serpentivena	extinct	237.0	242.0
Serpentivena	extinct	237.0	242.0
Serpentivena	extinct	237.0	242.0
Serpentivena	extinct	237.0	242.0
Serpentivena	extinct	237.0	242.0
Serpentivena	extinct	237.0	242.0
Serpentivena	extinct	237.0	242.0
Serpentivena	extinct	237.0	242.0
Serpentivena	extinct	237.0	242.0
Beaconiella	extinct	237.0	239.48
Dracaphis	extinct	237.0	239.48
Dracaphis	extinct	237.0	239.48
Dracaphis	extinct	237.0	239.48
Shaanxioscarta	extinct	237.0	239.48
Magnacicadia	extinct	237.0	239.48
Magnacicadia	extinct	237.0	239.48
Boreocixius	extinct	237.0	239.48
Archetingis	extinct	237.0	239.48
Dunstaniodes	extinct	237.0	242.0
Siksteliana	extinct	237.0	242.0
Fulgobole	extinct	237.0	242.0
Fulgobole	extinct	237.0	242.0
Fulgobole	extinct	237.0	242.0
Fulgobole	extinct	237.0	242.0
Fulgobole	extinct	237.0	242.0
Mesojablonia	extinct	237.0	242.0
Mesojablonia	extinct	237.0	242.0
Scytachile	extinct	237.0	242.0
Scytachile	extinct	237.0	242.0
Pelorisca	extinct	237.0	242.0
Tingiopsis	extinct	237.0	242.0
Tingiopsis	extinct	237.0	242.0
Tingiopsis	extinct	237.0	242.0
Tingiopsis	extinct	237.0	242.0
Tingiopsis	extinct	237.0	242.0
Tingiopsis	extinct	237.0	242.0
Tingiopsis	extinct	237.0	242.0
Tingiopsis	extinct	237.0	242.0
Tingiopsis	extinct	237.0	242.0
Tingiopsis	extinct	237.0	242.0
Granulus	extinct	237.0	239.48
Dysmorphoptiloides	extinct	227.0	237.0
Dysmorphoptiloides	extinct	227.0	237.0
Dysmorphoptiloides	extinct	227.0	237.0
Dysmorphoptiloides	extinct	227.0	237.0
Argentinocicada	extinct	227.0	237.0
Argentinocicada	extinct	227.0	237.0
Argentinocicada	extinct	227.0	237.0
Ipsvicioides	extinct	227.0	237.0
Cacheutacicada	extinct	227.0	237.0
Yurigocimex	extinct	227.0	237.0
Lariojaprosbole	extinct	227.0	237.0
Lariojaprosbole	extinct	227.0	237.0
Mesoscytina	extinct	227.0	237.0
Szeiinia	extinct	201.3	237.0
Kerjiecoris	extinct	227.0	237.0
Dunstania	extinct	227.0	237.0
Fletcheriana	extinct	227.0	237.0
Prosbolomorpha	extinct	227.0	237.0
Bandelnielsenia	extinct	227.0	237.0
Duraznoscarta	extinct	227.0	237.0
Dysmorphoptiloides	extinct	227.0	237.0
Gallegomorphoptila	extinct	227.0	237.0
Gallegomorphoptila	extinct	227.0	237.0
Gallegomorphoptila	extinct	227.0	237.0
Gallegomorphoptila	extinct	227.0	237.0
Gallegomorphoptila	extinct	227.0	237.0
Gallegomorphoptila	extinct	227.0	237.0
Gallegomorphoptila	extinct	227.0	237.0
Gualoscarta	extinct	227.0	237.0
Gualoscarta	extinct	227.0	237.0
Tennentsia	extinct	227.0	237.0
Tennentsia	extinct	227.0	237.0
Tennentsia	extinct	227.0	237.0
Triassogereon	extinct	227.0	237.0
Fulgobole	extinct	227.0	237.0
Fulgobole	extinct	227.0	237.0
Fulgobole	extinct	227.0	237.0
Suljuktaja	extinct	227.0	237.0
Popovigocimex	extinct	227.0	237.0
Saaloscytina	extinct	227.0	237.0
Saaloscytina	extinct	227.0	237.0
Saaloscytina	extinct	227.0	237.0
Saaloscytina	extinct	227.0	237.0
Saaloscytina	extinct	227.0	237.0
Saaloscytina	extinct	227.0	237.0
Saaloscytina	extinct	227.0	237.0
Saaloscytina	extinct	227.0	237.0
Apheloscyta	extinct	227.0	237.0
Argentinoscytina	extinct	227.0	237.0
Cuyanoscytinum	extinct	227.0	237.0
Disivicia	extinct	227.0	237.0
Potrerillia	extinct	227.0	237.0
Scytinoptera	extinct	227.0	237.0
Tipuloidea	extinct	227.0	237.0
Tipuloidea	extinct	227.0	237.0
Crypsacorixa	extinct	227.0	237.0
Cutitegmena	extinct	227.0	237.0
Lacocorixa	extinct	227.0	237.0
Kerjieprosbole	extinct	227.0	237.0
Lacunisbole	extinct	227.0	237.0
Leptoprosbole	extinct	227.0	237.0
Dytoscytina	extinct	201.3	237.0
Mesojassus	extinct	208.5	227.0
Mesojassus	extinct	208.5	227.0
Mesojassus	extinct	208.5	227.0
Mesojassus	extinct	208.5	227.0
Mesojassus	extinct	208.5	227.0
Mesojassus	extinct	208.5	227.0
Mesojassus	extinct	208.5	227.0
Mesojassus	extinct	208.5	227.0
Mesojassus	extinct	208.5	227.0
Mesojassus	extinct	208.5	227.0
Mesojassus	extinct	208.5	227.0
Mesojassus	extinct	208.5	227.0
Mesojassus	extinct	208.5	227.0
Mesojassus	extinct	208.5	227.0
Mesojassus	extinct	208.5	227.0
Mesojassus	extinct	208.5	227.0
Mesojassus	extinct	208.5	227.0
Mesojassus	extinct	208.5	227.0
Mesojassus	extinct	208.5	227.0
Mesojassus	extinct	208.5	227.0
Mesojassus	extinct	208.5	227.0
Mesojassus	extinct	208.5	227.0
Mesojassus	extinct	208.5	227.0
Mesojassus	extinct	208.5	227.0
Mesojassus	extinct	208.5	227.0
Mesojassus	extinct	208.5	227.0
Mesojassus	extinct	208.5	227.0
Mesojassus	extinct	208.5	227.0
Mesojassus	extinct	208.5	227.0
Mesojassus	extinct	208.5	227.0
Mesojassus	extinct	208.5	227.0
Mesojassus	extinct	208.5	227.0
Mesojassus	extinct	208.5	227.0
Mesojassus	extinct	208.5	227.0
Mesojassus	extinct	208.5	227.0
Mesojassus	extinct	208.5	227.0
Mesojassus	extinct	208.5	227.0
Mesojassus	extinct	208.5	227.0
Mesojassus	extinct	208.5	227.0
Mesojassus	extinct	208.5	227.0
Mesojassus	extinct	208.5	227.0
Mesojassus	extinct	208.5	227.0
Mesojassus	extinct	208.5	227.0
Mesojassus	extinct	208.5	227.0
Mesojassus	extinct	208.5	227.0
Mesojassus	extinct	208.5	227.0
Mesojassus	extinct	208.5	227.0
Mesojassus	extinct	208.5	227.0
Mesojassus	extinct	208.5	227.0
Mesojassus	extinct	208.5	227.0
Mesojassus	extinct	208.5	227.0
Mesojassus	extinct	208.5	227.0
Mesojassus	extinct	208.5	227.0
Mesojassus	extinct	208.5	227.0
Mesojassus	extinct	208.5	227.0
Mesojassus	extinct	208.5	227.0
Mesojassus	extinct	208.5	227.0
Triassonepa	extinct	208.5	227.0
Triassonepa	extinct	208.5	227.0
Triassonepa	extinct	208.5	227.0
Triassonepa	extinct	208.5	227.0
Triassonepa	extinct	208.5	227.0
Triassonepa	extinct	208.5	227.0
Triassonepa	extinct	208.5	227.0
Triassonepa	extinct	208.5	227.0
Triassonepa	extinct	208.5	227.0
Triassonepa	extinct	208.5	227.0
Triassonepa	extinct	208.5	227.0
Triassonepa	extinct	208.5	227.0
Triassonepa	extinct	208.5	227.0
Triassonepa	extinct	208.5	227.0
Triassonepa	extinct	208.5	227.0
Triassonepa	extinct	208.5	227.0
Triassonepa	extinct	208.5	227.0
Triassonepa	extinct	208.5	227.0
Triassonepa	extinct	208.5	227.0
Triassonepa	extinct	208.5	227.0
Triassonepa	extinct	208.5	227.0
Triassonepa	extinct	208.5	227.0
Triassonepa	extinct	208.5	227.0
Triassonepa	extinct	208.5	227.0
Triassonepa	extinct	208.5	227.0
Triassonepa	extinct	208.5	227.0
Triassonepa	extinct	208.5	227.0
Triassonepa	extinct	208.5	227.0
Triassonepa	extinct	208.5	227.0
Triassonepa	extinct	208.5	227.0
Triassonepa	extinct	208.5	227.0
Triassonepa	extinct	208.5	227.0
Triassonepa	extinct	208.5	227.0
Triassonepa	extinct	208.5	227.0
Triassonepa	extinct	208.5	227.0
Triassonepa	extinct	208.5	227.0
Triassonepa	extinct	208.5	227.0
Triassonepa	extinct	208.5	227.0
Triassonepa	extinct	208.5	227.0
Triassonepa	extinct	208.5	227.0
Triassonepa	extinct	208.5	227.0
Triassonepa	extinct	208.5	227.0
Triassonepa	extinct	208.5	227.0
Triassonepa	extinct	208.5	227.0
Triassonepa	extinct	208.5	227.0
Triassonepa	extinct	208.5	227.0
Triassonepa	extinct	208.5	227.0
Triassonepa	extinct	208.5	227.0
Triassonepa	extinct	208.5	227.0
Triassonepa	extinct	208.5	227.0
Triassonepa	extinct	208.5	227.0
Triassonepa	extinct	208.5	227.0
Triassonepa	extinct	208.5	227.0
Triassonepa	extinct	208.5	227.0
Triassonepa	extinct	208.5	227.0
Triassonepa	extinct	208.5	227.0
Triassonepa	extinct	208.5	227.0
Triassonepa	extinct	208.5	227.0
Mesojassula	extinct	208.5	227.0
Chiliocycla	extinct	208.5	227.0
Chiliocycla	extinct	208.5	227.0
Crosbella	extinct	208.5	227.0
Crosbella	extinct	208.5	227.0
Crosbella	extinct	208.5	227.0
Crosbella	extinct	208.5	227.0
Crosbella	extinct	208.5	227.0
Crosbella	extinct	208.5	227.0
Crosbella	extinct	208.5	227.0
Crosbella	extinct	208.5	227.0
Crosbella	extinct	208.5	227.0
Crosbella	extinct	208.5	227.0
Hylicella	extinct	208.5	227.0
Hylicella	extinct	208.5	227.0
Hylicella	extinct	208.5	227.0
Hylicella	extinct	208.5	227.0
Hylicella	extinct	208.5	227.0
Hylicella	extinct	208.5	227.0
Hylicella	extinct	208.5	227.0
Hylicella	extinct	208.5	227.0
Mesocixiodes	extinct	208.5	227.0
Mesocixiodes	extinct	208.5	227.0
Mesocixiodes	extinct	208.5	227.0
Mesocixiodes	extinct	208.5	227.0
Mesothymbris	extinct	208.5	227.0
Mesothymbris	extinct	208.5	227.0
Mesothymbris	extinct	208.5	227.0
Mesothymbris	extinct	208.5	227.0
Mesothymbris	extinct	208.5	227.0
Mesothymbris	extinct	208.5	227.0
Mesothymbris	extinct	208.5	227.0
Mesothymbris	extinct	208.5	227.0
Mesothymbris	extinct	208.5	227.0
Mesothymbris	extinct	208.5	227.0
Mesothymbris	extinct	208.5	227.0
Mesothymbris	extinct	208.5	227.0
Mesothymbris	extinct	208.5	227.0
Mesothymbris	extinct	208.5	227.0
Mesothymbris	extinct	208.5	227.0
Mesothymbris	extinct	208.5	227.0
Mesothymbris	extinct	208.5	227.0
Mesothymbris	extinct	208.5	227.0
Mesothymbris	extinct	208.5	227.0
Mesothymbris	extinct	208.5	227.0
Mesothymbris	extinct	208.5	227.0
Mesothymbris	extinct	208.5	227.0
Mesothymbris	extinct	208.5	227.0
Mesothymbris	extinct	208.5	227.0
Mesothymbris	extinct	208.5	227.0
Triassoscelis	extinct	208.5	227.0
Triassoscelis	extinct	208.5	227.0
Triassoscelis	extinct	208.5	227.0
Ipsvicia	extinct	208.5	227.0
Ipsvicia	extinct	208.5	227.0
Ipsvicia	extinct	208.5	227.0
Ipsvicia	extinct	208.5	227.0
Ipsvicia	extinct	208.5	227.0
Ipsvicia	extinct	208.5	227.0
Ipsvicia	extinct	208.5	227.0
Ipsvicia	extinct	208.5	227.0
Ipsvicia	extinct	208.5	227.0
Ipsvicia	extinct	208.5	227.0
Ipsvicia	extinct	208.5	227.0
Ipsvicia	extinct	208.5	227.0
Ipsvicia	extinct	208.5	227.0
Ipsvicia	extinct	208.5	227.0
Ipsvicia	extinct	208.5	227.0
Ipsvicia	extinct	208.5	227.0
Ipsvicia	extinct	208.5	227.0
Ipsvicia	extinct	208.5	227.0
Ipsvicia	extinct	208.5	227.0
Ipsvicia	extinct	208.5	227.0
Ipsvicia	extinct	208.5	227.0
Ipsvicia	extinct	208.5	227.0
Ipsvicia	extinct	208.5	227.0
Ipsvicia	extinct	208.5	227.0
Ipsvicia	extinct	208.5	227.0
Ipsvicia	extinct	208.5	227.0
Ipsvicia	extinct	208.5	227.0
Ipsvicia	extinct	208.5	227.0
Ipsvicia	extinct	208.5	227.0
Ipsvicia	extinct	208.5	227.0
Ipsvicia	extinct	208.5	227.0
Ipsvicia	extinct	208.5	227.0
Ipsvicia	extinct	208.5	227.0
Ipsvicia	extinct	208.5	227.0
Ipsvicia	extinct	208.5	227.0
Ipsvicia	extinct	208.5	227.0
Ipsvicia	extinct	208.5	227.0
Ipsvicia	extinct	208.5	227.0
Ipsvicia	extinct	208.5	227.0
Ipsvicia	extinct	208.5	227.0
Ipsvicia	extinct	208.5	227.0
Ipsvicia	extinct	208.5	227.0
Ipsvicia	extinct	208.5	227.0
Ipsvicia	extinct	208.5	227.0
Ipsvicia	extinct	208.5	227.0
Ipsvicia	extinct	208.5	227.0
Ipsvicia	extinct	208.5	227.0
Ipsvicia	extinct	208.5	227.0
Ipsviciopsis	extinct	208.5	227.0
Ipsviciopsis	extinct	208.5	227.0
Ipsviciopsis	extinct	208.5	227.0
Ipsviciopsis	extinct	208.5	227.0
Ipsviciopsis	extinct	208.5	227.0
Ipsviciopsis	extinct	208.5	227.0
Ipsviciopsis	extinct	208.5	227.0
Ipsviciopsis	extinct	208.5	227.0
Ipsviciopsis	extinct	208.5	227.0
Ipsviciopsis	extinct	208.5	227.0
Ipsviciopsis	extinct	208.5	227.0
Ipsviciopsis	extinct	208.5	227.0
Ipsviciopsis	extinct	208.5	227.0
Ipsviciopsis	extinct	208.5	227.0
Ipsviciopsis	extinct	208.5	227.0
Ipsviciopsis	extinct	208.5	227.0
Ipsviciopsis	extinct	208.5	227.0
Ipsviciopsis	extinct	208.5	227.0
Ipsviciopsis	extinct	208.5	227.0
Ipsviciopsis	extinct	208.5	227.0
Ipsviciopsis	extinct	208.5	227.0
Ipsviciopsis	extinct	208.5	227.0
Ipsviciopsis	extinct	208.5	227.0
Ipsviciopsis	extinct	208.5	227.0
Ipsviciopsis	extinct	208.5	227.0
Ipsviciopsis	extinct	208.5	227.0
Ipsviciopsis	extinct	208.5	227.0
Ipsviciopsis	extinct	208.5	227.0
Ipsviciopsis	extinct	208.5	227.0
Ipsviciopsis	extinct	208.5	227.0
Ipsviciopsis	extinct	208.5	227.0
Ipsviciopsis	extinct	208.5	227.0
Ipsviciopsis	extinct	208.5	227.0
Ipsviciopsis	extinct	208.5	227.0
Ipsviciopsis	extinct	208.5	227.0
Ipsviciopsis	extinct	208.5	227.0
Ipsviciopsis	extinct	208.5	227.0
Ipsviciopsis	extinct	208.5	227.0
Ipsviciopsis	extinct	208.5	227.0
Ipsviciopsis	extinct	208.5	227.0
Ipsviciopsis	extinct	208.5	227.0
Ipsviciopsis	extinct	208.5	227.0
Ipsviciopsis	extinct	208.5	227.0
Ipsviciopsis	extinct	208.5	227.0
Ipsviciopsis	extinct	208.5	227.0
Ipsviciopsis	extinct	208.5	227.0
Ipsviciopsis	extinct	208.5	227.0
Ipsviciopsis	extinct	208.5	227.0
Ipsviciopsis	extinct	208.5	227.0
Ipsviciopsis	extinct	208.5	227.0
Ipsviciopsis	extinct	208.5	227.0
Ipsviciopsis	extinct	208.5	227.0
Ipsviciopsis	extinct	208.5	227.0
Ipsviciopsis	extinct	208.5	227.0
Heterochterus	extinct	208.5	227.0
Heterochterus	extinct	208.5	227.0
Knezouria	extinct	208.5	227.0
Heterojassus	extinct	208.5	227.0
Heteronella	extinct	208.5	227.0
Hexascytina	extinct	208.5	227.0
Hexascytina	extinct	208.5	227.0
Hexascytina	extinct	208.5	227.0
Hexascytina	extinct	208.5	227.0
Hexascytina	extinct	208.5	227.0
Hexascytina	extinct	208.5	227.0
Hexascytina	extinct	208.5	227.0
Hexascytina	extinct	208.5	227.0
Hexascytina	extinct	208.5	227.0
Hexascytina	extinct	208.5	227.0
Hexascytina	extinct	208.5	227.0
Hexascytina	extinct	208.5	227.0
Hexascytina	extinct	208.5	227.0
Hexascytina	extinct	208.5	227.0
Microscytinella	extinct	208.5	227.0
Triassothea	extinct	208.5	227.0
Triassothea	extinct	208.5	227.0
Triassothea	extinct	208.5	227.0
Triassothea	extinct	208.5	227.0
Triassothea	extinct	208.5	227.0
Triassothea	extinct	208.5	227.0
Triassothea	extinct	208.5	227.0
Triassothea	extinct	208.5	227.0
Triassothea	extinct	208.5	227.0
Triassothea	extinct	208.5	227.0
Triassothea	extinct	208.5	227.0
Triassothea	extinct	208.5	227.0
Triassothea	extinct	208.5	227.0
Triassothea	extinct	208.5	227.0
Triassothea	extinct	208.5	227.0
Triassothea	extinct	208.5	227.0
Triassothea	extinct	208.5	227.0
Triassothea	extinct	208.5	227.0
Triassothea	extinct	208.5	227.0
Triassothea	extinct	208.5	227.0
Triassothea	extinct	208.5	227.0
Triassothea	extinct	208.5	227.0
Triassothea	extinct	208.5	227.0
Triassothea	extinct	208.5	227.0
Triassothea	extinct	208.5	227.0
Triassothea	extinct	208.5	227.0
Triassothea	extinct	208.5	227.0
Triassothea	extinct	208.5	227.0
Triassothea	extinct	208.5	227.0
Triassothea	extinct	208.5	227.0
Triassothea	extinct	208.5	227.0
Triassothea	extinct	208.5	227.0
Triassothea	extinct	208.5	227.0
Triassothea	extinct	208.5	227.0
Triassothea	extinct	208.5	227.0
Triassothea	extinct	208.5	227.0
Triassothea	extinct	208.5	227.0
Triassothea	extinct	208.5	227.0
Triassothea	extinct	208.5	227.0
Triassothea	extinct	208.5	227.0
Triassothea	extinct	208.5	227.0
Triassothea	extinct	208.5	227.0
Triassothea	extinct	208.5	227.0
Triassothea	extinct	208.5	227.0
Triassothea	extinct	208.5	227.0
Triassothea	extinct	208.5	227.0
Triassothea	extinct	208.5	227.0
Triassothea	extinct	208.5	227.0
Triassothea	extinct	208.5	227.0
Triassothea	extinct	208.5	227.0
Triassothea	extinct	208.5	227.0
Triassothea	extinct	208.5	227.0
Triassothea	extinct	208.5	227.0
Triassothea	extinct	208.5	227.0
Triassothea	extinct	208.5	227.0
Triassothea	extinct	208.5	227.0
Crosbixius	extinct	208.5	227.0
Crosbixius	extinct	208.5	227.0
Tricrosbia	extinct	208.5	227.0
Tricrosbia	extinct	208.5	227.0
Mesodiphthera	extinct	208.5	227.0
Mesodiphthera	extinct	208.5	227.0
Mesodiphthera	extinct	208.5	227.0
Mesodiphthera	extinct	208.5	227.0
Mesodiphthera	extinct	208.5	227.0
Mesodiphthera	extinct	208.5	227.0
Mesodiphthera	extinct	208.5	227.0
Mesodiphthera	extinct	208.5	227.0
Mesodiphthera	extinct	208.5	227.0
Mesodiphthera	extinct	208.5	227.0
Mesodiphthera	extinct	208.5	227.0
Tardilly	extinct	208.5	227.0
Tardilly	extinct	208.5	227.0
Triassoaphis	extinct	208.5	227.0
Triassocoris	extinct	208.5	227.0
Triassocoris	extinct	208.5	227.0
Triassocoris	extinct	208.5	227.0
Triassocoris	extinct	208.5	227.0
Lufengnacta	extinct	208.5	227.0
Dunstania	extinct	208.5	227.0
Dunstania	extinct	208.5	227.0
Fletcheriana	extinct	208.5	227.0
Paradunstania	extinct	208.5	227.0
Carsburgia	extinct	208.5	227.0
Carsburgia	extinct	208.5	227.0
Carsburgia	extinct	208.5	227.0
Carsburgia	extinct	208.5	227.0
Dysmorphoptiloides	extinct	208.5	227.0
Dysmorphoptiloides	extinct	208.5	227.0
Dysmorphoptiloides	extinct	208.5	227.0
Dysmorphoptiloides	extinct	208.5	227.0
Dysmorphoptiloides	extinct	208.5	227.0
Dysmorphoptiloides	extinct	208.5	227.0
Dysmorphoptiloides	extinct	208.5	227.0
Dysmorphoptiloides	extinct	208.5	227.0
Dysmorphoptiloides	extinct	208.5	227.0
Dysmorphoptiloides	extinct	208.5	227.0
Dysmorphoptiloides	extinct	208.5	227.0
Dysmorphoptiloides	extinct	208.5	227.0
Dysmorphoptiloides	extinct	208.5	227.0
Dysmorphoptiloides	extinct	208.5	227.0
Dysmorphoptiloides	extinct	208.5	227.0
Dysmorphoptiloides	extinct	208.5	227.0
Dysmorphoptiloides	extinct	208.5	227.0
Dysmorphoptiloides	extinct	208.5	227.0
Dysmorphoptiloides	extinct	208.5	227.0
Dysmorphoptiloides	extinct	208.5	227.0
Dysmorphoptiloides	extinct	208.5	227.0
Dysmorphoptiloides	extinct	208.5	227.0
Dysmorphoptiloides	extinct	208.5	227.0
Dysmorphoptiloides	extinct	208.5	227.0
Dysmorphoptiloides	extinct	208.5	227.0
Dysmorphoptiloides	extinct	208.5	227.0
Dysmorphoptiloides	extinct	208.5	227.0
Dysmorphoptiloides	extinct	208.5	227.0
Dysmorphoptiloides	extinct	208.5	227.0
Dysmorphoptiloides	extinct	208.5	227.0
Dysmorphoptiloides	extinct	208.5	227.0
Dysmorphoptiloides	extinct	208.5	227.0
Dysmorphoptiloides	extinct	208.5	227.0
Dysmorphoptiloides	extinct	208.5	227.0
Dysmorphoptiloides	extinct	208.5	227.0
Dysmorphoptiloides	extinct	208.5	227.0
Dysmorphoptiloides	extinct	208.5	227.0
Dysmorphoptiloides	extinct	208.5	227.0
Dysmorphoptiloides	extinct	208.5	227.0
Dysmorphoptiloides	extinct	208.5	227.0
Dysmorphoptiloides	extinct	208.5	227.0
Dysmorphoptiloides	extinct	208.5	227.0
Dysmorphoptiloides	extinct	208.5	227.0
Dysmorphoptiloides	extinct	208.5	227.0
Dysmorphoptiloides	extinct	208.5	227.0
Dysmorphoptiloides	extinct	208.5	227.0
Dysmorphoptiloides	extinct	208.5	227.0
Dysmorphoptiloides	extinct	208.5	227.0
Dysmorphoptiloides	extinct	208.5	227.0
Dysmorphoptiloides	extinct	208.5	227.0
Dysmorphoptiloides	extinct	208.5	227.0
Dysmorphoptiloides	extinct	208.5	227.0
Dysmorphoptiloides	extinct	208.5	227.0
Dysmorphoptiloides	extinct	208.5	227.0
Dysmorphoptiloides	extinct	208.5	227.0
Dysmorphoptiloides	extinct	208.5	227.0
Dysmorphoptiloides	extinct	208.5	227.0
Eoscarterella	extinct	208.5	227.0
Eoscarterella	extinct	208.5	227.0
Eoscarterella	extinct	208.5	227.0
Mesocixius	extinct	208.5	227.0
Mesocixius	extinct	208.5	227.0
Mesocixius	extinct	208.5	227.0
Mesocixius	extinct	208.5	227.0
Mesocixius	extinct	208.5	227.0
Mesocixius	extinct	208.5	227.0
Mesonirvana	extinct	208.5	227.0
Mesonirvana	extinct	208.5	227.0
Mesonirvana	extinct	208.5	227.0
Mesonirvana	extinct	208.5	227.0
Mesonirvana	extinct	208.5	227.0
Mesonirvana	extinct	208.5	227.0
Mesonirvana	extinct	208.5	227.0
Mesonirvana	extinct	208.5	227.0
Mesonirvana	extinct	208.5	227.0
Mesonirvana	extinct	208.5	227.0
Mesonirvana	extinct	208.5	227.0
Mesonirvana	extinct	208.5	227.0
Mesonirvana	extinct	208.5	227.0
Mesonirvana	extinct	208.5	227.0
Mesonirvana	extinct	208.5	227.0
Mesonirvana	extinct	208.5	227.0
Mesonirvana	extinct	208.5	227.0
Mesonirvana	extinct	208.5	227.0
Mesonirvana	extinct	208.5	227.0
Mesonirvana	extinct	208.5	227.0
Mesonirvana	extinct	208.5	227.0
Mesonirvana	extinct	208.5	227.0
Mesonirvana	extinct	208.5	227.0
Mesonirvana	extinct	208.5	227.0
Mesonirvana	extinct	208.5	227.0
Mesonirvana	extinct	208.5	227.0
Tennentsia	extinct	208.5	227.0
Tennentsia	extinct	208.5	227.0
Tennentsia	extinct	208.5	227.0
Tennentsia	extinct	208.5	227.0
Tennentsia	extinct	208.5	227.0
Tennentsia	extinct	208.5	227.0
Tennentsia	extinct	208.5	227.0
Triassocixius	extinct	208.5	227.0
Trifidella	extinct	208.5	227.0
Trifidella	extinct	208.5	227.0
Trifidella	extinct	208.5	227.0
Trifidella	extinct	208.5	227.0
Trifidella	extinct	208.5	227.0
Trifidella	extinct	208.5	227.0
Mesogereon	extinct	208.5	227.0
Mesogereon	extinct	208.5	227.0
Mesogereon	extinct	208.5	227.0
Mesogereon	extinct	208.5	227.0
Mesogereon	extinct	208.5	227.0
Hallakkungis	extinct	208.5	227.0
Platyscytinella	extinct	208.5	227.0
Platyscytinella	extinct	208.5	227.0
Platyscytinella	extinct	208.5	227.0
Platyscytinella	extinct	208.5	227.0
Platyscytinella	extinct	208.5	227.0
Platyscytinella	extinct	208.5	227.0
Platyscytinella	extinct	208.5	227.0
Platyscytinella	extinct	208.5	227.0
Platyscytinella	extinct	208.5	227.0
Platyscytinella	extinct	208.5	227.0
Platyscytinella	extinct	208.5	227.0
Ipsvicia	extinct	208.5	227.0
Triscytina	extinct	208.5	227.0
Woottonia	extinct	208.5	227.0
Sinisbole	extinct	208.5	227.0
Apheloscyta	extinct	208.5	227.0
Apheloscyta	extinct	208.5	227.0
Apheloscyta	extinct	208.5	227.0
Eurymelidium	extinct	208.5	227.0
Eurymelidium	extinct	208.5	227.0
Eurymelidium	extinct	208.5	227.0
Eurymelidium	extinct	208.5	227.0
Eurymelidium	extinct	208.5	227.0
Eurymelidium	extinct	208.5	227.0
Eurymelidium	extinct	208.5	227.0
Eurymelidium	extinct	208.5	227.0
Eurymelidium	extinct	208.5	227.0
Mesoscytina	extinct	208.5	227.0
Mesoscytina	extinct	208.5	227.0
Mesoscytina	extinct	208.5	227.0
Mesoscytina	extinct	208.5	227.0
Mesoscytina	extinct	208.5	227.0
Mesoscytina	extinct	208.5	227.0
Mesoscytina	extinct	208.5	227.0
Mesoscytina	extinct	208.5	227.0
Doryscarta	extinct	209.51	214.03
Ipsviciella	extinct	209.51	214.03
Ipsviciopsis	extinct	209.51	214.03
Britannicola	extinct	201.3	208.5
Britannicola	extinct	201.3	208.5
Dysmorphoptila	extinct	201.3	208.5
Homopterites	extinct	201.3	208.5
Meshemipteron	extinct	201.3	208.5
Cicadocoris	extinct	201.3	208.5
Liassocicada	extinct	201.3	208.5
Liassocicada	extinct	201.3	208.5
Liassocicada	extinct	201.3	208.5
Liassocicada	extinct	201.3	208.5
Liassocicada	extinct	201.3	208.5
Liassocicada	extinct	201.3	208.5
Liassocicada	extinct	201.3	208.5
Liassocicada	extinct	201.3	208.5
Quadrisbole	extinct	201.3	208.5
Sinogranulus	extinct	237.0	242.0
Sinogranulus	extinct	237.0	247.2
Sinogranulus	extinct	237.0	247.2
Sinogranulus	extinct	237.0	247.2
Sinogranulus	extinct	237.0	247.2
Sinogranulus	extinct	237.0	247.2
Sinogranulus	extinct	237.0	247.2
Sinogranulus	extinct	237.0	247.2
Archaeomaguviopsis	extinct	237.0	247.2
Archescytina	extinct	273.01	283.5
Archescytina	extinct	273.01	283.5
Archescytina	extinct	273.01	283.5
Archescytina	extinct	273.01	283.5
Archescytina	extinct	273.01	283.5
Archescytina	extinct	273.01	283.5
Archescytina	extinct	273.01	283.5
Archescytina	extinct	273.01	283.5
Archescytina	extinct	273.01	283.5
Archescytina	extinct	273.01	283.5
Archescytina	extinct	273.01	283.5
Maripsocus	extinct	273.01	283.5
Permopsyllopsis	extinct	273.01	283.5
Scytoneurella	extinct	273.01	283.5
Scytoneurella	extinct	273.01	283.5
Archescytina	extinct	273.01	283.5
Archescytina	extinct	273.01	283.5
Archescytina	extinct	273.01	283.5
Archescytina	extinct	273.01	283.5
Archescytina	extinct	273.01	283.5
Kaltanoscytina	extinct	273.01	283.5
Sarbaloscytina	extinct	273.01	283.5
Tshekardaella	extinct	273.01	283.5
Dinoscyta	extinct	273.01	283.5
Dinoscyta	extinct	273.01	283.5
Dinoscyta	extinct	273.01	283.5
Dinoscyta	extinct	273.01	283.5
Fulgoringruo	extinct	251.902	259.51
Gondwanaptera	extinct	251.902	259.51
Pervestigia	extinct	273.01	283.5
Prosbole	extinct	251.902	259.51
Prosbole	extinct	273.01	283.5
Prosbole	extinct	273.01	283.5
Permopsyllidium	extinct	273.01	283.5
Archescytina	extinct	273.01	283.5
Archescytina	extinct	273.01	283.5
Prosbolecicada	extinct	251.902	259.51
Euroscytina	extinct	273.01	283.5
Sarbaloptera	extinct	273.01	283.5
Sarbaloptera	extinct	273.01	283.5
Scytinoptera	extinct	273.01	283.5
Prosbole	extinct	273.01	283.5
Arroyoscyta	extinct	293.52	298.9
Cercopyllis	extinct	293.52	298.9
Cercopyllis	extinct	293.52	298.9
Cercopyllis	extinct	293.52	298.9
Palaeocicadopsis	extinct	251.902	298.9
Archescytina	extinct	283.5	290.1
Archescytina	extinct	283.5	290.1
Archescytina	extinct	283.5	290.1
Archescytina	extinct	283.5	290.1
Archescytina	extinct	283.5	290.1
Archescytina	extinct	283.5	290.1
Archescytina	extinct	283.5	290.1
Archescytina	extinct	283.5	290.1
Archescytina	extinct	283.5	290.1
Archescytina	extinct	283.5	290.1
Archescytina	extinct	283.5	290.1
Archescytina	extinct	283.5	290.1
Lithoscytina	extinct	283.5	290.1
Paleoscytina	extinct	283.5	290.1
Parapermopsylla	extinct	283.5	290.1
Parapermopsylla	extinct	283.5	290.1
Parapermopsylla	extinct	283.5	290.1
Parapermopsylla	extinct	283.5	290.1
Parapermopsylla	extinct	283.5	290.1
Parapermopsylla	extinct	283.5	290.1
Parapermopsylla	extinct	283.5	290.1
Parapermopsylla	extinct	283.5	290.1
Permopsylla	extinct	283.5	290.1
Permopsylla	extinct	283.5	290.1
Permopsylla	extinct	283.5	290.1
Permopsylla	extinct	283.5	290.1
Permopsylla	extinct	283.5	290.1
Permopsylla	extinct	283.5	290.1
Permopsylla	extinct	283.5	290.1
Permopsylla	extinct	283.5	290.1
Permopsylla	extinct	283.5	290.1
Permopsylla	extinct	283.5	290.1
Permopsylla	extinct	283.5	290.1
Permopsylla	extinct	283.5	290.1
Permopsylla	extinct	283.5	290.1
Permopsylla	extinct	283.5	290.1
Permopsylla	extinct	283.5	290.1
Permopsylla	extinct	283.5	290.1
Permopsylla	extinct	283.5	290.1
Permopsylla	extinct	283.5	290.1
Permopsylla	extinct	283.5	290.1
Permopsylla	extinct	283.5	290.1
Permopsylla	extinct	283.5	290.1
Permopsylla	extinct	283.5	290.1
Permopsylla	extinct	283.5	290.1
Permopsylla	extinct	283.5	290.1
Permopsylla	extinct	283.5	290.1
Permopsylla	extinct	283.5	290.1
Permopsylla	extinct	283.5	290.1
Permopsylla	extinct	283.5	290.1
Permopsylla	extinct	283.5	290.1
Permopsylla	extinct	283.5	290.1
Permopsylla	extinct	283.5	290.1
Permopsylla	extinct	283.5	290.1
Permopsylla	extinct	283.5	290.1
Permopsylla	extinct	283.5	290.1
Permopsylla	extinct	283.5	290.1
Permopsylla	extinct	283.5	290.1
Permopsylla	extinct	283.5	290.1
Permopsylla	extinct	283.5	290.1
Permopsylla	extinct	283.5	290.1
Permopsylla	extinct	283.5	290.1
Permopsylla	extinct	283.5	290.1
Permopsylla	extinct	283.5	290.1
Permopsylla	extinct	283.5	290.1
Permopsylla	extinct	283.5	290.1
Permopsylla	extinct	283.5	290.1
Permopsylla	extinct	283.5	290.1
Permopsylla	extinct	283.5	290.1
Permopsylla	extinct	283.5	290.1
Permopsylla	extinct	283.5	290.1
Permopsylla	extinct	283.5	290.1
Permopsylla	extinct	283.5	290.1
Permopsylla	extinct	283.5	290.1
Permopsylla	extinct	283.5	290.1
Permopsylla	extinct	283.5	290.1
Permopsylla	extinct	283.5	290.1
Permopsylla	extinct	283.5	290.1
Permopsylla	extinct	283.5	290.1
Permopsylla	extinct	283.5	290.1
Permopsylla	extinct	283.5	290.1
Paracicadopsis	extinct	283.5	290.1
Lutevanaphis	extinct	283.5	290.1
Triassaphis_gen_nov	extinct	237.0	242.0
Afropereboria_gen_nov	extinct	266.0	268.0
Afropereboria_gen_nov	extinct	266.0	268.0
Afropereboria_gen_nov	extinct	266.0	268.0
Triassopsyllidiida_gen_nov	extinct	237.0	242.0

## Sheet: Orthoptera_Titanoptera_genus_le
Taxon_name	Status	MinAge	MaxAge
Tcholmanvissiella	extinct	266.9	273.01
Pinegia	extinct	266.9	273.01
Thnetodes	extinct	266.9	273.01
Thnetus	extinct	266.9	273.01
Tillyardiella	extinct	266.9	273.01
Elcanoedischia	extinct	266.9	273.01
Elcanoedischia	extinct	266.9	273.01
Elcanoedischia	extinct	266.9	273.01
Kamaites	extinct	266.9	273.01
Metoedischia	extinct	266.9	273.01
Metoedischia	extinct	266.9	273.01
Mezenoedischia	extinct	266.9	273.01
Mezenoedischia	extinct	266.9	273.01
Tcholmanvissia	extinct	266.9	273.01
Tcholmanvissia	extinct	266.9	273.01
Tcholmanvissia	extinct	266.9	273.01
Tcholmanvissia	extinct	266.9	273.01
Tcholmanvissia	extinct	266.9	273.01
Tcholmanvissia	extinct	266.9	273.01
Tcholmanvissia	extinct	266.9	273.01
Permelcana	extinct	266.9	273.01
Permelcana	extinct	266.9	273.01
Permelcana	extinct	266.9	273.01
Permotettigonia	extinct	266.9	273.01
Adumbratus	extinct	266.9	273.01
Adumbratus	extinct	266.9	273.01
Eukargalaria	extinct	266.9	273.01
Kamia	extinct	266.9	273.01
Kamia	extinct	266.9	273.01
Kamia	extinct	266.9	273.01
Kitjakoedischia	extinct	266.9	273.01
Maculoedischia	extinct	266.9	273.01
Maculoedischia	extinct	266.9	273.01
Pruvostites	extinct	266.9	273.01
Sojanoedischia	extinct	266.9	273.01
Sojanoedischia	extinct	266.9	273.01
Sylvoedischia	extinct	266.9	273.01
Tettavus	extinct	266.9	273.01
Meselcana	extinct	264.28	266.9
Meselcana	extinct	264.28	266.9
Meselcana	extinct	264.28	266.9
Meselcana	extinct	264.28	266.9
Deinotitan	extinct	259.51	264.28
Legendreia	extinct	259.51	264.28
Yinpingia	extinct	259.51	264.28
Afroedischia	extinct	259.51	264.28
Meselcana	extinct	259.51	264.28
Kargalaria	extinct	259.51	264.28
Monstrotitan	extinct	251.902	256.5
Monstrotitan	extinct	254.14	259.51
Monstrotitan	extinct	254.14	259.51
Monstrotitan	extinct	254.14	259.51
Monstrotitan	extinct	254.14	259.51
Monstrotitan	extinct	254.14	259.51
Monstrotitan	extinct	254.14	259.51
Monstrotitan	extinct	254.14	259.51
Monstrotitan	extinct	254.14	259.51
Monstrotitan	extinct	254.14	259.51
Monstrotitan	extinct	254.14	259.51
Monstrotitan	extinct	254.14	259.51
Monstrotitan	extinct	254.14	259.51
Monstrotitan	extinct	254.14	259.51
Monstrotitan	extinct	254.14	259.51
Monstrotitan	extinct	254.14	259.51
Monstrotitan	extinct	254.14	259.51
Monstrotitan	extinct	254.14	259.51
Monstrotitan	extinct	254.14	259.51
Monstrotitan	extinct	254.14	259.51
Monstrotitan	extinct	254.14	259.51
Monstrotitan	extinct	254.14	259.51
Meselcana	extinct	254.14	259.51
Meselcana	extinct	254.14	259.51
Archifergania	extinct	254.14	259.51
Archifergania	extinct	254.14	259.51
Suchonoedischia	extinct	254.14	259.51
Vologdoptera	extinct	254.14	259.51
Eolocustopsis	extinct	251.902	254.14
Elcanopsis	extinct	251.902	254.14
Protettavus	extinct	251.902	254.14
Permoxenopterum	extinct	251.902	254.14
Permohagla	extinct	251.3	252.17
Praelocustopsis	extinct	251.3	252.17
Sonoedischia	extinct	251.3	252.17
Sonoedischia	extinct	251.3	252.17
Galliagryllavus	extinct	244.99	247.2
Galliagryllavus	extinct	244.99	247.2
Galliagryllavus	extinct	244.99	247.2
Voltziahagla	extinct	244.99	247.2
Triassoparacyrtophyllites	extinct	244.99	247.2
Prohagla	extinct	242.0	247.2
Prohagla	extinct	242.0	247.2
Mesacridites	extinct	242.0	247.2
Clatrotitan	extinct	242.0	247.2
Clatrotitan	extinct	242.0	247.2
Clatrotitan	extinct	242.0	247.2
Clatrotitan	extinct	242.0	247.2
Clatrotitan	extinct	242.0	247.2
Mesotitan	extinct	243.33	244.24
Mesotitan	extinct	243.33	244.24
Mesotitan	extinct	243.33	244.24
Eubintoniella	extinct	237.0	242.0
Paroshiella	extinct	237.0	242.0
Probintoniella	extinct	237.0	242.0
Probintoniella	extinct	237.0	242.0
Probintoniella	extinct	237.0	242.0
Probintoniella	extinct	237.0	242.0
Probintoniella	extinct	237.0	242.0
Probintoniella	extinct	237.0	242.0
Probintoniella	extinct	237.0	242.0
Probintoniella	extinct	237.0	242.0
Probintoniella	extinct	237.0	242.0
Probintoniella	extinct	237.0	242.0
Probintoniella	extinct	237.0	242.0
Probintoniella	extinct	237.0	242.0
Probintoniella	extinct	237.0	242.0
Probintoniella	extinct	237.0	242.0
Probintoniella	extinct	237.0	242.0
Probintoniella	extinct	237.0	242.0
Probintoniella	extinct	237.0	242.0
Probintoniella	extinct	237.0	242.0
Probintoniella	extinct	237.0	242.0
Probintoniella	extinct	237.0	242.0
Probintoniella	extinct	237.0	242.0
Probintoniella	extinct	237.0	242.0
Probintoniella	extinct	237.0	242.0
Probintoniella	extinct	237.0	242.0
Probintoniella	extinct	237.0	242.0
Probintoniella	extinct	237.0	242.0
Probintoniella	extinct	237.0	242.0
Probintoniella	extinct	237.0	242.0
Probintoniella	extinct	237.0	242.0
Probintoniella	extinct	237.0	242.0
Proshiella	extinct	237.0	242.0
Provitimia	extinct	237.0	242.0
Stenoshiella	extinct	237.0	242.0
Adzhajloutshella	extinct	237.0	242.0
Adzhajloutshella	extinct	237.0	242.0
Adzhajloutshella	extinct	237.0	242.0
Dzhajloutshella	extinct	237.0	242.0
Dzhajloutshella	extinct	237.0	242.0
Triassoxya	extinct	237.0	242.0
Gryllavus	extinct	237.0	242.0
Gryllavus	extinct	237.0	242.0
Gryllavus	extinct	237.0	242.0
Paragryllavus	extinct	237.0	242.0
Paragryllavus	extinct	237.0	242.0
Zagryllavus	extinct	237.0	242.0
Ahagla	extinct	237.0	242.0
Archihagla	extinct	237.0	242.0
Archihagla	extinct	237.0	242.0
Cantohagla	extinct	237.0	242.0
Dinohagla	extinct	237.0	242.0
Dolichohagla	extinct	237.0	242.0
Dulcihagla	extinct	237.0	242.0
Dulcihagla	extinct	237.0	242.0
Eumaraga	extinct	237.0	242.0
Euvoliopus	extinct	237.0	242.0
Haglomorpha	extinct	237.0	242.0
Hagloptera	extinct	237.0	242.0
Lyrohagla	extinct	237.0	242.0
Lyrohagla	extinct	237.0	242.0
Lyrohagla	extinct	237.0	242.0
Macrovoliopus	extinct	237.0	242.0
Maragella	extinct	237.0	242.0
Melovoliopus	extinct	237.0	242.0
Microhagla	extinct	237.0	242.0
Modihagla	extinct	237.0	242.0
Paravoliopus	extinct	237.0	242.0
Phonovoliopus	extinct	237.0	242.0
Phyllovoliopus	extinct	237.0	242.0
Platyvoliopus	extinct	237.0	242.0
Proisfaroptera	extinct	237.0	242.0
Proisfaroptera	extinct	237.0	242.0
Proisfaroptera	extinct	237.0	242.0
Protshorkuphlebia	extinct	237.0	242.0
Protshorkuphlebia	extinct	237.0	242.0
Protshorkuphlebia	extinct	237.0	242.0
Protshorkuphlebia	extinct	237.0	242.0
Protshorkuphlebia	extinct	237.0	242.0
Protshorkuphlebia	extinct	237.0	242.0
Protshorkuphlebia	extinct	237.0	242.0
Protshorkuphlebia	extinct	237.0	242.0
Sharovohagla	extinct	237.0	242.0
Sonohagla	extinct	237.0	242.0
Sonohagla	extinct	237.0	242.0
Sonohagla	extinct	237.0	242.0
Stenovoliopus	extinct	237.0	242.0
Tinnihagla	extinct	237.0	242.0
Tinnihagla	extinct	237.0	242.0
Triassaga	extinct	237.0	242.0
Triassaga	extinct	237.0	242.0
Turkestania	extinct	237.0	242.0
Turkestania	extinct	237.0	242.0
Vocohagla	extinct	237.0	242.0
Vocohagla	extinct	237.0	242.0
Voliopellus	extinct	237.0	242.0
Voliopus	extinct	237.0	242.0
Zamaraga	extinct	237.0	242.0
Zavoliopus	extinct	237.0	242.0
Zeunerophlebia	extinct	237.0	242.0
Zeunerophlebia	extinct	237.0	242.0
Zeunerophlebia	extinct	237.0	242.0
Hagloedischia	extinct	237.0	242.0
Brevilocustavus	extinct	237.0	242.0
Brevilocustavus	extinct	237.0	242.0
Locustavus	extinct	237.0	242.0
Locustavus	extinct	237.0	242.0
Locustavus	extinct	237.0	242.0
Locustavus	extinct	237.0	242.0
Locustavus	extinct	237.0	242.0
Locustavus	extinct	237.0	242.0
Locustavus	extinct	237.0	242.0
Locustavus	extinct	237.0	242.0
Locustavus	extinct	237.0	242.0
Locustavus	extinct	237.0	242.0
Locustavus	extinct	237.0	242.0
Locustavus	extinct	237.0	242.0
Locustavus	extinct	237.0	242.0
Locustavus	extinct	237.0	242.0
Locustavus	extinct	237.0	242.0
Locustavus	extinct	237.0	242.0
Locustavus	extinct	237.0	242.0
Locustavus	extinct	237.0	242.0
Locustavus	extinct	237.0	242.0
Locustavus	extinct	237.0	242.0
Locustavus	extinct	237.0	242.0
Locustavus	extinct	237.0	242.0
Locustavus	extinct	237.0	242.0
Locustavus	extinct	237.0	242.0
Locustavus	extinct	237.0	242.0
Locustavus	extinct	237.0	242.0
Locustavus	extinct	237.0	242.0
Locustavus	extinct	237.0	242.0
Locustavus	extinct	237.0	242.0
Locustavus	extinct	237.0	242.0
Locustavus	extinct	237.0	242.0
Locustavus	extinct	237.0	242.0
Locustavus	extinct	237.0	242.0
Locustavus	extinct	237.0	242.0
Locustavus	extinct	237.0	242.0
Locustavus	extinct	237.0	242.0
Locustavus	extinct	237.0	242.0
Locustavus	extinct	237.0	242.0
Locustavus	extinct	237.0	242.0
Locustavus	extinct	237.0	242.0
Locustavus	extinct	237.0	242.0
Locustavus	extinct	237.0	242.0
Locustavus	extinct	237.0	242.0
Locustavus	extinct	237.0	242.0
Locustavus	extinct	237.0	242.0
Locustavus	extinct	237.0	242.0
Locustavus	extinct	237.0	242.0
Locustavus	extinct	237.0	242.0
Locustavus	extinct	237.0	242.0
Locustavus	extinct	237.0	242.0
Locustavus	extinct	237.0	242.0
Locustavus	extinct	237.0	242.0
Locustavus	extinct	237.0	242.0
Locustavus	extinct	237.0	242.0
Miolocustavus	extinct	237.0	242.0
Mesoedischia	extinct	237.0	242.0
Mesoedischia	extinct	237.0	242.0
Mesoedischia	extinct	237.0	242.0
Mesoedischia	extinct	237.0	242.0
Mesoedischia	extinct	237.0	242.0
Mesoedischia	extinct	237.0	242.0
Mesoedischia	extinct	237.0	242.0
Mesoedischia	extinct	237.0	242.0
Mesoedischia	extinct	237.0	242.0
Mesoedischia	extinct	237.0	242.0
Mesoedischia	extinct	237.0	242.0
Mesoedischia	extinct	237.0	242.0
Mesoedischia	extinct	237.0	242.0
Mesoedischia	extinct	237.0	242.0
Mesoedischia	extinct	237.0	242.0
Mesoedischia	extinct	237.0	242.0
Mesoedischia	extinct	237.0	242.0
Gigatitan	extinct	237.0	242.0
Gigatitan	extinct	237.0	242.0
Gigatitan	extinct	237.0	242.0
Gigatitan	extinct	237.0	242.0
Gigatitan	extinct	237.0	242.0
Gigatitan	extinct	237.0	242.0
Gigatitan	extinct	237.0	242.0
Gigatitan	extinct	237.0	242.0
Gigatitan	extinct	237.0	242.0
Gigatitan	extinct	237.0	242.0
Gigatitan	extinct	237.0	242.0
Gigatitan	extinct	237.0	242.0
Gigatitan	extinct	237.0	242.0
Gigatitan	extinct	237.0	242.0
Gigatitan	extinct	237.0	242.0
Gigatitan	extinct	237.0	242.0
Gigatitan	extinct	237.0	242.0
Gigatitan	extinct	237.0	242.0
Gigatitan	extinct	237.0	242.0
Gigatitan	extinct	237.0	242.0
Gigatitan	extinct	237.0	242.0
Gigatitan	extinct	237.0	242.0
Gigatitan	extinct	237.0	242.0
Gigatitan	extinct	237.0	242.0
Gigatitan	extinct	237.0	242.0
Gigatitan	extinct	237.0	242.0
Gigatitan	extinct	237.0	242.0
Gigatitan	extinct	237.0	242.0
Gigatitan	extinct	237.0	242.0
Gigatitan	extinct	237.0	242.0
Gigatitan	extinct	237.0	242.0
Gigatitan	extinct	237.0	242.0
Gigatitan	extinct	237.0	242.0
Gigatitan	extinct	237.0	242.0
Gigatitan	extinct	237.0	242.0
Gigatitan	extinct	237.0	242.0
Gigatitan	extinct	237.0	242.0
Gigatitan	extinct	237.0	242.0
Gigatitan	extinct	237.0	242.0
Gigatitan	extinct	237.0	242.0
Gigatitan	extinct	237.0	242.0
Gigatitan	extinct	237.0	242.0
Gigatitan	extinct	237.0	242.0
Gigatitan	extinct	237.0	242.0
Gigatitan	extinct	237.0	242.0
Gigatitan	extinct	237.0	242.0
Gigatitan	extinct	237.0	242.0
Mesotitan	extinct	237.0	242.0
Mesotitan	extinct	237.0	242.0
Mesotitan	extinct	237.0	242.0
Mesotitan	extinct	237.0	242.0
Mesotitan	extinct	237.0	242.0
Mesotitanodes	extinct	237.0	242.0
Mesotitanodes	extinct	237.0	242.0
Mesotitanodes	extinct	237.0	242.0
Mesotitanodes	extinct	237.0	242.0
Mesotitanodes	extinct	237.0	242.0
Mesotitanodes	extinct	237.0	242.0
Mesotitanodes	extinct	237.0	242.0
Mesotitanodes	extinct	237.0	242.0
Prototitan	extinct	237.0	242.0
Minititan	extinct	237.0	242.0
Paratitan	extinct	237.0	242.0
Paratitan	extinct	237.0	242.0
Paratitan	extinct	237.0	242.0
Paratitan	extinct	237.0	242.0
Paratitan	extinct	237.0	242.0
Paratitan	extinct	237.0	242.0
Paratitan	extinct	237.0	242.0
Paratitan	extinct	237.0	242.0
Paratitan	extinct	237.0	242.0
Paratitan	extinct	237.0	242.0
Paratitan	extinct	237.0	242.0
Paratitan	extinct	237.0	242.0
Paratitan	extinct	237.0	242.0
Paratitan	extinct	237.0	242.0
Paratitan	extinct	237.0	242.0
Paratitan	extinct	237.0	242.0
Paratitan	extinct	237.0	242.0
Paratitan	extinct	237.0	242.0
Paratitan	extinct	237.0	242.0
Paratitan	extinct	237.0	242.0
Meselcana	extinct	237.0	242.0
Meselcana	extinct	237.0	242.0
Meselcana	extinct	237.0	242.0
Oedischimima	extinct	237.0	242.0
Parafergania	extinct	237.0	242.0
Platymadygenia	extinct	237.0	242.0
Neotuphella	extinct	237.0	242.0
Tuphella	extinct	237.0	242.0
Tuphella	extinct	237.0	242.0
Tuphella	extinct	237.0	242.0
Axenopterum	extinct	237.0	242.0
Ferganopterodes	extinct	237.0	242.0
Ferganopterodes	extinct	237.0	242.0
Ferganopterodes	extinct	237.0	242.0
Ferganopterodes	extinct	237.0	242.0
Ferganopterodes	extinct	237.0	242.0
Ferganopterodes	extinct	237.0	242.0
Ferganopterodes	extinct	237.0	242.0
Ferganopterodes	extinct	237.0	242.0
Ferganopterodes	extinct	237.0	242.0
Ferganopterodes	extinct	237.0	242.0
Ferganopterodes	extinct	237.0	242.0
Ferganopterodes	extinct	237.0	242.0
Ferganopterodes	extinct	237.0	242.0
Ferganopterodes	extinct	237.0	242.0
Ferganopterodes	extinct	237.0	242.0
Ferganopterodes	extinct	237.0	242.0
Ferganopterodes	extinct	237.0	242.0
Ferganopterodes	extinct	237.0	242.0
Ferganopterodes	extinct	237.0	242.0
Ferganopterodes	extinct	237.0	242.0
Ferganopterodes	extinct	237.0	242.0
Ferganopterodes	extinct	237.0	242.0
Ferganopterodes	extinct	237.0	242.0
Ferganopterodes	extinct	237.0	242.0
Ferganopterodes	extinct	237.0	242.0
Ferganopterodes	extinct	237.0	242.0
Ferganopterodes	extinct	237.0	242.0
Ferganopterodes	extinct	237.0	242.0
Ferganopterodes	extinct	237.0	242.0
Ferganopterodes	extinct	237.0	242.0
Ferganopterodes	extinct	237.0	242.0
Ferganopterodes	extinct	237.0	242.0
Ferganopterodes	extinct	237.0	242.0
Ferganopterodes	extinct	237.0	242.0
Ferganopterodes	extinct	237.0	242.0
Ferganopterodes	extinct	237.0	242.0
Ferganopterodes	extinct	237.0	242.0
Ferganopterodes	extinct	237.0	242.0
Ferganopterodes	extinct	237.0	242.0
Ferganopterodes	extinct	237.0	242.0
Ferganopterodes	extinct	237.0	242.0
Ferganopterodes	extinct	237.0	242.0
Ferganopterodes	extinct	237.0	242.0
Ferganopterodes	extinct	237.0	242.0
Ferganopterodes	extinct	237.0	242.0
Ferganopterodes	extinct	237.0	242.0
Ferganopterodes	extinct	237.0	242.0
Ferganopterodes	extinct	237.0	242.0
Ferganopterodes	extinct	237.0	242.0
Ferganopterodes	extinct	237.0	242.0
Ferganopterodes	extinct	237.0	242.0
Ferganopterus	extinct	237.0	242.0
Ferganopterus	extinct	237.0	242.0
Ferganopterus	extinct	237.0	242.0
Ferganopterus	extinct	237.0	242.0
Ferganopterus	extinct	237.0	242.0
Ferganopterus	extinct	237.0	242.0
Ferganopterus	extinct	237.0	242.0
Ferganopterus	extinct	237.0	242.0
Ferganopterus	extinct	237.0	242.0
Ferganopterus	extinct	237.0	242.0
Ferganopterus	extinct	237.0	242.0
Ferganopterus	extinct	237.0	242.0
Ferganopterus	extinct	237.0	242.0
Ferganopterus	extinct	237.0	242.0
Ferganopterus	extinct	237.0	242.0
Ferganopterus	extinct	237.0	242.0
Ferganopterus	extinct	237.0	242.0
Ferganopterus	extinct	237.0	242.0
Ferganopterus	extinct	237.0	242.0
Ferganopterus	extinct	237.0	242.0
Ferganopterus	extinct	237.0	242.0
Ferganopterus	extinct	237.0	242.0
Ferganopterus	extinct	237.0	242.0
Ferganopterus	extinct	237.0	242.0
Ferganopterus	extinct	237.0	242.0
Ferganopterus	extinct	237.0	242.0
Ferganopterus	extinct	237.0	242.0
Ferganopterus	extinct	237.0	242.0
Ferganopterus	extinct	237.0	242.0
Ferganopterus	extinct	237.0	242.0
Ferganopterus	extinct	237.0	242.0
Ferganopterus	extinct	237.0	242.0
Ferganopterus	extinct	237.0	242.0
Ferganopterus	extinct	237.0	242.0
Ferganopterus	extinct	237.0	242.0
Ferganopterus	extinct	237.0	242.0
Ferganopterus	extinct	237.0	242.0
Ferganopterus	extinct	237.0	242.0
Ferganopterus	extinct	237.0	242.0
Ferganopterus	extinct	237.0	242.0
Ferganopterus	extinct	237.0	242.0
Ferganopterus	extinct	237.0	242.0
Ferganopterus	extinct	237.0	242.0
Ferganopterus	extinct	237.0	242.0
Ferganopterus	extinct	237.0	242.0
Ferganopterus	extinct	237.0	242.0
Ferganopterus	extinct	237.0	242.0
Ferganopterus	extinct	237.0	242.0
Ferganopterus	extinct	237.0	242.0
Ferganopterus	extinct	237.0	242.0
Ferganopterus	extinct	237.0	242.0
Ferganopterus	extinct	237.0	242.0
Ferganopterus	extinct	237.0	242.0
Ferganopterus	extinct	237.0	242.0
Ferganopterus	extinct	237.0	242.0
Ferganopterus	extinct	237.0	242.0
Ferganopterus	extinct	237.0	242.0
Ferganopterus	extinct	237.0	242.0
Ferganopterus	extinct	237.0	242.0
Ferganopterus	extinct	237.0	242.0
Ferganopterus	extinct	237.0	242.0
Ferganopterus	extinct	237.0	242.0
Ferganopterus	extinct	237.0	242.0
Ferganopterus	extinct	237.0	242.0
Ferganopterus	extinct	237.0	242.0
Ferganopterus	extinct	237.0	242.0
Ferganopterus	extinct	237.0	242.0
Ferganopterus	extinct	237.0	242.0
Ferganopterus	extinct	237.0	242.0
Ferganopterus	extinct	237.0	242.0
Ferganopterus	extinct	237.0	242.0
Ferganopterus	extinct	237.0	242.0
Ferganopterus	extinct	237.0	242.0
Ferganopterus	extinct	237.0	242.0
Ferganopterus	extinct	237.0	242.0
Ferganopterus	extinct	237.0	242.0
Ferganopterus	extinct	237.0	242.0
Ferganopterus	extinct	237.0	242.0
Ferganopterus	extinct	237.0	242.0
Ferganopterus	extinct	237.0	242.0
Ferganopterus	extinct	237.0	242.0
Ferganopterus	extinct	237.0	242.0
Ferganopterus	extinct	237.0	242.0
Ferganopterus	extinct	237.0	242.0
Ferganopterus	extinct	237.0	242.0
Ferganopterus	extinct	237.0	242.0
Ferganopterus	extinct	237.0	242.0
Ferganopterus	extinct	237.0	242.0
Ferganopterus	extinct	237.0	242.0
Ferganopterus	extinct	237.0	242.0
Ferganopterus	extinct	237.0	242.0
Ferganopterus	extinct	237.0	242.0
Ferganopterus	extinct	237.0	242.0
Ferganopterus	extinct	237.0	242.0
Ferganopterus	extinct	237.0	242.0
Ferganopterus	extinct	237.0	242.0
Ferganopterus	extinct	237.0	242.0
Ferganopterus	extinct	237.0	242.0
Ferganopterus	extinct	237.0	242.0
Ferganopterus	extinct	237.0	242.0
Ferganopterus	extinct	237.0	242.0
Ferganopterus	extinct	237.0	242.0
Ferganopterus	extinct	237.0	242.0
Ferganopterus	extinct	237.0	242.0
Ferganopterus	extinct	237.0	242.0
Ferganopterus	extinct	237.0	242.0
Ferganopterus	extinct	237.0	242.0
Ferganopterus	extinct	237.0	242.0
Ferganopterus	extinct	237.0	242.0
Ferganopterus	extinct	237.0	242.0
Ferganopterus	extinct	237.0	242.0
Ferganopterus	extinct	237.0	242.0
Ferganopterus	extinct	237.0	242.0
Ferganopterus	extinct	237.0	242.0
Ferganopterus	extinct	237.0	242.0
Ferganopterus	extinct	237.0	242.0
Ferganopterus	extinct	237.0	242.0
Ferganopterus	extinct	237.0	242.0
Ferganopterus	extinct	237.0	242.0
Ferganopterus	extinct	237.0	242.0
Ferganopterus	extinct	237.0	242.0
Ferganopterus	extinct	237.0	242.0
Ferganopterus	extinct	237.0	242.0
Ferganopterus	extinct	237.0	242.0
Ferganopterus	extinct	237.0	242.0
Ferganopterus	extinct	237.0	242.0
Ferganotriassia	extinct	237.0	242.0
Proxenopterum	extinct	237.0	242.0
Proxenopterum	extinct	237.0	242.0
Proxenopterum	extinct	237.0	242.0
Proxenopterum	extinct	237.0	242.0
Pseudoferganopsis	extinct	237.0	242.0
Pteroferganella	extinct	237.0	242.0
Pteroferganella	extinct	237.0	242.0
Pteroferganella	extinct	237.0	242.0
Pteroferganodes	extinct	237.0	242.0
Pteroferganodes	extinct	237.0	242.0
Triassoferganella	extinct	237.0	242.0
Triassomanteodes	extinct	237.0	242.0
Triassomanteodes	extinct	237.0	242.0
Triassomanteodes	extinct	237.0	242.0
Triassomanteodes	extinct	237.0	242.0
Triassomanteodes	extinct	237.0	242.0
Triassomanteodes	extinct	237.0	242.0
Triassomanteodes	extinct	237.0	242.0
Triassomanteodes	extinct	237.0	242.0
Triassomanteodes	extinct	237.0	242.0
Triassomanteodes	extinct	237.0	242.0
Triassomanteodes	extinct	237.0	242.0
Triassomanteodes	extinct	237.0	242.0
Triassomanteodes	extinct	237.0	242.0
Triassomanteodes	extinct	237.0	242.0
Triassomanteodes	extinct	237.0	242.0
Triassomanteodes	extinct	237.0	242.0
Triassomanteodes	extinct	237.0	242.0
Triassomanteodes	extinct	237.0	242.0
Triassomanteodes	extinct	237.0	242.0
Triassomanteodes	extinct	237.0	242.0
Triassomanteodes	extinct	237.0	242.0
Triassomanteodes	extinct	237.0	242.0
Triassomanteodes	extinct	237.0	242.0
Triassomanteodes	extinct	237.0	242.0
Triassomanteodes	extinct	237.0	242.0
Triassomanteodes	extinct	237.0	242.0
Triassomanteodes	extinct	237.0	242.0
Triassomanteodes	extinct	237.0	242.0
Triassomanteodes	extinct	237.0	242.0
Triassomanteodes	extinct	237.0	242.0
Triassomanteodes	extinct	237.0	242.0
Xenoferganella	extinct	237.0	242.0
Hejiafanga	extinct	237.0	239.48
Gryllacrimima	extinct	237.0	242.0
Gryllacrimima	extinct	237.0	242.0
Gryllacrimima	extinct	237.0	242.0
Gryllacrimima	extinct	237.0	242.0
Gryllacrimima	extinct	237.0	242.0
Gryllacrimima	extinct	237.0	242.0
Gryllacrimima	extinct	237.0	242.0
Gryllacrimima	extinct	237.0	242.0
Gryllacrimima	extinct	237.0	242.0
Gryllacrimima	extinct	237.0	242.0
Gryllacrimima	extinct	237.0	242.0
Gryllacrimima	extinct	237.0	242.0
Gryllacrimima	extinct	237.0	242.0
Gryllacrimima	extinct	237.0	242.0
Gryllacrimima	extinct	237.0	242.0
Gryllacrimima	extinct	237.0	242.0
Gryllacrimima	extinct	237.0	242.0
Gryllacrimima	extinct	237.0	242.0
Gryllacrimima	extinct	237.0	242.0
Gryllacrimima	extinct	237.0	242.0
Gryllacrimima	extinct	237.0	242.0
Gryllacrimima	extinct	237.0	242.0
Gryllacrimima	extinct	237.0	242.0
Gryllacrimima	extinct	237.0	242.0
Gryllacrimima	extinct	237.0	242.0
Gryllacrimima	extinct	237.0	242.0
Gryllacrimima	extinct	237.0	242.0
Gryllacrimima	extinct	237.0	242.0
Gryllacrimima	extinct	237.0	242.0
Gryllacrimima	extinct	237.0	242.0
Gryllacrimima	extinct	237.0	242.0
Gryllacrimima	extinct	237.0	242.0
Gryllacrimima	extinct	237.0	242.0
Gryllacrimima	extinct	237.0	242.0
Gryllacrimima	extinct	237.0	242.0
Gryllacrimima	extinct	237.0	242.0
Gryllacrimima	extinct	237.0	242.0
Gryllacrimima	extinct	237.0	242.0
Gryllacrimima	extinct	237.0	242.0
Gryllacrimima	extinct	237.0	242.0
Gryllacrimima	extinct	237.0	242.0
Gryllacrimima	extinct	237.0	242.0
Gryllacrimima	extinct	237.0	242.0
Gryllacrimima	extinct	237.0	242.0
Gryllacrimima	extinct	237.0	242.0
Gryllacrimima	extinct	237.0	242.0
Gryllacrimima	extinct	237.0	242.0
Gryllacrimima	extinct	237.0	242.0
Gryllacrimima	extinct	237.0	242.0
Gryllacrimima	extinct	237.0	242.0
Gryllacrimima	extinct	237.0	242.0
Gryllacrimima	extinct	237.0	242.0
Gryllacrimima	extinct	237.0	242.0
Gryllacrimima	extinct	237.0	242.0
Gryllacrimima	extinct	237.0	242.0
Gryllacrimima	extinct	237.0	242.0
Gryllacrimima	extinct	237.0	242.0
Gryllacrimima	extinct	237.0	242.0
Gryllacrimima	extinct	237.0	242.0
Gryllacrimima	extinct	237.0	242.0
Gryllacrimima	extinct	237.0	242.0
Gryllacrimima	extinct	237.0	242.0
Gryllacrimima	extinct	237.0	242.0
Gryllacrimima	extinct	237.0	242.0
Gryllacrimima	extinct	237.0	242.0
Gryllacrimima	extinct	237.0	242.0
Gryllacrimima	extinct	237.0	242.0
Gryllacrimima	extinct	237.0	242.0
Gryllacrimima	extinct	237.0	242.0
Gryllacrimima	extinct	237.0	242.0
Gryllacrimima	extinct	237.0	242.0
Gryllacrimima	extinct	237.0	242.0
Gryllacrimima	extinct	237.0	242.0
Gryllacrimima	extinct	237.0	242.0
Gryllacrimima	extinct	237.0	242.0
Gryllacrimima	extinct	237.0	242.0
Gryllacrimima	extinct	237.0	242.0
Gryllacrimima	extinct	237.0	242.0
Gryllacrimima	extinct	237.0	242.0
Gryllacrimima	extinct	237.0	242.0
Gryllacrimima	extinct	237.0	242.0
Gryllacrimima	extinct	237.0	242.0
Gryllacrimima	extinct	237.0	242.0
Gryllacrimima	extinct	237.0	242.0
Gryllacrimima	extinct	237.0	242.0
Gryllacrimima	extinct	237.0	242.0
Gryllacrimima	extinct	237.0	242.0
Gryllacrimima	extinct	237.0	242.0
Gryllacrimima	extinct	237.0	242.0
Gryllacrimima	extinct	237.0	242.0
Gryllacrimima	extinct	237.0	242.0
Gryllacrimima	extinct	237.0	242.0
Gryllacrimima	extinct	237.0	242.0
Gryllacrimima	extinct	237.0	242.0
Kashgarlimahmutia	extinct	237.0	242.0
Kashgarlimahmutia	extinct	237.0	242.0
Kashgarlimahmutia	extinct	237.0	242.0
Kashgarlimahmutia	extinct	237.0	242.0
Kashgarlimahmutia	extinct	237.0	242.0
Kashgarlimahmutia	extinct	237.0	242.0
Kashgarlimahmutia	extinct	237.0	242.0
Kashgarlimahmutia	extinct	237.0	242.0
Kashgarlimahmutia	extinct	237.0	242.0
Kashgarlimahmutia	extinct	237.0	242.0
Kashgarlimahmutia	extinct	237.0	242.0
Madygenia	extinct	237.0	242.0
Madygenia	extinct	237.0	242.0
Madygenia	extinct	237.0	242.0
Madygenia	extinct	237.0	242.0
Madygenia	extinct	237.0	242.0
Madygenia	extinct	237.0	242.0
Madygenia	extinct	237.0	242.0
Madygenia	extinct	237.0	242.0
Madygenia	extinct	237.0	242.0
Madygenia	extinct	237.0	242.0
Madygenia	extinct	237.0	242.0
Madygenia	extinct	237.0	242.0
Madygenia	extinct	237.0	242.0
Madygenia	extinct	237.0	242.0
Madygenia	extinct	237.0	242.0
Madygenia	extinct	237.0	242.0
Madygenia	extinct	237.0	242.0
Madygenia	extinct	237.0	242.0
Madygenia	extinct	237.0	242.0
Madygenia	extinct	237.0	242.0
Madygenia	extinct	237.0	242.0
Madygenia	extinct	237.0	242.0
Madygenia	extinct	237.0	242.0
Madygenia	extinct	237.0	242.0
Madygenia	extinct	237.0	242.0
Madygenia	extinct	237.0	242.0
Madygenia	extinct	237.0	242.0
Madygenia	extinct	237.0	242.0
Madygenia	extinct	237.0	242.0
Madygenia	extinct	237.0	242.0
Madygenia	extinct	237.0	242.0
Madygenia	extinct	237.0	242.0
Madygenia	extinct	237.0	242.0
Madygenia	extinct	237.0	242.0
Madygenia	extinct	237.0	242.0
Madygenia	extinct	237.0	242.0
Madygenia	extinct	237.0	242.0
Madygenia	extinct	237.0	242.0
Madygenia	extinct	237.0	242.0
Madygenia	extinct	237.0	242.0
Madygenia	extinct	237.0	242.0
Madygenia	extinct	237.0	242.0
Madygenia	extinct	237.0	242.0
Madygenia	extinct	237.0	242.0
Madygenia	extinct	237.0	242.0
Madygenia	extinct	237.0	242.0
Madygenia	extinct	237.0	242.0
Afrohagla	extinct	227.0	237.0
Afrohagla	extinct	227.0	237.0
Afrohagla	extinct	227.0	237.0
Afrohagla	extinct	227.0	237.0
Notopamphagopsis	extinct	227.0	237.0
Notopamphagopsis	extinct	227.0	237.0
Paramaraga	extinct	227.0	237.0
Voliopus	extinct	227.0	237.0
Lutheria	extinct	227.0	237.0
Dordrechtia	extinct	227.0	237.0
Dordrechtia	extinct	227.0	237.0
Dordrechtia	extinct	227.0	237.0
Dordrechtia	extinct	227.0	237.0
Dordrechtia	extinct	227.0	237.0
Gryllacrimima	extinct	227.0	237.0
Cascadelcana	extinct	208.5	227.0
Euhagla	extinct	208.5	227.0
Prohagla	extinct	208.5	227.0
Prohagla	extinct	208.5	227.0
Prohagla	extinct	208.5	227.0
Prohagla	extinct	208.5	227.0
Prohagla	extinct	208.5	227.0
Prohagla	extinct	208.5	227.0
Prohagla	extinct	208.5	227.0
Triassolocusta	extinct	208.5	227.0
Triassolocusta	extinct	208.5	227.0
Neohagla	extinct	208.5	227.0
Neohagla	extinct	208.5	227.0
Neohagla	extinct	208.5	227.0
Neohagla	extinct	208.5	227.0
Neohagla	extinct	208.5	227.0
Neohagla	extinct	208.5	227.0
Neohagla	extinct	208.5	227.0
Neohagla	extinct	208.5	227.0
Proparagryllacris	extinct	208.5	227.0
Proparagryllacris	extinct	208.5	227.0
Triassomantis	extinct	208.5	227.0
Xenopterum	extinct	208.5	227.0
Xenopterum	extinct	208.5	227.0
Xenopterum	extinct	208.5	227.0
Xenopterum	extinct	208.5	227.0
Xenopterum	extinct	208.5	227.0
Xenopterum	extinct	208.5	227.0
Xenopterum	extinct	208.5	227.0
Xenopterum	extinct	208.5	227.0
Xenopterum	extinct	208.5	227.0
Xenopterum	extinct	208.5	227.0
Xenopterum	extinct	208.5	227.0
Xenopterum	extinct	208.5	227.0
Xenopterum	extinct	208.5	227.0
Xenopterum	extinct	208.5	227.0
Xenopterum	extinct	208.5	227.0
Xenopterum	extinct	208.5	227.0
Xenopterum	extinct	208.5	227.0
Mesogryllacris	extinct	208.5	227.0
Mesogryllacris	extinct	208.5	227.0
Mesogryllacris	extinct	208.5	227.0
Bintoniella	extinct	201.3	208.5
Bintoniella	extinct	201.3	208.5
Bintoniella	extinct	201.3	208.5
Bintoniella	extinct	201.3	208.5
Bintoniella	extinct	201.3	208.5
Bintoniella	extinct	201.3	208.5
Bintoniella	extinct	201.3	208.5
Bintoniella	extinct	201.3	208.5
Bintoniella	extinct	201.3	208.5
Bintoniella	extinct	201.3	208.5
Bintoniella	extinct	201.3	208.5
Bintoniella	extinct	201.3	208.5
Bintoniella	extinct	201.3	208.5
Bintoniella	extinct	201.3	208.5
Panorpidium	extinct	201.3	208.5
Panorpidium	extinct	201.3	208.5
Panorpidium	extinct	201.3	208.5
Panorpidium	extinct	201.3	208.5
Panorpidium	extinct	201.3	208.5
Panorpidium	extinct	201.3	208.5
Parelcana	extinct	201.3	208.5
Hagla	extinct	201.3	208.5
Hagla	extinct	201.3	208.5
Hagla	extinct	201.3	208.5
Hagla	extinct	201.3	208.5
Hagla	extinct	201.3	208.5
Hagla	extinct	201.3	208.5
Hagla	extinct	201.3	208.5
Hagla	extinct	201.3	208.5
Hagla	extinct	201.3	208.5
Hagla	extinct	201.3	208.5
Hagla	extinct	201.3	208.5
Hagla	extinct	201.3	208.5
Hagla	extinct	201.3	208.5
Hagla	extinct	201.3	208.5
Hagla	extinct	201.3	208.5
Hagla	extinct	201.3	208.5
Hagla	extinct	201.3	208.5
Hagla	extinct	201.3	208.5
Hagla	extinct	201.3	208.5
Hagla	extinct	201.3	208.5
Hagla	extinct	201.3	208.5
Hagla	extinct	201.3	208.5
Hagla	extinct	201.3	208.5
Hagla	extinct	201.3	208.5
Hagla	extinct	201.3	208.5
Hagla	extinct	201.3	208.5
Hagla	extinct	201.3	208.5
Locustopsis	extinct	201.3	208.5
Locustopsis	extinct	201.3	208.5
Locustopsis	extinct	201.3	208.5
Locustopsis	extinct	201.3	208.5
Locustopsis	extinct	201.3	208.5
Locustopsis	extinct	201.3	208.5
Locustopsis	extinct	201.3	208.5
Locustopsis	extinct	201.3	208.5
Locustopsis	extinct	201.3	208.5
Locustopsis	extinct	201.3	208.5
Locustopsis	extinct	201.3	208.5
Eospilopteron	extinct	201.3	208.5
Haglopsis	extinct	201.3	208.5
Haglopsis	extinct	201.3	208.5
Haglopsis	extinct	201.3	208.5
Protogryllus (Protogryllus)	extinct	201.3	208.5
Protogryllus (Protogryllus)	extinct	201.3	208.5
Protogryllus (Protogryllus)	extinct	201.3	208.5
Protogryllus (Protogryllus)	extinct	201.3	208.5
Protogryllus (Protogryllus)	extinct	201.3	208.5
Protogryllus (Protogryllus)	extinct	201.3	208.5
Adumbratomorpha	extinct	273.01	283.5
Jubilaeus	extinct	273.01	283.5
Jubilaeus	extinct	273.01	283.5
Jubilaeus	extinct	273.01	283.5
Jubilaeus	extinct	273.01	283.5
Jubilaeus	extinct	273.01	283.5
Jubilaeus	extinct	273.01	283.5
Jubilaeus	extinct	273.01	283.5
Permophyllum	extinct	273.01	283.5
Permophyllum	extinct	273.01	283.5
Permophyllum	extinct	273.01	283.5
Permophyllum	extinct	273.01	283.5
Permotitan	extinct	273.01	283.5
Pinegia	extinct	273.01	283.5
Rimnosentomon	extinct	273.01	283.5
Iasvia	extinct	273.01	283.5
Iasvia	extinct	273.01	283.5
Iasvia	extinct	273.01	283.5
Iasvia	extinct	273.01	283.5
Iasvia	extinct	273.01	283.5
Iasvia	extinct	273.01	283.5
Iasvia	extinct	273.01	283.5
Iasvia	extinct	273.01	283.5
Iasvia	extinct	273.01	283.5
Tcholmanvissia	extinct	273.01	283.5
Tcholmanvissia	extinct	273.01	283.5
Tcholmanvissia	extinct	273.01	283.5
Tcholmanvissia	extinct	273.01	283.5
Tcholmanvissia	extinct	273.01	283.5
Tcholmanvissia	extinct	273.01	283.5
Tcholmanvissia	extinct	273.01	283.5
Tcholmanvissia	extinct	273.01	283.5
Uraloedischia	extinct	273.01	283.5
Uraloedischia	extinct	273.01	283.5
Permelcana	extinct	273.01	283.5
Permelcana	extinct	273.01	283.5
Permelcana	extinct	273.01	283.5
Proelcana	extinct	273.01	283.5
Proelcana	extinct	273.01	283.5
Crinoedischia	extinct	273.01	283.5
Sharovoedischia	extinct	273.01	283.5
Stenoedischia	extinct	273.01	283.5
Suksunoedischia	extinct	273.01	283.5
Sylvoedischia	extinct	273.01	283.5
Sylvoedischia	extinct	273.01	283.5
Sylvoedischia	extinct	273.01	283.5
Sylvoedischia	extinct	273.01	283.5
Tshekardoedischia	extinct	273.01	283.5
Pseudelcana	extinct	273.01	283.5
Pseudelcana	extinct	273.01	283.5
Tettoedischia	extinct	273.01	283.5
Tettoedischia	extinct	273.01	283.5
Tettoedischia	extinct	273.01	283.5
Tettoedischia	extinct	273.01	283.5
Tettoedischia	extinct	273.01	283.5
Tettoedischia	extinct	273.01	283.5
Tettoedischia	extinct	273.01	283.5
Tettoedischia	extinct	273.01	283.5
Palatinoedischia	extinct	293.52	298.9
Plesioidischia	extinct	293.52	298.9
Hymenelcana	extinct	293.52	298.9
Hymenelcana	extinct	293.52	298.9
Hymenelcana	extinct	293.52	298.9
Hymenelcana	extinct	293.52	298.9
Hymenelcana	extinct	293.52	298.9
Permoedischia	extinct	293.52	298.9
Thueringoedischia	extinct	293.52	298.9
Pinegia	extinct	293.52	298.9
Permoraphidia	extinct	251.902	298.9
Sinoedischia	extinct	290.1	293.52
Sinoedischia	extinct	290.1	293.52
Loxoedischia	extinct	283.5	290.1
Permophyllum	extinct	273.01	283.5
Permophyllum	extinct	273.01	283.5
Permophyllum	extinct	273.01	283.5
Permophyllum	extinct	273.01	283.5
Anelcana	extinct	283.5	290.1
Iasvia	extinct	273.01	283.5
Iasvia	extinct	283.5	290.1
Iasvia	extinct	283.5	290.1
Iasvia	extinct	283.5	290.1
Iasvia	extinct	283.5	290.1
Iasvia	extinct	283.5	290.1
Iasvia	extinct	273.01	285.0
Iasvia	extinct	273.01	285.0
Iasvia	extinct	273.01	285.0
Iasvia	extinct	273.01	285.0
Iasvia	extinct	273.01	285.0
Iasvia	extinct	273.01	285.0
Iasvia	extinct	273.01	285.0
Kansasoedischia	extinct	283.5	290.1
Nobloedischia	extinct	283.5	290.1
Petrelcana	extinct	283.5	290.1
Pseudoiasvia	extinct	283.5	290.1
Promartynovia	extinct	283.5	290.1
Permoraphidia	extinct	283.5	290.1
Permoraphidia	extinct	283.5	290.1
Permoraphidia	extinct	283.5	290.1
Permoraphidia	extinct	283.5	290.1
Permoraphidia	extinct	283.5	290.1
Permoraphidia	extinct	283.5	290.1
Permoraphidia	extinct	283.5	290.1
Permoraphidia	extinct	283.5	290.1
Crinoedischia	extinct	283.5	290.1
Crinoedischia	extinct	283.5	290.1
Paroedischia	extinct	283.5	290.1
Paroedischia	extinct	283.5	290.1
Paroedischia	extinct	283.5	290.1
Paroedischia	extinct	283.5	290.1
Paroedischia	extinct	283.5	290.1
Paroedischia	extinct	283.5	290.1
Paroedischia	extinct	283.5	290.1
Raphogla	extinct	283.5	290.1

## Sheet: Odonatoptera_genus_level
Taxon_name	Status	MinAge	MaxAge
Triassolestodes	extinct	237.0	242.0
Triassolestodes	extinct	237.0	242.0
Triassolestodes	extinct	237.0	242.0
Pseudotriassothemis	extinct	227.0	237.0
Pseudotriassothemis	extinct	227.0	237.0
Pseudotriassothemis	extinct	227.0	237.0
Afrotriassothemis	extinct	227.0	237.0
Afrotriassothemis	extinct	227.0	237.0
Afrotriassothemis	extinct	227.0	237.0
Afrotriassothemis	extinct	227.0	237.0
Triassoneura	extinct	227.0	237.0
Triassothemis	extinct	227.0	237.0
Mesomantidion	extinct	208.5	227.0
Triassophlebia	extinct	208.5	227.0
Triassolestes	extinct	208.5	227.0
Liassophlebia	extinct	201.3	208.5
Liassophlebia	extinct	201.3	208.5
Oryctothemis	extinct	201.3	208.5
Triassothemis	extinct	201.3	208.5
Shaanxilestes_gen_nov	extinct	237.0	242.0
Shaanxilestes_gen_nov	extinct	237.0	242.0
Shaanxilestes_gen_nov	extinct	237.0	242.0
Afrozygopteron_gen_nov	extinct	266.0	268.0
Sinozygoptera_gen_nov	extinct	259.51	264.28
Gracilphlebia_gen_nov	extinct	237.0	242.0
Sinoagrion_gen_nov	extinct	237.0	242.0
Sinoagrion_gen_nov	extinct	237.0	242.0
Sinolodevia_gen_nov	extinct	237.0	242.0
Sinomyrmeleon_gen_nov	extinct	237.0	242.0
Shaanximyrmeleon_gen_nov	extinct	237.0	242.0
Sinotriassagrion_gen_nov	extinct	237.0	242.0
Permononymophlebia_gen_nov	extinct	259.51	264.28
Permocladophlebia_gen_nov	extinct	259.51	264.28
Danyazaria_gen_nov	extinct	259.51	264.28
Stigmaphlebia_gen_nov	extinct	259.51	264.28
Callimokaltania	extinct	266.9	273.01
Callimokaltania	extinct	266.9	273.01
Callimokaltania	extinct	266.9	273.01
Callimokaltania	extinct	266.9	273.01
Callimokaltania	extinct	266.9	273.01
Kaltanoneura	extinct	266.9	273.01
Kennedya	extinct	266.9	273.01
Kennedya	extinct	266.9	273.01
Progoneura	extinct	266.9	273.01
Sushkinia	extinct	266.9	273.01
Sushkinia	extinct	266.9	273.01
Permaeschna	extinct	266.9	273.01
Permaeschna	extinct	266.9	273.01
Permaeschna	extinct	266.9	273.01
Epilestes	extinct	266.9	273.01
Permolestes	extinct	266.9	273.01
Permolestes	extinct	266.9	273.01
Permolestes	extinct	266.9	273.01
Solikamptilon	extinct	266.9	273.01
Permepallage	extinct	266.9	273.01
Permophlebia	extinct	266.9	273.01
Kargalotypus	extinct	259.51	264.28
Epilestes	extinct	259.51	264.28
Scytolestes	extinct	259.51	264.28
Kennedya	extinct	254.14	259.51
Kennedya	extinct	254.14	259.51
Kennedya	extinct	254.14	259.51
Kennedya	extinct	254.14	259.51
Kennedya	extinct	254.14	259.51
Progophlebia	extinct	254.14	259.51
Permagrion	extinct	254.14	259.51
Kennedya	extinct	251.3	252.17
Progoneura	extinct	251.3	252.17
Voltzialestes	extinct	244.99	247.2
Voltzialestes	extinct	244.99	247.2
Voltzialestes	extinct	244.99	247.2
Voltzialestes	extinct	244.99	247.2
Tillyardomyrmeleon	extinct	242.0	247.2
Iverya	extinct	243.33	244.24
Reisia	extinct	243.33	244.24
Batkenia	extinct	237.0	242.0
Paratriassoneura	extinct	237.0	242.0
Kennedya	extinct	237.0	242.0
Kennedya	extinct	237.0	242.0
Kennedya	extinct	237.0	242.0
Kennedya	extinct	237.0	242.0
Kennedya	extinct	237.0	242.0
Kennedya	extinct	237.0	242.0
Mitophlebia	extinct	237.0	242.0
Terskeja	extinct	237.0	242.0
Terskeja	extinct	237.0	242.0
Terskeja	extinct	237.0	242.0
Cladophlebia	extinct	237.0	242.0
Cladophlebia	extinct	237.0	242.0
Cladophlebia	extinct	237.0	242.0
Cladophlebia	extinct	237.0	242.0
Cladophlebia	extinct	237.0	242.0
Cladophlebia	extinct	237.0	242.0
Cladophlebia	extinct	237.0	242.0
Neritophlebia	extinct	237.0	242.0
Neritophlebia	extinct	237.0	242.0
Neritophlebia	extinct	237.0	242.0
Neritophlebia	extinct	237.0	242.0
Neritophlebia	extinct	237.0	242.0
Neritophlebia	extinct	237.0	242.0
Neritophlebia	extinct	237.0	242.0
Nonymophlebia	extinct	237.0	242.0
Nonymophlebia	extinct	237.0	242.0
Paurophlebia	extinct	237.0	242.0
Paurophlebia	extinct	237.0	242.0
Paurophlebia	extinct	237.0	242.0
Paurophlebia	extinct	237.0	242.0
Paurophlebia	extinct	237.0	242.0
Ferganagrion	extinct	237.0	242.0
Triadophlebia	extinct	237.0	242.0
Triadophlebia	extinct	237.0	242.0
Triadophlebia	extinct	237.0	242.0
Triadophlebia	extinct	237.0	242.0
Triadophlebia	extinct	237.0	242.0
Triadophlebia	extinct	237.0	242.0
Triadophlebia	extinct	237.0	242.0
Triadophlebia	extinct	237.0	242.0
Triadophlebia	extinct	237.0	242.0
Xamenophlebia	extinct	237.0	242.0
Xamenophlebia	extinct	237.0	242.0
Xamenophlebia	extinct	237.0	242.0
Cyrtophlebia	extinct	237.0	242.0
Mixophlebia	extinct	237.0	242.0
Mixophlebia	extinct	237.0	242.0
Zygophlebia	extinct	237.0	242.0
Zygophlebia	extinct	237.0	242.0
Zygophlebia	extinct	237.0	242.0
Zygophlebia	extinct	237.0	242.0
Zygophlebiella	extinct	237.0	242.0
Zygophlebiella	extinct	237.0	242.0
Zygophlebia	extinct	237.0	239.48
Reisia	extinct	237.0	242.0
Mesophlebia	extinct	227.0	237.0
Mesophlebia	extinct	227.0	237.0
Moltenagrion	extinct	227.0	237.0
Frenguelliphlebia	extinct	227.0	237.0
Moltenophlebia	extinct	227.0	237.0
Moltenophlebia	extinct	227.0	237.0
Moltenophlebia	extinct	227.0	237.0
Sinotriadophlebia	extinct	227.0	237.0
Reisia	extinct	227.0	237.0
Reisia	extinct	227.0	237.0
Reisia	extinct	227.0	237.0
Reisia	extinct	227.0	237.0
Mesophlebia	extinct	208.5	227.0
Mesophlebia	extinct	208.5	227.0
Mesophlebia	extinct	208.5	227.0
Triassagrion	extinct	208.5	227.0
Italophlebia	extinct	209.51	214.03
Italophlebia	extinct	209.51	214.03
Italophlebia	extinct	209.51	214.03
Italophlebia	extinct	209.51	214.03
Italophlebia	extinct	209.51	214.03
Italophlebia	extinct	209.51	214.03
Italomyrmeleon	extinct	209.51	214.03
Progonophlebia	extinct	201.3	208.5
Progonophlebia	extinct	201.3	208.5
Piroutetia	extinct	201.3	208.5
Engellestes	extinct	273.01	283.5
Engellestes	extinct	273.01	283.5
Engellestes	extinct	273.01	283.5
Proditaxineura	extinct	273.01	283.5
Proditaxineura	extinct	273.01	283.5
Bansheepteron	extinct	264.28	266.9
Ditaxineurella	extinct	273.01	283.5
Hemizygopteron	extinct	273.01	283.5
Hemizygopteron	extinct	273.01	283.5
Huangiopterum	extinct	273.01	283.5
Huangiopterum	extinct	273.01	283.5
Kennedya	extinct	273.01	283.5
Kennedya	extinct	273.01	283.5
Lapeyria	extinct	273.01	283.5
Lapeyria	extinct	273.01	283.5
Lapeyria	extinct	273.01	283.5
Lapeyria	extinct	273.01	283.5
Lapeyria	extinct	273.01	283.5
Lapeyria	extinct	273.01	283.5
Lapeyria	extinct	273.01	283.5
Lapeyria	extinct	273.01	283.5
Lodevia	extinct	273.01	283.5
Lodevia	extinct	273.01	283.5
Gondvanoptilon	extinct	273.01	283.5
Saxonagrion	extinct	273.01	283.5
Luiseia	extinct	293.52	298.9
Oboraneura	extinct	293.52	298.9
Ditaxineura	extinct	283.5	290.1
Ditaxineura	extinct	283.5	290.1
Ditaxineura	extinct	283.5	290.1
Ditaxineura	extinct	283.5	290.1
Ditaxineura	extinct	283.5	290.1
Ditaxineura	extinct	283.5	290.1
Ditaxineura	extinct	283.5	290.1
Ditaxineura	extinct	283.5	290.1
Ditaxineura	extinct	283.5	290.1
Bansheepteron	extinct	273.01	283.5
Bansheepteron	extinct	264.28	266.9
Kennedya	extinct	283.5	290.1
Kennedya	extinct	283.5	290.1
Kennedya	extinct	283.5	290.1
Kennedya	extinct	283.5	290.1
Kennedya	extinct	283.5	290.1
Kennedya	extinct	283.5	290.1
Kennedya	extinct	283.5	290.1
Kennedya	extinct	283.5	290.1
Kennedya	extinct	283.5	290.1
Kennedya	extinct	283.5	290.1
Kennedya	extinct	283.5	290.1
Opter	extinct	283.5	290.1
Progoneura	extinct	283.5	290.1
Progoneura	extinct	283.5	290.1
Progoneura	extinct	283.5	290.1
Progoneura	extinct	283.5	290.1
Progoneura	extinct	283.5	290.1
Progoneura	extinct	283.5	290.1
Progoneura	extinct	283.5	290.1
Progoneura	extinct	283.5	290.1
Progoneura	extinct	283.5	290.1
Progoneura	extinct	283.5	290.1
Lodevia	extinct	283.5	290.1
Lodevia	extinct	283.5	290.1
Kennedya	extinct	283.5	290.1
Kennedya	extinct	283.5	290.1
Epilestes	extinct	259.51	264.28
Epilestes	extinct	259.51	264.28
Sinomithophlebia_gen_nov	extinct	237.0	242.0
Permozygophlebia_gen_nov	extinct	259.51	264.28
Arctotypus	extinct	266.9	273.01
Arctotypus	extinct	266.9	273.01
Arctotypus	extinct	266.9	273.01
Curvitupus	extinct	266.9	273.01
Arctotypus	extinct	273.01	283.5
Arctotypus	extinct	273.01	283.5
Arctotypus	extinct	273.01	283.5
Arctotypus	extinct	273.01	283.5
Arctotypus	extinct	273.01	283.5
Arctotypus	extinct	273.01	283.5
Arctotypus	extinct	273.01	283.5
Arctotypus	extinct	273.01	283.5
Arctotypus	extinct	273.01	283.5
Curvitupus	extinct	273.01	283.5
Curvitupus	extinct	273.01	283.5
Curvitupus	extinct	273.01	283.5
Curvitupus	extinct	273.01	283.5
Curvitupus	extinct	273.01	283.5
Nannotupus	extinct	273.01	283.5
Nannotupus	extinct	273.01	283.5
Nannotupus	extinct	273.01	283.5
Nannotupus	extinct	273.01	283.5
Permotupus	extinct	273.01	283.5
Permotupus	extinct	273.01	283.5
Petrotypus	extinct	273.01	283.5
Tupus	extinct	273.01	283.5
Ephemerites	extinct	293.52	298.9
Arctotypus	extinct	283.5	290.1
Arctotypus	extinct	283.5	290.1
Meganeuropsis	extinct	283.5	290.1
Meganeuropsis	extinct	283.5	290.1
Meganeuropsis	extinct	283.5	290.1
Meganeuropsis	extinct	283.5	290.1
Meganeuropsis	extinct	283.5	290.1
Meganeuropsis	extinct	283.5	290.1
Meganeuropsis	extinct	283.5	290.1
Meganeuropsis	extinct	283.5	290.1
Meganeuropsis	extinct	283.5	290.1
Meganeuropsis	extinct	283.5	290.1
Meganeuropsis	extinct	283.5	290.1
Meganeuropsis	extinct	283.5	290.1
Meganeuropsis	extinct	283.5	290.1
Megatypus	extinct	283.5	290.1
Megatypus	extinct	283.5	290.1
Megatypus	extinct	283.5	290.1
Megatypus	extinct	283.5	290.1
Tupus	extinct	283.5	290.1
Tupus	extinct	283.5	290.1
Tupus	extinct	283.5	290.1
Megatypus	extinct	283.5	290.1
Tupus	extinct	283.5	290.1
Tupus	extinct	283.5	290.1
Megatypus	extinct	283.5	290.1
Megatypus	extinct	283.5	290.1
Megatypus	extinct	283.5	290.1
Oligotypus	extinct	283.5	290.1
Oligotypus	extinct	283.5	290.1
Oligotypus	extinct	283.5	290.1
Oligotypus	extinct	283.5	290.1
Oligotypus	extinct	283.5	290.1
Shenzhousia	extinct	283.5	290.1
Shenzhousia	extinct	283.5	290.1
Shenzhousia	extinct	283.5	290.1
Shenzhousia	extinct	283.5	290.1
Shenzhousia	extinct	283.5	290.1
Tupus	extinct	283.5	290.1
Tupus	extinct	283.5	290.1
Tupus	extinct	283.5	290.1
Tupus	extinct	283.5	290.1
Tupus	extinct	283.5	290.1
Tupus	extinct	283.5	290.1
Tupus	extinct	283.5	290.1
Tupus	extinct	283.5	290.1
Tupus	extinct	283.5	290.1
Tupus	extinct	283.5	290.1
Tupus	extinct	283.5	290.1
Tupus	extinct	283.5	290.1
Tupus	extinct	283.5	290.1
Tupus	extinct	283.5	290.1
Polytaxineura	extinct	251.902	254.14
Reisia	extinct	244.99	247.2
Reisia	extinct	244.99	247.2
Protomyrmeleon	extinct	201.3	208.5
Epilestes	extinct	273.01	283.5
Salagoulestes	extinct	273.01	283.5
Azaroneura	extinct	273.01	283.5
Camptotaxineura	extinct	283.5	290.1

## Sheet: Palaeodictyopteroidea_genus_lev
Taxon_name	Status	MinAge	MaxAge
Ideliella	extinct	266.9	273.01
Permothemis	extinct	266.9	273.01
Permothemis	extinct	266.9	273.01
Permothemis	extinct	266.9	273.01
Permothemis	extinct	266.9	273.01
Permothemis	extinct	266.9	273.01
Permothemis	extinct	266.9	273.01
Diathema	extinct	273.01	283.5
Diathema	extinct	273.01	283.5
Diathemidia	extinct	273.01	283.5
Pauciramus	extinct	273.01	283.5
Pauciramus	extinct	273.01	283.5
Permothemidia	extinct	273.01	283.5
Permothemidia	extinct	273.01	283.5
Permothemidia	extinct	273.01	283.5
Permothemidia	extinct	273.01	283.5
Permothemidia	extinct	273.01	283.5
Permothemidia	extinct	273.01	283.5
Permothemidia	extinct	273.01	283.5
Permothemidia	extinct	273.01	283.5
Permothemidia	extinct	273.01	283.5
Permothemidia	extinct	273.01	283.5
Sharovia	extinct	266.9	273.01
Sharovia	extinct	266.9	273.01
Eukuloja	extinct	266.9	273.01
Eukuloja	extinct	266.9	273.01
Eukuloja	extinct	266.9	273.01
Eukuloja	extinct	266.9	273.01
Eukuloja	extinct	266.9	273.01
Eukuloja	extinct	266.9	273.01
Eukuloja	extinct	266.9	273.01
Eukuloja	extinct	266.9	273.01
Eukuloja	extinct	266.9	273.01
Eukuloja	extinct	266.9	273.01
Eukuloja	extinct	266.9	273.01
Eukuloja	extinct	266.9	273.01
Eukuloja	extinct	266.9	273.01
Eukuloja	extinct	266.9	273.01
Eukuloja	extinct	266.9	273.01
Eukuloja	extinct	266.9	273.01
Eukuloja	extinct	266.9	273.01
Eukuloja	extinct	266.9	273.01
Eukuloja	extinct	266.9	273.01
Eukuloja	extinct	266.9	273.01
Eukuloja	extinct	266.9	273.01
Eukuloja	extinct	266.9	273.01
Eukuloja	extinct	266.9	273.01
Eukuloja	extinct	266.9	273.01
Eukuloja	extinct	266.9	273.01
Eukuloja	extinct	266.9	273.01
Eukuloja	extinct	266.9	273.01
Eukuloja	extinct	266.9	273.01
Eukuloja	extinct	266.9	273.01
Eukuloja	extinct	266.9	273.01
Eukuloja	extinct	266.9	273.01
Eukuloja	extinct	266.9	273.01
Eukuloja	extinct	266.9	273.01
Eukuloja	extinct	266.9	273.01
Eukuloja	extinct	266.9	273.01
Eukuloja	extinct	266.9	273.01
Eukuloja	extinct	266.9	273.01
Eukuloja	extinct	266.9	273.01
Eukuloja	extinct	266.9	273.01
Eukuloja	extinct	266.9	273.01
Eukuloja	extinct	266.9	273.01
Eukuloja	extinct	266.9	273.01
Eukuloja	extinct	266.9	273.01
Eukuloja	extinct	266.9	273.01
Eukuloja	extinct	266.9	273.01
Eukuloja	extinct	266.9	273.01
Eukuloja	extinct	266.9	273.01
Eukuloja	extinct	266.9	273.01
Eukuloja	extinct	266.9	273.01
Eukuloja	extinct	266.9	273.01
Eukuloja	extinct	266.9	273.01
Eukuloja	extinct	266.9	273.01
Eukuloja	extinct	266.9	273.01
Eukuloja	extinct	266.9	273.01
Eukuloja	extinct	266.9	273.01
Mongolianus	extinct	254.14	259.51
Mongolianus	extinct	254.14	259.51
Mongolianus	extinct	254.14	259.51
Mongolianus	extinct	254.14	259.51
Mongolianus	extinct	254.14	259.51
Mongolianus	extinct	254.14	259.51
Mongolianus	extinct	254.14	259.51
Lodetiella	extinct	273.01	283.5
Sharovia	extinct	273.01	283.5
Eukuloja	extinct	273.01	283.5
Abaptilon	extinct	273.01	283.5
Baeoneura	extinct	273.01	283.5
Dunbaria	extinct	273.01	283.5
Dunbaria	extinct	273.01	283.5
Dunbaria	extinct	273.01	283.5
Homaloneura	extinct	273.01	283.5
Homaloneura	extinct	273.01	283.5
Paradunbaria	extinct	273.01	283.5
Paradunbaria	extinct	273.01	283.5
Permiakovia	extinct	273.01	283.5
Permiakovia	extinct	273.01	283.5
Permiakovia	extinct	273.01	283.5
Vorkutoneura	extinct	273.01	283.5
Vorkutoneura	extinct	273.01	283.5
Vorkutoneura	extinct	273.01	283.5
Vorkutoneura	extinct	273.01	283.5
Vorkutoneura	extinct	273.01	283.5
Vorkutoneura	extinct	273.01	283.5
Vorkutoneura	extinct	273.01	283.5
Vorkutoneura	extinct	273.01	283.5
Vorkutoneura	extinct	273.01	283.5
Carrizopteryx	extinct	293.52	298.9
Carrizopteryx	extinct	293.52	298.9
Carrizopteryx	extinct	293.52	298.9
Moravia	extinct	293.52	298.9
Moravia	extinct	293.52	298.9
Moravia	extinct	293.52	298.9
Moravia	extinct	293.52	298.9
Moravia	extinct	293.52	298.9
Moravia	extinct	293.52	298.9
Moraviptera	extinct	293.52	298.9
Titanodictya	extinct	293.52	298.9
Titanodictya	extinct	293.52	298.9
Oboria	extinct	293.52	298.9
Eugereon	extinct	293.52	298.9
Forcynthia	extinct	293.52	298.9
Hana	extinct	293.52	298.9
Hana	extinct	293.52	298.9
Hana	extinct	293.52	298.9
Hana	extinct	293.52	298.9
Monsteropterum	extinct	293.52	298.9
Goldenbergia	extinct	290.1	293.52
Goldenbergia	extinct	290.1	293.52
Calvertiella	extinct	283.5	290.1
Moravia	extinct	283.5	290.1
Hongius	extinct	283.5	290.1
Siberiodictya	extinct	283.5	290.1
Elmoboria	extinct	283.5	290.1
Kansasia	extinct	283.5	290.1
Dunbaria	extinct	283.5	290.1
Dunbaria	extinct	283.5	290.1
Dunbaria	extinct	283.5	290.1
Dunbaria	extinct	283.5	290.1
Dunbaria	extinct	283.5	290.1
Dunbaria	extinct	283.5	290.1
Dunbaria	extinct	283.5	290.1
Aspidohymen	extinct	266.9	273.01
Aspidohymen	extinct	266.9	273.01
Aspidothorax	extinct	266.9	273.01
Ivahymen	extinct	266.9	273.01
Issadohymen	extinct	254.14	259.51
Karoohymen	extinct	251.902	254.14
Karoohymen	extinct	251.902	254.14
Protohymen	extinct	273.01	283.5
Anthohymen	extinct	273.01	283.5
Bardohymen	extinct	273.01	283.5
Sylvohymen	extinct	273.01	283.5
Sylvohymen	extinct	273.01	283.5
Sylvohymen	extinct	273.01	283.5
Sylvohymen	extinct	273.01	283.5
Taigahymen	extinct	251.902	259.51
Protohymen	extinct	273.01	283.5
Protohymen	extinct	273.01	283.5
Protohymen	extinct	273.01	283.5
Protohymen	extinct	273.01	283.5
Protohymen	extinct	273.01	283.5
Protohymen	extinct	273.01	283.5
Protohymen	extinct	273.01	283.5
Oceanoptera	extinct	273.01	283.5
Scytohymen	extinct	273.01	283.5
Scytohymen	extinct	273.01	283.5
Tshekardohymen	extinct	273.01	283.5
Cyclocelis	extinct	273.01	283.5
Fragmohymen	extinct	273.01	283.5
Vorkutia	extinct	273.01	283.5
Vorkutia	extinct	273.01	283.5
Sinitshenkovae	extinct	273.01	283.5
Alectoneura	extinct	293.52	298.9
Ancoptera	extinct	293.52	298.9
Ancoptera	extinct	293.52	298.9
Anconeura	extinct	293.52	298.9
Arcioneura	extinct	293.52	298.9
Alexahymen	extinct	293.52	298.9
Alexahymen	extinct	293.52	298.9
Alexahymen	extinct	293.52	298.9
Cauloptera	extinct	293.52	298.9
Engisoptera	extinct	293.52	298.9
Engisoptera	extinct	293.52	298.9
Moravohymen	extinct	293.52	298.9
Arroyohymen	extinct	293.52	298.9
Paleohymen	extinct	290.1	293.52
Paleohymen	extinct	290.1	293.52
Sinohymen	extinct	290.1	293.52
Actinohymen	extinct	283.5	290.1
Calohymen	extinct	283.5	290.1
Sunohymen	extinct	283.5	290.1
Sylvohymen	extinct	283.5	290.1
Permohymen	extinct	283.5	290.1
Permohymen	extinct	283.5	290.1
Permohymen	extinct	283.5	290.1
Permohymen	extinct	283.5	290.1
Permohymen	extinct	283.5	290.1
Permohymen	extinct	283.5	290.1
Permohymen	extinct	283.5	290.1
Permohymen	extinct	283.5	290.1
Permohymen	extinct	283.5	290.1
Permohymen	extinct	283.5	290.1
Permohymen	extinct	283.5	290.1
Protohymen	extinct	283.5	290.1
Protohymen	extinct	283.5	290.1
Protohymen	extinct	283.5	290.1
Protohymen	extinct	283.5	290.1
Protohymen	extinct	283.5	290.1
Protohymen	extinct	283.5	290.1
Protohymen	extinct	283.5	290.1
Protohymen	extinct	283.5	290.1
Protohymen	extinct	283.5	290.1
Protohymen	extinct	283.5	290.1
Protohymen	extinct	283.5	290.1
Protohymen	extinct	283.5	290.1
Protohymen	extinct	283.5	290.1
Protohymen	extinct	283.5	290.1
Protohymen	extinct	283.5	290.1
Protohymen	extinct	283.5	290.1
Protohymen	extinct	283.5	290.1
Protohymen	extinct	283.5	290.1
Protohymen	extinct	283.5	290.1
Protohymen	extinct	283.5	290.1
Protohymen	extinct	283.5	290.1
Protohymen	extinct	283.5	290.1
Protohymen	extinct	283.5	290.1
Protohymen	extinct	283.5	290.1
Protohymen	extinct	283.5	290.1
Protohymen	extinct	283.5	290.1
Protohymen	extinct	283.5	290.1
Protohymen	extinct	283.5	290.1
Protohymen	extinct	283.5	290.1
Protohymen	extinct	283.5	290.1
Protohymen	extinct	283.5	290.1
Protohymen	extinct	283.5	290.1
Protohymen	extinct	283.5	290.1
Protohymen	extinct	283.5	290.1
Protohymen	extinct	283.5	290.1
Protohymen	extinct	283.5	290.1
Protohymen	extinct	283.5	290.1
Protohymen	extinct	283.5	290.1
Protohymen	extinct	283.5	290.1
Protohymen	extinct	283.5	290.1
Protohymen	extinct	283.5	290.1
Protohymen	extinct	283.5	290.1
Protohymen	extinct	283.5	290.1
Protohymen	extinct	283.5	290.1
Protohymen	extinct	283.5	290.1
Protohymen	extinct	283.5	290.1
Protohymen	extinct	283.5	290.1
Protohymen	extinct	283.5	290.1
Protohymen	extinct	283.5	290.1
Protohymen	extinct	283.5	290.1
Aenigmatidia	extinct	266.9	273.01
Asthenohymen	extinct	273.01	283.5
Asthenohymen	extinct	273.01	283.5
Alexrasnitsynia	extinct	273.01	283.5
Asthenohymen	extinct	273.01	283.5
Asthenohymen	extinct	273.01	283.5
Asthenohymen	extinct	273.01	283.5
Asthenohymen	extinct	273.01	283.5
Asthenohymen	extinct	273.01	283.5
Asthenohymen	extinct	273.01	283.5
Asthenohymen	extinct	273.01	283.5
Asthenohymen	extinct	273.01	283.5
Biarmohymen	extinct	273.01	283.5
Martynovia	extinct	273.01	283.5
Phaneroneura	extinct	273.01	283.5
Salagouneura	extinct	273.01	283.5
Lodevohymen	extinct	273.01	283.5
Permuralia	extinct	273.01	283.5
Permuralia	extinct	273.01	283.5
Permuralia	extinct	273.01	283.5
Permuralia	extinct	273.01	283.5
Permuralia	extinct	273.01	283.5
Permuralia	extinct	273.01	283.5
Permuralia	extinct	273.01	283.5
Permuralia	extinct	273.01	283.5
Permuralia	extinct	273.01	283.5
Permuralia	extinct	273.01	283.5
Permuralia	extinct	273.01	283.5
Permuralia	extinct	273.01	283.5
Permuralia	extinct	273.01	283.5
Permuralia	extinct	273.01	283.5
Permuralia	extinct	273.01	283.5
Permuralia	extinct	273.01	283.5
Permuralia	extinct	273.01	283.5
Permuralia	extinct	273.01	283.5
Permuralia	extinct	273.01	283.5
Permuralia	extinct	273.01	283.5
Permuralia	extinct	273.01	283.5
Paruralia	extinct	273.01	283.5
Paruralia	extinct	273.01	283.5
Asthenohymen	extinct	293.52	298.9
Asthenohymen	extinct	293.52	298.9
Carrizodiaphanoptera	extinct	293.52	298.9
Boskovicia	extinct	293.52	298.9
Boskovicia	extinct	293.52	298.9
Martynovia	extinct	293.52	298.9
Martynovia	extinct	293.52	298.9
Martynovia	extinct	293.52	298.9
Moravoptera	extinct	293.52	298.9
Phaneroneura	extinct	293.52	298.9
Diapha	extinct	293.52	298.9
Diapha	extinct	293.52	298.9
Elmodiapha	extinct	293.52	298.9
Elmodiapha	extinct	293.52	298.9
Paradiapha	extinct	293.52	298.9
Paradiapha	extinct	293.52	298.9
Permodiapha	extinct	293.52	298.9
Permodiapha	extinct	293.52	298.9
Permodiapha	extinct	293.52	298.9
Permodiapha	extinct	293.52	298.9
Permodiapha	extinct	293.52	298.9
Permodiapha	extinct	293.52	298.9
Protodiapha	extinct	293.52	298.9
Protodiapha	extinct	293.52	298.9
Protodiapha	extinct	293.52	298.9
Stenodiapha	extinct	293.52	298.9
Stenodiapha	extinct	293.52	298.9
Stenodiapha	extinct	293.52	298.9
Stenodiapha	extinct	293.52	298.9
Stenodiapha	extinct	293.52	298.9
Stenodiapha	extinct	293.52	298.9
Asthenohymen	extinct	283.5	290.1
Asthenohymen	extinct	283.5	290.1
Asthenohymen	extinct	283.5	290.1
Asthenohymen	extinct	283.5	290.1
Asthenohymen	extinct	283.5	290.1
Asthenohymen	extinct	283.5	290.1
Asthenohymen	extinct	283.5	290.1
Asthenohymen	extinct	283.5	290.1
Asthenohymen	extinct	283.5	290.1
Asthenohymen	extinct	283.5	290.1
Asthenohymen	extinct	283.5	290.1
Asthenohymen	extinct	283.5	290.1
Asthenohymen	extinct	283.5	290.1
Asthenohymen	extinct	283.5	290.1
Asthenohymen	extinct	283.5	290.1
Asthenohymen	extinct	283.5	290.1
Asthenohymen	extinct	283.5	290.1
Asthenohymen	extinct	283.5	290.1
Asthenohymen	extinct	283.5	290.1
Asthenohymen	extinct	283.5	290.1
Asthenohymen	extinct	283.5	290.1
Asthenohymen	extinct	283.5	290.1
Asthenohymen	extinct	283.5	290.1
Asthenohymen	extinct	283.5	290.1
Asthenohymen	extinct	283.5	290.1
Asthenohymen	extinct	283.5	290.1
Asthenohymen	extinct	283.5	290.1
Asthenohymen	extinct	283.5	290.1
Asthenohymen	extinct	283.5	290.1
Asthenohymen	extinct	283.5	290.1
Asthenohymen	extinct	283.5	290.1
Asthenohymen	extinct	283.5	290.1
Asthenohymen	extinct	283.5	290.1
Asthenohymen	extinct	283.5	290.1
Asthenohymen	extinct	283.5	290.1
Asthenohymen	extinct	283.5	290.1
Asthenohymen	extinct	283.5	290.1
Asthenohymen	extinct	283.5	290.1
Asthenohymen	extinct	283.5	290.1
Asthenohymen	extinct	283.5	290.1
Asthenohymen	extinct	283.5	290.1
Asthenohymen	extinct	283.5	290.1
Asthenohymen	extinct	283.5	290.1
Asthenohymen	extinct	283.5	290.1
Asthenohymen	extinct	283.5	290.1
Asthenohymen	extinct	283.5	290.1
Asthenohymen	extinct	283.5	290.1
Asthenohymen	extinct	283.5	290.1
Asthenohymen	extinct	283.5	290.1
Asthenohymen	extinct	283.5	290.1
Asthenohymen	extinct	283.5	290.1
Asthenohymen	extinct	283.5	290.1
Asthenohymen	extinct	283.5	290.1
Asthenohymen	extinct	283.5	290.1
Asthenohymen	extinct	283.5	290.1
Asthenohymen	extinct	283.5	290.1
Asthenohymen	extinct	283.5	290.1
Asthenohymen	extinct	283.5	290.1
Asthenohymen	extinct	283.5	290.1
Asthenohymen	extinct	283.5	290.1
Asthenohymen	extinct	283.5	290.1
Asthenohymen	extinct	283.5	290.1
Asthenohymen	extinct	283.5	290.1
Asthenohymen	extinct	283.5	290.1
Asthenohymen	extinct	283.5	290.1
Asthenohymen	extinct	283.5	290.1
Asthenohymen	extinct	283.5	290.1
Asthenohymen	extinct	283.5	290.1
Asthenohymen	extinct	283.5	290.1
Asthenohymen	extinct	283.5	290.1
Asthenohymen	extinct	283.5	290.1
Asthenohymen	extinct	283.5	290.1
Asthenohymen	extinct	283.5	290.1
Asthenohymen	extinct	283.5	290.1
Asthenohymen	extinct	283.5	290.1
Asthenohymen	extinct	283.5	290.1
Asthenohymen	extinct	283.5	290.1
Asthenohymen	extinct	283.5	290.1
Asthenohymen	extinct	283.5	290.1
Asthenohymen	extinct	283.5	290.1
Asthenohymen	extinct	283.5	290.1
Asthenohymen	extinct	283.5	290.1
Asthenohymen	extinct	283.5	290.1
Asthenohymen	extinct	283.5	290.1
Asthenohymen	extinct	283.5	290.1
Asthenohymen	extinct	283.5	290.1
Asthenohymen	extinct	283.5	290.1
Asthenohymen	extinct	283.5	290.1
Asthenohymen	extinct	283.5	290.1
Asthenohymen	extinct	283.5	290.1
Asthenohymen	extinct	283.5	290.1
Asthenohymen	extinct	283.5	290.1
Asthenohymen	extinct	283.5	290.1
Asthenohymen	extinct	283.5	290.1
Asthenohymen	extinct	283.5	290.1
Asthenohymen	extinct	283.5	290.1
Asthenohymen	extinct	283.5	290.1
Asthenohymen	extinct	283.5	290.1
Asthenohymen	extinct	283.5	290.1
Asthenohymen	extinct	283.5	290.1
Asthenohymen	extinct	283.5	290.1
Asthenohymen	extinct	283.5	290.1
Asthenohymen	extinct	283.5	290.1
Asthenohymen	extinct	283.5	290.1
Asthenohymen	extinct	283.5	290.1
Asthenohymen	extinct	283.5	290.1
Asthenohymen	extinct	283.5	290.1
Asthenohymen	extinct	283.5	290.1
Asthenohymen	extinct	283.5	290.1
Asthenohymen	extinct	283.5	290.1
Asthenohymen	extinct	283.5	290.1
Asthenohymen	extinct	283.5	290.1
Asthenohymen	extinct	283.5	290.1
Asthenohymen	extinct	283.5	290.1
Asthenohymen	extinct	283.5	290.1
Asthenohymen	extinct	283.5	290.1
Asthenohymen	extinct	283.5	290.1
Asthenohymen	extinct	283.5	290.1
Asthenohymen	extinct	283.5	290.1
Asthenohymen	extinct	283.5	290.1
Asthenohymen	extinct	283.5	290.1
Asthenohymen	extinct	283.5	290.1
Asthenohymen	extinct	283.5	290.1
Asthenohymen	extinct	283.5	290.1
Asthenohymen	extinct	283.5	290.1
Asthenohymen	extinct	283.5	290.1
Asthenohymen	extinct	283.5	290.1
Asthenohymen	extinct	283.5	290.1
Asthenohymen	extinct	283.5	290.1
Asthenohymen	extinct	283.5	290.1
Asthenohymen	extinct	283.5	290.1
Asthenohymen	extinct	283.5	290.1
Asthenohymen	extinct	283.5	290.1
Asthenohymen	extinct	283.5	290.1
Asthenohymen	extinct	283.5	290.1
Asthenohymen	extinct	283.5	290.1
Asthenohymen	extinct	283.5	290.1
Asthenohymen	extinct	283.5	290.1
Asthenohymen	extinct	283.5	290.1
Asthenohymen	extinct	283.5	290.1
Asthenohymen	extinct	283.5	290.1
Asthenohymen	extinct	283.5	290.1
Asthenohymen	extinct	283.5	290.1
Asthenohymen	extinct	283.5	290.1
Anomalohymen	extinct	283.5	290.1
Elmoa	extinct	283.5	290.1
Elmoa	extinct	283.5	290.1
Elmoa	extinct	283.5	290.1
Elmoa	extinct	283.5	290.1
Elmoa	extinct	283.5	290.1
Elmoa	extinct	283.5	290.1
Elmoa	extinct	283.5	290.1
Elmoa	extinct	283.5	290.1
Elmoa	extinct	283.5	290.1
Elmoa	extinct	283.5	290.1
Eumartynovia	extinct	283.5	290.1
Martynovia	extinct	283.5	290.1
Martynovia	extinct	283.5	290.1
Martynovia	extinct	283.5	290.1
Martynovia	extinct	283.5	290.1
Martynovia	extinct	283.5	290.1
Martynovia	extinct	283.5	290.1
Martynovia	extinct	283.5	290.1
Martynovia	extinct	283.5	290.1
Martynovia	extinct	283.5	290.1
Martynovia	extinct	283.5	290.1
Martynovia	extinct	273.01	283.5
Phaneroneura	extinct	283.5	290.1
Phaneroneura	extinct	283.5	290.1
Phaneroneura	extinct	283.5	290.1
Phaneroneura	extinct	283.5	290.1
Phaneroneura	extinct	283.5	290.1
Phaneroneura	extinct	283.5	290.1
Phaneroneura	extinct	283.5	290.1
Phaneroneura	extinct	283.5	290.1
Phaneroneura	extinct	283.5	290.1
Phaneroneura	extinct	283.5	290.1
Salagouneura	extinct	283.5	290.1
Parelmoa	extinct	283.5	290.1
Parelmoa	extinct	283.5	290.1
Parelmoa	extinct	283.5	290.1
Parelmoa	extinct	283.5	290.1
Permelmoa	extinct	273.01	283.5
Pseudelmoa	extinct	283.5	290.1

## Sheet: Acercaria_genus_level
Taxon_name	Status	MinAge	MaxAge
Permothrips	extinct	260.4	270.6
Permothrips	extinct	260.4	270.6
Permothrips	extinct	260.4	270.6
Permothrips	extinct	260.4	270.6
Permothrips	extinct	260.4	270.6
Permothrips	extinct	260.4	270.6
Permothrips	extinct	260.4	270.6
Permothrips	extinct	260.4	270.6
Permothrips	extinct	260.4	270.6
Permothrips	extinct	260.4	270.6
Permothrips	extinct	260.4	270.6
Permothrips	extinct	260.4	270.6
Permothrips	extinct	260.4	270.6
Permothrips	extinct	260.4	270.6
Permothrips	extinct	260.4	270.6
Permothrips	extinct	260.4	270.6
Permothrips	extinct	260.4	270.6
Permothrips	extinct	260.4	270.6
Permothrips	extinct	260.4	270.6
Permothrips	extinct	260.4	270.6
Permothrips	extinct	260.4	270.6
Permothrips	extinct	260.4	270.6
Permothrips	extinct	260.4	270.6
Permothrips	extinct	260.4	270.6
Permothrips	extinct	260.4	270.6
Permothrips	extinct	260.4	270.6
Permothrips	extinct	260.4	270.6
Permothrips	extinct	260.4	270.6
Permothrips	extinct	260.4	270.6
Permothrips	extinct	260.4	270.6
Permothrips	extinct	260.4	270.6
Pereboria	extinct	259.51	273.01
Archescytina	extinct	266.9	273.01
Archescytina	extinct	266.9	273.01
Archescytina	extinct	266.9	273.01
Archescytina	extinct	266.9	273.01
Archescytina	extinct	266.9	273.01
Archescytina	extinct	266.9	273.01
Archescytina	extinct	266.9	273.01
Archescytina	extinct	266.9	273.01
Archescytina	extinct	266.9	273.01
Archescytina	extinct	266.9	273.01
Archescytina	extinct	266.9	273.01
Archescytina	extinct	266.9	273.01
Archescytina	extinct	266.9	273.01
Archescytina	extinct	266.9	273.01
Archescytina	extinct	266.9	273.01
Archescytina	extinct	266.9	273.01
Archescytina	extinct	266.9	273.01
Archescytina	extinct	266.9	273.01
Archescytina	extinct	266.9	273.01
Archescytina	extinct	266.9	273.01
Archescytina	extinct	266.9	273.01
Archescytina	extinct	266.9	273.01
Archescytina	extinct	266.9	273.01
Archescytina	extinct	266.9	273.01
Archescytina	extinct	266.9	273.01
Kaltanaphis	extinct	266.9	273.01
Kaltanoscytina	extinct	266.9	273.01
Kaltanoscytina	extinct	266.9	273.01
Paleoscytina	extinct	266.9	273.01
Permopsylla	extinct	266.9	273.01
Permopsylla	extinct	266.9	273.01
Sarbaloscytina	extinct	266.9	273.01
Sojanoscytina	extinct	266.9	273.01
Sojanoscytina	extinct	266.9	273.01
Sojanoscytina	extinct	266.9	273.01
Sojanoscytina	extinct	266.9	273.01
Sojanoscytina	extinct	266.9	273.01
Sojanoscytina	extinct	266.9	273.01
Sojanoscytina	extinct	266.9	273.01
Sojanoscytina	extinct	266.9	273.01
Boreoscyta	extinct	266.9	273.01
Boreoscyta	extinct	266.9	273.01
Boreoscyta	extinct	266.9	273.01
Boreoscyta	extinct	266.9	273.01
Boreoscyta	extinct	266.9	273.01
Boreoscyta	extinct	266.9	273.01
Boreoscyta	extinct	266.9	273.01
Boreoscyta	extinct	266.9	273.01
Boreoscyta	extinct	266.9	273.01
Coleoscyta	extinct	266.9	273.01
Coleoscyta	extinct	266.9	273.01
Coleoscyta	extinct	266.9	273.01
Coleoscyta	extinct	266.9	273.01
Coleoscyta	extinct	266.9	273.01
Coleoscyta	extinct	266.9	273.01
Coleoscyta	extinct	266.9	273.01
Coleoscyta	extinct	266.9	273.01
Coleoscyta	extinct	266.9	273.01
Coleoscyta	extinct	266.9	273.01
Coleoscyta	extinct	266.9	273.01
Coleoscyta	extinct	266.9	273.01
Coleoscyta	extinct	266.9	273.01
Coleoscyta	extinct	266.9	273.01
Coleoscyta	extinct	266.9	273.01
Coleoscyta	extinct	266.9	273.01
Kaltanocicada	extinct	266.9	273.01
Permodunstania	extinct	266.9	273.01
Ingruo	extinct	266.9	273.01
Ingruo	extinct	266.9	273.01
Ingruo	extinct	266.9	273.01
Ingruo	extinct	266.9	273.01
Kaltanospes	extinct	266.9	273.01
Kaltanospes	extinct	266.9	273.01
Kaltanospes	extinct	266.9	273.01
Kaltanospes	extinct	266.9	273.01
Kaltanospes	extinct	266.9	273.01
Kaltanospes	extinct	266.9	273.01
Kaltanospes	extinct	266.9	273.01
Kaltanospes	extinct	266.9	273.01
Kaltanospes	extinct	266.9	273.01
Permododa	extinct	266.9	273.01
Kaltanoscyta	extinct	266.9	273.01
Borisrohdendorfia	extinct	266.9	273.01
Borisrohdendorfia	extinct	266.9	273.01
Neuropibrocha	extinct	266.9	273.01
Neuropibrocha	extinct	266.9	273.01
Permaphidopsis	extinct	266.9	273.01
Propatrix	extinct	266.9	273.01
Cicadopsylla	extinct	266.9	273.01
Evanscicada	extinct	266.9	273.01
Evanscicada	extinct	266.9	273.01
Evanscicada	extinct	266.9	273.01
Evanscicada	extinct	266.9	273.01
Kaltanetta	extinct	266.9	273.01
Kaltanetta	extinct	266.9	273.01
Kaltanetta	extinct	266.9	273.01
Kaltanopsis	extinct	266.9	273.01
Kaltanopsis	extinct	266.9	273.01
Kaltanopsis	extinct	266.9	273.01
Kaltanopsis	extinct	266.9	273.01
Orthoscytina	extinct	266.9	273.01
Orthoscytina	extinct	266.9	273.01
Permocicada	extinct	266.9	273.01
Permocicada	extinct	266.9	273.01
Permocicada	extinct	266.9	273.01
Permocicada	extinct	266.9	273.01
Permocicada	extinct	266.9	273.01
Permocicada	extinct	266.9	273.01
Permocicada	extinct	266.9	273.01
Permocicada	extinct	266.9	273.01
Permocicada	extinct	266.9	273.01
Permocicada	extinct	266.9	273.01
Permocicada	extinct	266.9	273.01
Permocicada	extinct	266.9	273.01
Permocicada	extinct	266.9	273.01
Permocicada	extinct	266.9	273.01
Permocicada	extinct	266.9	273.01
Permocicada	extinct	266.9	273.01
Permocicada	extinct	266.9	273.01
Permocicada	extinct	266.9	273.01
Permocicada	extinct	266.9	273.01
Permocicada	extinct	266.9	273.01
Permocicada	extinct	266.9	273.01
Permocicada	extinct	266.9	273.01
Permocicada	extinct	266.9	273.01
Permocicada	extinct	266.9	273.01
Permocicada	extinct	266.9	273.01
Permocicada	extinct	266.9	273.01
Permocicada	extinct	266.9	273.01
Permocicada	extinct	266.9	273.01
Permocicada	extinct	266.9	273.01
Permocicada	extinct	266.9	273.01
Permocicada	extinct	266.9	273.01
Permocicada	extinct	266.9	273.01
Permocicada	extinct	266.9	273.01
Permocicada	extinct	266.9	273.01
Permocicada	extinct	266.9	273.01
Permocicada	extinct	266.9	273.01
Permocicada	extinct	266.9	273.01
Permocicada	extinct	266.9	273.01
Permocicada	extinct	266.9	273.01
Permocicada	extinct	266.9	273.01
Permocicada	extinct	266.9	273.01
Permocicada	extinct	266.9	273.01
Permocicada	extinct	266.9	273.01
Permocicada	extinct	266.9	273.01
Permocicada	extinct	266.9	273.01
Permocicada	extinct	266.9	273.01
Permocicada	extinct	266.9	273.01
Permocicada	extinct	266.9	273.01
Permocicada	extinct	266.9	273.01
Permocicada	extinct	266.9	273.01
Permocicada	extinct	266.9	273.01
Permocicada	extinct	266.9	273.01
Permocicada	extinct	266.9	273.01
Permocicada	extinct	266.9	273.01
Permocicada	extinct	266.9	273.01
Permocicada	extinct	266.9	273.01
Permocicada	extinct	266.9	273.01
Permocicada	extinct	266.9	273.01
Permocicada	extinct	266.9	273.01
Permocicada	extinct	266.9	273.01
Permocicada	extinct	266.9	273.01
Permocicada	extinct	266.9	273.01
Permocicada	extinct	266.9	273.01
Permocicada	extinct	266.9	273.01
Permocicada	extinct	266.9	273.01
Permocicada	extinct	266.9	273.01
Permocicada	extinct	266.9	273.01
Permocicada	extinct	266.9	273.01
Permocicada	extinct	266.9	273.01
Permocicada	extinct	266.9	273.01
Permocicada	extinct	266.9	273.01
Permocicada	extinct	266.9	273.01
Permocicada	extinct	266.9	273.01
Permocicadopsis	extinct	266.9	273.01
Permocicadopsis	extinct	266.9	273.01
Permocicadopsis	extinct	266.9	273.01
Permocicadopsis	extinct	266.9	273.01
Permocicadopsis	extinct	266.9	273.01
Permocicadopsis	extinct	266.9	273.01
Permocicadopsis	extinct	266.9	273.01
Permocicadopsis	extinct	266.9	273.01
Permocicadopsis	extinct	266.9	273.01
Permocicadopsis	extinct	266.9	273.01
Permocicadopsis	extinct	266.9	273.01
Permocicadopsis	extinct	266.9	273.01
Permocicadopsis	extinct	266.9	273.01
Permocicadopsis	extinct	266.9	273.01
Permocicadopsis	extinct	266.9	273.01
Permocicadopsis	extinct	266.9	273.01
Permocicadopsis	extinct	266.9	273.01
Permocicadopsis	extinct	266.9	273.01
Permocicadopsis	extinct	266.9	273.01
Permocicadopsis	extinct	266.9	273.01
Permocicadopsis	extinct	266.9	273.01
Permocicadopsis	extinct	266.9	273.01
Permocicadopsis	extinct	266.9	273.01
Permocicadopsis	extinct	266.9	273.01
Permocicadopsis	extinct	266.9	273.01
Permocicadopsis	extinct	266.9	273.01
Permocicadopsis	extinct	266.9	273.01
Permocicadopsis	extinct	266.9	273.01
Permocicadopsis	extinct	266.9	273.01
Permocicadopsis	extinct	266.9	273.01
Permocicadopsis	extinct	266.9	273.01
Permocicadopsis	extinct	266.9	273.01
Permocicadopsis	extinct	266.9	273.01
Permocicadopsis	extinct	266.9	273.01
Permocicadopsis	extinct	266.9	273.01
Permocicadopsis	extinct	266.9	273.01
Permocicadopsis	extinct	266.9	273.01
Permocicadopsis	extinct	266.9	273.01
Permocicadopsis	extinct	266.9	273.01
Permocicadopsis	extinct	266.9	273.01
Permocicadopsis	extinct	266.9	273.01
Permocicadopsis	extinct	266.9	273.01
Permocicadopsis	extinct	266.9	273.01
Permocicadopsis	extinct	266.9	273.01
Permocicadopsis	extinct	266.9	273.01
Permocicadopsis	extinct	266.9	273.01
Permocicadopsis	extinct	266.9	273.01
Permocicadopsis	extinct	266.9	273.01
Permocicadopsis	extinct	266.9	273.01
Permocicadopsis	extinct	266.9	273.01
Permocicadopsis	extinct	266.9	273.01
Permocicadopsis	extinct	266.9	273.01
Permocicadopsis	extinct	266.9	273.01
Permocicadopsis	extinct	266.9	273.01
Permocicadopsis	extinct	266.9	273.01
Permocicadopsis	extinct	266.9	273.01
Permocicadopsis	extinct	266.9	273.01
Permocicadopsis	extinct	266.9	273.01
Permocicadopsis	extinct	266.9	273.01
Permodiphtheroides	extinct	266.9	273.01
Pervestigia	extinct	266.9	273.01
Pervestigia	extinct	266.9	273.01
Prosbole	extinct	266.9	273.01
Prosbole	extinct	266.9	273.01
Prosbole	extinct	266.9	273.01
Prosbole	extinct	266.9	273.01
Prosbole	extinct	266.9	273.01
Prosbole	extinct	266.9	273.01
Prosbole	extinct	266.9	273.01
Prosbole	extinct	266.9	273.01
Prosbole	extinct	266.9	273.01
Prosbole	extinct	266.9	273.01
Prosbole	extinct	266.9	273.01
Prosbole	extinct	266.9	273.01
Prosbole	extinct	266.9	273.01
Prosbole	extinct	266.9	273.01
Prosbole	extinct	266.9	273.01
Prosbole	extinct	266.9	273.01
Prosbole	extinct	266.9	273.01
Prosbole	extinct	266.9	273.01
Prosbole	extinct	266.9	273.01
Prosbole	extinct	266.9	273.01
Prosbole	extinct	266.9	273.01
Prosbole	extinct	266.9	273.01
Prosbole	extinct	266.9	273.01
Prosbole	extinct	266.9	273.01
Prosbole	extinct	266.9	273.01
Prosbole	extinct	266.9	273.01
Prosbole	extinct	266.9	273.01
Prosbole	extinct	266.9	273.01
Prosbole	extinct	266.9	273.01
Prosbole	extinct	266.9	273.01
Prosbole	extinct	266.9	273.01
Prosbole	extinct	266.9	273.01
Prosbole	extinct	266.9	273.01
Prosbole	extinct	266.9	273.01
Prosbole	extinct	266.9	273.01
Prosbole	extinct	266.9	273.01
Prosbole	extinct	266.9	273.01
Prosbole	extinct	266.9	273.01
Prosbole	extinct	266.9	273.01
Prosbole	extinct	266.9	273.01
Prosbole	extinct	266.9	273.01
Prosbole	extinct	266.9	273.01
Prosbole	extinct	266.9	273.01
Prosbole	extinct	266.9	273.01
Prosbole	extinct	266.9	273.01
Prosbole	extinct	266.9	273.01
Prosbole	extinct	266.9	273.01
Prosbole	extinct	266.9	273.01
Prosbole	extinct	266.9	273.01
Prosbole	extinct	266.9	273.01
Prosbole	extinct	266.9	273.01
Prosbole	extinct	266.9	273.01
Sojanoneura	extinct	266.9	273.01
Sojanoneura	extinct	266.9	273.01
Sojanoneura	extinct	266.9	273.01
Sojanoneura	extinct	266.9	273.01
Sojanoneura	extinct	266.9	273.01
Sojanoneura	extinct	266.9	273.01
Sojanoneura	extinct	266.9	273.01
Sojanoneura	extinct	266.9	273.01
Sojanoneura	extinct	266.9	273.01
Sojanoneura	extinct	266.9	273.01
Sojanoneura	extinct	266.9	273.01
Sojanoneura	extinct	266.9	273.01
Sojanoneura	extinct	266.9	273.01
Sojanoneura	extinct	266.9	273.01
Sojanoneura	extinct	266.9	273.01
Sojanoneura	extinct	266.9	273.01
Sojanoneura	extinct	266.9	273.01
Sojanoneura	extinct	266.9	273.01
Sojanoneura	extinct	266.9	273.01
Sojanoneura	extinct	266.9	273.01
Sojanoneura	extinct	266.9	273.01
Sojanoneura	extinct	266.9	273.01
Sojanoneura	extinct	266.9	273.01
Sojanoneura	extinct	266.9	273.01
Sojanoneura	extinct	266.9	273.01
Sojanoneura	extinct	266.9	273.01
Sojanoneura	extinct	266.9	273.01
Sojanoneura	extinct	266.9	273.01
Sojanoneura	extinct	266.9	273.01
Sojanoneura	extinct	266.9	273.01
Sojanoneura	extinct	266.9	273.01
Sojanoneura	extinct	266.9	273.01
Sojanoneura	extinct	266.9	273.01
Sojanoneura	extinct	266.9	273.01
Sojanoneura	extinct	266.9	273.01
Sojanoneura	extinct	266.9	273.01
Sojanoneura	extinct	266.9	273.01
Sojanoneura	extinct	266.9	273.01
Sojanoneura	extinct	266.9	273.01
Sojanoneura	extinct	266.9	273.01
Sojanoneura	extinct	266.9	273.01
Sojanoneura	extinct	266.9	273.01
Sojanoneura	extinct	266.9	273.01
Sojanoneura	extinct	266.9	273.01
Sojanoneura	extinct	266.9	273.01
Sojanoneura	extinct	266.9	273.01
Sojanoneura	extinct	266.9	273.01
Sojanoneura	extinct	266.9	273.01
Sojanoneura	extinct	266.9	273.01
Sojanoneura	extinct	266.9	273.01
Sojanoneura	extinct	266.9	273.01
Sojanoneura	extinct	266.9	273.01
Sojanoneura	extinct	266.9	273.01
Sojanoneura	extinct	266.9	273.01
Sojanoneura	extinct	266.9	273.01
Sojanoneura	extinct	266.9	273.01
Sojanoneura	extinct	266.9	273.01
Sojanoneura	extinct	266.9	273.01
Sojanoneura	extinct	266.9	273.01
Sojanoneura	extinct	266.9	273.01
Sojanoneura	extinct	266.9	273.01
Sojanoneura	extinct	266.9	273.01
Sojanoneura	extinct	266.9	273.01
Sojanoneura	extinct	266.9	273.01
Sojanoneura	extinct	266.9	273.01
Sojanoneura	extinct	266.9	273.01
Sojanoneura	extinct	266.9	273.01
Sojanoneura	extinct	266.9	273.01
Sojanoneura	extinct	266.9	273.01
Sojanoneura	extinct	266.9	273.01
Sojanoneura	extinct	266.9	273.01
Sojanoneura	extinct	266.9	273.01
Sojanoneura	extinct	266.9	273.01
Sojanoneura	extinct	266.9	273.01
Sojanoneura	extinct	266.9	273.01
Sojanoneura	extinct	266.9	273.01
Sojanoneura	extinct	266.9	273.01
Sojanoneura	extinct	266.9	273.01
Sojanoneura	extinct	266.9	273.01
Sojanoneura	extinct	266.9	273.01
Sojanoneura	extinct	266.9	273.01
Sojanoneura	extinct	266.9	273.01
Sojanoneura	extinct	266.9	273.01
Sojanoneura	extinct	266.9	273.01
Sojanoneura	extinct	266.9	273.01
Anaprosbole	extinct	266.9	273.01
Anaprosbole	extinct	266.9	273.01
Anaprosbole	extinct	266.9	273.01
Cicadopsis	extinct	266.9	273.01
Ivaia	extinct	266.9	273.01
Ivaia	extinct	266.9	273.01
Ivaia	extinct	266.9	273.01
Ivaia	extinct	266.9	273.01
Ivaia	extinct	266.9	273.01
Ivaia	extinct	266.9	273.01
Kaltanopibrocha	extinct	266.9	273.01
Mundus	extinct	266.9	273.01
Permopibrocha	extinct	266.9	273.01
Prosboloneura	extinct	266.9	273.01
Prosboloneura	extinct	266.9	273.01
Prosboloneura	extinct	266.9	273.01
Prosboloneura	extinct	266.9	273.01
Prosboloneura	extinct	266.9	273.01
Prosboloneura	extinct	266.9	273.01
Prosbolopsis	extinct	266.9	273.01
Prosbolopsis	extinct	266.9	273.01
Prosbolopsis	extinct	266.9	273.01
Prosbolopsis	extinct	266.9	273.01
Prosbolopsis	extinct	266.9	273.01
Prosbolopsis	extinct	266.9	273.01
Prosbolopsis	extinct	266.9	273.01
Prosbolopsis	extinct	266.9	273.01
Prosbolopsis	extinct	266.9	273.01
Prosbolopsis	extinct	266.9	273.01
Prosbolopsis	extinct	266.9	273.01
Prosbolopsis	extinct	266.9	273.01
Prosbolopsis	extinct	266.9	273.01
Prosbolopsis	extinct	266.9	273.01
Prosbolopsis	extinct	266.9	273.01
Prosbolopsis	extinct	266.9	273.01
Prosbolopsis	extinct	266.9	273.01
Prosbolopsis	extinct	266.9	273.01
Prosbolopsis	extinct	266.9	273.01
Prosbolopsis	extinct	266.9	273.01
Prosbolopsis	extinct	266.9	273.01
Prosbolopsis	extinct	266.9	273.01
Scytoneura	extinct	266.9	273.01
Scytoneura	extinct	266.9	273.01
Scytoneura	extinct	266.9	273.01
Scytoneura	extinct	266.9	273.01
Scytoneura	extinct	266.9	273.01
Scytoneura	extinct	266.9	273.01
Scytoneura	extinct	266.9	273.01
Scytoneura	extinct	266.9	273.01
Scytoneura	extinct	266.9	273.01
Scytoneura	extinct	266.9	273.01
Scytoneura	extinct	266.9	273.01
Scytoneura	extinct	266.9	273.01
Scytoneura	extinct	266.9	273.01
Scytoneura	extinct	266.9	273.01
Scytoneura	extinct	266.9	273.01
Scytoneura	extinct	266.9	273.01
Scytoneura	extinct	266.9	273.01
Scytoneura	extinct	266.9	273.01
Scytoneura	extinct	266.9	273.01
Scytoneura	extinct	266.9	273.01
Scytoneura	extinct	266.9	273.01
Scytoneura	extinct	266.9	273.01
Scytoneura	extinct	266.9	273.01
Scytoneura	extinct	266.9	273.01
Scytoneura	extinct	266.9	273.01
Scytoneura	extinct	266.9	273.01
Scytoneura	extinct	266.9	273.01
Scytoneura	extinct	266.9	273.01
Scytoneura	extinct	266.9	273.01
Scytoneura	extinct	266.9	273.01
Scytoneura	extinct	266.9	273.01
Scytoneura	extinct	266.9	273.01
Scytoneura	extinct	266.9	273.01
Scytoneura	extinct	266.9	273.01
Scytoneura	extinct	266.9	273.01
Scytoneura	extinct	266.9	273.01
Scytoneura	extinct	266.9	273.01
Scytoneura	extinct	266.9	273.01
Scytoneura	extinct	266.9	273.01
Scytoneura	extinct	266.9	273.01
Scytoneura	extinct	266.9	273.01
Scytoneura	extinct	266.9	273.01
Scytoneura	extinct	266.9	273.01
Sojanopsylla	extinct	266.9	273.01
Sojanopsylla	extinct	266.9	273.01
Sojanopsylla	extinct	266.9	273.01
Sojanopsylla	extinct	266.9	273.01
Sojanopsylla	extinct	266.9	273.01
Sojanopsylla	extinct	266.9	273.01
Kondomoprosbole	extinct	266.9	273.01
Permolamproptera	extinct	266.9	273.01
Sarbaloptera	extinct	266.9	273.01
Scytinoptera	extinct	266.9	273.01
Scytinoptera	extinct	266.9	273.01
Scytinoptera	extinct	266.9	273.01
Scytinoptera	extinct	266.9	273.01
Scytinoptera	extinct	266.9	273.01
Scytinoptera	extinct	266.9	273.01
Scytinoptera	extinct	266.9	273.01
Scytinoptera	extinct	266.9	273.01
Scytinoptera	extinct	266.9	273.01
Scytinoptera	extinct	266.9	273.01
Scytinoptera	extinct	266.9	273.01
Scytinoptera	extinct	266.9	273.01
Scytinoptera	extinct	266.9	273.01
Scytinoptera	extinct	266.9	273.01
Scytinoptera	extinct	266.9	273.01
Scytinoptera	extinct	266.9	273.01
Scytinoptera	extinct	266.9	273.01
Scytinoptera	extinct	266.9	273.01
Scytinoptera	extinct	266.9	273.01
Scytinoptera	extinct	266.9	273.01
Scytinoptera	extinct	266.9	273.01
Scytinoptera	extinct	266.9	273.01
Scytinoptera	extinct	266.9	273.01
Scytinoptera	extinct	266.9	273.01
Scytinoptera	extinct	266.9	273.01
Scytinoptera	extinct	266.9	273.01
Scytinoptera	extinct	266.9	273.01
Scytinoptera	extinct	266.9	273.01
Scytinoptera	extinct	266.9	273.01
Scytinoptera	extinct	266.9	273.01
Scytinoptera	extinct	266.9	273.01
Scytinoptera	extinct	266.9	273.01
Scytinoptera	extinct	266.9	273.01
Scytinoptera	extinct	266.9	273.01
Scytinoptera	extinct	266.9	273.01
Scytinoptera	extinct	266.9	273.01
Scytinoptera	extinct	266.9	273.01
Scytinoptera	extinct	266.9	273.01
Scytinoptera	extinct	266.9	273.01
Scytinoptera	extinct	266.9	273.01
Scytinoptera	extinct	266.9	273.01
Scytinoptera	extinct	266.9	273.01
Scytinoptera	extinct	266.9	273.01
Scytinoptera	extinct	266.9	273.01
Scytinoptera	extinct	266.9	273.01
Scytinoptera	extinct	266.9	273.01
Scytinoptera	extinct	266.9	273.01
Scytinoptera	extinct	266.9	273.01
Scytinoptera	extinct	266.9	273.01
Scytinoptera	extinct	266.9	273.01
Scytinoptera	extinct	266.9	273.01
Scytinoptera	extinct	266.9	273.01
Scytinoptera	extinct	266.9	273.01
Scytinoptera	extinct	266.9	273.01
Scytinoptera	extinct	266.9	273.01
Scytinoptera	extinct	266.9	273.01
Scytinoptera	extinct	266.9	273.01
Scytinoptera	extinct	266.9	273.01
Scytinoptera	extinct	266.9	273.01
Scytinoptera	extinct	266.9	273.01
Scytinoptera	extinct	266.9	273.01
Scytinoptera	extinct	266.9	273.01
Scytinoptera	extinct	266.9	273.01
Scytinoptera	extinct	266.9	273.01
Scytinoptera	extinct	266.9	273.01
Scytinoptera	extinct	266.9	273.01
Scytinoptera	extinct	266.9	273.01
Scytinoptera	extinct	266.9	273.01
Scytinoptera	extinct	266.9	273.01
Scytinoptera	extinct	266.9	273.01
Scytinoptera	extinct	266.9	273.01
Scytinoptera	extinct	266.9	273.01
Scytinoptera	extinct	266.9	273.01
Scytinoptera	extinct	266.9	273.01
Scytinoptera	extinct	266.9	273.01
Scytinoptera	extinct	266.9	273.01
Scytinoptera	extinct	266.9	273.01
Scytinoptera	extinct	266.9	273.01
Scytinoptera	extinct	266.9	273.01
Scytinoptera	extinct	266.9	273.01
Scytinoptera	extinct	266.9	273.01
Scytinoptera	extinct	266.9	273.01
Scytinoptera	extinct	266.9	273.01
Scytinoptera	extinct	266.9	273.01
Scytinoptera	extinct	266.9	273.01
Scytinoptera	extinct	266.9	273.01
Scytinoptera	extinct	266.9	273.01
Scytinoptera	extinct	266.9	273.01
Scytinoptera	extinct	266.9	273.01
Scytinoptera	extinct	266.9	273.01
Scytinoptera	extinct	266.9	273.01
Scytinoptera	extinct	266.9	273.01
Scytinoptera	extinct	266.9	273.01
Scytinoptera	extinct	266.9	273.01
Reticulocicada	extinct	264.28	266.9
Permaleurodes	extinct	264.28	266.9
Tomiopsyllidium	extinct	264.28	266.9
Orthoscytina	extinct	264.28	266.9
Orthoscytina	extinct	264.28	266.9
Orthoscytina	extinct	264.28	266.9
Orthoscytina	extinct	264.28	266.9
Orthoscytina	extinct	264.28	266.9
Orthoscytina	extinct	264.28	266.9
Orthoscytina	extinct	264.28	266.9
Orthoscytina	extinct	264.28	266.9
Orthoscytina	extinct	264.28	266.9
Orthoscytina	extinct	264.28	266.9
Orthoscytina	extinct	264.28	266.9
Orthoscytina	extinct	264.28	266.9
Orthoscytina	extinct	264.28	266.9
Scytinoptera	extinct	264.28	266.9
Scytinoptera	extinct	264.28	266.9
Surijokovia	extinct	264.28	266.9
Tomioscarta	extinct	264.28	266.9
Tomioscarta	extinct	264.28	266.9
Tomioscarta	extinct	264.28	266.9
Tomioscarta	extinct	264.28	266.9
Surijokocixius	extinct	264.28	266.9
Surijokocixius	extinct	264.28	266.9
Surijokocixius	extinct	264.28	266.9
Surijokocixius	extinct	264.28	266.9
Surijokocixius	extinct	264.28	266.9
Scytophara	extinct	259.51	264.28
Scytinoptera	extinct	259.51	264.28
Scytocixius	extinct	259.51	264.28
Scytocixius	extinct	254.14	259.51
Permocixiella	extinct	254.14	259.51
Tychtoscytina	extinct	254.14	259.51
Furcascytina	extinct	254.14	259.51
Rhipiscytina	extinct	254.14	259.51
Scopiprosbole	extinct	254.14	259.51
Scytocixius	extinct	254.14	259.51
Tychticola	extinct	254.14	259.51
Dictyoprosbole	extinct	254.14	259.51
Mitchelloneura	extinct	254.14	259.51
Orthoprosbole	extinct	254.14	259.51
Orthoprosbole	extinct	254.14	259.51
Orthoscytina	extinct	254.14	259.51
Orthoscytina	extinct	254.14	259.51
Orthoscytina	extinct	254.14	259.51
Orthoscytina	extinct	254.14	259.51
Permocicada	extinct	254.14	259.51
Tychtoscarta	extinct	254.14	259.51
Permoscarta	extinct	254.14	259.51
Austroscytina	extinct	251.902	254.14
Bekkerscytina	extinct	251.902	254.14
Eoscytina	extinct	251.902	254.14
Eoscytina	extinct	251.902	254.14
Permocephalus	extinct	251.902	254.14
Permocephalus	extinct	251.902	254.14
Permocephalus	extinct	251.902	254.14
Permocephalus	extinct	251.902	254.14
Protopincombea	extinct	251.902	254.14
Permojassula	extinct	251.902	254.14
Austroprosbole	extinct	251.902	254.14
Austroprosboloides	extinct	251.902	254.14
Austroprosboloides	extinct	251.902	254.14
Austroprosboloides	extinct	251.902	254.14
Austroprosboloides	extinct	251.902	254.14
Belmontocarta	extinct	251.902	254.14
Dysmorphoscartella	extinct	251.902	254.14
Dysmorphoscartella	extinct	251.902	254.14
Ignotala	extinct	251.902	254.14
Ignotala	extinct	251.902	254.14
Ignotala	extinct	251.902	254.14
Ignotala	extinct	251.902	254.14
Megoniella	extinct	251.902	254.14
Megoniella	extinct	251.902	254.14
Megoniella	extinct	251.902	254.14
Megoniella	extinct	251.902	254.14
Aleuronympha	extinct	251.902	254.14
Aleuronympha	extinct	251.902	254.14
Aleuronympha	extinct	251.902	254.14
Aleuronympha	extinct	251.902	254.14
Permocapitus	extinct	251.902	254.14
Stenoglyphis	extinct	251.902	254.14
Tychticoloides	extinct	251.902	254.14
Paraknightia	extinct	251.902	254.14
Perissovena	extinct	251.902	254.14
Permofulgor	extinct	251.902	254.14
Permofulgor	extinct	251.902	254.14
Permofulgor	extinct	251.902	254.14
Belpsylla	extinct	251.902	254.14
Clavopsyllidium	extinct	251.902	254.14
Eopsyllidium	extinct	251.902	254.14
Eopsyllidium	extinct	251.902	254.14
Eopsyllidium	extinct	251.902	254.14
Permelania	extinct	251.902	254.14
Permopsyllidium	extinct	251.902	254.14
Permopsyllidium	extinct	251.902	254.14
Permopsyllidium	extinct	251.902	254.14
Permopsyllidium	extinct	251.902	254.14
Permopsyllidium	extinct	251.902	254.14
Permopsyllidium	extinct	251.902	254.14
Permopsyllidium	extinct	251.902	254.14
Permopsyllidium	extinct	251.902	254.14
Permopsyllidium	extinct	251.902	254.14
Permopsyllidium	extinct	251.902	254.14
Permopsyllidium	extinct	251.902	254.14
Permopsyllidium	extinct	251.902	254.14
Permopsyllidium	extinct	251.902	254.14
Permopsyllidium	extinct	251.902	254.14
Permopsylloides	extinct	251.902	254.14
Psocopsyllidium	extinct	251.902	254.14
Psocopsyllidium	extinct	251.902	254.14
Psocoscytina	extinct	251.902	254.14
Psyllidella	extinct	251.902	254.14
Psyllidiana	extinct	251.902	254.14
Eupincombea	extinct	251.902	254.14
Pincombea	extinct	251.902	254.14
Pincombea	extinct	251.902	254.14
Pincombea	extinct	251.902	254.14
Pincombea	extinct	251.902	254.14
Pincombea	extinct	251.902	254.14
Pincombea	extinct	251.902	254.14
Actinoscytina	extinct	251.902	254.14
Anomaloscytina	extinct	251.902	254.14
Anomaloscytina	extinct	251.902	254.14
Beaufortiscus	extinct	251.902	254.14
Beaufortiscus	extinct	251.902	254.14
Beaufortiscus	extinct	251.902	254.14
Beaufortiscus	extinct	251.902	254.14
Beaufortiscus	extinct	251.902	254.14
Beaufortiscus	extinct	251.902	254.14
Beaufortiscus	extinct	251.902	254.14
Beaufortiscus	extinct	251.902	254.14
Elliptoscarta	extinct	251.902	254.14
Homaloscytina	extinct	251.902	254.14
Homaloscytina	extinct	251.902	254.14
Homaloscytina	extinct	251.902	254.14
Homaloscytina	extinct	251.902	254.14
Homaloscytina	extinct	251.902	254.14
Homaloscytina	extinct	251.902	254.14
Homaloscytina	extinct	251.902	254.14
Homaloscytina	extinct	251.902	254.14
Homaloscytina	extinct	251.902	254.14
Homaloscytina	extinct	251.902	254.14
Homaloscytina	extinct	251.902	254.14
Neurobole	extinct	251.902	254.14
Orthoscytina	extinct	251.902	254.14
Orthoscytina	extinct	251.902	254.14
Orthoscytina	extinct	251.902	254.14
Orthoscytina	extinct	251.902	254.14
Orthoscytina	extinct	251.902	254.14
Orthoscytina	extinct	251.902	254.14
Orthoscytina	extinct	251.902	254.14
Orthoscytina	extinct	251.902	254.14
Orthoscytina	extinct	251.902	254.14
Orthoscytina	extinct	251.902	254.14
Orthoscytina	extinct	251.902	254.14
Orthoscytina	extinct	251.902	254.14
Orthoscytina	extinct	251.902	254.14
Permobrachus	extinct	251.902	254.14
Orthoscytina	extinct	251.902	254.14
Orthoscytina	extinct	251.902	254.14
Orthoscytina	extinct	251.902	254.14
Orthoscytina	extinct	251.902	254.14
Orthoscytina	extinct	251.902	254.14
Orthoscytina	extinct	251.902	254.14
Orthoscytina	extinct	251.902	254.14
Orthoscytina	extinct	251.902	254.14
Orthoscytina	extinct	251.902	254.14
Orthoscytina	extinct	251.902	254.14
Homaloscytina	extinct	251.902	254.14
Homaloscytina	extinct	251.902	254.14
Permobrachus	extinct	251.902	254.14
Permocicada	extinct	251.902	254.14
Permodiphthera	extinct	251.902	254.14
Permoglyphis	extinct	251.902	254.14
Permojassus	extinct	251.902	254.14
Permojassus	extinct	251.902	254.14
Permojassus	extinct	251.902	254.14
Prosbolidinella	extinct	251.902	254.14
Stenoscytina	extinct	251.902	254.14
Stenotegmocicada	extinct	251.902	254.14
Stenotegmocicada	extinct	251.902	254.14
Protopsyllidium	extinct	251.902	254.14
Protopsyllidium	extinct	251.902	254.14
Protopsyllidium	extinct	251.902	254.14
Protopsyllidium	extinct	251.902	254.14
Protopsyllidium	extinct	251.902	254.14
Protopsyllidium	extinct	251.902	254.14
Protopsyllidium	extinct	251.902	254.14
Protopsyllidium	extinct	251.902	254.14
Protopsyllidium	extinct	251.902	254.14
Protopsyllidium	extinct	251.902	254.14
Protopsyllidium	extinct	251.902	254.14
Protopsyllidium	extinct	251.902	254.14
Protopsyllidium	extinct	251.902	254.14
Protopsyllidium	extinct	251.902	254.14
Protopsyllidium	extinct	251.902	254.14
Protopsyllidium	extinct	251.902	254.14
Protopsyllidium	extinct	251.902	254.14
Protopsyllidium	extinct	251.902	254.14
Protopsyllidium	extinct	251.902	254.14
Protopsyllidium	extinct	251.902	254.14
Protopsyllidium	extinct	251.902	254.14
Protopsyllidium	extinct	251.902	254.14
Protopsyllidium	extinct	251.902	254.14
Protopsyllidium	extinct	251.902	254.14
Protopsyllidium	extinct	251.902	254.14
Protopsyllidium	extinct	251.902	254.14
Protopsyllidium	extinct	251.902	254.14
Protopsyllidium	extinct	251.902	254.14
Protopsyllidium	extinct	251.902	254.14
Protopsyllidium	extinct	251.902	254.14
Tripsyllidium	extinct	251.902	254.14
Eochiliocycla	extinct	251.902	254.14
Simulaphis	extinct	251.902	254.14
Afrostenovicia	extinct	251.902	254.14
Palaeovicia	extinct	251.902	254.14
Permagra	extinct	251.902	254.14
Permocentrus	extinct	251.902	254.14
Permovicia	extinct	251.902	254.14
Stanleyana	extinct	251.902	254.14
Stenovicia	extinct	251.902	254.14
Parapryg	extinct	251.902	254.14
Permocicada	extinct	251.902	254.14
Boreocixius	extinct	251.2	251.902
Boreocixius	extinct	251.2	251.902
Gallodunstania	extinct	244.99	247.2
Gallodunstania	extinct	244.99	247.2
Triassophyllum	extinct	244.99	247.2
Triassophyllum	extinct	244.99	247.2
Triassophyllum	extinct	244.99	247.2
Triassophyllum	extinct	244.99	247.2
Triassophyllum	extinct	244.99	247.2
Triassophyllum	extinct	244.99	247.2
Triassophyllum	extinct	244.99	247.2
Triassophyllum	extinct	244.99	247.2
Triassophyllum	extinct	244.99	247.2
Triassophyllum	extinct	244.99	247.2
Triassophyllum	extinct	244.99	247.2
Triassophyllum	extinct	244.99	247.2
Triassophyllum	extinct	244.99	247.2
Leaphis	extinct	244.99	247.2
Leaphis	extinct	244.99	247.2
Leaphis	extinct	244.99	247.2
Rhoeniella	extinct	244.99	247.2
Arlecoris	extinct	244.99	247.2
Arlecoris	extinct	244.99	247.2
Beaconiella	extinct	242.0	247.2
Beaconiella	extinct	242.0	247.2
Fletcheriana	extinct	242.0	247.2
Fletcheriana	extinct	242.0	247.2
Fletcheriana	extinct	242.0	247.2
Fletcheriana	extinct	242.0	247.2
Fletcheriana	extinct	242.0	247.2
Fletcheriana	extinct	242.0	247.2
Fletcheriana	extinct	242.0	247.2
Fletcheriana	extinct	242.0	247.2
Fletcheriana	extinct	242.0	247.2
Fletcheriana	extinct	242.0	247.2
Fletcheriana	extinct	242.0	247.2
Fletcheriana	extinct	242.0	247.2
Fletcheriana	extinct	242.0	247.2
Fletcheriana	extinct	242.0	247.2
Fletcheriana	extinct	242.0	247.2
Fletcheriana	extinct	242.0	247.2
Fletcheriana	extinct	242.0	247.2
Fletcheriana	extinct	242.0	247.2
Fletcheriana	extinct	242.0	247.2
Fletcheriana	extinct	242.0	247.2
Fletcheriana	extinct	242.0	247.2
Fletcheriana	extinct	242.0	247.2
Dysmorphoptiloides	extinct	242.0	247.2
Tennentsia	extinct	242.0	247.2
Tennentsia	extinct	242.0	247.2
Tennentsia	extinct	242.0	247.2
Tennentsia	extinct	242.0	247.2
Tennentsia	extinct	242.0	247.2
Tennentsia	extinct	242.0	247.2
Tennentsia	extinct	242.0	247.2
Tennentsia	extinct	242.0	247.2
Tennentsia	extinct	242.0	247.2
Tennentsia	extinct	242.0	247.2
Tennentsia	extinct	242.0	247.2
Mesothymbris	extinct	242.0	247.2
Triassodoecus	extinct	242.0	247.2
Mesoscytina	extinct	242.0	247.2
Mesoscytina	extinct	242.0	247.2
Mesoscytina	extinct	242.0	247.2
Mesoscytina	extinct	242.0	247.2
Mesoscytina	extinct	242.0	247.2
Mesoscytina	extinct	242.0	247.2
Karesmina	extinct	242.0	247.2
Dubiaphis	extinct	244.24	244.99
Heseneuma	extinct	244.24	244.99
Saaloscytina	extinct	244.24	244.99
Saaloscytina	extinct	244.24	244.99
Saaloscytina	extinct	244.24	244.99
Saaloscytina	extinct	244.24	244.99
Triassopsylla	extinct	243.33	244.24
Creaphis	extinct	237.0	242.0
Beaconiella	extinct	237.0	242.0
Beaconiella	extinct	237.0	242.0
Beaconiella	extinct	237.0	242.0
Beaconiella	extinct	237.0	242.0
Beaconiella	extinct	237.0	242.0
Beaconiella	extinct	237.0	242.0
Beaconiella	extinct	237.0	242.0
Beaconiella	extinct	237.0	242.0
Beaconiella	extinct	237.0	242.0
Beaconiella	extinct	237.0	242.0
Beaconiella	extinct	237.0	242.0
Beaconiella	extinct	237.0	242.0
Beaconiella	extinct	237.0	242.0
Cycloscytina	extinct	237.0	242.0
Asiocula	extinct	237.0	242.0
Asiocula	extinct	237.0	242.0
Asiocula	extinct	237.0	242.0
Asiocula	extinct	237.0	242.0
Cuanoma	extinct	237.0	242.0
Cuanoma	extinct	237.0	242.0
Cuanoma	extinct	237.0	242.0
Cuanoma	extinct	237.0	242.0
Falcarta	extinct	237.0	242.0
Falcarta	extinct	237.0	242.0
Falcarta	extinct	237.0	242.0
Falcarta	extinct	237.0	242.0
Falcarta	extinct	237.0	242.0
Falcarta	extinct	237.0	242.0
Fasolinka	extinct	237.0	242.0
Fasolinka	extinct	237.0	242.0
Fasolinka	extinct	237.0	242.0
Fasolinka	extinct	237.0	242.0
Fasolinka	extinct	237.0	242.0
Fasolinka	extinct	237.0	242.0
Krendelia	extinct	237.0	242.0
Krendelia	extinct	237.0	242.0
Krendelia	extinct	237.0	242.0
Krendelia	extinct	237.0	242.0
Krendelia	extinct	237.0	242.0
Maguviopsis	extinct	237.0	242.0
Maguviopsis	extinct	237.0	242.0
Maguviopsis	extinct	237.0	242.0
Maguviopsis	extinct	237.0	242.0
Maguviopsis	extinct	237.0	242.0
Maguviopsis	extinct	237.0	242.0
Maguviopsis	extinct	237.0	242.0
Maguviopsis	extinct	237.0	242.0
Maguviopsis	extinct	237.0	242.0
Maguviopsis	extinct	237.0	242.0
Nevicia	extinct	237.0	242.0
Nevicia	extinct	237.0	242.0
Nonescyta	extinct	237.0	242.0
Nonescyta	extinct	237.0	242.0
Phyllotexta	extinct	237.0	242.0
Phyllotexta	extinct	237.0	242.0
Phyllotexta	extinct	237.0	242.0
Phyllotexta	extinct	237.0	242.0
Phyllotexta	extinct	237.0	242.0
Phyllotexta	extinct	237.0	242.0
Phyllotexta	extinct	237.0	242.0
Phyllotexta	extinct	237.0	242.0
Phyllotexta	extinct	237.0	242.0
Sacvoyagea	extinct	237.0	242.0
Sacvoyagea	extinct	237.0	242.0
Sacvoyagea	extinct	237.0	242.0
Sacvoyagea	extinct	237.0	242.0
Sacvoyagea	extinct	237.0	242.0
Sacvoyagea	extinct	237.0	242.0
Sacvoyagea	extinct	237.0	242.0
Sacvoyagea	extinct	237.0	242.0
Sacvoyagea	extinct	237.0	242.0
Sacvoyagea	extinct	237.0	242.0
Sacvoyagea	extinct	237.0	242.0
Sacvoyagea	extinct	237.0	242.0
Sacvoyagea	extinct	237.0	242.0
Sacvoyagea	extinct	237.0	242.0
Sacvoyagea	extinct	237.0	242.0
Sacvoyagea	extinct	237.0	242.0
Sitechka	extinct	237.0	242.0
Sitechka	extinct	237.0	242.0
Coccavus	extinct	237.0	242.0
Coccavus	extinct	237.0	242.0
Coccavus	extinct	237.0	242.0
Coccavus	extinct	237.0	242.0
Shaandongia	extinct	237.0	242.0
Triknightia	extinct	237.0	242.0
Triknightia	extinct	237.0	242.0
Madygenopsyllidium	extinct	237.0	242.0
Serpentivena	extinct	237.0	242.0
Serpentivena	extinct	237.0	242.0
Serpentivena	extinct	237.0	242.0
Serpentivena	extinct	237.0	242.0
Serpentivena	extinct	237.0	242.0
Serpentivena	extinct	237.0	242.0
Serpentivena	extinct	237.0	242.0
Serpentivena	extinct	237.0	242.0
Serpentivena	extinct	237.0	242.0
Serpentivena	extinct	237.0	242.0
Beaconiella	extinct	237.0	239.48
Dracaphis	extinct	237.0	239.48
Dracaphis	extinct	237.0	239.48
Dracaphis	extinct	237.0	239.48
Shaanxioscarta	extinct	237.0	239.48
Magnacicadia	extinct	237.0	239.48
Magnacicadia	extinct	237.0	239.48
Boreocixius	extinct	237.0	239.48
Archetingis	extinct	237.0	239.48
Dunstaniodes	extinct	237.0	242.0
Siksteliana	extinct	237.0	242.0
Fulgobole	extinct	237.0	242.0
Fulgobole	extinct	237.0	242.0
Fulgobole	extinct	237.0	242.0
Fulgobole	extinct	237.0	242.0
Fulgobole	extinct	237.0	242.0
Mesojablonia	extinct	237.0	242.0
Mesojablonia	extinct	237.0	242.0
Scytachile	extinct	237.0	242.0
Scytachile	extinct	237.0	242.0
Pelorisca	extinct	237.0	242.0
Tingiopsis	extinct	237.0	242.0
Tingiopsis	extinct	237.0	242.0
Tingiopsis	extinct	237.0	242.0
Tingiopsis	extinct	237.0	242.0
Tingiopsis	extinct	237.0	242.0
Tingiopsis	extinct	237.0	242.0
Tingiopsis	extinct	237.0	242.0
Tingiopsis	extinct	237.0	242.0
Tingiopsis	extinct	237.0	242.0
Tingiopsis	extinct	237.0	242.0
Granulus	extinct	237.0	239.48
Dysmorphoptiloides	extinct	227.0	237.0
Dysmorphoptiloides	extinct	227.0	237.0
Dysmorphoptiloides	extinct	227.0	237.0
Dysmorphoptiloides	extinct	227.0	237.0
Argentinocicada	extinct	227.0	237.0
Argentinocicada	extinct	227.0	237.0
Argentinocicada	extinct	227.0	237.0
Ipsvicioides	extinct	227.0	237.0
Cacheutacicada	extinct	227.0	237.0
Yurigocimex	extinct	227.0	237.0
Lariojaprosbole	extinct	227.0	237.0
Lariojaprosbole	extinct	227.0	237.0
Mesoscytina	extinct	227.0	237.0
Szeiinia	extinct	201.3	237.0
Kerjiecoris	extinct	227.0	237.0
Dunstania	extinct	227.0	237.0
Fletcheriana	extinct	227.0	237.0
Prosbolomorpha	extinct	227.0	237.0
Bandelnielsenia	extinct	227.0	237.0
Duraznoscarta	extinct	227.0	237.0
Dysmorphoptiloides	extinct	227.0	237.0
Gallegomorphoptila	extinct	227.0	237.0
Gallegomorphoptila	extinct	227.0	237.0
Gallegomorphoptila	extinct	227.0	237.0
Gallegomorphoptila	extinct	227.0	237.0
Gallegomorphoptila	extinct	227.0	237.0
Gallegomorphoptila	extinct	227.0	237.0
Gallegomorphoptila	extinct	227.0	237.0
Gualoscarta	extinct	227.0	237.0
Gualoscarta	extinct	227.0	237.0
Tennentsia	extinct	227.0	237.0
Tennentsia	extinct	227.0	237.0
Tennentsia	extinct	227.0	237.0
Triassogereon	extinct	227.0	237.0
Fulgobole	extinct	227.0	237.0
Fulgobole	extinct	227.0	237.0
Fulgobole	extinct	227.0	237.0
Suljuktaja	extinct	227.0	237.0
Popovigocimex	extinct	227.0	237.0
Saaloscytina	extinct	227.0	237.0
Saaloscytina	extinct	227.0	237.0
Saaloscytina	extinct	227.0	237.0
Saaloscytina	extinct	227.0	237.0
Saaloscytina	extinct	227.0	237.0
Saaloscytina	extinct	227.0	237.0
Saaloscytina	extinct	227.0	237.0
Saaloscytina	extinct	227.0	237.0
Apheloscyta	extinct	227.0	237.0
Argentinoscytina	extinct	227.0	237.0
Cuyanoscytinum	extinct	227.0	237.0
Disivicia	extinct	227.0	237.0
Potrerillia	extinct	227.0	237.0
Scytinoptera	extinct	227.0	237.0
Tipuloidea	extinct	227.0	237.0
Tipuloidea	extinct	227.0	237.0
Crypsacorixa	extinct	227.0	237.0
Cutitegmena	extinct	227.0	237.0
Lacocorixa	extinct	227.0	237.0
Kerjieprosbole	extinct	227.0	237.0
Lacunisbole	extinct	227.0	237.0
Leptoprosbole	extinct	227.0	237.0
Dytoscytina	extinct	201.3	237.0
Mesojassus	extinct	208.5	227.0
Mesojassus	extinct	208.5	227.0
Mesojassus	extinct	208.5	227.0
Mesojassus	extinct	208.5	227.0
Mesojassus	extinct	208.5	227.0
Mesojassus	extinct	208.5	227.0
Mesojassus	extinct	208.5	227.0
Mesojassus	extinct	208.5	227.0
Mesojassus	extinct	208.5	227.0
Mesojassus	extinct	208.5	227.0
Mesojassus	extinct	208.5	227.0
Mesojassus	extinct	208.5	227.0
Mesojassus	extinct	208.5	227.0
Mesojassus	extinct	208.5	227.0
Mesojassus	extinct	208.5	227.0
Mesojassus	extinct	208.5	227.0
Mesojassus	extinct	208.5	227.0
Mesojassus	extinct	208.5	227.0
Mesojassus	extinct	208.5	227.0
Mesojassus	extinct	208.5	227.0
Mesojassus	extinct	208.5	227.0
Mesojassus	extinct	208.5	227.0
Mesojassus	extinct	208.5	227.0
Mesojassus	extinct	208.5	227.0
Mesojassus	extinct	208.5	227.0
Mesojassus	extinct	208.5	227.0
Mesojassus	extinct	208.5	227.0
Mesojassus	extinct	208.5	227.0
Mesojassus	extinct	208.5	227.0
Mesojassus	extinct	208.5	227.0
Mesojassus	extinct	208.5	227.0
Mesojassus	extinct	208.5	227.0
Mesojassus	extinct	208.5	227.0
Mesojassus	extinct	208.5	227.0
Mesojassus	extinct	208.5	227.0
Mesojassus	extinct	208.5	227.0
Mesojassus	extinct	208.5	227.0
Mesojassus	extinct	208.5	227.0
Mesojassus	extinct	208.5	227.0
Mesojassus	extinct	208.5	227.0
Mesojassus	extinct	208.5	227.0
Mesojassus	extinct	208.5	227.0
Mesojassus	extinct	208.5	227.0
Mesojassus	extinct	208.5	227.0
Mesojassus	extinct	208.5	227.0
Mesojassus	extinct	208.5	227.0
Mesojassus	extinct	208.5	227.0
Mesojassus	extinct	208.5	227.0
Mesojassus	extinct	208.5	227.0
Mesojassus	extinct	208.5	227.0
Mesojassus	extinct	208.5	227.0
Mesojassus	extinct	208.5	227.0
Mesojassus	extinct	208.5	227.0
Mesojassus	extinct	208.5	227.0
Mesojassus	extinct	208.5	227.0
Mesojassus	extinct	208.5	227.0
Mesojassus	extinct	208.5	227.0
Triassonepa	extinct	208.5	227.0
Triassonepa	extinct	208.5	227.0
Triassonepa	extinct	208.5	227.0
Triassonepa	extinct	208.5	227.0
Triassonepa	extinct	208.5	227.0
Triassonepa	extinct	208.5	227.0
Triassonepa	extinct	208.5	227.0
Triassonepa	extinct	208.5	227.0
Triassonepa	extinct	208.5	227.0
Triassonepa	extinct	208.5	227.0
Triassonepa	extinct	208.5	227.0
Triassonepa	extinct	208.5	227.0
Triassonepa	extinct	208.5	227.0
Triassonepa	extinct	208.5	227.0
Triassonepa	extinct	208.5	227.0
Triassonepa	extinct	208.5	227.0
Triassonepa	extinct	208.5	227.0
Triassonepa	extinct	208.5	227.0
Triassonepa	extinct	208.5	227.0
Triassonepa	extinct	208.5	227.0
Triassonepa	extinct	208.5	227.0
Triassonepa	extinct	208.5	227.0
Triassonepa	extinct	208.5	227.0
Triassonepa	extinct	208.5	227.0
Triassonepa	extinct	208.5	227.0
Triassonepa	extinct	208.5	227.0
Triassonepa	extinct	208.5	227.0
Triassonepa	extinct	208.5	227.0
Triassonepa	extinct	208.5	227.0
Triassonepa	extinct	208.5	227.0
Triassonepa	extinct	208.5	227.0
Triassonepa	extinct	208.5	227.0
Triassonepa	extinct	208.5	227.0
Triassonepa	extinct	208.5	227.0
Triassonepa	extinct	208.5	227.0
Triassonepa	extinct	208.5	227.0
Triassonepa	extinct	208.5	227.0
Triassonepa	extinct	208.5	227.0
Triassonepa	extinct	208.5	227.0
Triassonepa	extinct	208.5	227.0
Triassonepa	extinct	208.5	227.0
Triassonepa	extinct	208.5	227.0
Triassonepa	extinct	208.5	227.0
Triassonepa	extinct	208.5	227.0
Triassonepa	extinct	208.5	227.0
Triassonepa	extinct	208.5	227.0
Triassonepa	extinct	208.5	227.0
Triassonepa	extinct	208.5	227.0
Triassonepa	extinct	208.5	227.0
Triassonepa	extinct	208.5	227.0
Triassonepa	extinct	208.5	227.0
Triassonepa	extinct	208.5	227.0
Triassonepa	extinct	208.5	227.0
Triassonepa	extinct	208.5	227.0
Triassonepa	extinct	208.5	227.0
Triassonepa	extinct	208.5	227.0
Triassonepa	extinct	208.5	227.0
Triassonepa	extinct	208.5	227.0
Mesojassula	extinct	208.5	227.0
Chiliocycla	extinct	208.5	227.0
Chiliocycla	extinct	208.5	227.0
Crosbella	extinct	208.5	227.0
Crosbella	extinct	208.5	227.0
Crosbella	extinct	208.5	227.0
Crosbella	extinct	208.5	227.0
Crosbella	extinct	208.5	227.0
Crosbella	extinct	208.5	227.0
Crosbella	extinct	208.5	227.0
Crosbella	extinct	208.5	227.0
Crosbella	extinct	208.5	227.0
Crosbella	extinct	208.5	227.0
Hylicella	extinct	208.5	227.0
Hylicella	extinct	208.5	227.0
Hylicella	extinct	208.5	227.0
Hylicella	extinct	208.5	227.0
Hylicella	extinct	208.5	227.0
Hylicella	extinct	208.5	227.0
Hylicella	extinct	208.5	227.0
Hylicella	extinct	208.5	227.0
Mesocixiodes	extinct	208.5	227.0
Mesocixiodes	extinct	208.5	227.0
Mesocixiodes	extinct	208.5	227.0
Mesocixiodes	extinct	208.5	227.0
Mesothymbris	extinct	208.5	227.0
Mesothymbris	extinct	208.5	227.0
Mesothymbris	extinct	208.5	227.0
Mesothymbris	extinct	208.5	227.0
Mesothymbris	extinct	208.5	227.0
Mesothymbris	extinct	208.5	227.0
Mesothymbris	extinct	208.5	227.0
Mesothymbris	extinct	208.5	227.0
Mesothymbris	extinct	208.5	227.0
Mesothymbris	extinct	208.5	227.0
Mesothymbris	extinct	208.5	227.0
Mesothymbris	extinct	208.5	227.0
Mesothymbris	extinct	208.5	227.0
Mesothymbris	extinct	208.5	227.0
Mesothymbris	extinct	208.5	227.0
Mesothymbris	extinct	208.5	227.0
Mesothymbris	extinct	208.5	227.0
Mesothymbris	extinct	208.5	227.0
Mesothymbris	extinct	208.5	227.0
Mesothymbris	extinct	208.5	227.0
Mesothymbris	extinct	208.5	227.0
Mesothymbris	extinct	208.5	227.0
Mesothymbris	extinct	208.5	227.0
Mesothymbris	extinct	208.5	227.0
Mesothymbris	extinct	208.5	227.0
Triassoscelis	extinct	208.5	227.0
Triassoscelis	extinct	208.5	227.0
Triassoscelis	extinct	208.5	227.0
Ipsvicia	extinct	208.5	227.0
Ipsvicia	extinct	208.5	227.0
Ipsvicia	extinct	208.5	227.0
Ipsvicia	extinct	208.5	227.0
Ipsvicia	extinct	208.5	227.0
Ipsvicia	extinct	208.5	227.0
Ipsvicia	extinct	208.5	227.0
Ipsvicia	extinct	208.5	227.0
Ipsvicia	extinct	208.5	227.0
Ipsvicia	extinct	208.5	227.0
Ipsvicia	extinct	208.5	227.0
Ipsvicia	extinct	208.5	227.0
Ipsvicia	extinct	208.5	227.0
Ipsvicia	extinct	208.5	227.0
Ipsvicia	extinct	208.5	227.0
Ipsvicia	extinct	208.5	227.0
Ipsvicia	extinct	208.5	227.0
Ipsvicia	extinct	208.5	227.0
Ipsvicia	extinct	208.5	227.0
Ipsvicia	extinct	208.5	227.0
Ipsvicia	extinct	208.5	227.0
Ipsvicia	extinct	208.5	227.0
Ipsvicia	extinct	208.5	227.0
Ipsvicia	extinct	208.5	227.0
Ipsvicia	extinct	208.5	227.0
Ipsvicia	extinct	208.5	227.0
Ipsvicia	extinct	208.5	227.0
Ipsvicia	extinct	208.5	227.0
Ipsvicia	extinct	208.5	227.0
Ipsvicia	extinct	208.5	227.0
Ipsvicia	extinct	208.5	227.0
Ipsvicia	extinct	208.5	227.0
Ipsvicia	extinct	208.5	227.0
Ipsvicia	extinct	208.5	227.0
Ipsvicia	extinct	208.5	227.0
Ipsvicia	extinct	208.5	227.0
Ipsvicia	extinct	208.5	227.0
Ipsvicia	extinct	208.5	227.0
Ipsvicia	extinct	208.5	227.0
Ipsvicia	extinct	208.5	227.0
Ipsvicia	extinct	208.5	227.0
Ipsvicia	extinct	208.5	227.0
Ipsvicia	extinct	208.5	227.0
Ipsvicia	extinct	208.5	227.0
Ipsvicia	extinct	208.5	227.0
Ipsvicia	extinct	208.5	227.0
Ipsvicia	extinct	208.5	227.0
Ipsvicia	extinct	208.5	227.0
Ipsviciopsis	extinct	208.5	227.0
Ipsviciopsis	extinct	208.5	227.0
Ipsviciopsis	extinct	208.5	227.0
Ipsviciopsis	extinct	208.5	227.0
Ipsviciopsis	extinct	208.5	227.0
Ipsviciopsis	extinct	208.5	227.0
Ipsviciopsis	extinct	208.5	227.0
Ipsviciopsis	extinct	208.5	227.0
Ipsviciopsis	extinct	208.5	227.0
Ipsviciopsis	extinct	208.5	227.0
Ipsviciopsis	extinct	208.5	227.0
Ipsviciopsis	extinct	208.5	227.0
Ipsviciopsis	extinct	208.5	227.0
Ipsviciopsis	extinct	208.5	227.0
Ipsviciopsis	extinct	208.5	227.0
Ipsviciopsis	extinct	208.5	227.0
Ipsviciopsis	extinct	208.5	227.0
Ipsviciopsis	extinct	208.5	227.0
Ipsviciopsis	extinct	208.5	227.0
Ipsviciopsis	extinct	208.5	227.0
Ipsviciopsis	extinct	208.5	227.0
Ipsviciopsis	extinct	208.5	227.0
Ipsviciopsis	extinct	208.5	227.0
Ipsviciopsis	extinct	208.5	227.0
Ipsviciopsis	extinct	208.5	227.0
Ipsviciopsis	extinct	208.5	227.0
Ipsviciopsis	extinct	208.5	227.0
Ipsviciopsis	extinct	208.5	227.0
Ipsviciopsis	extinct	208.5	227.0
Ipsviciopsis	extinct	208.5	227.0
Ipsviciopsis	extinct	208.5	227.0
Ipsviciopsis	extinct	208.5	227.0
Ipsviciopsis	extinct	208.5	227.0
Ipsviciopsis	extinct	208.5	227.0
Ipsviciopsis	extinct	208.5	227.0
Ipsviciopsis	extinct	208.5	227.0
Ipsviciopsis	extinct	208.5	227.0
Ipsviciopsis	extinct	208.5	227.0
Ipsviciopsis	extinct	208.5	227.0
Ipsviciopsis	extinct	208.5	227.0
Ipsviciopsis	extinct	208.5	227.0
Ipsviciopsis	extinct	208.5	227.0
Ipsviciopsis	extinct	208.5	227.0
Ipsviciopsis	extinct	208.5	227.0
Ipsviciopsis	extinct	208.5	227.0
Ipsviciopsis	extinct	208.5	227.0
Ipsviciopsis	extinct	208.5	227.0
Ipsviciopsis	extinct	208.5	227.0
Ipsviciopsis	extinct	208.5	227.0
Ipsviciopsis	extinct	208.5	227.0
Ipsviciopsis	extinct	208.5	227.0
Ipsviciopsis	extinct	208.5	227.0
Ipsviciopsis	extinct	208.5	227.0
Ipsviciopsis	extinct	208.5	227.0
Heterochterus	extinct	208.5	227.0
Heterochterus	extinct	208.5	227.0
Knezouria	extinct	208.5	227.0
Heterojassus	extinct	208.5	227.0
Heteronella	extinct	208.5	227.0
Hexascytina	extinct	208.5	227.0
Hexascytina	extinct	208.5	227.0
Hexascytina	extinct	208.5	227.0
Hexascytina	extinct	208.5	227.0
Hexascytina	extinct	208.5	227.0
Hexascytina	extinct	208.5	227.0
Hexascytina	extinct	208.5	227.0
Hexascytina	extinct	208.5	227.0
Hexascytina	extinct	208.5	227.0
Hexascytina	extinct	208.5	227.0
Hexascytina	extinct	208.5	227.0
Hexascytina	extinct	208.5	227.0
Hexascytina	extinct	208.5	227.0
Hexascytina	extinct	208.5	227.0
Microscytinella	extinct	208.5	227.0
Triassothea	extinct	208.5	227.0
Triassothea	extinct	208.5	227.0
Triassothea	extinct	208.5	227.0
Triassothea	extinct	208.5	227.0
Triassothea	extinct	208.5	227.0
Triassothea	extinct	208.5	227.0
Triassothea	extinct	208.5	227.0
Triassothea	extinct	208.5	227.0
Triassothea	extinct	208.5	227.0
Triassothea	extinct	208.5	227.0
Triassothea	extinct	208.5	227.0
Triassothea	extinct	208.5	227.0
Triassothea	extinct	208.5	227.0
Triassothea	extinct	208.5	227.0
Triassothea	extinct	208.5	227.0
Triassothea	extinct	208.5	227.0
Triassothea	extinct	208.5	227.0
Triassothea	extinct	208.5	227.0
Triassothea	extinct	208.5	227.0
Triassothea	extinct	208.5	227.0
Triassothea	extinct	208.5	227.0
Triassothea	extinct	208.5	227.0
Triassothea	extinct	208.5	227.0
Triassothea	extinct	208.5	227.0
Triassothea	extinct	208.5	227.0
Triassothea	extinct	208.5	227.0
Triassothea	extinct	208.5	227.0
Triassothea	extinct	208.5	227.0
Triassothea	extinct	208.5	227.0
Triassothea	extinct	208.5	227.0
Triassothea	extinct	208.5	227.0
Triassothea	extinct	208.5	227.0
Triassothea	extinct	208.5	227.0
Triassothea	extinct	208.5	227.0
Triassothea	extinct	208.5	227.0
Triassothea	extinct	208.5	227.0
Triassothea	extinct	208.5	227.0
Triassothea	extinct	208.5	227.0
Triassothea	extinct	208.5	227.0
Triassothea	extinct	208.5	227.0
Triassothea	extinct	208.5	227.0
Triassothea	extinct	208.5	227.0
Triassothea	extinct	208.5	227.0
Triassothea	extinct	208.5	227.0
Triassothea	extinct	208.5	227.0
Triassothea	extinct	208.5	227.0
Triassothea	extinct	208.5	227.0
Triassothea	extinct	208.5	227.0
Triassothea	extinct	208.5	227.0
Triassothea	extinct	208.5	227.0
Triassothea	extinct	208.5	227.0
Triassothea	extinct	208.5	227.0
Triassothea	extinct	208.5	227.0
Triassothea	extinct	208.5	227.0
Triassothea	extinct	208.5	227.0
Triassothea	extinct	208.5	227.0
Crosbixius	extinct	208.5	227.0
Crosbixius	extinct	208.5	227.0
Tricrosbia	extinct	208.5	227.0
Tricrosbia	extinct	208.5	227.0
Mesodiphthera	extinct	208.5	227.0
Mesodiphthera	extinct	208.5	227.0
Mesodiphthera	extinct	208.5	227.0
Mesodiphthera	extinct	208.5	227.0
Mesodiphthera	extinct	208.5	227.0
Mesodiphthera	extinct	208.5	227.0
Mesodiphthera	extinct	208.5	227.0
Mesodiphthera	extinct	208.5	227.0
Mesodiphthera	extinct	208.5	227.0
Mesodiphthera	extinct	208.5	227.0
Mesodiphthera	extinct	208.5	227.0
Tardilly	extinct	208.5	227.0
Tardilly	extinct	208.5	227.0
Triassoaphis	extinct	208.5	227.0
Triassocoris	extinct	208.5	227.0
Triassocoris	extinct	208.5	227.0
Triassocoris	extinct	208.5	227.0
Triassocoris	extinct	208.5	227.0
Lufengnacta	extinct	208.5	227.0
Dunstania	extinct	208.5	227.0
Dunstania	extinct	208.5	227.0
Fletcheriana	extinct	208.5	227.0
Paradunstania	extinct	208.5	227.0
Carsburgia	extinct	208.5	227.0
Carsburgia	extinct	208.5	227.0
Carsburgia	extinct	208.5	227.0
Carsburgia	extinct	208.5	227.0
Dysmorphoptiloides	extinct	208.5	227.0
Dysmorphoptiloides	extinct	208.5	227.0
Dysmorphoptiloides	extinct	208.5	227.0
Dysmorphoptiloides	extinct	208.5	227.0
Dysmorphoptiloides	extinct	208.5	227.0
Dysmorphoptiloides	extinct	208.5	227.0
Dysmorphoptiloides	extinct	208.5	227.0
Dysmorphoptiloides	extinct	208.5	227.0
Dysmorphoptiloides	extinct	208.5	227.0
Dysmorphoptiloides	extinct	208.5	227.0
Dysmorphoptiloides	extinct	208.5	227.0
Dysmorphoptiloides	extinct	208.5	227.0
Dysmorphoptiloides	extinct	208.5	227.0
Dysmorphoptiloides	extinct	208.5	227.0
Dysmorphoptiloides	extinct	208.5	227.0
Dysmorphoptiloides	extinct	208.5	227.0
Dysmorphoptiloides	extinct	208.5	227.0
Dysmorphoptiloides	extinct	208.5	227.0
Dysmorphoptiloides	extinct	208.5	227.0
Dysmorphoptiloides	extinct	208.5	227.0
Dysmorphoptiloides	extinct	208.5	227.0
Dysmorphoptiloides	extinct	208.5	227.0
Dysmorphoptiloides	extinct	208.5	227.0
Dysmorphoptiloides	extinct	208.5	227.0
Dysmorphoptiloides	extinct	208.5	227.0
Dysmorphoptiloides	extinct	208.5	227.0
Dysmorphoptiloides	extinct	208.5	227.0
Dysmorphoptiloides	extinct	208.5	227.0
Dysmorphoptiloides	extinct	208.5	227.0
Dysmorphoptiloides	extinct	208.5	227.0
Dysmorphoptiloides	extinct	208.5	227.0
Dysmorphoptiloides	extinct	208.5	227.0
Dysmorphoptiloides	extinct	208.5	227.0
Dysmorphoptiloides	extinct	208.5	227.0
Dysmorphoptiloides	extinct	208.5	227.0
Dysmorphoptiloides	extinct	208.5	227.0
Dysmorphoptiloides	extinct	208.5	227.0
Dysmorphoptiloides	extinct	208.5	227.0
Dysmorphoptiloides	extinct	208.5	227.0
Dysmorphoptiloides	extinct	208.5	227.0
Dysmorphoptiloides	extinct	208.5	227.0
Dysmorphoptiloides	extinct	208.5	227.0
Dysmorphoptiloides	extinct	208.5	227.0
Dysmorphoptiloides	extinct	208.5	227.0
Dysmorphoptiloides	extinct	208.5	227.0
Dysmorphoptiloides	extinct	208.5	227.0
Dysmorphoptiloides	extinct	208.5	227.0
Dysmorphoptiloides	extinct	208.5	227.0
Dysmorphoptiloides	extinct	208.5	227.0
Dysmorphoptiloides	extinct	208.5	227.0
Dysmorphoptiloides	extinct	208.5	227.0
Dysmorphoptiloides	extinct	208.5	227.0
Dysmorphoptiloides	extinct	208.5	227.0
Dysmorphoptiloides	extinct	208.5	227.0
Dysmorphoptiloides	extinct	208.5	227.0
Dysmorphoptiloides	extinct	208.5	227.0
Dysmorphoptiloides	extinct	208.5	227.0
Eoscarterella	extinct	208.5	227.0
Eoscarterella	extinct	208.5	227.0
Eoscarterella	extinct	208.5	227.0
Mesocixius	extinct	208.5	227.0
Mesocixius	extinct	208.5	227.0
Mesocixius	extinct	208.5	227.0
Mesocixius	extinct	208.5	227.0
Mesocixius	extinct	208.5	227.0
Mesocixius	extinct	208.5	227.0
Mesonirvana	extinct	208.5	227.0
Mesonirvana	extinct	208.5	227.0
Mesonirvana	extinct	208.5	227.0
Mesonirvana	extinct	208.5	227.0
Mesonirvana	extinct	208.5	227.0
Mesonirvana	extinct	208.5	227.0
Mesonirvana	extinct	208.5	227.0
Mesonirvana	extinct	208.5	227.0
Mesonirvana	extinct	208.5	227.0
Mesonirvana	extinct	208.5	227.0
Mesonirvana	extinct	208.5	227.0
Mesonirvana	extinct	208.5	227.0
Mesonirvana	extinct	208.5	227.0
Mesonirvana	extinct	208.5	227.0
Mesonirvana	extinct	208.5	227.0
Mesonirvana	extinct	208.5	227.0
Mesonirvana	extinct	208.5	227.0
Mesonirvana	extinct	208.5	227.0
Mesonirvana	extinct	208.5	227.0
Mesonirvana	extinct	208.5	227.0
Mesonirvana	extinct	208.5	227.0
Mesonirvana	extinct	208.5	227.0
Mesonirvana	extinct	208.5	227.0
Mesonirvana	extinct	208.5	227.0
Mesonirvana	extinct	208.5	227.0
Mesonirvana	extinct	208.5	227.0
Tennentsia	extinct	208.5	227.0
Tennentsia	extinct	208.5	227.0
Tennentsia	extinct	208.5	227.0
Tennentsia	extinct	208.5	227.0
Tennentsia	extinct	208.5	227.0
Tennentsia	extinct	208.5	227.0
Tennentsia	extinct	208.5	227.0
Triassocixius	extinct	208.5	227.0
Trifidella	extinct	208.5	227.0
Trifidella	extinct	208.5	227.0
Trifidella	extinct	208.5	227.0
Trifidella	extinct	208.5	227.0
Trifidella	extinct	208.5	227.0
Trifidella	extinct	208.5	227.0
Mesogereon	extinct	208.5	227.0
Mesogereon	extinct	208.5	227.0
Mesogereon	extinct	208.5	227.0
Mesogereon	extinct	208.5	227.0
Mesogereon	extinct	208.5	227.0
Hallakkungis	extinct	208.5	227.0
Platyscytinella	extinct	208.5	227.0
Platyscytinella	extinct	208.5	227.0
Platyscytinella	extinct	208.5	227.0
Platyscytinella	extinct	208.5	227.0
Platyscytinella	extinct	208.5	227.0
Platyscytinella	extinct	208.5	227.0
Platyscytinella	extinct	208.5	227.0
Platyscytinella	extinct	208.5	227.0
Platyscytinella	extinct	208.5	227.0
Platyscytinella	extinct	208.5	227.0
Platyscytinella	extinct	208.5	227.0
Ipsvicia	extinct	208.5	227.0
Triscytina	extinct	208.5	227.0
Woottonia	extinct	208.5	227.0
Sinisbole	extinct	208.5	227.0
Apheloscyta	extinct	208.5	227.0
Apheloscyta	extinct	208.5	227.0
Apheloscyta	extinct	208.5	227.0
Eurymelidium	extinct	208.5	227.0
Eurymelidium	extinct	208.5	227.0
Eurymelidium	extinct	208.5	227.0
Eurymelidium	extinct	208.5	227.0
Eurymelidium	extinct	208.5	227.0
Eurymelidium	extinct	208.5	227.0
Eurymelidium	extinct	208.5	227.0
Eurymelidium	extinct	208.5	227.0
Eurymelidium	extinct	208.5	227.0
Mesoscytina	extinct	208.5	227.0
Mesoscytina	extinct	208.5	227.0
Mesoscytina	extinct	208.5	227.0
Mesoscytina	extinct	208.5	227.0
Mesoscytina	extinct	208.5	227.0
Mesoscytina	extinct	208.5	227.0
[truncated: 1,242 more rows]

## Sheet: Holometabola_genus_level
Taxon_name	Status	MinAge	MaxAge
[truncated: 3,122 more rows]

[truncated: 17 more sheets: Palaeoptera_genus_level, Polyneoptera_genus_level, Acercaria_familiy_level, Holometabola_family_level, Palaeoptera_family_level, Polyneoptera_family_level, Family_family_level, MCDD_assignation, CO2, O2, Continental_fragmentation, Temperature, Spore_plants, Polypodiales, Non_polypodiales, Gymnosperms, References]
