# Supplementary material for: Multiple drivers and lineage-specific insect extinctions during the Permo–Triassic
Source: Nat Commun. 2022 Dec 6;13:7512. doi: 10.1038/s41467-022-35284-4 (PMC9726944; doi:10.1038/s41467-022-35284-4)
Supplement: Supplementary file 5 — Supplementary Code [file 41467_2022_35284_MOESM5_ESM.txt]

#######################
##### Genus level #####
#######################

R
source("pyrate_utilities.r")
extract.ages("./Datasets/PermoT/genus/tt_gen.txt", replicates=10)
q("no")

python3.8 PyRate.py ./Datasets/PermoT/genus/tt_gen_PyRate.py -j 1 -qShift ./fixShift/stagesPT.txt -mG -PPmodeltest   #####  Best model: TPP 100101.563  97849.67   90561.479 ######

python3.8 PyRate.py ./Datasets/PermoT/genus/tt_gen_PyRate.py -A 4 -qShift ./fixShift/stagesPT.txt -mG -j 1 -pP 1.5 0 -edgeShift 295.0 204.5 -min_dt 2 -n 50000000 -p 50000 -s 50000 -wd PermoTrias/RJMCMC-5 -out _RJMCMC-5
python3.8 PyRate.py ./Datasets/PermoT/genus/tt_gen_PyRate.py -A 4 -qShift ./fixShift/stagesPT.txt -mG -j 2 -pP 1.5 0 -edgeShift 295.0 204.5 -min_dt 2 -n 50000000 -p 50000 -s 50000 -wd PermoTrias/RJMCMC-5 -out _RJMCMC-5
python3.8 PyRate.py ./Datasets/PermoT/genus/tt_gen_PyRate.py -A 4 -qShift ./fixShift/stagesPT.txt -mG -j 3 -pP 1.5 0 -edgeShift 295.0 204.5 -min_dt 2 -n 50000000 -p 50000 -s 50000 -wd PermoTrias/RJMCMC-5 -out _RJMCMC-5
python3.8 PyRate.py ./Datasets/PermoT/genus/tt_gen_PyRate.py -A 4 -qShift ./fixShift/stagesPT.txt -mG -j 4 -pP 1.5 0 -edgeShift 295.0 204.5 -min_dt 2 -n 50000000 -p 50000 -s 50000 -wd PermoTrias/RJMCMC-5 -out _RJMCMC-5
python3.8 PyRate.py ./Datasets/PermoT/genus/tt_gen_PyRate.py -A 4 -qShift ./fixShift/stagesPT.txt -mG -j 5 -pP 1.5 0 -edgeShift 295.0 204.5 -min_dt 2 -n 50000000 -p 50000 -s 50000 -wd PermoTrias/RJMCMC-5 -out _RJMCMC-5
python3.8 PyRate.py ./Datasets/PermoT/genus/tt_gen_PyRate.py -A 4 -qShift ./fixShift/stagesPT.txt -mG -j 6 -pP 1.5 0 -edgeShift 295.0 204.5 -min_dt 2 -n 50000000 -p 50000 -s 50000 -wd PermoTrias/RJMCMC-5 -out _RJMCMC-5
python3.8 PyRate.py ./Datasets/PermoT/genus/tt_gen_PyRate.py -A 4 -qShift ./fixShift/stagesPT.txt -mG -j 7 -pP 1.5 0 -edgeShift 295.0 204.5 -min_dt 2 -n 50000000 -p 50000 -s 50000 -wd PermoTrias/RJMCMC-5 -out _RJMCMC-5
python3.8 PyRate.py ./Datasets/PermoT/genus/tt_gen_PyRate.py -A 4 -qShift ./fixShift/stagesPT.txt -mG -j 8 -pP 1.5 0 -edgeShift 295.0 204.5 -min_dt 2 -n 50000000 -p 50000 -s 50000 -wd PermoTrias/RJMCMC-5 -out _RJMCMC-5
python3.8 PyRate.py ./Datasets/PermoT/genus/tt_gen_PyRate.py -A 4 -qShift ./fixShift/stagesPT.txt -mG -j 9 -pP 1.5 0 -edgeShift 295.0 204.5 -min_dt 2 -n 50000000 -p 50000 -s 50000 -wd PermoTrias/RJMCMC-5 -out _RJMCMC-5
python3.8 PyRate.py ./Datasets/PermoT/genus/tt_gen_PyRate.py -A 4 -qShift ./fixShift/stagesPT.txt -mG -j 10 -pP 1.5 0 -edgeShift 295.0 204.5 -min_dt 2 -n 50000000 -p 50000 -s 50000 -wd PermoTrias/RJMCMC-5 -out _RJMCMC-5
python3.8 PyRate.py -combLogRJ ./PermoTrias/RJMCMC-5/pyrate_mcmc_logs/ -b 0.1 -col_tag posterior root_age death_age 
python3.8 PyRate.py -plotRJ ./PermoTrias/RJMCMC-5/pyrate_mcmc_logs/ -tag combined -grid_plot 0.1 -root_plot 293.52 -min_age_plot 204.5

#### Extract te ts ####
python3.8 PyRate.py -ginput ./PermoTrias/RJMCMC-5/pyrate_mcmc_logs/ -tag tt_gen -b 0.1

#### LTTT plot ####
python3.8 PyRate.py -d ./PermoTrias/RJMCMC-5/pyrate_mcmc_logs/TeTs-RJMCMC5.txt -ltt 1

#### Plot q shift #### ####
python3.8 PyRate.py -plotQ ./PermoTrias/RJMCMC-5/pyrate_mcmc_logs/tt_gen_1_RJMCMC-5_Grj_mcmc.log -qShift ./fixShift/stagesPT.txt -b 100 
python3.8 PyRate.py -plotQ ./PermoTrias/RJMCMC-5/pyrate_mcmc_logs/tt_gen_2_RJMCMC-5_Grj_mcmc.log -qShift ./fixShift/stagesPT.txt -b 100 
python3.8 PyRate.py -plotQ ./PermoTrias/RJMCMC-5/pyrate_mcmc_logs/tt_gen_3_RJMCMC-5_Grj_mcmc.log -qShift ./fixShift/stagesPT.txt -b 100 
python3.8 PyRate.py -plotQ ./PermoTrias/RJMCMC-5/pyrate_mcmc_logs/tt_gen_4_RJMCMC-5_Grj_mcmc.log -qShift ./fixShift/stagesPT.txt -b 100
python3.8 PyRate.py -plotQ ./PermoTrias/RJMCMC-5/pyrate_mcmc_logs/tt_gen_5_RJMCMC-5_Grj_mcmc.log -qShift ./fixShift/stagesPT.txt -b 100 
python3.8 PyRate.py -plotQ ./PermoTrias/RJMCMC-5/pyrate_mcmc_logs/tt_gen_6_RJMCMC-5_Grj_mcmc.log -qShift ./fixShift/stagesPT.txt -b 100 
python3.8 PyRate.py -plotQ ./PermoTrias/RJMCMC-5/pyrate_mcmc_logs/tt_gen_7_RJMCMC-5_Grj_mcmc.log -qShift ./fixShift/stagesPT.txt -b 100 
python3.8 PyRate.py -plotQ ./PermoTrias/RJMCMC-5/pyrate_mcmc_logs/tt_gen_8_RJMCMC-5_Grj_mcmc.log -qShift ./fixShift/stagesPT.txt -b 100 
python3.8 PyRate.py -plotQ ./PermoTrias/RJMCMC-5/pyrate_mcmc_logs/tt_gen_9_RJMCMC-5_Grj_mcmc.log -qShift ./fixShift/stagesPT.txt -b 100 
python3.8 PyRate.py -plotQ ./PermoTrias/RJMCMC-5/pyrate_mcmc_logs/tt_gen_10_RJMCMC-5_Grj_mcmc.log -qShift ./fixShift/stagesPT.txt -b 100 


#########################
###### Family level #####
#########################

R
source("pyrate_utilities.r")
extract.ages("./Datasets/PermoT/fam/tt_fam.txt", replicates=10)
q("no")
python3.8 PyRate.py ./Datasets/PermoT/fam/tt_fam_PyRate.py -j 1 -qShift ./fixShift/stagesPT.txt -mG -PPmodeltest   #####  Best model: TPP  125334.306 121723.977 114185.461 ######

python3.8 PyRate.py ./Datasets/PermoT/fam/tt_fam_PyRate.py -A 4 -qShift ./fixShift/stagesPT.txt -mG -j 1 -pP 1.5 0 -edgeShift 295.0 204.5 -min_dt 2 -n 50000000 -p 50000 -s 50000 -wd PermoTrias/RJMCMC-6 -out _RJMCMC-6
python3.8 PyRate.py ./Datasets/PermoT/fam/tt_fam_PyRate.py -A 4 -qShift ./fixShift/stagesPT.txt -mG -j 2 -pP 1.5 0 -edgeShift 295.0 204.5 -min_dt 2 -n 50000000 -p 50000 -s 50000 -wd PermoTrias/RJMCMC-6 -out _RJMCMC-6
python3.8 PyRate.py ./Datasets/PermoT/fam/tt_fam_PyRate.py -A 4 -qShift ./fixShift/stagesPT.txt -mG -j 3 -pP 1.5 0 -edgeShift 295.0 204.5 -min_dt 2 -n 50000000 -p 50000 -s 50000 -wd PermoTrias/RJMCMC-6 -out _RJMCMC-6
python3.8 PyRate.py ./Datasets/PermoT/fam/tt_fam_PyRate.py -A 4 -qShift ./fixShift/stagesPT.txt -mG -j 4 -pP 1.5 0 -edgeShift 295.0 204.5 -min_dt 2 -n 50000000 -p 50000 -s 50000 -wd PermoTrias/RJMCMC-6 -out _RJMCMC-6
python3.8 PyRate.py ./Datasets/PermoT/fam/tt_fam_PyRate.py -A 4 -qShift ./fixShift/stagesPT.txt -mG -j 5 -pP 1.5 0 -edgeShift 295.0 204.5 -min_dt 2 -n 50000000 -p 50000 -s 50000 -wd PermoTrias/RJMCMC-6 -out _RJMCMC-6
python3.8 PyRate.py ./Datasets/PermoT/fam/tt_fam_PyRate.py -A 4 -qShift ./fixShift/stagesPT.txt -mG -j 6 -pP 1.5 0 -edgeShift 295.0 204.5 -min_dt 2 -n 50000000 -p 50000 -s 50000 -wd PermoTrias/RJMCMC-6 -out _RJMCMC-6
python3.8 PyRate.py ./Datasets/PermoT/fam/tt_fam_PyRate.py -A 4 -qShift ./fixShift/stagesPT.txt -mG -j 7 -pP 1.5 0 -edgeShift 295.0 204.5 -min_dt 2 -n 50000000 -p 50000 -s 50000 -wd PermoTrias/RJMCMC-6 -out _RJMCMC-6
python3.8 PyRate.py ./Datasets/PermoT/fam/tt_fam_PyRate.py -A 4 -qShift ./fixShift/stagesPT.txt -mG -j 8 -pP 1.5 0 -edgeShift 295.0 204.5 -min_dt 2 -n 50000000 -p 50000 -s 50000 -wd PermoTrias/RJMCMC-6 -out _RJMCMC-6
python3.8 PyRate.py ./Datasets/PermoT/fam/tt_fam_PyRate.py -A 4 -qShift ./fixShift/stagesPT.txt -mG -j 9 -pP 1.5 0 -edgeShift 295.0 204.5 -min_dt 2 -n 50000000 -p 50000 -s 50000 -wd PermoTrias/RJMCMC-6 -out _RJMCMC-6
python3.8 PyRate.py ./Datasets/PermoT/fam/tt_fam_PyRate.py -A 4 -qShift ./fixShift/stagesPT.txt -mG -j 10 -pP 1.5 0 -edgeShift 295.0 204.5 -min_dt 2 -n 50000000 -p 50000 -s 50000 -wd PermoTrias/RJMCMC-6 -out _RJMCMC-6

python3.8 PyRate.py -combLogRJ ./PermoTrias/RJMCMC-6/pyrate_mcmc_logs/ -b 0.1 -col_tag posterior root_age death_age 
python3.8 PyRate.py -plotRJ ./PermoTrias/RJMCMC-6/pyrate_mcmc_logs/ -tag combined -grid_plot 0.1 -root_plot 293.52 -min_age_plot 204.5

python3.8 PyRate.py -ginput ./PermoTrias/RJMCMC-6/pyrate_mcmc_logs/ -tag tt_fam -b 0.1
python3.8 PyRate.py -d ./PermoTrias/RJMCMC-6/pyrate_mcmc_logs/TeTs-RJMCMC6.txt -ltt 1


#######################
#### Holometabola #####
#######################

R
source("pyrate_utilities.r")
extract.ages("./Datasets/PermoT/Holom/Holometabola.txt", replicates=10)
q("no")

python3.8 PyRate.py ./Datasets/PermoT/Holom/Holometabola_PyRate.py -j 1 -qShift ./fixShift/stagesPT.txt -mG -PPmodeltest      ##### Best model: TPP 21757.252 21370.289 19951.05 #######

python3.8 PyRate.py ./Datasets/PermoT/Holom/Holometabola_PyRate.py -A 4 -qShift ./fixShift/stagesPT.txt -mG -j 1 -pP 1.5 0 -edgeShift 295.0 204.5 -min_dt 2 -n 50000000 -p 50000 -s 50000 -wd PermoTrias/RJMCMC-7 -out _RJMCMC-7
python3.8 PyRate.py ./Datasets/PermoT/Holom/Holometabola_PyRate.py -A 4 -qShift ./fixShift/stagesPT.txt -mG -j 2 -pP 1.5 0 -edgeShift 295.0 204.5 -min_dt 2 -n 50000000 -p 50000 -s 50000 -wd PermoTrias/RJMCMC-7 -out _RJMCMC-7
python3.8 PyRate.py ./Datasets/PermoT/Holom/Holometabola_PyRate.py -A 4 -qShift ./fixShift/stagesPT.txt -mG -j 3 -pP 1.5 0 -edgeShift 295.0 204.5 -min_dt 2 -n 50000000 -p 50000 -s 50000 -wd PermoTrias/RJMCMC-7 -out _RJMCMC-7
python3.8 PyRate.py ./Datasets/PermoT/Holom/Holometabola_PyRate.py -A 4 -qShift ./fixShift/stagesPT.txt -mG -j 4 -pP 1.5 0 -edgeShift 295.0 204.5 -min_dt 2 -n 50000000 -p 50000 -s 50000 -wd PermoTrias/RJMCMC-7 -out _RJMCMC-7
python3.8 PyRate.py ./Datasets/PermoT/Holom/Holometabola_PyRate.py -A 4 -qShift ./fixShift/stagesPT.txt -mG -j 5 -pP 1.5 0 -edgeShift 295.0 204.5 -min_dt 2 -n 50000000 -p 50000 -s 50000 -wd PermoTrias/RJMCMC-7 -out _RJMCMC-7
python3.8 PyRate.py ./Datasets/PermoT/Holom/Holometabola_PyRate.py -A 4 -qShift ./fixShift/stagesPT.txt -mG -j 6 -pP 1.5 0 -edgeShift 295.0 204.5 -min_dt 2 -n 50000000 -p 50000 -s 50000 -wd PermoTrias/RJMCMC-7 -out _RJMCMC-7
python3.8 PyRate.py ./Datasets/PermoT/Holom/Holometabola_PyRate.py -A 4 -qShift ./fixShift/stagesPT.txt -mG -j 7 -pP 1.5 0 -edgeShift 295.0 204.5 -min_dt 2 -n 50000000 -p 50000 -s 50000 -wd PermoTrias/RJMCMC-7 -out _RJMCMC-7
python3.8 PyRate.py ./Datasets/PermoT/Holom/Holometabola_PyRate.py -A 4 -qShift ./fixShift/stagesPT.txt -mG -j 8 -pP 1.5 0 -edgeShift 295.0 204.5 -min_dt 2 -n 50000000 -p 50000 -s 50000 -wd PermoTrias/RJMCMC-7 -out _RJMCMC-7
python3.8 PyRate.py ./Datasets/PermoT/Holom/Holometabola_PyRate.py -A 4 -qShift ./fixShift/stagesPT.txt -mG -j 9 -pP 1.5 0 -edgeShift 295.0 204.5 -min_dt 2 -n 50000000 -p 50000 -s 50000 -wd PermoTrias/RJMCMC-7 -out _RJMCMC-7
python3.8 PyRate.py ./Datasets/PermoT/Holom/Holometabola_PyRate.py -A 4 -qShift ./fixShift/stagesPT.txt -mG -j 10 -pP 1.5 0 -edgeShift 295.0 204.5 -min_dt 2 -n 50000000 -p 50000 -s 50000 -wd PermoTrias/RJMCMC-7 -out _RJMCMC-7

python3.8 PyRate.py -combLogRJ ./PermoTrias/RJMCMC-7/pyrate_mcmc_logs/ -b 0.1 -col_tag posterior root_age death_age 
python3.8 PyRate.py -plotRJ ./PermoTrias/RJMCMC-7/pyrate_mcmc_logs/ -tag combined -grid_plot 0.1 -root_plot 293.52 -min_age_plot 204.5

python3.8 PyRate.py -ginput ./PermoTrias/RJMCMC-7/pyrate_mcmc_logs/ -tag Holometabola -b 0.1
python3.8 PyRate.py -d ./PermoTrias/RJMCMC-7/pyrate_mcmc_logs/TeTs-RJMCMC7.txt -ltt 1


#####################
#### Coleoptera #####
#####################

R
source("pyrate_utilities.r")
extract.ages("./Datasets/PermoT/Coleoptera/Coleopteragen.txt", replicates=10)
q("no")

python3.8 PyRate.py ./Datasets/PermoT/Coleoptera/Coleopteragen_PyRate.py -j 1 -qShift ./fixShift/stagesPT.txt -mG -PPmodeltest 		###### Best model: TPP 6385.784 6317.244 6136.946 ####

python3.8 PyRate.py ./Datasets/PermoT/Coleoptera/Coleopteragen_PyRate.py -A 4 -qShift ./fixShift/stagesPT.txt -mG -j 1 -pP 1.5 0 -edgeShift 295.0 204.5 -min_dt 2 -n 50000000 -p 50000 -s 50000 -wd PermoTrias/RJMCMC-8 -out _RJMCMC-8
python3.8 PyRate.py ./Datasets/PermoT/Coleoptera/Coleopteragen_PyRate.py -A 4 -qShift ./fixShift/stagesPT.txt -mG -j 2 -pP 1.5 0 -edgeShift 295.0 204.5 -min_dt 2 -n 50000000 -p 50000 -s 50000 -wd PermoTrias/RJMCMC-8 -out _RJMCMC-8
python3.8 PyRate.py ./Datasets/PermoT/Coleoptera/Coleopteragen_PyRate.py -A 4 -qShift ./fixShift/stagesPT.txt -mG -j 3 -pP 1.5 0 -edgeShift 295.0 204.5 -min_dt 2 -n 50000000 -p 50000 -s 50000 -wd PermoTrias/RJMCMC-8 -out _RJMCMC-8
python3.8 PyRate.py ./Datasets/PermoT/Coleoptera/Coleopteragen_PyRate.py -A 4 -qShift ./fixShift/stagesPT.txt -mG -j 4 -pP 1.5 0 -edgeShift 295.0 204.5 -min_dt 2 -n 50000000 -p 50000 -s 50000 -wd PermoTrias/RJMCMC-8 -out _RJMCMC-8
python3.8 PyRate.py ./Datasets/PermoT/Coleoptera/Coleopteragen_PyRate.py -A 4 -qShift ./fixShift/stagesPT.txt -mG -j 5 -pP 1.5 0 -edgeShift 295.0 204.5 -min_dt 2 -n 50000000 -p 50000 -s 50000 -wd PermoTrias/RJMCMC-8 -out _RJMCMC-8
python3.8 PyRate.py ./Datasets/PermoT/Coleoptera/Coleopteragen_PyRate.py -A 4 -qShift ./fixShift/stagesPT.txt -mG -j 6 -pP 1.5 0 -edgeShift 295.0 204.5 -min_dt 2 -n 50000000 -p 50000 -s 50000 -wd PermoTrias/RJMCMC-8 -out _RJMCMC-8
python3.8 PyRate.py ./Datasets/PermoT/Coleoptera/Coleopteragen_PyRate.py -A 4 -qShift ./fixShift/stagesPT.txt -mG -j 7 -pP 1.5 0 -edgeShift 295.0 204.5 -min_dt 2 -n 50000000 -p 50000 -s 50000 -wd PermoTrias/RJMCMC-8 -out _RJMCMC-8
python3.8 PyRate.py ./Datasets/PermoT/Coleoptera/Coleopteragen_PyRate.py -A 4 -qShift ./fixShift/stagesPT.txt -mG -j 8 -pP 1.5 0 -edgeShift 295.0 204.5 -min_dt 2 -n 50000000 -p 50000 -s 50000 -wd PermoTrias/RJMCMC-8 -out _RJMCMC-8
python3.8 PyRate.py ./Datasets/PermoT/Coleoptera/Coleopteragen_PyRate.py -A 4 -qShift ./fixShift/stagesPT.txt -mG -j 9 -pP 1.5 0 -edgeShift 295.0 204.5 -min_dt 2 -n 50000000 -p 50000 -s 50000 -wd PermoTrias/RJMCMC-8 -out _RJMCMC-8
python3.8 PyRate.py ./Datasets/PermoT/Coleoptera/Coleopteragen_PyRate.py -A 4 -qShift ./fixShift/stagesPT.txt -mG -j 10 -pP 1.5 0 -edgeShift 295.0 204.5 -min_dt 2 -n 50000000 -p 50000 -s 50000 -wd PermoTrias/RJMCMC-8 -out _RJMCMC-8

python3.8 PyRate.py -combLogRJ ./PermoTrias/RJMCMC-8/pyrate_mcmc_logs/ -b 0.1 -col_tag posterior root_age death_age 
python3.8 PyRate.py -plotRJ ./PermoTrias/RJMCMC-8/pyrate_mcmc_logs/ -tag combined -grid_plot 0.1 -root_plot 293.52 -min_age_plot 204.5

python3.8 PyRate.py -ginput ./PermoTrias/RJMCMC-8/pyrate_mcmc_logs/ -tag Coleopteragen -b 0.1
python3.8 PyRate.py -d ./PermoTrias/RJMCMC-8/pyrate_mcmc_logs/TeTs-RJMCMC8.txt -ltt 1


###################################
##### Genus without singleton #####
###################################

python3.8 PyRate.py ./Datasets/PermoT/genus/tt_gen_PyRate.py -A 4 -qShift ./fixShift/stagesPT.txt -mG -j 1 -pP 1.5 0 -edgeShift 295.0 204.5 -min_dt 2 -singleton 1 -n 50000000 -p 50000 -s 50000 -wd PermoTrias/RJMCMC-9 -out _RJMCMC-9
python3.8 PyRate.py ./Datasets/PermoT/genus/tt_gen_PyRate.py -A 4 -qShift ./fixShift/stagesPT.txt -mG -j 2 -pP 1.5 0 -edgeShift 295.0 204.5 -min_dt 2 -singleton 1 -n 50000000 -p 50000 -s 50000 -wd PermoTrias/RJMCMC-9 -out _RJMCMC-9
python3.8 PyRate.py ./Datasets/PermoT/genus/tt_gen_PyRate.py -A 4 -qShift ./fixShift/stagesPT.txt -mG -j 3 -pP 1.5 0 -edgeShift 295.0 204.5 -min_dt 2 -singleton 1 -n 50000000 -p 50000 -s 50000 -wd PermoTrias/RJMCMC-9 -out _RJMCMC-9
python3.8 PyRate.py ./Datasets/PermoT/genus/tt_gen_PyRate.py -A 4 -qShift ./fixShift/stagesPT.txt -mG -j 4 -pP 1.5 0 -edgeShift 295.0 204.5 -min_dt 2 -singleton 1 -n 50000000 -p 50000 -s 50000 -wd PermoTrias/RJMCMC-9 -out _RJMCMC-9
python3.8 PyRate.py ./Datasets/PermoT/genus/tt_gen_PyRate.py -A 4 -qShift ./fixShift/stagesPT.txt -mG -j 5 -pP 1.5 0 -edgeShift 295.0 204.5 -min_dt 2 -singleton 1 -n 50000000 -p 50000 -s 50000 -wd PermoTrias/RJMCMC-9 -out _RJMCMC-9
python3.8 PyRate.py ./Datasets/PermoT/genus/tt_gen_PyRate.py -A 4 -qShift ./fixShift/stagesPT.txt -mG -j 6 -pP 1.5 0 -edgeShift 295.0 204.5 -min_dt 2 -singleton 1 -n 50000000 -p 50000 -s 50000 -wd PermoTrias/RJMCMC-9 -out _RJMCMC-9
python3.8 PyRate.py ./Datasets/PermoT/genus/tt_gen_PyRate.py -A 4 -qShift ./fixShift/stagesPT.txt -mG -j 7 -pP 1.5 0 -edgeShift 295.0 204.5 -min_dt 2 -singleton 1 -n 50000000 -p 50000 -s 50000 -wd PermoTrias/RJMCMC-9 -out _RJMCMC-9
python3.8 PyRate.py ./Datasets/PermoT/genus/tt_gen_PyRate.py -A 4 -qShift ./fixShift/stagesPT.txt -mG -j 8 -pP 1.5 0 -edgeShift 295.0 204.5 -min_dt 2 -singleton 1 -n 50000000 -p 50000 -s 50000 -wd PermoTrias/RJMCMC-9 -out _RJMCMC-9
python3.8 PyRate.py ./Datasets/PermoT/genus/tt_gen_PyRate.py -A 4 -qShift ./fixShift/stagesPT.txt -mG -j 9 -pP 1.5 0 -edgeShift 295.0 204.5 -min_dt 2 -singleton 1 -n 50000000 -p 50000 -s 50000 -wd PermoTrias/RJMCMC-9 -out _RJMCMC-9
python3.8 PyRate.py ./Datasets/PermoT/genus/tt_gen_PyRate.py -A 4 -qShift ./fixShift/stagesPT.txt -mG -j 10 -pP 1.5 0 -edgeShift 295.0 204.5 -min_dt 2 -singleton 1 -n 50000000 -p 50000 -s 50000 -wd PermoTrias/RJMCMC-9 -out _RJMCMC-9

python3.8 PyRate.py -combLogRJ ./PermoTrias/RJMCMC-9/pyrate_mcmc_logs/ -b 0.1 -col_tag posterior root_age death_age 
python3.8 PyRate.py -plotRJ ./PermoTrias/RJMCMC-9/pyrate_mcmc_logs/ -tag combined -grid_plot 0.1 -root_plot 293.52 -min_age_plot 204.5

python3.8 PyRate.py -ginput ./PermoTrias/RJMCMC-9/pyrate_mcmc_logs/ -tag tt_gen -b 0.1
python3.8 PyRate.py -d ./PermoTrias/RJMCMC-9/pyrate_mcmc_logs/TeTs-RJMCMC9.txt -ltt 1


#####################
##### Mecoptera #####
#####################

R
source("pyrate_utilities.r")
extract.ages("./Datasets/PermoT/Mecoptera/Mecopteragen.txt", replicates=10)
q("no")

python3.8 PyRate.py ./Datasets/PermoT/Mecoptera/Mecopteragen_PyRate.py -j 1 -qShift ./fixShift/stagesPT.txt -mG -PPmodeltest 	##### TPP [11856.855 11484.943 10206.496]####

python3.8 PyRate.py ./Datasets/PermoT/Mecoptera/Mecopteragen_PyRate.py -A 4 -qShift ./fixShift/stagesPT.txt -mG -j 1 -pP 1.5 0 -edgeShift 295.0 204.5 -min_dt 2 -n 50000000 -p 50000 -s 50000 -wd PermoTrias/RJMCMC-10 -out _RJMCMC-10
python3.8 PyRate.py ./Datasets/PermoT/Mecoptera/Mecopteragen_PyRate.py -A 4 -qShift ./fixShift/stagesPT.txt -mG -j 2 -pP 1.5 0 -edgeShift 295.0 204.5 -min_dt 2 -n 50000000 -p 50000 -s 50000 -wd PermoTrias/RJMCMC-10 -out _RJMCMC-10
python3.8 PyRate.py ./Datasets/PermoT/Mecoptera/Mecopteragen_PyRate.py -A 4 -qShift ./fixShift/stagesPT.txt -mG -j 3 -pP 1.5 0 -edgeShift 295.0 204.5 -min_dt 2 -n 50000000 -p 50000 -s 50000 -wd PermoTrias/RJMCMC-10 -out _RJMCMC-10
python3.8 PyRate.py ./Datasets/PermoT/Mecoptera/Mecopteragen_PyRate.py -A 4 -qShift ./fixShift/stagesPT.txt -mG -j 4 -pP 1.5 0 -edgeShift 295.0 204.5 -min_dt 2 -n 50000000 -p 50000 -s 50000 -wd PermoTrias/RJMCMC-10 -out _RJMCMC-10
python3.8 PyRate.py ./Datasets/PermoT/Mecoptera/Mecopteragen_PyRate.py -A 4 -qShift ./fixShift/stagesPT.txt -mG -j 5 -pP 1.5 0 -edgeShift 295.0 204.5 -min_dt 2 -n 50000000 -p 50000 -s 50000 -wd PermoTrias/RJMCMC-10 -out _RJMCMC-10
python3.8 PyRate.py ./Datasets/PermoT/Mecoptera/Mecopteragen_PyRate.py -A 4 -qShift ./fixShift/stagesPT.txt -mG -j 6 -pP 1.5 0 -edgeShift 295.0 204.5 -min_dt 2 -n 50000000 -p 50000 -s 50000 -wd PermoTrias/RJMCMC-10 -out _RJMCMC-10
python3.8 PyRate.py ./Datasets/PermoT/Mecoptera/Mecopteragen_PyRate.py -A 4 -qShift ./fixShift/stagesPT.txt -mG -j 7 -pP 1.5 0 -edgeShift 295.0 204.5 -min_dt 2 -n 50000000 -p 50000 -s 50000 -wd PermoTrias/RJMCMC-10 -out _RJMCMC-10
python3.8 PyRate.py ./Datasets/PermoT/Mecoptera/Mecopteragen_PyRate.py -A 4 -qShift ./fixShift/stagesPT.txt -mG -j 8 -pP 1.5 0 -edgeShift 295.0 204.5 -min_dt 2 -n 50000000 -p 50000 -s 50000 -wd PermoTrias/RJMCMC-10 -out _RJMCMC-10
python3.8 PyRate.py ./Datasets/PermoT/Mecoptera/Mecopteragen_PyRate.py -A 4 -qShift ./fixShift/stagesPT.txt -mG -j 9 -pP 1.5 0 -edgeShift 295.0 204.5 -min_dt 2 -n 50000000 -p 50000 -s 50000 -wd PermoTrias/RJMCMC-10 -out _RJMCMC-10
python3.8 PyRate.py ./Datasets/PermoT/Mecoptera/Mecopteragen_PyRate.py -A 4 -qShift ./fixShift/stagesPT.txt -mG -j 10 -pP 1.5 0 -edgeShift 295.0 204.5 -min_dt 2 -n 50000000 -p 50000 -s 50000 -wd PermoTrias/RJMCMC-10 -out _RJMCMC-10

python3.8 PyRate.py -combLogRJ ./PermoTrias/RJMCMC-10/pyrate_mcmc_logs/ -b 0.1 -col_tag posterior root_age death_age 
python3.8 PyRate.py -plotRJ ./PermoTrias/RJMCMC-10/pyrate_mcmc_logs/ -tag combined -grid_plot 0.1 -root_plot 293.52 -min_age_plot 204.5

python3.8 PyRate.py -ginput ./PermoTrias/RJMCMC-10/pyrate_mcmc_logs/ -tag Mecopteragen -b 0.1
python3.8 PyRate.py -d ./PermoTrias/RJMCMC-10/pyrate_mcmc_logs/TeTs-RJMCMC10.txt -ltt 1


#####################
##### Hemiptera #####
#####################

R
source("pyrate_utilities.r")
extract.ages("./Datasets/PermoT/Hemiptera/Hemipteragen.txt", replicates=10)
q("no")

python3.8 PyRate.py ./Datasets/PermoT/Hemiptera/Hemipteragen_PyRate.py -j 1 -qShift ./fixShift/stagesPT.txt -mG -PPmodeltest 	#### TPP [9987.504 9952.956 9197.659] #####

python3.8 PyRate.py ./Datasets/PermoT/Hemiptera/Hemipteragen_PyRate.py -A 4 -qShift ./fixShift/stagesPT.txt -mG -j 1 -pP 1.5 0 -edgeShift 295.0 204.5 -min_dt 2 -n 50000000 -p 50000 -s 50000 -wd PermoTrias/RJMCMC-13 -out _RJMCMC-13
python3.8 PyRate.py ./Datasets/PermoT/Hemiptera/Hemipteragen_PyRate.py -A 4 -qShift ./fixShift/stagesPT.txt -mG -j 2 -pP 1.5 0 -edgeShift 295.0 204.5 -min_dt 2 -n 50000000 -p 50000 -s 50000 -wd PermoTrias/RJMCMC-13 -out _RJMCMC-13
python3.8 PyRate.py ./Datasets/PermoT/Hemiptera/Hemipteragen_PyRate.py -A 4 -qShift ./fixShift/stagesPT.txt -mG -j 3 -pP 1.5 0 -edgeShift 295.0 204.5 -min_dt 2 -n 50000000 -p 50000 -s 50000 -wd PermoTrias/RJMCMC-13 -out _RJMCMC-13
python3.8 PyRate.py ./Datasets/PermoT/Hemiptera/Hemipteragen_PyRate.py -A 4 -qShift ./fixShift/stagesPT.txt -mG -j 4 -pP 1.5 0 -edgeShift 295.0 204.5 -min_dt 2 -n 50000000 -p 50000 -s 50000 -wd PermoTrias/RJMCMC-13 -out _RJMCMC-13
python3.8 PyRate.py ./Datasets/PermoT/Hemiptera/Hemipteragen_PyRate.py -A 4 -qShift ./fixShift/stagesPT.txt -mG -j 5 -pP 1.5 0 -edgeShift 295.0 204.5 -min_dt 2 -n 50000000 -p 50000 -s 50000 -wd PermoTrias/RJMCMC-13 -out _RJMCMC-13
python3.8 PyRate.py ./Datasets/PermoT/Hemiptera/Hemipteragen_PyRate.py -A 4 -qShift ./fixShift/stagesPT.txt -mG -j 6 -pP 1.5 0 -edgeShift 295.0 204.5 -min_dt 2 -n 50000000 -p 50000 -s 50000 -wd PermoTrias/RJMCMC-13 -out _RJMCMC-13
python3.8 PyRate.py ./Datasets/PermoT/Hemiptera/Hemipteragen_PyRate.py -A 4 -qShift ./fixShift/stagesPT.txt -mG -j 7 -pP 1.5 0 -edgeShift 295.0 204.5 -min_dt 2 -n 50000000 -p 50000 -s 50000 -wd PermoTrias/RJMCMC-13 -out _RJMCMC-13
python3.8 PyRate.py ./Datasets/PermoT/Hemiptera/Hemipteragen_PyRate.py -A 4 -qShift ./fixShift/stagesPT.txt -mG -j 8 -pP 1.5 0 -edgeShift 295.0 204.5 -min_dt 2 -n 50000000 -p 50000 -s 50000 -wd PermoTrias/RJMCMC-13 -out _RJMCMC-13
python3.8 PyRate.py ./Datasets/PermoT/Hemiptera/Hemipteragen_PyRate.py -A 4 -qShift ./fixShift/stagesPT.txt -mG -j 9 -pP 1.5 0 -edgeShift 295.0 204.5 -min_dt 2 -n 50000000 -p 50000 -s 50000 -wd PermoTrias/RJMCMC-13 -out _RJMCMC-13
python3.8 PyRate.py ./Datasets/PermoT/Hemiptera/Hemipteragen_PyRate.py -A 4 -qShift ./fixShift/stagesPT.txt -mG -j 10 -pP 1.5 0 -edgeShift 295.0 204.5 -min_dt 2 -n 50000000 -p 50000 -s 50000 -wd PermoTrias/RJMCMC-13 -out _RJMCMC-13

python3.8 PyRate.py -combLogRJ ./PermoTrias/RJMCMC-13/pyrate_mcmc_logs/ -b 0.1 -col_tag posterior root_age death_age 
python3.8 PyRate.py -plotRJ ./PermoTrias/RJMCMC-13/pyrate_mcmc_logs/ -tag combined -grid_plot 0.1 -root_plot 293.52 -min_age_plot 204.5

python3.8 PyRate.py -ginput ./PermoTrias/RJMCMC-13/pyrate_mcmc_logs/ -tag Hemipteragen -b 0.1
python3.8 PyRate.py -d ./PermoTrias/RJMCMC-13/pyrate_mcmc_logs/TeTs-RJMCMC13.txt -ltt 1


########################
##### Odonatoptera #####
########################

R
source("pyrate_utilities.r")
extract.ages("./Datasets/PermoT/Odonatoptera/Odonatopteragen.txt", replicates=10)
q("no")

python3.8 PyRate.py ./Datasets/PermoT/Odonatoptera/Odonatopteragen_PyRate.py -j 1 -qShift ./fixShift/stagesPT.txt -mG -PPmodeltest 	#### TPP [1598.901 1612.134 1510.447] #####

python3.8 PyRate.py ./Datasets/PermoT/Odonatoptera/Odonatopteragen_PyRate.py -A 4 -qShift ./fixShift/stagesPT.txt -mG -j 1 -pP 1.5 0 -edgeShift 295.0 204.5 -min_dt 2 -n 50000000 -p 50000 -s 50000 -wd PermoTrias/RJMCMC-16 -out _RJMCMC-16
python3.8 PyRate.py ./Datasets/PermoT/Odonatoptera/Odonatopteragen_PyRate.py -A 4 -qShift ./fixShift/stagesPT.txt -mG -j 2 -pP 1.5 0 -edgeShift 295.0 204.5 -min_dt 2 -n 50000000 -p 50000 -s 50000 -wd PermoTrias/RJMCMC-16 -out _RJMCMC-16
python3.8 PyRate.py ./Datasets/PermoT/Odonatoptera/Odonatopteragen_PyRate.py -A 4 -qShift ./fixShift/stagesPT.txt -mG -j 3 -pP 1.5 0 -edgeShift 295.0 204.5 -min_dt 2 -n 50000000 -p 50000 -s 50000 -wd PermoTrias/RJMCMC-16 -out _RJMCMC-16
python3.8 PyRate.py ./Datasets/PermoT/Odonatoptera/Odonatopteragen_PyRate.py -A 4 -qShift ./fixShift/stagesPT.txt -mG -j 4 -pP 1.5 0 -edgeShift 295.0 204.5 -min_dt 2 -n 50000000 -p 50000 -s 50000 -wd PermoTrias/RJMCMC-16 -out _RJMCMC-16
python3.8 PyRate.py ./Datasets/PermoT/Odonatoptera/Odonatopteragen_PyRate.py -A 4 -qShift ./fixShift/stagesPT.txt -mG -j 5 -pP 1.5 0 -edgeShift 295.0 204.5 -min_dt 2 -n 50000000 -p 50000 -s 50000 -wd PermoTrias/RJMCMC-16 -out _RJMCMC-16
python3.8 PyRate.py ./Datasets/PermoT/Odonatoptera/Odonatopteragen_PyRate.py -A 4 -qShift ./fixShift/stagesPT.txt -mG -j 6 -pP 1.5 0 -edgeShift 295.0 204.5 -min_dt 2 -n 50000000 -p 50000 -s 50000 -wd PermoTrias/RJMCMC-16 -out _RJMCMC-16
python3.8 PyRate.py ./Datasets/PermoT/Odonatoptera/Odonatopteragen_PyRate.py -A 4 -qShift ./fixShift/stagesPT.txt -mG -j 7 -pP 1.5 0 -edgeShift 295.0 204.5 -min_dt 2 -n 50000000 -p 50000 -s 50000 -wd PermoTrias/RJMCMC-16 -out _RJMCMC-16
python3.8 PyRate.py ./Datasets/PermoT/Odonatoptera/Odonatopteragen_PyRate.py -A 4 -qShift ./fixShift/stagesPT.txt -mG -j 8 -pP 1.5 0 -edgeShift 295.0 204.5 -min_dt 2 -n 50000000 -p 50000 -s 50000 -wd PermoTrias/RJMCMC-16 -out _RJMCMC-16
python3.8 PyRate.py ./Datasets/PermoT/Odonatoptera/Odonatopteragen_PyRate.py -A 4 -qShift ./fixShift/stagesPT.txt -mG -j 9 -pP 1.5 0 -edgeShift 295.0 204.5 -min_dt 2 -n 50000000 -p 50000 -s 50000 -wd PermoTrias/RJMCMC-16 -out _RJMCMC-16
python3.8 PyRate.py ./Datasets/PermoT/Odonatoptera/Odonatopteragen_PyRate.py -A 4 -qShift ./fixShift/stagesPT.txt -mG -j 10 -pP 1.5 0 -edgeShift 295.0 204.5 -min_dt 2 -n 50000000 -p 50000 -s 50000 -wd PermoTrias/RJMCMC-16 -out _RJMCMC-16

python3.8 PyRate.py -combLogRJ ./PermoTrias/RJMCMC-16/pyrate_mcmc_logs/ -b 0.1 -col_tag posterior root_age death_age 
python3.8 PyRate.py -plotRJ ./PermoTrias/RJMCMC-16/pyrate_mcmc_logs/ -tag combined -grid_plot 0.1 -root_plot 293.52 -min_age_plot 204.5

python3.8 PyRate.py -ginput ./PermoTrias/RJMCMC-16/pyrate_mcmc_logs/ -tag Odonatopteragen -b 0.1
python3.8 PyRate.py -d ./PermoTrias/RJMCMC-16/pyrate_mcmc_logs/TeTs-RJMCMC16.txt -ltt 1


#############################
#### Acercaria  families ####
#############################

R
source("pyrate_utilities.r")
extract.ages("./Datasets/PermoT/Acercariafam/Acercariafam.txt", replicates=10)
q("no")

python3.8 PyRate.py ./Datasets/PermoT/Acercariafam/Acercariafam_PyRate.py -j 1 -qShift ./fixShift/stagesPT.txt -mG -PPmodeltest 	#### TPP [23127.663 22556.044 18894.839] #####

python3.8 PyRate.py ./Datasets/PermoT/Acercariafam/Acercariafam_PyRate.py -A 4 -qShift ./fixShift/stagesPT.txt -mG -j 1 -pP 1.5 0 -edgeShift 295.0 204.5 -min_dt 2 -n 50000000 -p 50000 -s 50000 -wd PermoTrias/RJMCMC-20 -out _RJMCMC-20
python3.8 PyRate.py ./Datasets/PermoT/Acercariafam/Acercariafam_PyRate.py -A 4 -qShift ./fixShift/stagesPT.txt -mG -j 2 -pP 1.5 0 -edgeShift 295.0 204.5 -min_dt 2 -n 50000000 -p 50000 -s 50000 -wd PermoTrias/RJMCMC-20 -out _RJMCMC-20
python3.8 PyRate.py ./Datasets/PermoT/Acercariafam/Acercariafam_PyRate.py -A 4 -qShift ./fixShift/stagesPT.txt -mG -j 3 -pP 1.5 0 -edgeShift 295.0 204.5 -min_dt 2 -n 50000000 -p 50000 -s 50000 -wd PermoTrias/RJMCMC-20 -out _RJMCMC-20
python3.8 PyRate.py ./Datasets/PermoT/Acercariafam/Acercariafam_PyRate.py -A 4 -qShift ./fixShift/stagesPT.txt -mG -j 4 -pP 1.5 0 -edgeShift 295.0 204.5 -min_dt 2 -n 50000000 -p 50000 -s 50000 -wd PermoTrias/RJMCMC-20 -out _RJMCMC-20
python3.8 PyRate.py ./Datasets/PermoT/Acercariafam/Acercariafam_PyRate.py -A 4 -qShift ./fixShift/stagesPT.txt -mG -j 5 -pP 1.5 0 -edgeShift 295.0 204.5 -min_dt 2 -n 50000000 -p 50000 -s 50000 -wd PermoTrias/RJMCMC-20 -out _RJMCMC-20
python3.8 PyRate.py ./Datasets/PermoT/Acercariafam/Acercariafam_PyRate.py -A 4 -qShift ./fixShift/stagesPT.txt -mG -j 6 -pP 1.5 0 -edgeShift 295.0 204.5 -min_dt 2 -n 50000000 -p 50000 -s 50000 -wd PermoTrias/RJMCMC-20 -out _RJMCMC-20
python3.8 PyRate.py ./Datasets/PermoT/Acercariafam/Acercariafam_PyRate.py -A 4 -qShift ./fixShift/stagesPT.txt -mG -j 7 -pP 1.5 0 -edgeShift 295.0 204.5 -min_dt 2 -n 50000000 -p 50000 -s 50000 -wd PermoTrias/RJMCMC-20 -out _RJMCMC-20
python3.8 PyRate.py ./Datasets/PermoT/Acercariafam/Acercariafam_PyRate.py -A 4 -qShift ./fixShift/stagesPT.txt -mG -j 8 -pP 1.5 0 -edgeShift 295.0 204.5 -min_dt 2 -n 50000000 -p 50000 -s 50000 -wd PermoTrias/RJMCMC-20 -out _RJMCMC-20
python3.8 PyRate.py ./Datasets/PermoT/Acercariafam/Acercariafam_PyRate.py -A 4 -qShift ./fixShift/stagesPT.txt -mG -j 9 -pP 1.5 0 -edgeShift 295.0 204.5 -min_dt 2 -n 50000000 -p 50000 -s 50000 -wd PermoTrias/RJMCMC-20 -out _RJMCMC-20
python3.8 PyRate.py ./Datasets/PermoT/Acercariafam/Acercariafam_PyRate.py -A 4 -qShift ./fixShift/stagesPT.txt -mG -j 10 -pP 1.5 0 -edgeShift 295.0 204.5 -min_dt 2 -n 50000000 -p 50000 -s 50000 -wd PermoTrias/RJMCMC-20 -out _RJMCMC-20

python3.8 PyRate.py -combLogRJ ./PermoTrias/RJMCMC-20/pyrate_mcmc_logs/ -b 0.1 -col_tag posterior root_age death_age 
python3.8 PyRate.py -plotRJ ./PermoTrias/RJMCMC-20/pyrate_mcmc_logs/ -tag combined -grid_plot 0.1 -root_plot 293.52 -min_age_plot 204.5

python3.8 PyRate.py -ginput ./PermoTrias/RJMCMC-20/pyrate_mcmc_logs/ -tag Acercariafam -b 0.1
python3.8 PyRate.py -d ./PermoTrias/RJMCMC-20/pyrate_mcmc_logs/TeTs-RJMCMC20.txt -ltt 1


##############################
#### Palaeoptera families ####
##############################

R
source("pyrate_utilities.r")
extract.ages("./Datasets/PermoT/Fams/Palaeoptera/Palaeopterafam.txt", replicates=10)
q("no")

python3.8 PyRate.py ./Datasets/PermoT/Fams/Palaeoptera/Palaeopterafam_PyRate.py -j 1 -qShift ./fixShift/stagesPT.txt -mG -PPmodeltest   ##### TPP [10335.249 10092.078  8688.94 ] ######

python3.8 PyRate.py ./Datasets/PermoT/Fams/Palaeoptera/Palaeopterafam_PyRate.py -A 4 -qShift ./fixShift/stagesPT.txt -mG -j 1 -pP 1.5 0 -edgeShift 295.0 204.5 -min_dt 2 -n 50000000 -p 50000 -s 50000 -wd PermoTrias/RJMCMC-22 -out _RJMCMC-22
python3.8 PyRate.py ./Datasets/PermoT/Fams/Palaeoptera/Palaeopterafam_PyRate.py -A 4 -qShift ./fixShift/stagesPT.txt -mG -j 2 -pP 1.5 0 -edgeShift 295.0 204.5 -min_dt 2 -n 50000000 -p 50000 -s 50000 -wd PermoTrias/RJMCMC-22 -out _RJMCMC-22
python3.8 PyRate.py ./Datasets/PermoT/Fams/Palaeoptera/Palaeopterafam_PyRate.py -A 4 -qShift ./fixShift/stagesPT.txt -mG -j 3 -pP 1.5 0 -edgeShift 295.0 204.5 -min_dt 2 -n 50000000 -p 50000 -s 50000 -wd PermoTrias/RJMCMC-22 -out _RJMCMC-22
python3.8 PyRate.py ./Datasets/PermoT/Fams/Palaeoptera/Palaeopterafam_PyRate.py -A 4 -qShift ./fixShift/stagesPT.txt -mG -j 4 -pP 1.5 0 -edgeShift 295.0 204.5 -min_dt 2 -n 50000000 -p 50000 -s 50000 -wd PermoTrias/RJMCMC-22 -out _RJMCMC-22
python3.8 PyRate.py ./Datasets/PermoT/Fams/Palaeoptera/Palaeopterafam_PyRate.py -A 4 -qShift ./fixShift/stagesPT.txt -mG -j 5 -pP 1.5 0 -edgeShift 295.0 204.5 -min_dt 2 -n 50000000 -p 50000 -s 50000 -wd PermoTrias/RJMCMC-22 -out _RJMCMC-22
python3.8 PyRate.py ./Datasets/PermoT/Fams/Palaeoptera/Palaeopterafam_PyRate.py -A 4 -qShift ./fixShift/stagesPT.txt -mG -j 6 -pP 1.5 0 -edgeShift 295.0 204.5 -min_dt 2 -n 50000000 -p 50000 -s 50000 -wd PermoTrias/RJMCMC-22 -out _RJMCMC-22
python3.8 PyRate.py ./Datasets/PermoT/Fams/Palaeoptera/Palaeopterafam_PyRate.py -A 4 -qShift ./fixShift/stagesPT.txt -mG -j 7 -pP 1.5 0 -edgeShift 295.0 204.5 -min_dt 2 -n 50000000 -p 50000 -s 50000 -wd PermoTrias/RJMCMC-22 -out _RJMCMC-22
python3.8 PyRate.py ./Datasets/PermoT/Fams/Palaeoptera/Palaeopterafam_PyRate.py -A 4 -qShift ./fixShift/stagesPT.txt -mG -j 8 -pP 1.5 0 -edgeShift 295.0 204.5 -min_dt 2 -n 50000000 -p 50000 -s 50000 -wd PermoTrias/RJMCMC-22 -out _RJMCMC-22
python3.8 PyRate.py ./Datasets/PermoT/Fams/Palaeoptera/Palaeopterafam_PyRate.py -A 4 -qShift ./fixShift/stagesPT.txt -mG -j 9 -pP 1.5 0 -edgeShift 295.0 204.5 -min_dt 2 -n 50000000 -p 50000 -s 50000 -wd PermoTrias/RJMCMC-22 -out _RJMCMC-22
python3.8 PyRate.py ./Datasets/PermoT/Fams/Palaeoptera/Palaeopterafam_PyRate.py -A 4 -qShift ./fixShift/stagesPT.txt -mG -j 10 -pP 1.5 0 -edgeShift 295.0 204.5 -min_dt 2 -n 50000000 -p 50000 -s 50000 -wd PermoTrias/RJMCMC-22 -out _RJMCMC-22

python3.8 PyRate.py -combLogRJ ./PermoTrias/RJMCMC-22/pyrate_mcmc_logs/ -b 0.1 -col_tag posterior root_age death_age 
python3.8 PyRate.py -plotRJ ./PermoTrias/RJMCMC-22/pyrate_mcmc_logs/ -tag combined -grid_plot 0.1 -root_plot 293.52 -min_age_plot 204.5

python3.8 PyRate.py -ginput ./PermoTrias/RJMCMC-22/pyrate_mcmc_logs/ -tag Palaeopterafam -b 0.1
python3.8 PyRate.py -d ./PermoTrias/RJMCMC-22/pyrate_mcmc_logs/TeTs-RJMCMC22.txt -ltt 1


#####################
#### Generalists ####
#####################

R
source("pyrate_utilities.r")
extract.ages("./Datasets/PermoT/MCDD/Generalists/Generalists.txt", replicates=10)

q("no")

python3.8 PyRate.py ./Datasets/PermoT/MCDD/Generalists/Generalists_PyRate.py -j 1 -qShift ./fixShift/stagesPT.txt -mG -PPmodeltest 	#### TPP (1249.885 1233.713 1223.255) #####

python3.8 PyRate.py ./Datasets/PermoT/MCDD/Generalists/Generalists_PyRate.py -A 4 -qShift ./fixShift/stagesPT.txt -mG -j 1 -pP 1.5 0 -edgeShift 295.0 204.5 -min_dt 2 -n 50000000 -p 50000 -s 50000 -wd PermoTrias/RJMCMC-24 -out _RJMCMC-24
python3.8 PyRate.py ./Datasets/PermoT/MCDD/Generalists/Generalists_PyRate.py -A 4 -qShift ./fixShift/stagesPT.txt -mG -j 2 -pP 1.5 0 -edgeShift 295.0 204.5 -min_dt 2 -n 50000000 -p 50000 -s 50000 -wd PermoTrias/RJMCMC-24 -out _RJMCMC-24
python3.8 PyRate.py ./Datasets/PermoT/MCDD/Generalists/Generalists_PyRate.py -A 4 -qShift ./fixShift/stagesPT.txt -mG -j 3 -pP 1.5 0 -edgeShift 295.0 204.5 -min_dt 2 -n 50000000 -p 50000 -s 50000 -wd PermoTrias/RJMCMC-24 -out _RJMCMC-24
python3.8 PyRate.py ./Datasets/PermoT/MCDD/Generalists/Generalists_PyRate.py -A 4 -qShift ./fixShift/stagesPT.txt -mG -j 4 -pP 1.5 0 -edgeShift 295.0 204.5 -min_dt 2 -n 50000000 -p 50000 -s 50000 -wd PermoTrias/RJMCMC-24 -out _RJMCMC-24
python3.8 PyRate.py ./Datasets/PermoT/MCDD/Generalists/Generalists_PyRate.py -A 4 -qShift ./fixShift/stagesPT.txt -mG -j 5 -pP 1.5 0 -edgeShift 295.0 204.5 -min_dt 2 -n 50000000 -p 50000 -s 50000 -wd PermoTrias/RJMCMC-24 -out _RJMCMC-24
python3.8 PyRate.py ./Datasets/PermoT/MCDD/Generalists/Generalists_PyRate.py -A 4 -qShift ./fixShift/stagesPT.txt -mG -j 6 -pP 1.5 0 -edgeShift 295.0 204.5 -min_dt 2 -n 50000000 -p 50000 -s 50000 -wd PermoTrias/RJMCMC-24 -out _RJMCMC-24
python3.8 PyRate.py ./Datasets/PermoT/MCDD/Generalists/Generalists_PyRate.py -A 4 -qShift ./fixShift/stagesPT.txt -mG -j 7 -pP 1.5 0 -edgeShift 295.0 204.5 -min_dt 2 -n 50000000 -p 50000 -s 50000 -wd PermoTrias/RJMCMC-24 -out _RJMCMC-24
python3.8 PyRate.py ./Datasets/PermoT/MCDD/Generalists/Generalists_PyRate.py -A 4 -qShift ./fixShift/stagesPT.txt -mG -j 8 -pP 1.5 0 -edgeShift 295.0 204.5 -min_dt 2 -n 50000000 -p 50000 -s 50000 -wd PermoTrias/RJMCMC-24 -out _RJMCMC-24
python3.8 PyRate.py ./Datasets/PermoT/MCDD/Generalists/Generalists_PyRate.py -A 4 -qShift ./fixShift/stagesPT.txt -mG -j 9 -pP 1.5 0 -edgeShift 295.0 204.5 -min_dt 2 -n 50000000 -p 50000 -s 50000 -wd PermoTrias/RJMCMC-24 -out _RJMCMC-24
python3.8 PyRate.py ./Datasets/PermoT/MCDD/Generalists/Generalists_PyRate.py -A 4 -qShift ./fixShift/stagesPT.txt -mG -j 10 -pP 1.5 0 -edgeShift 295.0 204.5 -min_dt 2 -n 50000000 -p 50000 -s 50000 -wd PermoTrias/RJMCMC-24 -out _RJMCMC-24

python3.8 PyRate.py -combLogRJ ./PermoTrias/RJMCMC-24/pyrate_mcmc_logs/ -b 0.1 -col_tag posterior root_age death_age 
python3.8 PyRate.py -plotRJ ./PermoTrias/RJMCMC-24/pyrate_mcmc_logs/ -tag combined -grid_plot 0.1 -root_plot 293.52 -min_age_plot 204.5

python3.8 PyRate.py -ginput ./PermoTrias/RJMCMC-24/pyrate_mcmc_logs/ -tag Generalists -b 0.1
python3.8 PyRate.py -d ./PermoTrias/RJMCMC-24/pyrate_mcmc_logs/TeTs-RJMCMC24.txt -ltt 1


##################################################
#### Generalists plus Detritivores/Fungivores ####
##################################################

R
source("pyrate_utilities.r")
extract.ages("./Datasets/PermoT/Fused/Fused.txt", replicates=10)
q("no")

python3.8 PyRate.py ./Datasets/PermoT/Fused/Fused_PyRate.py -j 1 -qShift ./fixShift/stagesPT.txt -mG -PPmodeltest   #####  TPP 11985.949 11441.322 10424.357 ######

python3.8 PyRate.py ./Datasets/PermoT/Fused/Fused_PyRate.py -A 4 -qShift ./fixShift/stagesPT.txt -mG -j 1 -pP 1.5 0 -edgeShift 295.0 204.5 -min_dt 2 -n 50000000 -p 50000 -s 50000 -wd PermoTrias/RJMCMC-28 -out _RJMCMC-28
python3.8 PyRate.py ./Datasets/PermoT/Fused/Fused_PyRate.py -A 4 -qShift ./fixShift/stagesPT.txt -mG -j 2 -pP 1.5 0 -edgeShift 295.0 204.5 -min_dt 2 -n 50000000 -p 50000 -s 50000 -wd PermoTrias/RJMCMC-28 -out _RJMCMC-28
python3.8 PyRate.py ./Datasets/PermoT/Fused/Fused_PyRate.py -A 4 -qShift ./fixShift/stagesPT.txt -mG -j 3 -pP 1.5 0 -edgeShift 295.0 204.5 -min_dt 2 -n 50000000 -p 50000 -s 50000 -wd PermoTrias/RJMCMC-28 -out _RJMCMC-28
python3.8 PyRate.py ./Datasets/PermoT/Fused/Fused_PyRate.py -A 4 -qShift ./fixShift/stagesPT.txt -mG -j 4 -pP 1.5 0 -edgeShift 295.0 204.5 -min_dt 2 -n 50000000 -p 50000 -s 50000 -wd PermoTrias/RJMCMC-28 -out _RJMCMC-28
python3.8 PyRate.py ./Datasets/PermoT/Fused/Fused_PyRate.py -A 4 -qShift ./fixShift/stagesPT.txt -mG -j 5 -pP 1.5 0 -edgeShift 295.0 204.5 -min_dt 2 -n 50000000 -p 50000 -s 50000 -wd PermoTrias/RJMCMC-28 -out _RJMCMC-28
python3.8 PyRate.py ./Datasets/PermoT/Fused/Fused_PyRate.py -A 4 -qShift ./fixShift/stagesPT.txt -mG -j 6 -pP 1.5 0 -edgeShift 295.0 204.5 -min_dt 2 -n 50000000 -p 50000 -s 50000 -wd PermoTrias/RJMCMC-28 -out _RJMCMC-28
python3.8 PyRate.py ./Datasets/PermoT/Fused/Fused_PyRate.py -A 4 -qShift ./fixShift/stagesPT.txt -mG -j 7 -pP 1.5 0 -edgeShift 295.0 204.5 -min_dt 2 -n 50000000 -p 50000 -s 50000 -wd PermoTrias/RJMCMC-28 -out _RJMCMC-28
python3.8 PyRate.py ./Datasets/PermoT/Fused/Fused_PyRate.py -A 4 -qShift ./fixShift/stagesPT.txt -mG -j 8 -pP 1.5 0 -edgeShift 295.0 204.5 -min_dt 2 -n 50000000 -p 50000 -s 50000 -wd PermoTrias/RJMCMC-28 -out _RJMCMC-28
python3.8 PyRate.py ./Datasets/PermoT/Fused/Fused_PyRate.py -A 4 -qShift ./fixShift/stagesPT.txt -mG -j 9 -pP 1.5 0 -edgeShift 295.0 204.5 -min_dt 2 -n 50000000 -p 50000 -s 50000 -wd PermoTrias/RJMCMC-28 -out _RJMCMC-28
python3.8 PyRate.py ./Datasets/PermoT/Fused/Fused_PyRate.py -A 4 -qShift ./fixShift/stagesPT.txt -mG -j 10 -pP 1.5 0 -edgeShift 295.0 204.5 -min_dt 2 -n 50000000 -p 50000 -s 50000 -wd PermoTrias/RJMCMC-28 -out _RJMCMC-28

python3.8 PyRate.py -combLogRJ ./PermoTrias/RJMCMC-28/pyrate_mcmc_logs/ -b 0.1 -col_tag posterior root_age death_age 
python3.8 PyRate.py -plotRJ ./PermoTrias/RJMCMC-28/pyrate_mcmc_logs/ -tag combined -grid_plot 0.1 -root_plot 293.52 -min_age_plot 204.5

python3.8 PyRate.py -ginput ./PermoTrias/RJMCMC-28/pyrate_mcmc_logs/ -tag Fused -b 0.1
python3.8 PyRate.py -d ./PermoTrias/RJMCMC-28/pyrate_mcmc_logs/TeTs-RJMCMC28.txt -ltt 1


#####################
#### Palaeoptera ####
#####################

R
source("pyrate_utilities.r")
extract.ages("./Datasets/PermoT/Palaeoptera/Palaeopteragen.txt", replicates=10)
q("no")

python3.8 PyRate.py ./Datasets/PermoT/Palaeoptera/Palaeopteragen_PyRate.py -j 1 -qShift ./fixShift/stagesPT.txt -mG -PPmodeltest 	#### TPP (9457.019   9220.009    7608.244) #####

python3.8 PyRate.py ./Datasets/Palaeoptera/Palaeopteragen_PyRate.py -A 4 -qShift ./fixShift/stagesPT.txt -mG -j 1 -pP 1.5 0 -edgeShift 295.0 204.5 -min_dt 2 -n 50000000 -p 50000 -s 50000 -wd PermoTrias/RJMCMC-11 -out _RJMCMC-11
python3.8 PyRate.py ./Datasets/Palaeoptera/Palaeopteragen_PyRate.py -A 4 -qShift ./fixShift/stagesPT.txt -mG -j 2 -pP 1.5 0 -edgeShift 295.0 204.5 -min_dt 2 -n 50000000 -p 50000 -s 50000 -wd PermoTrias/RJMCMC-11 -out _RJMCMC-11
python3.8 PyRate.py ./Datasets/Palaeoptera/Palaeopteragen_PyRate.py -A 4 -qShift ./fixShift/stagesPT.txt -mG -j 3 -pP 1.5 0 -edgeShift 295.0 204.5 -min_dt 2 -n 50000000 -p 50000 -s 50000 -wd PermoTrias/RJMCMC-11 -out _RJMCMC-11
python3.8 PyRate.py ./Datasets/Palaeoptera/Palaeopteragen_PyRate.py -A 4 -qShift ./fixShift/stagesPT.txt -mG -j 4 -pP 1.5 0 -edgeShift 295.0 204.5 -min_dt 2 -n 50000000 -p 50000 -s 50000 -wd PermoTrias/RJMCMC-11 -out _RJMCMC-11
python3.8 PyRate.py ./Datasets/Palaeoptera/Palaeopteragen_PyRate.py -A 4 -qShift ./fixShift/stagesPT.txt -mG -j 5 -pP 1.5 0 -edgeShift 295.0 204.5 -min_dt 2 -n 50000000 -p 50000 -s 50000 -wd PermoTrias/RJMCMC-11 -out _RJMCMC-11
python3.8 PyRate.py ./Datasets/Palaeoptera/Palaeopteragen_PyRate.py -A 4 -qShift ./fixShift/stagesPT.txt -mG -j 6 -pP 1.5 0 -edgeShift 295.0 204.5 -min_dt 2 -n 50000000 -p 50000 -s 50000 -wd PermoTrias/RJMCMC-11 -out _RJMCMC-11
python3.8 PyRate.py ./Datasets/Palaeoptera/Palaeopteragen_PyRate.py -A 4 -qShift ./fixShift/stagesPT.txt -mG -j 7 -pP 1.5 0 -edgeShift 295.0 204.5 -min_dt 2 -n 50000000 -p 50000 -s 50000 -wd PermoTrias/RJMCMC-11 -out _RJMCMC-11
python3.8 PyRate.py ./Datasets/Palaeoptera/Palaeopteragen_PyRate.py -A 4 -qShift ./fixShift/stagesPT.txt -mG -j 8 -pP 1.5 0 -edgeShift 295.0 204.5 -min_dt 2 -n 50000000 -p 50000 -s 50000 -wd PermoTrias/RJMCMC-11 -out _RJMCMC-11
python3.8 PyRate.py ./Datasets/Palaeoptera/Palaeopteragen_PyRate.py -A 4 -qShift ./fixShift/stagesPT.txt -mG -j 9 -pP 1.5 0 -edgeShift 295.0 204.5 -min_dt 2 -n 50000000 -p 50000 -s 50000 -wd PermoTrias/RJMCMC-11 -out _RJMCMC-11
python3.8 PyRate.py ./Datasets/Palaeoptera/Palaeopteragen_PyRate.py -A 4 -qShift ./fixShift/stagesPT.txt -mG -j 10 -pP 1.5 0 -edgeShift 295.0 204.5 -min_dt 2 -n 50000000 -p 50000 -s 50000 -wd PermoTrias/RJMCMC-11 -out _RJMCMC-11

python3.8 PyRate.py -combLogRJ ./PermoTrias/RJMCMC-11/pyrate_mcmc_logs/ -b 0.1 -col_tag posterior root_age death_age 
python3.8 PyRate.py -plotRJ ./PermoTrias/RJMCMC-11/pyrate_mcmc_logs/ -tag combined -grid_plot 0.1 -root_plot 293.52 -min_age_plot 204.5

python3.8 PyRate.py -ginput ./PermoTrias/RJMCMC-11/pyrate_mcmc_logs/ -tag Palaeopteragen -b 0.1
python3.8 PyRate.py -d ./PermoTrias/RJMCMC-11/pyrate_mcmc_logs/TeTs-RJMCMC11.txt -ltt 1


####################
#### Orthoptera ####
####################

R
source("pyrate_utilities.r")
extract.ages("./Datasets/Orthoptera/Orthopteragen.txt", replicates=10)
q("no")

python3.8 PyRate.py ./Datasets/Orthoptera/Orthopteragen_PyRate.py -j 1 -qShift ./fixShift/stagesPT.txt -mG -PPmodeltest   #####  TPP [5293.652 5243.415 4479.12 ] ######

python3.8 PyRate.py ./Datasets/Orthoptera/Orthopteragen_PyRate.py -A 4 -qShift ./fixShift/stagesPT.txt -mG -j 1 -pP 1.5 0 -edgeShift 295.0 204.5 -min_dt 2 -n 50000000 -p 50000 -s 50000 -wd PermoTrias/RJMCMC-14 -out _RJMCMC-14
python3.8 PyRate.py ./Datasets/Orthoptera/Orthopteragen_PyRate.py -A 4 -qShift ./fixShift/stagesPT.txt -mG -j 2 -pP 1.5 0 -edgeShift 295.0 204.5 -min_dt 2 -n 50000000 -p 50000 -s 50000 -wd PermoTrias/RJMCMC-14 -out _RJMCMC-14
python3.8 PyRate.py ./Datasets/Orthoptera/Orthopteragen_PyRate.py -A 4 -qShift ./fixShift/stagesPT.txt -mG -j 3 -pP 1.5 0 -edgeShift 295.0 204.5 -min_dt 2 -n 50000000 -p 50000 -s 50000 -wd PermoTrias/RJMCMC-14 -out _RJMCMC-14
python3.8 PyRate.py ./Datasets/Orthoptera/Orthopteragen_PyRate.py -A 4 -qShift ./fixShift/stagesPT.txt -mG -j 4 -pP 1.5 0 -edgeShift 295.0 204.5 -min_dt 2 -n 50000000 -p 50000 -s 50000 -wd PermoTrias/RJMCMC-14 -out _RJMCMC-14
python3.8 PyRate.py ./Datasets/Orthoptera/Orthopteragen_PyRate.py -A 4 -qShift ./fixShift/stagesPT.txt -mG -j 5 -pP 1.5 0 -edgeShift 295.0 204.5 -min_dt 2 -n 50000000 -p 50000 -s 50000 -wd PermoTrias/RJMCMC-14 -out _RJMCMC-14
python3.8 PyRate.py ./Datasets/Orthoptera/Orthopteragen_PyRate.py -A 4 -qShift ./fixShift/stagesPT.txt -mG -j 6 -pP 1.5 0 -edgeShift 295.0 204.5 -min_dt 2 -n 50000000 -p 50000 -s 50000 -wd PermoTrias/RJMCMC-14 -out _RJMCMC-14
python3.8 PyRate.py ./Datasets/Orthoptera/Orthopteragen_PyRate.py -A 4 -qShift ./fixShift/stagesPT.txt -mG -j 7 -pP 1.5 0 -edgeShift 295.0 204.5 -min_dt 2 -n 50000000 -p 50000 -s 50000 -wd PermoTrias/RJMCMC-14 -out _RJMCMC-14
python3.8 PyRate.py ./Datasets/Orthoptera/Orthopteragen_PyRate.py -A 4 -qShift ./fixShift/stagesPT.txt -mG -j 8 -pP 1.5 0 -edgeShift 295.0 204.5 -min_dt 2 -n 50000000 -p 50000 -s 50000 -wd PermoTrias/RJMCMC-14 -out _RJMCMC-14
python3.8 PyRate.py ./Datasets/Orthoptera/Orthopteragen_PyRate.py -A 4 -qShift ./fixShift/stagesPT.txt -mG -j 9 -pP 1.5 0 -edgeShift 295.0 204.5 -min_dt 2 -n 50000000 -p 50000 -s 50000 -wd PermoTrias/RJMCMC-14 -out _RJMCMC-14
python3.8 PyRate.py ./Datasets/Orthoptera/Orthopteragen_PyRate.py -A 4 -qShift ./fixShift/stagesPT.txt -mG -j 10 -pP 1.5 0 -edgeShift 295.0 204.5 -min_dt 2 -n 50000000 -p 50000 -s 50000 -wd PermoTrias/RJMCMC-14 -out _RJMCMC-14

python3.8 PyRate.py -combLogRJ ./PermoTrias/RJMCMC-14/pyrate_mcmc_logs/ -b 0.1 -col_tag posterior root_age death_age 
python3.8 PyRate.py -plotRJ ./PermoTrias/RJMCMC-14/pyrate_mcmc_logs/ -tag combined -grid_plot 0.1 -root_plot 293.52 -min_age_plot 204.5

python3.8 PyRate.py -ginput ./PermoTrias/RJMCMC-14/pyrate_mcmc_logs/ -tag Orthopteragen -b 0.1
python3.8 PyRate.py -d ./PermoTrias/RJMCMC-14/pyrate_mcmc_logs/TeTs-RJMCMC14.txt -ltt 1


###################
#### Acercaria ####
###################

R
source("pyrate_utilities.r")
extract.ages("./Datasets/Acercaria/Acercariagen.txt", replicates=10)
q("no")

python3.8 PyRate.py ./Datasets/Acercaria/Acercariagen_PyRate.py -j 1 -qShift ./fixShift/stagesPT.txt -mG -PPmodeltest   ##### TPP [ 18085.634 17812.13  16095.009 ] ######

python3.8 PyRate.py ./Datasets/Acercaria/Acercariagen_PyRate.py -A 4 -qShift ./fixShift/stagesPT.txt -mG -j 1 -pP 1.5 0 -edgeShift 295.0 204.5 -min_dt 2 -n 50000000 -p 50000 -s 50000 -wd PermoTrias/RJMCMC-15 -out _RJMCMC-15
python3.8 PyRate.py ./Datasets/Acercaria/Acercariagen_PyRate.py -A 4 -qShift ./fixShift/stagesPT.txt -mG -j 2 -pP 1.5 0 -edgeShift 295.0 204.5 -min_dt 2 -n 50000000 -p 50000 -s 50000 -wd PermoTrias/RJMCMC-15 -out _RJMCMC-15
python3.8 PyRate.py ./Datasets/Acercaria/Acercariagen_PyRate.py -A 4 -qShift ./fixShift/stagesPT.txt -mG -j 3 -pP 1.5 0 -edgeShift 295.0 204.5 -min_dt 2 -n 50000000 -p 50000 -s 50000 -wd PermoTrias/RJMCMC-15 -out _RJMCMC-15
python3.8 PyRate.py ./Datasets/Acercaria/Acercariagen_PyRate.py -A 4 -qShift ./fixShift/stagesPT.txt -mG -j 4 -pP 1.5 0 -edgeShift 295.0 204.5 -min_dt 2 -n 50000000 -p 50000 -s 50000 -wd PermoTrias/RJMCMC-15 -out _RJMCMC-15
python3.8 PyRate.py ./Datasets/Acercaria/Acercariagen_PyRate.py -A 4 -qShift ./fixShift/stagesPT.txt -mG -j 5 -pP 1.5 0 -edgeShift 295.0 204.5 -min_dt 2 -n 50000000 -p 50000 -s 50000 -wd PermoTrias/RJMCMC-15 -out _RJMCMC-15
python3.8 PyRate.py ./Datasets/Acercaria/Acercariagen_PyRate.py -A 4 -qShift ./fixShift/stagesPT.txt -mG -j 6 -pP 1.5 0 -edgeShift 295.0 204.5 -min_dt 2 -n 50000000 -p 50000 -s 50000 -wd PermoTrias/RJMCMC-15 -out _RJMCMC-15
python3.8 PyRate.py ./Datasets/Acercaria/Acercariagen_PyRate.py -A 4 -qShift ./fixShift/stagesPT.txt -mG -j 7 -pP 1.5 0 -edgeShift 295.0 204.5 -min_dt 2 -n 50000000 -p 50000 -s 50000 -wd PermoTrias/RJMCMC-15 -out _RJMCMC-15
python3.8 PyRate.py ./Datasets/Acercaria/Acercariagen_PyRate.py -A 4 -qShift ./fixShift/stagesPT.txt -mG -j 8 -pP 1.5 0 -edgeShift 295.0 204.5 -min_dt 2 -n 50000000 -p 50000 -s 50000 -wd PermoTrias/RJMCMC-15 -out _RJMCMC-15
python3.8 PyRate.py ./Datasets/Acercaria/Acercariagen_PyRate.py -A 4 -qShift ./fixShift/stagesPT.txt -mG -j 9 -pP 1.5 0 -edgeShift 295.0 204.5 -min_dt 2 -n 50000000 -p 50000 -s 50000 -wd PermoTrias/RJMCMC-15 -out _RJMCMC-15
python3.8 PyRate.py ./Datasets/Acercaria/Acercariagen_PyRate.py -A 4 -qShift ./fixShift/stagesPT.txt -mG -j 10 -pP 1.5 0 -edgeShift 295.0 204.5 -min_dt 2 -n 50000000 -p 50000 -s 50000 -wd PermoTrias/RJMCMC-15 -out _RJMCMC-15

python3.8 PyRate.py -combLogRJ ./PermoTrias/RJMCMC-15/pyrate_mcmc_logs/ -b 0.1 -col_tag posterior root_age death_age 
python3.8 PyRate.py -plotRJ ./PermoTrias/RJMCMC-15/pyrate_mcmc_logs/ -tag combined -grid_plot 0.1 -root_plot 293.52 -min_age_plot 204.5

python3.8 PyRate.py -ginput ./PermoTrias/RJMCMC-15/pyrate_mcmc_logs/ -tag Acercariagen -b 0.1
python3.8 PyRate.py -d ./PermoTrias/RJMCMC-15/pyrate_mcmc_logs/TeTs-RJMCMC15.txt -ltt 1


######################
#### Polyneoptera ####
######################

R
source("pyrate_utilities.r")
extract.ages("./Datasets/Polyneoptera/Polyneopteragen.txt", replicates=10)
q("no")

python3.8 PyRate.py ./Datasets/Polyneoptera/Polyneopteragen_PyRate.py -j 1 -qShift ./fixShift/stagesPT.txt -mG -PPmodeltest   ##### TPP [43179.047 42096.022 36880.537] ######

python3.8 PyRate.py ./Datasets/Polyneoptera/Polyneopteragen_PyRate.py -A 4 -qShift ./fixShift/stagesPT.txt -mG -j 1 -pP 1.5 0 -edgeShift 295.0 204.5 -min_dt 2 -n 50000000 -p 50000 -s 50000 -wd PermoTrias/RJMCMC-17 -out _RJMCMC-17
python3.8 PyRate.py ./Datasets/Polyneoptera/Polyneopteragen_PyRate.py -A 4 -qShift ./fixShift/stagesPT.txt -mG -j 2 -pP 1.5 0 -edgeShift 295.0 204.5 -min_dt 2 -n 50000000 -p 50000 -s 50000 -wd PermoTrias/RJMCMC-17 -out _RJMCMC-17
python3.8 PyRate.py ./Datasets/Polyneoptera/Polyneopteragen_PyRate.py -A 4 -qShift ./fixShift/stagesPT.txt -mG -j 3 -pP 1.5 0 -edgeShift 295.0 204.5 -min_dt 2 -n 50000000 -p 50000 -s 50000 -wd PermoTrias/RJMCMC-17 -out _RJMCMC-17
python3.8 PyRate.py ./Datasets/Polyneoptera/Polyneopteragen_PyRate.py -A 4 -qShift ./fixShift/stagesPT.txt -mG -j 4 -pP 1.5 0 -edgeShift 295.0 204.5 -min_dt 2 -n 50000000 -p 50000 -s 50000 -wd PermoTrias/RJMCMC-17 -out _RJMCMC-17
python3.8 PyRate.py ./Datasets/Polyneoptera/Polyneopteragen_PyRate.py -A 4 -qShift ./fixShift/stagesPT.txt -mG -j 5 -pP 1.5 0 -edgeShift 295.0 204.5 -min_dt 2 -n 50000000 -p 50000 -s 50000 -wd PermoTrias/RJMCMC-17 -out _RJMCMC-17
python3.8 PyRate.py ./Datasets/Polyneoptera/Polyneopteragen_PyRate.py -A 4 -qShift ./fixShift/stagesPT.txt -mG -j 6 -pP 1.5 0 -edgeShift 295.0 204.5 -min_dt 2 -n 50000000 -p 50000 -s 50000 -wd PermoTrias/RJMCMC-17 -out _RJMCMC-17
python3.8 PyRate.py ./Datasets/Polyneoptera/Polyneopteragen_PyRate.py -A 4 -qShift ./fixShift/stagesPT.txt -mG -j 7 -pP 1.5 0 -edgeShift 295.0 204.5 -min_dt 2 -n 50000000 -p 50000 -s 50000 -wd PermoTrias/RJMCMC-17 -out _RJMCMC-17
python3.8 PyRate.py ./Datasets/Polyneoptera/Polyneopteragen_PyRate.py -A 4 -qShift ./fixShift/stagesPT.txt -mG -j 8 -pP 1.5 0 -edgeShift 295.0 204.5 -min_dt 2 -n 50000000 -p 50000 -s 50000 -wd PermoTrias/RJMCMC-17 -out _RJMCMC-17
python3.8 PyRate.py ./Datasets/Polyneoptera/Polyneopteragen_PyRate.py -A 4 -qShift ./fixShift/stagesPT.txt -mG -j 9 -pP 1.5 0 -edgeShift 295.0 204.5 -min_dt 2 -n 50000000 -p 50000 -s 50000 -wd PermoTrias/RJMCMC-17 -out _RJMCMC-17
python3.8 PyRate.py ./Datasets/Polyneoptera/Polyneopteragen_PyRate.py -A 4 -qShift ./fixShift/stagesPT.txt -mG -j 10 -pP 1.5 0 -edgeShift 295.0 204.5 -min_dt 2 -n 50000000 -p 50000 -s 50000 -wd PermoTrias/RJMCMC-17 -out _RJMCMC-17

python3.8 PyRate.py -combLogRJ ./PermoTrias/RJMCMC-17/pyrate_mcmc_logs/ -b 0.1 -col_tag posterior root_age death_age 
python3.8 PyRate.py -plotRJ ./PermoTrias/RJMCMC-17/pyrate_mcmc_logs/ -tag combined -grid_plot 0.1 -root_plot 293.52 -min_age_plot 204.5

python3.8 PyRate.py -ginput ./PermoTrias/RJMCMC-17/pyrate_mcmc_logs/ -tag Polyneopteragen -b 0.1
python3.8 PyRate.py -d ./PermoTrias/RJMCMC-17/pyrate_mcmc_logs/TeTs-RJMCMC17.txt -ltt 1


###############################
#### Palaeodictyopteroidea ####
###############################

R
source("pyrate_utilities.r")
extract.ages("./Datasets/Palaeodictyopteroidea/Palaeodictyopteroideagen.txt", replicates=10)
q("no")

python3.8 PyRate.py ./Datasets/Palaeodictyopteroidea/Palaeodictyopteroideagen_PyRate.py -j 1 -qShift ./fixShift/stagesPT.txt -mG -PPmodeltest   ##### 89 sp TPP [2995.141 2920.931 2659.36 ] ######

python3.8 PyRate.py ./Datasets/Palaeodictyopteroidea/Palaeodictyopteroideagen_PyRate.py -A 4 -qShift ./fixShift/stagesPT.txt -mG -j 1 -pP 1.5 0 -edgeShift 295.0 204.5 -min_dt 2 -n 50000000 -p 50000 -s 50000 -wd PermoTrias/RJMCMC-18 -out _RJMCMC-18
python3.8 PyRate.py ./Datasets/Palaeodictyopteroidea/Palaeodictyopteroideagen_PyRate.py -A 4 -qShift ./fixShift/stagesPT.txt -mG -j 2 -pP 1.5 0 -edgeShift 295.0 204.5 -min_dt 2 -n 50000000 -p 50000 -s 50000 -wd PermoTrias/RJMCMC-18 -out _RJMCMC-18
python3.8 PyRate.py ./Datasets/Palaeodictyopteroidea/Palaeodictyopteroideagen_PyRate.py -A 4 -qShift ./fixShift/stagesPT.txt -mG -j 3 -pP 1.5 0 -edgeShift 295.0 204.5 -min_dt 2 -n 50000000 -p 50000 -s 50000 -wd PermoTrias/RJMCMC-18 -out _RJMCMC-18
python3.8 PyRate.py ./Datasets/Palaeodictyopteroidea/Palaeodictyopteroideagen_PyRate.py -A 4 -qShift ./fixShift/stagesPT.txt -mG -j 4 -pP 1.5 0 -edgeShift 295.0 204.5 -min_dt 2 -n 50000000 -p 50000 -s 50000 -wd PermoTrias/RJMCMC-18 -out _RJMCMC-18
python3.8 PyRate.py ./Datasets/Palaeodictyopteroidea/Palaeodictyopteroideagen_PyRate.py -A 4 -qShift ./fixShift/stagesPT.txt -mG -j 5 -pP 1.5 0 -edgeShift 295.0 204.5 -min_dt 2 -n 50000000 -p 50000 -s 50000 -wd PermoTrias/RJMCMC-18 -out _RJMCMC-18
python3.8 PyRate.py ./Datasets/Palaeodictyopteroidea/Palaeodictyopteroideagen_PyRate.py -A 4 -qShift ./fixShift/stagesPT.txt -mG -j 6 -pP 1.5 0 -edgeShift 295.0 204.5 -min_dt 2 -n 50000000 -p 50000 -s 50000 -wd PermoTrias/RJMCMC-18 -out _RJMCMC-18
python3.8 PyRate.py ./Datasets/Palaeodictyopteroidea/Palaeodictyopteroideagen_PyRate.py -A 4 -qShift ./fixShift/stagesPT.txt -mG -j 7 -pP 1.5 0 -edgeShift 295.0 204.5 -min_dt 2 -n 50000000 -p 50000 -s 50000 -wd PermoTrias/RJMCMC-18 -out _RJMCMC-18
python3.8 PyRate.py ./Datasets/Palaeodictyopteroidea/Palaeodictyopteroideagen_PyRate.py -A 4 -qShift ./fixShift/stagesPT.txt -mG -j 8 -pP 1.5 0 -edgeShift 295.0 204.5 -min_dt 2 -n 50000000 -p 50000 -s 50000 -wd PermoTrias/RJMCMC-18 -out _RJMCMC-18
python3.8 PyRate.py ./Datasets/Palaeodictyopteroidea/Palaeodictyopteroideagen_PyRate.py -A 4 -qShift ./fixShift/stagesPT.txt -mG -j 9 -pP 1.5 0 -edgeShift 295.0 204.5 -min_dt 2 -n 50000000 -p 50000 -s 50000 -wd PermoTrias/RJMCMC-18 -out _RJMCMC-18
python3.8 PyRate.py ./Datasets/Palaeodictyopteroidea/Palaeodictyopteroideagen_PyRate.py -A 4 -qShift ./fixShift/stagesPT.txt -mG -j 10 -pP 1.5 0 -edgeShift 295.0 204.5 -min_dt 2 -n 50000000 -p 50000 -s 50000 -wd PermoTrias/RJMCMC-18 -out _RJMCMC-18

python3.8 PyRate.py -combLogRJ ./PermoTrias/RJMCMC-18/pyrate_mcmc_logs/ -b 0.1 -col_tag posterior root_age death_age 
python3.8 PyRate.py -plotRJ ./PermoTrias/RJMCMC-18/pyrate_mcmc_logs/ -tag combined -grid_plot 0.1 -root_plot 293.52 -min_age_plot 204.5

python3.8 PyRate.py -ginput ./PermoTrias/RJMCMC-18/pyrate_mcmc_logs/ -tag Palaeodictyopteroideagen -b 0.1
python3.8 PyRate.py -d ./PermoTrias/RJMCMC-18/pyrate_mcmc_logs/TeTs-RJMCMC18.txt -ltt 1


###############################
#### Holometabola families ####
###############################

R
source("pyrate_utilities.r")
extract.ages("./Datasets/Fams/Holometabolafam.txt", replicates=10)
q("no")

python3.8 PyRate.py ./Datasets/Fams/Holometabolafam_PyRate.py -j 1 -qShift ./fixShift/stagesPT.txt -mG -PPmodeltest   ##### TPP [26361.973 25738.799 23834.25 ] ######

python3.8 PyRate.py ./Datasets/Fams/Holometabolafam_PyRate.py -A 4 -qShift ./fixShift/stagesPT.txt -mG -j 1 -pP 1.5 0 -edgeShift 295.0 204.5 -min_dt 2 -n 50000000 -p 50000 -s 50000 -wd PermoTrias/RJMCMC-19 -out _RJMCMC-19
python3.8 PyRate.py ./Datasets/Fams/Holometabolafam_PyRate.py -A 4 -qShift ./fixShift/stagesPT.txt -mG -j 2 -pP 1.5 0 -edgeShift 295.0 204.5 -min_dt 2 -n 50000000 -p 50000 -s 50000 -wd PermoTrias/RJMCMC-19 -out _RJMCMC-19
python3.8 PyRate.py ./Datasets/Fams/Holometabolafam_PyRate.py -A 4 -qShift ./fixShift/stagesPT.txt -mG -j 3 -pP 1.5 0 -edgeShift 295.0 204.5 -min_dt 2 -n 50000000 -p 50000 -s 50000 -wd PermoTrias/RJMCMC-19 -out _RJMCMC-19
python3.8 PyRate.py ./Datasets/Fams/Holometabolafam_PyRate.py -A 4 -qShift ./fixShift/stagesPT.txt -mG -j 4 -pP 1.5 0 -edgeShift 295.0 204.5 -min_dt 2 -n 50000000 -p 50000 -s 50000 -wd PermoTrias/RJMCMC-19 -out _RJMCMC-19
python3.8 PyRate.py ./Datasets/Fams/Holometabolafam_PyRate.py -A 4 -qShift ./fixShift/stagesPT.txt -mG -j 5 -pP 1.5 0 -edgeShift 295.0 204.5 -min_dt 2 -n 50000000 -p 50000 -s 50000 -wd PermoTrias/RJMCMC-19 -out _RJMCMC-19
python3.8 PyRate.py ./Datasets/Fams/Holometabolafam_PyRate.py -A 4 -qShift ./fixShift/stagesPT.txt -mG -j 6 -pP 1.5 0 -edgeShift 295.0 204.5 -min_dt 2 -n 50000000 -p 50000 -s 50000 -wd PermoTrias/RJMCMC-19 -out _RJMCMC-19
python3.8 PyRate.py ./Datasets/Fams/Holometabolafam_PyRate.py -A 4 -qShift ./fixShift/stagesPT.txt -mG -j 7 -pP 1.5 0 -edgeShift 295.0 204.5 -min_dt 2 -n 50000000 -p 50000 -s 50000 -wd PermoTrias/RJMCMC-19 -out _RJMCMC-19
python3.8 PyRate.py ./Datasets/Fams/Holometabolafam_PyRate.py -A 4 -qShift ./fixShift/stagesPT.txt -mG -j 8 -pP 1.5 0 -edgeShift 295.0 204.5 -min_dt 2 -n 50000000 -p 50000 -s 50000 -wd PermoTrias/RJMCMC-19 -out _RJMCMC-19
python3.8 PyRate.py ./Datasets/Fams/Holometabolafam_PyRate.py -A 4 -qShift ./fixShift/stagesPT.txt -mG -j 9 -pP 1.5 0 -edgeShift 295.0 204.5 -min_dt 2 -n 50000000 -p 50000 -s 50000 -wd PermoTrias/RJMCMC-19 -out _RJMCMC-19
python3.8 PyRate.py ./Datasets/Fams/Holometabolafam_PyRate.py -A 4 -qShift ./fixShift/stagesPT.txt -mG -j 10 -pP 1.5 0 -edgeShift 295.0 204.5 -min_dt 2 -n 50000000 -p 50000 -s 50000 -wd PermoTrias/RJMCMC-19 -out _RJMCMC-19

python3.8 PyRate.py -combLogRJ ./PermoTrias/RJMCMC-19/ -b 0.1 -col_tag posterior root_age death_age 
python3.8 PyRate.py -plotRJ ./PermoTrias/RJMCMC-19/ -tag combined -grid_plot 0.1 -root_plot 293.52 -min_age_plot 204.5

python3.8 PyRate.py -ginput ./PermoTrias/RJMCMC-19/ -tag Holometabolafam -b 0.1
python3.8 PyRate.py -d ./PermoTrias/RJMCMC-19/TeTs-RJMCMC19.txt -ltt 1


##########################################
#### Families level without singleton ####
##########################################

python3.8 PyRate.py ./Datasets/fam/tt_fam_PyRate.py -A 4 -qShift ./fixShift/stagesPT.txt -mG -j 1 -pP 1.5 0 -edgeShift 295.0 204.5 -min_dt 2 -singleton 1 -n 50000000 -p 50000 -s 50000 -wd PermoTrias/RJMCMC-21 -out _RJMCMC-21
python3.8 PyRate.py ./Datasets/fam/tt_fam_PyRate.py -A 4 -qShift ./fixShift/stagesPT.txt -mG -j 2 -pP 1.5 0 -edgeShift 295.0 204.5 -min_dt 2 -singleton 1 -n 50000000 -p 50000 -s 50000 -wd PermoTrias/RJMCMC-21 -out _RJMCMC-21
python3.8 PyRate.py ./Datasets/fam/tt_fam_PyRate.py -A 4 -qShift ./fixShift/stagesPT.txt -mG -j 3 -pP 1.5 0 -edgeShift 295.0 204.5 -min_dt 2 -singleton 1 -n 50000000 -p 50000 -s 50000 -wd PermoTrias/RJMCMC-21 -out _RJMCMC-21
python3.8 PyRate.py ./Datasets/fam/tt_fam_PyRate.py -A 4 -qShift ./fixShift/stagesPT.txt -mG -j 4 -pP 1.5 0 -edgeShift 295.0 204.5 -min_dt 2 -singleton 1 -n 50000000 -p 50000 -s 50000 -wd PermoTrias/RJMCMC-21 -out _RJMCMC-21
python3.8 PyRate.py ./Datasets/fam/tt_fam_PyRate.py -A 4 -qShift ./fixShift/stagesPT.txt -mG -j 5 -pP 1.5 0 -edgeShift 295.0 204.5 -min_dt 2 -singleton 1 -n 50000000 -p 50000 -s 50000 -wd PermoTrias/RJMCMC-21 -out _RJMCMC-21
python3.8 PyRate.py ./Datasets/fam/tt_fam_PyRate.py -A 4 -qShift ./fixShift/stagesPT.txt -mG -j 6 -pP 1.5 0 -edgeShift 295.0 204.5 -min_dt 2 -singleton 1 -n 50000000 -p 50000 -s 50000 -wd PermoTrias/RJMCMC-21 -out _RJMCMC-21
python3.8 PyRate.py ./Datasets/fam/tt_fam_PyRate.py -A 4 -qShift ./fixShift/stagesPT.txt -mG -j 7 -pP 1.5 0 -edgeShift 295.0 204.5 -min_dt 2 -singleton 1 -n 50000000 -p 50000 -s 50000 -wd PermoTrias/RJMCMC-21 -out _RJMCMC-21
python3.8 PyRate.py ./Datasets/fam/tt_fam_PyRate.py -A 4 -qShift ./fixShift/stagesPT.txt -mG -j 8 -pP 1.5 0 -edgeShift 295.0 204.5 -min_dt 2 -singleton 1 -n 50000000 -p 50000 -s 50000 -wd PermoTrias/RJMCMC-21 -out _RJMCMC-21
python3.8 PyRate.py ./Datasets/fam/tt_fam_PyRate.py -A 4 -qShift ./fixShift/stagesPT.txt -mG -j 9 -pP 1.5 0 -edgeShift 295.0 204.5 -min_dt 2 -singleton 1 -n 50000000 -p 50000 -s 50000 -wd PermoTrias/RJMCMC-21 -out _RJMCMC-21
python3.8 PyRate.py ./Datasets/fam/tt_fam_PyRate.py -A 4 -qShift ./fixShift/stagesPT.txt -mG -j 10 -pP 1.5 0 -edgeShift 295.0 204.5 -min_dt 2 -singleton 1 -n 50000000 -p 50000 -s 50000 -wd PermoTrias/RJMCMC-21 -out _RJMCMC-21

python3.8 PyRate.py -combLogRJ ./PermoTrias/RJMCMC-21/pyrate_mcmc_logs/ -b 0.1 -col_tag posterior root_age death_age 
python3.8 PyRate.py -plotRJ ./PermoTrias/RJMCMC-21/pyrate_mcmc_logs/ -tag combined -grid_plot 0.1 -root_plot 293.52 -min_age_plot 204.5

python3.8 PyRate.py -ginput ./PermoTrias/RJMCMC-21/pyrate_mcmc_logs/ -tag tt_fam -b 0.1
python3.8 PyRate.py -d ./PermoTrias/RJMCMC-21/pyrate_mcmc_logs/TeTs-RJMCMC21.txt -ltt 1
### DONE ####


##############################
#### Plyneoptera families ####
##############################

R
source("pyrate_utilities.r")
extract.ages("./Datasets/Fams/Polyneoptera/Polyneopterafam.txt", replicates=10)
q("no")

python3.8 PyRate.py ./Datasets/Fams/Polyneoptera/Polyneopterafam_PyRate.py -j 1 -qShift ./fixShift/stagesPT.txt -mG -PPmodeltest   ##### TPP [58642.633 56635.857 51111.927] ######

python3.8 PyRate.py ./Datasets/Fams/Polyneoptera/Polyneopterafam_PyRate.py -A 4 -qShift ./fixShift/stagesPT.txt -mG -j 1 -pP 1.5 0 -edgeShift 295.0 204.5 -min_dt 2 -n 50000000 -p 50000 -s 50000 -wd PermoTrias/RJMCMC-23 -out _RJMCMC-23
python3.8 PyRate.py ./Datasets/Fams/Polyneoptera/Polyneopterafam_PyRate.py -A 4 -qShift ./fixShift/stagesPT.txt -mG -j 2 -pP 1.5 0 -edgeShift 295.0 204.5 -min_dt 2 -n 50000000 -p 50000 -s 50000 -wd PermoTrias/RJMCMC-23 -out _RJMCMC-23
python3.8 PyRate.py ./Datasets/Fams/Polyneoptera/Polyneopterafam_PyRate.py -A 4 -qShift ./fixShift/stagesPT.txt -mG -j 3 -pP 1.5 0 -edgeShift 295.0 204.5 -min_dt 2 -n 50000000 -p 50000 -s 50000 -wd PermoTrias/RJMCMC-23 -out _RJMCMC-23
python3.8 PyRate.py ./Datasets/Fams/Polyneoptera/Polyneopterafam_PyRate.py -A 4 -qShift ./fixShift/stagesPT.txt -mG -j 4 -pP 1.5 0 -edgeShift 295.0 204.5 -min_dt 2 -n 50000000 -p 50000 -s 50000 -wd PermoTrias/RJMCMC-23 -out _RJMCMC-23
python3.8 PyRate.py ./Datasets/Fams/Polyneoptera/Polyneopterafam_PyRate.py -A 4 -qShift ./fixShift/stagesPT.txt -mG -j 5 -pP 1.5 0 -edgeShift 295.0 204.5 -min_dt 2 -n 50000000 -p 50000 -s 50000 -wd PermoTrias/RJMCMC-23 -out _RJMCMC-23
python3.8 PyRate.py ./Datasets/Fams/Polyneoptera/Polyneopterafam_PyRate.py -A 4 -qShift ./fixShift/stagesPT.txt -mG -j 6 -pP 1.5 0 -edgeShift 295.0 204.5 -min_dt 2 -n 50000000 -p 50000 -s 50000 -wd PermoTrias/RJMCMC-23 -out _RJMCMC-23
python3.8 PyRate.py ./Datasets/Fams/Polyneoptera/Polyneopterafam_PyRate.py -A 4 -qShift ./fixShift/stagesPT.txt -mG -j 7 -pP 1.5 0 -edgeShift 295.0 204.5 -min_dt 2 -n 50000000 -p 50000 -s 50000 -wd PermoTrias/RJMCMC-23 -out _RJMCMC-23
python3.8 PyRate.py ./Datasets/Fams/Polyneoptera/Polyneopterafam_PyRate.py -A 4 -qShift ./fixShift/stagesPT.txt -mG -j 8 -pP 1.5 0 -edgeShift 295.0 204.5 -min_dt 2 -n 50000000 -p 50000 -s 50000 -wd PermoTrias/RJMCMC-23 -out _RJMCMC-23
python3.8 PyRate.py ./Datasets/Fams/Polyneoptera/Polyneopterafam_PyRate.py -A 4 -qShift ./fixShift/stagesPT.txt -mG -j 9 -pP 1.5 0 -edgeShift 295.0 204.5 -min_dt 2 -n 50000000 -p 50000 -s 50000 -wd PermoTrias/RJMCMC-23 -out _RJMCMC-23
python3.8 PyRate.py ./Datasets/Fams/Polyneoptera/Polyneopterafam_PyRate.py -A 4 -qShift ./fixShift/stagesPT.txt -mG -j 10 -pP 1.5 0 -edgeShift 295.0 204.5 -min_dt 2 -n 50000000 -p 50000 -s 50000 -wd PermoTrias/RJMCMC-23 -out _RJMCMC-23

python3.8 PyRate.py -combLogRJ ./PermoTrias/RJMCMC-23/pyrate_mcmc_logs/ -b 0.1 -col_tag posterior root_age death_age 
python3.8 PyRate.py -plotRJ ./PermoTrias/RJMCMC-23/pyrate_mcmc_logs/ -tag combined -grid_plot 0.1 -root_plot 293.52 -min_age_plot 204.5

python3.8 PyRate.py -ginput ./PermoTrias/RJMCMC-23/pyrate_mcmc_logs/ -tag Polyneopterafam -b 0.1
python3.8 PyRate.py -d ./PermoTrias/RJMCMC-23/pyrate_mcmc_logs/TeTs-RJMCMC23.txt -ltt 1


#####################
#### Phytophages ####
#####################

R
source("pyrate_utilities.r")
extract.ages("./Datasets/MCDD/Phytophages/Phytophages.txt", replicates=10)
q("no")

python3.8 PyRate.py ./Datasets/MCDD/Phytophages/Phytophages_PyRate.py -j 1 -qShift ./fixShift/stagesPT.txt -mG -PPmodeltest   ##### TPP [28223.356 27785.122 26199.871] ######

python3.8 PyRate.py ./Datasets/MCDD/Phytophages/Phytophages_PyRate.py -A 4 -qShift ./fixShift/stagesPT.txt -mG -j 1 -pP 1.5 0 -edgeShift 295.0 204.5 -min_dt 2 -n 50000000 -p 50000 -s 50000 -wd PermoTrias/RJMCMC-26 -out _RJMCMC-26
python3.8 PyRate.py ./Datasets/MCDD/Phytophages/Phytophages_PyRate.py -A 4 -qShift ./fixShift/stagesPT.txt -mG -j 2 -pP 1.5 0 -edgeShift 295.0 204.5 -min_dt 2 -n 50000000 -p 50000 -s 50000 -wd PermoTrias/RJMCMC-26 -out _RJMCMC-26
python3.8 PyRate.py ./Datasets/MCDD/Phytophages/Phytophages_PyRate.py -A 4 -qShift ./fixShift/stagesPT.txt -mG -j 3 -pP 1.5 0 -edgeShift 295.0 204.5 -min_dt 2 -n 50000000 -p 50000 -s 50000 -wd PermoTrias/RJMCMC-26 -out _RJMCMC-26
python3.8 PyRate.py ./Datasets/MCDD/Phytophages/Phytophages_PyRate.py -A 4 -qShift ./fixShift/stagesPT.txt -mG -j 4 -pP 1.5 0 -edgeShift 295.0 204.5 -min_dt 2 -n 50000000 -p 50000 -s 50000 -wd PermoTrias/RJMCMC-26 -out _RJMCMC-26
python3.8 PyRate.py ./Datasets/MCDD/Phytophages/Phytophages_PyRate.py -A 4 -qShift ./fixShift/stagesPT.txt -mG -j 5 -pP 1.5 0 -edgeShift 295.0 204.5 -min_dt 2 -n 50000000 -p 50000 -s 50000 -wd PermoTrias/RJMCMC-26 -out _RJMCMC-26
python3.8 PyRate.py ./Datasets/MCDD/Phytophages/Phytophages_PyRate.py -A 4 -qShift ./fixShift/stagesPT.txt -mG -j 6 -pP 1.5 0 -edgeShift 295.0 204.5 -min_dt 2 -n 50000000 -p 50000 -s 50000 -wd PermoTrias/RJMCMC-26 -out _RJMCMC-26
python3.8 PyRate.py ./Datasets/MCDD/Phytophages/Phytophages_PyRate.py -A 4 -qShift ./fixShift/stagesPT.txt -mG -j 7 -pP 1.5 0 -edgeShift 295.0 204.5 -min_dt 2 -n 50000000 -p 50000 -s 50000 -wd PermoTrias/RJMCMC-26 -out _RJMCMC-26
python3.8 PyRate.py ./Datasets/MCDD/Phytophages/Phytophages_PyRate.py -A 4 -qShift ./fixShift/stagesPT.txt -mG -j 8 -pP 1.5 0 -edgeShift 295.0 204.5 -min_dt 2 -n 50000000 -p 50000 -s 50000 -wd PermoTrias/RJMCMC-26 -out _RJMCMC-26
python3.8 PyRate.py ./Datasets/MCDD/Phytophages/Phytophages_PyRate.py -A 4 -qShift ./fixShift/stagesPT.txt -mG -j 9 -pP 1.5 0 -edgeShift 295.0 204.5 -min_dt 2 -n 50000000 -p 50000 -s 50000 -wd PermoTrias/RJMCMC-26 -out _RJMCMC-26
python3.8 PyRate.py ./Datasets/MCDD/Phytophages/Phytophages_PyRate.py -A 4 -qShift ./fixShift/stagesPT.txt -mG -j 10 -pP 1.5 0 -edgeShift 295.0 204.5 -min_dt 2 -n 50000000 -p 50000 -s 50000 -wd PermoTrias/RJMCMC-26 -out _RJMCMC-26


python3.8 PyRate.py -combLogRJ ./PermoTrias/RJMCMC-26/pyrate_mcmc_logs/ -b 0.1 -col_tag posterior root_age death_age 
python3.8 PyRate.py -plotRJ ./PermoTrias/RJMCMC-26/pyrate_mcmc_logs/ -tag combined -grid_plot 0.1 -root_plot 293.52 -min_age_plot 204.5

python3.8 PyRate.py -ginput ./PermoTrias/RJMCMC-26/pyrate_mcmc_logs/ -tag Phytophages -b 0.1
python3.8 PyRate.py -d ./PermoTrias/RJMCMC-26/pyrate_mcmc_logs/TeTs-RJMCMC26.txt -ltt 1


#################################
#### Detritivores/Fungivores ####
#################################

R
source("pyrate_utilities.r")
extract.ages("./Datasets/MCDD/DetFun/DetFun.txt", replicates=10)
q("no")

python3.8 PyRate.py ./Datasets/MCDD/DetFun/DetFun_PyRate.py -j 1 -qShift ./fixShift/stagesPT.txt -mG -PPmodeltest   ##### TPP [16211.921 15570.414 14271.865] ######

python3.8 PyRate.py ./Datasets/MCDD/DetFun/DetFun_PyRate.py -A 4 -qShift ./fixShift/stagesPT.txt -mG -j 1 -pP 1.5 0 -edgeShift 295.0 204.5 -min_dt 2 -n 50000000 -p 50000 -s 50000 -wd PermoTrias/RJMCMC-25 -out _RJMCMC-25
python3.8 PyRate.py ./Datasets/MCDD/DetFun/DetFun_PyRate.py -A 4 -qShift ./fixShift/stagesPT.txt -mG -j 2 -pP 1.5 0 -edgeShift 295.0 204.5 -min_dt 2 -n 50000000 -p 50000 -s 50000 -wd PermoTrias/RJMCMC-25 -out _RJMCMC-25
python3.8 PyRate.py ./Datasets/MCDD/DetFun/DetFun_PyRate.py -A 4 -qShift ./fixShift/stagesPT.txt -mG -j 3 -pP 1.5 0 -edgeShift 295.0 204.5 -min_dt 2 -n 50000000 -p 50000 -s 50000 -wd PermoTrias/RJMCMC-25 -out _RJMCMC-25
python3.8 PyRate.py ./Datasets/MCDD/DetFun/DetFun_PyRate.py -A 4 -qShift ./fixShift/stagesPT.txt -mG -j 4 -pP 1.5 0 -edgeShift 295.0 204.5 -min_dt 2 -n 50000000 -p 50000 -s 50000 -wd PermoTrias/RJMCMC-25 -out _RJMCMC-25
python3.8 PyRate.py ./Datasets/MCDD/DetFun/DetFun_PyRate.py -A 4 -qShift ./fixShift/stagesPT.txt -mG -j 5 -pP 1.5 0 -edgeShift 295.0 204.5 -min_dt 2 -n 50000000 -p 50000 -s 50000 -wd PermoTrias/RJMCMC-25 -out _RJMCMC-25
python3.8 PyRate.py ./Datasets/MCDD/DetFun/DetFun_PyRate.py -A 4 -qShift ./fixShift/stagesPT.txt -mG -j 6 -pP 1.5 0 -edgeShift 295.0 204.5 -min_dt 2 -n 50000000 -p 50000 -s 50000 -wd PermoTrias/RJMCMC-25 -out _RJMCMC-25
python3.8 PyRate.py ./Datasets/MCDD/DetFun/DetFun_PyRate.py -A 4 -qShift ./fixShift/stagesPT.txt -mG -j 7 -pP 1.5 0 -edgeShift 295.0 204.5 -min_dt 2 -n 50000000 -p 50000 -s 50000 -wd PermoTrias/RJMCMC-25 -out _RJMCMC-25
python3.8 PyRate.py ./Datasets/MCDD/DetFun/DetFun_PyRate.py -A 4 -qShift ./fixShift/stagesPT.txt -mG -j 8 -pP 1.5 0 -edgeShift 295.0 204.5 -min_dt 2 -n 50000000 -p 50000 -s 50000 -wd PermoTrias/RJMCMC-25 -out _RJMCMC-25
python3.8 PyRate.py ./Datasets/MCDD/DetFun/DetFun_PyRate.py -A 4 -qShift ./fixShift/stagesPT.txt -mG -j 9 -pP 1.5 0 -edgeShift 295.0 204.5 -min_dt 2 -n 50000000 -p 50000 -s 50000 -wd PermoTrias/RJMCMC-25 -out _RJMCMC-25
python3.8 PyRate.py ./Datasets/MCDD/DetFun/DetFun_PyRate.py -A 4 -qShift ./fixShift/stagesPT.txt -mG -j 10 -pP 1.5 0 -edgeShift 295.0 204.5 -min_dt 2 -n 50000000 -p 50000 -s 50000 -wd PermoTrias/RJMCMC-25 -out _RJMCMC-25

python3.8 PyRate.py -combLogRJ ./PermoTrias/RJMCMC-25/pyrate_mcmc_logs/ -b 0.1 -col_tag posterior root_age death_age 
python3.8 PyRate.py -plotRJ ./PermoTrias/RJMCMC-25/pyrate_mcmc_logs/ -tag combined -grid_plot 0.1 -root_plot 293.52 -min_age_plot 204.5

python3.8 PyRate.py -ginput ./PermoTrias/RJMCMC-25/pyrate_mcmc_logs/ -tag DetFun -b 0.1
python3.8 PyRate.py -d ./PermoTrias/RJMCMC-25/pyrate_mcmc_logs/TeTs-RJMCMC25.txt -ltt 1


###################
#### Predators ####
###################

R
source("pyrate_utilities.r")
extract.ages("./Datasets/MCDD/Predators/Predators.txt", replicates=10)
q("no")

python3.8 PyRate.py ./Datasets/MCDD/Predators/Predators_PyRate.py -j 1 -qShift ./fixShift/stagesPT.txt -mG -PPmodeltest   ##### TPP [4925.091 4920.479 4696.067] ######

python3.8 PyRate.py ./Datasets/MCDD/Predators/Predators_PyRate.py -A 4 -qShift ./fixShift/stagesPT.txt -mG -j 1 -pP 1.5 0 -edgeShift 295.0 204.5 -min_dt 2 -n 50000000 -p 50000 -s 50000 -wd PermoTrias/RJMCMC-27 -out _RJMCMC-27
python3.8 PyRate.py ./Datasets/MCDD/Predators/Predators_PyRate.py -A 4 -qShift ./fixShift/stagesPT.txt -mG -j 2 -pP 1.5 0 -edgeShift 295.0 204.5 -min_dt 2 -n 50000000 -p 50000 -s 50000 -wd PermoTrias/RJMCMC-27 -out _RJMCMC-27
python3.8 PyRate.py ./Datasets/MCDD/Predators/Predators_PyRate.py -A 4 -qShift ./fixShift/stagesPT.txt -mG -j 3 -pP 1.5 0 -edgeShift 295.0 204.5 -min_dt 2 -n 50000000 -p 50000 -s 50000 -wd PermoTrias/RJMCMC-27 -out _RJMCMC-27
python3.8 PyRate.py ./Datasets/MCDD/Predators/Predators_PyRate.py -A 4 -qShift ./fixShift/stagesPT.txt -mG -j 4 -pP 1.5 0 -edgeShift 295.0 204.5 -min_dt 2 -n 50000000 -p 50000 -s 50000 -wd PermoTrias/RJMCMC-27 -out _RJMCMC-27
python3.8 PyRate.py ./Datasets/MCDD/Predators/Predators_PyRate.py -A 4 -qShift ./fixShift/stagesPT.txt -mG -j 5 -pP 1.5 0 -edgeShift 295.0 204.5 -min_dt 2 -n 50000000 -p 50000 -s 50000 -wd PermoTrias/RJMCMC-27 -out _RJMCMC-27
python3.8 PyRate.py ./Datasets/MCDD/Predators/Predators_PyRate.py -A 4 -qShift ./fixShift/stagesPT.txt -mG -j 6 -pP 1.5 0 -edgeShift 295.0 204.5 -min_dt 2 -n 50000000 -p 50000 -s 50000 -wd PermoTrias/RJMCMC-27 -out _RJMCMC-27
python3.8 PyRate.py ./Datasets/MCDD/Predators/Predators_PyRate.py -A 4 -qShift ./fixShift/stagesPT.txt -mG -j 7 -pP 1.5 0 -edgeShift 295.0 204.5 -min_dt 2 -n 50000000 -p 50000 -s 50000 -wd PermoTrias/RJMCMC-27 -out _RJMCMC-27
python3.8 PyRate.py ./Datasets/MCDD/Predators/Predators_PyRate.py -A 4 -qShift ./fixShift/stagesPT.txt -mG -j 8 -pP 1.5 0 -edgeShift 295.0 204.5 -min_dt 2 -n 50000000 -p 50000 -s 50000 -wd PermoTrias/RJMCMC-27 -out _RJMCMC-27
python3.8 PyRate.py ./Datasets/MCDD/Predators/Predators_PyRate.py -A 4 -qShift ./fixShift/stagesPT.txt -mG -j 9 -pP 1.5 0 -edgeShift 295.0 204.5 -min_dt 2 -n 50000000 -p 50000 -s 50000 -wd PermoTrias/RJMCMC-27 -out _RJMCMC-27
python3.8 PyRate.py ./Datasets/MCDD/Predators/Predators_PyRate.py -A 4 -qShift ./fixShift/stagesPT.txt -mG -j 10 -pP 1.5 0 -edgeShift 295.0 204.5 -min_dt 2 -n 50000000 -p 50000 -s 50000 -wd PermoTrias/RJMCMC-27 -out _RJMCMC-27

python3.8 PyRate.py -combLogRJ ./PermoTrias/RJMCMC-27/pyrate_mcmc_logs/ -b 0.1 -col_tag posterior root_age death_age 
python3.8 PyRate.py -plotRJ ./PermoTrias/RJMCMC-27/pyrate_mcmc_logs/ -tag combined -grid_plot 0.1 -root_plot 293.52 -min_age_plot 204.5

python3.8 PyRate.py -ginput ./PermoTrias/RJMCMC-27/pyrate_mcmc_logs/ -tag Predators -b 0.1
python3.8 PyRate.py -d ./PermoTrias/RJMCMC-27/pyrate_mcmc_logs/TeTs-RJMCMC27.txt -ltt 1


####################
#### BDCS genus ####
####################

python3.8 PyRate.py ./Datasets/genus/tt_gen_PyRate.py -qShift ./fixShift/stagesPT.txt -mG -j 1 -edgeShift 295.0 204.5 -fixShift ./fixShift/stagesPT.txt -n 50000000 -p 50000 -s 50000 -wd PermoTrias/BDCS/ -out _BDCS
python3.8 PyRate.py ./Datasets/genus/tt_gen_PyRate.py -qShift ./fixShift/stagesPT.txt -mG -j 2 -edgeShift 295.0 204.5 -fixShift ./fixShift/stagesPT.txt -n 50000000 -p 50000 -s 50000 -wd PermoTrias/BDCS/ -out _BDCS
python3.8 PyRate.py ./Datasets/genus/tt_gen_PyRate.py -qShift ./fixShift/stagesPT.txt -mG -j 3 -edgeShift 295.0 204.5 -fixShift ./fixShift/stagesPT.txt -n 50000000 -p 50000 -s 50000 -wd PermoTrias/BDCS/ -out _BDCS
python3.8 PyRate.py ./Datasets/genus/tt_gen_PyRate.py -qShift ./fixShift/stagesPT.txt -mG -j 4 -edgeShift 295.0 204.5 -fixShift ./fixShift/stagesPT.txt -n 50000000 -p 50000 -s 50000 -wd PermoTrias/BDCS/ -out _BDCS
python3.8 PyRate.py ./Datasets/genus/tt_gen_PyRate.py -qShift ./fixShift/stagesPT.txt -mG -j 5 -edgeShift 295.0 204.5 -fixShift ./fixShift/stagesPT.txt -n 50000000 -p 50000 -s 50000 -wd PermoTrias/BDCS/ -out _BDCS
python3.8 PyRate.py ./Datasets/genus/tt_gen_PyRate.py -qShift ./fixShift/stagesPT.txt -mG -j 6 -edgeShift 295.0 204.5 -fixShift ./fixShift/stagesPT.txt -n 50000000 -p 50000 -s 50000 -wd PermoTrias/BDCS/ -out _BDCS
python3.8 PyRate.py ./Datasets/genus/tt_gen_PyRate.py -qShift ./fixShift/stagesPT.txt -mG -j 7 -edgeShift 295.0 204.5 -fixShift ./fixShift/stagesPT.txt -n 50000000 -p 50000 -s 50000 -wd PermoTrias/BDCS/ -out _BDCS
python3.8 PyRate.py ./Datasets/genus/tt_gen_PyRate.py -qShift ./fixShift/stagesPT.txt -mG -j 8 -edgeShift 295.0 204.5 -fixShift ./fixShift/stagesPT.txt -n 50000000 -p 50000 -s 50000 -wd PermoTrias/BDCS/ -out _BDCS
python3.8 PyRate.py ./Datasets/genus/tt_gen_PyRate.py -qShift ./fixShift/stagesPT.txt -mG -j 9 -edgeShift 295.0 204.5 -fixShift ./fixShift/stagesPT.txt -n 50000000 -p 50000 -s 50000 -wd PermoTrias/BDCS/ -out _BDCS
python3.8 PyRate.py ./Datasets/genus/tt_gen_PyRate.py -qShift ./fixShift/stagesPT.txt -mG -j 10 -edgeShift 295.0 204.5 -fixShift ./fixShift/stagesPT.txt -n 50000000 -p 50000 -s 50000 -wd PermoTrias/BDCS/ -out _BDCS

python3.8 PyRate.py -plot2 ./PermoTrias/BDCS/pyrate_mcmc_logs/ -tag tt_gen -b 100


#######################
#### BDCS families ####
#######################

R
source("pyrate_utilities.r")
extract.ages("./Datasets/fam/tt_fam.txt", replicates=10)
q("no")

python3.8 PyRate.py ./Datasets/fam/tt_fam_PyRate.py -j 1 -qShift ./fixShift/stagesPT.txt -mG -PPmodeltest ###AICc scores: [125015.604 121344.959 113936.654] Best model: TPP  dAIC - HPP: 11078.95 *** dAIC - NHPP: 7408.305####

python3.8 PyRate.py ./Datasets/fam/tt_fam_PyRate.py -qShift ./fixShift/stagesPT.txt -mG -j 1 -edgeShift 295.0 204.5 -fixShift ./fixShift/stagesPT.txt -n 50000000 -p 50000 -s 50000 -wd PermoTrias/BDCS-2/ -out _BDCS-2
python3.8 PyRate.py ./Datasets/fam/tt_fam_PyRate.py -qShift ./fixShift/stagesPT.txt -mG -j 2 -edgeShift 295.0 204.5 -fixShift ./fixShift/stagesPT.txt -n 50000000 -p 50000 -s 50000 -wd PermoTrias/BDCS-2/ -out _BDCS-2
python3.8 PyRate.py ./Datasets/fam/tt_fam_PyRate.py -qShift ./fixShift/stagesPT.txt -mG -j 3 -edgeShift 295.0 204.5 -fixShift ./fixShift/stagesPT.txt -n 50000000 -p 50000 -s 50000 -wd PermoTrias/BDCS-2/ -out _BDCS-2
python3.8 PyRate.py ./Datasets/fam/tt_fam_PyRate.py -qShift ./fixShift/stagesPT.txt -mG -j 4 -edgeShift 295.0 204.5 -fixShift ./fixShift/stagesPT.txt -n 50000000 -p 50000 -s 50000 -wd PermoTrias/BDCS-2/ -out _BDCS-2
python3.8 PyRate.py ./Datasets/fam/tt_fam_PyRate.py -qShift ./fixShift/stagesPT.txt -mG -j 5 -edgeShift 295.0 204.5 -fixShift ./fixShift/stagesPT.txt -n 50000000 -p 50000 -s 50000 -wd PermoTrias/BDCS-2/ -out _BDCS-2
python3.8 PyRate.py ./Datasets/fam/tt_fam_PyRate.py -qShift ./fixShift/stagesPT.txt -mG -j 6 -edgeShift 295.0 204.5 -fixShift ./fixShift/stagesPT.txt -n 50000000 -p 50000 -s 50000 -wd PermoTrias/BDCS-2/ -out _BDCS-2
python3.8 PyRate.py ./Datasets/fam/tt_fam_PyRate.py -qShift ./fixShift/stagesPT.txt -mG -j 7 -edgeShift 295.0 204.5 -fixShift ./fixShift/stagesPT.txt -n 50000000 -p 50000 -s 50000 -wd PermoTrias/BDCS-2/ -out _BDCS-2
python3.8 PyRate.py ./Datasets/fam/tt_fam_PyRate.py -qShift ./fixShift/stagesPT.txt -mG -j 8 -edgeShift 295.0 204.5 -fixShift ./fixShift/stagesPT.txt -n 50000000 -p 50000 -s 50000 -wd PermoTrias/BDCS-2/ -out _BDCS-2
python3.8 PyRate.py ./Datasets/fam/tt_fam_PyRate.py -qShift ./fixShift/stagesPT.txt -mG -j 9 -edgeShift 295.0 204.5 -fixShift ./fixShift/stagesPT.txt -n 50000000 -p 50000 -s 50000 -wd PermoTrias/BDCS-2/ -out _BDCS-2
python3.8 PyRate.py ./Datasets/fam/tt_fam_PyRate.py -qShift ./fixShift/stagesPT.txt -mG -j 10 -edgeShift 295.0 204.5 -fixShift ./fixShift/stagesPT.txt -n 50000000 -p 50000 -s 50000 -wd PermoTrias/BDCS-2/ -out _BDCS-2

python3.8 PyRate.py -plot2 ./PermoTrias/BDCS-2/pyrate_mcmc_logs/ -tag tt_gen -b 100


#######################################
####  MBD genus for Permo-Triassic ####
#######################################

### Input Variables ###
0 Diversity dependence
1 AtmosphericCarbon
2 AtmosphericOxygen
3 Fragmentation
4 Gymnosperms
5 Polypodiales
6 Spore-Plants
7 Temperature
8 non-Polypodiales
####

python3.8 PyRateMBD.py -d ./PermoTrias/MBD/TeTs-RJMCMC5.txt -j 0 -n 20000000 -p 20000 -s 20000 -m 0 -var ./Datasets/PermoT/Variables/PaleoEnv_MBD -maxT 295.0 -minT 204.5 -hsp 1
python3.8 PyRateMBD.py -d ./PermoTrias/MBD/TeTs-RJMCMC5.txt -j 1 -n 20000000 -p 20000 -s 20000 -m 0 -var ./Datasets/PermoT/Variables/PaleoEnv_MBD -maxT 295.0 -minT 204.5 -hsp 1
python3.8 PyRateMBD.py -d ./PermoTrias/MBD/TeTs-RJMCMC5.txt -j 2 -n 20000000 -p 20000 -s 20000 -m 0 -var ./Datasets/PermoT/Variables/PaleoEnv_MBD -maxT 295.0 -minT 204.5 -hsp 1
python3.8 PyRateMBD.py -d ./PermoTrias/MBD/TeTs-RJMCMC5.txt -j 3 -n 20000000 -p 20000 -s 20000 -m 0 -var ./Datasets/PermoT/Variables/PaleoEnv_MBD -maxT 295.0 -minT 204.5 -hsp 1
python3.8 PyRateMBD.py -d ./PermoTrias/MBD/TeTs-RJMCMC5.txt -j 4 -n 20000000 -p 20000 -s 20000 -m 0 -var ./Datasets/PermoT/Variables/PaleoEnv_MBD -maxT 295.0 -minT 204.5 -hsp 1
python3.8 PyRateMBD.py -d ./PermoTrias/MBD/TeTs-RJMCMC5.txt -j 5 -n 20000000 -p 20000 -s 20000 -m 0 -var ./Datasets/PermoT/Variables/PaleoEnv_MBD -maxT 295.0 -minT 204.5 -hsp 1
python3.8 PyRateMBD.py -d ./PermoTrias/MBD/TeTs-RJMCMC5.txt -j 6 -n 20000000 -p 20000 -s 20000 -m 0 -var ./Datasets/PermoT/Variables/PaleoEnv_MBD -maxT 295.0 -minT 204.5 -hsp 1
python3.8 PyRateMBD.py -d ./PermoTrias/MBD/TeTs-RJMCMC5.txt -j 7 -n 20000000 -p 20000 -s 20000 -m 0 -var ./Datasets/PermoT/Variables/PaleoEnv_MBD -maxT 295.0 -minT 204.5 -hsp 1
python3.8 PyRateMBD.py -d ./PermoTrias/MBD/TeTs-RJMCMC5.txt -j 8 -n 20000000 -p 20000 -s 20000 -m 0 -var ./Datasets/PermoT/Variables/PaleoEnv_MBD -maxT 295.0 -minT 204.5 -hsp 1
python3.8 PyRateMBD.py -d ./PermoTrias/MBD/TeTs-RJMCMC5.txt -j 9 -n 20000000 -p 20000 -s 20000 -m 0 -var ./Datasets/PermoT/Variables/PaleoEnv_MBD -maxT 295.0 -minT 204.5 -hsp 1

python3.8 PyRateMBD.py -d ./PermoTrias/MBD/TeTs-RJMCMC5.txt -var ./Datasets/PermoT/Variables/PaleoEnv_MBD -m 0 -plot ./PermoTrias/MBD/TeTs-RJMCMC5_0_exp_MBD.log -b 100 -maxT 295.0 -minT 204.5
python3.8 PyRateMBD.py -d ./PermoTrias/MBD/TeTs-RJMCMC5.txt -var ./Datasets/PermoT/Variables/PaleoEnv_MBD -m 0 -plot ./PermoTrias/MBD/TeTs-RJMCMC5_1_exp_MBD.log -b 100 -maxT 295.0 -minT 204.5
python3.8 PyRateMBD.py -d ./PermoTrias/MBD/TeTs-RJMCMC5.txt -var ./Datasets/PermoT/Variables/PaleoEnv_MBD -m 0 -plot ./PermoTrias/MBD/TeTs-RJMCMC5_2_exp_MBD.log -b 100 -maxT 295.0 -minT 204.5
python3.8 PyRateMBD.py -d ./PermoTrias/MBD/TeTs-RJMCMC5.txt -var ./Datasets/PermoT/Variables/PaleoEnv_MBD -m 0 -plot ./PermoTrias/MBD/TeTs-RJMCMC5_3_exp_MBD.log -b 100 -maxT 295.0 -minT 204.5
python3.8 PyRateMBD.py -d ./PermoTrias/MBD/TeTs-RJMCMC5.txt -var ./Datasets/PermoT/Variables/PaleoEnv_MBD -m 0 -plot ./PermoTrias/MBD/TeTs-RJMCMC5_4_exp_MBD.log -b 100 -maxT 295.0 -minT 204.5
python3.8 PyRateMBD.py -d ./PermoTrias/MBD/TeTs-RJMCMC5.txt -var ./Datasets/PermoT/Variables/PaleoEnv_MBD -m 0 -plot ./PermoTrias/MBD/TeTs-RJMCMC5_5_exp_MBD.log -b 100 -maxT 295.0 -minT 204.5
python3.8 PyRateMBD.py -d ./PermoTrias/MBD/TeTs-RJMCMC5.txt -var ./Datasets/PermoT/Variables/PaleoEnv_MBD -m 0 -plot ./PermoTrias/MBD/TeTs-RJMCMC5_6_exp_MBD.log -b 100 -maxT 295.0 -minT 204.5
python3.8 PyRateMBD.py -d ./PermoTrias/MBD/TeTs-RJMCMC5.txt -var ./Datasets/PermoT/Variables/PaleoEnv_MBD -m 0 -plot ./PermoTrias/MBD/TeTs-RJMCMC5_7_exp_MBD.log -b 100 -maxT 295.0 -minT 204.5
python3.8 PyRateMBD.py -d ./PermoTrias/MBD/TeTs-RJMCMC5.txt -var ./Datasets/PermoT/Variables/PaleoEnv_MBD -m 0 -plot ./PermoTrias/MBD/TeTs-RJMCMC5_8_exp_MBD.log -b 100 -maxT 295.0 -minT 204.5
python3.8 PyRateMBD.py -d ./PermoTrias/MBD/TeTs-RJMCMC5.txt -var ./Datasets/PermoT/Variables/PaleoEnv_MBD -m 0 -plot ./PermoTrias/MBD/TeTs-RJMCMC5_9_exp_MBD.log -b 100 -maxT 295.0 -minT 204.5


##################################
####  MBD genus for 254.5-250 ####
##################################

python3.8 PyRateMBD.py -d ./PermoTrias/MBD-2/TeTs-RJMCMC5.txt -j 0 -n 50000000 -p 50000 -s 50000 -m 0 -var ./Datasets/PermoT/Variables/PaleoEnv_MBD -maxT 254.5 -minT 250 -hsp 1
python3.8 PyRateMBD.py -d ./PermoTrias/MBD-2/TeTs-RJMCMC5.txt -j 1 -n 50000000 -p 50000 -s 50000 -m 0 -var ./Datasets/PermoT/Variables/PaleoEnv_MBD -maxT 254.5 -minT 250 -hsp 1
python3.8 PyRateMBD.py -d ./PermoTrias/MBD-2/TeTs-RJMCMC5.txt -j 2 -n 50000000 -p 50000 -s 50000 -m 0 -var ./Datasets/PermoT/Variables/PaleoEnv_MBD -maxT 254.5 -minT 250 -hsp 1
python3.8 PyRateMBD.py -d ./PermoTrias/MBD-2/TeTs-RJMCMC5.txt -j 3 -n 50000000 -p 50000 -s 50000 -m 0 -var ./Datasets/PermoT/Variables/PaleoEnv_MBD -maxT 254.5 -minT 250 -hsp 1
python3.8 PyRateMBD.py -d ./PermoTrias/MBD-2/TeTs-RJMCMC5.txt -j 4 -n 50000000 -p 50000 -s 50000 -m 0 -var ./Datasets/PermoT/Variables/PaleoEnv_MBD -maxT 254.5 -minT 250 -hsp 1
python3.8 PyRateMBD.py -d ./PermoTrias/MBD-2/TeTs-RJMCMC5.txt -j 5 -n 50000000 -p 50000 -s 50000 -m 0 -var ./Datasets/PermoT/Variables/PaleoEnv_MBD -maxT 254.5 -minT 250 -hsp 1
python3.8 PyRateMBD.py -d ./PermoTrias/MBD-2/TeTs-RJMCMC5.txt -j 6 -n 50000000 -p 50000 -s 50000 -m 0 -var ./Datasets/PermoT/Variables/PaleoEnv_MBD -maxT 254.5 -minT 250 -hsp 1
python3.8 PyRateMBD.py -d ./PermoTrias/MBD-2/TeTs-RJMCMC5.txt -j 7 -n 50000000 -p 50000 -s 50000 -m 0 -var ./Datasets/PermoT/Variables/PaleoEnv_MBD -maxT 254.5 -minT 250 -hsp 1
python3.8 PyRateMBD.py -d ./PermoTrias/MBD-2/TeTs-RJMCMC5.txt -j 8 -n 50000000 -p 50000 -s 50000 -m 0 -var ./Datasets/PermoT/Variables/PaleoEnv_MBD -maxT 254.5 -minT 250 -hsp 1
python3.8 PyRateMBD.py -d ./PermoTrias/MBD-2/TeTs-RJMCMC5.txt -j 9 -n 50000000 -p 50000 -s 50000 -m 0 -var ./Datasets/PermoT/Variables/PaleoEnv_MBD -maxT 254.5 -minT 250 -hsp 1

python3.8 PyRateMBD.py -d ./PermoTrias/MBD-2/TeTs-RJMCMC5.txt -var ./Datasets/PermoT/Variables/PaleoEnv_MBD -m 0 -plot ./PermoTrias/MBD-2/TeTs-RJMCMC5_0_exp_MBD.log -b 100 -maxT 254.5 -minT 250
python3.8 PyRateMBD.py -d ./PermoTrias/MBD-2/TeTs-RJMCMC5.txt -var ./Datasets/PermoT/Variables/PaleoEnv_MBD -m 0 -plot ./PermoTrias/MBD-2/TeTs-RJMCMC5_1_exp_MBD.log -b 100 -maxT 254.5 -minT 250
python3.8 PyRateMBD.py -d ./PermoTrias/MBD-2/TeTs-RJMCMC5.txt -var ./Datasets/PermoT/Variables/PaleoEnv_MBD -m 0 -plot ./PermoTrias/MBD-2/TeTs-RJMCMC5_2_exp_MBD.log -b 100 -maxT 254.5 -minT 250
python3.8 PyRateMBD.py -d ./PermoTrias/MBD-2/TeTs-RJMCMC5.txt -var ./Datasets/PermoT/Variables/PaleoEnv_MBD -m 0 -plot ./PermoTrias/MBD-2/TeTs-RJMCMC5_3_exp_MBD.log -b 100 -maxT 254.5 -minT 250
python3.8 PyRateMBD.py -d ./PermoTrias/MBD-2/TeTs-RJMCMC5.txt -var ./Datasets/PermoT/Variables/PaleoEnv_MBD -m 0 -plot ./PermoTrias/MBD-2/TeTs-RJMCMC5_4_exp_MBD.log -b 100 -maxT 254.5 -minT 250
python3.8 PyRateMBD.py -d ./PermoTrias/MBD-2/TeTs-RJMCMC5.txt -var ./Datasets/PermoT/Variables/PaleoEnv_MBD -m 0 -plot ./PermoTrias/MBD-2/TeTs-RJMCMC5_5_exp_MBD.log -b 100 -maxT 254.5 -minT 250
python3.8 PyRateMBD.py -d ./PermoTrias/MBD-2/TeTs-RJMCMC5.txt -var ./Datasets/PermoT/Variables/PaleoEnv_MBD -m 0 -plot ./PermoTrias/MBD-2/TeTs-RJMCMC5_6_exp_MBD.log -b 100 -maxT 254.5 -minT 250
python3.8 PyRateMBD.py -d ./PermoTrias/MBD-2/TeTs-RJMCMC5.txt -var ./Datasets/PermoT/Variables/PaleoEnv_MBD -m 0 -plot ./PermoTrias/MBD-2/TeTs-RJMCMC5_7_exp_MBD.log -b 100 -maxT 254.5 -minT 250
python3.8 PyRateMBD.py -d ./PermoTrias/MBD-2/TeTs-RJMCMC5.txt -var ./Datasets/PermoT/Variables/PaleoEnv_MBD -m 0 -plot ./PermoTrias/MBD-2/TeTs-RJMCMC5_8_exp_MBD.log -b 100 -maxT 254.5 -minT 250
python3.8 PyRateMBD.py -d ./PermoTrias/MBD-2/TeTs-RJMCMC5.txt -var ./Datasets/PermoT/Variables/PaleoEnv_MBD -m 0 -plot ./PermoTrias/MBD-2/TeTs-RJMCMC5_9_exp_MBD.log -b 100 -maxT 254.5 -minT 250


################################
####  MBD genus for 270-265 ####
################################

python3.8 PyRateMBD.py -d ./PermoTrias/MBD-4/TeTs-RJMCMC5.txt -j 0 -n 50000000 -p 50000 -s 50000 -m 0 -var ./Datasets/PermoT/Variables/PaleoEnv_MBD -maxT 270 -minT 265 -hsp 1
python3.8 PyRateMBD.py -d ./PermoTrias/MBD-4/TeTs-RJMCMC5.txt -j 1 -n 50000000 -p 50000 -s 50000 -m 0 -var ./Datasets/PermoT/Variables/PaleoEnv_MBD -maxT 270 -minT 265 -hsp 1
python3.8 PyRateMBD.py -d ./PermoTrias/MBD-4/TeTs-RJMCMC5.txt -j 2 -n 50000000 -p 50000 -s 50000 -m 0 -var ./Datasets/PermoT/Variables/PaleoEnv_MBD -maxT 270 -minT 265 -hsp 1
python3.8 PyRateMBD.py -d ./PermoTrias/MBD-4/TeTs-RJMCMC5.txt -j 3 -n 50000000 -p 50000 -s 50000 -m 0 -var ./Datasets/PermoT/Variables/PaleoEnv_MBD -maxT 270 -minT 265 -hsp 1
python3.8 PyRateMBD.py -d ./PermoTrias/MBD-4/TeTs-RJMCMC5.txt -j 4 -n 50000000 -p 50000 -s 50000 -m 0 -var ./Datasets/PermoT/Variables/PaleoEnv_MBD -maxT 270 -minT 265 -hsp 1
python3.8 PyRateMBD.py -d ./PermoTrias/MBD-4/TeTs-RJMCMC5.txt -j 5 -n 50000000 -p 50000 -s 50000 -m 0 -var ./Datasets/PermoT/Variables/PaleoEnv_MBD -maxT 270 -minT 265 -hsp 1
python3.8 PyRateMBD.py -d ./PermoTrias/MBD-4/TeTs-RJMCMC5.txt -j 6 -n 50000000 -p 50000 -s 50000 -m 0 -var ./Datasets/PermoT/Variables/PaleoEnv_MBD -maxT 270 -minT 265 -hsp 1
python3.8 PyRateMBD.py -d ./PermoTrias/MBD-4/TeTs-RJMCMC5.txt -j 7 -n 50000000 -p 50000 -s 50000 -m 0 -var ./Datasets/PermoT/Variables/PaleoEnv_MBD -maxT 270 -minT 265 -hsp 1
python3.8 PyRateMBD.py -d ./PermoTrias/MBD-4/TeTs-RJMCMC5.txt -j 8 -n 50000000 -p 50000 -s 50000 -m 0 -var ./Datasets/PermoT/Variables/PaleoEnv_MBD -maxT 270 -minT 265 -hsp 1
python3.8 PyRateMBD.py -d ./PermoTrias/MBD-4/TeTs-RJMCMC5.txt -j 9 -n 50000000 -p 50000 -s 50000 -m 0 -var ./Datasets/PermoT/Variables/PaleoEnv_MBD -maxT 270 -minT 265 -hsp 1

python3.8 PyRateMBD.py -d ./PermoTrias/MBD-4/TeTs-RJMCMC5.txt -var ./Datasets/PermoT/Variables/PaleoEnv_MBD -m 0 -plot ./PermoTrias/MBD-4/TeTs-RJMCMC5_0_exp_MBD.log -b 100 -maxT 270 -minT 265
python3.8 PyRateMBD.py -d ./PermoTrias/MBD-4/TeTs-RJMCMC5.txt -var ./Datasets/PermoT/Variables/PaleoEnv_MBD -m 0 -plot ./PermoTrias/MBD-4/TeTs-RJMCMC5_1_exp_MBD.log -b 100 -maxT 270 -minT 265
python3.8 PyRateMBD.py -d ./PermoTrias/MBD-4/TeTs-RJMCMC5.txt -var ./Datasets/PermoT/Variables/PaleoEnv_MBD -m 0 -plot ./PermoTrias/MBD-4/TeTs-RJMCMC5_2_exp_MBD.log -b 100 -maxT 270 -minT 265
python3.8 PyRateMBD.py -d ./PermoTrias/MBD-4/TeTs-RJMCMC5.txt -var ./Datasets/PermoT/Variables/PaleoEnv_MBD -m 0 -plot ./PermoTrias/MBD-4/TeTs-RJMCMC5_3_exp_MBD.log -b 100 -maxT 270 -minT 265
python3.8 PyRateMBD.py -d ./PermoTrias/MBD-4/TeTs-RJMCMC5.txt -var ./Datasets/PermoT/Variables/PaleoEnv_MBD -m 0 -plot ./PermoTrias/MBD-4/TeTs-RJMCMC5_4_exp_MBD.log -b 100 -maxT 270 -minT 265
python3.8 PyRateMBD.py -d ./PermoTrias/MBD-4/TeTs-RJMCMC5.txt -var ./Datasets/PermoT/Variables/PaleoEnv_MBD -m 0 -plot ./PermoTrias/MBD-4/TeTs-RJMCMC5_5_exp_MBD.log -b 100 -maxT 270 -minT 265
python3.8 PyRateMBD.py -d ./PermoTrias/MBD-4/TeTs-RJMCMC5.txt -var ./Datasets/PermoT/Variables/PaleoEnv_MBD -m 0 -plot ./PermoTrias/MBD-4/TeTs-RJMCMC5_6_exp_MBD.log -b 100 -maxT 270 -minT 265
python3.8 PyRateMBD.py -d ./PermoTrias/MBD-4/TeTs-RJMCMC5.txt -var ./Datasets/PermoT/Variables/PaleoEnv_MBD -m 0 -plot ./PermoTrias/MBD-4/TeTs-RJMCMC5_7_exp_MBD.log -b 100 -maxT 270 -minT 265
python3.8 PyRateMBD.py -d ./PermoTrias/MBD-4/TeTs-RJMCMC5.txt -var ./Datasets/PermoT/Variables/PaleoEnv_MBD -m 0 -plot ./PermoTrias/MBD-4/TeTs-RJMCMC5_8_exp_MBD.log -b 100 -maxT 270 -minT 265
python3.8 PyRateMBD.py -d ./PermoTrias/MBD-4/TeTs-RJMCMC5.txt -var ./Datasets/PermoT/Variables/PaleoEnv_MBD -m 0 -plot ./PermoTrias/MBD-4/TeTs-RJMCMC5_9_exp_MBD.log -b 100 -maxT 270 -minT 265


################################
####  MBD genus for 240-234 ####
################################

python3.8 PyRateMBD.py -d ./PermoTrias/MBD-3/TeTs-RJMCMC5.txt -j 0 -n 50000000 -p 50000 -s 50000 -m 0 -var ./Datasets/PermoT/Variables/PaleoEnv_MBD -maxT 240 -minT 234 -hsp 1
python3.8 PyRateMBD.py -d ./PermoTrias/MBD-3/TeTs-RJMCMC5.txt -j 1 -n 50000000 -p 50000 -s 50000 -m 0 -var ./Datasets/PermoT/Variables/PaleoEnv_MBD -maxT 240 -minT 234 -hsp 1
python3.8 PyRateMBD.py -d ./PermoTrias/MBD-3/TeTs-RJMCMC5.txt -j 2 -n 50000000 -p 50000 -s 50000 -m 0 -var ./Datasets/PermoT/Variables/PaleoEnv_MBD -maxT 240 -minT 234 -hsp 1
python3.8 PyRateMBD.py -d ./PermoTrias/MBD-3/TeTs-RJMCMC5.txt -j 3 -n 50000000 -p 50000 -s 50000 -m 0 -var ./Datasets/PermoT/Variables/PaleoEnv_MBD -maxT 240 -minT 234 -hsp 1
python3.8 PyRateMBD.py -d ./PermoTrias/MBD-3/TeTs-RJMCMC5.txt -j 4 -n 50000000 -p 50000 -s 50000 -m 0 -var ./Datasets/PermoT/Variables/PaleoEnv_MBD -maxT 240 -minT 234 -hsp 1
python3.8 PyRateMBD.py -d ./PermoTrias/MBD-3/TeTs-RJMCMC5.txt -j 5 -n 50000000 -p 50000 -s 50000 -m 0 -var ./Datasets/PermoT/Variables/PaleoEnv_MBD -maxT 240 -minT 234 -hsp 1
python3.8 PyRateMBD.py -d ./PermoTrias/MBD-3/TeTs-RJMCMC5.txt -j 6 -n 50000000 -p 50000 -s 50000 -m 0 -var ./Datasets/PermoT/Variables/PaleoEnv_MBD -maxT 240 -minT 234 -hsp 1
python3.8 PyRateMBD.py -d ./PermoTrias/MBD-3/TeTs-RJMCMC5.txt -j 7 -n 50000000 -p 50000 -s 50000 -m 0 -var ./Datasets/PermoT/Variables/PaleoEnv_MBD -maxT 240 -minT 234 -hsp 1
python3.8 PyRateMBD.py -d ./PermoTrias/MBD-3/TeTs-RJMCMC5.txt -j 8 -n 50000000 -p 50000 -s 50000 -m 0 -var ./Datasets/PermoT/Variables/PaleoEnv_MBD -maxT 240 -minT 234 -hsp 1
python3.8 PyRateMBD.py -d ./PermoTrias/MBD-3/TeTs-RJMCMC5.txt -j 9 -n 50000000 -p 50000 -s 50000 -m 0 -var ./Datasets/PermoT/Variables/PaleoEnv_MBD -maxT 240 -minT 234 -hsp 1

python3.8 PyRateMBD.py -d ./PermoTrias/MBD-3/TeTs-RJMCMC5.txt -var ./Datasets/PermoT/Variables/PaleoEnv_MBD -m 0 -plot ./PermoTrias/MBD-3/TeTs-RJMCMC5_0_exp_MBD.log -b 100 -maxT 240 -minT 234
python3.8 PyRateMBD.py -d ./PermoTrias/MBD-3/TeTs-RJMCMC5.txt -var ./Datasets/PermoT/Variables/PaleoEnv_MBD -m 0 -plot ./PermoTrias/MBD-3/TeTs-RJMCMC5_1_exp_MBD.log -b 100 -maxT 240 -minT 234
python3.8 PyRateMBD.py -d ./PermoTrias/MBD-3/TeTs-RJMCMC5.txt -var ./Datasets/PermoT/Variables/PaleoEnv_MBD -m 0 -plot ./PermoTrias/MBD-3/TeTs-RJMCMC5_2_exp_MBD.log -b 100 -maxT 240 -minT 234
python3.8 PyRateMBD.py -d ./PermoTrias/MBD-3/TeTs-RJMCMC5.txt -var ./Datasets/PermoT/Variables/PaleoEnv_MBD -m 0 -plot ./PermoTrias/MBD-3/TeTs-RJMCMC5_3_exp_MBD.log -b 100 -maxT 240 -minT 234
python3.8 PyRateMBD.py -d ./PermoTrias/MBD-3/TeTs-RJMCMC5.txt -var ./Datasets/PermoT/Variables/PaleoEnv_MBD -m 0 -plot ./PermoTrias/MBD-3/TeTs-RJMCMC5_4_exp_MBD.log -b 100 -maxT 240 -minT 234
python3.8 PyRateMBD.py -d ./PermoTrias/MBD-3/TeTs-RJMCMC5.txt -var ./Datasets/PermoT/Variables/PaleoEnv_MBD -m 0 -plot ./PermoTrias/MBD-3/TeTs-RJMCMC5_5_exp_MBD.log -b 100 -maxT 240 -minT 234
python3.8 PyRateMBD.py -d ./PermoTrias/MBD-3/TeTs-RJMCMC5.txt -var ./Datasets/PermoT/Variables/PaleoEnv_MBD -m 0 -plot ./PermoTrias/MBD-3/TeTs-RJMCMC5_6_exp_MBD.log -b 100 -maxT 240 -minT 234
python3.8 PyRateMBD.py -d ./PermoTrias/MBD-3/TeTs-RJMCMC5.txt -var ./Datasets/PermoT/Variables/PaleoEnv_MBD -m 0 -plot ./PermoTrias/MBD-3/TeTs-RJMCMC5_7_exp_MBD.log -b 100 -maxT 240 -minT 234
python3.8 PyRateMBD.py -d ./PermoTrias/MBD-3/TeTs-RJMCMC5.txt -var ./Datasets/PermoT/Variables/PaleoEnv_MBD -m 0 -plot ./PermoTrias/MBD-3/TeTs-RJMCMC5_8_exp_MBD.log -b 100 -maxT 240 -minT 234
python3.8 PyRateMBD.py -d ./PermoTrias/MBD-3/TeTs-RJMCMC5.txt -var ./Datasets/PermoT/Variables/PaleoEnv_MBD -m 0 -plot ./PermoTrias/MBD-3/TeTs-RJMCMC5_9_exp_MBD.log -b 100 -maxT 240 -minT 234


####################################
####  MBD genus for 295-251.902 ####
####################################

python3.8 PyRateMBD.py -d ./PermoTrias/MBD-5/TeTs-RJMCMC5.txt -j 0 -n 50000000 -p 50000 -s 50000 -m 0 -var ./Datasets/PermoT/Variables/PaleoEnv_MBD -maxT 295 -minT 251.902 -hsp 1
python3.8 PyRateMBD.py -d ./PermoTrias/MBD-5/TeTs-RJMCMC5.txt -j 1 -n 50000000 -p 50000 -s 50000 -m 0 -var ./Datasets/PermoT/Variables/PaleoEnv_MBD -maxT 295 -minT 251.902 -hsp 1
python3.8 PyRateMBD.py -d ./PermoTrias/MBD-5/TeTs-RJMCMC5.txt -j 2 -n 50000000 -p 50000 -s 50000 -m 0 -var ./Datasets/PermoT/Variables/PaleoEnv_MBD -maxT 295 -minT 251.902 -hsp 1
python3.8 PyRateMBD.py -d ./PermoTrias/MBD-5/TeTs-RJMCMC5.txt -j 3 -n 50000000 -p 50000 -s 50000 -m 0 -var ./Datasets/PermoT/Variables/PaleoEnv_MBD -maxT 295 -minT 251.902 -hsp 1
python3.8 PyRateMBD.py -d ./PermoTrias/MBD-5/TeTs-RJMCMC5.txt -j 4 -n 50000000 -p 50000 -s 50000 -m 0 -var ./Datasets/PermoT/Variables/PaleoEnv_MBD -maxT 295 -minT 251.902 -hsp 1
python3.8 PyRateMBD.py -d ./PermoTrias/MBD-5/TeTs-RJMCMC5.txt -j 5 -n 50000000 -p 50000 -s 50000 -m 0 -var ./Datasets/PermoT/Variables/PaleoEnv_MBD -maxT 295 -minT 251.902 -hsp 1
python3.8 PyRateMBD.py -d ./PermoTrias/MBD-5/TeTs-RJMCMC5.txt -j 6 -n 50000000 -p 50000 -s 50000 -m 0 -var ./Datasets/PermoT/Variables/PaleoEnv_MBD -maxT 295 -minT 251.902 -hsp 1
python3.8 PyRateMBD.py -d ./PermoTrias/MBD-5/TeTs-RJMCMC5.txt -j 7 -n 50000000 -p 50000 -s 50000 -m 0 -var ./Datasets/PermoT/Variables/PaleoEnv_MBD -maxT 295 -minT 251.902 -hsp 1
python3.8 PyRateMBD.py -d ./PermoTrias/MBD-5/TeTs-RJMCMC5.txt -j 8 -n 50000000 -p 50000 -s 50000 -m 0 -var ./Datasets/PermoT/Variables/PaleoEnv_MBD -maxT 295 -minT 251.902 -hsp 1
python3.8 PyRateMBD.py -d ./PermoTrias/MBD-5/TeTs-RJMCMC5.txt -j 9 -n 50000000 -p 50000 -s 50000 -m 0 -var ./Datasets/PermoT/Variables/PaleoEnv_MBD -maxT 295 -minT 251.902 -hsp 1

python3.8 PyRateMBD.py -d ./PermoTrias/MBD-5/TeTs-RJMCMC5.txt -var ./Datasets/PermoT/Variables/PaleoEnv_MBD -m 0 -plot ./PermoTrias/MBD-5/TeTs-RJMCMC5_0_exp_MBD.log -b 100 -maxT 295 -minT 251.902
python3.8 PyRateMBD.py -d ./PermoTrias/MBD-5/TeTs-RJMCMC5.txt -var ./Datasets/PermoT/Variables/PaleoEnv_MBD -m 0 -plot ./PermoTrias/MBD-5/TeTs-RJMCMC5_1_exp_MBD.log -b 100 -maxT 295 -minT 251.902
python3.8 PyRateMBD.py -d ./PermoTrias/MBD-5/TeTs-RJMCMC5.txt -var ./Datasets/PermoT/Variables/PaleoEnv_MBD -m 0 -plot ./PermoTrias/MBD-5/TeTs-RJMCMC5_2_exp_MBD.log -b 100 -maxT 295 -minT 251.902
python3.8 PyRateMBD.py -d ./PermoTrias/MBD-5/TeTs-RJMCMC5.txt -var ./Datasets/PermoT/Variables/PaleoEnv_MBD -m 0 -plot ./PermoTrias/MBD-5/TeTs-RJMCMC5_3_exp_MBD.log -b 100 -maxT 295 -minT 251.902
python3.8 PyRateMBD.py -d ./PermoTrias/MBD-5/TeTs-RJMCMC5.txt -var ./Datasets/PermoT/Variables/PaleoEnv_MBD -m 0 -plot ./PermoTrias/MBD-5/TeTs-RJMCMC5_4_exp_MBD.log -b 100 -maxT 295 -minT 251.902
python3.8 PyRateMBD.py -d ./PermoTrias/MBD-5/TeTs-RJMCMC5.txt -var ./Datasets/PermoT/Variables/PaleoEnv_MBD -m 0 -plot ./PermoTrias/MBD-5/TeTs-RJMCMC5_5_exp_MBD.log -b 100 -maxT 295 -minT 251.902
python3.8 PyRateMBD.py -d ./PermoTrias/MBD-5/TeTs-RJMCMC5.txt -var ./Datasets/PermoT/Variables/PaleoEnv_MBD -m 0 -plot ./PermoTrias/MBD-5/TeTs-RJMCMC5_6_exp_MBD.log -b 100 -maxT 295 -minT 251.902
python3.8 PyRateMBD.py -d ./PermoTrias/MBD-5/TeTs-RJMCMC5.txt -var ./Datasets/PermoT/Variables/PaleoEnv_MBD -m 0 -plot ./PermoTrias/MBD-5/TeTs-RJMCMC5_7_exp_MBD.log -b 100 -maxT 295 -minT 251.902
python3.8 PyRateMBD.py -d ./PermoTrias/MBD-5/TeTs-RJMCMC5.txt -var ./Datasets/PermoT/Variables/PaleoEnv_MBD -m 0 -plot ./PermoTrias/MBD-5/TeTs-RJMCMC5_8_exp_MBD.log -b 100 -maxT 295 -minT 251.902
python3.8 PyRateMBD.py -d ./PermoTrias/MBD-5/TeTs-RJMCMC5.txt -var ./Datasets/PermoT/Variables/PaleoEnv_MBD -m 0 -plot ./PermoTrias/MBD-5/TeTs-RJMCMC5_9_exp_MBD.log -b 100 -maxT 295 -minT 251.902


######################################
####  MBD genus for 251.902-204.5 ####
######################################

python3.8 PyRateMBD.py -d ./PermoTrias/MBD-6/TeTs-RJMCMC5.txt -j 0 -n 50000000 -p 50000 -s 50000 -m 0 -var ./Datasets/PermoT/Variables/PaleoEnv_MBD -maxT 251.902 -minT 204.5 -hsp 1
python3.8 PyRateMBD.py -d ./PermoTrias/MBD-6/TeTs-RJMCMC5.txt -j 1 -n 50000000 -p 50000 -s 50000 -m 0 -var ./Datasets/PermoT/Variables/PaleoEnv_MBD -maxT 251.902 -minT 204.5 -hsp 1
python3.8 PyRateMBD.py -d ./PermoTrias/MBD-6/TeTs-RJMCMC5.txt -j 2 -n 50000000 -p 50000 -s 50000 -m 0 -var ./Datasets/PermoT/Variables/PaleoEnv_MBD -maxT 251.902 -minT 204.5 -hsp 1
python3.8 PyRateMBD.py -d ./PermoTrias/MBD-6/TeTs-RJMCMC5.txt -j 3 -n 50000000 -p 50000 -s 50000 -m 0 -var ./Datasets/PermoT/Variables/PaleoEnv_MBD -maxT 251.902 -minT 204.5 -hsp 1
python3.8 PyRateMBD.py -d ./PermoTrias/MBD-6/TeTs-RJMCMC5.txt -j 4 -n 50000000 -p 50000 -s 50000 -m 0 -var ./Datasets/PermoT/Variables/PaleoEnv_MBD -maxT 251.902 -minT 204.5 -hsp 1
python3.8 PyRateMBD.py -d ./PermoTrias/MBD-6/TeTs-RJMCMC5.txt -j 5 -n 50000000 -p 50000 -s 50000 -m 0 -var ./Datasets/PermoT/Variables/PaleoEnv_MBD -maxT 251.902 -minT 204.5 -hsp 1
python3.8 PyRateMBD.py -d ./PermoTrias/MBD-6/TeTs-RJMCMC5.txt -j 6 -n 50000000 -p 50000 -s 50000 -m 0 -var ./Datasets/PermoT/Variables/PaleoEnv_MBD -maxT 251.902 -minT 204.5 -hsp 1
python3.8 PyRateMBD.py -d ./PermoTrias/MBD-6/TeTs-RJMCMC5.txt -j 7 -n 50000000 -p 50000 -s 50000 -m 0 -var ./Datasets/PermoT/Variables/PaleoEnv_MBD -maxT 251.902 -minT 204.5 -hsp 1
python3.8 PyRateMBD.py -d ./PermoTrias/MBD-6/TeTs-RJMCMC5.txt -j 8 -n 50000000 -p 50000 -s 50000 -m 0 -var ./Datasets/PermoT/Variables/PaleoEnv_MBD -maxT 251.902 -minT 204.5 -hsp 1
python3.8 PyRateMBD.py -d ./PermoTrias/MBD-6/TeTs-RJMCMC5.txt -j 9 -n 50000000 -p 50000 -s 50000 -m 0 -var ./Datasets/PermoT/Variables/PaleoEnv_MBD -maxT 251.902 -minT 204.5 -hsp 1

python3.8 PyRateMBD.py -d ./PermoTrias/MBD-6/TeTs-RJMCMC5.txt -var ./Datasets/PermoT/Variables/PaleoEnv_MBD -m 0 -plot ./PermoTrias/MBD-6/TeTs-RJMCMC5_0_exp_MBD.log -b 100 -maxT 251.902 -minT 204.5
python3.8 PyRateMBD.py -d ./PermoTrias/MBD-6/TeTs-RJMCMC5.txt -var ./Datasets/PermoT/Variables/PaleoEnv_MBD -m 0 -plot ./PermoTrias/MBD-6/TeTs-RJMCMC5_1_exp_MBD.log -b 100 -maxT 251.902 -minT 204.5
python3.8 PyRateMBD.py -d ./PermoTrias/MBD-6/TeTs-RJMCMC5.txt -var ./Datasets/PermoT/Variables/PaleoEnv_MBD -m 0 -plot ./PermoTrias/MBD-6/TeTs-RJMCMC5_2_exp_MBD.log -b 100 -maxT 251.902 -minT 204.5
python3.8 PyRateMBD.py -d ./PermoTrias/MBD-6/TeTs-RJMCMC5.txt -var ./Datasets/PermoT/Variables/PaleoEnv_MBD -m 0 -plot ./PermoTrias/MBD-6/TeTs-RJMCMC5_3_exp_MBD.log -b 100 -maxT 251.902 -minT 204.5
python3.8 PyRateMBD.py -d ./PermoTrias/MBD-6/TeTs-RJMCMC5.txt -var ./Datasets/PermoT/Variables/PaleoEnv_MBD -m 0 -plot ./PermoTrias/MBD-6/TeTs-RJMCMC5_4_exp_MBD.log -b 100 -maxT 251.902 -minT 204.5
python3.8 PyRateMBD.py -d ./PermoTrias/MBD-6/TeTs-RJMCMC5.txt -var ./Datasets/PermoT/Variables/PaleoEnv_MBD -m 0 -plot ./PermoTrias/MBD-6/TeTs-RJMCMC5_5_exp_MBD.log -b 100 -maxT 251.902 -minT 204.5
python3.8 PyRateMBD.py -d ./PermoTrias/MBD-6/TeTs-RJMCMC5.txt -var ./Datasets/PermoT/Variables/PaleoEnv_MBD -m 0 -plot ./PermoTrias/MBD-6/TeTs-RJMCMC5_6_exp_MBD.log -b 100 -maxT 251.902 -minT 204.5
python3.8 PyRateMBD.py -d ./PermoTrias/MBD-6/TeTs-RJMCMC5.txt -var ./Datasets/PermoT/Variables/PaleoEnv_MBD -m 0 -plot ./PermoTrias/MBD-6/TeTs-RJMCMC5_7_exp_MBD.log -b 100 -maxT 251.902 -minT 204.5
python3.8 PyRateMBD.py -d ./PermoTrias/MBD-6/TeTs-RJMCMC5.txt -var ./Datasets/PermoT/Variables/PaleoEnv_MBD -m 0 -plot ./PermoTrias/MBD-6/TeTs-RJMCMC5_8_exp_MBD.log -b 100 -maxT 251.902 -minT 204.5
python3.8 PyRateMBD.py -d ./PermoTrias/MBD-6/TeTs-RJMCMC5.txt -var ./Datasets/PermoT/Variables/PaleoEnv_MBD -m 0 -plot ./PermoTrias/MBD-6/TeTs-RJMCMC5_9_exp_MBD.log -b 100 -maxT 251.902 -minT 204.5


#########################
####  MBD Herbivores ####
#########################

python3.8 PyRateMBD.py -d ./PermoTrias/MBD-12/TeTs-RJMCMC26.txt -j 0 -n 50000000 -p 50000 -s 50000 -m 0 -var ./Datasets/PermoT/Variables/MCDD/Herbivores -maxT 275 -minT 230 -hsp 1
python3.8 PyRateMBD.py -d ./PermoTrias/MBD-12/TeTs-RJMCMC26.txt -j 1 -n 50000000 -p 50000 -s 50000 -m 0 -var ./Datasets/PermoT/Variables/MCDD/Herbivores -maxT 275 -minT 230 -hsp 1
python3.8 PyRateMBD.py -d ./PermoTrias/MBD-12/TeTs-RJMCMC26.txt -j 2 -n 50000000 -p 50000 -s 50000 -m 0 -var ./Datasets/PermoT/Variables/MCDD/Herbivores -maxT 275 -minT 230 -hsp 1
python3.8 PyRateMBD.py -d ./PermoTrias/MBD-12/TeTs-RJMCMC26.txt -j 3 -n 50000000 -p 50000 -s 50000 -m 0 -var ./Datasets/PermoT/Variables/MCDD/Herbivores -maxT 275 -minT 230 -hsp 1
python3.8 PyRateMBD.py -d ./PermoTrias/MBD-12/TeTs-RJMCMC26.txt -j 4 -n 50000000 -p 50000 -s 50000 -m 0 -var ./Datasets/PermoT/Variables/MCDD/Herbivores -maxT 275 -minT 230 -hsp 1
python3.8 PyRateMBD.py -d ./PermoTrias/MBD-12/TeTs-RJMCMC26.txt -j 5 -n 50000000 -p 50000 -s 50000 -m 0 -var ./Datasets/PermoT/Variables/MCDD/Herbivores -maxT 275 -minT 230 -hsp 1
python3.8 PyRateMBD.py -d ./PermoTrias/MBD-12/TeTs-RJMCMC26.txt -j 6 -n 50000000 -p 50000 -s 50000 -m 0 -var ./Datasets/PermoT/Variables/MCDD/Herbivores -maxT 275 -minT 230 -hsp 1
python3.8 PyRateMBD.py -d ./PermoTrias/MBD-12/TeTs-RJMCMC26.txt -j 7 -n 50000000 -p 50000 -s 50000 -m 0 -var ./Datasets/PermoT/Variables/MCDD/Herbivores -maxT 275 -minT 230 -hsp 1
python3.8 PyRateMBD.py -d ./PermoTrias/MBD-12/TeTs-RJMCMC26.txt -j 8 -n 50000000 -p 50000 -s 50000 -m 0 -var ./Datasets/PermoT/Variables/MCDD/Herbivores -maxT 275 -minT 230 -hsp 1
python3.8 PyRateMBD.py -d ./PermoTrias/MBD-12/TeTs-RJMCMC26.txt -j 9 -n 50000000 -p 50000 -s 50000 -m 0 -var ./Datasets/PermoT/Variables/MCDD/Herbivores -maxT 275 -minT 230 -hsp 1

python3.8 PyRateMBD.py -d ./PermoTrias/MBD-12/TeTs-RJMCMC26.txt -var ./Datasets/PermoT/Variables/MCDD/Herbivores -m 0 -plot ./PermoTrias/MBD-12/TeTs-RJMCMC26_0_exp_MBD.log -b 100 -maxT 275 -minT 230
python3.8 PyRateMBD.py -d ./PermoTrias/MBD-12/TeTs-RJMCMC26.txt -var ./Datasets/PermoT/Variables/MCDD/Herbivores -m 0 -plot ./PermoTrias/MBD-12/TeTs-RJMCMC26_1_exp_MBD.log -b 100 -maxT 275 -minT 230
python3.8 PyRateMBD.py -d ./PermoTrias/MBD-12/TeTs-RJMCMC26.txt -var ./Datasets/PermoT/Variables/MCDD/Herbivores -m 0 -plot ./PermoTrias/MBD-12/TeTs-RJMCMC26_2_exp_MBD.log -b 100 -maxT 275 -minT 230
python3.8 PyRateMBD.py -d ./PermoTrias/MBD-12/TeTs-RJMCMC26.txt -var ./Datasets/PermoT/Variables/MCDD/Herbivores -m 0 -plot ./PermoTrias/MBD-12/TeTs-RJMCMC26_3_exp_MBD.log -b 100 -maxT 275 -minT 230
python3.8 PyRateMBD.py -d ./PermoTrias/MBD-12/TeTs-RJMCMC26.txt -var ./Datasets/PermoT/Variables/MCDD/Herbivores -m 0 -plot ./PermoTrias/MBD-12/TeTs-RJMCMC26_4_exp_MBD.log -b 100 -maxT 275 -minT 230
python3.8 PyRateMBD.py -d ./PermoTrias/MBD-12/TeTs-RJMCMC26.txt -var ./Datasets/PermoT/Variables/MCDD/Herbivores -m 0 -plot ./PermoTrias/MBD-12/TeTs-RJMCMC26_5_exp_MBD.log -b 100 -maxT 275 -minT 230
python3.8 PyRateMBD.py -d ./PermoTrias/MBD-12/TeTs-RJMCMC26.txt -var ./Datasets/PermoT/Variables/MCDD/Herbivores -m 0 -plot ./PermoTrias/MBD-12/TeTs-RJMCMC26_6_exp_MBD.log -b 100 -maxT 275 -minT 230
python3.8 PyRateMBD.py -d ./PermoTrias/MBD-12/TeTs-RJMCMC26.txt -var ./Datasets/PermoT/Variables/MCDD/Herbivores -m 0 -plot ./PermoTrias/MBD-12/TeTs-RJMCMC26_7_exp_MBD.log -b 100 -maxT 275 -minT 230
python3.8 PyRateMBD.py -d ./PermoTrias/MBD-12/TeTs-RJMCMC26.txt -var ./Datasets/PermoT/Variables/MCDD/Herbivores -m 0 -plot ./PermoTrias/MBD-12/TeTs-RJMCMC26_8_exp_MBD.log -b 100 -maxT 275 -minT 230
python3.8 PyRateMBD.py -d ./PermoTrias/MBD-12/TeTs-RJMCMC26.txt -var ./Datasets/PermoT/Variables/MCDD/Herbivores -m 0 -plot ./PermoTrias/MBD-12/TeTs-RJMCMC26_9_exp_MBD.log -b 100 -maxT 275 -minT 230


#####################
####  MBD Others ####
#####################

python3.8 PyRateMBD.py -d ./PermoTrias/MBD-13/TeTs-RJMCMC28.txt -j 0 -n 50000000 -p 50000 -s 50000 -m 0 -var ./Datasets/PermoT/Variables/MCDD/Fused -maxT 275 -minT 230 -hsp 1
python3.8 PyRateMBD.py -d ./PermoTrias/MBD-13/TeTs-RJMCMC28.txt -j 1 -n 50000000 -p 50000 -s 50000 -m 0 -var ./Datasets/PermoT/Variables/MCDD/Fused -maxT 275 -minT 230 -hsp 1
python3.8 PyRateMBD.py -d ./PermoTrias/MBD-13/TeTs-RJMCMC28.txt -j 2 -n 50000000 -p 50000 -s 50000 -m 0 -var ./Datasets/PermoT/Variables/MCDD/Fused -maxT 275 -minT 230 -hsp 1
python3.8 PyRateMBD.py -d ./PermoTrias/MBD-13/TeTs-RJMCMC28.txt -j 3 -n 50000000 -p 50000 -s 50000 -m 0 -var ./Datasets/PermoT/Variables/MCDD/Fused -maxT 275 -minT 230 -hsp 1
python3.8 PyRateMBD.py -d ./PermoTrias/MBD-13/TeTs-RJMCMC28.txt -j 4 -n 50000000 -p 50000 -s 50000 -m 0 -var ./Datasets/PermoT/Variables/MCDD/Fused -maxT 275 -minT 230 -hsp 1
python3.8 PyRateMBD.py -d ./PermoTrias/MBD-13/TeTs-RJMCMC28.txt -j 5 -n 50000000 -p 50000 -s 50000 -m 0 -var ./Datasets/PermoT/Variables/MCDD/Fused -maxT 275 -minT 230 -hsp 1
python3.8 PyRateMBD.py -d ./PermoTrias/MBD-13/TeTs-RJMCMC28.txt -j 6 -n 50000000 -p 50000 -s 50000 -m 0 -var ./Datasets/PermoT/Variables/MCDD/Fused -maxT 275 -minT 230 -hsp 1
python3.8 PyRateMBD.py -d ./PermoTrias/MBD-13/TeTs-RJMCMC28.txt -j 7 -n 50000000 -p 50000 -s 50000 -m 0 -var ./Datasets/PermoT/Variables/MCDD/Fused -maxT 275 -minT 230 -hsp 1
python3.8 PyRateMBD.py -d ./PermoTrias/MBD-13/TeTs-RJMCMC28.txt -j 8 -n 50000000 -p 50000 -s 50000 -m 0 -var ./Datasets/PermoT/Variables/MCDD/Fused -maxT 275 -minT 230 -hsp 1
python3.8 PyRateMBD.py -d ./PermoTrias/MBD-13/TeTs-RJMCMC28.txt -j 9 -n 50000000 -p 50000 -s 50000 -m 0 -var ./Datasets/PermoT/Variables/MCDD/Fused -maxT 275 -minT 230 -hsp 1

python3.8 PyRateMBD.py -d ./PermoTrias/MBD-13/TeTs-RJMCMC28.txt -var ./Datasets/PermoT/Variables/MCDD/Fused -m 0 -plot ./PermoTrias/MBD-13/TeTs-RJMCMC28_0_exp_MBD.log -b 100 -maxT 275 -minT 230
python3.8 PyRateMBD.py -d ./PermoTrias/MBD-13/TeTs-RJMCMC28.txt -var ./Datasets/PermoT/Variables/MCDD/Fused -m 0 -plot ./PermoTrias/MBD-13/TeTs-RJMCMC28_1_exp_MBD.log -b 100 -maxT 275 -minT 230
python3.8 PyRateMBD.py -d ./PermoTrias/MBD-13/TeTs-RJMCMC28.txt -var ./Datasets/PermoT/Variables/MCDD/Fused -m 0 -plot ./PermoTrias/MBD-13/TeTs-RJMCMC28_2_exp_MBD.log -b 100 -maxT 275 -minT 230
python3.8 PyRateMBD.py -d ./PermoTrias/MBD-13/TeTs-RJMCMC28.txt -var ./Datasets/PermoT/Variables/MCDD/Fused -m 0 -plot ./PermoTrias/MBD-13/TeTs-RJMCMC28_3_exp_MBD.log -b 100 -maxT 275 -minT 230
python3.8 PyRateMBD.py -d ./PermoTrias/MBD-13/TeTs-RJMCMC28.txt -var ./Datasets/PermoT/Variables/MCDD/Fused -m 0 -plot ./PermoTrias/MBD-13/TeTs-RJMCMC28_4_exp_MBD.log -b 100 -maxT 275 -minT 230
python3.8 PyRateMBD.py -d ./PermoTrias/MBD-13/TeTs-RJMCMC28.txt -var ./Datasets/PermoT/Variables/MCDD/Fused -m 0 -plot ./PermoTrias/MBD-13/TeTs-RJMCMC28_5_exp_MBD.log -b 100 -maxT 275 -minT 230
python3.8 PyRateMBD.py -d ./PermoTrias/MBD-13/TeTs-RJMCMC28.txt -var ./Datasets/PermoT/Variables/MCDD/Fused -m 0 -plot ./PermoTrias/MBD-13/TeTs-RJMCMC28_6_exp_MBD.log -b 100 -maxT 275 -minT 230
python3.8 PyRateMBD.py -d ./PermoTrias/MBD-13/TeTs-RJMCMC28.txt -var ./Datasets/PermoT/Variables/MCDD/Fused -m 0 -plot ./PermoTrias/MBD-13/TeTs-RJMCMC28_7_exp_MBD.log -b 100 -maxT 275 -minT 230
python3.8 PyRateMBD.py -d ./PermoTrias/MBD-13/TeTs-RJMCMC28.txt -var ./Datasets/PermoT/Variables/MCDD/Fused -m 0 -plot ./PermoTrias/MBD-13/TeTs-RJMCMC28_8_exp_MBD.log -b 100 -maxT 275 -minT 230
python3.8 PyRateMBD.py -d ./PermoTrias/MBD-13/TeTs-RJMCMC28.txt -var ./Datasets/PermoT/Variables/MCDD/Fused -m 0 -plot ./PermoTrias/MBD-13/TeTs-RJMCMC28_9_exp_MBD.log -b 100 -maxT 275 -minT 230


########################
####  MBD Predators ####
########################

python3.8 PyRateMBD.py -d ./PermoTrias/MBD-11/TeTs-RJMCMC27.txt -j 0 -n 50000000 -p 50000 -s 50000 -m 0 -var ./Datasets/PermoT/Variables/MCDD/Carnivores -maxT 275 -minT 230 -hsp 1
python3.8 PyRateMBD.py -d ./PermoTrias/MBD-11/TeTs-RJMCMC27.txt -j 1 -n 50000000 -p 50000 -s 50000 -m 0 -var ./Datasets/PermoT/Variables/MCDD/Carnivores -maxT 275 -minT 230 -hsp 1
python3.8 PyRateMBD.py -d ./PermoTrias/MBD-11/TeTs-RJMCMC27.txt -j 2 -n 50000000 -p 50000 -s 50000 -m 0 -var ./Datasets/PermoT/Variables/MCDD/Carnivores -maxT 275 -minT 230 -hsp 1
python3.8 PyRateMBD.py -d ./PermoTrias/MBD-11/TeTs-RJMCMC27.txt -j 3 -n 50000000 -p 50000 -s 50000 -m 0 -var ./Datasets/PermoT/Variables/MCDD/Carnivores -maxT 275 -minT 230 -hsp 1
python3.8 PyRateMBD.py -d ./PermoTrias/MBD-11/TeTs-RJMCMC27.txt -j 4 -n 50000000 -p 50000 -s 50000 -m 0 -var ./Datasets/PermoT/Variables/MCDD/Carnivores -maxT 275 -minT 230 -hsp 1
python3.8 PyRateMBD.py -d ./PermoTrias/MBD-11/TeTs-RJMCMC27.txt -j 5 -n 50000000 -p 50000 -s 50000 -m 0 -var ./Datasets/PermoT/Variables/MCDD/Carnivores -maxT 275 -minT 230 -hsp 1
python3.8 PyRateMBD.py -d ./PermoTrias/MBD-11/TeTs-RJMCMC27.txt -j 6 -n 50000000 -p 50000 -s 50000 -m 0 -var ./Datasets/PermoT/Variables/MCDD/Carnivores -maxT 275 -minT 230 -hsp 1
python3.8 PyRateMBD.py -d ./PermoTrias/MBD-11/TeTs-RJMCMC27.txt -j 7 -n 50000000 -p 50000 -s 50000 -m 0 -var ./Datasets/PermoT/Variables/MCDD/Carnivores -maxT 275 -minT 230 -hsp 1
python3.8 PyRateMBD.py -d ./PermoTrias/MBD-11/TeTs-RJMCMC27.txt -j 8 -n 50000000 -p 50000 -s 50000 -m 0 -var ./Datasets/PermoT/Variables/MCDD/Carnivores -maxT 275 -minT 230 -hsp 1
python3.8 PyRateMBD.py -d ./PermoTrias/MBD-11/TeTs-RJMCMC27.txt -j 9 -n 50000000 -p 50000 -s 50000 -m 0 -var ./Datasets/PermoT/Variables/MCDD/Carnivores -maxT 275 -minT 230 -hsp 1

python3.8 PyRateMBD.py -d ./PermoTrias/MBD-11/TeTs-RJMCMC27.txt -var ./Datasets/PermoT/Variables/MCDD/Carnivores -m 0 -plot ./PermoTrias/MBD-11/TeTs-RJMCMC27_0_exp_MBD.log -b 100 -maxT 275 -minT 230
python3.8 PyRateMBD.py -d ./PermoTrias/MBD-11/TeTs-RJMCMC27.txt -var ./Datasets/PermoT/Variables/MCDD/Carnivores -m 0 -plot ./PermoTrias/MBD-11/TeTs-RJMCMC27_1_exp_MBD.log -b 100 -maxT 275 -minT 230
python3.8 PyRateMBD.py -d ./PermoTrias/MBD-11/TeTs-RJMCMC27.txt -var ./Datasets/PermoT/Variables/MCDD/Carnivores -m 0 -plot ./PermoTrias/MBD-11/TeTs-RJMCMC27_2_exp_MBD.log -b 100 -maxT 275 -minT 230
python3.8 PyRateMBD.py -d ./PermoTrias/MBD-11/TeTs-RJMCMC27.txt -var ./Datasets/PermoT/Variables/MCDD/Carnivores -m 0 -plot ./PermoTrias/MBD-11/TeTs-RJMCMC27_3_exp_MBD.log -b 100 -maxT 275 -minT 230
python3.8 PyRateMBD.py -d ./PermoTrias/MBD-11/TeTs-RJMCMC27.txt -var ./Datasets/PermoT/Variables/MCDD/Carnivores -m 0 -plot ./PermoTrias/MBD-11/TeTs-RJMCMC27_4_exp_MBD.log -b 100 -maxT 275 -minT 230
python3.8 PyRateMBD.py -d ./PermoTrias/MBD-11/TeTs-RJMCMC27.txt -var ./Datasets/PermoT/Variables/MCDD/Carnivores -m 0 -plot ./PermoTrias/MBD-11/TeTs-RJMCMC27_5_exp_MBD.log -b 100 -maxT 275 -minT 230
python3.8 PyRateMBD.py -d ./PermoTrias/MBD-11/TeTs-RJMCMC27.txt -var ./Datasets/PermoT/Variables/MCDD/Carnivores -m 0 -plot ./PermoTrias/MBD-11/TeTs-RJMCMC27_6_exp_MBD.log -b 100 -maxT 275 -minT 230
python3.8 PyRateMBD.py -d ./PermoTrias/MBD-11/TeTs-RJMCMC27.txt -var ./Datasets/PermoT/Variables/MCDD/Carnivores -m 0 -plot ./PermoTrias/MBD-11/TeTs-RJMCMC27_7_exp_MBD.log -b 100 -maxT 275 -minT 230
python3.8 PyRateMBD.py -d ./PermoTrias/MBD-11/TeTs-RJMCMC27.txt -var ./Datasets/PermoT/Variables/MCDD/Carnivores -m 0 -plot ./PermoTrias/MBD-11/TeTs-RJMCMC27_8_exp_MBD.log -b 100 -maxT 275 -minT 230
python3.8 PyRateMBD.py -d ./PermoTrias/MBD-11/TeTs-RJMCMC27.txt -var ./Datasets/PermoT/Variables/MCDD/Carnivores -m 0 -plot ./PermoTrias/MBD-11/TeTs-RJMCMC27_9_exp_MBD.log -b 100 -maxT 275 -minT 230


#######################
#### MCDD 4 guilds ####
#######################

python2.7 PyRate_for_Python2/PyRateMCDD.py -d ./Datasets/PermoT/PtermoT_MCDD/PtermoT_MCDD.txt -j 0 -n 50000000 -p 50000 -s 50000
python2.7 PyRate_for_Python2/PyRateMCDD.py -d ./Datasets/PermoT/PtermoT_MCDD/PtermoT_MCDD.txt -j 1 -n 50000000 -p 50000 -s 50000
python2.7 PyRate_for_Python2/PyRateMCDD.py -d ./Datasets/PermoT/PtermoT_MCDD/PtermoT_MCDD.txt -j 2 -n 50000000 -p 50000 -s 50000
python2.7 PyRate_for_Python2/PyRateMCDD.py -d ./Datasets/PermoT/PtermoT_MCDD/PtermoT_MCDD.txt -j 3 -n 50000000 -p 50000 -s 50000
python2.7 PyRate_for_Python2/PyRateMCDD.py -d ./Datasets/PermoT/PtermoT_MCDD/PtermoT_MCDD.txt -j 4 -n 50000000 -p 50000 -s 50000
python2.7 PyRate_for_Python2/PyRateMCDD.py -d ./Datasets/PermoT/PtermoT_MCDD/PtermoT_MCDD.txt -j 5 -n 50000000 -p 50000 -s 50000
python2.7 PyRate_for_Python2/PyRateMCDD.py -d ./Datasets/PermoT/PtermoT_MCDD/PtermoT_MCDD.txt -j 6 -n 50000000 -p 50000 -s 50000
python2.7 PyRate_for_Python2/PyRateMCDD.py -d ./Datasets/PermoT/PtermoT_MCDD/PtermoT_MCDD.txt -j 7 -n 50000000 -p 50000 -s 50000
python2.7 PyRate_for_Python2/PyRateMCDD.py -d ./Datasets/PermoT/PtermoT_MCDD/PtermoT_MCDD.txt -j 8 -n 50000000 -p 50000 -s 50000
python2.7 PyRate_for_Python2/PyRateMCDD.py -d ./Datasets/PermoT/PtermoT_MCDD/PtermoT_MCDD.txt -j 9 -n 50000000 -p 50000 -s 50000


########################
#### MCDD2 3 guilds ####
########################

python2.7 PyRate_for_Python2/PyRateMCDD.py -d ./PermoTrias/MCDD2/MCDD.txt -j 0 -n 50000000 -p 50000 -s 50000
python2.7 PyRate_for_Python2/PyRateMCDD.py -d ./PermoTrias/MCDD2/MCDD.txt -j 1 -n 50000000 -p 50000 -s 50000
python2.7 PyRate_for_Python2/PyRateMCDD.py -d ./PermoTrias/MCDD2/MCDD.txt -j 2 -n 50000000 -p 50000 -s 50000
python2.7 PyRate_for_Python2/PyRateMCDD.py -d ./PermoTrias/MCDD2/MCDD.txt -j 3 -n 50000000 -p 50000 -s 50000
python2.7 PyRate_for_Python2/PyRateMCDD.py -d ./PermoTrias/MCDD2/MCDD.txt -j 4 -n 50000000 -p 50000 -s 50000
python2.7 PyRate_for_Python2/PyRateMCDD.py -d ./PermoTrias/MCDD2/MCDD.txt -j 5 -n 50000000 -p 50000 -s 50000
python2.7 PyRate_for_Python2/PyRateMCDD.py -d ./PermoTrias/MCDD2/MCDD.txt -j 6 -n 50000000 -p 50000 -s 50000
python2.7 PyRate_for_Python2/PyRateMCDD.py -d ./PermoTrias/MCDD2/MCDD.txt -j 7 -n 50000000 -p 50000 -s 50000
python2.7 PyRate_for_Python2/PyRateMCDD.py -d ./PermoTrias/MCDD2/MCDD.txt -j 8 -n 50000000 -p 50000 -s 50000
python2.7 PyRate_for_Python2/PyRateMCDD.py -d ./PermoTrias/MCDD2/MCDD.txt -j 9 -n 50000000 -p 50000 -s 50000


##############################
#### Extract Te Ts guilds ####
##############################

python3.8 PyRate.py -d ./PermoTrias/LTT_MCDD/Carnivores.txt -ltt 1
python3.8 PyRate.py -d ./PermoTrias/LTT_MCDD/Detritivores.txt -ltt 1
python3.8 PyRate.py -d ./PermoTrias/LTT_MCDD/Generalists.txt -ltt 1
python3.8 PyRate.py -d ./PermoTrias/LTT_MCDD/Herbivores.txt -ltt 1


###########################
##### ADE pre-decline #####
###########################

python3.8 PyRate.py ./Datasets/PermoT/genus/tt_gen_PyRate.py -j 3 -ADE 1 -mG -filter 264.28 255 -n 50000000 -p 50000 -s 50000 -wd PermoTrias/ADEgenus
python3.8 PyRate.py ./Datasets/PermoT/genus/tt_gen_PyRate.py -j 6 -ADE 1 -mG -filter 264.28 255 -n 50000000 -p 50000 -s 50000 -wd PermoTrias/ADEgenus
python3.8 PyRate.py ./Datasets/PermoT/genus/tt_gen_PyRate.py -j 8 -ADE 1 -mG -filter 264.28 255 -n 50000000 -p 50000 -s 50000 -wd PermoTrias/ADEgenus
python3.8 PyRate.py ./Datasets/PermoT/genus/tt_gen_PyRate.py -j 9 -ADE 1 -mG -filter 264.28 255 -n 50000000 -p 50000 -s 50000 -wd PermoTrias/ADEgenus
python3.8 PyRate.py ./Datasets/PermoT/genus/tt_gen_PyRate.py -j 1 -ADE 1 -mG -filter 264.28 255 -n 50000000 -p 50000 -s 50000 -wd PermoTrias/ADEgenus
python3.8 PyRate.py ./Datasets/PermoT/genus/tt_gen_PyRate.py -j 2 -ADE 1 -mG -filter 264.28 255 -n 50000000 -p 50000 -s 50000 -wd PermoTrias/ADEgenus
python3.8 PyRate.py ./Datasets/PermoT/genus/tt_gen_PyRate.py -j 4 -ADE 1 -mG -filter 264.28 255 -n 50000000 -p 50000 -s 50000 -wd PermoTrias/ADEgenus
python3.8 PyRate.py ./Datasets/PermoT/genus/tt_gen_PyRate.py -j 5 -ADE 1 -mG -filter 264.28 255 -n 50000000 -p 50000 -s 50000 -wd PermoTrias/ADEgenus
python3.8 PyRate.py ./Datasets/PermoT/genus/tt_gen_PyRate.py -j 7 -ADE 1 -mG -filter 264.28 255 -n 50000000 -p 50000 -s 50000 -wd PermoTrias/ADEgenus
python3.8 PyRate.py ./Datasets/PermoT/genus/tt_gen_PyRate.py -j 10 -ADE 1 -mG -filter 264.28 255 -n 50000000 -p 50000 -s 50000 -wd PermoTrias/ADEgenus


##################
#### ADE LPME ####
##################

python3.8 PyRate.py ./Datasets/PermoT/genus/tt_gen_PyRate.py -j 1 -ADE 1 -mG -filter 254.5 251.5 -n 50000000 -p 50000 -s 50000 -wd PermoTrias/ADE2genus
python3.8 PyRate.py ./Datasets/PermoT/genus/tt_gen_PyRate.py -j 2 -ADE 1 -mG -filter 254.5 251.5 -n 50000000 -p 50000 -s 50000 -wd PermoTrias/ADE2genus
python3.8 PyRate.py ./Datasets/PermoT/genus/tt_gen_PyRate.py -j 3 -ADE 1 -mG -filter 254.5 251.5 -n 50000000 -p 50000 -s 50000 -wd PermoTrias/ADE2genus
python3.8 PyRate.py ./Datasets/PermoT/genus/tt_gen_PyRate.py -j 4 -ADE 1 -mG -filter 254.5 251.5 -n 50000000 -p 50000 -s 50000 -wd PermoTrias/ADE2genus
python3.8 PyRate.py ./Datasets/PermoT/genus/tt_gen_PyRate.py -j 5 -ADE 1 -mG -filter 254.5 251.5 -n 50000000 -p 50000 -s 50000 -wd PermoTrias/ADE2genus
python3.8 PyRate.py ./Datasets/PermoT/genus/tt_gen_PyRate.py -j 6 -ADE 1 -mG -filter 254.5 251.5 -n 50000000 -p 50000 -s 50000 -wd PermoTrias/ADE2genus
python3.8 PyRate.py ./Datasets/PermoT/genus/tt_gen_PyRate.py -j 7 -ADE 1 -mG -filter 254.5 251.5 -n 50000000 -p 50000 -s 50000 -wd PermoTrias/ADE2genus
python3.8 PyRate.py ./Datasets/PermoT/genus/tt_gen_PyRate.py -j 8 -ADE 1 -mG -filter 254.5 251.5 -n 50000000 -p 50000 -s 50000 -wd PermoTrias/ADE2genus
python3.8 PyRate.py ./Datasets/PermoT/genus/tt_gen_PyRate.py -j 9 -ADE 1 -mG -filter 254.5 251.5 -n 50000000 -p 50000 -s 50000 -wd PermoTrias/ADE2genus
python3.8 PyRate.py ./Datasets/PermoT/genus/tt_gen_PyRate.py -j 10 -ADE 1 -mG -filter 254.5 251.5 -n 50000000 -p 50000 -s 50000 -wd PermoTrias/ADE2genus
