# Supplementary material for: Multiple drivers and lineage-specific insect extinctions during the Permo–Triassic
Source: Nat Commun. 2022 Dec 6;13:7512. doi: 10.1038/s41467-022-35284-4 (PMC9726944; doi:10.1038/s41467-022-35284-4)
Supplement: Supplementary file 7 — Source Data [file 41467_2022_35284_MOESM7_ESM.zip]

Archive with 312 entries (283 files):
- Source_Data/
- __MACOSX/._Source_Data
- Source_Data/.DS_Store
- __MACOSX/Source_Data/._.DS_Store
- Source_Data/Figure2/
- __MACOSX/Source_Data/._Figure2
- Source_Data/Figure3_SupplementaryFigure18_Tables_3-11/
- __MACOSX/Source_Data/._Figure3_SupplementaryFigure18_Tables_3-11
- Source_Data/SupplementaryTable_1/
- __MACOSX/Source_Data/._SupplementaryTable_1
- Source_Data/SupplementaryFigure9/
- __MACOSX/Source_Data/._SupplementaryFigure9
- Source_Data/SupplementaryFigure7/
- __MACOSX/Source_Data/._SupplementaryFigure7
- Source_Data/Figure4_SupplementaryFigure24_Tables_12-13/
- __MACOSX/Source_Data/._Figure4_SupplementaryFigure24_Tables_12-13
- Source_Data/SupplementaryFigure22/
- __MACOSX/Source_Data/._SupplementaryFigure22
- Source_Data/SupplementaryFigure14/
- __MACOSX/Source_Data/._SupplementaryFigure14
- Source_Data/SupplementaryFigure13/
- __MACOSX/Source_Data/._SupplementaryFigure13
- Source_Data/SupplementaryFigure1/
- __MACOSX/Source_Data/._SupplementaryFigure1
- Source_Data/SupplementaryFigure6/
- __MACOSX/Source_Data/._SupplementaryFigure6
- Source_Data/SupplementaryFigure8/
- __MACOSX/Source_Data/._SupplementaryFigure8
- Source_Data/SupplementaryFigure12/
- __MACOSX/Source_Data/._SupplementaryFigure12
- Source_Data/SupplementaryFigure15/
- __MACOSX/Source_Data/._SupplementaryFigure15
- Source_Data/SupplementaryFigure23/
- __MACOSX/Source_Data/._SupplementaryFigure23
- Source_Data/Figure1/
- __MACOSX/Source_Data/._Figure1
- Source_Data/SupplementaryTable_2/
- __MACOSX/Source_Data/._SupplementaryTable_2
- Source_Data/SupplementaryFigure21/
- __MACOSX/Source_Data/._SupplementaryFigure21
- Source_Data/SupplementaryFigure19/
- __MACOSX/Source_Data/._SupplementaryFigure19
- Source_Data/SupplementaryFigure10/
- __MACOSX/Source_Data/._SupplementaryFigure10
- Source_Data/SupplementaryFigure17/
- __MACOSX/Source_Data/._SupplementaryFigure17
- Source_Data/SupplementaryFigure3/
- __MACOSX/Source_Data/._SupplementaryFigure3
- Source_Data/SupplementaryFigure4/
- __MACOSX/Source_Data/._SupplementaryFigure4
- Source_Data/SupplementaryFigure16/
- __MACOSX/Source_Data/._SupplementaryFigure16
- Source_Data/SupplementaryFigure11/
- __MACOSX/Source_Data/._SupplementaryFigure11
- Source_Data/SupplementaryFigure20/
- __MACOSX/Source_Data/._SupplementaryFigure20
- Source_Data/SupplementaryFigure5/
- __MACOSX/Source_Data/._SupplementaryFigure5
- Source_Data/SupplementaryFigure2/
- __MACOSX/Source_Data/._SupplementaryFigure2
- Source_Data/Figure2/TeTs-RJMCMC11_ltt.txt
- __MACOSX/Source_Data/Figure2/._TeTs-RJMCMC11_ltt.txt
- Source_Data/Figure2/.DS_Store
- __MACOSX/Source_Data/Figure2/._.DS_Store
- Source_Data/Figure2/TeTs-RJMCMC7_ltt.txt
- __MACOSX/Source_Data/Figure2/._TeTs-RJMCMC7_ltt.txt
- Source_Data/Figure2/TeTs-RJMCMC17_ltt.txt
- __MACOSX/Source_Data/Figure2/._TeTs-RJMCMC17_ltt.txt
- Source_Data/Figure2/TeTs-RJMCMC15_ltt.txt
- __MACOSX/Source_Data/Figure2/._TeTs-RJMCMC15_ltt.txt
- Source_Data/Figure2/Fig2-RTT_LTT_insects.R
- __MACOSX/Source_Data/Figure2/._Fig2-RTT_LTT_insects.R
- Source_Data/Figure3_SupplementaryFigure18_Tables_3-11/MBD6_data.txt
- __MACOSX/Source_Data/Figure3_SupplementaryFigure18_Tables_3-11/._MBD6_data.txt
- Source_Data/Figure3_SupplementaryFigure18_Tables_3-11/RTT_MBD-plotadd.R
- __MACOSX/Source_Data/Figure3_SupplementaryFigure18_Tables_3-11/._RTT_MBD-plotadd.R
- Source_Data/Figure3_SupplementaryFigure18_Tables_3-11/MBD data.txt
- __MACOSX/Source_Data/Figure3_SupplementaryFigure18_Tables_3-11/._MBD data.txt
- Source_Data/Figure3_SupplementaryFigure18_Tables_3-11/MBD2_data.txt
- __MACOSX/Source_Data/Figure3_SupplementaryFigure18_Tables_3-11/._MBD2_data.txt
- Source_Data/Figure3_SupplementaryFigure18_Tables_3-11/MBD3_data.txt
- __MACOSX/Source_Data/Figure3_SupplementaryFigure18_Tables_3-11/._MBD3_data.txt
- Source_Data/Figure3_SupplementaryFigure18_Tables_3-11/MBD5_data.txt
- __MACOSX/Source_Data/Figure3_SupplementaryFigure18_Tables_3-11/._MBD5_data.txt
- Source_Data/Figure3_SupplementaryFigure18_Tables_3-11/MBD4_data.txt
- __MACOSX/Source_Data/Figure3_SupplementaryFigure18_Tables_3-11/._MBD4_data.txt
- Source_Data/Figure3_SupplementaryFigure18_Tables_3-11/Sum_allMBD.xlsx
- __MACOSX/Source_Data/Figure3_SupplementaryFigure18_Tables_3-11/._Sum_allMBD.xlsx
- Source_Data/SupplementaryTable_1/TeTs_genera.txt
- __MACOSX/Source_Data/SupplementaryTable_1/._TeTs_genera.txt
- Source_Data/SupplementaryFigure9/.DS_Store
- __MACOSX/Source_Data/SupplementaryFigure9/._.DS_Store
- Source_Data/SupplementaryFigure9/TeTs-RJMCMC14_ltt.R
- __MACOSX/Source_Data/SupplementaryFigure9/._TeTs-RJMCMC14_ltt.R
- Source_Data/SupplementaryFigure9/RJMCMC_RTT_plots_tt_and_sp_ex_PT_orthop_Titano.R
- __MACOSX/Source_Data/SupplementaryFigure9/._RJMCMC_RTT_plots_tt_and_sp_ex_PT_orthop_Titano.R
- Source_Data/SupplementaryFigure9/TeTs-RJMCMC14.txt
- __MACOSX/Source_Data/SupplementaryFigure9/._TeTs-RJMCMC14.txt
- Source_Data/SupplementaryFigure9/TeTs-RJMCMC14_ltt.txt
- __MACOSX/Source_Data/SupplementaryFigure9/._TeTs-RJMCMC14_ltt.txt
- Source_Data/SupplementaryFigure7/.DS_Store
- __MACOSX/Source_Data/SupplementaryFigure7/._.DS_Store
- Source_Data/SupplementaryFigure7/TeTs-RJMCMC10_ltt.txt
- __MACOSX/Source_Data/SupplementaryFigure7/._TeTs-RJMCMC10_ltt.txt
- Source_Data/SupplementaryFigure7/TeTs-RJMCMC10_ltt.R
- __MACOSX/Source_Data/SupplementaryFigure7/._TeTs-RJMCMC10_ltt.R
- Source_Data/SupplementaryFigure7/RJMCMC_RTT_plots_tt_and_sp_ex_PT-mecoptera.R
- __MACOSX/Source_Data/SupplementaryFigure7/._RJMCMC_RTT_plots_tt_and_sp_ex_PT-mecoptera.R
- Source_Data/SupplementaryFigure7/TeTs-RJMCMC10.txt
- __MACOSX/Source_Data/SupplementaryFigure7/._TeTs-RJMCMC10.txt
- Source_Data/Figure4_SupplementaryFigure24_Tables_12-13/Herbivores_ltt.txt
- __MACOSX/Source_Data/Figure4_SupplementaryFigure24_Tables_12-13/._Herbivores_ltt.txt
- Source_Data/Figure4_SupplementaryFigure24_Tables_12-13/MCDD_sum_4guilds.xlsx
- __MACOSX/Source_Data/Figure4_SupplementaryFigure24_Tables_12-13/._MCDD_sum_4guilds.xlsx
- Source_Data/Figure4_SupplementaryFigure24_Tables_12-13/Generalists_ltt.txt
- __MACOSX/Source_Data/Figure4_SupplementaryFigure24_Tables_12-13/._Generalists_ltt.txt
- Source_Data/Figure4_SupplementaryFigure24_Tables_12-13/Carnivores_ltt.txt
- __MACOSX/Source_Data/Figure4_SupplementaryFigure24_Tables_12-13/._Carnivores_ltt.txt
- Source_Data/Figure4_SupplementaryFigure24_Tables_12-13/Detritivores_ltt.txt
- __MACOSX/Source_Data/Figure4_SupplementaryFigure24_Tables_12-13/._Detritivores_ltt.txt
- Source_Data/Figure4_SupplementaryFigure24_Tables_12-13/MCDD_sum_3guilds.xlsx
- __MACOSX/Source_Data/Figure4_SupplementaryFigure24_Tables_12-13/._MCDD_sum_3guilds.xlsx
- Source_Data/Figure4_SupplementaryFigure24_Tables_12-13/MCDD_3guilds.txt
- __MACOSX/Source_Data/Figure4_SupplementaryFigure24_Tables_12-13/._MCDD_3guilds.txt
- Source_Data/Figure4_SupplementaryFigure24_Tables_12-13/MCDD_4guilds.txt
- __MACOSX/Source_Data/Figure4_SupplementaryFigure24_Tables_12-13/._MCDD_4guilds.txt
- Source_Data/Figure4_SupplementaryFigure24_Tables_12-13/Fused_ltt.txt
- __MACOSX/Source_Data/Figure4_SupplementaryFigure24_Tables_12-13/._Fused_ltt.txt
- Source_Data/SupplementaryFigure22/TeTs-RJMCMC27.txt
- __MACOSX/Source_Data/SupplementaryFigure22/._TeTs-RJMCMC27.txt
- Source_Data/SupplementaryFigure22/TeTs-RJMCMC27_ltt.txt
- __MACOSX/Source_Data/SupplementaryFigure22/._TeTs-RJMCMC27_ltt.txt
- Source_Data/SupplementaryFigure22/.DS_Store
- __MACOSX/Source_Data/SupplementaryFigure22/._.DS_Store
- Source_Data/SupplementaryFigure22/RJMCMC_RTT_plots_tt_and_sp_ex_PT-Pred.R
- __MACOSX/Source_Data/SupplementaryFigure22/._RJMCMC_RTT_plots_tt_and_sp_ex_PT-Pred.R
- Source_Data/SupplementaryFigure22/TeTs-RJMCMC27_ltt.R
- __MACOSX/Source_Data/SupplementaryFigure22/._TeTs-RJMCMC27_ltt.R
- Source_Data/SupplementaryFigure14/RJMCMC_RTT_plots_tt_and_sp_ex_PT_paleoptfam.R
- __MACOSX/Source_Data/SupplementaryFigure14/._RJMCMC_RTT_plots_tt_and_sp_ex_PT_paleoptfam.R
- Source_Data/SupplementaryFigure14/.DS_Store
- __MACOSX/Source_Data/SupplementaryFigure14/._.DS_Store
- Source_Data/SupplementaryFigure14/TeTs-RJMCMC22.txt
- __MACOSX/Source_Data/SupplementaryFigure14/._TeTs-RJMCMC22.txt
- Source_Data/SupplementaryFigure14/TeTs-RJMCMC22_ltt.R
- __MACOSX/Source_Data/SupplementaryFigure14/._TeTs-RJMCMC22_ltt.R
- Source_Data/SupplementaryFigure14/TeTs-RJMCMC22_ltt.txt
- __MACOSX/Source_Data/SupplementaryFigure14/._TeTs-RJMCMC22_ltt.txt
- Source_Data/SupplementaryFigure13/TeTs-RJMCMC19.txt
- __MACOSX/Source_Data/SupplementaryFigure13/._TeTs-RJMCMC19.txt
- Source_Data/SupplementaryFigure13/.DS_Store
- __MACOSX/Source_Data/SupplementaryFigure13/._.DS_Store
- Source_Data/SupplementaryFigure13/TeTs-RJMCMC19_ltt.txt
- __MACOSX/Source_Data/SupplementaryFigure13/._TeTs-RJMCMC19_ltt.txt
- Source_Data/SupplementaryFigure13/.Rapp.history
- __MACOSX/Source_Data/SupplementaryFigure13/._.Rapp.history
- Source_Data/SupplementaryFigure13/RJMCMC_RTT_plots_tt_and_sp_ex_PT_fam.R
- __MACOSX/Source_Data/SupplementaryFigure13/._RJMCMC_RTT_plots_tt_and_sp_ex_PT_fam.R
- Source_Data/SupplementaryFigure13/TeTs-RJMCMC19_ltt.R
- __MACOSX/Source_Data/SupplementaryFigure13/._TeTs-RJMCMC19_ltt.R
- Source_Data/SupplementaryFigure1/Mids_Fig1.R
- __MACOSX/Source_Data/SupplementaryFigure1/._Mids_Fig1.R
- Source_Data/SupplementaryFigure6/RJMCMC_RTT_plots_tt_and_sp_ex_PT_genus_ss.R
- __MACOSX/Source_Data/SupplementaryFigure6/._RJMCMC_RTT_plots_tt_and_sp_ex_PT_genus_ss.R
- Source_Data/SupplementaryFigure6/TeTs-RJMCMC9_ltt.txt
- __MACOSX/Source_Data/SupplementaryFigure6/._TeTs-RJMCMC9_ltt.txt
- Source_Data/SupplementaryFigure6/.DS_Store
- __MACOSX/Source_Data/SupplementaryFigure6/._.DS_Store
- Source_Data/SupplementaryFigure6/TeTs-RJMCMC9_ltt.R
- __MACOSX/Source_Data/SupplementaryFigure6/._TeTs-RJMCMC9_ltt.R
- Source_Data/SupplementaryFigure6/TeTs-RJMCMC9.txt
- __MACOSX/Source_Data/SupplementaryFigure6/._TeTs-RJMCMC9.txt
- Source_Data/SupplementaryFigure8/TeTs-RJMCMC13_ltt.R
- __MACOSX/Source_Data/SupplementaryFigure8/._TeTs-RJMCMC13_ltt.R
- Source_Data/SupplementaryFigure8/.DS_Store
- __MACOSX/Source_Data/SupplementaryFigure8/._.DS_Store
- Source_Data/SupplementaryFigure8/TeTs-RJMCMC13_ltt.txt
- __MACOSX/Source_Data/SupplementaryFigure8/._TeTs-RJMCMC13_ltt.txt
- Source_Data/SupplementaryFigure8/RJMCMC_RTT_plots_tt_and_sp_ex_PT_hemiptera.R
- __MACOSX/Source_Data/SupplementaryFigure8/._RJMCMC_RTT_plots_tt_and_sp_ex_PT_hemiptera.R
- Source_Data/SupplementaryFigure8/TeTs-RJMCMC13.txt
- __MACOSX/Source_Data/SupplementaryFigure8/._TeTs-RJMCMC13.txt
- Source_Data/SupplementaryFigure12/.DS_Store
- __MACOSX/Source_Data/SupplementaryFigure12/._.DS_Store
- Source_Data/SupplementaryFigure12/TeTs-RJMCMC20.txt
- __MACOSX/Source_Data/SupplementaryFigure12/._TeTs-RJMCMC20.txt
- Source_Data/SupplementaryFigure12/TeTs-RJMCMC20_ltt.txt
- __MACOSX/Source_Data/SupplementaryFigure12/._TeTs-RJMCMC20_ltt.txt
- Source_Data/SupplementaryFigure12/RJMCMC_RTT_plots_tt_and_sp_ex_PT_acercariafam.R
- __MACOSX/Source_Data/SupplementaryFigure12/._RJMCMC_RTT_plots_tt_and_sp_ex_PT_acercariafam.R
- Source_Data/SupplementaryFigure12/TeTs-RJMCMC20_ltt.R
- __MACOSX/Source_Data/SupplementaryFigure12/._TeTs-RJMCMC20_ltt.R
- Source_Data/SupplementaryFigure15/.DS_Store
- __MACOSX/Source_Data/SupplementaryFigure15/._.DS_Store
- Source_Data/SupplementaryFigure15/TeTs-RJMCMC23.txt
- __MACOSX/Source_Data/SupplementaryFigure15/._TeTs-RJMCMC23.txt
- Source_Data/SupplementaryFigure15/TeTs-RJMCMC23_ltt.R
- __MACOSX/Source_Data/SupplementaryFigure15/._TeTs-RJMCMC23_ltt.R
- Source_Data/SupplementaryFigure15/TeTs-RJMCMC23_ltt.txt
- __MACOSX/Source_Data/SupplementaryFigure15/._TeTs-RJMCMC23_ltt.txt
- Source_Data/SupplementaryFigure15/RJMCMC_RTT_plots_tt_and_sp_ex_PT_polyneotfam.R
- __MACOSX/Source_Data/SupplementaryFigure15/._RJMCMC_RTT_plots_tt_and_sp_ex_PT_polyneotfam.R
- Source_Data/SupplementaryFigure23/.DS_Store
- __MACOSX/Source_Data/SupplementaryFigure23/._.DS_Store
- Source_Data/SupplementaryFigure23/RJMCMC_RTT_plots_tt_and_sp_ex_PT-Fused.R
- __MACOSX/Source_Data/SupplementaryFigure23/._RJMCMC_RTT_plots_tt_and_sp_ex_PT-Fused.R
- Source_Data/SupplementaryFigure23/TeTs-RJMCMC28_ltt.R
- __MACOSX/Source_Data/SupplementaryFigure23/._TeTs-RJMCMC28_ltt.R
- Source_Data/SupplementaryFigure23/TeTs-RJMCMC28_ltt.txt
- __MACOSX/Source_Data/SupplementaryFigure23/._TeTs-RJMCMC28_ltt.txt
- Source_Data/SupplementaryFigure23/TeTs-RJMCMC28.txt
- __MACOSX/Source_Data/SupplementaryFigure23/._TeTs-RJMCMC28.txt
- Source_Data/Figure1/.DS_Store
- __MACOSX/Source_Data/Figure1/._.DS_Store
- Source_Data/Figure1/Fig1-RTT_LTT_insects.R
- __MACOSX/Source_Data/Figure1/._Fig1-RTT_LTT_insects.R
- Source_Data/Figure1/TeTs-RJMCMC6_ltt.txt
- __MACOSX/Source_Data/Figure1/._TeTs-RJMCMC6_ltt.txt
- Source_Data/Figure1/.Rapp.history
- __MACOSX/Source_Data/Figure1/._.Rapp.history
- Source_Data/Figure1/TeTs-RJMCMC5_ltt.txt
- __MACOSX/Source_Data/Figure1/._TeTs-RJMCMC5_ltt.txt
- Source_Data/SupplementaryTable_2/ADE_decline.xlsx
- __MACOSX/Source_Data/SupplementaryTable_2/._ADE_decline.xlsx
- Source_Data/SupplementaryTable_2/ADE-predecline.xlsx
- __MACOSX/Source_Data/SupplementaryTable_2/._ADE-predecline.xlsx
- Source_Data/SupplementaryTable_2/ADE-stable.xlsx
- __MACOSX/Source_Data/SupplementaryTable_2/._ADE-stable.xlsx
- Source_Data/SupplementaryTable_2/Summary.xlsx
- __MACOSX/Source_Data/SupplementaryTable_2/._Summary.xlsx
- Source_Data/SupplementaryFigure21/TeTs-RJMCMC26.txt
- __MACOSX/Source_Data/SupplementaryFigure21/._TeTs-RJMCMC26.txt
- Source_Data/SupplementaryFigure21/.DS_Store
- __MACOSX/Source_Data/SupplementaryFigure21/._.DS_Store
- Source_Data/SupplementaryFigure21/TeTs-RJMCMC26_ltt.txt
- __MACOSX/Source_Data/SupplementaryFigure21/._TeTs-RJMCMC26_ltt.txt
- Source_Data/SupplementaryFigure21/RJMCMC_RTT_plots_tt_and_sp_ex_PT-Phyto.R
- __MACOSX/Source_Data/SupplementaryFigure21/._RJMCMC_RTT_plots_tt_and_sp_ex_PT-Phyto.R
- Source_Data/SupplementaryFigure21/TeTs-RJMCMC26_ltt.R
- __MACOSX/Source_Data/SupplementaryFigure21/._TeTs-RJMCMC26_ltt.R
- Source_Data/SupplementaryFigure19/TeTs-RJMCMC24.txt
- __MACOSX/Source_Data/SupplementaryFigure19/._TeTs-RJMCMC24.txt
- Source_Data/SupplementaryFigure19/RJMCMC_RTT_plots_tt_and_sp_ex_PT-Generalist.R
- __MACOSX/Source_Data/SupplementaryFigure19/._RJMCMC_RTT_plots_tt_and_sp_ex_PT-Generalist.R
- Source_Data/SupplementaryFigure19/.DS_Store
- __MACOSX/Source_Data/SupplementaryFigure19/._.DS_Store
- Source_Data/SupplementaryFigure19/TeTs-RJMCMC24_ltt.txt
- __MACOSX/Source_Data/SupplementaryFigure19/._TeTs-RJMCMC24_ltt.txt
- Source_Data/SupplementaryFigure19/TeTs-RJMCMC24_ltt.R
- __MACOSX/Source_Data/SupplementaryFigure19/._TeTs-RJMCMC24_ltt.R
- Source_Data/SupplementaryFigure10/.DS_Store
- __MACOSX/Source_Data/SupplementaryFigure10/._.DS_Store
- Source_Data/SupplementaryFigure10/TeTs-RJMCMC16_ltt.R
- __MACOSX/Source_Data/SupplementaryFigure10/._TeTs-RJMCMC16_ltt.R
- Source_Data/SupplementaryFigure10/TeTs-RJMCMC16_ltt.txt
- __MACOSX/Source_Data/SupplementaryFigure10/._TeTs-RJMCMC16_ltt.txt
- Source_Data/SupplementaryFigure10/RJMCMC_RTT_plots_tt_and_sp_ex_PT_odo.R
- __MACOSX/Source_Data/SupplementaryFigure10/._RJMCMC_RTT_plots_tt_and_sp_ex_PT_odo.R
- Source_Data/SupplementaryFigure10/TeTs-RJMCMC16.txt
- __MACOSX/Source_Data/SupplementaryFigure10/._TeTs-RJMCMC16.txt
- Source_Data/SupplementaryFigure17/Preservation rates.R
- __MACOSX/Source_Data/SupplementaryFigure17/._Preservation rates.R
- Source_Data/SupplementaryFigure3/RTT_plots_BDCS_genus.r
- __MACOSX/Source_Data/SupplementaryFigure3/._RTT_plots_BDCS_genus.r
- Source_Data/SupplementaryFigure3/.DS_Store
- __MACOSX/Source_Data/SupplementaryFigure3/._.DS_Store
- Source_Data/SupplementaryFigure4/.DS_Store
- __MACOSX/Source_Data/SupplementaryFigure4/._.DS_Store
- Source_Data/SupplementaryFigure4/RTT_plots_BDCS_fam.r
- __MACOSX/Source_Data/SupplementaryFigure4/._RTT_plots_BDCS_fam.r
- Source_Data/SupplementaryFigure16/TeTs-RJMCMC21.txt
- __MACOSX/Source_Data/SupplementaryFigure16/._TeTs-RJMCMC21.txt
- Source_Data/SupplementaryFigure16/.DS_Store
- __MACOSX/Source_Data/SupplementaryFigure16/._.DS_Store
- Source_Data/SupplementaryFigure16/RJMCMC_RTT_plots_tt_and_sp_ex_PT_fam_ssingleton.R
- __MACOSX/Source_Data/SupplementaryFigure16/._RJMCMC_RTT_plots_tt_and_sp_ex_PT_fam_ssingleton.R
- Source_Data/SupplementaryFigure16/TeTs-RJMCMC21_ltt.R
- __MACOSX/Source_Data/SupplementaryFigure16/._TeTs-RJMCMC21_ltt.R
- Source_Data/SupplementaryFigure16/TeTs-RJMCMC21_ltt.txt
- __MACOSX/Source_Data/SupplementaryFigure16/._TeTs-RJMCMC21_ltt.txt
- Source_Data/SupplementaryFigure11/TeTs-RJMCMC18.txt
- __MACOSX/Source_Data/SupplementaryFigure11/._TeTs-RJMCMC18.txt
- Source_Data/SupplementaryFigure11/TeTs-RJMCMC18_ltt.txt
- __MACOSX/Source_Data/SupplementaryFigure11/._TeTs-RJMCMC18_ltt.txt
- Source_Data/SupplementaryFigure11/.DS_Store
- __MACOSX/Source_Data/SupplementaryFigure11/._.DS_Store
- Source_Data/SupplementaryFigure11/RJMCMC_RTT_plots_tt_and_sp_ex_PT_Palaeodic.R
- __MACOSX/Source_Data/SupplementaryFigure11/._RJMCMC_RTT_plots_tt_and_sp_ex_PT_Palaeodic.R
- Source_Data/SupplementaryFigure11/TeTs-RJMCMC18_ltt.R
- __MACOSX/Source_Data/SupplementaryFigure11/._TeTs-RJMCMC18_ltt.R
- Source_Data/SupplementaryFigure20/TeTs-RJMCMC25.txt
- __MACOSX/Source_Data/SupplementaryFigure20/._TeTs-RJMCMC25.txt
- Source_Data/SupplementaryFigure20/.DS_Store
- __MACOSX/Source_Data/SupplementaryFigure20/._.DS_Store
- Source_Data/SupplementaryFigure20/TeTs-RJMCMC25_ltt.txt
- __MACOSX/Source_Data/SupplementaryFigure20/._TeTs-RJMCMC25_ltt.txt
- Source_Data/SupplementaryFigure20/RJMCMC_RTT_plots_tt_and_sp_ex_PT-DetFun.R
- __MACOSX/Source_Data/SupplementaryFigure20/._RJMCMC_RTT_plots_tt_and_sp_ex_PT-DetFun.R
- Source_Data/SupplementaryFigure20/TeTs-RJMCMC25_ltt.R
- __MACOSX/Source_Data/SupplementaryFigure20/._TeTs-RJMCMC25_ltt.R
[truncated: 12 more entries]
