# Supplementary material for: Multiple drivers and lineage-specific insect extinctions during the Permo–Triassic
Source: Nat Commun. 2022 Dec 6;13:7512. doi: 10.1038/s41467-022-35284-4 (PMC9726944; doi:10.1038/s41467-022-35284-4)
Supplement: Supplementary file 7 — Source Data [file 41467_2022_35284_MOESM7_ESM.zip › Source_Data/Figure2/TeTs-RJMCMC11_ltt.txt]

time	diversity	m_div	M_div
200.40478860120047	0.1	0	1
200.50489112549488	0.3	0	1
200.6049936497893	0.4	0	2
200.7050961740837	0.4	0	2
200.80519869837812	0.5	0	2
200.90530122267253	0.5	0	2
201.00540374696695	0.5	0	2
201.10550627126136	0.5	0	2
201.2056087955558	0.5	0	2
201.30571131985022	0.5	0	2
201.40581384414463	0.6	0	2
201.50591636843905	0.6	0	2
201.60601889273346	0.8	0	2
201.70612141702787	1.2	0	2
201.8062239413223	1.3	0	2
201.9063264656167	1.3	0	2
202.00642898991111	1.4	0	2
202.10653151420553	1.4	0	2
202.20663403849994	1.4	0	2
202.30673656279436	1.6	0	3
202.40683908708877	1.6	0	3
202.50694161138318	1.7	0	3
202.6070441356776	1.8	1	3
202.707146659972	1.8	1	3
202.80724918426645	1.8	1	3
202.90735170856087	1.8	0	4
203.00745423285528	1.9	0	4
203.1075567571497	2.2	0	4
203.2076592814441	2.2	0	4
203.30776180573852	2.2	0	4
203.40786433003294	2.3	1	4
203.50796685432735	2.4	1	4
203.60806937862176	2.5	1	4
203.70817190291618	2.5	1	4
203.8082744272106	2.3	1	4
203.908376951505	2.3	1	4
204.00847947579942	2.5	1	4
204.10858200009383	2.5	1	4
204.20868452438825	2.8	1	5
204.30878704868266	2.7	1	5
204.4088895729771	2.8	1	5
204.50899209727152	2.7	1	4
204.60909462156593	2.5	1	4
204.70919714586034	2.5	1	4
204.80929967015476	2.5	1	4
204.90940219444917	2.7	2	4
205.00950471874359	2.8	2	4
205.109607243038	2.8	2	4
205.2097097673324	2.9	2	4
205.30981229162683	3.0	2	4
205.40991481592124	3.0	2	4
205.51001734021565	3.0	2	4
205.61011986451007	3.0	2	4
205.71022238880448	3.0	2	4
205.8103249130989	3.0	2	4
205.9104274373933	2.8	2	3
206.01052996168775	2.8	2	4
206.11063248598217	2.9	2	5
206.21073501027658	2.9	1	5
206.310837534571	3.1	1	5
206.4109400588654	3.1	1	5
206.51104258315982	3.2	1	6
206.61114510745423	3.2	1	6
206.71124763174865	3.2	1	6
206.81135015604306	2.9	1	6
206.91145268033748	2.8	1	6
207.0115552046319	2.8	1	6
207.1116577289263	3.0	1	6
207.21176025322072	3.0	1	6
207.31186277751513	3.0	1	6
207.41196530180954	3.3	1	6
207.51206782610396	3.2	1	6
207.6121703503984	3.2	1	6
207.71227287469281	3.2	1	5
207.81237539898723	3.1	1	5
207.91247792328164	3.1	1	5
208.01258044757606	3.2	1	5
208.11268297187047	3.4	1	5
208.21278549616488	3.5	1	5
208.3128880204593	3.3	2	5
208.4129905447537	3.2	2	5
208.51309306904813	3.2	2	5
208.61319559334254	3.3	2	5
208.71329811763695	3.3	2	5
208.81340064193137	3.6	2	5
208.91350316622578	3.6	2	5
209.0136056905202	3.8	2	6
209.1137082148146	3.7	2	6
209.21381073910905	3.7	2	5
209.31391326340346	4.1	2	6
209.41401578769788	4.1	2	6
209.5141183119923	4.2	2	6
209.6142208362867	4.3	2	6
209.71432336058112	4.1	2	6
209.81442588487553	4.3	3	6
209.91452840916995	4.2	3	6
210.01463093346436	4.2	3	6
210.11473345775877	4.1	2	6
210.2148359820532	4.3	2	6
210.3149385063476	4.2	2	5
210.41504103064202	4.2	2	5
210.51514355493643	4.2	2	5
210.61524607923084	4.3	2	6
210.71534860352529	4.3	2	6
210.8154511278197	4.4	2	6
210.9155536521141	4.4	2	6
211.01565617640853	4.4	2	6
211.11575870070294	4.5	2	6
211.21586122499735	4.4	2	6
211.31596374929177	4.4	2	6
211.41606627358618	4.4	2	6
211.5161687978806	4.5	2	6
211.616271322175	4.5	2	6
211.71637384646942	4.6	2	6
211.81647637076384	4.8	3	6
211.91657889505825	4.8	3	7
212.01668141935266	4.9	3	7
212.11678394364708	5.1	4	7
212.2168864679415	5.1	4	7
212.3169889922359	5.2	3	7
212.41709151653035	5.2	3	7
212.51719404082476	5.0	3	7
212.61729656511918	4.9	3	7
212.7173990894136	4.9	3	7
212.817501613708	4.9	3	7
212.91760413800242	4.8	3	7
213.01770666229683	4.9	3	7
213.11780918659124	4.9	3	7
213.21791171088566	5.1	3	7
213.31801423518007	5.1	3	7
213.4181167594745	5.1	4	7
213.5182192837689	5.1	4	7
213.6183218080633	5.1	4	7
213.71842433235773	5.0	4	6
213.81852685665214	4.7	4	6
213.91862938094658	4.7	4	6
214.018731905241	4.8	4	6
214.1188344295354	5.0	4	7
214.21893695382983	4.8	3	7
214.31903947812424	4.6	3	6
214.41914200241865	4.5	3	6
214.51924452671307	4.4	3	6
214.61934705100748	4.2	3	6
214.7194495753019	4.1	3	5
214.8195520995963	3.9	3	5
214.91965462389072	3.9	3	5
215.01975714818514	4.1	3	5
215.11985967247955	4.1	3	5
215.21996219677396	4.1	3	5
215.32006472106838	4.1	3	5
215.4201672453628	4.1	3	5
215.5202697696572	4.1	3	5
215.62037229395165	4.1	3	5
215.72047481824606	4.1	3	5
215.82057734254047	4.1	3	5
215.9206798668349	4.2	3	5
216.0207823911293	4.2	3	5
216.12088491542372	4.2	3	5
216.22098743971813	4.1	3	5
216.32108996401254	4.0	3	5
216.42119248830696	3.9	3	4
216.52129501260137	3.9	3	4
216.62139753689578	4.0	3	5
216.7215000611902	4.0	3	5
216.8216025854846	4.1	3	5
216.92170510977903	4.2	3	5
217.02180763407347	4.2	3	5
217.12191015836788	4.2	3	5
217.2220126826623	4.2	3	5
217.3221152069567	4.3	3	5
217.42221773125112	4.1	3	5
217.52232025554554	4.2	4	5
217.62242277983995	4.2	4	5
217.72252530413436	4.2	4	5
217.82262782842878	4.2	4	5
217.9227303527232	4.3	4	5
218.0228328770176	4.3	4	5
218.12293540131202	4.3	4	5
218.22303792560643	4.3	4	5
218.32314044990085	4.3	4	5
218.42324297419526	4.3	4	5
218.52334549848968	4.2	4	5
218.6234480227841	4.3	4	5
218.7235505470785	4.3	4	5
218.82365307137295	4.3	4	5
218.92375559566736	4.3	4	5
219.02385811996177	4.2	4	5
219.1239606442562	4.2	4	5
219.2240631685506	4.2	4	5
219.324165692845	4.4	4	5
219.42426821713943	4.4	4	5
219.52437074143384	4.4	4	5
219.62447326572826	4.3	4	5
219.72457579002267	4.3	4	5
219.82467831431708	4.2	4	5
219.9247808386115	4.2	4	5
220.0248833629059	4.3	4	5
220.12498588720032	4.2	4	5
220.22508841149477	4.2	4	5
220.32519093578918	4.2	4	5
220.4252934600836	4.2	4	5
220.525395984378	4.2	4	5
220.62549850867242	4.2	4	5
220.72560103296684	4.2	4	5
220.82570355726125	4.2	4	5
220.92580608155566	4.2	4	5
221.02590860585008	4.2	4	5
221.1260111301445	4.1	4	5
221.2261136544389	4.1	4	5
221.32621617873332	4.1	4	5
221.42631870302773	4.1	4	5
221.52642122732215	4.1	4	5
221.62652375161656	4.1	4	5
221.72662627591097	4.2	4	5
221.8267288002054	4.2	4	5
221.9268313244998	4.2	4	5
222.02693384879424	4.2	4	5
222.12703637308866	4.2	4	5
222.22713889738307	4.2	4	5
222.32724142167748	4.2	4	5
222.4273439459719	4.2	4	5
222.5274464702663	4.2	4	5
222.62754899456073	4.2	4	5
222.72765151885514	4.2	4	5
222.82775404314955	4.2	4	5
222.92785656744397	4.3	4	5
223.02795909173838	4.3	4	5
223.1280616160328	4.3	4	5
223.2281641403272	4.3	4	5
223.32826666462162	4.3	4	5
223.42836918891607	4.2	4	5
223.52847171321048	4.2	4	5
223.6285742375049	4.2	4	5
223.7286767617993	4.3	4	5
223.82877928609372	4.2	4	5
223.92888181038813	4.2	4	5
224.02898433468255	4.2	4	5
224.12908685897696	4.2	4	5
224.22918938327138	4.2	4	5
224.3292919075658	4.2	4	5
224.4293944318602	4.1	3	5
224.52949695615462	4.1	3	5
224.62959948044903	4.1	3	5
224.72970200474344	4.0	3	5
224.82980452903786	4.0	3	5
224.92990705333227	4.1	3	5
225.03000957762669	4.0	3	5
225.1301121019211	4.0	3	5
225.23021462621554	4.1	4	5
225.33031715050996	4.2	4	5
225.43041967480437	4.3	3	6
225.53052219909878	4.3	3	6
225.6306247233932	4.3	3	6
225.7307272476876	4.4	3	6
225.83082977198202	4.5	3	6
225.93093229627644	4.6	3	6
226.03103482057085	4.8	3	6
226.13113734486527	5.0	3	6
226.23123986915968	5.2	3	6
226.3313423934541	5.4	3	6
226.4314449177485	5.6	3	7
226.53154744204295	5.6	4	6
226.63164996633736	5.7	4	7
226.73175249063178	5.7	4	7
226.8318550149262	6.0	4	8
226.9319575392206	6.0	4	8
227.03206006351502	6.1	4	8
227.13216258780943	6.4	4	9
227.23226511210385	6.7	5	9
227.33236763639826	6.7	5	9
227.43247016069267	6.7	5	9
227.5325726849871	6.8	5	9
227.6326752092815	7.1	5	9
227.73277773357592	7.1	5	9
227.83288025787033	7.1	5	9
227.93298278216474	7.2	5	10
228.03308530645916	7.3	5	10
228.13318783075357	7.3	5	10
228.23329035504798	7.0	4	10
228.33339287934243	7.1	5	10
228.43349540363684	7.1	5	10
228.53359792793125	7.1	5	11
228.63370045222567	7.2	5	11
228.73380297652008	7.2	5	11
228.8339055008145	7.4	5	12
228.9340080251089	7.4	5	11
229.03411054940332	7.1	5	10
229.13421307369774	7.2	5	10
229.23431559799215	6.9	5	10
229.33441812228656	6.9	5	10
229.43452064658098	7.1	5	10
229.5346231708754	7.1	6	9
229.6347256951698	7.0	5	9
229.73482821946425	6.9	5	9
229.83493074375866	6.9	5	9
229.93503326805308	7.1	6	9
230.0351357923475	7.1	6	9
230.1352383166419	7.3	6	9
230.23534084093632	7.4	6	9
230.33544336523073	7.2	6	9
230.43554588952514	7.4	6	9
230.53564841381956	7.4	6	9
230.63575093811397	7.5	6	10
230.7358534624084	7.5	6	10
230.8359559867028	7.7	6	10
230.9360585109972	7.7	6	9
231.03616103529163	7.7	6	9
231.13626355958604	7.7	6	9
231.23636608388045	7.8	6	9
231.33646860817487	7.7	6	9
231.43657113246928	7.9	6	9
231.53667365676372	7.7	6	9
231.63677618105814	7.8	6	9
231.73687870535255	7.7	6	9
231.83698122964697	7.7	6	9
231.93708375394138	7.7	6	9
232.0371862782358	7.8	6	10
232.1372888025302	7.9	6	10
232.23739132682462	8.0	6	10
232.33749385111904	8.0	6	10
232.43759637541345	8.1	6	10
232.53769889970786	8.0	6	10
232.63780142400228	7.9	6	9
232.7379039482967	7.6	6	9
232.83800647259113	7.6	6	9
232.93810899688555	7.6	6	10
233.03821152117996	7.3	6	9
233.13831404547437	7.2	5	9
233.2384165697688	7.2	5	9
233.3385190940632	7.1	5	9
233.43862161835762	7.2	5	9
233.53872414265203	7.1	5	9
233.63882666694644	7.2	6	9
233.73892919124086	7.3	6	9
233.83903171553527	7.2	6	9
233.93913423982968	7.2	6	9
234.0392367641241	7.1	5	9
234.1393392884185	7.3	6	9
234.23944181271293	7.2	6	9
234.33954433700734	7.1	6	9
234.43964686130175	7.1	6	9
234.53974938559617	7.2	6	9
234.63985190989058	7.2	6	9
234.739954434185	7.2	5	9
234.84005695847944	6.9	5	9
234.94015948277385	6.9	5	9
235.04026200706826	6.6	4	9
235.14036453136268	6.4	4	9
235.2404670556571	6.6	4	9
235.3405695799515	6.8	4	10
235.44067210424592	7.0	4	10
235.54077462854033	7.3	4	11
235.64087715283475	7.5	4	11
235.74097967712916	8.1	4	14
235.84108220142357	8.2	5	15
235.941184725718	8.5	5	15
236.04128725001243	8.9	5	15
236.14138977430684	9.7	5	16
236.24149229860126	9.8	5	16
236.34159482289567	10.8	6	17
236.4416973471901	11.6	6	18
236.5417998714845	12.1	7	20
236.6419023957789	12.7	6	21
236.74200492007333	13.0	8	21
236.84210744436774	13.1	9	21
236.94220996866216	13.4	9	21
237.04231249295657	13.7	8	21
237.14241501725098	14.2	9	21
237.2425175415454	15.1	11	21
237.3426200658398	15.3	11	22
237.44272259013422	15.4	11	22
237.54282511442864	16.0	12	22
237.64292763872305	16.5	12	23
237.74303016301747	16.3	12	23
237.84313268731188	16.6	12	23
237.9432352116063	16.5	12	23
238.04333773590074	16.5	12	23
238.14344026019515	16.3	11	23
238.24354278448956	16.5	12	23
238.34364530878398	16.7	12	23
238.4437478330784	16.9	13	23
238.5438503573728	17.0	14	22
238.64395288166722	16.7	14	22
238.74405540596163	17.2	15	21
238.84415793025605	17.3	15	21
238.94426045455046	17.6	15	22
239.04436297884487	18.3	15	23
239.14446550313932	18.2	15	23
239.24456802743373	18.1	14	25
239.34467055172814	18.3	14	24
239.44477307602256	18.5	14	25
239.54487560031697	18.2	13	24
239.64497812461138	18.4	15	24
239.7450806489058	18.4	16	24
239.8451831732002	18.0	16	23
239.94528569749463	17.0	15	23
240.04538822178904	16.8	15	22
240.14549074608345	16.6	14	21
240.24559327037787	16.6	14	21
240.34569579467228	16.8	13	21
240.4457983189667	16.3	11	21
240.5459008432611	15.8	11	21
240.64600336755552	15.6	10	21
240.74610589184994	14.8	9	20
240.84620841614435	15.1	9	21
240.94631094043876	14.6	9	21
241.04641346473318	14.2	11	21
241.14651598902762	14.0	9	21
241.24661851332203	13.2	9	20
241.34672103761645	12.9	8	19
241.44682356191086	12.5	8	18
241.54692608620527	11.8	7	17
241.6470286104997	10.7	8	15
241.7471311347941	9.4	6	13
241.84723365908852	8.1	5	11
241.94733618338293	6.5	4	9
242.04743870767734	5.0	3	8
242.14754123197176	3.3	2	5
242.24764375626617	2.9	2	4
242.3477462805606	2.9	2	4
242.44784880485503	2.9	2	4
242.54795132914944	2.9	2	4
242.64805385344386	3.2	2	4
242.74815637773827	3.2	2	4
242.84825890203268	3.2	2	4
242.9483614263271	3.2	2	4
243.0484639506215	3.3	2	4
243.14856647491592	3.2	2	4
243.24866899921034	3.2	2	4
243.34877152350475	3.2	2	4
243.44887404779917	3.3	2	4
243.54897657209358	3.2	2	4
243.649079096388	3.2	2	4
243.7491816206824	3.1	2	4
243.84928414497682	3.2	2	4
243.94938666927123	3.0	2	4
244.04948919356565	3.0	2	4
244.14959171786006	3.1	2	5
244.24969424215448	3.1	2	4
244.34979676644892	3.3	2	4
244.44989929074333	3.1	2	5
244.55000181503775	3.0	2	4
244.65010433933216	3.3	2	4
244.75020686362657	3.5	2	5
244.850309387921	4.0	2	6
244.9504119122154	4.4	3	6
245.05051443650981	5.4	4	8
245.15061696080423	8.0	6	10
245.25071948509864	8.6	7	10
245.35082200939306	8.8	7	10
245.45092453368747	9.0	7	10
245.5510270579819	9.0	7	10
245.65112958227633	9.0	8	10
245.75123210657074	9.3	8	11
245.85133463086515	9.5	8	11
245.95143715515957	9.4	8	11
246.05153967945398	9.6	8	11
246.1516422037484	9.7	9	11
246.2517447280428	9.9	9	11
246.35184725233722	9.7	9	11
246.45194977663164	9.7	9	11
246.55205230092605	9.6	9	11
246.65215482522046	9.6	9	11
246.75225734951488	9.7	9	11
246.8523598738093	9.7	9	11
246.9524623981037	9.6	9	11
247.05256492239812	9.6	9	11
247.15266744669253	9.7	9	12
247.25276997098695	9.4	8	11
247.35287249528136	9.7	8	11
247.45297501957577	9.8	8	11
247.55307754387022	9.7	8	11
247.65318006816463	9.7	9	11
247.75328259245904	10.0	9	11
247.85338511675346	9.5	7	11
247.95348764104787	9.2	8	11
248.05359016534229	8.9	7	11
248.1536926896367	8.5	6	11
248.2537952139311	7.9	5	11
248.35389773822553	6.9	4	11
248.45400026251994	6.3	3	11
248.55410278681435	5.8	3	10
248.65420531110877	4.8	3	10
248.7543078354032	4.2	3	7
248.85441035969762	4.1	3	7
248.95451288399204	3.7	3	5
249.05461540828645	3.2	3	4
249.15471793258087	3.2	3	4
249.25482045687528	3.0	3	3
249.3549229811697	3.0	3	3
249.4550255054641	3.0	3	3
249.55512802975852	3.0	3	3
249.65523055405293	3.0	3	3
249.75533307834735	3.0	3	3
249.85543560264176	3.0	3	3
249.95553812693618	3.0	3	3
250.0556406512306	3.1	3	4
250.155743175525	3.4	3	4
250.25584569981942	3.4	3	4
250.35594822411383	3.5	3	4
250.45605074840824	3.8	3	4
250.55615327270266	4.0	4	4
250.65625579699707	4.1	4	5
250.75635832129151	4.1	4	5
250.85646084558593	4.1	4	5
250.95656336988034	4.1	4	5
251.05666589417476	4.1	4	5
251.15676841846917	4.2	4	5
251.25687094276358	4.2	4	5
251.356973467058	4.2	4	5
251.4570759913524	4.2	4	5
251.55717851564683	4.1	4	5
251.65728103994124	4.2	4	5
251.75738356423565	4.2	4	5
251.8574860885301	4.3	4	5
251.9575886128245	4.4	4	5
252.05769113711892	4.4	4	5
252.15779366141334	4.3	3	5
252.25789618570775	4.2	3	5
252.35799871000216	4.1	3	5
252.45810123429658	4.0	3	5
252.558203758591	3.4	3	4
252.6583062828854	3.3	3	4
252.75840880717982	3.2	3	4
252.85851133147423	3.3	3	4
252.95861385576865	3.3	3	4
253.05871638006306	3.2	3	4
253.15881890435747	3.3	3	4
253.2589214286519	3.1	3	4
253.3590239529463	3.1	3	4
253.45912647724072	3.0	3	3
253.55922900153513	3.0	3	3
253.65933152582954	3.0	3	3
253.75943405012396	3.1	3	4
253.8595365744184	3.3	3	4
253.9596390987128	3.3	3	4
254.05974162300723	3.4	3	4
254.15984414730164	3.3	3	4
254.25994667159605	3.6	3	6
254.36004919589047	4.2	3	6
254.46015172018488	4.5	3	6
254.5602542444793	4.5	2	6
254.6603567687737	4.5	2	6
254.76045929306812	4.5	3	6
254.86056181736254	4.2	3	6
254.96066434165695	4.6	3	6
255.0607668659514	4.7	4	6
255.1608693902458	5.0	4	7
255.26097191454022	5.1	4	7
255.36107443883463	4.9	4	6
255.46117696312905	5.2	4	7
255.56127948742346	5.2	4	7
255.66138201171788	5.2	4	7
255.7614845360123	5.3	4	7
255.8615870603067	5.3	4	7
255.96168958460112	5.1	4	7
256.06179210889553	5.3	4	7
256.16189463318995	5.2	4	6
256.26199715748436	5.4	4	7
256.3620996817788	5.6	4	8
256.4622022060732	5.7	4	8
256.5623047303676	5.8	4	8
256.662407254662	6.1	5	8
256.7625097789564	6.1	5	8
256.86261230325084	6.0	4	8
256.96271482754526	6.2	4	8
257.06281735183967	6.3	4	8
257.1629198761341	6.6	5	8
257.2630224004285	6.6	5	8
257.3631249247229	6.6	6	8
257.4632274490174	6.6	6	8
257.56332997331174	6.7	6	8
257.6634324976062	6.8	6	8
257.76353502190057	6.8	6	8
257.86363754619504	6.7	6	8
257.96374007048945	6.7	6	8
258.06384259478386	6.5	6	8
258.1639451190783	6.5	5	9
258.2640476433727	6.6	5	9
258.3641501676671	6.6	5	9
258.4642526919615	6.7	6	9
258.56435521625593	6.8	6	9
258.66445774055035	6.9	6	9
258.76456026484476	6.8	6	9
258.8646627891392	6.9	6	10
258.9647653134336	6.9	6	10
259.064867837728	7.0	6	10
259.1649703620224	7.2	6	10
259.26507288631683	7.4	6	10
259.36517541061124	7.8	6	11
259.46527793490566	8.2	6	12
259.56538045920007	8.1	6	11
259.6654829834945	8.2	6	11
259.7655855077889	8.3	6	11
259.8656880320833	9.0	7	11
259.9657905563777	9.6	7	12
260.06589308067214	9.8	7	13
260.16599560496655	9.9	7	13
260.26609812926097	10.1	7	14
260.3662006535554	10.2	7	14
260.4663031778498	10.1	7	13
260.5664057021442	10.4	7	13
260.6665082264386	10.4	8	13
260.7666107507331	10.5	9	14
260.86671327502745	10.4	8	14
260.9668157993219	10.4	8	14
261.06691832361633	10.1	8	12
261.16702084791075	10.3	8	12
261.26712337220516	10.2	9	12
261.3672258964996	10.3	8	13
261.467328420794	10.3	8	13
261.5674309450884	10.2	8	13
261.6675334693828	10.3	8	13
261.76763599367723	10.1	8	13
261.86773851797165	10.2	8	13
261.96784104226606	10.3	8	13
262.0679435665605	10.4	8	13
262.1680460908549	10.6	8	13
262.2681486151493	10.5	8	13
262.3682511394437	10.5	8	13
262.4683536637381	10.9	8	13
262.56845618803254	10.7	8	13
262.66855871232696	10.8	8	13
262.76866123662137	11.1	9	14
262.8687637609158	11.1	9	14
262.9688662852102	11.1	9	14
263.0689688095046	11.0	9	14
263.169071333799	11.1	9	14
263.26917385809344	11.3	10	14
263.36927638238785	10.8	10	13
263.46937890668227	10.9	10	13
263.5694814309767	10.8	9	13
263.6695839552711	10.7	9	12
263.7696864795655	10.6	9	12
263.86978900386	10.3	9	12
263.96989152815433	10.1	9	11
264.0699940524488	9.9	9	11
264.17009657674316	9.6	7	11
264.27019910103763	9.5	7	11
264.37030162533205	9.4	7	11
264.47040414962646	9.3	7	11
264.5705066739209	9.5	7	12
264.6706091982153	9.4	7	12
264.7707117225097	9.8	7	12
264.8708142468041	9.8	7	12
264.97091677109853	9.9	8	12
265.07101929539294	9.9	8	13
265.17112181968736	9.5	7	13
265.27122434398177	9.9	7	13
265.3713268682762	10.1	7	13
265.4714293925706	10.5	7	15
265.571531916865	11.2	8	15
265.6716344411594	12.0	8	15
265.77173696545384	12.4	9	17
265.87183948974825	12.7	10	17
265.97194201404267	13.2	10	18
266.0720445383371	13.7	11	18
266.1721470626315	14.1	12	19
266.2722495869259	14.1	12	19
266.3723521112203	14.5	12	20
266.47245463551474	14.6	12	20
266.57255715980915	14.9	12	20
266.67265968410356	14.9	12	20
266.77276220839803	15.1	13	20
266.8728647326924	15.1	13	21
266.97296725698686	15.2	13	20
267.0730697812812	15.4	13	20
267.1731723055757	15.5	13	20
267.27327482987005	15.4	13	20
267.3733773541645	15.5	13	20
267.4734798784589	15.5	13	20
267.57358240275335	15.7	14	20
267.67368492704776	15.8	14	20
267.7737874513422	15.7	14	19
267.8738899756366	15.7	14	19
267.973992499931	16.0	14	18
268.0740950242254	16.1	14	18
268.1741975485198	16.1	14	18
268.27430007281424	15.8	13	18
268.37440259710866	15.6	13	18
268.47450512140307	15.6	12	18
268.5746076456975	15.7	12	19
268.6747101699919	15.7	12	20
268.7748126942863	15.8	12	20
268.8749152185807	15.7	12	20
268.97501774287514	15.7	13	19
269.07512026716955	16.3	14	19
269.17522279146397	16.3	13	19
269.2753253157584	15.8	13	18
269.3754278400528	15.9	13	18
269.4755303643472	15.7	13	18
269.5756328886416	15.8	13	18
269.67573541293604	16.0	14	18
269.77583793723045	16.1	14	18
269.87594046152486	16.1	14	18
269.9760429858193	16.5	15	19
270.07614551011375	16.5	15	19
270.1762480344081	16.5	14	19
270.2763505587026	16.2	14	19
270.37645308299693	16.2	14	19
270.4765556072914	16.1	14	18
270.57665813158576	16.1	14	18
270.67676065588023	16.2	15	18
270.77686318017464	16.2	15	18
270.87696570446906	16.3	15	18
270.97706822876347	16.7	16	18
271.0771707530579	16.7	16	19
271.1772732773523	16.6	15	19
271.2773758016467	16.4	15	19
271.3774783259411	16.8	16	18
271.47758085023554	16.7	16	18
271.57768337452995	16.7	15	18
271.67778589882437	16.8	15	18
271.7778884231188	17.2	16	21
271.8779909474132	17.2	15	22
271.9780934717076	17.3	15	22
272.078195996002	17.6	14	21
272.17829852029644	18.3	14	22
272.27840104459085	18.6	15	23
272.37850356888526	18.8	15	23
272.4786060931797	18.9	16	23
272.5787086174741	19.6	16	24
272.6788111417685	20.6	17	24
272.7789136660629	21.0	17	25
272.87901619035733	22.0	17	27
272.97911871465175	22.2	17	26
273.07922123894616	22.9	18	26
273.17932376324063	23.8	20	27
273.279426287535	24.9	21	28
273.37952881182946	25.0	20	28
273.4796313361238	25.3	21	29
273.5797338604183	25.6	22	30
273.67983638471264	25.8	23	31
273.7799389090071	26.0	23	31
273.88004143330147	25.9	22	29
273.98014395759594	26.2	22	30
274.08024648189036	26.2	23	31
274.18034900618477	26.0	23	31
274.2804515304792	26.3	23	31
274.3805540547736	26.6	23	31
274.480656579068	26.5	22	32
274.5807591033624	26.3	22	30
274.68086162765684	26.9	24	30
274.78096415195125	27.2	24	31
274.88106667624567	27.2	24	30
274.9811692005401	27.3	24	30
275.0812717248345	27.4	25	30
275.1813742491289	27.4	25	30
275.2814767734233	27.5	25	31
275.38157929771774	27.7	25	30
275.48168182201215	27.8	24	31
275.58178434630656	27.5	25	30
275.681886870601	27.8	25	30
275.7819893948954	27.8	25	31
275.8820919191898	28.2	25	32
275.9821944434842	28.3	24	33
276.08229696777863	28.1	24	33
276.18239949207305	28.4	26	33
276.28250201636746	28.9	26	33
276.3826045406619	29.3	26	35
276.48270706495634	29.2	26	34
276.5828095892507	29.3	26	34
276.68291211354517	29.3	26	33
276.7830146378395	29.3	26	34
276.883117162134	29.4	26	33
276.98321968642836	29.6	26	33
277.0833222107228	29.7	26	33
277.18342473501724	29.8	26	33
277.28352725931165	29.9	27	33
277.38362978360607	29.6	27	32
277.4837323079005	29.7	27	32
277.5838348321949	29.9	27	32
277.6839373564893	29.6	27	32
277.7840398807837	29.9	27	34
277.88414240507814	29.7	27	33
277.98424492937255	29.8	27	32
278.08434745366696	29.5	26	32
278.1844499779614	29.6	26	32
278.2845525022558	29.5	26	32
278.3846550265502	29.9	26	33
278.4847575508446	29.3	26	33
278.58486007513903	29.1	25	33
278.68496259943345	29.1	25	34
278.78506512372786	29.0	24	34
278.8851676480223	29.1	25	34
278.9852701723167	29.3	25	34
279.0853726966111	29.2	24	33
279.1854752209055	29.0	24	33
279.28557774519993	28.8	24	32
279.38568026949434	28.7	24	31
279.48578279378876	28.3	24	31
279.5858853180832	28.2	24	31
279.6859878423776	28.3	24	31
279.78609036667206	28.4	24	31
279.8861928909664	28.1	24	31
279.9862954152609	28.2	24	30
280.08639793955524	28.8	24	31
280.1865004638497	28.7	24	31
280.2866029881441	29.0	23	32
280.38670551243854	29.0	24	32
280.48680803673295	28.9	24	33
280.58691056102737	29.2	24	33
280.6870130853218	30.1	24	34
280.7871156096162	30.5	26	34
280.8872181339106	30.5	26	34
280.987320658205	30.6	27	33
281.08742318249944	30.8	28	34
281.18752570679385	30.6	26	34
281.28762823108826	30.5	26	33
281.3877307553827	30.3	26	36
281.4878332796771	30.0	26	36
281.5879358039715	30.6	26	36
281.6880383282659	30.3	26	35
281.78814085256033	30.0	25	36
281.88824337685475	29.9	25	35
281.98834590114916	29.7	25	36
282.0884484254436	29.6	25	35
282.188550949738	29.4	25	34
282.2886534740324	29.2	25	35
282.3887559983268	29.1	24	35
282.48885852262123	29.0	24	34
282.58896104691564	29.5	26	35
282.6890635712101	29.0	25	34
282.78916609550447	28.9	24	34
282.88926861979894	28.9	24	35
282.9893711440933	28.3	23	34
283.08947366838777	27.6	23	31
283.1895761926821	27.3	24	31
283.2896787169766	26.3	23	30
283.38978124127095	25.3	23	30
283.4898837655654	24.3	22	27
283.58998628985984	23.3	20	26
283.69008881415425	22.4	20	25
283.79019133844866	21.6	20	24
283.8902938627431	21.1	20	23
283.9903963870375	21.2	20	23
284.0904989113319	21.2	20	23
284.1906014356263	21.6	19	24
284.29070395992073	21.5	20	23
284.39080648421515	21.5	20	23
284.49090900850956	21.7	20	23
284.591011532804	21.6	20	23
284.6911140570984	21.2	20	23
284.7912165813928	21.3	20	23
284.8913191056872	21.6	21	23
284.99142162998163	21.7	21	23
285.09152415427604	21.6	21	22
285.19162667857046	21.6	21	23
285.2917292028649	21.7	21	23
285.3918317271593	21.6	21	23
285.4919342514537	21.5	21	22
285.5920367757481	21.6	21	23
285.6921393000425	21.6	20	23
285.79224182433694	21.6	20	23
285.89234434863135	21.4	20	22
285.9924468729258	21.5	20	23
286.0925493972202	21.5	20	23
286.19265192151465	21.3	20	22
286.292754445809	21.3	20	22
286.3928569701035	21.5	20	23
286.49295949439784	21.5	20	23
286.5930620186923	21.3	20	22
286.6931645429867	21.3	20	23
286.79326706728114	21.3	20	23
286.89336959157555	21.2	20	22
286.99347211586996	21.0	20	22
287.0935746401644	20.9	20	22
287.1936771644588	21.2	20	23
287.2937796887532	21.4	20	24
287.3938822130476	21.4	20	23
287.49398473734203	21.4	20	23
287.59408726163645	21.6	20	24
287.69418978593086	21.6	20	23
287.7942923102253	21.0	20	22
287.8943948345197	21.2	20	23
287.9944973588141	21.3	20	23
288.0945998831085	21.2	20	23
288.19470240740293	21.2	20	23
288.29480493169734	21.0	20	22
288.39490745599176	21.0	20	22
288.49500998028617	21.0	20	22
288.5951125045806	20.8	20	22
288.695215028875	21.0	20	23
288.7953175531694	21.1	19	23
288.8954200774638	21.0	19	23
288.99552260175824	21.1	19	23
289.0956251260527	20.7	19	22
289.19572765034707	20.5	19	22
289.29583017464154	20.5	19	22
289.3959326989359	20.2	18	22
289.49603522323036	20.4	18	22
289.5961377475247	20.3	18	22
289.6962402718192	20.3	19	22
289.79634279611355	20.2	18	22
289.896445320408	20.0	16	22
289.99654784470243	20.1	16	23
290.09665036899685	20.1	16	23
290.19675289329126	20.2	16	22
290.2968554175857	20.1	16	23
290.3969579418801	20.2	16	23
290.4970604661745	20.3	16	23
290.5971629904689	20.3	17	23
290.69726551476333	20.4	17	23
290.79736803905774	20.3	17	23
290.89747056335216	20.2	17	23
290.9975730876466	20.0	15	23
291.097675611941	20.0	15	23
291.1977781362354	19.8	15	23
291.2978806605298	19.6	16	23
291.3979831848242	19.4	15	22
291.49808570911864	19.4	15	22
291.59818823341305	19.1	15	22
291.69829075770747	18.7	15	21
291.7983932820019	18.0	14	20
291.8984958062963	17.5	14	19
291.9985983305907	17.4	14	19
292.0987008548851	17.2	14	19
292.1988033791796	17.0	13	19
292.29890590347395	17.1	13	21
292.3990084277684	17.8	14	21
292.4991109520628	18.2	13	22
292.59921347635725	18.1	14	23
292.6993160006516	17.9	14	24
292.7994185249461	18.5	16	25
292.89952104924043	18.2	15	24
292.9996235735349	18.4	15	24
293.0997260978293	18.3	14	24
293.19982862212373	18.2	14	23
293.29993114641815	18.2	15	23
293.40003367071256	17.7	14	23
293.500136195007	17.9	14	24
293.6002387193014	17.6	13	24
293.7003412435958	17.1	13	22
293.8004437678902	16.9	13	22
293.90054629218463	16.6	13	21
294.00064881647904	16.4	13	20
294.10075134077346	16.7	14	20
294.20085386506787	17.0	14	20
294.3009563893623	17.1	14	20
294.4010589136567	17.4	14	21
294.5011614379511	17.7	14	22
294.6012639622455	17.8	14	21
294.70136648653994	18.2	15	21
294.80146901083435	18.1	14	21
294.90157153512877	17.8	14	21
295.0016740594232	18.1	15	21
295.1017765837176	18.3	15	23
295.201879108012	17.8	15	23
295.3019816323064	18.3	15	23
295.40208415660084	17.7	15	22
295.5021866808953	18.3	16	22
295.60228920518966	18.5	17	22
295.70239172948413	18.1	16	22
295.8024942537785	18.3	16	23
295.90259677807296	18.1	15	23
296.0026993023673	18.0	15	23
296.1028018266618	18.0	15	22
296.2029043509562	17.7	14	21
296.3030068752506	17.8	14	21
296.40310939954503	17.7	14	21
296.50321192383944	17.7	16	21
296.60331444813386	17.7	16	21
296.7034169724283	17.3	15	21
296.8035194967227	17.0	14	21
296.9036220210171	16.7	14	20
297.0037245453115	16.7	14	19
297.1038270696059	16.8	14	19
297.20392959390034	16.5	12	19
297.30403211819475	16.3	12	18
297.40413464248917	15.9	12	18
297.5042371667836	15.4	12	18
297.604339691078	15.5	12	18
297.7044422153724	15.1	11	18
297.8045447396668	14.9	11	17
297.90464726396124	14.9	11	17
298.00474978825565	14.6	10	17
298.10485231255007	14.1	10	17
298.2049548368445	13.8	10	16
298.3050573611389	13.7	8	16
298.4051598854333	13.6	9	16
298.5052624097277	13.5	10	17
298.6053649340222	12.8	10	15
298.70546745831655	12.0	9	14
298.805569982611	11.1	7	13
298.9056725069054	10.6	7	13
299.00577503119985	9.9	6	12
299.1058775554942	8.5	4	11
299.2059800797887	8.0	4	11
299.30608260408303	6.2	3	10
299.4061851283775	5.5	2	8
299.5062876526719	4.1	0	7
299.60639017696633	3.5	0	6
299.70649270126074	2.8	0	6
299.80659522555516	2.3	0	5
299.90669774984957	1.7	0	4
300.006800274144	1.4	0	3
300.1069027984384	0.8	0	3
300.2070053227328	0.6	0	3
300.3071078470272	0.2	0	1
300.40721037132164	0.1	0	1
300.50731289561605	0.1	0	1
300.60741541991047	0.1	0	1
