# Supplementary material for: Multiple drivers and lineage-specific insect extinctions during the Permo–Triassic
Source: Nat Commun. 2022 Dec 6;13:7512. doi: 10.1038/s41467-022-35284-4 (PMC9726944; doi:10.1038/s41467-022-35284-4)
Supplement: Supplementary file 7 — Source Data [file 41467_2022_35284_MOESM7_ESM.zip › Source_Data/Figure2/TeTs-RJMCMC7_ltt.txt]

time	diversity	m_div	M_div
0.0	2.0	2	2
0.10004493384356057	2.0	2	2
0.20008986768712114	2.0	2	2
0.3001348015306817	2.0	2	2
0.4001797353742423	2.0	2	2
0.5002246692178028	2.0	2	2
0.6002696030613635	2.0	2	2
0.700314536904924	2.0	2	2
0.8003594707484846	2.0	2	2
0.9004044045920452	2.0	2	2
1.0004493384356057	2.0	2	2
1.1004942722791662	2.0	2	2
1.200539206122727	2.0	2	2
1.3005841399662874	2.0	2	2
1.400629073809848	2.0	2	2
1.5006740076534086	2.0	2	2
1.6007189414969691	2.0	2	2
1.7007638753405296	2.0	2	2
1.8008088091840904	2.0	2	2
1.9008537430276509	2.0	2	2
2.0008986768712114	2.0	2	2
2.100943610714772	2.0	2	2
2.2009885445583324	2.0	2	2
2.301033478401893	2.0	2	2
2.401078412245454	2.0	2	2
2.501123346089014	2.0	2	2
2.601168279932575	2.0	2	2
2.7012132137761355	2.0	2	2
2.801258147619696	2.0	2	2
2.9013030814632566	2.0	2	2
3.0013480153068173	2.0	2	2
3.1013929491503776	2.0	2	2
3.2014378829939383	2.0	2	2
3.301482816837499	2.0	2	2
3.4015277506810593	2.0	2	2
3.50157268452462	2.0	2	2
3.6016176183681807	2.0	2	2
3.701662552211741	2.0	2	2
3.8017074860553017	2.0	2	2
3.9017524198988625	2.0	2	2
4.001797353742423	2.0	2	2
4.101842287585983	2.0	2	2
4.201887221429544	2.0	2	2
4.3019321552731045	2.0	2	2
4.401977089116665	2.0	2	2
4.502022022960226	2.0	2	2
4.602066956803786	2.0	2	2
4.7021118906473465	2.0	2	2
4.802156824490908	2.0	2	2
4.902201758334468	2.0	2	2
5.002246692178028	2.0	2	2
5.102291626021589	2.0	2	2
5.20233655986515	2.0	2	2
5.30238149370871	2.0	2	2
5.402426427552271	2.0	2	2
5.502471361395831	2.0	2	2
5.602516295239392	2.0	2	2
5.702561229082953	2.0	2	2
5.802606162926513	2.0	2	2
5.902651096770073	2.0	2	2
6.0026960306136345	2.0	2	2
6.102740964457195	2.0	2	2
6.202785898300755	2.0	2	2
6.302830832144316	2.0	2	2
6.4028757659878766	2.0	2	2
6.502920699831437	2.0	2	2
6.602965633674998	2.0	2	2
6.703010567518558	2.0	2	2
6.803055501362119	2.0	2	2
6.90310043520568	2.0	2	2
7.00314536904924	2.0	2	2
7.1031903028928	2.0	2	2
7.2032352367363615	2.0	2	2
7.303280170579922	2.0	2	2
7.403325104423482	2.0	2	2
7.503370038267043	2.0	2	2
7.6034149721106035	2.0	2	2
7.703459905954164	2.0	2	2
7.803504839797725	2.0	2	2
7.903549773641285	2.0	2	2
8.003594707484845	2.0	2	2
8.103639641328407	2.0	2	2
8.203684575171966	2.0	2	2
8.303729509015527	2.0	2	2
8.403774442859088	2.0	2	2
8.503819376702648	2.0	2	2
8.603864310546209	2.0	2	2
8.70390924438977	2.0	2	2
8.80395417823333	2.0	2	2
8.90399911207689	2.0	2	2
9.004044045920452	2.0	2	2
9.104088979764011	2.0	2	2
9.204133913607572	2.0	2	2
9.304178847451134	2.0	2	2
9.404223781294693	2.0	2	2
9.504268715138254	2.0	2	2
9.604313648981815	2.0	2	2
9.704358582825375	2.0	2	2
9.804403516668936	2.0	2	2
9.904448450512497	2.0	2	2
10.004493384356056	2.0	2	2
10.104538318199618	2.0	2	2
10.204583252043179	2.0	2	2
10.304628185886738	2.0	2	2
10.4046731197303	2.0	2	2
10.50471805357386	2.0	2	2
10.60476298741742	2.0	2	2
10.704807921260981	2.0	2	2
10.804852855104542	2.0	2	2
10.904897788948102	2.0	2	2
11.004942722791663	2.0	2	2
11.104987656635224	2.0	2	2
11.205032590478783	2.0	2	2
11.305077524322344	2.0	2	2
11.405122458165906	2.0	2	2
11.505167392009465	2.0	2	2
11.605212325853026	2.0	2	2
11.705257259696587	2.0	2	2
11.805302193540147	2.0	2	2
11.905347127383708	2.0	2	2
12.005392061227269	2.0	2	2
12.105436995070828	2.0	2	2
12.20548192891439	2.0	2	2
12.30552686275795	2.0	2	2
12.40557179660151	2.0	2	2
12.505616730445071	2.0	2	2
12.605661664288633	2.0	2	2
12.705706598132192	2.0	2	2
12.805751531975753	2.0	2	2
12.905796465819314	2.0	2	2
13.005841399662874	2.0	2	2
13.105886333506435	2.0	2	2
13.205931267349996	2.0	2	2
13.305976201193555	2.0	2	2
13.406021135037117	2.0	2	2
13.506066068880678	2.0	2	2
13.606111002724237	2.0	2	2
13.706155936567798	2.0	2	2
13.80620087041136	2.0	2	2
13.906245804254919	2.0	2	2
14.00629073809848	2.0	2	2
14.106335671942041	2.0	2	2
14.2063806057856	2.0	2	2
14.306425539629162	2.0	2	2
14.406470473472723	2.0	2	2
14.506515407316282	2.0	2	2
14.606560341159843	2.0	2	2
14.706605275003405	2.0	2	2
14.806650208846964	2.0	2	2
14.906695142690525	2.0	2	2
15.006740076534086	2.0	2	2
15.106785010377646	2.0	2	2
15.206829944221207	2.0	2	2
15.306874878064768	2.0	2	2
15.406919811908327	2.0	2	2
15.506964745751889	2.0	2	2
15.60700967959545	2.0	2	2
15.70705461343901	2.0	2	2
15.80709954728257	2.0	2	2
15.907144481126132	2.0	2	2
16.00718941496969	2.0	2	2
16.10723434881325	2.0	2	2
16.207279282656813	2.0	2	2
16.307324216500373	2.0	2	2
16.407369150343932	2.0	2	2
16.507414084187495	2.0	2	2
16.607459018031054	2.0	2	2
16.707503951874614	2.0	2	2
16.807548885718177	2.0	2	2
16.907593819561736	2.0	2	2
17.007638753405296	2.0	2	2
17.10768368724886	2.0	2	2
17.207728621092418	2.0	2	2
17.307773554935977	2.0	2	2
17.40781848877954	2.0	2	2
17.5078634226231	2.0	2	2
17.60790835646666	2.0	2	2
17.707953290310222	2.0	2	2
17.80799822415378	2.0	2	2
17.90804315799734	2.0	2	2
18.008088091840904	2.0	2	2
18.108133025684463	2.0	2	2
18.208177959528022	2.0	2	2
18.308222893371585	2.0	2	2
18.408267827215145	2.0	2	2
18.508312761058704	2.0	2	2
18.608357694902267	2.0	2	2
18.708402628745826	2.0	2	2
18.808447562589386	2.0	2	2
18.90849249643295	2.0	2	2
19.008537430276508	2.0	2	2
19.108582364120068	2.0	2	2
19.20862729796363	2.0	2	2
19.30867223180719	2.0	2	2
19.40871716565075	2.0	2	2
19.508762099494312	2.0	2	2
19.60880703333787	2.0	2	2
19.70885196718143	2.0	2	2
19.808896901024994	2.0	2	2
19.908941834868553	2.0	2	2
20.008986768712113	2.0	2	2
20.109031702555676	2.0	2	2
20.209076636399235	2.0	2	2
20.309121570242795	2.0	2	2
20.409166504086357	2.0	2	2
20.509211437929917	2.0	2	2
20.609256371773476	2.0	2	2
20.70930130561704	2.0	2	2
20.8093462394606	2.0	2	2
20.909391173304158	2.0	2	2
21.00943610714772	2.0	2	2
21.10948104099128	2.0	2	2
21.20952597483484	2.0	2	2
21.309570908678403	2.0	2	2
21.409615842521962	2.0	2	2
21.50966077636552	2.0	2	2
21.609705710209084	2.0	2	2
21.709750644052644	2.0	2	2
21.809795577896203	2.0	2	2
21.909840511739766	2.0	2	2
22.009885445583325	2.0	2	2
22.109930379426885	2.0	2	2
22.209975313270448	2.0	2	2
22.310020247114007	2.0	2	2
22.410065180957567	2.0	2	2
22.51011011480113	2.0	2	2
22.61015504864469	2.0	2	2
22.71019998248825	2.0	2	2
22.81024491633181	2.0	2	2
22.91028985017537	2.0	2	2
23.01033478401893	2.0	2	2
23.110379717862493	2.0	2	2
23.210424651706052	2.0	2	2
23.310469585549612	2.0	2	2
23.410514519393175	2.0	2	2
23.510559453236734	2.0	2	2
23.610604387080294	2.0	2	2
23.710649320923856	2.0	2	2
23.810694254767416	2.0	2	2
23.910739188610975	2.0	2	2
24.010784122454538	2.0	2	2
24.110829056298098	2.0	2	2
24.210873990141657	2.0	2	2
24.31091892398522	2.0	2	2
24.41096385782878	2.0	2	2
24.51100879167234	2.0	2	2
24.6110537255159	2.0	2	2
24.71109865935946	2.0	2	2
24.81114359320302	2.0	2	2
24.911188527046583	2.0	2	2
25.011233460890143	2.0	2	2
25.111278394733702	2.0	2	2
25.211323328577265	2.0	2	2
25.311368262420824	2.0	2	2
25.411413196264384	2.0	2	2
25.511458130107947	2.0	2	2
25.611503063951506	2.0	2	2
25.711547997795066	2.0	2	2
25.81159293163863	2.0	2	2
25.911637865482188	2.0	2	2
26.011682799325747	2.0	2	2
26.11172773316931	2.0	2	2
26.21177266701287	2.0	2	2
26.31181760085643	2.0	2	2
26.411862534699992	2.0	2	2
26.51190746854355	2.0	2	2
26.61195240238711	2.0	2	2
26.711997336230674	2.0	2	2
26.812042270074233	2.0	2	2
26.912087203917793	2.0	2	2
27.012132137761355	2.0	2	2
27.112177071604915	2.0	2	2
27.212222005448474	2.0	2	2
27.312266939292037	2.0	2	2
27.412311873135597	2.0	2	2
27.512356806979156	2.0	2	2
27.61240174082272	2.0	2	2
27.71244667466628	2.0	2	2
27.812491608509838	2.0	2	2
27.9125365423534	2.0	2	2
28.01258147619696	2.0	2	2
28.11262641004052	2.0	2	2
28.212671343884082	2.0	2	2
28.31271627772764	2.0	2	2
28.4127612115712	2.0	2	2
28.512806145414764	2.0	2	2
28.612851079258323	2.0	2	2
28.712896013101883	2.0	2	2
28.812940946945446	2.0	2	2
28.912985880789005	2.0	2	2
29.013030814632565	2.0	2	2
29.113075748476128	2.0	2	2
29.213120682319687	2.0	2	2
29.313165616163246	2.0	2	2
29.41321055000681	2.0	2	2
29.51325548385037	2.0	2	2
29.613300417693928	2.0	2	2
29.71334535153749	2.0	2	2
29.81339028538105	2.0	2	2
29.91343521922461	2.0	2	2
30.013480153068173	2.0	2	2
30.113525086911732	2.0	2	2
30.21357002075529	2.0	2	2
30.313614954598854	2.0	2	2
30.413659888442414	2.0	2	2
30.513704822285973	2.0	2	2
30.613749756129536	2.0	2	2
30.713794689973096	2.0	2	2
30.813839623816655	2.0	2	2
30.913884557660218	2.0	2	2
31.013929491503777	2.0	2	2
31.113974425347337	2.0	2	2
31.2140193591909	2.0	2	2
31.31406429303446	2.0	2	2
31.41410922687802	2.0	2	2
31.51415416072158	2.0	2	2
31.61419909456514	2.0	2	2
31.7142440284087	2.0	2	2
31.814288962252263	2.0	2	2
31.914333896095822	2.0	2	2
32.01437882993938	2.0	2	2
32.114423763782945	2.0	2	2
32.2144686976265	2.0	2	2
32.314513631470064	2.0	2	2
32.41455856531363	2.0	2	2
32.51460349915718	2.0	2	2
32.614648433000745	2.0	2	2
32.71469336684431	2.0	2	2
32.814738300687864	2.0	2	2
32.91478323453143	2.0	2	2
33.01482816837499	2.0	2	2
33.114873102218546	2.0	2	2
33.21491803606211	2.0	2	2
33.31496296990567	2.0	2	2
33.41500790374923	2.0	2	2
33.51505283759279	2.0	2	2
33.61509777143635	2.0	2	2
33.71514270527991	2.0	2	2
33.81518763912347	2.0	2	2
33.915232572967035	2.0	2	2
34.01527750681059	2.0	2	2
34.115322440654154	2.0	2	2
34.21536737449772	2.0	2	2
34.31541230834127	2.0	2	2
34.415457242184836	2.0	2	2
34.5155021760284	2.0	2	2
34.615547109871954	2.0	2	2
34.71559204371552	2.0	2	2
34.81563697755908	2.0	2	2
34.915681911402636	2.0	2	2
35.0157268452462	2.0	2	2
35.11577177908976	2.0	2	2
35.21581671293332	2.0	2	2
35.31586164677688	2.0	2	2
35.415906580620444	2.0	2	2
35.515951514464	2.0	2	2
35.61599644830756	2.0	2	2
35.716041382151126	2.0	2	2
35.81608631599468	2.0	2	2
35.916131249838244	2.0	2	2
36.01617618368181	2.0	2	2
36.11622111752536	2.0	2	2
36.216266051368926	2.0	2	2
36.31631098521249	2.0	2	2
36.416355919056045	2.0	2	2
36.51640085289961	2.0	2	2
36.61644578674317	2.0	2	2
36.71649072058673	2.0	2	2
36.81653565443029	2.0	2	2
36.91658058827385	2.0	2	2
37.01662552211741	2.0	2	2
37.11667045596097	2.0	2	2
37.216715389804534	2.0	2	2
37.31676032364809	2.0	2	2
37.41680525749165	2.0	2	2
37.516850191335216	2.0	2	2
37.61689512517877	2.0	2	2
37.716940059022335	2.0	2	2
37.8169849928659	2.0	2	2
37.91702992670945	2.0	2	2
38.017074860553016	2.0	2	2
38.11711979439658	2.0	2	2
38.217164728240135	2.0	2	2
38.3172096620837	2.0	2	2
38.41725459592726	2.0	2	2
38.51729952977082	2.0	2	2
38.61734446361438	2.0	2	2
38.71738939745794	2.0	2	2
38.8174343313015	2.0	2	2
38.91747926514506	2.0	2	2
39.017524198988625	2.0	2	2
39.11756913283218	2.0	2	2
39.21761406667574	2.0	2	2
39.317659000519306	2.0	2	2
39.41770393436286	2.0	2	2
39.517748868206425	2.0	2	2
39.61779380204999	2.0	2	2
39.717838735893544	2.0	2	2
39.81788366973711	2.0	2	2
39.91792860358067	2.0	2	2
40.017973537424226	2.0	2	2
40.11801847126779	2.0	2	2
40.21806340511135	2.0	2	2
40.31810833895491	2.0	2	2
40.41815327279847	2.0	2	2
40.51819820664203	2.0	2	2
40.61824314048559	2.0	2	2
40.71828807432915	2.0	2	2
40.818333008172715	2.0	2	2
40.91837794201627	2.0	2	2
41.018422875859834	2.0	2	2
41.1184678097034	2.0	2	2
41.21851274354695	2.0	2	2
41.318557677390515	2.0	2	2
41.41860261123408	2.0	2	2
41.518647545077634	2.0	2	2
41.6186924789212	2.0	2	2
41.71873741276476	2.0	2	2
41.818782346608316	2.0	2	2
41.91882728045188	2.0	2	2
42.01887221429544	2.0	2	2
42.118917148139	2.0	2	2
42.21896208198256	2.0	2	2
42.319007015826124	2.0	2	2
42.41905194966968	2.0	2	2
42.51909688351324	2.0	2	2
42.619141817356805	2.0	2	2
42.71918675120036	2.0	2	2
42.819231685043924	2.0	2	2
42.91927661888749	2.0	2	2
43.01932155273104	2.0	2	2
43.119366486574606	2.0	2	2
43.21941142041817	2.0	2	2
43.319456354261725	2.0	2	2
43.41950128810529	2.0	2	2
43.51954622194885	2.0	2	2
43.619591155792406	2.0	2	2
43.71963608963597	2.0	2	2
43.81968102347953	2.0	2	2
43.91972595732309	2.0	2	2
44.01977089116665	2.0	2	2
44.119815825010214	2.0	2	2
44.21986075885377	2.0	2	2
44.31990569269733	2.0	2	2
44.419950626540896	2.0	2	2
44.51999556038445	2.0	2	2
44.620040494228014	2.0	2	2
44.72008542807158	2.0	2	2
44.82013036191513	2.0	2	2
44.920175295758696	2.0	2	2
45.02022022960226	2.0	2	2
45.120265163445815	2.0	2	2
45.22031009728938	2.0	2	2
45.32035503113294	2.0	2	2
45.4203999649765	2.0	2	2
45.52044489882006	2.0	2	2
45.62048983266362	2.0	2	2
45.72053476650718	2.0	2	2
45.82057970035074	2.0	2	2
45.920624634194304	2.0	2	2
46.02066956803786	2.0	2	2
46.12071450188142	2.0	2	2
46.220759435724986	2.0	2	2
46.32080436956854	2.0	2	2
46.420849303412105	2.0	2	2
46.52089423725567	2.0	2	2
46.620939171099224	2.0	2	2
46.72098410494279	2.0	2	2
46.82102903878635	2.0	2	2
46.921073972629905	2.0	2	2
47.02111890647347	2.0	2	2
47.12116384031703	2.0	2	2
47.22120877416059	2.0	2	2
47.32125370800415	2.0	2	2
47.42129864184771	2.0	2	2
47.52134357569127	2.0	2	2
47.62138850953483	2.0	2	2
47.721433443378395	2.0	2	2
47.82147837722195	2.0	2	2
47.92152331106551	2.0	2	2
48.021568244909076	2.0	2	2
48.12161317875263	2.0	2	2
48.221658112596195	2.0	2	2
48.32170304643976	2.0	2	2
48.421747980283314	2.0	2	2
48.52179291412688	2.0	2	2
48.62183784797044	2.0	2	2
48.721882781813996	2.0	2	2
48.82192771565756	2.0	2	2
48.92197264950112	2.0	2	2
49.02201758334468	2.0	2	2
49.12206251718824	2.0	2	2
49.2221074510318	2.0	2	2
49.32215238487536	2.0	2	2
49.42219731871892	2.0	2	2
49.522242252562485	2.0	2	2
49.62228718640604	2.0	2	2
49.722332120249604	2.0	2	2
49.82237705409317	2.0	2	2
49.92242198793672	2.0	2	2
50.022466921780286	2.0	2	2
50.12251185562385	2.0	2	2
50.222556789467404	2.0	2	2
50.32260172331097	2.0	2	2
50.42264665715453	2.0	2	2
50.522691590998086	2.0	2	2
50.62273652484165	2.0	2	2
50.72278145868521	2.0	2	2
50.82282639252877	2.0	2	2
50.92287132637233	2.0	2	2
51.022916260215894	2.0	2	2
51.12296119405945	2.0	2	2
51.22300612790301	2.0	2	2
51.323051061746575	2.0	2	2
51.42309599559013	2.0	2	2
51.523140929433694	2.0	2	2
51.62318586327726	2.0	2	2
51.72323079712081	2.0	2	2
51.823275730964376	2.0	2	2
51.92332066480794	2.0	2	2
52.023365598651495	2.0	2	2
52.12341053249506	2.0	2	2
52.22345546633862	2.0	2	2
52.323500400182176	2.0	2	2
52.42354533402574	2.0	2	2
52.5235902678693	2.0	2	2
52.62363520171286	2.0	2	2
52.72368013555642	2.0	2	2
52.823725069399984	2.0	2	2
52.92377000324354	2.0	2	2
53.0238149370871	2.0	2	2
53.123859870930666	2.0	2	2
53.22390480477422	2.0	2	2
53.323949738617785	2.0	2	2
53.42399467246135	2.0	2	2
53.5240396063049	2.0	2	2
53.624084540148466	2.0	2	2
53.72412947399203	2.0	2	2
53.824174407835585	2.0	2	2
53.92421934167915	2.0	2	2
54.02426427552271	2.0	2	2
54.12430920936627	2.0	2	2
54.22435414320983	2.0	2	2
54.32439907705339	2.0	2	2
54.42444401089695	2.0	2	2
54.52448894474051	2.0	2	2
54.624533878584074	2.0	2	2
54.72457881242763	2.0	2	2
54.82462374627119	2.0	2	2
54.924668680114756	2.0	2	2
55.02471361395831	2.0	2	2
55.124758547801875	2.0	2	2
55.22480348164544	2.0	2	2
55.324848415488994	2.0	2	2
55.42489334933256	2.0	2	2
55.52493828317612	2.0	2	2
55.624983217019675	2.0	2	2
55.72502815086324	2.0	2	2
55.8250730847068	2.0	2	2
55.92511801855036	2.0	2	2
56.02516295239392	2.0	2	2
56.12520788623748	2.0	2	2
56.22525282008104	2.0	2	2
56.3252977539246	2.0	2	2
56.425342687768165	2.0	2	2
56.52538762161172	2.0	2	2
56.62543255545528	2.0	2	2
56.72547748929885	2.0	2	2
56.8255224231424	2.0	2	2
56.925567356985965	2.0	2	2
57.02561229082953	2.0	2	2
57.125657224673084	2.0	2	2
57.22570215851665	2.0	2	2
57.32574709236021	2.0	2	2
57.425792026203766	2.0	2	2
57.52583696004733	2.0	2	2
57.62588189389089	2.0	2	2
57.72592682773445	2.0	2	2
57.82597176157801	2.0	2	2
57.92601669542157	2.0	2	2
58.02606162926513	2.0	2	2
58.12610656310869	2.0	2	2
58.226151496952255	2.0	2	2
58.32619643079581	2.0	2	2
58.426241364639374	2.0	2	2
58.52628629848294	2.0	2	2
58.62633123232649	2.0	2	2
58.726376166170056	2.0	2	2
58.82642110001362	2.0	2	2
58.926466033857174	2.0	2	2
59.02651096770074	2.0	2	2
59.1265559015443	2.0	2	2
59.226600835387856	2.0	2	2
59.32664576923142	2.0	2	2
59.42669070307498	2.0	2	2
59.52673563691854	2.0	2	2
59.6267805707621	2.0	2	2
59.726825504605664	2.0	2	2
59.82687043844922	2.0	2	2
59.92691537229278	2.0	2	2
60.026960306136345	2.0	2	2
60.1270052399799	2.0	2	2
60.227050173823464	2.0	2	2
60.32709510766703	2.0	2	2
60.42714004151058	2.0	2	2
60.527184975354146	2.0	2	2
60.62722990919771	2.0	2	2
60.727274843041265	2.0	2	2
60.82731977688483	2.0	2	2
60.92736471072839	2.0	2	2
61.02740964457195	2.0	2	2
61.12745457841551	2.0	2	2
61.22749951225907	2.0	2	2
61.32754444610263	2.0	2	2
61.42758937994619	2.0	2	2
61.527634313789754	2.0	2	2
61.62767924763331	2.0	2	2
61.72772418147687	2.0	2	2
61.827769115320436	2.0	2	2
61.92781404916399	2.0	2	2
62.027858983007555	2.0	2	2
62.12790391685112	2.0	2	2
62.22794885069467	2.0	2	2
62.327993784538236	2.0	2	2
62.4280387183818	2.0	2	2
62.528083652225355	2.0	2	2
62.62812858606892	2.0	2	2
62.72817351991248	2.0	2	2
62.82821845375604	2.0	2	2
62.9282633875996	2.0	2	2
63.02830832144316	2.0	2	2
63.12835325528672	2.0	2	2
63.22839818913028	2.0	2	2
63.328443122973844	2.0	2	2
63.4284880568174	2.0	2	2
63.52853299066096	2.0	2	2
63.628577924504526	2.0	2	2
63.72862285834808	2.0	2	2
63.828667792191645	2.0	2	2
63.92871272603521	2.0	2	2
64.02875765987876	2.0	2	2
64.12880259372233	2.0	2	2
64.22884752756589	2.0	2	2
64.32889246140945	2.0	2	2
64.428937395253	2.0	2	2
64.52898232909656	2.0	2	2
64.62902726294013	2.0	2	2
64.72907219678369	2.0	2	2
64.82911713062725	2.0	2	2
64.92916206447082	2.0	2	2
65.02920699831436	2.0	2	2
65.12925193215793	2.0	2	2
65.22929686600149	2.0	2	2
65.32934179984505	2.0	2	2
65.42938673368862	2.0	2	2
65.52943166753218	2.0	2	2
65.62947660137573	2.0	2	2
65.72952153521929	2.0	2	2
65.82956646906285	2.0	2	2
65.92961140290642	2.0	2	2
66.02965633674998	2.0	2	2
66.12970127059354	2.0	2	2
66.22974620443709	2.0	2	2
66.32979113828065	2.0	2	2
66.42983607212422	2.0	2	2
66.52988100596778	2.0	2	2
66.62992593981134	2.0	2	2
66.7299708736549	2.0	2	2
66.83001580749846	2.0	2	2
66.93006074134202	2.0	2	2
67.03010567518558	2.0	2	2
67.13015060902914	2.0	2	2
67.2301955428727	2.0	2	2
67.33024047671627	2.0	2	2
67.43028541055982	2.0	2	2
67.53033034440338	2.0	2	2
67.63037527824694	2.0	2	2
67.73042021209051	2.0	2	2
67.83046514593407	2.0	2	2
67.93051007977763	2.0	2	2
68.03055501362118	2.0	2	2
68.13059994746475	2.0	2	2
68.23064488130831	2.0	2	2
68.33068981515187	2.0	2	2
68.43073474899543	2.0	2	2
68.530779682839	2.0	2	2
68.63082461668255	2.0	2	2
68.73086955052611	2.0	2	2
68.83091448436967	2.0	2	2
68.93095941821323	2.0	2	2
69.0310043520568	2.0	2	2
69.13104928590036	2.0	2	2
69.23109421974391	2.0	2	2
69.33113915358747	2.0	2	2
69.43118408743103	2.0	2	2
69.5312290212746	2.0	2	2
69.63127395511816	2.0	2	2
69.73131888896172	2.0	2	2
69.83136382280527	2.0	2	2
69.93140875664884	2.0	2	2
70.0314536904924	2.0	2	2
70.13149862433596	2.0	2	2
70.23154355817952	2.0	2	2
70.33158849202309	2.0	2	2
70.43163342586664	2.0	2	2
70.5316783597102	2.0	2	2
70.63172329355376	2.0	2	2
70.73176822739732	2.0	2	2
70.83181316124089	2.0	2	2
70.93185809508445	2.0	2	2
71.031903028928	2.0	2	2
71.13194796277156	2.0	2	2
71.23199289661513	2.0	2	2
71.33203783045869	2.0	2	2
71.43208276430225	2.0	2	2
71.53212769814581	2.0	2	2
71.63217263198936	2.0	2	2
71.73221756583293	2.0	2	2
71.83226249967649	2.0	2	2
71.93230743352005	2.0	2	2
72.03235236736361	2.0	2	2
72.13239730120718	2.0	2	2
72.23244223505073	2.0	2	2
72.33248716889429	2.0	2	2
72.43253210273785	2.0	2	2
72.53257703658142	2.0	2	2
72.63262197042498	2.0	2	2
72.73266690426854	2.0	2	2
72.83271183811209	2.0	2	2
72.93275677195565	2.0	2	2
73.03280170579922	2.0	2	2
73.13284663964278	2.0	2	2
73.23289157348634	2.0	2	2
73.3329365073299	2.0	2	2
73.43298144117345	2.0	2	2
73.53302637501702	2.0	2	2
73.63307130886058	2.0	2	2
73.73311624270414	2.0	2	2
73.8331611765477	2.0	2	2
73.93320611039127	2.0	2	2
74.03325104423482	2.0	2	2
74.13329597807838	2.0	2	2
74.23334091192194	2.0	2	2
74.3333858457655	2.0	2	2
74.43343077960907	2.0	2	2
74.53347571345263	2.0	2	2
74.63352064729618	2.0	2	2
74.73356558113974	2.0	2	2
74.8336105149833	2.0	2	2
74.93365544882687	2.0	2	2
75.03370038267043	2.0	2	2
75.133745316514	2.0	2	2
75.23379025035754	2.0	2	2
75.3338351842011	2.0	2	2
75.43388011804467	2.0	2	2
75.53392505188823	2.0	2	2
75.6339699857318	2.0	2	2
75.73401491957536	2.0	2	2
75.8340598534189	2.0	2	2
75.93410478726247	2.0	2	2
76.03414972110603	2.0	2	2
76.1341946549496	2.0	2	2
76.23423958879316	2.0	2	2
76.33428452263672	2.0	2	2
76.43432945648027	2.0	2	2
76.53437439032383	2.0	2	2
76.6344193241674	2.0	2	2
76.73446425801096	2.0	2	2
76.83450919185452	2.0	2	2
76.93455412569809	2.0	2	2
77.03459905954163	2.0	2	2
77.1346439933852	2.0	2	2
77.23468892722876	2.0	2	2
77.33473386107232	2.0	2	2
77.43477879491589	2.0	2	2
77.53482372875945	2.0	2	2
77.634868662603	2.0	2	2
77.73491359644656	2.0	2	2
77.83495853029012	2.0	2	2
77.93500346413369	2.0	2	2
78.03504839797725	2.0	2	2
78.13509333182081	2.0	2	2
78.23513826566436	2.0	2	2
78.33518319950792	2.0	2	2
78.43522813335149	2.0	2	2
78.53527306719505	2.0	2	2
78.63531800103861	2.0	2	2
78.73536293488218	2.0	2	2
78.83540786872572	2.0	2	2
78.93545280256929	2.0	2	2
79.03549773641285	2.0	2	2
79.13554267025641	2.0	2	2
79.23558760409998	2.0	2	2
79.33563253794354	2.0	2	2
79.43567747178709	2.0	2	2
79.53572240563065	2.0	2	2
79.63576733947421	2.0	2	2
79.73581227331778	2.0	2	2
79.83585720716134	2.0	2	2
79.9359021410049	2.0	2	2
80.03594707484845	2.0	2	2
80.13599200869201	2.0	2	2
80.23603694253558	2.0	2	2
80.33608187637914	2.0	2	2
80.4361268102227	2.0	2	2
80.53617174406627	2.0	2	2
80.63621667790981	2.0	2	2
80.73626161175338	2.0	2	2
80.83630654559694	2.0	2	2
80.9363514794405	2.0	2	2
81.03639641328407	2.0	2	2
81.13644134712763	2.0	2	2
81.23648628097118	2.0	2	2
81.33653121481474	2.0	2	2
81.4365761486583	2.0	2	2
81.53662108250187	2.0	2	2
81.63666601634543	2.0	2	2
81.73671095018899	2.0	2	2
81.83675588403254	2.0	2	2
81.9368008178761	2.0	2	2
82.03684575171967	2.0	2	2
82.13689068556323	2.0	2	2
82.2369356194068	2.0	2	2
82.33698055325036	2.0	2	2
82.4370254870939	2.0	2	2
82.53707042093747	2.0	2	2
82.63711535478103	2.0	2	2
82.7371602886246	2.0	2	2
82.83720522246816	2.0	2	2
82.93725015631172	2.0	2	2
83.03729509015527	2.0	2	2
83.13734002399883	2.0	2	2
83.2373849578424	2.0	2	2
83.33742989168596	2.0	2	2
83.43747482552952	2.0	2	2
83.53751975937308	2.0	2	2
83.63756469321663	2.0	2	2
83.7376096270602	2.0	2	2
83.83765456090376	2.0	2	2
83.93769949474732	2.0	2	2
84.03774442859088	2.0	2	2
84.13778936243445	2.0	2	2
84.237834296278	2.0	2	2
84.33787923012156	2.0	2	2
84.43792416396512	2.0	2	2
84.53796909780868	2.0	2	2
84.63801403165225	2.0	2	2
84.73805896549581	2.0	2	2
84.83810389933936	2.0	2	2
84.93814883318292	2.0	2	2
85.03819376702648	2.0	2	2
85.13823870087005	2.0	2	2
85.23828363471361	2.0	2	2
85.33832856855717	2.0	2	2
85.43837350240072	2.0	2	2
85.53841843624429	2.0	2	2
85.63846337008785	2.0	2	2
85.73850830393141	2.0	2	2
85.83855323777497	2.0	2	2
85.93859817161854	2.0	2	2
86.03864310546209	2.0	2	2
86.13868803930565	2.0	2	2
86.23873297314921	2.0	2	2
86.33877790699277	2.0	2	2
86.43882284083634	2.0	2	2
86.5388677746799	2.0	2	2
86.63891270852345	2.0	2	2
86.73895764236701	2.0	2	2
86.83900257621058	2.0	2	2
86.93904751005414	2.0	2	2
87.0390924438977	2.0	2	2
87.13913737774126	2.0	2	2
87.23918231158481	2.0	2	2
87.33922724542838	2.0	2	2
87.43927217927194	2.0	2	2
87.5393171131155	2.0	2	2
87.63936204695906	2.0	2	2
87.73940698080263	2.0	2	2
87.83945191464618	2.0	2	2
87.93949684848974	2.0	2	2
88.0395417823333	2.0	2	2
88.13958671617686	2.0	2	2
88.23963165002043	2.0	2	2
88.33967658386399	2.0	2	2
88.43972151770754	2.0	2	2
88.5397664515511	2.0	2	2
88.63981138539467	2.0	2	2
88.73985631923823	2.0	2	2
88.83990125308179	2.0	2	2
88.93994618692535	2.0	2	2
89.0399911207689	2.0	2	2
89.14003605461247	2.0	2	2
89.24008098845603	2.0	2	2
89.34012592229959	2.0	2	2
89.44017085614315	2.0	2	2
89.54021578998672	2.0	2	2
89.64026072383027	2.0	2	2
89.74030565767383	2.0	2	2
89.84035059151739	2.0	2	2
89.94039552536096	2.0	2	2
90.04044045920452	2.0	2	2
90.14048539304808	2.0	2	2
90.24053032689163	2.0	2	2
90.34057526073519	2.0	2	2
90.44062019457876	2.0	2	2
90.54066512842232	2.0	2	2
90.64071006226588	2.0	2	2
90.74075499610944	2.0	2	2
90.840799929953	2.0	2	2
90.94084486379656	2.0	2	2
91.04088979764012	2.0	2	2
91.14093473148368	2.0	2	2
91.24097966532725	2.0	2	2
91.34102459917081	2.0	2	2
91.44106953301436	2.0	2	2
91.54111446685792	2.0	2	2
91.64115940070148	2.0	2	2
91.74120433454505	2.0	2	2
91.84124926838861	2.0	2	2
91.94129420223217	2.0	2	2
92.04133913607572	2.0	2	2
92.14138406991928	2.0	2	2
92.24142900376285	2.0	2	2
92.34147393760641	2.0	2	2
92.44151887144997	2.0	2	2
92.54156380529353	2.0	2	2
92.64160873913708	2.0	2	2
92.74165367298065	2.0	2	2
92.84169860682421	2.0	2	2
92.94174354066777	2.0	2	2
93.04178847451134	2.0	2	2
93.1418334083549	2.0	2	2
93.24187834219845	2.0	2	2
93.34192327604201	2.0	2	2
93.44196820988557	2.0	2	2
93.54201314372914	2.0	2	2
93.6420580775727	2.0	2	2
93.74210301141626	2.0	2	2
93.84214794525981	2.0	2	2
93.94219287910337	2.0	2	2
94.04223781294694	2.0	2	2
94.1422827467905	2.0	2	2
94.24232768063406	2.0	2	2
94.34237261447763	2.0	2	2
94.44241754832117	2.0	2	2
94.54246248216474	2.0	2	2
94.6425074160083	2.0	2	2
94.74255234985186	2.0	2	2
94.84259728369543	2.0	2	2
94.94264221753899	2.0	2	2
95.04268715138254	2.0	2	2
95.1427320852261	2.0	2	2
95.24277701906966	2.0	2	2
95.34282195291323	2.0	2	2
95.44286688675679	2.0	2	2
95.54291182060035	2.0	2	2
95.6429567544439	2.0	2	2
95.74300168828746	2.0	2	2
95.84304662213103	2.0	2	2
95.94309155597459	2.0	2	2
96.04313648981815	2.0	2	2
96.14318142366172	2.0	2	2
96.24322635750526	2.0	2	2
96.34327129134883	2.0	2	2
96.44331622519239	2.0	2	2
96.54336115903595	2.0	2	2
96.64340609287952	2.0	2	2
96.74345102672308	2.0	2	2
96.84349596056663	2.0	2	2
96.94354089441019	2.0	2	2
97.04358582825375	2.0	2	2
97.14363076209732	2.0	2	2
97.24367569594088	2.0	2	2
97.34372062978444	2.0	2	2
97.44376556362799	2.0	2	2
97.54381049747155	2.0	2	2
97.64385543131512	2.0	2	2
97.74390036515868	2.0	2	2
97.84394529900224	2.0	2	2
97.9439902328458	2.0	2	2
98.04403516668935	2.0	2	2
98.14408010053292	2.0	2	2
98.24412503437648	2.0	2	2
98.34416996822004	2.0	2	2
98.4442149020636	2.0	2	2
98.54425983590717	2.0	2	2
98.64430476975072	2.0	2	2
98.74434970359428	2.0	2	2
98.84439463743784	2.0	2	2
98.9444395712814	2.0	2	2
99.04448450512497	2.0	2	2
99.14452943896853	2.0	2	2
99.24457437281208	2.0	2	2
99.34461930665564	2.0	2	2
99.44466424049921	2.0	2	2
99.54470917434277	2.0	2	2
99.64475410818633	2.0	2	2
99.7447990420299	2.0	2	2
99.84484397587345	2.0	2	2
99.94488890971701	2.0	2	2
100.04493384356057	2.0	2	2
100.14497877740413	2.0	2	2
100.2450237112477	2.0	2	2
100.34506864509126	2.0	2	2
100.44511357893481	2.0	2	2
100.54515851277837	2.0	2	2
100.64520344662193	2.0	2	2
100.7452483804655	2.0	2	2
100.84529331430906	2.0	2	2
100.94533824815262	2.0	2	2
101.04538318199617	2.0	2	2
101.14542811583974	2.0	2	2
101.2454730496833	2.0	2	2
101.34551798352686	2.0	2	2
101.44556291737042	2.0	2	2
101.54560785121399	2.0	2	2
101.64565278505754	2.0	2	2
101.7456977189011	2.0	2	2
101.84574265274466	2.0	2	2
101.94578758658822	2.0	2	2
102.04583252043179	2.0	2	2
102.14587745427535	2.0	2	2
102.2459223881189	2.0	2	2
102.34596732196246	2.0	2	2
102.44601225580602	2.0	2	2
102.54605718964959	2.0	2	2
102.64610212349315	2.0	2	2
102.7461470573367	2.0	2	2
102.84619199118026	2.0	2	2
102.94623692502383	2.0	2	2
103.04628185886739	2.0	2	2
103.14632679271095	2.0	2	2
103.24637172655451	2.0	2	2
103.34641666039806	2.0	2	2
103.44646159424163	2.0	2	2
103.54650652808519	2.0	2	2
103.64655146192875	2.0	2	2
103.74659639577231	2.0	2	2
103.84664132961588	2.0	2	2
103.94668626345943	2.0	2	2
104.04673119730299	2.0	2	2
104.14677613114655	2.0	2	2
104.24682106499012	2.0	2	2
104.34686599883368	2.0	2	2
104.44691093267724	2.0	2	2
104.54695586652079	2.0	2	2
104.64700080036435	2.0	2	2
104.74704573420792	2.0	2	2
104.84709066805148	2.0	2	2
104.94713560189504	2.0	2	2
105.0471805357386	2.0	2	2
105.14722546958215	2.0	2	2
105.24727040342572	2.0	2	2
105.34731533726928	2.0	2	2
105.44736027111284	2.0	2	2
105.5474052049564	2.0	2	2
105.64745013879997	2.0	2	2
105.74749507264352	2.0	2	2
105.84754000648708	2.0	2	2
105.94758494033064	2.0	2	2
106.0476298741742	2.0	2	2
106.14767480801777	2.0	2	2
106.24771974186133	2.0	2	2
106.34776467570488	2.0	2	2
106.44780960954844	2.0	2	2
106.547854543392	2.0	2	2
106.64789947723557	2.0	2	2
106.74794441107913	2.0	2	2
106.8479893449227	2.0	2	2
106.94803427876624	2.0	2	2
107.0480792126098	2.0	2	2
107.14812414645337	2.0	2	2
107.24816908029693	2.0	2	2
107.3482140141405	2.0	2	2
107.44825894798406	2.0	2	2
107.54830388182761	2.0	2	2
107.64834881567117	2.0	2	2
107.74839374951473	2.0	2	2
107.8484386833583	2.0	2	2
107.94848361720186	2.0	2	2
108.04852855104542	2.0	2	2
108.14857348488897	2.0	2	2
108.24861841873253	2.0	2	2
108.3486633525761	2.0	2	2
108.44870828641966	2.0	2	2
108.54875322026322	2.0	2	2
108.64879815410679	2.0	2	2
108.74884308795033	2.0	2	2
108.8488880217939	2.0	2	2
108.94893295563746	2.0	2	2
109.04897788948102	2.0	2	2
109.14902282332459	2.0	2	2
109.24906775716815	2.0	2	2
109.3491126910117	2.0	2	2
109.44915762485526	2.0	2	2
109.54920255869882	2.0	2	2
109.64924749254239	2.0	2	2
109.74929242638595	2.0	2	2
109.84933736022951	2.0	2	2
109.94938229407306	2.0	2	2
110.04942722791662	2.0	2	2
110.14947216176019	2.0	2	2
110.24951709560375	2.0	2	2
110.34956202944731	2.0	2	2
110.44960696329088	2.0	2	2
110.54965189713442	2.0	2	2
110.64969683097799	2.0	2	2
110.74974176482155	2.0	2	2
110.84978669866511	2.0	2	2
110.94983163250868	2.0	2	2
111.04987656635224	2.0	2	2
111.14992150019579	2.0	2	2
111.24996643403935	2.0	2	2
111.35001136788291	2.0	2	2
111.45005630172648	2.0	2	2
111.55010123557004	2.0	2	2
111.6501461694136	2.0	2	2
111.75019110325715	2.0	2	2
111.85023603710071	2.0	2	2
111.95028097094428	2.0	2	2
112.05032590478784	2.0	2	2
112.1503708386314	2.0	2	2
112.25041577247497	2.0	2	2
112.35046070631851	2.0	2	2
112.45050564016208	2.0	2	2
112.55055057400564	2.0	2	2
112.6505955078492	2.0	2	2
112.75064044169277	2.0	2	2
112.85068537553633	2.0	2	2
112.95073030937988	2.0	2	2
113.05077524322344	2.0	2	2
113.150820177067	2.0	2	2
113.25086511091057	2.0	2	2
113.35091004475413	2.0	2	2
113.4509549785977	2.0	2	2
113.55099991244124	2.0	2	2
113.6510448462848	2.0	2	2
113.75108978012837	2.0	2	2
113.85113471397193	2.0	2	2
113.9511796478155	2.0	2	2
114.05122458165906	2.0	2	2
114.1512695155026	2.0	2	2
114.25131444934617	2.0	2	2
114.35135938318973	2.0	2	2
114.4514043170333	2.0	2	2
114.55144925087686	2.0	2	2
114.65149418472042	2.0	2	2
114.75153911856397	2.0	2	2
114.85158405240753	2.0	2	2
114.9516289862511	2.0	2	2
115.05167392009466	2.0	2	2
115.15171885393822	2.0	2	2
115.25176378778178	2.0	2	2
115.35180872162533	2.0	2	2
115.4518536554689	2.0	2	2
115.55189858931246	2.0	2	2
115.65194352315602	2.0	2	2
115.75198845699958	2.0	2	2
115.85203339084315	2.0	2	2
115.9520783246867	2.0	2	2
116.05212325853026	2.0	2	2
116.15216819237382	2.0	2	2
116.25221312621738	2.0	2	2
116.35225806006095	2.0	2	2
116.45230299390451	2.0	2	2
116.55234792774806	2.0	2	2
116.65239286159162	2.0	2	2
116.75243779543518	2.0	2	2
116.85248272927875	2.0	2	2
116.95252766312231	2.0	2	2
117.05257259696587	2.0	2	2
117.15261753080942	2.0	2	2
117.25266246465299	2.0	2	2
117.35270739849655	2.0	2	2
117.45275233234011	2.0	2	2
117.55279726618367	2.0	2	2
117.65284220002724	2.0	2	2
117.75288713387079	2.0	2	2
117.85293206771435	2.0	2	2
117.95297700155791	2.0	2	2
118.05302193540147	2.0	2	2
118.15306686924504	2.0	2	2
118.2531118030886	2.0	2	2
118.35315673693215	2.0	2	2
118.45320167077571	2.0	2	2
118.55324660461928	2.0	2	2
118.65329153846284	2.0	2	2
118.7533364723064	2.0	2	2
118.85338140614996	2.0	2	2
118.95342633999351	2.0	2	2
119.05347127383708	2.0	2	2
119.15351620768064	2.0	2	2
119.2535611415242	2.0	2	2
119.35360607536776	2.0	2	2
119.45365100921133	2.0	2	2
119.55369594305488	2.0	2	2
119.65374087689844	2.0	2	2
119.753785810742	2.0	2	2
119.85383074458557	2.0	2	2
119.95387567842913	2.0	2	2
120.05392061227269	2.0	2	2
120.15396554611624	2.0	2	2
120.2540104799598	2.0	2	2
120.35405541380337	2.0	2	2
120.45410034764693	2.0	2	2
120.55414528149049	2.0	2	2
120.65419021533405	2.0	2	2
120.7542351491776	2.0	2	2
120.85428008302117	2.0	2	2
120.95432501686473	2.0	2	2
121.05436995070829	2.0	2	2
121.15441488455185	2.0	2	2
121.25445981839542	2.0	2	2
121.35450475223897	2.0	2	2
121.45454968608253	2.0	2	2
121.55459461992609	2.0	2	2
121.65463955376966	2.0	2	2
121.75468448761322	2.0	2	2
121.85472942145678	2.2	2	3
121.95477435530033	2.2	2	3
122.0548192891439	2.2	2	3
122.15486422298746	2.2	2	3
122.25490915683102	2.2	2	3
122.35495409067458	2.2	2	3
122.45499902451814	2.2	2	3
122.5550439583617	2.2	2	3
122.65508889220526	2.2	2	3
122.75513382604882	2.2	2	3
122.85517875989238	2.2	2	3
122.95522369373595	2.2	2	3
123.05526862757951	2.2	2	3
123.15531356142306	2.2	2	3
123.25535849526662	2.2	2	3
123.35540342911018	2.2	2	3
123.45544836295375	2.2	2	3
123.55549329679731	2.2	2	3
123.65553823064087	2.2	2	3
123.75558316448442	2.2	2	3
123.85562809832798	2.2	2	3
123.95567303217155	2.2	2	3
124.05571796601511	2.2	2	3
124.15576289985867	2.2	2	3
124.25580783370224	2.2	2	3
124.35585276754578	2.2	2	3
124.45589770138935	2.2	2	3
124.55594263523291	2.2	2	3
124.65598756907647	2.3	2	4
124.75603250292004	2.3	2	4
124.8560774367636	2.3	2	4
124.95612237060715	2.3	2	4
125.05616730445071	2.3	2	4
125.15621223829427	2.3	2	4
125.25625717213784	2.3	2	4
125.3563021059814	2.3	2	4
125.45634703982496	2.3	2	4
125.55639197366851	2.3	2	4
125.65643690751207	2.3	2	4
125.75648184135564	2.3	2	4
125.8565267751992	2.3	2	4
125.95657170904276	2.3	2	4
126.05661664288633	2.3	2	4
126.15666157672987	2.3	2	4
126.25670651057344	2.3	2	4
126.356751444417	2.3	2	4
126.45679637826056	2.3	2	4
126.55684131210413	2.3	2	4
126.65688624594769	2.3	2	4
126.75693117979124	2.3	2	4
126.8569761136348	2.3	2	4
126.95702104747836	2.3	2	4
127.05706598132193	2.3	2	4
127.15711091516549	2.3	2	4
127.25715584900905	2.3	2	4
127.3572007828526	2.3	2	4
127.45724571669616	2.3	2	4
127.55729065053973	2.3	2	4
127.65733558438329	2.3	2	4
127.75738051822685	2.4	2	4
127.85742545207042	2.4	2	4
127.95747038591396	2.4	2	4
128.05751531975753	2.4	2	4
128.1575602536011	2.4	2	4
128.25760518744465	2.4	2	4
128.3576501212882	2.4	2	4
128.45769505513178	2.4	2	4
128.55773998897533	2.4	2	4
128.6577849228189	2.4	2	4
128.75782985666245	2.4	2	4
128.857874790506	2.4	2	4
128.95791972434958	2.4	2	4
129.05796465819313	2.4	2	4
129.1580095920367	2.4	2	4
129.25805452588025	2.4	2	4
129.35809945972383	2.4	2	4
129.45814439356738	2.4	2	4
129.55818932741093	2.4	2	4
129.6582342612545	2.4	2	4
129.75827919509805	2.4	2	4
129.85832412894163	2.4	2	4
129.95836906278518	2.4	2	4
130.05841399662873	2.4	2	4
130.1584589304723	2.4	2	4
130.25850386431586	2.4	2	4
130.35854879815943	2.4	2	4
130.45859373200298	2.4	2	4
130.55863866584656	2.4	2	4
130.6586835996901	2.4	2	4
130.75872853353366	2.4	2	4
130.85877346737723	2.4	2	4
130.95881840122078	2.4	2	4
131.05886333506436	2.4	2	4
131.1589082689079	2.4	2	4
131.25895320275146	2.4	2	4
131.35899813659503	2.4	2	4
131.45904307043858	2.4	2	4
131.55908800428216	2.4	2	4
131.6591329381257	2.4	2	4
131.75917787196929	2.4	2	4
131.85922280581283	2.4	2	4
131.95926773965638	2.4	2	4
132.05931267349996	2.4	2	4
132.1593576073435	2.4	2	4
132.2594025411871	2.4	2	4
132.35944747503063	2.4	2	4
132.45949240887418	2.4	2	4
132.55953734271776	2.4	2	4
132.6595822765613	2.4	2	4
132.7596272104049	2.4	2	4
132.85967214424844	2.4	2	4
132.959717078092	2.4	2	4
133.05976201193556	2.4	2	4
133.1598069457791	2.4	2	4
133.2598518796227	2.4	2	4
133.35989681346624	2.4	2	4
133.4599417473098	2.4	2	4
133.55998668115336	2.4	2	4
133.6600316149969	2.4	2	4
133.7600765488405	2.4	2	4
133.86012148268404	2.4	2	4
133.9601664165276	2.4	2	4
134.06021135037116	2.4	2	4
134.16025628421474	2.4	2	4
134.2603012180583	2.5	2	4
134.36034615190184	2.5	2	4
134.4603910857454	2.6	2	4
134.56043601958896	2.6	2	4
134.66048095343254	2.6	2	4
134.7605258872761	2.6	2	4
134.86057082111964	2.6	2	4
134.96061575496321	2.6	2	4
135.06066068880676	2.6	2	4
135.16070562265034	2.6	2	4
135.2607505564939	2.6	2	4
135.36079549033747	2.6	2	4
135.46084042418101	2.6	2	4
135.56088535802456	2.7	2	4
135.66093029186814	2.7	2	4
135.7609752257117	2.7	2	4
135.86102015955527	2.7	2	4
135.96106509339882	2.7	2	4
136.06111002724236	2.7	2	4
136.16115496108594	2.7	2	4
136.2611998949295	2.7	2	4
136.36124482877307	2.7	2	4
136.46128976261662	2.7	2	4
136.5613346964602	2.7	2	4
136.66137963030374	2.7	2	4
136.7614245641473	2.7	2	4
136.86146949799087	2.7	2	4
136.96151443183442	2.7	2	4
137.061559365678	2.7	2	4
137.16160429952154	2.7	2	4
137.2616492333651	2.7	2	4
137.36169416720867	2.7	2	4
137.46173910105222	2.7	2	4
137.5617840348958	2.7	2	4
137.66182896873934	2.7	2	4
137.76187390258292	2.7	2	4
137.86191883642647	2.7	2	4
137.96196377027002	2.7	2	4
138.0620087041136	2.7	2	4
138.16205363795714	2.7	2	4
138.26209857180072	2.7	2	4
138.36214350564427	2.7	2	4
138.46218843948782	2.7	2	4
138.5622333733314	2.7	2	4
138.66227830717494	2.7	2	4
138.76232324101852	2.7	2	4
138.86236817486207	2.7	2	4
138.96241310870565	2.7	2	4
139.0624580425492	2.7	2	4
139.16250297639274	2.7	2	4
139.26254791023632	2.7	2	4
139.36259284407987	2.7	2	4
139.46263777792345	2.7	2	4
139.562682711767	2.7	2	4
139.66272764561054	2.7	2	4
139.76277257945412	2.7	2	4
139.86281751329767	2.7	2	4
139.96286244714125	2.7	2	4
140.0629073809848	2.7	2	4
140.16295231482837	2.7	2	4
140.26299724867192	2.7	2	4
140.36304218251547	2.7	2	4
140.46308711635905	2.7	2	4
140.5631320502026	2.7	2	4
140.66317698404617	2.7	2	4
140.76322191788972	2.7	2	4
140.86326685173327	2.7	2	4
140.96331178557685	2.7	2	4
141.0633567194204	2.7	2	4
141.16340165326397	2.7	2	4
141.26344658710752	2.7	2	4
141.3634915209511	2.7	2	4
141.46353645479465	2.7	2	4
141.5635813886382	2.7	2	4
141.66362632248178	2.7	2	4
141.76367125632532	2.7	2	4
141.8637161901689	2.7	2	4
141.96376112401245	2.7	2	4
142.063806057856	2.7	2	4
142.16385099169958	2.7	2	4
142.26389592554312	2.7	2	4
142.3639408593867	2.7	2	4
142.46398579323025	2.8	2	5
142.56403072707383	2.8	2	5
142.66407566091738	2.8	2	5
142.76412059476093	2.8	2	5
142.8641655286045	2.8	2	5
142.96421046244805	2.8	2	5
143.06425539629163	2.8	2	5
143.16430033013518	2.8	2	5
143.26434526397873	2.8	2	5
143.3643901978223	2.8	2	5
143.46443513166585	2.8	2	5
143.56448006550943	2.8	2	5
143.66452499935298	2.8	2	5
143.76456993319655	2.8	2	5
143.8646148670401	2.8	2	5
143.96465980088365	2.8	2	5
144.06470473472723	2.8	2	5
144.16474966857078	2.8	2	5
144.26479460241436	2.8	2	5
144.3648395362579	2.9	2	5
144.46488447010145	2.9	2	5
144.56492940394503	2.9	2	5
144.66497433778858	2.9	2	5
144.76501927163216	2.9	2	5
144.8650642054757	2.9	2	5
144.96510913931928	2.9	2	5
145.06515407316283	2.9	2	5
145.16519900700638	2.9	2	5
145.26524394084996	2.9	2	5
145.3652888746935	2.9	2	5
145.46533380853708	2.9	2	5
145.56537874238063	2.9	2	5
145.66542367622418	2.9	2	5
145.76546861006776	3.0	2	5
145.8655135439113	3.0	2	5
145.96555847775488	3.0	2	5
146.06560341159843	3.0	2	5
146.165648345442	3.0	2	5
146.26569327928556	3.0	2	5
146.3657382131291	3.0	2	5
146.46578314697268	3.0	2	5
146.56582808081623	3.0	2	5
146.6658730146598	3.0	2	5
146.76591794850336	3.0	2	5
146.8659628823469	3.0	2	5
146.96600781619048	3.0	2	5
147.06605275003403	3.0	2	5
147.1660976838776	3.0	2	5
147.26614261772116	3.0	2	5
147.36618755156474	3.0	2	5
147.46623248540828	3.0	2	5
147.56627741925183	3.0	2	5
147.6663223530954	3.0	2	5
147.76636728693896	3.0	2	5
147.86641222078254	3.0	2	5
147.96645715462608	3.0	2	5
148.06650208846963	3.0	2	5
148.1665470223132	3.0	2	5
148.26659195615676	3.0	2	5
148.36663689000034	3.0	2	5
148.46668182384389	3.0	2	5
148.56672675768746	3.0	2	5
148.666771691531	3.0	2	5
148.76681662537456	3.0	2	5
148.86686155921814	3.0	2	5
148.96690649306169	3.0	2	5
149.06695142690526	3.0	2	5
149.1669963607488	3.0	2	5
149.26704129459236	3.0	2	5
149.36708622843594	3.0	2	5
149.4671311622795	3.0	2	5
149.56717609612306	3.0	2	5
149.6672210299666	3.0	2	5
149.7672659638102	3.0	2	5
149.86731089765374	3.0	2	5
149.9673558314973	3.0	2	5
150.06740076534086	3.0	2	5
150.1674456991844	3.0	2	5
150.267490633028	3.0	2	5
150.36753556687154	3.0	2	5
150.4675805007151	3.1	2	5
150.56762543455866	3.1	2	5
150.6676703684022	3.1	2	5
150.7677153022458	3.1	2	5
150.86776023608934	3.1	2	5
150.96780516993292	3.1	2	5
151.06785010377646	3.1	2	5
151.16789503762	3.1	2	5
151.2679399714636	3.1	2	5
151.36798490530714	3.1	2	5
151.46802983915072	3.1	2	5
151.56807477299427	3.1	2	5
151.6681197068378	3.1	2	5
151.7681646406814	3.1	2	5
151.86820957452494	3.1	2	5
151.96825450836852	3.1	2	5
152.06829944221207	3.1	2	5
152.16834437605564	3.1	2	5
152.2683893098992	3.1	2	5
152.36843424374274	3.1	2	5
152.46847917758632	3.1	2	5
152.56852411142987	3.1	2	5
152.66856904527344	3.1	2	5
152.768613979117	3.1	2	5
152.86865891296054	3.1	2	5
152.96870384680412	3.1	2	5
153.06874878064767	3.1	2	5
153.16879371449124	3.1	2	5
153.2688386483348	3.1	2	5
153.36888358217837	3.1	2	5
153.46892851602192	3.1	2	5
153.56897344986547	3.1	2	5
153.66901838370904	3.1	2	5
153.7690633175526	3.1	2	5
153.86910825139617	3.1	2	5
153.96915318523972	3.1	2	5
154.06919811908327	3.1	2	5
154.16924305292684	3.1	2	5
154.2692879867704	3.1	2	5
154.36933292061397	3.2	2	5
154.46937785445752	3.2	2	5
154.56942278830107	3.2	2	5
154.66946772214465	3.2	2	5
154.7695126559882	3.2	2	5
154.86955758983177	3.2	2	5
154.96960252367532	3.2	2	5
155.0696474575189	3.2	2	5
155.16969239136245	3.2	2	5
155.269737325206	3.2	2	5
155.36978225904957	3.2	2	5
155.46982719289312	3.2	2	5
155.5698721267367	3.2	2	5
155.66991706058025	3.2	2	5
155.7699619944238	3.2	2	5
155.87000692826737	3.2	2	5
155.97005186211092	3.2	2	5
156.0700967959545	3.2	2	5
156.17014172979805	3.2	2	5
156.27018666364162	3.2	2	5
156.37023159748517	3.2	2	5
156.47027653132872	3.2	2	5
156.5703214651723	3.2	2	5
156.67036639901585	3.2	2	5
156.77041133285942	3.2	2	5
156.87045626670297	3.2	2	5
156.97050120054652	3.2	2	5
157.0705461343901	3.2	2	5
157.17059106823365	3.2	2	5
157.27063600207723	3.2	2	5
157.37068093592077	3.2	2	5
157.47072586976435	3.2	2	5
157.5707708036079	3.2	2	5
157.67081573745145	3.2	2	5
157.77086067129503	3.2	2	5
157.87090560513857	3.2	2	5
157.97095053898215	3.2	2	5
158.0709954728257	3.2	2	5
158.17104040666925	3.2	2	5
158.27108534051283	3.2	2	5
158.37113027435637	3.3	2	5
158.47117520819995	3.3	2	5
158.5712201420435	3.4	2	5
158.67126507588708	3.4	2	5
158.77131000973063	3.4	2	5
158.87135494357418	3.4	2	5
158.97139987741775	3.4	2	5
159.0714448112613	3.4	2	5
159.17148974510488	3.4	2	5
159.27153467894843	3.4	2	5
159.37157961279198	3.4	2	5
159.47162454663555	3.4	2	5
159.5716694804791	3.4	2	5
159.67171441432268	3.4	2	5
159.77175934816623	3.4	2	5
159.8718042820098	3.4	2	5
159.97184921585335	3.4	2	5
160.0718941496969	3.4	2	5
160.17193908354048	3.4	2	5
160.27198401738403	3.4	2	5
160.3720289512276	3.4	2	5
160.47207388507115	3.4	2	5
160.5721188189147	3.4	2	5
160.67216375275828	3.5	2	5
160.77220868660183	3.5	2	5
160.8722536204454	3.5	2	5
160.97229855428895	3.5	2	5
161.07234348813253	3.6	2	5
161.17238842197608	3.6	2	5
161.27243335581963	3.6	2	5
161.3724782896632	3.6	2	5
161.47252322350676	3.6	2	5
161.57256815735033	3.6	2	5
161.67261309119388	3.6	2	5
161.77265802503743	3.6	2	5
161.872702958881	3.6	2	5
161.97274789272456	3.6	2	5
162.07279282656813	3.6	2	5
162.17283776041168	3.6	2	5
162.27288269425526	3.6	2	5
162.3729276280988	3.6	2	5
162.47297256194236	3.6	2	5
162.57301749578593	3.6	2	5
162.67306242962948	3.6	2	5
162.77310736347306	3.6	2	5
162.8731522973166	3.6	2	5
162.97319723116016	3.6	2	5
163.07324216500373	3.6	2	5
163.17328709884728	3.6	2	5
163.27333203269086	3.6	2	5
163.3733769665344	3.6	2	5
163.47342190037799	3.6	2	5
163.57346683422153	3.6	2	5
163.67351176806508	3.6	2	5
163.77355670190866	3.7	2	5
163.8736016357522	3.7	2	5
163.9736465695958	3.7	2	5
164.07369150343933	3.7	2	5
164.17373643728288	3.7	2	5
164.27378137112646	3.9	2	6
164.37382630497	3.9	2	6
164.4738712388136	3.9	2	6
164.57391617265714	3.9	2	6
164.6739611065007	3.9	2	6
164.77400604034426	3.9	2	6
164.8740509741878	3.9	2	6
164.9740959080314	4.0	2	6
165.07414084187494	4.0	2	6
165.1741857757185	4.0	2	6
165.27423070956206	4.0	2	6
165.3742756434056	4.0	2	6
165.4743205772492	4.0	2	6
165.57436551109274	4.0	2	6
165.6744104449363	4.0	2	6
165.77445537877986	4.0	2	6
165.87450031262344	4.0	2	6
165.974545246467	4.1	2	6
166.07459018031054	4.1	2	6
166.1746351141541	4.1	2	6
166.27468004799766	4.1	2	6
166.37472498184124	4.1	2	6
166.4747699156848	4.1	2	6
166.57481484952834	4.1	2	6
166.67485978337191	4.1	2	6
166.77490471721546	4.1	2	6
166.87494965105904	4.1	2	6
166.9749945849026	4.1	2	6
167.07503951874617	4.1	2	6
167.17508445258972	4.1	2	6
167.27512938643326	4.1	2	6
167.37517432027684	4.1	2	6
167.4752192541204	4.1	2	6
167.57526418796397	4.1	2	6
167.67530912180752	4.1	2	6
167.77535405565106	4.1	2	6
167.87539898949464	4.1	2	6
167.9754439233382	4.1	2	6
168.07548885718177	4.1	2	6
168.17553379102532	4.1	2	6
168.2755787248689	4.1	2	6
168.37562365871244	4.1	2	6
168.475668592556	4.1	2	6
168.57571352639957	4.1	2	6
168.67575846024312	4.2	2	6
168.7758033940867	4.2	2	6
168.87584832793024	4.2	2	6
168.9758932617738	4.2	2	6
169.07593819561737	4.2	2	6
169.17598312946092	4.2	2	6
169.2760280633045	4.2	2	6
169.37607299714804	4.2	2	6
169.47611793099162	4.3	2	6
169.57616286483517	4.4	2	6
169.67620779867872	4.4	2	6
169.7762527325223	4.4	2	6
169.87629766636584	4.4	2	6
169.97634260020942	4.4	2	6
170.07638753405297	4.4	2	6
170.17643246789652	4.4	2	6
170.2764774017401	4.4	2	6
170.37652233558364	4.5	2	6
170.47656726942722	4.5	2	6
170.57661220327077	4.5	2	6
170.67665713711435	4.5	2	6
170.7767020709579	4.5	2	6
170.87674700480144	4.5	2	6
170.97679193864502	4.5	2	6
171.07683687248857	4.6	2	6
171.17688180633215	4.6	2	6
171.2769267401757	4.6	2	6
171.37697167401925	4.6	2	6
171.47701660786282	4.6	2	6
171.57706154170637	4.6	2	6
171.67710647554995	4.7	2	6
171.7771514093935	4.7	2	6
171.87719634323707	4.7	2	6
171.97724127708062	4.8	2	7
172.07728621092417	4.8	2	7
172.17733114476775	4.8	2	7
172.2773760786113	4.8	2	7
172.37742101245487	4.9	2	7
172.47746594629842	5.0	2	7
172.57751088014197	5.0	2	7
172.67755581398555	5.1	2	7
172.7776007478291	5.1	2	7
172.87764568167267	5.2	2	8
172.97769061551622	5.2	2	8
173.0777355493598	5.4	2	8
173.17778048320335	5.4	2	8
173.2778254170469	5.4	2	8
173.37787035089048	5.5	2	8
173.47791528473402	5.5	2	8
173.5779602185776	5.5	2	8
173.67800515242115	5.5	2	8
173.7780500862647	5.7	2	8
173.87809502010828	5.7	2	8
173.97813995395182	5.7	2	8
174.0781848877954	5.8	2	8
174.17822982163895	5.9	3	8
174.27827475548253	5.9	3	8
174.37831968932608	5.9	3	8
174.47836462316963	5.9	3	8
174.5784095570132	6.0	3	8
174.67845449085675	6.2	3	8
174.77849942470033	6.2	3	8
174.87854435854388	6.2	3	8
174.97858929238743	6.2	3	8
175.078634226231	6.2	3	8
175.17867916007455	6.2	3	8
175.27872409391813	6.2	3	8
175.37876902776168	6.3	4	8
175.47881396160525	6.3	4	8
175.5788588954488	6.5	4	8
175.67890382929235	6.5	4	8
175.77894876313593	6.5	4	8
175.87899369697948	6.5	4	8
175.97903863082306	6.6	4	8
176.0790835646666	6.7	4	9
176.17912849851015	6.7	4	9
176.27917343235373	6.7	4	9
176.37921836619728	6.7	4	9
176.47926330004086	6.7	4	9
176.5793082338844	6.9	4	9
176.67935316772798	6.9	4	9
176.77939810157153	7.0	4	9
176.87944303541508	7.0	4	9
176.97948796925866	7.1	4	10
177.0795329031022	7.1	4	10
177.17957783694578	7.2	4	10
177.27962277078933	7.2	4	10
177.37966770463288	7.2	4	10
177.47971263847646	7.2	4	10
177.57975757232	7.2	4	10
177.67980250616358	7.3	4	10
177.77984744000713	7.3	4	10
177.8798923738507	7.3	4	10
177.97993730769426	7.5	4	11
178.0799822415378	7.5	4	11
178.18002717538138	7.6	4	12
178.28007210922493	7.6	4	12
178.3801170430685	7.6	4	12
178.48016197691206	7.6	4	12
178.5802069107556	7.6	4	12
178.68025184459918	7.8	4	13
178.78029677844273	7.8	4	13
178.8803417122863	7.9	4	13
178.98038664612986	7.9	4	13
179.08043157997344	8.0	4	13
179.18047651381698	8.0	4	13
179.28052144766053	8.0	4	13
179.3805663815041	8.0	4	13
179.48061131534766	8.0	4	13
179.58065624919124	8.1	4	14
179.68070118303478	8.1	4	14
179.78074611687833	8.1	4	14
179.8807910507219	8.2	4	14
179.98083598456546	8.4	4	14
180.08088091840904	8.4	4	14
180.18092585225259	8.4	4	14
180.28097078609616	8.4	4	14
180.3810157199397	8.4	4	14
180.48106065378326	8.4	4	14
180.58110558762684	8.4	4	14
180.68115052147039	8.4	4	14
180.78119545531396	8.4	4	14
180.8812403891575	8.4	4	14
180.98128532300106	8.4	4	14
181.08133025684464	8.7	4	14
181.1813751906882	8.7	4	14
181.28142012453176	8.7	4	14
181.3814650583753	9.0	4	16
181.4815099922189	9.2	6	16
181.58155492606244	9.2	6	16
181.681599859906	9.4	6	16
181.78164479374956	9.5	6	16
181.8816897275931	9.6	6	16
181.9817346614367	9.7	6	16
182.08177959528024	9.8	6	16
182.1818245291238	9.8	6	16
182.28186946296736	9.9	6	16
182.3819143968109	10.0	6	16
182.4819593306545	10.4	6	17
182.58200426449804	10.4	6	17
182.68204919834162	10.4	6	17
182.78209413218516	10.4	6	17
182.8821390660287	10.4	6	17
182.9821839998723	10.6	6	17
183.08222893371584	10.7	6	17
183.18227386755942	10.8	6	17
183.28231880140297	11.0	7	17
183.3823637352465	11.1	7	17
183.4824086690901	11.3	7	17
183.58245360293364	11.3	7	17
183.68249853677722	11.3	7	17
183.78254347062077	11.3	7	17
183.88258840446434	11.4	7	17
183.9826333383079	11.5	7	17
184.08267827215144	11.6	7	17
184.18272320599502	11.7	7	17
184.28276813983857	11.7	7	17
184.38281307368214	11.8	7	18
184.4828580075257	12.0	7	18
184.58290294136924	12.0	7	18
184.68294787521282	12.1	8	18
184.78299280905637	12.1	8	18
184.88303774289994	12.1	8	18
184.9830826767435	12.1	8	18
185.08312761058707	12.1	8	18
185.18317254443062	12.3	8	18
185.28321747827417	12.4	8	18
185.38326241211774	12.4	8	18
185.4833073459613	12.5	8	18
185.58335227980487	12.5	8	18
185.68339721364842	12.6	8	18
185.78344214749197	12.8	8	18
185.88348708133555	12.9	8	19
185.9835320151791	12.9	8	19
186.08357694902267	13.1	9	19
186.18362188286622	13.4	9	19
186.2836668167098	13.4	9	19
186.38371175055335	13.4	9	19
186.4837566843969	13.4	9	19
186.58380161824047	13.4	9	19
186.68384655208402	13.5	9	19
186.7838914859276	13.7	9	19
186.88393641977115	13.7	9	19
186.9839813536147	13.8	9	19
187.08402628745827	13.9	10	19
187.18407122130182	14.0	10	19
187.2841161551454	14.1	10	19
187.38416108898895	14.2	10	19
187.48420602283252	14.3	10	19
187.58425095667607	14.4	10	19
187.68429589051962	14.4	10	19
187.7843408243632	14.8	10	20
187.88438575820675	14.8	10	20
187.98443069205032	15.0	10	21
188.08447562589387	15.1	10	21
188.18452055973742	15.2	10	21
188.284565493581	15.4	10	21
188.38461042742455	15.4	10	21
188.48465536126812	15.8	10	21
188.58470029511167	16.0	11	21
188.68474522895525	16.0	11	21
188.7847901627988	16.0	11	21
188.88483509664235	16.2	11	22
188.98488003048593	16.3	11	22
189.08492496432947	16.4	11	22
189.18496989817305	16.6	11	22
189.2850148320166	16.8	11	22
189.38505976586015	16.9	11	22
189.48510469970373	17.1	13	22
189.58514963354727	17.1	13	22
189.68519456739085	17.2	13	22
189.7852395012344	17.4	14	22
189.88528443507798	17.6	14	22
189.98532936892153	17.7	14	22
190.08537430276508	17.8	14	22
190.18541923660865	18.2	14	24
190.2854641704522	18.3	14	24
190.38550910429578	18.6	14	24
190.48555403813933	18.7	14	24
190.58559897198288	18.7	14	24
190.68564390582645	18.8	15	24
190.78568883967	18.9	15	25
190.88573377351358	19.1	15	26
190.98577870735713	19.1	15	26
191.0858236412007	19.2	15	26
191.18586857504425	19.3	15	26
191.2859135088878	19.4	15	26
191.38595844273138	19.6	15	26
191.48600337657493	19.9	15	26
191.5860483104185	20.0	15	26
191.68609324426205	20.3	15	26
191.7861381781056	20.6	15	26
191.88618311194918	20.6	15	26
191.98622804579273	20.8	16	26
192.0862729796363	21.0	16	26
192.18631791347985	21.2	16	27
192.28636284732343	21.4	16	27
192.38640778116698	21.6	16	27
192.48645271501053	21.8	16	27
192.5864976488541	22.0	17	27
192.68654258269765	22.0	17	27
192.78658751654123	22.1	17	27
192.88663245038478	22.4	18	28
192.98667738422833	22.5	19	28
193.0867223180719	22.9	19	28
193.18676725191546	23.1	19	28
193.28681218575903	23.1	19	28
193.38685711960258	23.1	19	28
193.48690205344616	23.4	21	28
193.5869469872897	23.4	21	28
193.68699192113326	23.4	21	28
193.78703685497683	23.7	21	28
193.88708178882038	23.7	21	28
193.98712672266396	23.8	21	28
194.0871716565075	23.9	21	28
194.18721659035106	24.0	21	28
194.28726152419463	24.2	21	28
194.38730645803818	24.3	22	28
194.48735139188176	24.4	22	28
194.5873963257253	24.4	22	28
194.68744125956889	24.4	22	28
194.78748619341243	24.5	22	28
194.88753112725598	24.5	22	28
194.98757606109956	24.6	22	28
195.0876209949431	24.7	22	28
195.18766592878669	24.7	22	28
195.28771086263023	24.8	22	28
195.38775579647378	24.8	22	28
195.48780073031736	24.9	22	28
195.5878456641609	25.0	22	28
195.6878905980045	25.0	22	28
195.78793553184803	25.0	22	28
195.8879804656916	25.0	22	28
195.98802539953516	25.2	22	29
196.0880703333787	25.2	22	29
196.1881152672223	25.2	22	29
196.28816020106584	25.2	22	29
196.3882051349094	25.2	22	29
196.48825006875296	25.2	22	29
196.5882950025965	25.2	22	29
196.6883399364401	25.3	22	29
196.78838487028364	25.3	22	29
196.8884298041272	25.4	22	29
196.98847473797076	25.6	22	29
197.08851967181434	25.7	22	29
197.1885646056579	25.7	22	29
197.28860953950144	25.8	22	29
197.388654473345	25.8	22	29
197.48869940718856	25.9	22	30
197.58874434103214	25.9	22	30
197.6887892748757	25.9	22	30
197.78883420871924	25.9	22	30
197.8888791425628	25.9	22	30
197.98892407640636	26.0	22	30
198.08896901024994	26.0	22	30
198.1890139440935	26.0	22	30
198.28905887793707	26.1	22	30
198.38910381178061	26.1	22	30
198.48914874562416	26.1	22	30
198.58919367946774	26.2	22	30
198.6892386133113	26.2	22	30
198.78928354715487	26.2	22	30
198.88932848099842	26.2	22	30
198.98937341484196	26.2	22	30
199.08941834868554	26.2	22	30
199.1894632825291	26.3	23	30
199.28950821637267	26.3	23	30
199.38955315021622	26.3	23	30
199.4895980840598	26.3	23	30
199.58964301790334	26.3	23	30
199.6896879517469	26.3	23	30
199.78973288559047	26.4	23	30
199.88977781943402	26.5	23	30
[truncated: 997 more rows]
