# Supplementary material for: Multiple drivers and lineage-specific insect extinctions during the Permo–Triassic
Source: Nat Commun. 2022 Dec 6;13:7512. doi: 10.1038/s41467-022-35284-4 (PMC9726944; doi:10.1038/s41467-022-35284-4)
Supplement: Supplementary file 7 — Source Data [file 41467_2022_35284_MOESM7_ESM.zip › Source_Data/Figure2/TeTs-RJMCMC17_ltt.txt]

time	diversity	m_div	M_div
200.02540039082922	0.1	0	1
200.12558453636535	0.2	0	1
200.2257686819015	0.2	0	1
200.32595282743765	0.3	0	2
200.42613697297378	0.3	0	2
200.5263211185099	0.4	0	2
200.62650526404607	0.8	0	4
200.7266894095822	1.1	0	4
200.82687355511834	1.2	0	4
200.92705770065447	1.9	0	5
201.02724184619063	2.9	1	6
201.12742599172677	2.9	1	6
201.2276101372629	4.2	2	7
201.32779428279903	4.8	2	9
201.4279784283352	5.4	2	10
201.52816257387133	6.2	3	10
201.62834671940746	6.7	4	10
201.7285308649436	7.1	4	10
201.82871501047975	7.8	5	10
201.9288991560159	7.9	5	10
202.02908330155202	8.0	5	10
202.12926744708815	8.1	5	10
202.22945159262432	8.2	5	11
202.32963573816045	8.5	5	11
202.42981988369658	9.1	6	11
202.5300040292327	9.2	6	11
202.63018817476888	9.2	6	11
202.730372320305	9.6	6	12
202.83055646584114	9.8	7	13
202.93074061137727	9.9	7	13
203.03092475691344	10.1	8	13
203.13110890244957	9.9	8	13
203.2312930479857	10.4	8	13
203.33147719352183	10.5	8	13
203.431661339058	11.0	9	13
203.53184548459413	11.3	9	13
203.63202963013026	11.5	10	14
203.73221377566642	11.7	10	14
203.83239792120256	11.8	10	14
203.9325820667387	12.4	10	15
204.03276621227482	12.3	10	15
204.13295035781098	12.5	10	15
204.23313450334712	12.7	10	16
204.33331864888325	13.0	11	16
204.43350279441938	13.1	11	16
204.53368693995554	13.1	11	16
204.63387108549168	13.1	11	16
204.7340552310278	13.1	11	16
204.83423937656394	13.1	11	15
204.9344235221001	13.1	11	16
205.03460766763624	12.9	10	16
205.13479181317237	12.8	10	16
205.2349759587085	12.6	10	15
205.33516010424466	12.6	10	14
205.4353442497808	12.8	10	15
205.53552839531693	12.7	10	15
205.63571254085306	12.7	10	15
205.73589668638922	12.8	11	15
205.83608083192536	13.0	11	15
205.9362649774615	13.1	11	15
206.03644912299762	13.3	12	15
206.13663326853379	13.2	12	15
206.23681741406992	13.4	12	16
206.33700155960605	13.4	11	16
206.43718570514218	13.5	11	16
206.53736985067835	13.5	11	16
206.63755399621448	13.6	12	15
206.7377381417506	14.0	12	16
206.83792228728674	13.9	11	16
206.9381064328229	13.9	11	16
207.03829057835904	14.1	11	17
207.13847472389517	13.9	10	17
207.23865886943133	13.9	10	17
207.33884301496747	13.8	10	17
207.4390271605036	13.9	11	17
207.53921130603973	14.1	11	18
207.6393954515759	14.0	12	18
207.73957959711203	14.2	12	18
207.83976374264816	14.3	12	18
207.9399478881843	14.6	12	19
208.04013203372045	14.5	11	19
208.1403161792566	14.7	12	19
208.24050032479272	14.6	11	18
208.34068447032885	14.7	10	18
208.440868615865	15.1	10	20
208.54105276140115	15.6	11	21
208.64123690693728	15.9	13	21
208.7414210524734	16.0	13	21
208.84160519800957	16.2	13	21
208.9417893435457	16.3	13	24
209.04197348908184	16.7	14	24
209.14215763461797	17.4	14	24
209.24234178015413	17.4	15	24
209.34252592569027	17.0	14	24
209.4427100712264	17.1	14	24
209.54289421676253	17.3	14	24
209.6430783622987	17.1	13	25
209.74326250783483	17.2	14	24
209.84344665337096	17.3	13	24
209.94363079890712	17.0	13	22
210.04381494444326	17.2	13	23
210.1439990899794	17.1	13	23
210.24418323551552	17.0	13	23
210.34436738105165	17.2	14	22
210.44455152658782	17.6	14	21
210.54473567212395	17.7	14	21
210.64491981766008	17.9	14	22
210.74510396319624	17.9	14	22
210.84528810873238	17.8	14	22
210.9454722542685	17.6	14	21
211.04565639980464	18.1	14	22
211.1458405453408	18.3	14	22
211.24602469087694	18.2	14	22
211.34620883641307	18.3	14	22
211.4463929819492	18.5	14	22
211.54657712748536	18.5	13	22
211.6467612730215	18.5	13	22
211.74694541855763	18.7	14	22
211.84712956409376	18.7	14	21
211.94731370962992	19.1	14	21
212.04749785516606	19.2	14	22
212.1476820007022	19.4	14	22
212.24786614623832	19.5	15	22
212.34805029177448	19.6	15	22
212.44823443731062	19.8	16	23
212.54841858284675	19.9	16	23
212.64860272838288	20.1	16	23
212.74878687391904	20.3	16	23
212.84897101945518	20.1	16	23
212.9491551649913	20.3	16	23
213.04933931052744	20.5	16	23
213.1495234560636	20.8	16	23
213.24970760159974	20.8	16	23
213.34989174713587	21.0	16	24
213.45007589267203	21.5	16	25
213.55026003820817	21.6	17	26
213.6504441837443	21.8	17	26
213.75062832928043	21.9	17	26
213.85081247481656	21.9	17	26
213.95099662035273	22.1	17	26
214.05118076588886	22.2	17	26
214.151364911425	22.2	17	26
214.25154905696115	22.4	17	26
214.3517332024973	22.4	17	25
214.45191734803342	22.4	17	25
214.55210149356955	22.4	18	25
214.6522856391057	22.5	18	25
214.75246978464185	22.6	18	26
214.85265393017798	22.5	18	25
214.9528380757141	22.5	18	25
215.05302222125027	22.7	18	25
215.1532063667864	22.7	18	26
215.25339051232254	23.1	20	26
215.35357465785867	23.0	20	26
215.45375880339483	22.8	19	26
215.55394294893097	22.8	19	26
215.6541270944671	23.1	19	27
215.75431124000323	22.9	19	27
215.8544953855394	23.0	19	27
215.95467953107553	23.1	19	27
216.05486367661166	23.1	19	27
216.1550478221478	23.1	19	27
216.25523196768395	23.1	19	27
216.3554161132201	23.1	19	27
216.45560025875622	23.0	19	26
216.55578440429235	23.0	19	26
216.65596854982851	22.9	19	26
216.75615269536465	23.0	19	26
216.85633684090078	23.0	20	26
216.95652098643694	23.3	20	26
217.05670513197308	23.6	20	26
217.1568892775092	23.6	20	26
217.25707342304534	23.5	20	26
217.35725756858147	23.8	22	26
217.45744171411764	23.7	22	26
217.55762585965377	23.9	22	26
217.6578100051899	23.9	22	26
217.75799415072606	24.0	22	26
217.8581782962622	24.0	22	26
217.95836244179833	24.0	22	26
218.05854658733446	24.0	22	26
218.15873073287062	24.1	22	26
218.25891487840676	24.0	22	26
218.3590990239429	23.9	22	26
218.45928316947902	23.8	22	26
218.55946731501518	23.8	22	26
218.65965146055132	23.8	22	26
218.75983560608745	23.7	22	26
218.86001975162358	23.9	22	26
218.96020389715974	23.8	22	26
219.06038804269588	23.8	22	26
219.160572188232	23.9	22	27
219.26075633376814	23.9	22	27
219.3609404793043	23.9	22	27
219.46112462484044	23.7	22	27
219.56130877037657	23.7	22	27
219.6614929159127	23.9	22	27
219.76167706144886	23.9	22	26
219.861861206985	23.8	22	26
219.96204535252113	23.8	22	26
220.06222949805726	24.0	22	26
220.16241364359342	23.9	22	26
220.26259778912956	23.9	22	26
220.3627819346657	24.1	22	27
220.46296608020185	24.0	22	27
220.56315022573799	23.9	22	27
220.66333437127412	24.0	22	27
220.76351851681025	24.1	22	27
220.86370266234638	24.2	22	27
220.96388680788255	24.0	21	27
221.06407095341868	24.2	22	27
221.1642550989548	24.3	22	27
221.26443924449097	24.2	22	27
221.3646233900271	24.1	22	27
221.46480753556324	24.1	22	27
221.56499168109937	24.2	22	27
221.66517582663553	24.2	22	27
221.76535997217167	24.2	22	27
221.8655441177078	24.5	22	28
221.96572826324393	24.5	22	28
222.0659124087801	24.6	22	29
222.16609655431623	24.6	22	29
222.26628069985236	24.8	22	30
222.3664648453885	24.7	22	30
222.46664899092465	24.8	22	30
222.5668331364608	24.9	22	30
222.66701728199692	24.9	22	30
222.76720142753305	25.0	22	30
222.8673855730692	24.9	22	30
222.96756971860535	24.9	21	30
223.06775386414148	25.0	21	31
223.16793800967764	25.0	21	30
223.26812215521377	25.2	21	30
223.3683063007499	25.1	21	30
223.46849044628604	25.1	21	30
223.56867459182217	25.2	21	31
223.66885873735833	25.6	22	31
223.76904288289447	25.5	21	31
223.8692270284306	25.6	21	31
223.96941117396676	25.7	21	31
224.0695953195029	25.7	21	31
224.16977946503903	25.7	21	31
224.26996361057516	25.7	22	31
224.3701477561113	26.0	22	31
224.47033190164746	26.2	21	31
224.5705160471836	26.3	21	31
224.67070019271972	26.3	20	31
224.77088433825588	26.4	21	31
224.87106848379202	26.7	21	31
224.97125262932815	27.0	21	31
225.07143677486428	27.4	21	33
225.17162092040044	27.7	21	34
225.27180506593658	27.7	22	34
225.3719892114727	28.1	22	35
225.47217335700884	28.2	23	36
225.572357502545	28.6	24	37
225.67254164808114	28.8	25	37
225.77272579361727	29.0	25	37
225.8729099391534	28.9	25	35
225.97309408468956	29.3	25	35
226.0732782302257	29.3	25	35
226.17346237576183	29.5	25	35
226.27364652129796	29.4	25	35
226.37383066683412	29.7	26	35
226.47401481237026	29.7	26	35
226.5741989579064	29.8	26	35
226.67438310344255	30.5	27	35
226.77456724897868	30.8	28	35
226.87475139451482	30.9	29	35
226.97493554005095	31.2	29	36
227.07511968558708	31.3	30	36
227.17530383112324	31.9	30	36
227.27548797665938	32.1	30	35
227.3756721221955	32.2	29	35
227.47585626773167	32.8	31	35
227.5760404132678	32.7	30	36
227.67622455880394	32.6	30	36
227.77640870434007	32.6	31	36
227.8765928498762	32.3	30	36
227.97677699541237	32.0	30	36
228.0769611409485	31.9	30	36
228.17714528648463	32.2	31	36
228.2773294320208	32.2	31	36
228.37751357755693	32.0	31	36
228.47769772309306	32.0	31	36
228.5778818686292	32.0	30	36
228.67806601416535	32.3	30	36
228.77825015970149	32.3	30	36
228.87843430523762	32.3	30	35
228.97861845077375	32.4	30	36
229.0788025963099	32.2	29	35
229.17898674184605	32.0	30	34
229.27917088738218	32.0	30	34
229.3793550329183	32.5	31	35
229.47953917845447	32.5	30	35
229.5797233239906	32.4	30	35
229.67990746952674	32.5	30	35
229.78009161506287	32.3	29	35
229.88027576059903	32.6	29	35
229.98045990613517	32.9	29	35
230.0806440516713	32.9	29	35
230.18082819720746	32.9	30	35
230.2810123427436	33.0	30	35
230.38119648827973	33.0	30	35
230.48138063381586	33.1	30	35
230.581564779352	33.1	30	35
230.68174892488815	33.3	30	36
230.7819330704243	33.3	30	36
230.88211721596042	33.3	30	37
230.98230136149658	33.3	30	37
231.08248550703271	33.4	30	37
231.18266965256885	33.6	30	37
231.28285379810498	33.5	30	37
231.3830379436411	33.6	30	37
231.48322208917727	33.5	30	37
231.5834062347134	33.5	29	37
231.68359038024954	33.7	29	38
231.7837745257857	33.6	29	38
231.88395867132184	33.8	29	38
231.98414281685797	34.1	29	38
232.0843269623941	34.1	29	38
232.18451110793023	33.8	28	37
232.2846952534664	33.4	27	37
232.38487939900253	33.0	27	37
232.48506354453866	33.0	27	37
232.58524769007482	32.9	28	37
232.68543183561096	33.1	28	37
232.7856159811471	32.8	28	37
232.88580012668325	32.9	27	39
232.98598427221938	32.7	27	38
233.08616841775552	32.9	28	38
233.18635256329165	33.3	28	38
233.28653670882778	33.5	28	38
233.38672085436394	33.6	28	38
233.48690499990008	33.4	28	39
233.5870891454362	33.5	29	39
233.68727329097237	33.9	29	38
233.7874574365085	34.0	29	38
233.88764158204464	34.2	31	39
233.98782572758077	34.3	30	39
234.0880098731169	34.3	29	39
234.18819401865306	34.5	31	39
234.2883781641892	34.6	30	40
234.38856230972533	34.5	30	40
234.4887464552615	34.7	28	40
234.58893060079762	34.6	28	40
234.68911474633376	34.5	28	40
234.7892988918699	34.6	27	41
234.88948303740602	34.7	29	42
234.98966718294218	34.6	27	43
235.08985132847832	34.5	27	42
235.19003547401445	34.1	27	41
235.2902196195506	34.1	28	41
235.39040376508675	33.8	27	39
235.49058791062288	33.7	26	40
235.590772056159	34.3	26	41
235.69095620169514	34.5	26	44
235.7911403472313	35.6	28	46
235.89132449276744	36.4	29	51
235.99150863830357	36.9	30	53
236.09169278383973	37.3	31	53
236.19187692937587	38.4	32	56
236.292061074912	39.8	31	61
236.39224522044816	42.5	33	62
236.4924293659843	45.7	36	64
236.59261351152043	48.1	41	69
236.69279765705656	52.6	47	71
236.7929818025927	56.2	50	71
236.89316594812885	58.4	54	71
236.993350093665	61.2	56	74
237.09353423920112	62.9	58	75
237.19371838473728	65.1	60	77
237.2939025302734	66.0	59	76
237.39408667580955	67.3	62	77
237.49427082134568	69.4	65	76
237.5944549668818	71.1	65	77
237.69463911241797	72.1	68	76
237.7948232579541	73.0	69	78
237.89500740349024	73.9	69	80
237.9951915490264	74.8	68	81
238.09537569456253	75.3	69	83
238.19555984009867	76.6	69	83
238.2957439856348	77.3	70	83
238.39592813117093	77.9	71	84
238.4961122767071	78.2	74	82
238.59629642224323	78.8	74	83
238.69648056777936	78.8	75	84
238.79666471331552	78.7	74	82
238.89684885885165	79.1	75	81
238.9970330043878	79.8	76	82
239.09721714992392	79.2	76	82
239.19740129546005	79.5	76	84
239.29758544099622	79.2	73	83
239.39776958653235	78.9	75	84
239.49795373206848	78.7	73	86
239.59813787760464	78.3	74	85
239.69832202314078	78.9	75	85
239.7985061686769	78.3	74	83
239.89869031421307	77.9	73	83
239.9988744597492	77.1	73	83
240.09905860528534	76.9	73	82
240.19924275082147	77.3	71	82
240.2994268963576	77.9	72	84
240.39961104189376	76.5	71	83
240.4997951874299	76.9	71	83
240.59997933296603	75.8	71	81
240.7001634785022	75.9	70	82
240.80034762403832	75.9	72	80
240.90053176957446	75.1	72	80
241.0007159151106	76.0	73	79
241.10090006064672	75.8	72	80
241.20108420618288	75.1	73	79
241.30126835171902	74.0	70	77
241.40145249725515	73.3	70	78
241.5016366427913	72.7	69	79
241.60182078832744	72.0	68	78
241.70200493386358	71.7	68	77
241.8021890793997	71.4	69	76
241.90237322493584	71.3	68	74
242.002557370472	69.3	66	74
242.10274151600814	68.3	64	72
242.20292566154427	66.6	63	71
242.30310980708043	64.9	61	70
242.40329395261656	61.8	55	69
242.5034780981527	56.9	44	66
242.60366224368883	52.3	39	61
242.70384638922496	49.0	34	60
242.80403053476113	45.9	32	57
242.90421468029726	44.2	30	54
243.0043988258334	42.1	29	54
243.10458297136955	38.9	29	51
243.20476711690569	37.6	28	49
243.30495126244182	36.4	28	48
243.40513540797798	34.4	27	47
243.5053195535141	33.1	26	47
243.60550369905025	32.1	25	43
243.70568784458638	30.8	25	41
243.8058719901225	28.7	24	36
243.90605613565867	27.8	24	35
244.0062402811948	26.7	24	30
244.10642442673094	26.1	24	29
244.2066085722671	25.9	24	28
244.30679271780323	25.9	24	28
244.40697686333937	26.1	24	28
244.5071610088755	26.4	25	29
244.60734515441163	26.1	24	29
244.7075292999478	26.3	24	29
244.80771344548393	26.4	23	29
244.90789759102006	27.2	26	29
245.00808173655622	28.0	26	30
245.10826588209235	29.2	27	31
245.2084500276285	30.1	28	33
245.30863417316462	30.3	28	33
245.40881831870075	30.3	28	33
245.50900246423691	30.7	27	33
245.60918660977305	30.7	27	34
245.70937075530918	31.0	26	35
245.80955490084534	31.2	26	34
245.90973904638147	30.8	27	34
246.0099231919176	30.2	27	33
246.11010733745374	30.0	27	33
246.2102914829899	29.7	27	32
246.31047562852604	29.4	27	32
246.41065977406217	29.2	28	31
246.5108439195983	28.9	27	30
246.61102806513446	29.2	28	30
246.7112122106706	28.8	26	30
246.81139635620673	28.1	26	29
246.9115805017429	27.9	25	29
247.01176464727902	27.4	24	29
247.11194879281516	26.9	23	29
247.2121329383513	26.2	22	29
247.31231708388742	26.0	22	29
247.41250122942358	25.3	22	28
247.51268537495972	25.3	22	28
247.61286952049585	25.0	21	28
247.713053666032	24.0	21	27
247.81323781156814	23.3	20	26
247.91342195710428	21.8	17	25
248.0136061026404	20.5	17	24
248.11379024817654	19.3	15	24
248.2139743937127	18.6	15	24
248.31415853924884	17.5	15	21
248.41434268478497	17.0	15	20
248.51452683032113	16.6	15	20
248.61471097585726	16.4	15	19
248.7148951213934	15.8	15	18
248.81507926692953	15.6	15	17
248.91526341246566	15.5	15	17
249.01544755800182	15.4	15	16
249.11563170353796	15.4	15	16
249.2158158490741	15.5	15	16
249.31599999461025	15.5	15	16
249.41618414014638	15.5	15	16
249.51636828568252	15.5	15	16
249.61655243121868	15.6	15	16
249.7167365767548	15.6	15	16
249.81692072229094	15.6	15	16
249.91710486782708	15.6	15	16
250.0172890133632	15.6	15	16
250.11747315889937	15.9	15	18
250.2176573044355	16.0	15	18
250.31784144997164	16.0	15	18
250.4180255955078	16.2	15	18
250.51820974104393	16.3	15	18
250.61839388658007	16.5	15	18
250.7185780321162	16.7	15	18
250.81876217765233	17.1	15	19
250.9189463231885	17.4	15	20
251.01913046872463	18.3	15	21
251.11931461426076	20.7	16	24
251.21949875979692	22.8	18	28
251.31968290533305	26.7	25	31
251.4198670508692	29.5	26	33
251.52005119640532	34.2	29	38
251.62023534194145	39.1	33	44
251.7204194874776	42.6	36	46
251.82060363301375	43.0	34	47
251.92078777854988	42.0	35	45
252.02097192408604	41.1	34	45
252.12115606962217	41.5	35	46
252.2213402151583	42.9	38	48
252.32152436069444	42.1	34	47
252.42170850623057	41.2	36	46
252.52189265176673	40.3	35	44
252.62207679730287	39.9	34	43
252.722260942839	40.2	34	46
252.82244508837516	39.8	35	46
252.9226292339113	39.2	36	46
253.02281337944743	40.3	37	48
253.1229975249836	39.9	37	44
253.22318167051972	39.8	35	43
253.32336581605585	40.1	36	45
253.423549961592	39.8	36	42
253.52373410712812	40.3	38	44
253.62391825266428	40.7	39	43
253.72410239820042	40.3	38	44
253.82428654373655	40.0	36	45
253.9244706892727	41.0	36	46
254.02465483480884	41.5	36	47
254.12483898034498	41.8	37	45
254.2250231258811	42.9	39	47
254.32520727141724	43.6	41	47
254.4253914169534	44.3	41	48
254.52557556248954	43.8	41	48
254.62575970802567	43.7	40	49
254.72594385356183	42.4	39	48
254.82612799909796	42.5	39	47
254.9263121446341	42.8	37	47
255.02649629017023	43.1	38	46
255.12668043570636	43.7	39	46
255.22686458124252	43.9	38	47
255.32704872677866	43.7	37	47
255.4272328723148	44.2	37	48
255.52741701785095	44.1	38	49
255.62760116338708	44.9	38	49
255.72778530892322	45.4	39	50
255.82796945445935	45.5	41	50
255.92815359999548	45.6	41	50
256.02833774553164	45.6	40	51
256.12852189106775	46.0	41	50
256.2287060366039	46.4	40	51
256.32889018214007	47.0	42	51
256.4290743276762	47.3	43	53
256.52925847321234	47.3	43	53
256.6294426187485	47.3	42	52
256.7296267642846	47.6	42	53
256.82981090982076	47.5	43	53
256.9299950553569	47.9	43	51
257.03017920089303	47.7	43	51
257.1303633464292	47.3	43	51
257.23054749196535	47.5	42	52
257.33073163750146	47.7	42	52
257.4309157830376	47.8	43	51
257.5310999285737	47.8	44	51
257.6312840741099	47.3	42	51
257.73146821964605	47.2	43	50
257.83165236518215	47.0	43	51
257.9318365107183	47.3	43	52
258.0320206562544	47.9	42	51
258.1322048017906	47.7	41	53
258.23238894732674	47.6	41	54
258.33257309286284	47.5	42	54
258.432757238399	47.5	42	54
258.53294138393517	47.2	43	53
258.6331255294713	47.2	43	53
258.73330967500743	47.3	44	54
258.8334938205436	47.9	44	56
258.9336779660797	47.7	45	54
259.03386211161586	47.7	44	54
259.13404625715197	48.0	46	51
259.2342304026881	47.3	45	50
259.3344145482243	48.2	46	51
259.4345986937604	49.5	46	54
259.53478283929655	50.3	47	55
259.63496698483266	50.7	47	54
259.7351511303688	50.4	48	54
259.835335275905	50.5	47	55
259.9355194214411	50.4	48	56
260.03570356697725	49.7	47	55
260.1358877125134	48.9	45	55
260.2360718580495	48.5	45	55
260.3362560035857	47.9	44	53
260.43644014912184	47.3	42	52
260.53662429465794	46.3	40	51
260.6368084401941	45.9	39	53
260.73699258573026	45.2	39	50
260.83717673126637	44.8	39	50
260.93736087680253	44.4	40	49
261.03754502233863	44.9	40	49
261.1377291678748	44.4	40	47
261.23791331341096	43.9	39	47
261.33809745894706	43.6	39	45
261.4382816044832	43.4	39	46
261.5384657500193	43.7	41	46
261.6386498955555	43.3	41	45
261.73883404109165	43.3	41	45
261.83901818662775	43.2	41	46
261.9392023321639	43.5	41	47
262.0393864777001	44.5	40	47
262.1395706232362	44.8	41	47
262.23975476877234	45.2	43	49
262.3399389143085	45.3	43	48
262.4401230598446	45.0	42	48
262.54030720538077	45.1	42	49
262.6404913509169	45.3	42	48
262.74067549645304	45.5	40	48
262.8408596419892	45.4	41	48
262.9410437875253	45.0	41	48
263.04122793306146	44.9	41	48
263.14141207859757	44.8	41	48
263.24159622413373	45.0	40	48
263.3417803696699	44.3	39	48
263.441964515206	43.8	37	49
263.54214866074216	43.7	37	50
263.6423328062783	43.9	37	49
263.7425169518144	44.3	38	51
263.8427010973506	43.6	38	50
263.94288524288675	43.8	38	51
264.04306938842285	44.1	38	51
264.143253533959	43.7	36	49
264.2434376794952	44.0	35	49
264.3436218250313	44.0	34	49
264.44380597056744	43.5	35	50
264.54399011610354	43.2	36	48
264.6441742616397	42.4	36	47
264.7443584071758	41.2	35	45
264.84454255271197	41.0	35	46
264.94472669824813	41.2	35	49
265.04491084378424	41.6	36	51
265.1450949893204	42.3	36	53
265.24527913485656	43.0	36	53
265.34546328039266	43.4	37	53
265.4456474259288	43.3	36	53
265.545831571465	44.3	35	54
265.6460157170011	44.6	36	53
265.74619986253725	45.5	37	53
265.8463840080734	47.1	37	56
265.9465681536095	48.2	38	60
266.0467522991457	49.6	40	61
266.14693644468184	51.1	39	61
266.24712059021795	52.9	41	63
266.3473047357541	54.5	41	64
266.4474888812902	56.8	44	65
266.5476730268264	58.0	46	65
266.6478571723625	60.4	48	69
266.74804131789864	63.7	52	73
266.8482254634348	67.6	56	74
266.9484096089709	70.0	63	76
267.04859375450707	71.3	65	79
267.1487779000432	72.7	66	81
267.24896204557933	73.0	66	82
267.3491461911155	74.5	66	82
267.44933033665166	75.2	69	81
267.54951448218776	75.7	70	81
267.6496986277239	77.1	70	82
267.7498827732601	77.8	70	83
267.8500669187962	79.4	71	86
267.95025106433235	80.0	72	85
268.05043520986845	81.1	73	87
268.1506193554046	82.2	75	86
268.2508035009407	82.3	73	86
268.3509876464769	82.6	74	86
268.45117179201304	82.7	76	86
268.55135593754915	83.0	77	87
268.6515400830853	82.6	76	87
268.75172422862147	82.9	78	87
268.8519083741576	82.8	78	86
268.95209251969374	83.0	77	87
269.0522766652299	83.6	77	87
269.152460810766	84.8	78	91
269.25264495630216	84.9	79	90
269.3528291018383	85.5	79	89
269.45301324737443	86.0	80	89
269.5531973929106	85.9	79	90
269.65338153844675	86.4	80	91
269.75356568398286	87.5	82	91
269.853749829519	87.6	83	91
269.9539339750551	88.1	84	92
270.0541181205913	88.5	84	91
270.1543022661274	89.2	85	92
270.25448641166355	88.6	84	92
270.3546705571997	88.7	84	92
270.4548547027358	88.2	85	91
270.555038848272	88.8	85	92
270.65522299380814	89.0	85	93
270.75540713934424	89.0	86	93
270.8555912848804	89.2	84	93
270.95577543041657	90.0	87	93
271.05595957595267	91.3	88	96
271.15614372148883	91.3	89	96
271.256327867025	90.8	88	94
271.3565120125611	91.1	89	97
271.45669615809726	91.4	87	97
271.55688030363336	91.3	88	95
271.6570644491695	91.2	86	94
271.75724859470563	92.0	88	95
271.8574327402418	92.8	87	97
271.95761688577795	92.8	87	98
272.05780103131406	92.4	85	96
272.1579851768502	92.6	85	95
272.2581693223864	93.1	84	99
272.3583534679225	93.3	85	100
272.45853761345865	93.2	85	101
272.5587217589948	94.2	88	100
272.6589059045309	94.9	88	101
272.7590900500671	95.8	89	104
272.85927419560323	96.5	89	105
272.95945834113934	97.6	90	108
273.0596424866755	98.9	91	106
273.15982663221166	99.7	88	108
273.26001077774777	98.7	88	107
273.3601949232839	95.7	84	105
273.46037906882003	95.7	83	106
273.5605632143562	95.0	81	105
273.6607473598923	94.5	80	106
273.76093150542846	93.0	80	104
273.8611156509646	92.4	83	102
273.9612997965007	91.6	84	102
274.0614839420369	93.3	86	102
274.16166808757305	94.4	87	102
274.26185223310915	94.1	86	100
274.3620363786453	94.4	87	102
274.4622205241815	95.5	89	101
274.5624046697176	95.5	88	102
274.66258881525374	96.1	87	103
274.7627729607899	96.1	86	104
274.862957106326	96.0	86	103
274.96314125186217	95.9	85	103
275.0633253973983	95.8	85	103
275.16350954293443	96.0	86	104
275.2636936884706	95.9	84	104
275.3638778340067	95.6	84	104
275.46406197954286	95.7	85	104
275.56424612507897	96.0	86	104
275.6644302706151	95.9	88	105
275.7646144161513	96.2	88	104
275.8647985616874	97.0	88	104
275.96498270722356	97.8	89	104
276.0651668527597	98.1	90	104
276.1653509982958	98.3	90	105
276.265535143832	97.9	90	106
276.36571928936814	97.8	89	107
276.46590343490425	98.1	89	106
276.5660875804404	99.1	90	107
276.66627172597657	99.5	91	106
276.7664558715127	99.7	91	106
276.86664001704884	99.5	92	106
276.96682416258494	99.7	93	106
277.0670083081211	100.6	92	107
277.1671924536572	100.6	91	108
277.26737659919337	100.6	90	109
277.36756074472953	100.7	88	109
277.46774489026564	101.6	88	113
277.5679290358018	101.1	88	112
277.66811318133796	101.4	88	112
277.76829732687406	101.9	89	112
277.8684814724102	102.5	90	113
277.9686656179464	102.7	92	113
278.0688497634825	102.1	92	110
278.16903390901865	101.9	93	109
278.2692180545548	101.7	93	109
278.3694022000909	101.8	93	110
278.4695863456271	101.3	92	109
278.5697704911632	101.0	91	108
278.66995463669934	100.8	92	107
278.7701387822355	100.8	92	107
278.8703229277716	99.7	92	104
278.9705070733078	99.8	91	105
279.0706912188439	99.8	91	104
279.17087536438004	99.2	91	103
279.2710595099162	98.8	91	104
279.3712436554523	99.2	93	104
279.47142780098847	98.5	92	103
279.5716119465246	99.0	92	104
279.67179609206073	99.2	92	104
279.7719802375969	98.9	91	103
279.87216438313305	98.3	90	105
279.97234852866916	98.1	88	106
280.0725326742053	98.9	89	106
280.1727168197415	98.9	88	106
280.2729009652776	98.3	87	106
280.37308511081375	98.2	88	106
280.47326925634985	97.9	88	106
280.573453401886	97.7	90	104
280.6736375474221	97.3	89	103
280.7738216929583	97.1	90	103
280.87400583849444	96.9	90	103
280.97418998403055	96.4	90	103
281.0743741295667	95.7	89	104
281.17455827510287	95.3	89	104
281.274742420639	94.1	88	104
281.37492656617513	94.0	87	104
281.4751107117113	94.0	87	104
281.5752948572474	92.9	87	103
281.67547900278356	92.1	84	100
281.7756631483197	91.2	84	100
281.8758472938558	89.7	79	98
281.976031439392	88.8	79	98
282.0762155849281	88.3	80	100
282.17639973046425	86.9	79	99
282.2765838760004	85.2	75	96
282.3767680215365	83.5	71	96
282.4769521670727	81.1	68	95
282.5771363126088	79.0	69	91
282.67732045814495	76.4	68	89
282.7775046036811	72.8	64	85
282.8776887492172	71.1	63	87
282.9778728947534	68.0	61	84
283.07805704028954	65.6	58	81
283.17824118582564	64.4	57	77
283.2784253313618	61.7	55	76
283.37860947689796	59.1	55	68
283.47879362243407	58.0	53	66
283.57897776797023	52.2	48	59
283.6791619135064	48.4	44	56
283.7793460590425	47.1	44	52
283.87953020457866	46.2	41	50
283.97971435011476	45.3	42	48
284.0798984956509	45.5	43	48
284.180082641187	45.5	41	48
284.2802667867232	45.6	42	49
284.38045093225935	46.3	43	49
284.48063507779545	46.1	42	49
284.5808192233316	46.2	43	48
284.6810033688678	46.3	42	49
284.7811875144039	47.0	45	51
284.88137165994004	46.8	44	50
284.9815558054762	46.8	44	50
285.0817399510123	47.2	44	51
285.18192409654847	47.3	45	49
285.28210824208463	47.4	44	50
285.38229238762074	46.8	44	49
285.4824765331569	47.5	44	52
285.58266067869306	47.0	44	50
285.68284482422916	47.2	44	49
285.7830289697653	47.3	44	51
285.88321311530143	48.0	45	51
285.9833972608376	48.7	45	51
286.0835814063737	48.1	45	52
286.18376555190986	48.5	46	53
286.283949697446	48.3	45	51
286.3841338429821	47.8	45	51
286.4843179885183	47.9	45	52
286.58450213405445	47.8	46	50
286.68468627959055	47.8	45	52
286.7848704251267	48.2	45	52
286.8850545706629	47.9	45	50
286.985238716199	47.9	45	50
287.08542286173514	47.9	44	50
287.1856070072713	47.6	44	51
287.2857911528074	47.6	43	50
287.38597529834357	47.4	43	50
287.48615944387967	47.2	42	50
287.58634358941583	47.3	42	49
287.68652773495194	47.0	42	49
287.7867118804881	47.7	43	49
287.88689602602426	46.8	42	49
287.98708017156036	47.0	42	50
288.0872643170965	46.8	43	49
288.1874484626327	46.9	42	51
288.2876326081688	46.2	43	49
288.38781675370495	46.0	42	49
288.4880008992411	45.9	43	48
288.5881850447772	45.5	42	48
288.6883691903134	45.2	41	48
288.78855333584954	45.9	41	50
288.88873748138565	45.3	41	50
288.9889216269218	44.8	42	48
289.08910577245797	44.4	41	49
289.1892899179941	44.3	40	47
289.28947406353024	44.0	40	47
289.38965820906634	43.6	40	46
289.4898423546025	43.3	40	46
289.5900265001386	43.2	39	47
289.69021064567477	42.9	39	46
289.79039479121093	43.2	41	46
289.89057893674703	42.9	39	45
289.9907630822832	42.5	39	46
290.09094722781936	42.8	40	45
290.19113137335546	43.2	40	46
290.2913155188916	43.4	39	47
290.3914996644278	42.5	39	46
290.4916838099639	40.7	37	45
290.59186795550005	41.1	39	45
290.6920521010362	39.6	37	43
290.7922362465723	36.8	33	39
290.8924203921085	36.1	34	40
290.9926045376446	34.7	32	40
291.09278868318074	33.6	30	38
291.19297282871685	32.4	28	36
291.293156974253	30.9	28	34
291.39334111978917	30.3	28	34
291.4935252653253	30.3	28	36
291.59370941086144	30.3	27	36
291.6938935563976	29.7	26	34
291.7940777019337	29.3	26	33
291.89426184746986	28.9	26	32
291.994445993006	28.4	26	33
292.09463013854213	27.5	26	32
292.1948142840783	27.5	25	31
292.29499842961445	27.7	25	30
292.39518257515056	27.6	25	30
292.4953667206867	27.9	25	30
292.5955508662229	27.6	25	30
292.695735011759	28.3	26	32
292.79591915729515	28.6	25	33
292.89610330283125	29.3	25	33
292.9962874483674	30.1	27	33
293.0964715939035	30.7	26	34
293.1966557394397	31.3	26	35
293.29683988497584	32.1	27	35
293.39702403051194	32.9	28	37
293.4972081760481	33.2	27	37
293.59739232158427	34.0	26	39
293.69757646712037	35.4	28	41
293.79776061265653	35.9	29	43
293.8979447581927	35.1	29	42
293.9981289037288	35.9	32	41
294.09831304926496	36.3	31	40
294.1984971948011	36.8	33	41
294.2986813403372	38.3	33	43
294.3988654858734	38.5	32	44
294.4990496314095	38.9	32	45
294.59923377694565	39.5	34	45
294.69941792248176	39.6	33	47
294.7996020680179	39.3	34	45
294.8997862135541	40.0	36	44
294.9999703590902	40.4	36	44
295.10015450462635	41.2	35	47
295.2003386501625	40.3	35	47
295.3005227956986	39.8	37	43
295.4007069412348	39.6	38	43
295.50089108677093	39.6	38	42
295.60107523230704	39.8	36	44
295.7012593778432	40.4	36	45
295.80144352337936	39.8	37	44
295.90162766891547	39.5	36	42
296.0018118144516	40.0	37	43
296.1019959599878	39.4	36	43
296.2021801055239	39.2	36	43
296.30236425106006	38.8	37	44
296.40254839659616	38.4	36	41
296.5027325421323	37.1	33	40
296.6029166876684	37.2	32	41
296.7031008332046	37.2	32	43
296.80328497874075	37.0	33	42
296.90346912427685	36.3	34	40
297.003653269813	36.5	34	39
297.1038374153492	36.3	32	38
297.2040215608853	35.9	31	39
297.30420570642144	35.1	31	38
297.4043898519576	34.7	31	39
297.5045739974937	34.5	31	38
297.60475814302987	34.4	32	37
297.70494228856603	34.0	33	36
297.80512643410214	33.8	32	36
297.9053105796383	33.4	31	36
298.0054947251744	32.4	30	36
298.10567887071056	31.5	28	35
298.20586301624667	30.3	27	34
298.30604716178283	29.7	27	33
298.406231307319	28.6	26	32
298.5064154528551	27.0	25	32
298.60659959839126	26.0	21	29
298.7067837439274	24.1	19	29
298.8069678894635	22.0	16	25
298.9071520349997	21.2	16	25
299.00733618053584	18.0	14	21
299.10752032607195	14.3	9	17
299.2077044716081	10.9	7	14
299.3078886171443	7.9	5	11
299.4080727626804	5.7	3	9
299.50825690821654	4.9	2	9
299.6084410537527	3.8	1	6
299.7086251992888	2.9	1	5
299.80880934482497	1.9	0	3
299.90899349036107	1.1	0	3
300.00917763589723	0.5	0	3
