# Supplementary material for: Multiple drivers and lineage-specific insect extinctions during the Permo–Triassic
Source: Nat Commun. 2022 Dec 6;13:7512. doi: 10.1038/s41467-022-35284-4 (PMC9726944; doi:10.1038/s41467-022-35284-4)
Supplement: Supplementary file 7 — Source Data [file 41467_2022_35284_MOESM7_ESM.zip › Source_Data/Figure2/TeTs-RJMCMC15_ltt.txt]

time	diversity	m_div	M_div
0.0	1.0	1	1
0.1000576369713398	1.0	1	1
0.2001152739426796	1.0	1	1
0.30017291091401943	1.0	1	1
0.4002305478853592	1.0	1	1
0.500288184856699	1.0	1	1
0.6003458218280389	1.0	1	1
0.7004034587993786	1.0	1	1
0.8004610957707184	1.0	1	1
0.9005187327420583	1.0	1	1
1.000576369713398	1.0	1	1
1.1006340066847378	1.0	1	1
1.2006916436560777	1.0	1	1
1.3007492806274175	1.0	1	1
1.4008069175987572	1.0	1	1
1.5008645545700972	1.0	1	1
1.600922191541437	1.0	1	1
1.7009798285127766	1.0	1	1
1.8010374654841166	1.0	1	1
1.9010951024554563	1.0	1	1
2.001152739426796	1.0	1	1
2.101210376398136	1.0	1	1
2.2012680133694755	1.0	1	1
2.3013256503408157	1.0	1	1
2.4013832873121554	1.0	1	1
2.501440924283495	1.0	1	1
2.601498561254835	1.0	1	1
2.7015561982261747	1.0	1	1
2.8016138351975144	1.0	1	1
2.9016714721688546	1.0	1	1
3.0017291091401943	1.0	1	1
3.101786746111534	1.0	1	1
3.201844383082874	1.0	1	1
3.3019020200542135	1.0	1	1
3.4019596570255533	1.0	1	1
3.502017293996893	1.0	1	1
3.602074930968233	1.0	1	1
3.702132567939573	1.0	1	1
3.8021902049109126	1.0	1	1
3.9022478418822524	1.0	1	1
4.002305478853592	1.0	1	1
4.102363115824932	1.0	1	1
4.202420752796272	1.0	1	1
4.302478389767612	1.0	1	1
4.402536026738951	1.0	1	1
4.502593663710291	1.0	1	1
4.602651300681631	1.0	1	1
4.702708937652971	1.0	1	1
4.802766574624311	1.0	1	1
4.90282421159565	1.0	1	1
5.00288184856699	1.0	1	1
5.10293948553833	1.0	1	1
5.20299712250967	1.0	1	1
5.30305475948101	1.0	1	1
5.403112396452349	1.0	1	1
5.5031700334236895	1.0	1	1
5.603227670395029	1.0	1	1
5.703285307366369	1.0	1	1
5.803342944337709	1.0	1	1
5.903400581309048	1.0	1	1
6.003458218280389	1.0	1	1
6.103515855251728	1.0	1	1
6.203573492223068	1.0	1	1
6.303631129194407	1.0	1	1
6.403688766165748	1.0	1	1
6.503746403137088	1.0	1	1
6.603804040108427	1.0	1	1
6.703861677079767	1.0	1	1
6.8039193140511065	1.0	1	1
6.903976951022447	1.0	1	1
7.004034587993786	1.0	1	1
7.104092224965126	1.0	1	1
7.204149861936466	1.0	1	1
7.304207498907806	1.0	1	1
7.404265135879146	1.0	1	1
7.504322772850485	1.0	1	1
7.604380409821825	1.0	1	1
7.7044380467931655	1.0	1	1
7.804495683764505	1.0	1	1
7.904553320735845	1.0	1	1
8.004610957707184	1.0	1	1
8.104668594678524	1.0	1	1
8.204726231649865	1.0	1	1
8.304783868621204	1.0	1	1
8.404841505592543	1.0	1	1
8.504899142563884	1.0	1	1
8.604956779535224	1.0	1	1
8.705014416506563	1.0	1	1
8.805072053477902	1.0	1	1
8.905129690449243	1.0	1	1
9.005187327420582	1.0	1	1
9.105244964391922	1.0	1	1
9.205302601363263	1.0	1	1
9.305360238334602	1.0	1	1
9.405417875305941	1.0	1	1
9.50547551227728	1.0	1	1
9.605533149248622	1.0	1	1
9.705590786219961	1.0	1	1
9.8056484231913	1.0	1	1
9.905706060162641	1.0	1	1
10.00576369713398	1.0	1	1
10.10582133410532	1.0	1	1
10.20587897107666	1.0	1	1
10.305936608048	1.0	1	1
10.40599424501934	1.0	1	1
10.506051881990679	1.0	1	1
10.60610951896202	1.0	1	1
10.70616715593336	1.0	1	1
10.806224792904699	1.0	1	1
10.90628242987604	1.0	1	1
11.006340066847379	1.0	1	1
11.106397703818718	1.0	1	1
11.206455340790058	1.0	1	1
11.306512977761399	1.0	1	1
11.406570614732738	1.0	1	1
11.506628251704077	1.0	1	1
11.606685888675418	1.0	1	1
11.706743525646758	1.0	1	1
11.806801162618097	1.0	1	1
11.906858799589436	1.0	1	1
12.006916436560777	1.0	1	1
12.106974073532117	1.0	1	1
12.207031710503456	1.0	1	1
12.307089347474797	1.0	1	1
12.407146984446136	1.0	1	1
12.507204621417475	1.0	1	1
12.607262258388815	1.0	1	1
12.707319895360156	1.0	1	1
12.807377532331495	1.0	1	1
12.907435169302834	1.0	1	1
13.007492806274175	1.0	1	1
13.107550443245515	1.0	1	1
13.207608080216854	1.0	1	1
13.307665717188193	1.0	1	1
13.407723354159534	1.0	1	1
13.507780991130874	1.0	1	1
13.607838628102213	1.0	1	1
13.707896265073554	1.0	1	1
13.807953902044893	1.0	1	1
13.908011539016233	1.0	1	1
14.008069175987572	1.0	1	1
14.108126812958913	1.0	1	1
14.208184449930252	1.0	1	1
14.308242086901592	1.0	1	1
14.408299723872933	1.0	1	1
14.508357360844272	1.0	1	1
14.608414997815611	1.0	1	1
14.70847263478695	1.0	1	1
14.808530271758292	1.0	1	1
14.908587908729631	1.0	1	1
15.00864554570097	1.0	1	1
15.108703182672311	1.0	1	1
15.20876081964365	1.0	1	1
15.30881845661499	1.0	1	1
15.408876093586331	1.0	1	1
15.50893373055767	1.0	1	1
15.60899136752901	1.0	1	1
15.709049004500349	1.0	1	1
15.80910664147169	1.0	1	1
15.90916427844303	1.0	1	1
16.00922191541437	1.0	1	1
16.109279552385708	1.0	1	1
16.209337189357047	1.0	1	1
16.30939482632839	1.0	1	1
16.40945246329973	1.0	1	1
16.50951010027107	1.0	1	1
16.609567737242408	1.0	1	1
16.709625374213747	1.0	1	1
16.809683011185086	1.0	1	1
16.909740648156426	1.0	1	1
17.00979828512777	1.0	1	1
17.109855922099108	1.0	1	1
17.209913559070447	1.0	1	1
17.309971196041786	1.0	1	1
17.410028833013126	1.0	1	1
17.510086469984465	1.0	1	1
17.610144106955804	1.0	1	1
17.710201743927147	1.0	1	1
17.810259380898486	1.0	1	1
17.910317017869826	1.0	1	1
18.010374654841165	1.0	1	1
18.110432291812504	1.0	1	1
18.210489928783844	1.0	1	1
18.310547565755183	1.0	1	1
18.410605202726526	1.0	1	1
18.510662839697865	1.0	1	1
18.610720476669204	1.0	1	1
18.710778113640544	1.0	1	1
18.810835750611883	1.0	1	1
18.910893387583222	1.0	1	1
19.01095102455456	1.0	1	1
19.111008661525904	1.0	1	1
19.211066298497244	1.0	1	1
19.311123935468583	1.0	1	1
19.411181572439922	1.0	1	1
19.51123920941126	1.0	1	1
19.6112968463826	1.0	1	1
19.71135448335394	1.0	1	1
19.811412120325283	1.0	1	1
19.911469757296622	1.0	1	1
20.01152739426796	1.0	1	1
20.1115850312393	1.0	1	1
20.21164266821064	1.0	1	1
20.31170030518198	1.0	1	1
20.41175794215332	1.0	1	1
20.51181557912466	1.0	1	1
20.611873216096	1.0	1	1
20.71193085306734	1.0	1	1
20.81198849003868	1.0	1	1
20.91204612701002	1.0	1	1
21.012103763981358	1.0	1	1
21.112161400952697	1.0	1	1
21.21221903792404	1.0	1	1
21.31227667489538	1.0	1	1
21.41233431186672	1.0	1	1
21.512391948838058	1.0	1	1
21.612449585809397	1.0	1	1
21.712507222780737	1.0	1	1
21.81256485975208	1.0	1	1
21.91262249672342	1.0	1	1
22.012680133694758	1.0	1	1
22.112737770666097	1.0	1	1
22.212795407637437	1.0	1	1
22.312853044608776	1.0	1	1
22.412910681580115	1.0	1	1
22.512968318551458	1.0	1	1
22.613025955522797	1.0	1	1
22.713083592494137	1.0	1	1
22.813141229465476	1.0	1	1
22.913198866436815	1.0	1	1
23.013256503408154	1.0	1	1
23.113314140379494	1.0	1	1
23.213371777350837	1.0	1	1
23.313429414322176	1.0	1	1
23.413487051293515	1.0	1	1
23.513544688264854	1.0	1	1
23.613602325236194	1.0	1	1
23.713659962207533	1.0	1	1
23.813717599178872	1.0	1	1
23.913775236150215	1.0	1	1
24.013832873121554	1.0	1	1
24.113890510092894	1.0	1	1
24.213948147064233	1.0	1	1
24.314005784035572	1.0	1	1
24.41406342100691	1.0	1	1
24.51412105797825	1.0	1	1
24.614178694949594	1.0	1	1
24.714236331920933	1.0	1	1
24.814293968892272	1.0	1	1
24.91435160586361	1.0	1	1
25.01440924283495	1.0	1	1
25.11446687980629	1.0	1	1
25.21452451677763	1.0	1	1
25.314582153748972	1.0	1	1
25.41463979072031	1.0	1	1
25.51469742769165	1.0	1	1
25.61475506466299	1.0	1	1
25.71481270163433	1.0	1	1
25.81487033860567	1.0	1	1
25.914927975577008	1.0	1	1
26.01498561254835	1.0	1	1
26.11504324951969	1.0	1	1
26.21510088649103	1.0	1	1
26.31515852346237	1.0	1	1
26.415216160433708	1.0	1	1
26.515273797405047	1.0	1	1
26.615331434376387	1.0	1	1
26.71538907134773	1.0	1	1
26.81544670831907	1.0	1	1
26.915504345290408	1.0	1	1
27.015561982261747	1.0	1	1
27.115619619233087	1.0	1	1
27.215677256204426	1.0	1	1
27.315734893175765	1.0	1	1
27.415792530147108	1.0	1	1
27.515850167118447	1.0	1	1
27.615907804089787	1.0	1	1
27.715965441061126	1.0	1	1
27.816023078032465	1.0	1	1
27.916080715003805	1.0	1	1
28.016138351975144	1.0	1	1
28.116195988946487	1.0	1	1
28.216253625917826	1.0	1	1
28.316311262889165	1.0	1	1
28.416368899860505	1.0	1	1
28.516426536831844	1.0	1	1
28.616484173803183	1.0	1	1
28.716541810774523	1.0	1	1
28.816599447745865	1.0	1	1
28.916657084717205	1.0	1	1
29.016714721688544	1.0	1	1
29.116772358659883	1.0	1	1
29.216829995631223	1.0	1	1
29.316887632602562	1.0	1	1
29.4169452695739	1.0	1	1
29.517002906545244	1.0	1	1
29.617060543516583	1.0	1	1
29.717118180487923	1.0	1	1
29.817175817459262	1.0	1	1
29.9172334544306	1.0	1	1
30.01729109140194	1.0	1	1
30.117348728373283	1.0	1	1
30.217406365344623	1.0	1	1
30.317464002315962	1.0	1	1
30.4175216392873	1.0	1	1
30.51757927625864	1.0	1	1
30.61763691322998	1.0	1	1
30.71769455020132	1.0	1	1
30.817752187172662	1.0	1	1
30.917809824144	1.0	1	1
31.01786746111534	1.0	1	1
31.11792509808668	1.0	1	1
31.21798273505802	1.0	1	1
31.31804037202936	1.0	1	1
31.418098009000698	1.0	1	1
31.51815564597204	1.0	1	1
31.61821328294338	1.0	1	1
31.71827091991472	1.0	1	1
31.81832855688606	1.0	1	1
31.918386193857398	1.0	1	1
32.01844383082874	1.0	1	1
32.11850146780008	1.0	1	1
32.218559104771415	1.0	1	1
32.31861674174276	1.0	1	1
32.418674378714094	1.0	1	1
32.51873201568544	1.0	1	1
32.61878965265678	1.0	1	1
32.718847289628116	1.0	1	1
32.81890492659946	1.0	1	1
32.918962563570794	1.0	1	1
33.01902020054214	1.0	1	1
33.11907783751347	1.0	1	1
33.219135474484816	1.0	1	1
33.31919311145616	1.0	1	1
33.419250748427494	1.0	1	1
33.51930838539884	1.0	1	1
33.61936602237017	1.0	1	1
33.719423659341516	1.0	1	1
33.81948129631285	1.0	1	1
33.919538933284194	1.0	1	1
34.01959657025554	1.0	1	1
34.11965420722687	1.0	1	1
34.219711844198216	1.0	1	1
34.31976948116955	1.0	1	1
34.419827118140894	1.0	1	1
34.51988475511223	1.0	1	1
34.61994239208357	1.0	1	1
34.720000029054916	1.0	1	1
34.82005766602625	1.0	1	1
34.920115302997594	1.0	1	1
35.02017293996893	1.0	1	1
35.12023057694027	1.0	1	1
35.22028821391161	1.0	1	1
35.32034585088295	1.0	1	1
35.420403487854294	1.0	1	1
35.52046112482563	1.0	1	1
35.62051876179697	1.0	1	1
35.72057639876831	1.0	1	1
35.82063403573965	1.0	1	1
35.92069167271099	1.0	1	1
36.02074930968233	1.0	1	1
36.12080694665367	1.0	1	1
36.22086458362501	1.0	1	1
36.32092222059635	1.0	1	1
36.42097985756769	1.0	1	1
36.52103749453903	1.0	1	1
36.621095131510366	1.0	1	1
36.72115276848171	1.0	1	1
36.82121040545305	1.0	1	1
36.92126804242439	1.0	1	1
37.02132567939573	1.0	1	1
37.121383316367066	1.0	1	1
37.22144095333841	1.0	1	1
37.321498590309744	1.0	1	1
37.42155622728109	1.0	1	1
37.52161386425243	1.0	1	1
37.621671501223766	1.0	1	1
37.72172913819511	1.0	1	1
37.821786775166444	1.0	1	1
37.92184441213779	1.0	1	1
38.02190204910912	1.0	1	1
38.121959686080466	1.0	1	1
38.22201732305181	1.0	1	1
38.322074960023144	1.0	1	1
38.42213259699449	1.0	1	1
38.52219023396582	1.0	1	1
38.622247870937166	1.0	1	1
38.7223055079085	1.0	1	1
38.822363144879844	1.0	1	1
38.92242078185119	1.0	1	1
39.02247841882252	1.0	1	1
39.122536055793866	1.0	1	1
39.2225936927652	1.0	1	1
39.322651329736544	1.0	1	1
39.42270896670788	1.0	1	1
39.52276660367922	1.0	1	1
39.622824240650566	1.0	1	1
39.7228818776219	1.0	1	1
39.822939514593244	1.0	1	1
39.92299715156458	1.0	1	1
40.02305478853592	1.0	1	1
40.12311242550726	1.0	1	1
40.2231700624786	1.0	1	1
40.323227699449944	1.0	1	1
40.42328533642128	1.0	1	1
40.52334297339262	1.0	1	1
40.62340061036396	1.0	1	1
40.7234582473353	1.0	1	1
40.82351588430664	1.0	1	1
40.92357352127798	1.0	1	1
41.02363115824932	1.0	1	1
41.12368879522066	1.0	1	1
41.223746432192	1.0	1	1
41.32380406916334	1.0	1	1
41.42386170613468	1.0	1	1
41.523919343106016	1.0	1	1
41.62397698007736	1.0	1	1
41.7240346170487	1.0	1	1
41.82409225402004	1.0	1	1
41.92414989099138	1.0	1	1
42.024207527962716	1.0	1	1
42.12426516493406	1.0	1	1
42.224322801905394	1.0	1	1
42.32438043887674	1.0	1	1
42.42443807584808	1.0	1	1
42.524495712819416	1.0	1	1
42.62455334979076	1.0	1	1
42.724610986762094	1.0	1	1
42.82466862373344	1.0	1	1
42.92472626070478	1.0	1	1
43.024783897676116	1.0	1	1
43.12484153464746	1.0	1	1
43.224899171618794	1.0	1	1
43.32495680859014	1.0	1	1
43.42501444556147	1.0	1	1
43.525072082532816	1.0	1	1
43.62512971950416	1.0	1	1
43.725187356475494	1.0	1	1
43.82524499344684	1.0	1	1
43.92530263041817	1.0	1	1
44.025360267389516	1.0	1	1
44.12541790436085	1.0	1	1
44.225475541332194	1.0	1	1
44.32553317830354	1.0	1	1
44.42559081527487	1.0	1	1
44.525648452246216	1.0	1	1
44.62570608921755	1.0	1	1
44.725763726188895	1.0	1	1
44.82582136316023	1.0	1	1
44.92587900013157	1.0	1	1
45.025936637102916	1.0	1	1
45.12599427407425	1.0	1	1
45.226051911045595	1.0	1	1
45.32610954801693	1.0	1	1
45.42616718498827	1.0	1	1
45.52622482195961	1.0	1	1
45.62628245893095	1.0	1	1
45.726340095902295	1.0	1	1
45.82639773287363	1.0	1	1
45.92645536984497	1.0	1	1
46.02651300681631	1.0	1	1
46.12657064378765	1.0	1	1
46.22662828075899	1.0	1	1
46.32668591773033	1.0	1	1
46.42674355470167	1.0	1	1
46.52680119167301	1.0	1	1
46.62685882864435	1.0	1	1
46.72691646561569	1.0	1	1
46.82697410258703	1.0	1	1
46.927031739558366	1.0	1	1
47.02708937652971	1.0	1	1
47.12714701350105	1.0	1	1
47.22720465047239	1.0	1	1
47.32726228744373	1.0	1	1
47.427319924415066	1.0	1	1
47.52737756138641	1.0	1	1
47.627435198357745	1.0	1	1
47.72749283532909	1.0	1	1
47.82755047230043	1.0	1	1
47.927608109271766	1.0	1	1
48.02766574624311	1.0	1	1
48.127723383214445	1.0	1	1
48.22778102018579	1.0	1	1
48.32783865715712	1.0	1	1
48.427896294128466	1.0	1	1
48.52795393109981	1.0	1	1
48.628011568071145	1.0	1	1
48.72806920504249	1.0	1	1
48.82812684201382	1.0	1	1
48.928184478985166	1.0	1	1
49.0282421159565	1.0	1	1
49.128299752927845	1.0	1	1
49.22835738989919	1.0	1	1
49.32841502687052	1.0	1	1
49.428472663841866	1.0	1	1
49.5285303008132	1.0	1	1
49.628587937784545	1.0	1	1
49.72864557475588	1.0	1	1
49.82870321172722	1.0	1	1
49.928760848698566	1.0	1	1
50.0288184856699	1.0	1	1
50.128876122641245	1.0	1	1
50.22893375961258	1.0	1	1
50.32899139658392	1.0	1	1
50.42904903355526	1.0	1	1
50.5291066705266	1.0	1	1
50.629164307497945	1.0	1	1
50.72922194446928	1.0	1	1
50.82927958144062	1.0	1	1
50.92933721841196	1.0	1	1
51.0293948553833	1.0	1	1
51.12945249235464	1.0	1	1
51.22951012932598	1.0	1	1
51.32956776629732	1.0	1	1
51.42962540326866	1.0	1	1
51.52968304024	1.0	1	1
51.62974067721134	1.0	1	1
51.72979831418268	1.0	1	1
51.829855951154016	1.0	1	1
51.92991358812536	1.0	1	1
52.0299712250967	1.0	1	1
52.13002886206804	1.0	1	1
52.23008649903938	1.0	1	1
52.330144136010716	1.0	1	1
52.43020177298206	1.0	1	1
52.530259409953395	1.0	1	1
52.63031704692474	1.0	1	1
52.73037468389608	1.0	1	1
52.830432320867416	1.0	1	1
52.93048995783876	1.0	1	1
53.030547594810095	1.0	1	1
53.13060523178144	1.0	1	1
53.23066286875277	1.0	1	1
53.330720505724116	1.0	1	1
53.43077814269546	1.0	1	1
53.530835779666795	1.0	1	1
53.63089341663814	1.0	1	1
53.73095105360947	1.0	1	1
53.831008690580816	1.0	1	1
53.93106632755215	1.0	1	1
54.031123964523495	1.0	1	1
54.13118160149484	1.0	1	1
54.23123923846617	1.0	1	1
54.331296875437516	1.0	1	1
54.43135451240885	1.0	1	1
54.531412149380195	1.0	1	1
54.63146978635153	1.0	1	1
54.73152742332287	1.0	1	1
54.831585060294216	1.0	1	1
54.93164269726555	1.0	1	1
55.031700334236895	1.0	1	1
55.13175797120823	1.0	1	1
55.23181560817957	1.0	1	1
55.33187324515091	1.0	1	1
55.43193088212225	1.0	1	1
55.531988519093595	1.0	1	1
55.63204615606493	1.0	1	1
55.73210379303627	1.0	1	1
55.83216143000761	1.0	1	1
55.93221906697895	1.0	1	1
56.03227670395029	1.0	1	1
56.13233434092163	1.0	1	1
56.23239197789297	1.0	1	1
56.33244961486431	1.0	1	1
56.43250725183565	1.0	1	1
56.53256488880699	1.0	1	1
56.63262252577833	1.0	1	1
56.732680162749666	1.0	1	1
56.83273779972101	1.0	1	1
56.93279543669235	1.0	1	1
57.03285307366369	1.0	1	1
57.13291071063503	1.0	1	1
57.232968347606366	1.0	1	1
57.33302598457771	1.0	1	1
57.433083621549045	1.0	1	1
57.53314125852039	1.0	1	1
57.63319889549173	1.0	1	1
57.733256532463066	1.0	1	1
57.83331416943441	1.0	1	1
57.933371806405745	1.0	1	1
58.03342944337709	1.0	1	1
58.133487080348424	1.0	1	1
58.23354471731977	1.0	1	1
58.33360235429111	1.0	1	1
58.433659991262445	1.0	1	1
58.53371762823379	1.0	1	1
58.633775265205124	1.0	1	1
58.73383290217647	1.0	1	1
58.8338905391478	1.0	1	1
58.933948176119145	1.0	1	1
59.03400581309049	1.0	1	1
59.134063450061824	1.0	1	1
59.23412108703317	1.0	1	1
59.3341787240045	1.0	1	1
59.434236360975845	1.0	1	1
59.53429399794718	1.0	1	1
59.634351634918524	1.0	1	1
59.73440927188987	1.0	1	1
59.8344669088612	1.0	1	1
59.934524545832545	1.0	1	1
60.03458218280388	1.0	1	1
60.134639819775224	1.0	1	1
60.23469745674657	1.0	1	1
60.3347550937179	1.0	1	1
60.434812730689245	1.0	1	1
60.53487036766058	1.0	1	1
60.634928004631924	1.0	1	1
60.73498564160326	1.0	1	1
60.8350432785746	1.0	1	1
60.935100915545945	1.0	1	1
61.03515855251728	1.0	1	1
61.135216189488624	1.0	1	1
61.23527382645996	1.0	1	1
61.3353314634313	1.0	1	1
61.43538910040264	1.0	1	1
61.53544673737398	1.0	1	1
61.635504374345324	1.0	1	1
61.73556201131666	1.0	1	1
61.835619648288	1.0	1	1
61.93567728525934	1.0	1	1
62.03573492223068	1.0	1	1
62.13579255920202	1.0	1	1
62.23585019617336	1.0	1	1
62.3359078331447	1.0	1	1
62.43596547011604	1.0	1	1
62.53602310708738	1.0	1	1
62.63608074405872	1.0	1	1
62.73613838103006	1.0	1	1
62.836196018001395	1.0	1	1
62.93625365497274	1.0	1	1
63.03631129194408	1.0	1	1
63.13636892891542	1.0	1	1
63.23642656588676	1.0	1	1
63.336484202858095	1.0	1	1
63.43654183982944	1.0	1	1
63.536599476800774	1.0	1	1
63.63665711377212	1.0	1	1
63.73671475074346	1.0	1	1
63.836772387714795	1.0	1	1
63.93683002468614	1.0	1	1
64.03688766165747	1.0	1	1
64.13694529862882	1.0	1	1
64.23700293560016	1.0	1	1
64.33706057257149	1.0	1	1
64.43711820954283	1.0	1	1
64.53717584651417	1.0	1	1
64.63723348348552	1.0	1	1
64.73729112045686	1.0	1	1
64.83734875742819	1.0	1	1
64.93740639439953	1.0	1	1
65.03746403137087	1.0	1	1
65.13752166834222	1.0	1	1
65.23757930531356	1.0	1	1
65.33763694228489	1.0	1	1
65.43769457925623	1.0	1	1
65.53775221622757	1.0	1	1
65.63780985319892	1.0	1	1
65.73786749017025	1.0	1	1
65.83792512714159	1.0	1	1
65.93798276411293	1.0	1	1
66.03804040108427	1.0	1	1
66.13809803805562	1.0	1	1
66.23815567502695	1.0	1	1
66.33821331199829	1.0	1	1
66.43827094896963	1.0	1	1
66.53832858594097	1.0	1	1
66.63838622291232	1.0	1	1
66.73844385988365	1.0	1	1
66.83850149685499	1.0	1	1
66.93855913382633	1.0	1	1
67.03861677079767	1.0	1	1
67.138674407769	1.0	1	1
67.23873204474035	1.0	1	1
67.33878968171169	1.0	1	1
67.43884731868303	1.0	1	1
67.53890495565437	1.0	1	1
67.6389625926257	1.0	1	1
67.73902022959705	1.0	1	1
67.83907786656839	1.0	1	1
67.93913550353973	1.0	1	1
68.03919314051107	1.0	1	1
68.1392507774824	1.0	1	1
68.23930841445375	1.0	1	1
68.33936605142509	1.0	1	1
68.43942368839643	1.0	1	1
68.53948132536777	1.0	1	1
68.6395389623391	1.0	1	1
68.73959659931045	1.0	1	1
68.83965423628179	1.0	1	1
68.93971187325313	1.0	1	1
69.03976951022446	1.0	1	1
69.1398271471958	1.0	1	1
69.23988478416715	1.0	1	1
69.33994242113849	1.0	1	1
69.44000005810983	1.0	1	1
69.54005769508116	1.0	1	1
69.6401153320525	1.0	1	1
69.74017296902385	1.0	1	1
69.84023060599519	1.0	1	1
69.94028824296653	1.0	1	1
70.04034587993786	1.0	1	1
70.1404035169092	1.0	1	1
70.24046115388055	1.0	1	1
70.34051879085189	1.0	1	1
70.44057642782322	1.0	1	1
70.54063406479456	1.0	1	1
70.6406917017659	1.0	1	1
70.74074933873725	1.0	1	1
70.84080697570859	1.0	1	1
70.94086461267992	1.0	1	1
71.04092224965126	1.0	1	1
71.1409798866226	1.0	1	1
71.24103752359395	1.0	1	1
71.34109516056529	1.0	1	1
71.44115279753662	1.0	1	1
71.54121043450796	1.0	1	1
71.6412680714793	1.0	1	1
71.74132570845065	1.0	1	1
71.84138334542197	1.0	1	1
71.94144098239332	1.0	1	1
72.04149861936466	1.0	1	1
72.141556256336	1.0	1	1
72.24161389330735	1.0	1	1
72.34167153027867	1.0	1	1
72.44172916725002	1.0	1	1
72.54178680422136	1.0	1	1
72.6418444411927	1.0	1	1
72.74190207816405	1.0	1	1
72.84195971513537	1.0	1	1
72.94201735210672	1.0	1	1
73.04207498907806	1.0	1	1
73.1421326260494	1.0	1	1
73.24219026302073	1.0	1	1
73.34224789999207	1.0	1	1
73.44230553696342	1.0	1	1
73.54236317393476	1.0	1	1
73.6424208109061	1.0	1	1
73.74247844787743	1.0	1	1
73.84253608484877	1.0	1	1
73.94259372182012	1.0	1	1
74.04265135879146	1.0	1	1
74.1427089957628	1.0	1	1
74.24276663273413	1.0	1	1
74.34282426970547	1.0	1	1
74.44288190667682	1.0	1	1
74.54293954364816	1.0	1	1
74.64299718061949	1.0	1	1
74.74305481759083	1.0	1	1
74.84311245456217	1.0	1	1
74.94317009153352	1.0	1	1
75.04322772850486	1.0	1	1
75.14328536547619	1.0	1	1
75.24334300244753	1.0	1	1
75.34340063941887	1.0	1	1
75.44345827639022	1.0	1	1
75.54351591336156	1.0	1	1
75.64357355033289	1.0	1	1
75.74363118730423	1.0	1	1
75.84368882427557	1.0	1	1
75.94374646124692	1.0	1	1
76.04380409821825	1.0	1	1
76.14386173518959	1.0	1	1
76.24391937216093	1.0	1	1
76.34397700913227	1.0	1	1
76.44403464610362	1.0	1	1
76.54409228307495	1.0	1	1
76.64414992004629	1.0	1	1
76.74420755701763	1.0	1	1
76.84426519398897	1.0	1	1
76.94432283096032	1.0	1	1
77.04438046793165	1.0	1	1
77.14443810490299	1.0	1	1
77.24449574187433	1.0	1	1
77.34455337884567	1.0	1	1
77.444611015817	1.0	1	1
77.54466865278835	1.0	1	1
77.64472628975969	1.0	1	1
77.74478392673103	1.0	1	1
77.84484156370237	1.0	1	1
77.9448992006737	1.0	1	1
78.04495683764505	1.0	1	1
78.14501447461639	1.0	1	1
78.24507211158773	1.0	1	1
78.34512974855907	1.0	1	1
78.4451873855304	1.0	1	1
78.54524502250175	1.0	1	1
78.64530265947309	1.0	1	1
78.74536029644443	1.0	1	1
78.84541793341576	1.0	1	1
78.9454755703871	1.0	1	1
79.04553320735845	1.0	1	1
79.14559084432979	1.0	1	1
79.24564848130113	1.0	1	1
79.34570611827246	1.0	1	1
79.4457637552438	1.0	1	1
79.54582139221515	1.0	1	1
79.64587902918649	1.0	1	1
79.74593666615783	1.0	1	1
79.84599430312916	1.0	1	1
79.9460519401005	1.0	1	1
80.04610957707185	1.0	1	1
80.14616721404319	1.0	1	1
80.24622485101452	1.0	1	1
80.34628248798586	1.0	1	1
80.4463401249572	1.0	1	1
80.54639776192855	1.0	1	1
80.64645539889989	1.0	1	1
80.74651303587122	1.0	1	1
80.84657067284256	1.0	1	1
80.9466283098139	1.0	1	1
81.04668594678525	1.0	1	1
81.14674358375659	1.0	1	1
81.24680122072792	1.0	1	1
81.34685885769926	1.0	1	1
81.4469164946706	1.0	1	1
81.54697413164195	1.0	1	1
81.64703176861327	1.0	1	1
81.74708940558462	1.0	1	1
81.84714704255596	1.0	1	1
81.9472046795273	1.0	1	1
82.04726231649865	1.0	1	1
82.14731995346997	1.0	1	1
82.24737759044132	1.0	1	1
82.34743522741266	1.0	1	1
82.447492864384	1.0	1	1
82.54755050135535	1.0	1	1
82.64760813832667	1.0	1	1
82.74766577529802	1.0	1	1
82.84772341226936	1.0	1	1
82.9477810492407	1.0	1	1
83.04783868621203	1.0	1	1
83.14789632318337	1.0	1	1
83.24795396015472	1.0	1	1
83.34801159712606	1.0	1	1
83.4480692340974	1.0	1	1
83.54812687106873	1.0	1	1
83.64818450804007	1.0	1	1
83.74824214501142	1.0	1	1
83.84829978198276	1.0	1	1
83.9483574189541	1.0	1	1
84.04841505592543	1.0	1	1
84.14847269289677	1.0	1	1
84.24853032986812	1.0	1	1
84.34858796683946	1.0	1	1
84.44864560381079	1.0	1	1
84.54870324078213	1.0	1	1
84.64876087775347	1.0	1	1
84.74881851472482	1.0	1	1
84.84887615169616	1.0	1	1
84.94893378866749	1.0	1	1
85.04899142563883	1.0	1	1
85.14904906261017	1.0	1	1
85.24910669958152	1.0	1	1
85.34916433655286	1.0	1	1
85.44922197352419	1.0	1	1
85.54927961049553	1.0	1	1
85.64933724746687	1.0	1	1
85.74939488443822	1.0	1	1
85.84945252140956	1.0	1	1
85.94951015838089	1.0	1	1
86.04956779535223	1.0	1	1
86.14962543232357	1.0	1	1
86.24968306929492	1.0	1	1
86.34974070626625	1.0	1	1
86.44979834323759	1.0	1	1
86.54985598020893	1.0	1	1
86.64991361718027	1.0	1	1
86.74997125415162	1.0	1	1
86.85002889112295	1.0	1	1
86.95008652809429	1.0	1	1
87.05014416506563	1.0	1	1
87.15020180203697	1.0	1	1
87.25025943900832	1.0	1	1
87.35031707597965	1.0	1	1
87.45037471295099	1.0	1	1
87.55043234992233	1.0	1	1
87.65048998689367	1.0	1	1
87.750547623865	1.0	1	1
87.85060526083635	1.0	1	1
87.95066289780769	1.0	1	1
88.05072053477903	1.0	1	1
88.15077817175037	1.0	1	1
88.2508358087217	1.0	1	1
88.35089344569305	1.0	1	1
88.45095108266439	1.0	1	1
88.55100871963573	1.0	1	1
88.65106635660707	1.0	1	1
88.7511239935784	1.0	1	1
88.85118163054975	1.0	1	1
88.95123926752109	1.0	1	1
89.05129690449243	1.0	1	1
89.15135454146376	1.0	1	1
89.2514121784351	1.0	1	1
89.35146981540645	1.0	1	1
89.45152745237779	1.0	1	1
89.55158508934913	1.0	1	1
89.65164272632046	1.0	1	1
89.7517003632918	1.0	1	1
89.85175800026315	1.0	1	1
89.95181563723449	1.0	1	1
90.05187327420583	1.0	1	1
90.15193091117716	1.0	1	1
90.2519885481485	1.0	1	1
90.35204618511985	1.0	1	1
90.45210382209119	1.0	1	1
90.55216145906252	1.0	1	1
90.65221909603386	1.0	1	1
90.7522767330052	1.0	1	1
90.85233436997655	1.0	1	1
90.95239200694789	1.0	1	1
91.05244964391922	1.0	1	1
91.15250728089056	1.0	1	1
91.2525649178619	1.0	1	1
91.35262255483325	1.0	1	1
91.45268019180459	1.0	1	1
91.55273782877592	1.0	1	1
91.65279546574726	1.0	1	1
91.7528531027186	1.0	1	1
91.85291073968995	1.0	1	1
91.95296837666127	1.0	1	1
92.05302601363262	1.0	1	1
92.15308365060396	1.0	1	1
92.2531412875753	1.0	1	1
92.35319892454665	1.0	1	1
92.45325656151797	1.0	1	1
92.55331419848932	1.0	1	1
92.65337183546066	1.0	1	1
92.753429472432	1.0	1	1
92.85348710940335	1.0	1	1
92.95354474637467	1.0	1	1
93.05360238334602	1.0	1	1
93.15366002031736	1.0	1	1
93.2537176572887	1.0	1	1
93.35377529426003	1.0	1	1
93.45383293123137	1.0	1	1
93.55389056820272	1.0	1	1
93.65394820517406	1.0	1	1
93.7540058421454	1.0	1	1
93.85406347911673	1.0	1	1
93.95412111608807	1.0	1	1
94.05417875305942	1.0	1	1
94.15423639003076	1.0	1	1
94.2542940270021	1.0	1	1
94.35435166397343	1.0	1	1
94.45440930094477	1.0	1	1
94.55446693791612	1.0	1	1
94.65452457488746	1.0	1	1
94.75458221185879	1.0	1	1
94.85463984883013	1.0	1	1
94.95469748580147	1.0	1	1
95.05475512277282	1.0	1	1
95.15481275974416	1.0	1	1
95.25487039671549	1.0	1	1
95.35492803368683	1.0	1	1
95.45498567065817	1.0	1	1
95.55504330762952	1.0	1	1
95.65510094460086	1.0	1	1
95.75515858157219	1.0	1	1
95.85521621854353	1.0	1	1
95.95527385551487	1.0	1	1
96.05533149248622	1.0	1	1
96.15538912945755	1.0	1	1
96.25544676642889	1.0	1	1
96.35550440340023	1.0	1	1
96.45556204037157	1.0	1	1
96.55561967734292	1.0	1	1
96.65567731431425	1.0	1	1
96.75573495128559	1.0	1	1
96.85579258825693	1.0	1	1
96.95585022522828	1.0	1	1
97.05590786219962	1.0	1	1
97.15596549917095	1.0	1	1
97.25602313614229	1.0	1	1
97.35608077311363	1.0	1	1
97.45613841008498	1.0	1	1
97.5561960470563	1.0	1	1
97.65625368402765	1.0	1	1
97.75631132099899	1.0	1	1
97.85636895797033	1.0	1	1
97.95642659494168	1.0	1	1
98.056484231913	1.0	1	1
98.15654186888435	1.0	1	1
98.25659950585569	1.0	1	1
98.35665714282703	1.0	1	1
98.45671477979838	1.0	1	1
98.5567724167697	1.0	1	1
98.65683005374105	1.0	1	1
98.75688769071239	1.0	1	1
98.85694532768373	1.0	1	1
98.95700296465506	1.0	1	1
99.0570606016264	1.0	1	1
99.15711823859775	1.0	1	1
99.25717587556909	1.0	1	1
99.35723351254043	1.0	1	1
99.45729114951176	1.0	1	1
99.5573487864831	1.0	1	1
99.65740642345445	1.0	1	1
99.75746406042579	1.0	1	1
99.85752169739713	1.0	1	1
99.95757933436846	1.0	1	1
100.0576369713398	1.0	1	1
100.15769460831115	1.0	1	1
100.25775224528249	1.0	1	1
100.35780988225382	1.0	1	1
100.45786751922516	1.0	1	1
100.5579251561965	1.0	1	1
100.65798279316785	1.0	1	1
100.75804043013919	1.0	1	1
100.85809806711052	1.0	1	1
100.95815570408186	1.0	1	1
101.0582133410532	1.0	1	1
101.15827097802455	1.0	1	1
101.25832861499589	1.0	1	1
101.35838625196722	1.0	1	1
101.45844388893856	1.0	1	1
101.5585015259099	1.0	1	1
101.65855916288125	1.0	1	1
101.75861679985258	1.0	1	1
101.85867443682392	1.0	1	1
101.95873207379526	1.0	1	1
102.0587897107666	1.0	1	1
102.15884734773795	1.0	1	1
102.25890498470928	1.0	1	1
102.35896262168062	1.0	1	1
102.45902025865196	1.0	1	1
102.5590778956233	1.0	1	1
102.65913553259465	1.0	1	1
102.75919316956598	1.0	1	1
102.85925080653732	1.0	1	1
102.95930844350866	1.0	1	1
103.05936608048	1.0	1	1
103.15942371745135	1.0	1	1
103.25948135442268	1.0	1	1
103.35953899139402	1.0	1	1
103.45959662836536	1.0	1	1
103.5596542653367	1.0	1	1
103.65971190230803	1.0	1	1
103.75976953927938	1.0	1	1
103.85982717625072	1.0	1	1
103.95988481322206	1.0	1	1
104.0599424501934	1.0	1	1
104.16000008716473	1.0	1	1
104.26005772413608	1.0	1	1
104.36011536110742	1.0	1	1
104.46017299807876	1.0	1	1
104.5602306350501	1.0	1	1
104.66028827202143	1.0	1	1
104.76034590899278	1.0	1	1
104.86040354596412	1.0	1	1
104.96046118293546	1.0	1	1
105.06051881990679	1.0	1	1
105.16057645687813	1.0	1	1
105.26063409384948	1.0	1	1
105.36069173082082	1.0	1	1
105.46074936779216	1.0	1	1
105.56080700476349	1.0	1	1
105.66086464173483	1.0	1	1
105.76092227870618	1.0	1	1
105.86097991567752	1.0	1	1
105.96103755264886	1.0	1	1
106.06109518962019	1.0	1	1
106.16115282659153	1.0	1	1
106.26121046356288	1.0	1	1
106.36126810053422	1.0	1	1
106.46132573750555	1.0	1	1
106.56138337447689	1.0	1	1
106.66144101144823	1.0	1	1
106.76149864841958	1.0	1	1
106.86155628539092	1.0	1	1
106.96161392236225	1.0	1	1
107.06167155933359	1.0	1	1
107.16172919630493	1.0	1	1
107.26178683327628	1.0	1	1
107.36184447024762	1.0	1	1
107.46190210721895	1.0	1	1
107.56195974419029	1.0	1	1
107.66201738116163	1.0	1	1
107.76207501813298	1.0	1	1
107.8621326551043	1.0	1	1
107.96219029207565	1.0	1	1
108.06224792904699	1.0	1	1
108.16230556601833	1.0	1	1
108.26236320298968	1.0	1	1
108.362420839961	1.0	1	1
108.46247847693235	1.0	1	1
108.56253611390369	1.0	1	1
108.66259375087503	1.0	1	1
108.76265138784638	1.0	1	1
108.8627090248177	1.0	1	1
108.96276666178905	1.0	1	1
109.06282429876039	1.0	1	1
109.16288193573173	1.0	1	1
109.26293957270306	1.0	1	1
109.3629972096744	1.0	1	1
109.46305484664575	1.0	1	1
109.56311248361709	1.0	1	1
109.66317012058843	1.0	1	1
109.76322775755976	1.0	1	1
109.8632853945311	1.0	1	1
109.96334303150245	1.0	1	1
110.06340066847379	1.0	1	1
110.16345830544513	1.0	1	1
110.26351594241646	1.0	1	1
110.3635735793878	1.0	1	1
110.46363121635915	1.0	1	1
110.56368885333049	1.0	1	1
110.66374649030182	1.0	1	1
110.76380412727316	1.0	1	1
110.8638617642445	1.0	1	1
110.96391940121585	1.0	1	1
111.06397703818719	1.0	1	1
111.16403467515852	1.0	1	1
111.26409231212986	1.0	1	1
111.3641499491012	1.0	1	1
111.46420758607255	1.0	1	1
111.56426522304389	1.0	1	1
111.66432286001522	1.0	1	1
111.76438049698656	1.0	1	1
111.8644381339579	1.0	1	1
111.96449577092925	1.0	1	1
112.06455340790058	1.0	1	1
112.16461104487192	1.0	1	1
112.26466868184326	1.0	1	1
112.3647263188146	1.0	1	1
112.46478395578595	1.0	1	1
112.56484159275728	1.0	1	1
112.66489922972862	1.0	1	1
112.76495686669996	1.0	1	1
112.8650145036713	1.0	1	1
112.96507214064265	1.0	1	1
113.06512977761398	1.0	1	1
113.16518741458532	1.0	1	1
113.26524505155666	1.0	1	1
113.365302688528	1.0	1	1
113.46536032549933	1.0	1	1
113.56541796247068	1.0	1	1
113.66547559944202	1.0	1	1
113.76553323641336	1.0	1	1
113.8655908733847	1.0	1	1
113.96564851035603	1.0	1	1
114.06570614732738	1.0	1	1
114.16576378429872	1.0	1	1
114.26582142127006	1.0	1	1
114.3658790582414	1.0	1	1
114.46593669521273	1.0	1	1
114.56599433218408	1.0	1	1
114.66605196915542	1.0	1	1
114.76610960612676	1.0	1	1
114.86616724309809	1.0	1	1
114.96622488006943	1.0	1	1
115.06628251704078	1.0	1	1
115.16634015401212	1.0	1	1
115.26639779098346	1.0	1	1
115.36645542795479	1.0	1	1
115.46651306492613	1.0	1	1
115.56657070189748	1.0	1	1
115.66662833886882	1.0	1	1
115.76668597584016	1.0	1	1
115.86674361281149	1.0	1	1
115.96680124978283	1.0	1	1
116.06685888675418	1.0	1	1
116.16691652372552	1.0	1	1
116.26697416069685	1.0	1	1
116.36703179766819	1.0	1	1
116.46708943463953	1.0	1	1
116.56714707161088	1.0	1	1
116.66720470858222	1.0	1	1
116.76726234555355	1.0	1	1
116.86731998252489	1.0	1	1
116.96737761949623	1.0	1	1
117.06743525646758	1.0	1	1
117.16749289343892	1.0	1	1
117.26755053041025	1.0	1	1
117.36760816738159	1.0	1	1
117.46766580435293	1.0	1	1
117.56772344132428	1.0	1	1
117.6677810782956	1.0	1	1
117.76783871526695	1.0	1	1
117.86789635223829	1.0	1	1
117.96795398920963	1.0	1	1
118.06801162618098	1.0	1	1
118.1680692631523	1.0	1	1
118.26812690012365	1.0	1	1
118.36818453709499	1.1	1	2
118.46824217406633	1.1	1	2
118.56829981103768	1.1	1	2
118.668357448009	1.1	1	2
118.76841508498035	1.1	1	2
118.86847272195169	1.1	1	2
118.96853035892303	1.1	1	2
119.06858799589436	1.1	1	2
119.1686456328657	1.1	1	2
119.26870326983705	1.1	1	2
119.36876090680839	1.1	1	2
119.46881854377973	1.1	1	2
119.56887618075106	1.1	1	2
119.6689338177224	1.1	1	2
119.76899145469375	1.1	1	2
119.86904909166509	1.1	1	2
119.96910672863643	1.1	1	2
120.06916436560776	1.1	1	2
120.1692220025791	1.1	1	2
120.26927963955045	1.1	1	2
120.36933727652179	1.1	1	2
120.46939491349313	1.1	1	2
120.56945255046446	1.1	1	2
120.6695101874358	1.1	1	2
120.76956782440715	1.1	1	2
120.86962546137849	1.1	1	2
120.96968309834982	1.1	1	2
121.06974073532116	1.1	1	2
121.1697983722925	1.1	1	2
121.26985600926385	1.1	1	2
121.36991364623519	1.1	1	2
121.46997128320652	1.1	1	2
121.57002892017786	1.1	1	2
121.6700865571492	1.1	1	2
121.77014419412055	1.1	1	2
121.87020183109189	1.1	1	2
121.97025946806322	1.1	1	2
122.07031710503456	1.1	1	2
122.1703747420059	1.1	1	2
122.27043237897725	1.1	1	2
122.37049001594858	1.1	1	2
122.47054765291992	1.1	1	2
122.57060528989126	1.1	1	2
122.6706629268626	1.1	1	2
122.77072056383395	1.1	1	2
122.87077820080528	1.1	1	2
122.97083583777662	1.1	1	2
123.07089347474796	1.1	1	2
123.1709511117193	1.1	1	2
123.27100874869065	1.1	1	2
123.37106638566198	1.1	1	2
123.47112402263332	1.1	1	2
123.57118165960466	1.1	1	2
123.671239296576	1.1	1	2
123.77129693354733	1.1	1	2
123.87135457051868	1.1	1	2
123.97141220749002	1.1	1	2
124.07146984446136	1.1	1	2
124.1715274814327	1.1	1	2
124.27158511840403	1.1	1	2
124.37164275537538	1.1	1	2
124.47170039234672	1.1	1	2
124.57175802931806	1.1	1	2
124.6718156662894	1.1	1	2
124.77187330326073	1.1	1	2
124.87193094023208	1.1	1	2
124.97198857720342	1.1	1	2
125.07204621417476	1.1	1	2
125.17210385114609	1.1	1	2
125.27216148811743	1.1	1	2
125.37221912508878	1.1	1	2
125.47227676206012	1.1	1	2
125.57233439903146	1.1	1	2
125.67239203600279	1.1	1	2
125.77244967297413	1.1	1	2
125.87250730994548	1.1	1	2
125.97256494691682	1.1	1	2
126.07262258388816	1.1	1	2
126.17268022085949	1.1	1	2
126.27273785783083	1.1	1	2
126.37279549480218	1.1	1	2
126.47285313177352	1.1	1	2
126.57291076874485	1.1	1	2
126.67296840571619	1.1	1	2
126.77302604268753	1.1	1	2
126.87308367965888	1.1	1	2
126.97314131663022	1.1	1	2
127.07319895360155	1.1	1	2
127.17325659057289	1.1	1	2
127.27331422754423	1.1	1	2
127.37337186451558	1.1	1	2
127.47342950148692	1.1	1	2
127.57348713845825	1.1	1	2
127.67354477542959	1.1	1	2
127.77360241240093	1.1	1	2
127.87366004937228	1.1	1	2
127.9737176863436	1.1	1	2
128.07377532331495	1.1	1	2
128.1738329602863	1.1	1	2
128.27389059725763	1.1	1	2
128.37394823422898	1.1	1	2
128.47400587120032	1.1	1	2
128.57406350817166	1.1	1	2
128.67412114514298	1.1	1	2
128.77417878211432	1.1	1	2
128.87423641908566	1.1	1	2
128.974294056057	1.1	1	2
129.07435169302835	1.1	1	2
129.1744093299997	1.1	1	2
129.27446696697103	1.1	1	2
129.37452460394238	1.1	1	2
129.47458224091372	1.1	1	2
129.57463987788506	1.1	1	2
129.67469751485638	1.1	1	2
129.77475515182772	1.1	1	2
129.87481278879906	1.1	1	2
129.9748704257704	1.1	1	2
130.07492806274175	1.1	1	2
130.1749856997131	1.1	1	2
130.27504333668443	1.1	1	2
130.37510097365578	1.1	1	2
130.47515861062712	1.1	1	2
130.57521624759843	1.1	1	2
130.67527388456978	1.1	1	2
130.77533152154112	1.1	1	2
130.87538915851246	1.1	1	2
130.9754467954838	1.1	1	2
131.07550443245515	1.1	1	2
131.1755620694265	1.1	1	2
131.27561970639783	1.1	1	2
131.37567734336918	1.1	1	2
131.4757349803405	1.1	1	2
131.57579261731183	1.1	1	2
131.67585025428318	1.1	1	2
131.77590789125452	1.1	1	2
131.87596552822586	1.1	1	2
131.9760231651972	1.1	1	2
132.07608080216855	1.1	1	2
132.1761384391399	1.1	1	2
132.27619607611123	1.1	1	2
132.37625371308258	1.1	1	2
132.4763113500539	1.1	1	2
132.57636898702523	1.1	1	2
132.67642662399658	1.1	1	2
132.77648426096792	1.1	1	2
132.87654189793926	1.1	1	2
132.9765995349106	1.1	1	2
133.07665717188195	1.1	1	2
133.1767148088533	1.1	1	2
133.27677244582463	1.1	1	2
133.37683008279595	1.1	1	2
133.4768877197673	1.1	1	2
133.57694535673863	1.1	1	2
133.67700299370998	1.1	1	2
133.77706063068132	1.1	1	2
133.87711826765266	1.1	1	2
133.977175904624	1.1	1	2
134.07723354159535	1.1	1	2
134.1772911785667	1.1	1	2
134.277348815538	1.1	1	2
134.37740645250935	1.1	1	2
134.4774640894807	1.1	1	2
134.57752172645203	1.1	1	2
134.67757936342338	1.1	1	2
134.77763700039472	1.1	1	2
134.87769463736606	1.1	1	2
134.9777522743374	1.1	1	2
135.07780991130875	1.1	1	2
135.1778675482801	1.1	1	2
135.2779251852514	1.1	1	2
135.37798282222275	1.1	1	2
135.4780404591941	1.1	1	2
135.57809809616543	1.1	1	2
135.67815573313678	1.1	1	2
135.77821337010812	1.1	1	2
135.87827100707946	1.1	1	2
135.9783286440508	1.1	1	2
136.07838628102215	1.1	1	2
136.17844391799346	1.1	1	2
136.2785015549648	1.1	1	2
136.37855919193615	1.1	1	2
136.4786168289075	1.1	1	2
136.57867446587883	1.1	1	2
136.67873210285018	1.1	1	2
136.77878973982152	1.1	1	2
136.87884737679286	1.1	1	2
136.9789050137642	1.1	1	2
137.07896265073555	1.1	1	2
137.17902028770686	1.1	1	2
137.2790779246782	1.1	1	2
137.37913556164955	1.1	1	2
137.4791931986209	1.1	1	2
137.57925083559223	1.1	1	2
137.67930847256358	1.1	1	2
137.77936610953492	1.1	1	2
137.87942374650626	1.1	1	2
137.9794813834776	1.1	1	2
138.07953902044892	1.1	1	2
138.17959665742026	1.1	1	2
138.2796542943916	1.1	1	2
138.37971193136295	1.1	1	2
138.4797695683343	1.1	1	2
138.57982720530563	1.1	1	2
138.67988484227698	1.1	1	2
138.77994247924832	1.1	1	2
138.88000011621966	1.1	1	2
138.98005775319098	1.1	1	2
139.08011539016232	1.1	1	2
139.18017302713366	1.1	1	2
139.280230664105	1.1	1	2
139.38028830107635	1.1	1	2
139.4803459380477	1.1	1	2
139.58040357501903	1.1	1	2
139.68046121199038	1.1	1	2
139.78051884896172	1.1	1	2
139.88057648593306	1.1	1	2
139.98063412290438	1.1	1	2
140.08069175987572	1.1	1	2
140.18074939684706	1.1	1	2
140.2808070338184	1.1	1	2
140.38086467078975	1.1	1	2
140.4809223077611	1.1	1	2
140.58097994473243	1.1	1	2
140.68103758170378	1.1	1	2
140.78109521867512	1.1	1	2
140.88115285564643	1.1	1	2
140.98121049261778	1.1	1	2
141.08126812958912	1.1	1	2
141.18132576656046	1.1	1	2
141.2813834035318	1.1	1	2
141.38144104050315	1.1	1	2
141.4814986774745	1.1	1	2
141.58155631444583	1.1	1	2
141.68161395141718	1.1	1	2
141.7816715883885	1.1	1	2
141.88172922535983	1.1	1	2
141.98178686233118	1.1	1	2
142.08184449930252	1.1	1	2
142.18190213627386	1.2	1	2
142.2819597732452	1.2	1	2
142.38201741021655	1.2	1	2
142.4820750471879	1.2	1	2
142.58213268415923	1.2	1	2
142.68219032113058	1.2	1	2
142.7822479581019	1.2	1	2
142.88230559507323	1.2	1	2
142.98236323204458	1.2	1	2
143.08242086901592	1.2	1	2
143.18247850598726	1.2	1	2
143.2825361429586	1.2	1	2
143.38259377992995	1.2	1	2
143.4826514169013	1.2	1	2
143.58270905387263	1.2	1	2
143.68276669084395	1.2	1	2
143.7828243278153	1.2	1	2
143.88288196478663	1.2	1	2
143.98293960175798	1.2	1	2
144.08299723872932	1.2	1	2
144.18305487570066	1.2	1	2
144.283112512672	1.2	1	2
144.38317014964335	1.2	1	2
144.4832277866147	1.2	1	2
144.583285423586	1.2	1	2
144.68334306055735	1.3	1	3
144.7834006975287	1.3	1	3
144.88345833450003	1.3	1	3
144.98351597147138	1.3	1	3
145.08357360844272	1.3	1	3
145.18363124541406	1.3	1	3
145.2836888823854	1.3	1	3
145.38374651935675	1.3	1	3
145.4838041563281	1.3	1	3
145.5838617932994	1.3	1	3
145.68391943027075	1.3	1	3
145.7839770672421	1.3	1	3
145.88403470421343	1.3	1	3
145.98409234118478	1.3	1	3
146.08414997815612	1.3	1	3
146.18420761512746	1.3	1	3
146.2842652520988	1.3	1	3
146.38432288907015	1.3	1	3
146.48438052604146	1.3	1	3
146.5844381630128	1.3	1	3
146.68449579998415	1.3	1	3
146.7845534369555	1.3	1	3
146.88461107392683	1.3	1	3
146.98466871089818	1.3	1	3
147.08472634786952	1.3	1	3
147.18478398484086	1.3	1	3
147.2848416218122	1.3	1	3
147.38489925878352	1.3	1	3
147.48495689575486	1.3	1	3
147.5850145327262	1.3	1	3
147.68507216969755	1.3	1	3
147.7851298066689	1.3	1	3
147.88518744364023	1.3	1	3
147.98524508061158	1.3	1	3
148.08530271758292	1.3	1	3
148.18536035455426	1.3	1	3
148.2854179915256	1.3	1	3
148.38547562849692	1.3	1	3
148.48553326546826	1.3	1	3
148.5855909024396	1.3	1	3
148.68564853941095	1.3	1	3
148.7857061763823	1.3	1	3
148.88576381335363	1.3	1	3
148.98582145032498	1.3	1	3
149.08587908729632	1.3	1	3
149.18593672426766	1.3	1	3
149.28599436123898	1.3	1	3
149.38605199821032	1.3	1	3
149.48610963518166	1.3	1	3
149.586167272153	1.3	1	3
149.68622490912435	1.3	1	3
149.7862825460957	1.3	1	3
149.88634018306703	1.3	1	3
149.98639782003838	1.3	1	3
150.08645545700972	1.3	1	3
150.18651309398103	1.3	1	3
150.28657073095238	1.3	1	3
150.38662836792372	1.3	1	3
150.48668600489506	1.3	1	3
150.5867436418664	1.3	1	3
150.68680127883775	1.3	1	3
150.7868589158091	1.3	1	3
150.88691655278043	1.3	1	3
150.98697418975178	1.3	1	3
151.08703182672312	1.3	1	3
151.18708946369443	1.3	1	3
151.28714710066578	1.3	1	3
151.38720473763712	1.3	1	3
151.48726237460846	1.3	1	3
151.5873200115798	1.3	1	3
151.68737764855115	1.3	1	3
151.7874352855225	1.3	1	3
151.88749292249383	1.3	1	3
151.98755055946518	1.3	1	3
152.0876081964365	1.3	1	3
152.18766583340783	1.3	1	3
152.28772347037918	1.3	1	3
152.38778110735052	1.3	1	3
152.48783874432186	1.3	1	3
152.5878963812932	1.3	1	3
152.68795401826455	1.3	1	3
152.7880116552359	1.3	1	3
152.88806929220723	1.3	1	3
152.98812692917855	1.3	1	3
153.0881845661499	1.3	1	3
153.18824220312123	1.3	1	3
153.28829984009258	1.3	1	3
153.38835747706392	1.3	1	3
153.48841511403526	1.3	1	3
153.5884727510066	1.3	1	3
153.68853038797795	1.3	1	3
153.7885880249493	1.3	1	3
153.88864566192063	1.3	1	3
153.98870329889195	1.3	1	3
154.0887609358633	1.3	1	3
154.18881857283463	1.3	1	3
154.28887620980598	1.3	1	3
154.38893384677732	1.3	1	3
154.48899148374866	1.3	1	3
154.58904912072	1.3	1	3
154.68910675769135	1.3	1	3
154.7891643946627	1.3	1	3
154.889222031634	1.3	1	3
154.98927966860535	1.3	1	3
155.0893373055767	1.3	1	3
155.18939494254803	1.3	1	3
155.28945257951938	1.3	1	3
155.38951021649072	1.3	1	3
155.48956785346206	1.3	1	3
155.5896254904334	1.3	1	3
155.68968312740475	1.3	1	3
155.7897407643761	1.3	1	3
155.8897984013474	1.3	1	3
155.98985603831875	1.3	1	3
156.0899136752901	1.3	1	3
156.18997131226143	1.3	1	3
156.29002894923278	1.3	1	3
156.39008658620412	1.3	1	3
156.49014422317546	1.3	1	3
156.5902018601468	1.3	1	3
156.69025949711815	1.3	1	3
156.79031713408946	1.3	1	3
156.8903747710608	1.3	1	3
156.99043240803215	1.3	1	3
157.0904900450035	1.3	1	3
157.19054768197483	1.3	1	3
157.29060531894618	1.3	1	3
157.39066295591752	1.3	1	3
157.49072059288886	1.3	1	3
157.5907782298602	1.3	1	3
157.69083586683152	1.3	1	3
157.79089350380286	1.3	1	3
157.8909511407742	1.3	1	3
157.99100877774555	1.3	1	3
158.0910664147169	1.3	1	3
158.19112405168823	1.3	1	3
158.29118168865958	1.3	1	3
158.39123932563092	1.3	1	3
158.49129696260226	1.3	1	3
158.5913545995736	1.3	1	3
158.69141223654492	1.3	1	3
158.79146987351626	1.3	1	3
158.8915275104876	1.3	1	3
158.99158514745895	1.3	1	3
159.0916427844303	1.3	1	3
159.19170042140163	1.4	1	3
159.29175805837298	1.4	1	3
159.39181569534432	1.4	1	3
159.49187333231566	1.4	1	3
159.59193096928698	1.4	1	3
159.69198860625832	1.4	1	3
159.79204624322966	1.4	1	3
159.892103880201	1.4	1	3
159.99216151717235	1.4	1	3
160.0922191541437	1.4	1	3
160.19227679111503	1.4	1	3
160.29233442808638	1.4	1	3
160.39239206505772	1.4	1	3
160.49244970202903	1.4	1	3
160.59250733900038	1.4	1	3
160.69256497597172	1.4	1	3
160.79262261294306	1.4	1	3
160.8926802499144	1.4	1	3
160.99273788688575	1.4	1	3
161.0927955238571	1.4	1	3
161.19285316082843	1.4	1	3
161.29291079779978	1.4	1	3
161.39296843477112	1.4	1	3
161.49302607174243	1.4	1	3
161.59308370871378	1.4	1	3
161.69314134568512	1.4	1	3
161.79319898265646	1.4	1	3
161.8932566196278	1.4	1	3
161.99331425659915	1.4	1	3
162.0933718935705	1.4	1	3
162.19342953054183	1.4	1	3
162.29348716751318	1.4	1	3
162.3935448044845	1.4	1	3
162.49360244145583	1.4	1	3
162.59366007842718	1.4	1	3
162.69371771539852	1.4	1	3
162.79377535236986	1.4	1	3
162.8938329893412	1.4	1	3
162.99389062631255	1.4	1	3
163.0939482632839	1.4	1	3
163.19400590025523	1.4	1	3
163.29406353722655	1.4	1	3
163.3941211741979	1.4	1	3
163.49417881116923	1.4	1	3
163.59423644814058	1.4	1	3
163.69429408511192	1.4	1	3
163.79435172208326	1.5	1	3
163.8944093590546	1.5	1	3
163.99446699602595	1.5	1	3
164.0945246329973	1.5	1	3
164.19458226996863	1.5	1	3
164.29463990693995	1.5	1	3
164.3946975439113	1.5	1	3
164.49475518088263	1.5	1	3
164.59481281785398	1.5	1	3
164.69487045482532	1.6	1	3
164.79492809179666	1.6	1	3
164.894985728768	1.6	1	3
164.99504336573935	1.6	1	3
165.0951010027107	1.6	1	3
165.195158639682	1.6	1	3
165.29521627665335	1.6	1	3
165.3952739136247	1.6	1	3
165.49533155059603	1.6	1	3
165.59538918756738	1.6	1	3
165.69544682453872	1.6	1	3
165.79550446151006	1.6	1	3
165.8955620984814	1.6	1	3
165.99561973545275	1.6	1	3
166.09567737242406	1.6	1	3
166.1957350093954	1.6	1	3
166.29579264636675	1.6	1	3
166.3958502833381	1.6	1	3
166.49590792030943	1.6	1	3
166.59596555728078	1.6	1	3
166.69602319425212	1.6	1	3
166.79608083122346	1.6	1	3
166.8961384681948	1.6	1	3
166.99619610516615	1.6	1	3
167.09625374213746	1.6	1	3
167.1963113791088	1.6	1	3
167.29636901608015	1.7	1	3
167.3964266530515	1.7	1	3
167.49648429002283	1.7	1	3
167.59654192699418	1.7	1	3
167.69659956396552	1.7	1	3
167.79665720093686	1.7	1	3
167.8967148379082	1.7	1	3
167.99677247487952	1.7	1	3
168.09683011185086	1.7	1	3
168.1968877488222	1.7	1	3
168.29694538579355	1.7	1	3
168.3970030227649	1.7	1	3
168.49706065973623	1.7	1	3
168.59711829670758	1.7	1	3
168.69717593367892	1.7	1	3
168.79723357065026	1.7	1	3
168.89729120762158	1.7	1	3
168.99734884459292	1.7	1	3
169.09740648156426	1.7	1	3
169.1974641185356	1.7	1	3
169.29752175550695	1.7	1	3
169.3975793924783	1.7	1	3
169.49763702944963	1.7	1	3
169.59769466642098	1.7	1	3
169.69775230339232	1.7	1	3
169.79780994036366	1.7	1	3
169.89786757733498	1.7	1	3
169.99792521430632	1.7	1	3
170.09798285127766	1.7	1	3
170.198040488249	1.7	1	3
170.29809812522035	1.7	1	3
170.3981557621917	1.7	1	3
170.49821339916303	1.7	1	3
170.59827103613438	1.7	1	3
170.69832867310572	1.7	1	3
170.79838631007703	1.7	1	3
170.89844394704838	1.7	1	3
170.99850158401972	1.7	1	3
171.09855922099106	1.7	1	3
171.1986168579624	1.7	1	3
171.29867449493375	1.7	1	3
171.3987321319051	1.7	1	3
171.49878976887643	1.7	1	3
171.59884740584778	1.7	1	3
171.69890504281912	1.7	1	3
171.79896267979044	1.7	1	3
171.89902031676178	1.7	1	3
171.99907795373312	1.7	1	3
172.09913559070446	1.7	1	3
172.1991932276758	1.7	1	3
172.29925086464715	1.7	1	3
172.3993085016185	1.7	1	3
172.49936613858983	1.8	1	3
172.59942377556118	1.8	1	3
172.6994814125325	1.8	1	3
172.79953904950384	1.8	1	3
172.89959668647518	1.9	1	3
172.99965432344652	1.9	1	3
173.09971196041786	1.9	1	3
173.1997695973892	1.9	1	3
173.29982723436055	1.9	1	3
173.3998848713319	1.9	1	3
173.49994250830323	1.9	1	3
173.60000014527455	1.9	1	3
173.7000577822459	2.0	1	3
173.80011541921724	2.0	1	3
173.90017305618858	2.0	1	3
174.00023069315992	2.0	1	3
174.10028833013126	2.0	1	3
174.2003459671026	2.0	1	3
174.30040360407395	2.0	1	3
174.4004612410453	2.1	1	3
174.50051887801663	2.1	1	3
174.60057651498795	2.1	1	3
174.7006341519593	2.1	1	3
174.80069178893064	2.1	1	3
174.90074942590198	2.1	1	3
175.00080706287332	2.1	1	3
175.10086469984466	2.1	1	3
175.200922336816	2.1	1	3
175.30097997378735	2.1	1	3
175.4010376107587	2.1	1	3
175.50109524773	2.1	1	3
175.60115288470135	2.1	1	3
175.7012105216727	2.1	1	3
175.80126815864404	2.1	1	3
175.90132579561538	2.1	1	3
176.00138343258672	2.1	1	3
176.10144106955806	2.1	1	3
176.2014987065294	2.1	1	3
176.30155634350075	2.1	1	3
176.40161398047206	2.1	1	3
176.5016716174434	2.1	1	3
176.60172925441475	2.1	1	3
176.7017868913861	2.1	1	3
176.80184452835744	2.2	1	3
176.90190216532878	2.2	1	3
177.00195980230012	2.2	1	3
177.10201743927146	2.2	1	3
177.2020750762428	2.2	1	3
177.30213271321415	2.2	1	3
177.40219035018546	2.2	1	3
177.5022479871568	2.2	1	3
177.60230562412815	2.2	1	3
177.7023632610995	2.2	1	3
177.80242089807084	2.2	1	3
177.90247853504218	2.2	1	3
178.00253617201352	2.2	1	3
178.10259380898486	2.2	1	3
178.2026514459562	2.2	1	3
178.30270908292752	2.2	1	3
178.40276671989886	2.2	1	3
178.5028243568702	2.2	1	3
178.60288199384155	2.2	1	3
178.7029396308129	2.2	1	3
178.80299726778424	2.2	1	3
178.90305490475558	2.2	1	3
179.00311254172692	2.2	1	3
179.10317017869826	2.2	1	3
179.20322781566958	2.2	1	3
179.30328545264092	2.2	1	3
179.40334308961226	2.2	1	3
179.5034007265836	2.2	1	3
179.60345836355495	2.2	1	3
179.7035160005263	2.2	1	3
179.80357363749764	2.2	1	3
179.90363127446898	2.2	1	3
180.00368891144032	2.2	1	3
180.10374654841166	2.2	1	3
180.20380418538298	2.2	1	3
180.30386182235432	2.2	1	3
180.40391945932566	2.3	1	4
180.503977096297	2.3	1	4
180.60403473326835	2.3	1	4
180.7040923702397	2.3	1	4
180.80415000721104	2.4	1	4
180.90420764418238	2.4	1	4
181.00426528115372	2.4	1	4
181.10432291812504	2.4	1	4
181.20438055509638	2.4	1	4
181.30443819206772	2.4	1	4
181.40449582903906	2.4	1	4
181.5045534660104	2.4	1	4
181.60461110298175	2.4	1	4
181.7046687399531	2.4	1	4
181.80472637692444	2.4	1	4
181.90478401389578	2.4	1	4
182.0048416508671	2.4	1	4
182.10489928783844	2.4	1	4
182.20495692480978	2.4	1	4
182.30501456178112	2.5	1	5
182.40507219875246	2.5	1	5
182.5051298357238	2.5	1	5
182.60518747269515	2.5	1	5
182.7052451096665	2.5	1	5
182.80530274663784	2.5	1	5
182.90536038360918	2.5	1	5
183.0054180205805	2.6	1	5
183.10547565755184	2.6	1	5
183.20553329452318	2.6	1	5
183.30559093149452	2.6	1	5
183.40564856846586	2.7	1	5
183.5057062054372	2.7	1	5
183.60576384240855	2.7	1	5
183.7058214793799	2.7	1	5
183.80587911635124	2.7	1	5
183.90593675332255	2.7	1	5
184.0059943902939	2.7	1	5
184.10605202726524	2.7	1	5
184.20610966423658	2.7	1	5
184.30616730120792	2.7	1	5
184.40622493817926	2.7	1	5
184.5062825751506	2.8	1	5
184.60634021212195	2.8	1	5
184.7063978490933	2.8	1	5
184.8064554860646	3.0	1	5
184.90651312303595	3.0	1	5
185.0065707600073	3.0	1	5
185.10662839697864	3.0	1	5
185.20668603394998	3.0	1	5
185.30674367092132	3.0	1	5
185.40680130789266	3.0	1	5
185.506858944864	3.1	1	5
185.60691658183535	3.1	1	5
185.7069742188067	3.1	1	5
185.807031855778	3.1	1	5
185.90708949274935	3.2	1	5
186.0071471297207	3.3	1	6
186.10720476669204	3.3	1	6
186.20726240366338	3.3	1	6
186.30732004063472	3.3	1	6
186.40737767760606	3.3	1	6
186.5074353145774	3.3	1	6
186.60749295154875	3.4	1	6
186.70755058852006	3.4	1	6
186.8076082254914	3.4	1	6
186.90766586246275	3.4	1	6
187.0077234994341	3.4	1	6
187.10778113640544	3.4	1	6
187.20783877337678	3.4	1	6
187.30789641034812	3.4	1	6
187.40795404731946	3.4	1	6
187.5080116842908	3.4	1	6
187.60806932126212	3.4	1	6
187.70812695823346	3.5	1	6
187.8081845952048	3.5	1	6
187.90824223217615	3.5	1	6
188.0082998691475	3.6	2	6
188.10835750611884	3.6	2	6
188.20841514309018	3.6	2	6
188.30847278006152	3.6	2	6
188.40853041703286	3.7	2	6
188.5085880540042	3.7	2	6
188.60864569097552	4.0	2	6
188.70870332794686	4.0	2	6
188.8087609649182	4.0	2	6
188.90881860188955	4.1	2	6
189.0088762388609	4.2	2	6
189.10893387583224	4.2	2	6
189.20899151280358	4.2	2	6
189.30904914977492	4.2	2	6
189.40910678674626	4.2	2	6
189.50916442371758	4.3	2	6
189.60922206068892	4.3	2	6
189.70927969766026	4.3	2	6
189.8093373346316	4.6	2	6
189.90939497160295	4.7	2	6
190.0094526085743	4.7	2	6
190.10951024554564	4.7	2	6
190.20956788251698	4.8	2	6
190.30962551948832	4.8	2	6
190.40968315645966	4.8	2	6
190.50974079343098	4.8	2	6
190.60979843040232	4.8	2	6
190.70985606737366	4.8	2	6
190.809913704345	4.9	3	6
190.90997134131635	4.9	3	6
191.0100289782877	5.0	4	6
191.11008661525904	5.0	4	6
191.21014425223038	5.0	4	6
191.31020188920172	5.0	4	6
191.41025952617304	5.0	4	6
191.51031716314438	5.0	4	6
191.61037480011572	5.0	4	6
191.71043243708706	5.0	4	6
191.8104900740584	5.0	4	6
191.91054771102975	5.0	4	6
192.0106053480011	5.0	4	6
192.11066298497244	5.0	4	6
192.21072062194378	5.0	4	6
192.3107782589151	5.0	4	6
192.41083589588644	5.0	4	6
192.51089353285778	5.0	4	6
192.61095116982912	5.0	4	6
192.71100880680046	5.0	4	6
192.8110664437718	5.0	4	6
192.91112408074315	5.2	4	7
193.0111817177145	5.2	4	7
193.11123935468584	5.2	4	7
193.21129699165718	5.2	4	7
193.3113546286285	5.3	4	7
193.41141226559984	5.3	4	7
193.51146990257118	5.3	4	7
193.61152753954252	5.3	4	7
193.71158517651386	5.3	4	7
193.8116428134852	5.3	4	7
193.91170045045655	5.3	4	7
194.0117580874279	5.3	4	7
194.11181572439924	5.3	4	7
194.21187336137055	5.3	4	7
194.3119309983419	5.3	4	7
194.41198863531324	5.3	4	7
194.51204627228458	5.3	4	7
194.61210390925592	5.3	4	7
194.71216154622726	5.3	4	7
194.8122191831986	5.3	4	7
194.91227682016995	5.3	4	7
195.0123344571413	5.3	4	7
195.1123920941126	5.3	4	7
195.21244973108395	5.4	5	7
195.3125073680553	5.4	5	7
195.41256500502664	5.4	5	7
195.51262264199798	5.5	5	7
195.61268027896932	5.5	5	7
195.71273791594066	5.5	5	7
195.812795552912	5.5	5	7
195.91285318988335	5.5	5	7
196.0129108268547	5.5	5	7
196.112968463826	5.5	5	7
196.21302610079735	5.5	5	7
196.3130837377687	5.5	5	7
196.41314137474004	5.5	5	7
196.51319901171138	5.5	5	7
196.61325664868272	5.5	5	7
196.71331428565406	5.5	5	7
196.8133719226254	5.5	5	7
196.91342955959675	5.6	5	7
197.01348719656806	5.6	5	7
197.1135448335394	5.6	5	7
197.21360247051075	5.6	5	7
197.3136601074821	5.7	5	7
197.41371774445344	5.7	5	7
197.51377538142478	5.7	5	7
197.61383301839612	5.7	5	7
197.71389065536746	5.7	5	7
197.8139482923388	5.7	5	7
197.91400592931012	5.7	5	7
198.01406356628146	5.7	5	7
198.1141212032528	5.8	5	7
198.21417884022415	5.8	5	7
198.3142364771955	5.8	5	7
198.41429411416684	5.8	5	7
198.51435175113818	5.8	5	7
198.61440938810952	5.8	5	7
198.71446702508086	5.8	5	7
198.8145246620522	5.8	5	7
198.91458229902352	5.8	5	7
199.01463993599486	5.8	5	7
199.1146975729662	5.8	5	7
199.21475520993755	5.8	5	7
199.3148128469089	5.8	5	7
199.41487048388024	5.8	5	7
199.51492812085158	5.8	5	7
199.61498575782292	5.8	5	7
199.71504339479426	5.8	5	7
199.81510103176558	5.8	5	7
199.91515866873692	5.8	5	7
[truncated: 1,005 more rows]
