# Supplementary material for: Multiple drivers and lineage-specific insect extinctions during the Permo–Triassic
Source: Nat Commun. 2022 Dec 6;13:7512. doi: 10.1038/s41467-022-35284-4 (PMC9726944; doi:10.1038/s41467-022-35284-4)
Supplement: Supplementary file 7 — Source Data [file 41467_2022_35284_MOESM7_ESM.zip › Source_Data/Figure2/Fig2-RTT_LTT_insects.R]

library(scales)
par(mfrow=c(4,3), mar=c(4,4,2,2))

#########################################################
## DIVERSIFICATION THROUGH TIME AND DIVERSITY DYNAMICS ##
#########################################################
add_geochrono <- function(Y1,Y2){
polygon(-c(273.01,273.01,266.9,266.9), c(Y1,Y2,Y2,Y1), col = "#e99b85", lwd = 0.5) # Roadian
polygon(-c(266.9,266.9,264.28,264.28), c(Y1,Y2,Y2,Y1), col = "#eba490", lwd = 0.5) # Wordian
polygon(-c(264.28,264.28,259.51,259.51), c(Y1,Y2,Y2,Y1), col = "#edae9b", lwd = 0.5) # Capitanian
polygon(-c(259.51,259.51,254.14,254.14), c(Y1,Y2,Y2,Y1), col = "#f1c1b2", lwd = 0.5) # Wuchiapingian
polygon(-c(254.14,254.14,251.902,251.902), c(Y1,Y2,Y2,Y1), col = "#f3cbbe", lwd = 0.5) # Changhsingian
polygon(-c(251.902,251.902,251.2,251.2), c(Y1,Y2,Y2,Y1), col = "#a06aa7", lwd = 0.5) # Induan
polygon(-c(251.2,251.2,247.2,247.2), c(Y1,Y2,Y2,Y1), col = "#aa74ac", lwd = 0.5) # Olenekian
polygon(-c(247.2,247.2,242,242), c(Y1,Y2,Y2,Y1), col = "#b58ebc", lwd = 0.5) # Anisian
polygon(-c(242,242,237,237), c(Y1,Y2,Y2,Y1), col = "#c099c2", lwd = 0.5) # Ladinian
polygon(-c(237,237,227,227), c(Y1,Y2,Y2,Y1), col = "#c2aace", lwd = 0.5) # Carnian
}


########################
## ONLY POLYNEOPTERA  ##
########################

############################## Speciation and extinction rates

time1=c(-204.52759426356192, -204.62767992272262,-204.72776558188332,-204.82785124104402,-204.9279369002047,-205.0280225593654,-205.1281082185261,-205.2281938776868,-205.3282795368475,-205.4283651960082,-205.5284508551689,-205.6285365143296,-205.7286221734903,-205.828707832651,-205.92879349181166,-206.02887915097236,-206.12896481013306,-206.22905046929375,-206.32913612845445,-206.42922178761515,-206.52930744677585,-206.62939310593654,-206.72947876509724,-206.82956442425794,-206.92965008341864,-207.02973574257933,-207.12982140174003,-207.22990706090073,-207.32999272006143,-207.43007837922212,-207.53016403838282,-207.63024969754352,-207.73033535670422,-207.83042101586489,-207.93050667502558,-208.03059233418628,-208.13067799334698,-208.23076365250768,-208.33084931166837,-208.43093497082907,-208.53102062998977,-208.63110628915047,-208.73119194831116,-208.83127760747186,-208.93136326663256,-209.03144892579326,-209.13153458495395,-209.23162024411465,-209.33170590327535,-209.43179156243605,-209.53187722159674,-209.6319628807574,-209.7320485399181,-209.8321341990788,-209.9322198582395,-210.0323055174002,-210.1323911765609,-210.2324768357216,-210.3325624948823,-210.432648154043,-210.5327338132037,-210.6328194723644,-210.7329051315251,-210.83299079068578,-210.93307644984648,-211.03316210900718,-211.13324776816788,-211.23333342732857,-211.33341908648927,-211.43350474564997,-211.53359040481067,-211.63367606397134,-211.73376172313203,-211.83384738229273,-211.93393304145343,-212.03401870061413,-212.13410435977482,-212.23419001893552,-212.33427567809622,-212.43436133725692,-212.5344469964176,-212.6345326555783,-212.734618314739,-212.8347039738997,-212.9347896330604,-213.0348752922211,-213.1349609513818,-213.2350466105425,-213.33513226970317,-213.43521792886386,-213.53530358802456,-213.63538924718526,-213.73547490634596,-213.83556056550665,-213.93564622466735,-214.03573188382805,-214.13581754298875,-214.23590320214944,-214.33598886131014,-214.43607452047084,-214.53616017963154,-214.63624583879223,-214.73633149795293,-214.83641715711363,-214.93650281627433,-215.03658847543502,-215.13667413459572,-215.2367597937564,-215.3368454529171,-215.4369311120778,-215.53701677123848,-215.63710243039918,-215.73718808955988,-215.83727374872058,-215.93735940788127,-216.03744506704197,-216.13753072620267,-216.23761638536337,-216.33770204452406,-216.43778770368476,-216.53787336284546,-216.63795902200616,-216.73804468116685,-216.83813034032755,-216.93821599948825,-217.03830165864892,-217.13838731780962,-217.23847297697031,-217.338558636131,-217.4386442952917,-217.5387299544524,-217.6388156136131,-217.7389012727738,-217.8389869319345,-217.9390725910952,-218.0391582502559,-218.1392439094166,-218.2393295685773,-218.339415227738,-218.43950088689868,-218.53958654605938,-218.63967220522008,-218.73975786438078,-218.83984352354148,-218.93992918270217,-219.04001484186284,-219.14010050102354,-219.24018616018424,-219.34027181934493,-219.44035747850563,-219.54044313766633,-219.64052879682703,-219.74061445598772,-219.84070011514842,-219.94078577430912,-220.04087143346982,-220.14095709263052,-220.2410427517912,-220.3411284109519,-220.4412140701126,-220.5412997292733,-220.64138538843397,-220.74147104759467,-220.84155670675537,-220.94164236591607,-221.04172802507676,-221.14181368423746,-221.24189934339816,-221.34198500255886,-221.44207066171955,-221.54215632088025,-221.64224198004095,-221.74232763920165,-221.84241329836235,-221.94249895752304,-222.04258461668374,-222.14267027584444,-222.24275593500514,-222.34284159416583,-222.44292725332653,-222.54301291248723,-222.64309857164793,-222.7431842308086,-222.8432698899693,-222.94335554913,-223.0434412082907,-223.14352686745138,-223.24361252661208,-223.34369818577278,-223.44378384493348,-223.54386950409418,-223.64395516325487,-223.74404082241557,-223.84412648157627,-223.94421214073697,-224.04429779989766,-224.14438345905836,-224.24446911821906,-224.34455477737973,-224.44464043654042,-224.54472609570112,-224.64481175486182,-224.74489741402252,-224.84498307318322,-224.9450687323439,-225.0451543915046,-225.1452400506653,-225.245325709826,-225.3454113689867,-225.4454970281474,-225.5455826873081,-225.6456683464688,-225.7457540056295,-225.8458396647902,-225.9459253239509,-226.0460109831116,-226.14609664227228,-226.24618230143298,-226.34626796059368,-226.44635361975435,-226.54643927891505,-226.64652493807574,-226.74661059723644,-226.84669625639714,-226.94678191555784,-227.04686757471853,-227.14695323387923,-227.24703889303993,-227.34712455220063,-227.44721021136132,-227.54729587052202,-227.64738152968272,-227.74746718884342,-227.8475528480041,-227.9476385071648,-228.04772416632548,-228.14780982548618,-228.24789548464688,-228.34798114380757,-228.44806680296827,-228.54815246212897,-228.64823812128967,-228.74832378045036,-228.84840943961106,-228.94849509877176,-229.04858075793246,-229.14866641709315,-229.24875207625385,-229.34883773541455,-229.44892339457525,-229.54900905373594,-229.64909471289664,-229.74918037205734,-229.84926603121804,-229.94935169037873,-230.04943734953943,-230.1495230087001,-230.2496086678608,-230.3496943270215,-230.4497799861822,-230.5498656453429,-230.6499513045036,-230.7500369636643,-230.85012262282498,-230.95020828198568,-231.05029394114638,-231.15037960030708,-231.25046525946777,-231.35055091862847,-231.45063657778917,-231.55072223694987,-231.65080789611056,-231.75089355527123,-231.85097921443193,-231.95106487359263,-232.05115053275333,-232.15123619191402,-232.25132185107472,-232.35140751023542,-232.45149316939612,-232.5515788285568,-232.6516644877175,-232.7517501468782,-232.8518358060389,-232.9519214651996,-233.0520071243603,-233.152092783521,-233.2521784426817,-233.3522641018424,-233.4523497610031,-233.5524354201638,-233.6525210793245,-233.75260673848518,-233.85269239764588,-233.95277805680655,-234.05286371596725,-234.15294937512795,-234.25303503428864,-234.35312069344934,-234.45320635261004,-234.55329201177074,-234.65337767093143,-234.75346333009213,-234.85354898925283,-234.95363464841353,-235.05372030757422,-235.15380596673492,-235.25389162589562,-235.3539772850563,-235.454062944217,-235.55414860337768,-235.65423426253838,-235.75431992169908,-235.85440558085978,-235.95449124002047,-236.05457689918117,-236.15466255834187,-236.25474821750257,-236.35483387666326,-236.45491953582396,-236.55500519498466,-236.65509085414536,-236.75517651330605,-236.85526217246675,-236.95534783162745,-237.05543349078815,-237.15551914994884,-237.25560480910954,-237.35569046827024,-237.45577612743094,-237.55586178659163,-237.6559474457523,-237.756033104913,-237.8561187640737,-237.9562044232344,-238.0562900823951,-238.1563757415558,-238.2564614007165,-238.3565470598772,-238.45663271903788,-238.55671837819858,-238.65680403735928,-238.75688969651998,-238.85697535568067,-238.95706101484134,-239.05714667400204,-239.15723233316274,-239.25731799232344,-239.35740365148413,-239.45748931064483,-239.55757496980553,-239.65766062896623,-239.75774628812692,-239.85783194728762,-239.95791760644832,-240.05800326560902,-240.15808892476971,-240.2581745839304,-240.3582602430911,-240.4583459022518,-240.5584315614125,-240.6585172205732,-240.7586028797339,-240.8586885388946,-240.9587741980553,-241.058859857216,-241.1589455163767,-241.25903117553736,-241.35911683469806,-241.45920249385875,-241.55928815301945,-241.65937381218015,-241.75945947134085,-241.85954513050154,-241.95963078966224,-242.05971644882294,-242.15980210798364,-242.25988776714433,-242.35997342630503,-242.46005908546573,-242.56014474462643,-242.6602304037871,-242.7603160629478,-242.8604017221085,-242.9604873812692,-243.0605730404299,-243.16065869959058,-243.26074435875128,-243.36083001791198,-243.46091567707268,-243.56100133623337,-243.66108699539407,-243.76117265455477,-243.86125831371547,-243.96134397287616,-244.06142963203686,-244.16151529119756,-244.26160095035826,-244.36168660951896,-244.46177226867965,-244.56185792784035,-244.66194358700105,-244.76202924616175,-244.86211490532244,-244.9622005644831,-245.0622862236438,-245.1623718828045,-245.2624575419652,-245.3625432011259,-245.4626288602866,-245.5627145194473,-245.662800178608,-245.7628858377687,-245.8629714969294,-245.9630571560901,-246.06314281525079,-246.16322847441148,-246.26331413357218,-246.36339979273285,-246.46348545189355,-246.56357111105424,-246.66365677021494,-246.76374242937564,-246.86382808853634,-246.96391374769703,-247.06399940685773,-247.16408506601843,-247.26417072517913,-247.36425638433982,-247.46434204350052,-247.56442770266122,-247.66451336182192,-247.76459902098262,-247.8646846801433,-247.964770339304,-248.0648559984647,-248.1649416576254,-248.2650273167861,-248.3651129759468,-248.4651986351075,-248.5652842942682,-248.66536995342886,-248.76545561258956,-248.86554127175026,-248.96562693091096,-249.06571259007166,-249.16579824923235,-249.26588390839305,-249.36596956755375,-249.46605522671445,-249.56614088587514,-249.66622654503584,-249.76631220419654,-249.86639786335724,-249.96648352251793,-250.0665691816786,-250.1666548408393,-250.2667405,-250.3668261591607,-250.4669118183214,-250.5669974774821,-250.6670831366428,-250.76716879580349,-250.86725445496418,-250.96734011412488,-251.06742577328558,-251.16751143244628,-251.26759709160697,-251.36768275076767,-251.46776840992837,-251.56785406908907,-251.66793972824976,-251.76802538741046,-251.86811104657116,-251.96819670573186,-252.06828236489255,-252.16836802405325,-252.26845368321395,-252.36853934237462,-252.46862500153532,-252.568710660696,-252.6687963198567,-252.7688819790174,-252.8689676381781,-252.9690532973388,-253.0691389564995,-253.1692246156602,-253.2693102748209,-253.3693959339816,-253.4694815931423,-253.569567252303,-253.6696529114637,-253.76973857062436,-253.86982422978505,-253.96990988894575,-254.06999554810645,-254.17008120726715,-254.27016686642784,-254.37025252558854,-254.47033818474924,-254.57042384390994,-254.67050950307063,-254.77059516223133,-254.87068082139203,-254.97076648055273,-255.07085213971342,-255.17093779887412,-255.27102345803482,-255.37110911719552,-255.4711947763562,-255.5712804355169,-255.6713660946776,-255.7714517538383,-255.871537412999,-255.9716230721597,-256.0717087313204,-256.17179439048107,-256.2718800496418,-256.37196570880246,-256.4720513679632,-256.57213702712386,-256.6722226862846,-256.77230834544525,-256.872394004606,-256.97247966376665,-257.0725653229273,-257.17265098208804,-257.2727366412487,-257.37282230040944,-257.4729079595701,-257.57299361873083,-257.6730792778915,-257.77316493705223,-257.87325059621287,-257.9733362553736,-258.07342191453426,-258.173507573695,-258.27359323285566,-258.3736788920164,-258.47376455117706,-258.5738502103378,-258.67393586949845,-258.7740215286592,-258.87410718781985,-258.9741928469806,-259.07427850614124,-259.174364165302,-259.27444982446264,-259.3745354836234,-259.47462114278403,-259.5747068019448,-259.6747924611054,-259.7748781202662,-259.8749637794268,-259.9750494385876,-260.0751350977482,-260.17522075690897,-260.2753064160696,-260.37539207523037,-260.475477734391,-260.57556339355176,-260.6756490527124,-260.77573471187304,-260.8758203710338,-260.97590603019444,-261.0759916893552,-261.17607734851583,-261.2761630076766,-261.3762486668372,-261.476334325998,-261.5764199851586,-261.6765056443194,-261.77659130348,-261.8766769626408,-261.9767626218014,-262.07684828096217,-262.1769339401228,-262.27701959928356,-262.3771052584442,-262.47719091760496,-262.5772765767656,-262.67736223592635,-262.777447895087,-262.87753355424775,-262.9776192134084,-263.07770487256914,-263.1777905317298,-263.27787619089054,-263.3779618500512,-263.47804750921193,-263.5781331683726,-263.6782188275333,-263.77830448669397,-263.8783901458547,-263.97847580501536,-264.0785614641761,-264.17864712333676,-264.2787327824975,-264.37881844165815,-264.4789041008188,-264.57898975997955,-264.6790754191402,-264.77916107830094,-264.8792467374616,-264.97933239662234,-265.079418055783,-265.17950371494373,-265.2795893741044,-265.37967503326513,-265.47976069242577,-265.5798463515865,-265.67993201074717,-265.7800176699079,-265.88010332906856,-265.9801889882293,-266.08027464738996,-266.1803603065507,-266.28044596571135,-266.3805316248721,-266.48061728403275,-266.5807029431935,-266.68078860235414,-266.7808742615149,-266.88095992067554,-266.9810455798363,-267.08113123899693,-267.1812168981577,-267.2813025573183,-267.3813882164791,-267.4814738756397,-267.5815595348005,-267.6816451939611,-267.78173085312187,-267.8818165122825,-267.98190217144327,-268.0819878306039,-268.18207348976466,-268.2821591489253,-268.38224480808594,-268.4823304672467,-268.58241612640734,-268.6825017855681,-268.78258744472873,-268.8826731038895,-268.98275876305013,-269.0828444222109,-269.1829300813715,-269.2830157405323,-269.3831013996929,-269.4831870588537,-269.5832727180143,-269.68335837717507,-269.7834440363357,-269.88352969549646,-269.9836153546571,-270.08370101381786,-270.1837866729785,-270.28387233213925,-270.3839579912999,-270.48404365046065,-270.5841293096213,-270.68421496878204,-270.7843006279427,-270.88438628710344,-270.9844719462641,-271.08455760542483,-271.1846432645855,-271.28472892374623,-271.38481458290687,-271.4849002420676,-271.58498590122826,-271.685071560389,-271.78515721954966,-271.8852428787104,-271.98532853787106,-272.0854141970317,-272.18549985619245,-272.2855855153531,-272.38567117451385,-272.4857568336745,-272.58584249283524,-272.6859281519959,-272.78601381115664,-272.8860994703173,-272.98618512947803,-273.08627078863867,-273.1863564477994,-273.28644210696007,-273.3865277661208,-273.48661342528146,-273.5866990844422,-273.68678474360286,-273.7868704027636,-273.88695606192425,-273.987041721085,-274.08712738024565,-274.1872130394064,-274.28729869856704,-274.3873843577278,-274.48747001688844,-274.5875556760492,-274.68764133520983,-274.7877269943706,-274.8878126535312,-274.987898312692,-275.0879839718526,-275.1880696310134,-275.288155290174,-275.3882409493348,-275.4883266084954,-275.58841226765617,-275.6884979268168,-275.78858358597745,-275.8886692451382,-275.98875490429884,-276.0888405634596,-276.18892622262024,-276.289011881781,-276.38909754094163,-276.4891832001024,-276.58926885926303,-276.6893545184238,-276.7894401775844,-276.8895258367452,-276.9896114959058,-277.0896971550666,-277.1897828142272,-277.28986847338797,-277.3899541325486,-277.49003979170936,-277.59012545087,-277.69021111003076,-277.7902967691914,-277.89038242835215,-277.9904680875128,-278.09055374667355,-278.1906394058342,-278.29072506499494,-278.3908107241556,-278.49089638331634,-278.590982042477,-278.69106770163773,-278.7911533607984,-278.89123901995913,-278.99132467911977,-279.0914103382805,-279.19149599744117,-279.2915816566019,-279.39166731576256,-279.4917529749232,-279.59183863408396,-279.6919242932446,-279.79200995240535,-279.892095611566,-279.99218127072675,-280.0922669298874,-280.19235258904814,-280.2924382482088,-280.39252390736954,-280.4926095665302,-280.59269522569093,-280.6927808848516,-280.7928665440123,-280.89295220317297,-280.9930378623337,-281.09312352149436,-281.1932091806551,-281.29329483981576,-281.3933804989765,-281.49346615813715,-281.5935518172979,-281.69363747645855,-281.7937231356193,-281.89380879477994,-281.9938944539407,-282.09398011310134,-282.1940657722621,-282.29415143142273,-282.3942370905835,-282.49432274974413,-282.5944084089049,-282.6944940680655,-282.7945797272263,-282.8946653863869,-282.9947510455477,-283.0948367047083,-283.19492236386895,-283.2950080230297,-283.39509368219035,-283.4951793413511,-283.59526500051174,-283.6953506596725,-283.79543631883314,-283.8955219779939,-283.99560763715454,-284.0956932963153,-284.19577895547593,-284.2958646146367,-284.3959502737973,-284.4960359329581,-284.5961215921187,-284.6962072512795,-284.7962929104401,-284.89637856960087,-284.9964642287615,-285.09654988792227,-285.1966355470829,-285.29672120624366,-285.3968068654043,-285.49689252456506,-285.5969781837257,-285.69706384288645,-285.7971495020471,-285.89723516120785,-285.9973208203685,-286.09740647952924,-286.1974921386899,-286.29757779785064,-286.3976634570113,-286.49774911617203,-286.5978347753327,-286.6979204344934,-286.79800609365407,-286.8980917528147,-286.99817741197546,-287.0982630711361,-287.19834873029686,-287.2984343894575,-287.39852004861825,-287.4986057077789,-287.59869136693965,-287.6987770261003,-287.79886268526104,-287.8989483444217,-287.99903400358244,-288.0991196627431,-288.19920532190383,-288.2992909810645,-288.3993766402252,-288.49946229938587,-288.5995479585466,-288.69963361770726,-288.799719276868,-288.89980493602866,-288.9998905951894,-289.09997625435005,-289.2000619135108,-289.30014757267145,-289.4002332318322,-289.50031889099284,-289.6004045501536,-289.70049020931424,-289.800575868475,-289.90066152763563,-290.0007471867964,-290.10083284595703,-290.2009185051178,-290.3010041642784,-290.4010898234392,-290.5011754825998,-290.60126114176046,-290.7013468009212,-290.80143246008186,-290.9015181192426,-291.00160377840325,-291.101689437564,-291.20177509672465,-291.3018607558854,-291.40194641504604,-291.5020320742068,-291.60211773336744,-291.7022033925282,-291.80228905168883,-291.9023747108496,-292.0024603700102,-292.102546029171,-292.2026316883316,-292.3027173474924,-292.402803006653,-292.50288866581377,-292.6029743249744,-292.70305998413517,-292.8031456432958,-292.90323130245656,-293.0033169616172,-293.10340262077796,-293.2034882799386,-293.30357393909935,-293.40365959826,-293.50374525742075)
time2=c(-204.52759426356192, -204.62767992272262,-204.72776558188332,-204.82785124104402,-204.9279369002047,-205.0280225593654,-205.1281082185261,-205.2281938776868,-205.3282795368475,-205.4283651960082,-205.5284508551689,-205.6285365143296,-205.7286221734903,-205.828707832651,-205.92879349181166,-206.02887915097236,-206.12896481013306,-206.22905046929375,-206.32913612845445,-206.42922178761515,-206.52930744677585,-206.62939310593654,-206.72947876509724,-206.82956442425794,-206.92965008341864,-207.02973574257933,-207.12982140174003,-207.22990706090073,-207.32999272006143,-207.43007837922212,-207.53016403838282,-207.63024969754352,-207.73033535670422,-207.83042101586489,-207.93050667502558,-208.03059233418628,-208.13067799334698,-208.23076365250768,-208.33084931166837,-208.43093497082907,-208.53102062998977,-208.63110628915047,-208.73119194831116,-208.83127760747186,-208.93136326663256,-209.03144892579326,-209.13153458495395,-209.23162024411465,-209.33170590327535,-209.43179156243605,-209.53187722159674,-209.6319628807574,-209.7320485399181,-209.8321341990788,-209.9322198582395,-210.0323055174002,-210.1323911765609,-210.2324768357216,-210.3325624948823,-210.432648154043,-210.5327338132037,-210.6328194723644,-210.7329051315251,-210.83299079068578,-210.93307644984648,-211.03316210900718,-211.13324776816788,-211.23333342732857,-211.33341908648927,-211.43350474564997,-211.53359040481067,-211.63367606397134,-211.73376172313203,-211.83384738229273,-211.93393304145343,-212.03401870061413,-212.13410435977482,-212.23419001893552,-212.33427567809622,-212.43436133725692,-212.5344469964176,-212.6345326555783,-212.734618314739,-212.8347039738997,-212.9347896330604,-213.0348752922211,-213.1349609513818,-213.2350466105425,-213.33513226970317,-213.43521792886386,-213.53530358802456,-213.63538924718526,-213.73547490634596,-213.83556056550665,-213.93564622466735,-214.03573188382805,-214.13581754298875,-214.23590320214944,-214.33598886131014,-214.43607452047084,-214.53616017963154,-214.63624583879223,-214.73633149795293,-214.83641715711363,-214.93650281627433,-215.03658847543502,-215.13667413459572,-215.2367597937564,-215.3368454529171,-215.4369311120778,-215.53701677123848,-215.63710243039918,-215.73718808955988,-215.83727374872058,-215.93735940788127,-216.03744506704197,-216.13753072620267,-216.23761638536337,-216.33770204452406,-216.43778770368476,-216.53787336284546,-216.63795902200616,-216.73804468116685,-216.83813034032755,-216.93821599948825,-217.03830165864892,-217.13838731780962,-217.23847297697031,-217.338558636131,-217.4386442952917,-217.5387299544524,-217.6388156136131,-217.7389012727738,-217.8389869319345,-217.9390725910952,-218.0391582502559,-218.1392439094166,-218.2393295685773,-218.339415227738,-218.43950088689868,-218.53958654605938,-218.63967220522008,-218.73975786438078,-218.83984352354148,-218.93992918270217,-219.04001484186284,-219.14010050102354,-219.24018616018424,-219.34027181934493,-219.44035747850563,-219.54044313766633,-219.64052879682703,-219.74061445598772,-219.84070011514842,-219.94078577430912,-220.04087143346982,-220.14095709263052,-220.2410427517912,-220.3411284109519,-220.4412140701126,-220.5412997292733,-220.64138538843397,-220.74147104759467,-220.84155670675537,-220.94164236591607,-221.04172802507676,-221.14181368423746,-221.24189934339816,-221.34198500255886,-221.44207066171955,-221.54215632088025,-221.64224198004095,-221.74232763920165,-221.84241329836235,-221.94249895752304,-222.04258461668374,-222.14267027584444,-222.24275593500514,-222.34284159416583,-222.44292725332653,-222.54301291248723,-222.64309857164793,-222.7431842308086,-222.8432698899693,-222.94335554913,-223.0434412082907,-223.14352686745138,-223.24361252661208,-223.34369818577278,-223.44378384493348,-223.54386950409418,-223.64395516325487,-223.74404082241557,-223.84412648157627,-223.94421214073697,-224.04429779989766,-224.14438345905836,-224.24446911821906,-224.34455477737973,-224.44464043654042,-224.54472609570112,-224.64481175486182,-224.74489741402252,-224.84498307318322,-224.9450687323439,-225.0451543915046,-225.1452400506653,-225.245325709826,-225.3454113689867,-225.4454970281474,-225.5455826873081,-225.6456683464688,-225.7457540056295,-225.8458396647902,-225.9459253239509,-226.0460109831116,-226.14609664227228,-226.24618230143298,-226.34626796059368,-226.44635361975435,-226.54643927891505,-226.64652493807574,-226.74661059723644,-226.84669625639714,-226.94678191555784,-227.04686757471853,-227.14695323387923,-227.24703889303993,-227.34712455220063,-227.44721021136132,-227.54729587052202,-227.64738152968272,-227.74746718884342,-227.8475528480041,-227.9476385071648,-228.04772416632548,-228.14780982548618,-228.24789548464688,-228.34798114380757,-228.44806680296827,-228.54815246212897,-228.64823812128967,-228.74832378045036,-228.84840943961106,-228.94849509877176,-229.04858075793246,-229.14866641709315,-229.24875207625385,-229.34883773541455,-229.44892339457525,-229.54900905373594,-229.64909471289664,-229.74918037205734,-229.84926603121804,-229.94935169037873,-230.04943734953943,-230.1495230087001,-230.2496086678608,-230.3496943270215,-230.4497799861822,-230.5498656453429,-230.6499513045036,-230.7500369636643,-230.85012262282498,-230.95020828198568,-231.05029394114638,-231.15037960030708,-231.25046525946777,-231.35055091862847,-231.45063657778917,-231.55072223694987,-231.65080789611056,-231.75089355527123,-231.85097921443193,-231.95106487359263,-232.05115053275333,-232.15123619191402,-232.25132185107472,-232.35140751023542,-232.45149316939612,-232.5515788285568,-232.6516644877175,-232.7517501468782,-232.8518358060389,-232.9519214651996,-233.0520071243603,-233.152092783521,-233.2521784426817,-233.3522641018424,-233.4523497610031,-233.5524354201638,-233.6525210793245,-233.75260673848518,-233.85269239764588,-233.95277805680655,-234.05286371596725,-234.15294937512795,-234.25303503428864,-234.35312069344934,-234.45320635261004,-234.55329201177074,-234.65337767093143,-234.75346333009213,-234.85354898925283,-234.95363464841353,-235.05372030757422,-235.15380596673492,-235.25389162589562,-235.3539772850563,-235.454062944217,-235.55414860337768,-235.65423426253838,-235.75431992169908,-235.85440558085978,-235.95449124002047,-236.05457689918117,-236.15466255834187,-236.25474821750257,-236.35483387666326,-236.45491953582396,-236.55500519498466,-236.65509085414536,-236.75517651330605,-236.85526217246675,-236.95534783162745,-237.05543349078815,-237.15551914994884,-237.25560480910954,-237.35569046827024,-237.45577612743094,-237.55586178659163,-237.6559474457523,-237.756033104913,-237.8561187640737,-237.9562044232344,-238.0562900823951,-238.1563757415558,-238.2564614007165,-238.3565470598772,-238.45663271903788,-238.55671837819858,-238.65680403735928,-238.75688969651998,-238.85697535568067,-238.95706101484134,-239.05714667400204,-239.15723233316274,-239.25731799232344,-239.35740365148413,-239.45748931064483,-239.55757496980553,-239.65766062896623,-239.75774628812692,-239.85783194728762,-239.95791760644832,-240.05800326560902,-240.15808892476971,-240.2581745839304,-240.3582602430911,-240.4583459022518,-240.5584315614125,-240.6585172205732,-240.7586028797339,-240.8586885388946,-240.9587741980553,-241.058859857216,-241.1589455163767,-241.25903117553736,-241.35911683469806,-241.45920249385875,-241.55928815301945,-241.65937381218015,-241.75945947134085,-241.85954513050154,-241.95963078966224,-242.05971644882294,-242.15980210798364,-242.25988776714433,-242.35997342630503,-242.46005908546573,-242.56014474462643,-242.6602304037871,-242.7603160629478,-242.8604017221085,-242.9604873812692,-243.0605730404299,-243.16065869959058,-243.26074435875128,-243.36083001791198,-243.46091567707268,-243.56100133623337,-243.66108699539407,-243.76117265455477,-243.86125831371547,-243.96134397287616,-244.06142963203686,-244.16151529119756,-244.26160095035826,-244.36168660951896,-244.46177226867965,-244.56185792784035,-244.66194358700105,-244.76202924616175,-244.86211490532244,-244.9622005644831,-245.0622862236438,-245.1623718828045,-245.2624575419652,-245.3625432011259,-245.4626288602866,-245.5627145194473,-245.662800178608,-245.7628858377687,-245.8629714969294,-245.9630571560901,-246.06314281525079,-246.16322847441148,-246.26331413357218,-246.36339979273285,-246.46348545189355,-246.56357111105424,-246.66365677021494,-246.76374242937564,-246.86382808853634,-246.96391374769703,-247.06399940685773,-247.16408506601843,-247.26417072517913,-247.36425638433982,-247.46434204350052,-247.56442770266122,-247.66451336182192,-247.76459902098262,-247.8646846801433,-247.964770339304,-248.0648559984647,-248.1649416576254,-248.2650273167861,-248.3651129759468,-248.4651986351075,-248.5652842942682,-248.66536995342886,-248.76545561258956,-248.86554127175026,-248.96562693091096,-249.06571259007166,-249.16579824923235,-249.26588390839305,-249.36596956755375,-249.46605522671445,-249.56614088587514,-249.66622654503584,-249.76631220419654,-249.86639786335724,-249.96648352251793,-250.0665691816786,-250.1666548408393,-250.2667405,-250.3668261591607,-250.4669118183214,-250.5669974774821,-250.6670831366428,-250.76716879580349,-250.86725445496418,-250.96734011412488,-251.06742577328558,-251.16751143244628,-251.26759709160697,-251.36768275076767,-251.46776840992837,-251.56785406908907,-251.66793972824976,-251.76802538741046,-251.86811104657116,-251.96819670573186,-252.06828236489255,-252.16836802405325,-252.26845368321395,-252.36853934237462,-252.46862500153532,-252.568710660696,-252.6687963198567,-252.7688819790174,-252.8689676381781,-252.9690532973388,-253.0691389564995,-253.1692246156602,-253.2693102748209,-253.3693959339816,-253.4694815931423,-253.569567252303,-253.6696529114637,-253.76973857062436,-253.86982422978505,-253.96990988894575,-254.06999554810645,-254.17008120726715,-254.27016686642784,-254.37025252558854,-254.47033818474924,-254.57042384390994,-254.67050950307063,-254.77059516223133,-254.87068082139203,-254.97076648055273,-255.07085213971342,-255.17093779887412,-255.27102345803482,-255.37110911719552,-255.4711947763562,-255.5712804355169,-255.6713660946776,-255.7714517538383,-255.871537412999,-255.9716230721597,-256.0717087313204,-256.17179439048107,-256.2718800496418,-256.37196570880246,-256.4720513679632,-256.57213702712386,-256.6722226862846,-256.77230834544525,-256.872394004606,-256.97247966376665,-257.0725653229273,-257.17265098208804,-257.2727366412487,-257.37282230040944,-257.4729079595701,-257.57299361873083,-257.6730792778915,-257.77316493705223,-257.87325059621287,-257.9733362553736,-258.07342191453426,-258.173507573695,-258.27359323285566,-258.3736788920164,-258.47376455117706,-258.5738502103378,-258.67393586949845,-258.7740215286592,-258.87410718781985,-258.9741928469806,-259.07427850614124,-259.174364165302,-259.27444982446264,-259.3745354836234,-259.47462114278403,-259.5747068019448,-259.6747924611054,-259.7748781202662,-259.8749637794268,-259.9750494385876,-260.0751350977482,-260.17522075690897,-260.2753064160696,-260.37539207523037,-260.475477734391,-260.57556339355176,-260.6756490527124,-260.77573471187304,-260.8758203710338,-260.97590603019444,-261.0759916893552,-261.17607734851583,-261.2761630076766,-261.3762486668372,-261.476334325998,-261.5764199851586,-261.6765056443194,-261.77659130348,-261.8766769626408,-261.9767626218014,-262.07684828096217,-262.1769339401228,-262.27701959928356,-262.3771052584442,-262.47719091760496,-262.5772765767656,-262.67736223592635,-262.777447895087,-262.87753355424775,-262.9776192134084,-263.07770487256914,-263.1777905317298,-263.27787619089054,-263.3779618500512,-263.47804750921193,-263.5781331683726,-263.6782188275333,-263.77830448669397,-263.8783901458547,-263.97847580501536,-264.0785614641761,-264.17864712333676,-264.2787327824975,-264.37881844165815,-264.4789041008188,-264.57898975997955,-264.6790754191402,-264.77916107830094,-264.8792467374616,-264.97933239662234,-265.079418055783,-265.17950371494373,-265.2795893741044,-265.37967503326513,-265.47976069242577,-265.5798463515865,-265.67993201074717,-265.7800176699079,-265.88010332906856,-265.9801889882293,-266.08027464738996,-266.1803603065507,-266.28044596571135,-266.3805316248721,-266.48061728403275,-266.5807029431935,-266.68078860235414,-266.7808742615149,-266.88095992067554,-266.9810455798363,-267.08113123899693,-267.1812168981577,-267.2813025573183,-267.3813882164791,-267.4814738756397,-267.5815595348005,-267.6816451939611,-267.78173085312187,-267.8818165122825,-267.98190217144327,-268.0819878306039,-268.18207348976466,-268.2821591489253,-268.38224480808594,-268.4823304672467,-268.58241612640734,-268.6825017855681,-268.78258744472873,-268.8826731038895,-268.98275876305013,-269.0828444222109,-269.1829300813715,-269.2830157405323,-269.3831013996929,-269.4831870588537,-269.5832727180143,-269.68335837717507,-269.7834440363357,-269.88352969549646,-269.9836153546571,-270.08370101381786,-270.1837866729785,-270.28387233213925,-270.3839579912999,-270.48404365046065,-270.5841293096213,-270.68421496878204,-270.7843006279427,-270.88438628710344,-270.9844719462641,-271.08455760542483,-271.1846432645855,-271.28472892374623,-271.38481458290687,-271.4849002420676,-271.58498590122826,-271.685071560389,-271.78515721954966,-271.8852428787104,-271.98532853787106,-272.0854141970317,-272.18549985619245,-272.2855855153531,-272.38567117451385,-272.4857568336745,-272.58584249283524,-272.6859281519959,-272.78601381115664,-272.8860994703173,-272.98618512947803,-273.08627078863867,-273.1863564477994,-273.28644210696007,-273.3865277661208,-273.48661342528146,-273.5866990844422,-273.68678474360286,-273.7868704027636,-273.88695606192425,-273.987041721085,-274.08712738024565,-274.1872130394064,-274.28729869856704,-274.3873843577278,-274.48747001688844,-274.5875556760492,-274.68764133520983,-274.7877269943706,-274.8878126535312,-274.987898312692,-275.0879839718526,-275.1880696310134,-275.288155290174,-275.3882409493348,-275.4883266084954,-275.58841226765617,-275.6884979268168,-275.78858358597745,-275.8886692451382,-275.98875490429884,-276.0888405634596,-276.18892622262024,-276.289011881781,-276.38909754094163,-276.4891832001024,-276.58926885926303,-276.6893545184238,-276.7894401775844,-276.8895258367452,-276.9896114959058,-277.0896971550666,-277.1897828142272,-277.28986847338797,-277.3899541325486,-277.49003979170936,-277.59012545087,-277.69021111003076,-277.7902967691914,-277.89038242835215,-277.9904680875128,-278.09055374667355,-278.1906394058342,-278.29072506499494,-278.3908107241556,-278.49089638331634,-278.590982042477,-278.69106770163773,-278.7911533607984,-278.89123901995913,-278.99132467911977,-279.0914103382805,-279.19149599744117,-279.2915816566019,-279.39166731576256,-279.4917529749232,-279.59183863408396,-279.6919242932446,-279.79200995240535,-279.892095611566,-279.99218127072675,-280.0922669298874,-280.19235258904814,-280.2924382482088,-280.39252390736954,-280.4926095665302,-280.59269522569093,-280.6927808848516,-280.7928665440123,-280.89295220317297,-280.9930378623337,-281.09312352149436,-281.1932091806551,-281.29329483981576,-281.3933804989765,-281.49346615813715,-281.5935518172979,-281.69363747645855,-281.7937231356193,-281.89380879477994,-281.9938944539407,-282.09398011310134,-282.1940657722621,-282.29415143142273,-282.3942370905835,-282.49432274974413,-282.5944084089049,-282.6944940680655,-282.7945797272263,-282.8946653863869,-282.9947510455477,-283.0948367047083,-283.19492236386895,-283.2950080230297,-283.39509368219035,-283.4951793413511,-283.59526500051174,-283.6953506596725,-283.79543631883314,-283.8955219779939,-283.99560763715454,-284.0956932963153,-284.19577895547593,-284.2958646146367,-284.3959502737973,-284.4960359329581,-284.5961215921187,-284.6962072512795,-284.7962929104401,-284.89637856960087,-284.9964642287615,-285.09654988792227,-285.1966355470829,-285.29672120624366,-285.3968068654043,-285.49689252456506,-285.5969781837257,-285.69706384288645,-285.7971495020471,-285.89723516120785,-285.9973208203685,-286.09740647952924,-286.1974921386899,-286.29757779785064,-286.3976634570113,-286.49774911617203,-286.5978347753327,-286.6979204344934,-286.79800609365407,-286.8980917528147,-286.99817741197546,-287.0982630711361,-287.19834873029686,-287.2984343894575,-287.39852004861825,-287.4986057077789,-287.59869136693965,-287.6987770261003,-287.79886268526104,-287.8989483444217,-287.99903400358244,-288.0991196627431,-288.19920532190383,-288.2992909810645,-288.3993766402252,-288.49946229938587,-288.5995479585466,-288.69963361770726,-288.799719276868,-288.89980493602866,-288.9998905951894,-289.09997625435005,-289.2000619135108,-289.30014757267145,-289.4002332318322,-289.50031889099284,-289.6004045501536,-289.70049020931424,-289.800575868475,-289.90066152763563,-290.0007471867964,-290.10083284595703,-290.2009185051178,-290.3010041642784,-290.4010898234392,-290.5011754825998,-290.60126114176046,-290.7013468009212,-290.80143246008186,-290.9015181192426,-291.00160377840325,-291.101689437564,-291.20177509672465,-291.3018607558854,-291.40194641504604,-291.5020320742068,-291.60211773336744,-291.7022033925282,-291.80228905168883,-291.9023747108496,-292.0024603700102,-292.102546029171,-292.2026316883316,-292.3027173474924,-292.402803006653,-292.50288866581377,-292.6029743249744,-292.70305998413517,-292.8031456432958,-292.90323130245656,-293.0033169616172,-293.10340262077796,-293.2034882799386,-293.30357393909935,-293.40365959826,-293.50374525742075)
rate1=c(0.1054538455627518, 0.059153149270084596,0.059153149270084596,0.059153149270084596,0.059153149270084596,0.059153149270084596,0.059153149270084596,0.059153149270084596,0.059153149270084596,0.059153149270084596,0.059153149270084596,0.059153149270084596,0.059153149270084596,0.059153149270084596,0.059153149270084596,0.059153149270084596,0.059153149270084596,0.059153149270084596,0.059153149270084596,0.059153149270084596,0.059153149270084596,0.05913515546943987,0.05911651553657045,0.05911651553657045,0.059103361074323756,0.059090558161346354,0.059073237099349224,0.05907049403273171,0.05906803035615943,0.05904557626821594,0.05904557626821594,0.05903684811269931,0.05899414771138661,0.05893840852754033,0.05891874532793075,0.05891648412049579,0.05889449389075213,0.05852415931756849,0.05849374960676869,0.05838441220329886,0.05823427438892094,0.058018166829364726,0.05775557773890304,0.057192883634636066,0.05702480741911674,0.05654857579608857,0.05594683910050691,0.05522348109866689,0.054516001335845464,0.05385165347423239,0.05320443104103409,0.052464662041848166,0.05180825642074831,0.051375546129395044,0.05091082075272792,0.05056641958102676,0.04958431307265408,0.04932178110796705,0.04876585606761692,0.04855796964740414,0.04833466053591477,0.04811821152180906,0.0479740064414735,0.04770582079114132,0.0476305817016847,0.047514877345867255,0.0474403970704895,0.04734754730312675,0.04731585893099741,0.04724310889033405,0.04717396063072106,0.04710824358749438,0.0470468838225294,0.047008774338854586,0.04698427687105797,0.046957050575885576,0.046919278752304436,0.0468514800658866,0.04682752384290779,0.046824892326356386,0.04680473486744399,0.04678895535702253,0.046784935316764906,0.04677488150412594,0.04677013974605436,0.04676428835687829,0.046755532884867446,0.046751413102978034,0.046730127061323776,0.04672702780705908,0.046708525537268376,0.04670060466417546,0.04670060466417546,0.04670060466417546,0.04668987033405495,0.04668987033405495,0.04668809351685415,0.04668736029289562,0.04668651875925314,0.046676265319136434,0.046663893810934706,0.046650402918435446,0.04664822116463127,0.04664589430617812,0.04664382028642637,0.04663367517002703,0.0466292781282543,0.0466292781282543,0.0466292781282543,0.0466292781282543,0.04662755760182387,0.046617080300701316,0.04661524002753675,0.04661524002753675,0.046617080300701316,0.04661524002753675,0.04661524002753675,0.04661420553710343,0.04661420553710343,0.04661216416672824,0.04661216416672824,0.04661216416672824,0.04661216416672824,0.04661216416672824,0.04661216416672824,0.04661216416672824,0.04661216416672824,0.04661216416672824,0.0466090928947,0.04660651891493346,0.0466090928947,0.0466090928947,0.0466090928947,0.04661216416672824,0.04661216416672824,0.04660651891493346,0.0466090928947,0.0466090928947,0.0466090928947,0.0466090928947,0.0466090928947,0.0466090928947,0.0466090928947,0.04660651891493346,0.04660651891493346,0.04660651891493346,0.04660651891493346,0.04660651891493346,0.04660651891493346,0.0466090928947,0.0466090928947,0.0466090928947,0.0466090928947,0.0466090928947,0.0466090928947,0.0466090928947,0.0466090928947,0.0466090928947,0.04661216416672824,0.04661216416672824,0.04661216416672824,0.04661420553710343,0.046617080300701316,0.046617080300701316,0.04661524002753675,0.046617080300701316,0.046617080300701316,0.04662755760182387,0.04662755760182387,0.04662755760182387,0.04662755760182387,0.0466292781282543,0.0466292781282543,0.0466292781282543,0.0466292781282543,0.0466292781282543,0.04663112768572023,0.04663112768572023,0.04663112768572023,0.04663112768572023,0.04663112768572023,0.04663112768572023,0.04663112768572023,0.04663367517002703,0.04663367517002703,0.04663625283837147,0.046639698128245324,0.046639698128245324,0.046639698128245324,0.04664382028642637,0.04664589430617812,0.04664822116463127,0.046650402918435446,0.046656249146228096,0.046656249146228096,0.046656249146228096,0.046656249146228096,0.046656249146228096,0.046656249146228096,0.046663893810934706,0.046663893810934706,0.046676265319136434,0.04668651875925314,0.04668651875925314,0.04668736029289562,0.04668736029289562,0.04668809351685415,0.04668809351685415,0.046698058226181186,0.04670060466417546,0.046708525537268376,0.0467238855393315,0.046730127061323776,0.046730127061323776,0.04673556376659631,0.04673556376659631,0.04673775606087448,0.04673775606087448,0.046751413102978034,0.046755532884867446,0.046761454969208825,0.046761781444489545,0.046761781444489545,0.046761781444489545,0.04676428835687829,0.04676428835687829,0.04676428835687829,0.046767972572676106,0.046767972572676106,0.04677013974605436,0.046767972572676106,0.046767972572676106,0.046767972572676106,0.046767972572676106,0.046767972572676106,0.046766971044176237,0.046766971044176237,0.046766971044176237,0.046766971044176237,0.04676428835687829,0.04676428835687829,0.04676428835687829,0.04676428835687829,0.04676428835687829,0.04676428835687829,0.046766971044176237,0.046766971044176237,0.046767972572676106,0.046767972572676106,0.046766971044176237,0.046761781444489545,0.046766971044176237,0.046766971044176237,0.04677013974605436,0.04677013974605436,0.04677013974605436,0.04677013974605436,0.04677231159327859,0.04677231159327859,0.04677231159327859,0.04677231159327859,0.04677488150412594,0.04677488150412594,0.04677488150412594,0.04677683886374001,0.04678096159870915,0.04678096159870915,0.046785359763111226,0.046785359763111226,0.046785359763111226,0.046785359763111226,0.046784935316764906,0.046784935316764906,0.046785359763111226,0.046785359763111226,0.046824892326356386,0.046857785263880236,0.04690540053401182,0.04693473552986429,0.04693985093042473,0.04696386517773772,0.047072423961512115,0.047182796979136174,0.04723284527500633,0.04731303492331519,0.04747805374086571,0.04758589953054216,0.0478564274776044,0.04806541309319659,0.048380193863712145,0.04858816320568547,0.04881556505386085,0.04896195423335126,0.04945606123873782,0.049838383133990666,0.05014562967940475,0.05040340929821094,0.05078202659871768,0.05149098776249576,0.05191818427211761,0.05226983973759589,0.05304532984930356,0.0540571077721455,0.05492097503166021,0.055990203909027134,0.05719836604475417,0.06022434285416111,0.06277950943585524,0.0673297294909741,0.07883202812036541,0.15978058781369975,0.17688253293491518,0.18856490084224983,0.19969232084873004,0.20690316672484083,0.21427098523735916,0.21846159428546802,0.22482544717440156,0.22857760660412824,0.23186267914559916,0.23466362725826206,0.2376491130642469,0.2400285363275081,0.24170153912392112,0.24317061738046483,0.24382928957036365,0.24415516710920723,0.24442921098966375,0.2446646144223066,0.24490390102074494,0.24522496673692784,0.2453279546169252,0.2454066575872171,0.24559254262327956,0.24564568359606356,0.24571318530210143,0.2457334171342838,0.2457483007240477,0.2457483007240477,0.24576036219414493,0.24576322576695397,0.2457636081736272,0.245764748305907,0.245764748305907,0.24577695917218262,0.24578580853413995,0.24579339738253092,0.24581798596005255,0.24581798596005255,0.24583906685110465,0.24587414724544884,0.2458850945280519,0.24590850336411338,0.24596483675312714,0.24601525834681132,0.24608411314772768,0.24613187564198424,0.24626125028177165,0.246470022897012,0.24654718486896365,0.2466654326236326,0.2470732456178641,0.24734120509442434,0.24773121825629807,0.2481149859990161,0.24955338972653232,0.2518481020344346,0.2573984909434606,0.25820946635247916,0.25928583197151994,0.2603736020225243,0.2608035729794701,0.26084280263829807,0.2608852923759163,0.2609080676802653,0.2609262091900858,0.2609383774977508,0.2609383774977508,0.26094360261322674,0.2609383774977508,0.260914864020816,0.26085284899788486,0.2608346539363575,0.26066743545031257,0.2603736020225243,0.2597703970067987,0.2590581852616398,0.25456925665870295,0.2534525308032181,0.2508835815101066,0.2500597776510174,0.24886653204404935,0.24766570543461924,0.24673754673753256,0.24656885940619644,0.24622905938344022,0.24581798596005255,0.24564568359606356,0.24554891221562433,0.24548393893317666,0.245429799084526,0.2453506776386995,0.24534149252382687,0.2453075626670229,0.24528005891897106,0.24522496673692784,0.24520366415726938,0.24517910519631547,0.24515058226309439,0.24514512282055329,0.24514512282055329,0.245136001716137,0.2451218024855492,0.2451037199056625,0.24509392183089507,0.24507122139671728,0.2450313879850219,0.2450313879850219,0.24504242558163108,0.2450313879850219,0.24499929207209212,0.24498697533595173,0.24498697533595173,0.2449640354702484,0.24490561959098064,0.24490054309717157,0.24490054309717157,0.24489362418489133,0.24485067318549175,0.24467568542723567,0.24439038000510388,0.24400733793199983,0.24343927464111492,0.24255802621323969,0.2413221106017443,0.2400913952201673,0.237489230330778,0.23517691774440175,0.23302595681075097,0.23111546048691833,0.22939225695940108,0.2269940145753642,0.225113200209002,0.2238047938491329,0.22263346636324782,0.21990165429853653,0.21919752803361164,0.2181372128193313,0.21757569264955184,0.21719552168901818,0.2167598560109636,0.21675431140953896,0.21557036961672793,0.21557036961672793,0.21559344873543895,0.21559344873543895,0.21559344873543895,0.2156656614134883,0.21595267115819605,0.21595267115819605,0.21595267115819605,0.2160871941102841,0.21622930548967917,0.21646584109059336,0.21674121048622164,0.21730720766490308,0.2181842945950443,0.22018821017535173,0.2284767306461694,0.23637564508292674,0.2458596847341648,0.2581585337109574,0.27796752931586377,0.3274084245843324,0.37817448375302043,0.3868044191451016,0.38953668302847455,0.3904837737929984,0.390750287526881,0.39100013585752147,0.39100013585752147,0.3911698005042879,0.3912921366705491,0.3912921366705491,0.3913658041051866,0.3913658041051866,0.3913658041051866,0.3913658041051866,0.3913658041051866,0.3913658041051866,0.3913658041051866,0.39100013585752147,0.3906587728804427,0.38931407359184467,0.3880563399216851,0.3817349272580288,0.3729106941753747,0.34790826997966856,0.2798737703318154,0.26085141493423847,0.2492089521539113,0.2332445447852033,0.14025780180700603,0.13225919472572617,0.12884295548536917,0.127171895752559,0.12550003421799033,0.12480517852494516,0.12432037553387323,0.1237071378132396,0.12316302998979589,0.12276974876756236,0.12245811047941066,0.1221339835604396,0.12196457275203834,0.12179298919301489,0.12166081089788805,0.1215011230815303,0.1214407735348637,0.12133885184130677,0.12129643520922348,0.12122518865815604,0.12118424192702346,0.12113595560644888,0.12108319736244133,0.121036433512069,0.12101227106815052,0.12096638312015617,0.12094809141618507,0.1209082599395711,0.12088432739498647,0.1208627414119028,0.12082888084650698,0.12080064003117941,0.12078665991327303,0.12077354661571799,0.12074885804805216,0.1207411483833039,0.12073451902440535,0.12073451902440535,0.12073177688922712,0.12072414121899756,0.12071835264821812,0.12071660510342191,0.1207153041366276,0.12071419445234637,0.12071419445234637,0.12071202749034948,0.12070947531934546,0.1206923626647967,0.1206923626647967,0.12067707118634671,0.1206544814227439,0.12063665038228072,0.12062268131765631,0.12061391991177921,0.12059063472601574,0.1205757716427068,0.12056446471153906,0.12055569762249285,0.12054717318139457,0.12052875333054619,0.12049925848736923,0.12049384341179473,0.12046927403119366,0.12046350553963409,0.12046068534996382,0.1204520474810167,0.1204405129979371,0.12042807024899091,0.12041614549627261,0.12040616642138609,0.12040320085758718,0.12039263912741191,0.12039104686881953,0.12038415148727694,0.12037884404912387,0.12036124755364674,0.12035567987514954,0.12035433454596572,0.12035313846054757,0.12034238673958388,0.12033873829274833,0.12032671648830343,0.12032449145112958,0.12032449145112958,0.12031669482048828,0.12031172785468865,0.12031172785468865,0.12031172785468865,0.12030785738598739,0.12030467994045965,0.12029965647024016,0.120297351305902,0.120297351305902,0.12029303078648862,0.12028558273582632,0.12028146772204769,0.12026925907361215,0.12026172019488407,0.12026030022031547,0.12025138805002286,0.12024229688643157,0.1202376906959168,0.1202376906959168,0.12022176829567002,0.12021626428201258,0.12020847462483034,0.12020566093287394,0.12019472052605808,0.12019414346931236,0.12019180397956848,0.12015781301119519,0.1201531227736927,0.12014700718977751,0.12014569918620102,0.12014569918620102,0.12013334784792401,0.12011979119059824,0.12011403704173923,0.12010861859999088,0.12010385029057702,0.12009539988139967,0.12008527305155405,0.12007503200237896,0.12006965319023861,0.12006578283690354,0.12005831633051181,0.12005737135175004,0.12003950325595841,0.12003055597303186,0.12002528997788457,0.12001497717643062,0.12001267990953758,0.12001120995570908,0.12001024655858966,0.12000414729088188,0.11999459045485134,0.11999459045485134,0.11999459045485134,0.11999459045485134,0.11999459045485134,0.11999459045485134,0.11999063965626891,0.11999063965626891,0.11999063965626891,0.11998655486359228,0.11998204031170212,0.11997746714427057,0.11997746714427057,0.11997746714427057,0.11997746714427057,0.11997489411114348,0.11997411391106588,0.11997411391106588,0.11997411391106588,0.11997345603368091,0.11997345603368091,0.11997300516502664,0.11997300516502664,0.11997300516502664,0.11997300516502664,0.11997300516502664,0.11997300516502664,0.11997300516502664,0.11997300516502664,0.11997300516502664,0.11997300516502664,0.11997411391106588,0.11997345603368091,0.11997411391106588,0.11997345603368091,0.11997345603368091,0.11997411391106588,0.11997345603368091,0.11997345603368091,0.11997112868507107,0.11997112868507107,0.11997112868507107,0.11997112868507107,0.11996767980630743,0.11996767980630743,0.11996767980630743,0.11996767980630743,0.11996767980630743,0.11994612505334987,0.11993207405126918,0.1199211859425023,0.11988995278645354,0.11981083228269601,0.11977051924911408,0.1196773776087265,0.11959086637433089,0.11949502734167974,0.11940504364801216,0.11929803536073844,0.11923774309930851,0.1191944479049401,0.1191532194594635,0.11910562709856856,0.11908469278757998,0.11906366914901723,0.11901108212789371,0.11896949269044635,0.11890684022107509,0.11886426580121243,0.11882420875975075,0.11876289057576683,0.11873949702213538,0.11870606101221101,0.11870261678126273,0.11867827143861023,0.11866857647461718,0.1186521090312411,0.11863642488884435,0.11861511231864504,0.11860776834846502,0.11860115398862871,0.11858760941234435,0.11858226110719647,0.11857346076631636,0.1185540434612743,0.11853658693205896,0.11852299680762728,0.11852072081984857,0.11851946566063776,0.11851946566063776,0.11851841050612907,0.11850973182395974,0.1185082040976839,0.11850671142194863,0.1185061524777791,0.1185061524777791,0.1185061524777791,0.1185061524777791,0.1185061524777791,0.11850491571984616,0.11850353157673024,0.118502290918938,0.118502290918938,0.11849706849666083,0.11849196914859486,0.11848792719698961,0.11847596183225328,0.11847869449850817,0.11847869449850817,0.11847869449850817,0.11847141511326259,0.11847596183225328,0.11847596183225328,0.11847869449850817,0.11848792719698961,0.1184892150541105,0.11849087592450078,0.11849706849666083,0.11849706849666083,0.11852299680762728,0.11852993781127222,0.11856771673881417,0.11860115398862871,0.11860776834846502,0.11862216718894017,0.11864461666697931,0.11867296048137155,0.1186933771866359,0.11871296891485399,0.11878060009329997,0.1188735345843888,0.11896949269044635,0.1190882803375911,0.11925217168016666,0.11980224784666997,0.12179870735499129,0.12377535529092826,0.1268879731998369,0.1326285820225127,0.34745510030694693,0.45858148348801264,0.4869408933404299,0.5045129885729993,0.5120189621003111,0.5174786692052264,0.5203046717627171,0.5219895329576784,0.5226189936486988,0.5226503800445162,0.5226503800445162,0.5226503800445162,0.5226503800445162,0.5226503800445162,0.5225723392572236,0.5221716828450659,0.5190069136654072,0.5140086390264726,0.5071724994013858,0.487938223503279,0.459583078178213,0.4015693550899243,0.232835757721767,0.21806248269498082,0.2127462986324128,0.21081519096348458,0.20846503795771687,0.20637721620958344,0.20555413360215813,0.20463685640990759,0.2039793829045829,0.2036241934982256,0.20339928451938022,0.2033045294876848,0.20329415311535204,0.20329056350784072,0.20329056350784072,0.20329056350784072,0.2033045294876848,0.20334873330609246,0.2034403634687074,0.20346714135283814,0.2035543085655947,0.2036440013725045,0.20372074517390243,0.20379114187407854,0.20389122104740673,0.2040741443380335,0.20414030752003196,0.204302510980441,0.2043879226040683,0.2044675431884172,0.20451656685774267,0.20462654777750394,0.20468866631509752,0.20474237103989462,0.20478955855687414,0.20484555496604273,0.20490040540990323,0.20491984977924102,0.204932763289642,0.20498879004848805,0.20507487922155154,0.20514356237260345,0.20525899081695592,0.20541740743037323,0.20548851834818097,0.20559964866408034,0.20570408603131152,0.20579040347290767,0.20586683455068583,0.205993954555108,0.20612071682737892,0.20627014303406718,0.2064733945467112,0.20660575897729955,0.2066516470035474,0.20668112506524838,0.20670573946824278,0.20679794645084154,0.2068282372162545,0.20686085180770392,0.20687816220286182,0.20688764174171098,0.20690308073472596,0.20690308073472596,0.20688764174171098,0.20694549727544392,0.20692640923299818,0.20692640923299818,0.20692640923299818,0.20690308073472596,0.20690308073472596,0.20690308073472596,0.20690308073472596,0.20692640923299818,0.20690308073472596,0.20690308073472596,0.20690308073472596,0.20690308073472596,0.20690308073472596,0.20690308073472596,0.20695676994466586,0.20695676994466586,0.20696327575807028,0.20696327575807028,0.20697404058288446,0.20697404058288446,0.20697404058288446,0.20697626712161704,0.20697626712161704,0.20697626712161704,0.20697626712161704,0.20697626712161704)
rate2=c(0.495062948032144, 0.09460906244851644,0.09460906244851644,0.09460906244851644,0.09460906244851644,0.09460906244851644,0.09460906244851644,0.09460906244851644,0.09460906244851644,0.09460906244851644,0.09460906244851644,0.09460906244851644,0.09460906244851644,0.09460906244851644,0.09460906244851644,0.09460906244851644,0.09460906244851644,0.09460906244851644,0.09460906244851644,0.09460906244851644,0.09460906244851644,0.09462377062781982,0.09462377062781982,0.09465648129975072,0.09468776809567542,0.09474110634062281,0.0947653910099884,0.09483222721445972,0.09487198924328313,0.09487928908626177,0.09496972908196102,0.09497332206563736,0.09496507549564107,0.09496972908196102,0.09494184150122886,0.09496972908196102,0.09496033798056569,0.09497332206563736,0.09497332206563736,0.09497332206563736,0.09490527875305702,0.09487198924328313,0.0947892934246676,0.0947061700478575,0.09463721026271481,0.09421824946438032,0.09383216234807161,0.09310723054223143,0.09243203786316473,0.09146073453114834,0.090823761114175,0.08982123890780891,0.08889509187985768,0.08783448282225549,0.08712758666285188,0.0863538676834464,0.08519837998212784,0.08433458047448958,0.08331499493275503,0.08237405892914801,0.08149599965928456,0.08090701126262881,0.08000230912066622,0.07954762099133947,0.07868251843435947,0.0781787421042728,0.07759064521965045,0.07727347184979073,0.07694831821685946,0.0766248805619608,0.07629368548143885,0.07595963854074217,0.0757157055763738,0.07556982679982632,0.0753734554467352,0.07514279987866741,0.07496204929659754,0.07464991732005752,0.07453595984288806,0.07435712395840269,0.07417806508913408,0.07383478243006483,0.07363935524066503,0.07348211821896067,0.07333281958471113,0.07295577455448504,0.07285668708191295,0.07271111367419203,0.07254413127748993,0.07238250220229013,0.07233402848717424,0.07229281073265309,0.07224440046434477,0.07218143957560393,0.07209343272172367,0.07205957472520758,0.07192277201089589,0.07183929456562624,0.07168757444113925,0.0716548892550159,0.07162943681708453,0.07159683468809525,0.07157350246901714,0.07152339500039848,0.07147253654532991,0.0714280017060632,0.07140869785031376,0.07136303261557059,0.0713527784020892,0.07134540040396341,0.07131714051798346,0.07130828470381839,0.07129119412665832,0.07128010268207749,0.0712343513282783,0.0712343513282783,0.07122764548053556,0.07119803278015532,0.07119685714119814,0.07118936775425393,0.07118603536118828,0.07118603536118828,0.07118936775425393,0.07117866562660077,0.0711749666325904,0.07116672531060017,0.07116485801961783,0.07116029585255906,0.07116029585255906,0.07115531110672635,0.07114721992399453,0.07113810000394252,0.07112063151557879,0.07112063151557879,0.07112063151557879,0.07110509641045423,0.07112063151557879,0.07109828338454105,0.07109828338454105,0.07109828338454105,0.07109070238030536,0.07109070238030536,0.07109070238030536,0.07109070238030536,0.07109070238030536,0.07109070238030536,0.07108866088246833,0.07108512496684241,0.07108512496684241,0.07108512496684241,0.0710741931023611,0.0710741931023611,0.07106952710884676,0.07107008906911877,0.07107196481073452,0.07107196481073452,0.07107008906911877,0.07107008906911877,0.07107008906911877,0.07107008906911877,0.07106952710884676,0.07107196481073452,0.07107196481073452,0.07107196481073452,0.07107196481073452,0.07107901007051554,0.07108866088246833,0.07108866088246833,0.07108866088246833,0.07108512496684241,0.07108866088246833,0.07108866088246833,0.07108512496684241,0.07108866088246833,0.07109070238030536,0.07109070238030536,0.07109070238030536,0.07109070238030536,0.0710930894891307,0.0710930894891307,0.071094962056549,0.071094962056549,0.07110509641045423,0.07110509641045423,0.07110509641045423,0.07110509641045423,0.07112063151557879,0.07113383711678943,0.07115271618008193,0.07115271618008193,0.07116029585255906,0.07116029585255906,0.07116485801961783,0.07116485801961783,0.0711749666325904,0.0711749666325904,0.07117866562660077,0.07118936775425393,0.07119510231027557,0.07119510231027557,0.07119685714119814,0.07119685714119814,0.07119685714119814,0.07123335194940678,0.0712343513282783,0.07125547295629273,0.07126568577756731,0.07126568577756731,0.07126981753536538,0.07128609716437892,0.07129119412665832,0.07129838800030838,0.07129838800030838,0.07130555959884866,0.07130828470381839,0.07130828470381839,0.07132883377417792,0.07132883377417792,0.07133353558910786,0.07133353558910786,0.07134540040396341,0.07134540040396341,0.07135024097577056,0.07135024097577056,0.07135024097577056,0.07135106811411263,0.07135106811411263,0.07135106811411263,0.07135106811411263,0.07135024097577056,0.07135024097577056,0.07135024097577056,0.07135024097577056,0.07135024097577056,0.07135024097577056,0.07135024097577056,0.07134540040396341,0.07134540040396341,0.07134540040396341,0.07134540040396341,0.07134540040396341,0.07133353558910786,0.07133353558910786,0.07133353558910786,0.07133353558910786,0.07133353558910786,0.07133033039460354,0.07133353558910786,0.07133033039460354,0.07133033039460354,0.07133033039460354,0.07132883377417792,0.07132794071246423,0.07132794071246423,0.07132794071246423,0.07132300623535617,0.07132300623535617,0.07131714051798346,0.07131714051798346,0.07131714051798346,0.07131302810689555,0.07131302810689555,0.07131302810689555,0.07131302810689555,0.07130892099344238,0.07130723453285936,0.07130555959884866,0.07129838800030838,0.07129838800030838,0.07129838800030838,0.07129838800030838,0.07129119412665832,0.07129119412665832,0.07129119412665832,0.07128858326355111,0.07128858326355111,0.07128858326355111,0.07128858326355111,0.07128858326355111,0.07128609716437892,0.07128609716437892,0.07128609716437892,0.07128609716437892,0.07128609716437892,0.07128370688395169,0.07128370688395169,0.07128370688395169,0.07128370688395169,0.07128370688395169,0.07128609716437892,0.07128609716437892,0.07128858326355111,0.07128858326355111,0.07128858326355111,0.07129838800030838,0.07130828470381839,0.07130828470381839,0.07130892099344238,0.07130965139041837,0.07133033039460354,0.07135106811411263,0.07144219513023223,0.07147118752358086,0.07149881779655956,0.07156060368875261,0.07163278141317755,0.07184575576274047,0.07202002341546213,0.07227417005174477,0.0728571613494895,0.07375260247826046,0.07557582046626196,0.07795948119138323,0.08220128189252474,0.105972055100356,0.4488509708007514,0.5128774907567774,0.5420015987200686,0.554858775790922,0.5631673949282665,0.5646509001379756,0.5667799952136556,0.5669576373364315,0.5669576373364315,0.5669576373364315,0.5669576373364315,0.5669576373364315,0.5669576373364315,0.5669576373364315,0.5669576373364315,0.5665488944565356,0.566072960902788,0.5600733096914959,0.5533027593843813,0.5354510736754374,0.5128227196393651,0.4721994727204026,0.406405952657932,0.3112437455556741,0.21371883658056556,0.1907881374480222,0.17738697983514126,0.16485208706840054,0.15264473474376647,0.15044575818136086,0.14714159635350207,0.14515110082356603,0.14428113901919537,0.14343217171227118,0.1431001936748193,0.14250165538560522,0.14196756882555867,0.1412504981599586,0.14062800313673124,0.14017559034862848,0.13994164680702403,0.1397074151354732,0.1393971059934497,0.13919146251598893,0.1388497874608103,0.1385675256272092,0.1382917742275962,0.1379652835200279,0.13740738268987596,0.1358247083515787,0.13393621914983248,0.13277918473953595,0.13179178501843558,0.13110157367572553,0.13041458040734247,0.1298378937945039,0.12918590492836138,0.12841529358150983,0.12767321684480265,0.1266845592430073,0.12607618182007507,0.1254786404525723,0.12488768668350159,0.12459348774605819,0.12436586709395928,0.12417296916616172,0.12406949091624322,0.12395989647959169,0.12388378501630226,0.12385799869347433,0.12377891746013689,0.12371710228860258,0.1236908670155033,0.12363722443266034,0.1236041039745078,0.12357593752207638,0.1235482989593503,0.12352062687274741,0.12349477943792168,0.12349477943792168,0.12347089752647543,0.12347089752647543,0.12345181426773899,0.12344337805903816,0.12340970609279413,0.12340970609279413,0.12337620602557456,0.12330749350992166,0.12330749350992166,0.12327996466044552,0.12326149050759791,0.12300084105440794,0.12279800639179946,0.12249554009228913,0.12204931520628261,0.12177065471255127,0.1212553706608468,0.12039005344171572,0.11961328478849052,0.1185326945135492,0.11757921509417493,0.11635173519983943,0.11581543489846169,0.11410825720082944,0.11321239460727767,0.11264575104541708,0.11202951674261552,0.11128985990052893,0.11076553342216794,0.11031402929557291,0.10992700833481758,0.10975882536156209,0.10947474853074218,0.10931295232313312,0.1092102297332628,0.1090567776829654,0.10890288985681715,0.10881706524098608,0.10873712555067025,0.10871007013262862,0.10869169808114666,0.10865260073185118,0.10863907844635498,0.10862747105031612,0.10861816531023857,0.10861816531023857,0.10852670821303426,0.10855449461325029,0.1085857781473927,0.1085857781473927,0.1085857781473927,0.10871444306178044,0.10871444306178044,0.1087153270741645,0.10873712555067025,0.1088566500579397,0.10905229945810159,0.1092761916097755,0.1098799182389559,0.11084110248971929,0.11175946896414224,0.1133762709376547,0.11513091511454773,0.11787990410551326,0.12261218364539339,0.1312847003232288,0.14613502884823143,0.44065445374033074,0.4923406653671307,0.5192710866156363,0.5407561969618071,0.5495664034410985,0.5551558848317062,0.5559980676974698,0.556171339904546,0.5562026117571421,0.5562026117571421,0.5562026117571421,0.5562026117571421,0.5562026117571421,0.5562056776790627,0.5562056776790627,0.5562056776790627,0.5562056776790627,0.5562056776790627,0.5560541193015933,0.556019898926109,0.5559200579909536,0.5556062488206011,0.5545220796986083,0.5535098191703358,0.5520329550722647,0.5505244504950978,0.5491967984048303,0.5481888991130452,0.5458356330526615,0.544673863189044,0.5423188594343346,0.542204996168135,0.5417026754756087,0.5396813534345167,0.537145158597754,0.5277326714590018,0.509837429994688,0.4876501095421766,0.4317253730825391,0.18837088803734636,0.1755821901579217,0.16908276881451,0.1640425581889013,0.1612986501093167,0.1598912139126798,0.15863168417313794,0.15751839726806444,0.1563723103127584,0.15594757592289163,0.15556020553410538,0.15529696174020047,0.15488106678457286,0.1547543016883966,0.15465026458328165,0.1541056643005602,0.15398069408238618,0.15383864623820365,0.15378259972686714,0.15374399210073164,0.15366830441981605,0.1536214684861914,0.1535904954902393,0.15357630299554414,0.15354586363201794,0.15354586363201794,0.15356375767990177,0.15356375767990177,0.15356375767990177,0.15356375767990177,0.15357630299554414,0.15357921919699158,0.15357630299554414,0.15357630299554414,0.15357630299554414,0.15357630299554414,0.15357630299554414,0.15356375767990177,0.15356375767990177,0.15356375767990177,0.15356375767990177,0.15357630299554414,0.15357630299554414,0.15357630299554414,0.15357630299554414,0.15357630299554414,0.15357630299554414,0.1535904954902393,0.1535904954902393,0.1535904954902393,0.1535904954902393,0.1535904954902393,0.1535904954902393,0.1535904954902393,0.1535904954902393,0.1535904954902393,0.1535904954902393,0.15360052283690095,0.1535904954902393,0.1535904954902393,0.1535904954902393,0.1535904954902393,0.15360052283690095,0.1535904954902393,0.1535904954902393,0.1535904954902393,0.15357921919699158,0.15357630299554414,0.15356375767990177,0.15357630299554414,0.15357630299554414,0.15357630299554414,0.15356375767990177,0.15354586363201794,0.15353621553410812,0.15353621553410812,0.15353621553410812,0.15354586363201794,0.15356375767990177,0.15357630299554414,0.15357630299554414,0.15357630299554414,0.15357921919699158,0.15357921919699158,0.15357921919699158,0.15357921919699158,0.15357921919699158,0.1536214684861914,0.1536378618316616,0.1536489231170191,0.15367787133636707,0.15368295413069763,0.15368295413069763,0.15368874282458786,0.15373185361381705,0.15383084534878955,0.15405010294533258,0.15422774446585474,0.15443270612207433,0.15509248450872282,0.15559668108581443,0.156548462583394,0.15744554654081527,0.15826578579241785,0.15942886498630976,0.1616884852121111,0.16380376030644553,0.16576854263400967,0.16693781216888784,0.16851550136813775,0.17042700381648035,0.17401210639606457,0.18128454086974488,0.18513685825589954,0.18694106527922355,0.1890425708382667,0.19110340469854176,0.19212901455017384,0.19248076230453226,0.19249002424123196,0.19249002424123196,0.19249002424123196,0.19249002424123196,0.19248076230453226,0.192115605383835,0.1903148714901707,0.18827922361689658,0.18570754372784706,0.1833874738863327,0.180974157157702,0.17909676844495043,0.17670767853308464,0.16965246627212888,0.16417009956007914,0.1612867363667859,0.1582260248446865,0.15391635458856195,0.15196834055801767,0.15092439658037282,0.15029127093540245,0.14984309802281198,0.14958077612640108,0.14952680945592287,0.14939095543652428,0.14930828583586558,0.14925517245455583,0.14911559383813183,0.149024170174523,0.14897462533726719,0.14895848630372377,0.14895678830125414,0.14892646222133984,0.14887203143847866,0.14886081740087048,0.14884863073716958,0.14883853368923827,0.14882079200388904,0.14881357272885992,0.148806641746575,0.148806641746575,0.148806641746575,0.14874570300273884,0.14873722594975397,0.14872475542704758,0.14871793823628482,0.14868585495587502,0.14865935131181637,0.14865935131181637,0.14863760639825352,0.14862399494942374,0.1486089354851825,0.1486089354851825,0.1486089354851825,0.14859680003712236,0.14859680003712236,0.14859680003712236,0.1486089354851825,0.1486089354851825,0.1486089354851825,0.14864859878555622,0.14864859878555622,0.14863760639825352,0.14863760639825352,0.14864859878555622,0.14859680003712236,0.14859680003712236,0.14854030068151416,0.14846411422553749,0.1483598329461051,0.1481796689212864,0.14792655200073257,0.1476478160543075,0.1474225993336778,0.1468081807370015,0.1463608410978892,0.14581170249451852,0.14503670330628324,0.14431296606712968,0.14319901951846972,0.14201819046447553,0.13949507915443188,0.13846068819251084,0.13721318924514314,0.13555288381572922,0.1339343259163263,0.13218043875631943,0.1310862885597937,0.13015764263848287,0.1285608737884451,0.12756099006014515,0.12651140511365816,0.12554996738531285,0.12466054959967979,0.12417106222941558,0.1237341835798735,0.12292688786489442,0.12234549014225518,0.1218834103805297,0.12147247788221975,0.12113778276502446,0.12071942479211012,0.12052321934649976,0.1203476431774811,0.12011282662601822,0.11986732951315521,0.11964483238718754,0.11947065807588439,0.11924056833926108,0.11911136652944472,0.11901580475417015,0.11895598625741316,0.11891284278355133,0.118697283637834,0.11859472138775352,0.11857544999470965,0.11853911303541056,0.11849194733853394,0.11841046277363954,0.1183524505070076,0.11833423405647275,0.1183249398901424,0.11830029742122747,0.11829823070568218,0.11829609645875555,0.11829609645875555,0.11829211336119726,0.11829211336119726,0.11828312617263512,0.1182752660548214,0.1182752660548214,0.11826858478392041,0.11825675711788614,0.11825135410866564,0.11825675711788614,0.11825675711788614,0.11826194312376073,0.11826858478392041,0.11826858478392041,0.1182752660548214,0.1182752660548214,0.1182752660548214,0.11829401463816944,0.11829609645875555,0.11830770866564672,0.1183524505070076,0.11837251831774179,0.11846785339102833,0.11855285800956979,0.11866727016420277,0.11901580475417015,0.11908901385948256,0.11920068536615902,0.1195092944095609,0.12014685942279965,0.1205970708334731,0.121471171919683,0.12271719262155206,0.12358273111790583,0.1255165817880018,0.12718762151217544,0.12991035811911777,0.13285231942566847,0.13576394183180096,0.13968756371073687,0.14391762631918437,0.14913823659749115,0.1532961675278537,0.15663776451582145,0.15863955497832086,0.15914401287280605,0.15944964602026718,0.15961699567723509,0.15972195788914934,0.1598912139126798,0.15999791648211725,0.16006306014045862,0.16010686927621468,0.16016442111547644,0.16020736958016124,0.16027358912668094,0.16037298674333067,0.16045402653133728,0.16055199465580844,0.1606787221238164,0.16077036156153085,0.1608099911268691,0.1609043856489682,0.16101887201200502,0.161041543386304,0.16110995740057746,0.16119909856880593,0.16121188229038805,0.1612211692412024,0.16127223442112298,0.16128490626222297,0.16128490626222297,0.1613098108090889,0.16134463741421562,0.16135118486515437,0.16138994894038156,0.16138994894038156,0.16143980474705544,0.16147236529088743,0.161501664215573,0.1615480715877914,0.1615685947939084,0.1616158421094071,0.16163575741049926,0.16168125678631556,0.1616931564561997,0.1617618780791682,0.16178050902868696,0.16181549914851773,0.16183297878985933,0.16184723082332547,0.16188480338049782,0.1619665106132209,0.1619733087139986,0.16202985898058891,0.16205223213953268,0.1621574054650078,0.16223035261654958,0.1623258516983307,0.16251421316784903,0.16255457821233305,0.16261548017419883,0.16269785210802895,0.1628817365878683,0.16307533916746603,0.16318237796382118,0.1636643491396213,0.16376133950057029,0.16407903867897278,0.16427390989277912,0.1644175444016755,0.16455754176194987,0.16467106168011741,0.1649178896011916,0.165125113559075,0.16547741293977952,0.165646772266556,0.165840032997928,0.16605423413476217,0.16638372190907907,0.16659289412495304,0.16732442930404628,0.16786442495750845,0.16852491703935696,0.16894732896782272,0.16977288336508095,0.17070760548456637,0.17215443550257725,0.17410174381457819,0.176091222223678,0.1778420299207879,0.17889163401710295,0.1814250957299393,0.1834688661995817,0.18617425715389868,0.18907230001767006,0.19331514844485503,0.19747189444923452,0.2024111394846133,0.2108117043661464,0.2160860945090406,0.2160860945090406,0.2160860945090406,0.2160860945090406,0.2160860945090406)
minHPD1=c(0.00013999833055439225, 0.026735705769822062,0.026735705769822062,0.026735705769822062,0.026735705769822062,0.026735705769822062,0.026735705769822062,0.026735705769822062,0.026735705769822062,0.026735705769822062,0.026735705769822062,0.026735705769822062,0.026735705769822062,0.026735705769822062,0.026735705769822062,0.026735705769822062,0.026735705769822062,0.026735705769822062,0.026735705769822062,0.026735705769822062,0.026735705769822062,0.026735705769822062,0.026735705769822062,0.026735705769822062,0.026735705769822062,0.026744560428613375,0.026735705769822062,0.026735705769822062,0.026735705769822062,0.02666671521084384,0.02666671521084384,0.02666671521084384,0.02666671521084384,0.026735705769822062,0.026361663486058846,0.02639519348614673,0.02639519348614673,0.023599827101126066,0.023708246930069676,0.024472170422457053,0.024638899748664577,0.025515131051289355,0.024472170422457053,0.023599827101126066,0.023375276717881928,0.023708246930069676,0.022276772225623506,0.020587628764750548,0.0211369447400269,0.020511641692757716,0.020587628764750548,0.0190282840487494,0.01876992238743002,0.02045366893145342,0.01918566829501194,0.01822105338941176,0.01767644273096211,0.01767644273096211,0.018485394532730615,0.017966794725305373,0.01822105338941176,0.01788713471477213,0.01941872430442624,0.020587628764750548,0.020761036764084646,0.021180293437008606,0.022065354969889723,0.02119421231597227,0.021255267126762744,0.021811708796341915,0.02227002256328152,0.02218592018744673,0.02218592018744673,0.022065354969889723,0.02218592018744673,0.02227002256328152,0.02218592018744673,0.02227002256328152,0.02248526415433839,0.02248526415433839,0.02251440127766372,0.022675413077653278,0.022759529409744145,0.022782832322235373,0.022782832322235373,0.02279544686849384,0.022920786904751907,0.022958914259213817,0.023598953434135705,0.023598953434135705,0.023734038031849074,0.02375422894194956,0.02375422894194956,0.023708246930069676,0.023816954877972727,0.023816954877972727,0.023598953434135705,0.023598953434135705,0.023598953434135705,0.023598953434135705,0.023598953434135705,0.023598953434135705,0.023598953434135705,0.023550846837696936,0.023598953434135705,0.023598953434135705,0.023598953434135705,0.023708246930069676,0.023708246930069676,0.023708246930069676,0.023708246930069676,0.023708246930069676,0.02368366793890512,0.02368366793890512,0.02368366793890512,0.023708246930069676,0.023708246930069676,0.023730485020585404,0.023730485020585404,0.023730485020585404,0.023730485020585404,0.023730485020585404,0.023816954877972727,0.023816954877972727,0.023816954877972727,0.023816954877972727,0.023816954877972727,0.023816954877972727,0.023816954877972727,0.023816954877972727,0.023816954877972727,0.023816954877972727,0.023816954877972727,0.023816954877972727,0.023816954877972727,0.023816954877972727,0.023816954877972727,0.023816954877972727,0.023816954877972727,0.023816954877972727,0.023816954877972727,0.023816954877972727,0.023816954877972727,0.023816954877972727,0.023816954877972727,0.023816954877972727,0.023816954877972727,0.023816954877972727,0.023816954877972727,0.023816954877972727,0.023816954877972727,0.023816954877972727,0.023816954877972727,0.023816954877972727,0.023816954877972727,0.023816954877972727,0.023816954877972727,0.023816954877972727,0.023816954877972727,0.023816954877972727,0.023816954877972727,0.023829112262406603,0.02389125083619004,0.02389125083619004,0.02389125083619004,0.02391075756190316,0.02391075756190316,0.02389125083619004,0.02389125083619004,0.02389125083619004,0.02389125083619004,0.02389125083619004,0.02389125083619004,0.02389125083619004,0.02389125083619004,0.02389125083619004,0.02391075756190316,0.02391075756190316,0.02391075756190316,0.02391075756190316,0.02391075756190316,0.02391075756190316,0.02391075756190316,0.02391075756190316,0.02391075756190316,0.02391075756190316,0.02389125083619004,0.02389125083619004,0.02389125083619004,0.02389125083619004,0.02391075756190316,0.02391075756190316,0.02389125083619004,0.02389125083619004,0.02389125083619004,0.02389125083619004,0.02389125083619004,0.02389125083619004,0.02389125083619004,0.02389125083619004,0.02389125083619004,0.02391075756190316,0.02391075756190316,0.02391075756190316,0.02391075756190316,0.02391075756190316,0.02389125083619004,0.02389125083619004,0.023829112262406603,0.02389125083619004,0.02389125083619004,0.023816954877972727,0.023816954877972727,0.023816954877972727,0.023734038031849074,0.023734038031849074,0.023734038031849074,0.023734038031849074,0.023734038031849074,0.023734038031849074,0.023734038031849074,0.023708246930069676,0.023708246930069676,0.023708246930069676,0.023708246930069676,0.023708246930069676,0.023708246930069676,0.023708246930069676,0.023708246930069676,0.023598953434135705,0.023598953434135705,0.023598953434135705,0.023598953434135705,0.023598953434135705,0.023598953434135705,0.023598953434135705,0.023598953434135705,0.023598953434135705,0.023598953434135705,0.023598953434135705,0.023598953434135705,0.023598953434135705,0.023598953434135705,0.023598953434135705,0.023598953434135705,0.023598953434135705,0.023598953434135705,0.023598953434135705,0.023598953434135705,0.023598953434135705,0.023550846837696936,0.023598953434135705,0.023598953434135705,0.02393661836835578,0.02393661836835578,0.02393661836835578,0.02393661836835578,0.02391606561607283,0.02391606561607283,0.02391075756190316,0.02391075756190316,0.02391075756190316,0.02391075756190316,0.02391075756190316,0.023864501996374687,0.023829112262406603,0.023734038031849074,0.023734038031849074,0.023708246930069676,0.023708246930069676,0.023708246930069676,0.02368366793890512,0.023644598644041396,0.023598953434135705,0.023598953434135705,0.02279544686849384,0.022569513349198555,0.02242598664718086,0.02227002256328152,0.02227002256328152,0.02222132990151074,0.0223030538188208,0.022120917697929406,0.021814338115713226,0.021792949605813863,0.021174079392603257,0.020870631237017073,0.019883291073198944,0.015065767351944637,0.018133002356887487,0.019438286088756394,0.019896310099008004,0.019923924093718962,0.020741190932682348,0.019438286088756394,0.019610236431297157,0.018930769153438456,0.020870631237017073,0.021180293437008606,0.0211369447400269,0.021246472148426645,0.020741190932682348,0.022120917697929406,0.022303568765175984,0.022120917697929406,0.022060870379223513,0.025266928204797246,0.025871626445723193,0.026361663486058846,0.026394545070245527,0.029701297909987948,0.030259494509920853,0.029701297909987948,0.03373924697546268,0.03475646692304802,0.034896972927862646,0.03773545077387302,0.039347846972225944,0.04147904012083961,0.04427735464048454,0.045519074744826735,0.048232117079329125,0.04985007714310158,0.055804507644899845,0.1384798119630598,0.14917598398044227,0.14992342046041568,0.15104318699434263,0.1553362913782031,0.15591910720040142,0.1579793986285462,0.15941358612899031,0.16004120251953424,0.16238557846480603,0.16295770727088843,0.16323072166810415,0.16320279373087204,0.1632812417183879,0.1632812417183879,0.1632812417183879,0.1632812417183879,0.16334187289267593,0.16334187289267593,0.16334187289267593,0.16334187289267593,0.16334187289267593,0.16334187289267593,0.16334187289267593,0.16334187289267593,0.16334187289267593,0.1632812417183879,0.1632812417183879,0.16320279373087204,0.16334187289267593,0.16334187289267593,0.16295770727088843,0.16320279373087204,0.16295770727088843,0.16094604613149913,0.16046143910968408,0.15941358612899031,0.15591910720040142,0.1549271354742442,0.15626401506507143,0.15408832504698092,0.14148217845573324,0.14768597178415538,0.16633535960233006,0.16612501287613457,0.17603835408136564,0.19277367605271337,0.19277367605271337,0.19277367605271337,0.19289415782600208,0.19277367605271337,0.19277367605271337,0.19277367605271337,0.19277367605271337,0.19277367605271337,0.19289415782600208,0.19289415782600208,0.19277367605271337,0.19277367605271337,0.19280991665293526,0.19277367605271337,0.19277367605271337,0.19277367605271337,0.08380784007363208,0.0808964922611955,0.06552609489982555,0.0578095736241468,0.07102334454614541,0.08380784007363208,0.08734967642803103,0.08380784007363208,0.08478148341736073,0.08729217230126206,0.08803826028142146,0.08896028224421396,0.08896028224421396,0.08938694574889385,0.08938694574889385,0.08938694574889385,0.089400335258506,0.089400335258506,0.08938694574889385,0.089400335258506,0.089400335258506,0.089400335258506,0.089400335258506,0.089400335258506,0.08938694574889385,0.08938694574889385,0.08938694574889385,0.08988026990802361,0.089944075568965,0.089944075568965,0.089944075568965,0.08988026990802361,0.08988026990802361,0.08988026990802361,0.08938694574889385,0.089400335258506,0.08938694574889385,0.08896028224421396,0.08896028224421396,0.08938694574889385,0.08938694574889385,0.08868229115472678,0.08745558326457853,0.08478148341736073,0.08380784007363208,0.08392065438072546,0.07311114030412061,0.05983896452438703,0.025154453519208197,0.009150878205028584,0.00461544441190888,0.0027233013113593055,0.0027233013113593055,0.0009420139749651256,0.00031534360899300456,0.0009420139749651256,0.0009402053056891393,0.0009402053056891393,0.0002511805201608611,5.750185455141227e-05,0.00015306648041183866,0.00015306648041183866,0.00015306648041183866,0.00015306648041183866,0.000126405046108804,0.000126405046108804,5.750185455141227e-05,0.0002511805201608611,0.0002511805201608611,0.00015306648041183866,5.750185455141227e-05,5.750185455141227e-05,2.2250253085565e-05,0.0005862004174280687,0.00032682097916001405,0.0002511805201608611,2.2250253085565e-05,0.00015306648041183866,0.00027479387139483927,0.0002511805201608611,5.750185455141227e-05,2.2250253085565e-05,2.2250253085565e-05,2.2250253085565e-05,2.2250253085565e-05,2.2250253085565e-05,0.12156278213270727,0.2080188738664816,0.20916147778271557,0.20933353985571573,0.21439213070163768,0.2141498405841815,0.21477991805011756,0.21477991805011756,0.21378368523667593,0.21378368523667593,0.21378368523667593,0.21378368523667593,0.21378368523667593,0.21378368523667593,0.21497336437864034,0.21477991805011756,0.21477991805011756,0.21439213070163768,0.2141498405841815,0.20933353985571573,0.20916147778271557,0.20877528937359296,0.20551521567440878,0.19986122755030697,0.10962745339502589,0.10363758237186235,0.10208464048982806,0.10247322931221543,0.09998864203651747,0.0995710181592743,0.09465405645414122,0.09465405645414122,0.09465405645414122,0.0997357396054265,0.10001446718946011,0.09964246402996278,0.10184873522296865,0.0995710181592743,0.09982995269341935,0.09808777958487493,0.09808777958487493,0.09762286840593484,0.0955885701769315,0.09635755181802562,0.09585553964565344,0.09500346545341631,0.09368383568791308,0.09281391088069156,0.09435480123017044,0.09399823686498916,0.0953334395631669,0.09631121691663573,0.09500346545341631,0.09631121691663573,0.09585553964565344,0.09631121691663573,0.09808777958487493,0.09810593792392719,0.09922441087954091,0.09905204573875091,0.09929583523515804,0.09916666411278989,0.09916666411278989,0.09837051970135421,0.09837051970135421,0.0991330804368371,0.09984742424667387,0.09922441087954091,0.09922441087954091,0.0991330804368371,0.09929583523515804,0.09948785444269914,0.0995398935202254,0.0995398935202254,0.0995621058284344,0.0995398935202254,0.09982995269341935,0.09982995269341935,0.0991330804368371,0.09929583523515804,0.09929583523515804,0.0997357396054265,0.09922441087954091,0.09922441087954091,0.09929583523515804,0.0995398935202254,0.09978322668463314,0.09982995269341935,0.10001446718946011,0.10001446718946011,0.10004595162691361,0.10027560188166702,0.09982995269341935,0.09984742424667387,0.09993181907166922,0.10002198289526837,0.09982995269341935,0.09998864203651747,0.09982995269341935,0.09998864203651747,0.09998864203651747,0.10001446718946011,0.10001446718946011,0.10004595162691361,0.10127842222021224,0.10020106156410286,0.10027560188166702,0.10027560188166702,0.10035489576690323,0.10040376155862711,0.10040376155862711,0.10040376155862711,0.10040376155862711,0.1004937694834435,0.10053401846245727,0.10053401846245727,0.10055532107438611,0.10061863569465374,0.10061863569465374,0.10061863569465374,0.10076124225780833,0.10076124225780833,0.10076124225780833,0.10076124225780833,0.10076124225780833,0.10084802917429701,0.10120676263278079,0.10120676263278079,0.10120676263278079,0.10115963325752136,0.10120676263278079,0.10120676263278079,0.10127842222021224,0.10127842222021224,0.1013496547852646,0.10144027425258127,0.10153935864679225,0.10153935864679225,0.10163662777560467,0.10163662777560467,0.10163662777560467,0.09929583523515804,0.09929583523515804,0.09929583523515804,0.09943790558182315,0.09948785444269914,0.0995398935202254,0.0995621058284344,0.0995621058284344,0.09964246402996278,0.09964246402996278,0.09964246402996278,0.09971309134446538,0.0997357396054265,0.09982995269341935,0.09984742424667387,0.09985543096951545,0.09993181907166922,0.10001114335106916,0.09998864203651747,0.09998864203651747,0.09982995269341935,0.09982995269341935,0.09982995269341935,0.09982995269341935,0.09982995269341935,0.09982995269341935,0.09982995269341935,0.09982995269341935,0.09982995269341935,0.09982995269341935,0.09982995269341935,0.09982995269341935,0.09982995269341935,0.09982995269341935,0.09998864203651747,0.09998864203651747,0.09998864203651747,0.09998864203651747,0.09998864203651747,0.09998864203651747,0.09998864203651747,0.09982995269341935,0.09998864203651747,0.09998864203651747,0.09982995269341935,0.09982995269341935,0.09982995269341935,0.09982995269341935,0.09982995269341935,0.09982995269341935,0.09982995269341935,0.09982995269341935,0.09982995269341935,0.09982995269341935,0.10001114335106916,0.09998864203651747,0.09982995269341935,0.09984742424667387,0.09982995269341935,0.09982995269341935,0.09978322668463314,0.0997357396054265,0.09982995269341935,0.09978322668463314,0.09978322668463314,0.09978322668463314,0.0997357396054265,0.0997357396054265,0.0997357396054265,0.0997357396054265,0.09971309134446538,0.09964246402996278,0.09971309134446538,0.09964246402996278,0.09943790558182315,0.0981498279848115,0.09833242160880527,0.09833242160880527,0.09739595955712511,0.09810593792392719,0.09833242160880527,0.09810593792392719,0.09776063770436692,0.09631121691663573,0.09603660857381169,0.0959722161559942,0.09513695714101451,0.09473256922950091,0.09391216679311509,0.09343549806207818,0.09360952576904555,0.08995613878108966,0.08995613878108966,0.08758927703338144,0.08749172807102662,0.08742889858388309,0.08620372234896953,0.08320984513687468,0.08334341715328332,0.08320984513687468,0.08259181206435551,0.08259181206435551,0.08246298452994907,0.08246298452994907,0.08199639645370467,0.08193560263784995,0.08199639645370467,0.08193560263784995,0.08193560263784995,0.08199639645370467,0.08199639645370467,0.08193560263784995,0.08193560263784995,0.08193560263784995,0.08195160943095983,0.08195160943095983,0.08195160943095983,0.08193560263784995,0.0818973769096479,0.0818973769096479,0.0818973769096479,0.08193560263784995,0.0818973769096479,0.0818973769096479,0.0818973769096479,0.0818973769096479,0.08195160943095983,0.08182639429125614,0.08158108328148615,0.08095279614076215,0.08092010231104323,0.08092010231104323,0.08095279614076215,0.08092010231104323,0.08092010231104323,0.08065614461545906,0.08043673208980519,0.08043673208980519,0.08043673208980519,0.08065614461545906,0.08014900394491375,0.08016484242175403,0.07925804073303311,0.07927454116571835,0.07842503715498395,0.07710851945375725,0.07708841459241238,0.07708841459241238,0.07599235776302574,0.0748286756226316,0.07356465694604006,0.07462898935466679,0.06900664332050307,0.06400047154716956,0.058800499950286904,0.06086487687786315,0.056123564453389715,0.05809318726477554,0.06258089648578546,0.0748286756226316,0.08001204356669187,0.0961531460273635,0.09603660857381169,0.10163662777560467,0.09833283403304781,0.10561128903349198,0.10926697053335692,0.23140714711509314,0.24402201937530213,0.25430712007098055,0.25430712007098055,0.2653690078244857,0.2653690078244857,0.2653690078244857,0.2552976308839911,0.2653690078244857,0.25430712007098055,0.25430712007098055,0.19932652309259258,0.17541086243431875,0.16276539881149493,0.15542091995918386,0.1496625221429018,0.14815537600054476,0.13753130420048998,0.1339276596335763,0.13677437659619077,0.11390895761278354,0.11580066228044489,0.07474667462521811,0.07474667462521811,0.11696123243625646,0.13380656272003033,0.13753130420048998,0.14134395933762545,0.14134395933762545,0.14134395933762545,0.14147201870536505,0.14147201870536505,0.14111448530327456,0.14134395933762545,0.1420147040074625,0.14061044452600938,0.14134395933762545,0.14134395933762545,0.14134395933762545,0.1420147040074625,0.1423780740915725,0.14111448530327456,0.1420147040074625,0.1420147040074625,0.14289530065875128,0.1432053054109162,0.14699980604700943,0.14746370155942273,0.14746370155942273,0.14665930292376406,0.14676205464974296,0.14746370155942273,0.14665930292376406,0.1468132044771883,0.1468132044771883,0.14699980604700943,0.14746370155942273,0.14755205141376695,0.14746370155942273,0.1482514243165201,0.14851273701061107,0.14852806251681552,0.14866052512367128,0.14866052512367128,0.15171783184710552,0.1518313477911328,0.15171783184710552,0.15178116321780383,0.1512090011758262,0.15161215940961117,0.15015264391792524,0.14987326057917774,0.150022859865802,0.14987326057917774,0.14940708517226145,0.14926565994160992,0.14926565994160992,0.14922595994606305,0.14922595994606305,0.14922595994606305,0.14922595994606305,0.14922595994606305,0.14918310475424154,0.14918310475424154,0.14918310475424154,0.14918310475424154,0.14918310475424154,0.14918310475424154,0.14918310475424154,0.14918310475424154,0.14918310475424154,0.14918310475424154,0.14918310475424154,0.14918310475424154,0.14918310475424154,0.14918310475424154,0.14918310475424154,0.14918310475424154,0.14918310475424154,0.14851273701061107,0.14851273701061107,0.14851273701061107,0.14851273701061107,0.14851273701061107,0.14851273701061107,0.14851273701061107,0.14851273701061107,0.14851273701061107,0.14851273701061107)
minHPD2=c(0.20404857324670664, 0.05093900259099041,0.05093900259099041,0.05093900259099041,0.05093900259099041,0.05093900259099041,0.05093900259099041,0.05093900259099041,0.05093900259099041,0.05093900259099041,0.05093900259099041,0.05093900259099041,0.05093900259099041,0.05093900259099041,0.05093900259099041,0.05093900259099041,0.05093900259099041,0.05093900259099041,0.05093900259099041,0.05093900259099041,0.05093900259099041,0.050440314563964056,0.04865940505418039,0.04865940505418039,0.04865940505418039,0.04865940505418039,0.04865940505418039,0.04865940505418039,0.04994567047573519,0.051120387290856245,0.050259031572475986,0.05093900259099041,0.05093900259099041,0.04994567047573519,0.04865940505418039,0.04922537610657735,0.04865940505418039,0.04994567047573519,0.05117956064395432,0.05117956064395432,0.051120387290856245,0.05100176402992525,0.05100176402992525,0.05100176402992525,0.05093900259099041,0.051120387290856245,0.04865940505418039,0.04865940505418039,0.048552655048375415,0.04881510244935525,0.04865940505418039,0.04837614206260887,0.04503173277520536,0.04621637159352238,0.04230694875628611,0.040703306897595506,0.040703306897595506,0.03945994035415782,0.03945994035415782,0.03910950983637153,0.03852966727438025,0.039770521817959634,0.037996234591556766,0.0384683036414812,0.03852966727438025,0.037996234591556766,0.037996234591556766,0.03909336733472364,0.038455400013188784,0.037996234591556766,0.0384683036414812,0.03787105485793574,0.03787105485793574,0.037996234591556766,0.037996234591556766,0.03795418566476617,0.03528137688524826,0.03697831009194787,0.03787105485793574,0.03360844854847235,0.03697831009194787,0.03360844854847235,0.03360844854847235,0.03392296068413779,0.03441823216760593,0.03276445198343136,0.03360844854847235,0.03423443025678644,0.036913599757809626,0.03697831009194787,0.0384014464368975,0.037823901330633555,0.0384683036414812,0.037897733707669794,0.0384014464368975,0.0384014464368975,0.03841439315655836,0.03841439315655836,0.03947819590755726,0.039706604997619355,0.03945994035415782,0.039609572763159476,0.039706604997619355,0.03945994035415782,0.039684195961168435,0.04070033480083874,0.04070033480083874,0.04070033480083874,0.040644468968624385,0.04050717782535305,0.04070033480083874,0.04054432554808368,0.04070033480083874,0.04070033480083874,0.040525844023267574,0.04054432554808368,0.040525844023267574,0.040703306897595506,0.040703306897595506,0.04070033480083874,0.04070033480083874,0.04070033480083874,0.04070033480083874,0.039609572763159476,0.039609572763159476,0.039684195961168435,0.039684195961168435,0.039770521817959634,0.039770521817959634,0.039684195961168435,0.039684195961168435,0.040525844023267574,0.039609572763159476,0.039625035293201244,0.039609572763159476,0.039684195961168435,0.0393088485603687,0.04070033480083874,0.04070033480083874,0.04070033480083874,0.04070033480083874,0.04070033480083874,0.04070033480083874,0.04070033480083874,0.04070033480083874,0.04070033480083874,0.04050717782535305,0.04050717782535305,0.04050717782535305,0.04050717782535305,0.04033174264233119,0.04033174264233119,0.04050717782535305,0.0404637250568297,0.0404637250568297,0.04050717782535305,0.04050717782535305,0.04050717782535305,0.04050717782535305,0.04050717782535305,0.04050717782535305,0.040525844023267574,0.04033174264233119,0.0404637250568297,0.0404637250568297,0.040525844023267574,0.04070033480083874,0.04070033480083874,0.04070033480083874,0.0393088485603687,0.040525844023267574,0.04054432554808368,0.03945994035415782,0.03945994035415782,0.03945994035415782,0.03947819590755726,0.04070033480083874,0.040703306897595506,0.039609572763159476,0.039609572763159476,0.039625035293201244,0.039625035293201244,0.039625035293201244,0.039625035293201244,0.039625035293201244,0.039625035293201244,0.039706604997619355,0.039706604997619355,0.039706604997619355,0.039706604997619355,0.039706604997619355,0.039706604997619355,0.039770521817959634,0.039770521817959634,0.04070033480083874,0.04070033480083874,0.04070033480083874,0.041088607205252356,0.041088607205252356,0.041088607205252356,0.04050717782535305,0.04050717782535305,0.04050717782535305,0.04050717782535305,0.04110942924750325,0.041753067014408174,0.041753067014408174,0.041753067014408174,0.041753067014408174,0.041844848456776225,0.042066454771666345,0.042028954914022636,0.042028954914022636,0.042028954914022636,0.042066454771666345,0.042066454771666345,0.041753067014408174,0.04219547957550734,0.041844848456776225,0.041844848456776225,0.041844848456776225,0.041753067014408174,0.041753067014408174,0.041753067014408174,0.041753067014408174,0.041844848456776225,0.041844848456776225,0.041844848456776225,0.041753067014408174,0.041753067014408174,0.041753067014408174,0.041753067014408174,0.041753067014408174,0.0404637250568297,0.0404637250568297,0.0404637250568297,0.0404637250568297,0.0404637250568297,0.041753067014408174,0.041753067014408174,0.041844848456776225,0.041844848456776225,0.041844848456776225,0.041844848456776225,0.04033809139092318,0.04033809139092318,0.041844848456776225,0.04041617125479923,0.041844848456776225,0.041844848456776225,0.0404637250568297,0.0404637250568297,0.04033174264233119,0.04033174264233119,0.04033174264233119,0.04033174264233119,0.04033174264233119,0.04033174264233119,0.04033174264233119,0.04033174264233119,0.04033174264233119,0.04033174264233119,0.04033174264233119,0.04033174264233119,0.04033174264233119,0.04033174264233119,0.04033174264233119,0.042066454771666345,0.042066454771666345,0.042066454771666345,0.042066454771666345,0.04200616744131967,0.04200616744131967,0.04070033480083874,0.040525844023267574,0.040525844023267574,0.040525844023267574,0.040525844023267574,0.040525844023267574,0.040525844023267574,0.04054432554808368,0.040525844023267574,0.040525844023267574,0.04050717782535305,0.04050717782535305,0.04050717782535305,0.04050717782535305,0.041753067014408174,0.04106337148786495,0.04106337148786495,0.040761519715706344,0.040703306897595506,0.04070033480083874,0.04070033480083874,0.04070033480083874,0.04070033480083874,0.04050717782535305,0.041844848456776225,0.042192029334941976,0.04050717782535305,0.04070033480083874,0.04033174264233119,0.04033174264233119,0.03945994035415782,0.0393088485603687,0.03841439315655836,0.03795418566476617,0.03437211994840148,0.0305641806762402,0.029632894625619154,0.029632894625619154,0.035194202088113524,0.03790613295972674,0.03790613295972674,0.03945994035415782,0.03945994035415782,0.04219547957550734,0.04840540819974752,0.05504846779370494,0.24336511605598077,0.25284172948795974,0.2683321186167042,0.2735702840523343,0.2735702840523343,0.2735702840523343,0.2735702840523343,0.2735702840523343,0.2733662446100185,0.2733662446100185,0.2733662446100185,0.2683321186167042,0.26809006929104673,0.24336511605598077,0.15326116560997655,0.12462555248101778,0.11620435378398059,0.1043891157864712,0.0994189455211348,0.0948685718321735,0.09120748526832295,0.09214751589959683,0.09319263925443116,0.08462940574566045,0.08454671199661945,0.08454671199661945,0.08454671199661945,0.07997135373935851,0.07801503067649464,0.07945849236500942,0.07945849236500942,0.07945849236500942,0.08454671199661945,0.08454671199661945,0.08462940574566045,0.07945849236500942,0.08462940574566045,0.08454671199661945,0.08454671199661945,0.08432723184046786,0.07945849236500942,0.07800049004491838,0.07761239528633046,0.07695734973988723,0.07345505216164079,0.0553416831933885,0.04603777894473393,0.048149233497239353,0.04828743416038168,0.046508278491376384,0.050007236093339465,0.053639978417691,0.05057377930061739,0.04914808264010977,0.04803927890564495,0.05213694551711681,0.053639978417691,0.0487028867519522,0.04998952195710045,0.04998952195710045,0.05053960230611376,0.05211376148054612,0.047311353998261994,0.04777369952442247,0.04803927890564495,0.04803927890564495,0.0487028867519522,0.04874003959026332,0.0487028867519522,0.048801003488613624,0.048801003488613624,0.04874003959026332,0.04874003959026332,0.048801003488613624,0.04885162773843011,0.04885162773843011,0.04885162773843011,0.04885162773843011,0.04885162773843011,0.04885162773843011,0.04885162773843011,0.04885162773843011,0.048801003488613624,0.04874003959026332,0.04874003959026332,0.0487028867519522,0.0487028867519522,0.04750098501437825,0.047261222301606384,0.04704268035830764,0.046833306096041444,0.046606773692233,0.04582219271854544,0.041509559527177574,0.0392619861200801,0.022627064104791914,0.010625572605942993,0.002447808477803391,0.002447808477803391,0.00045278073726233415,0.000445687270728754,0.0004363405079544394,0.0005192784168126442,0.0004363405079544394,0.0005120327348890731,0.0004363405079544394,0.0004363405079544394,0.000445687270728754,0.00022614001933718227,0.0004363405079544394,0.00045278073726233415,0.00022614001933718227,0.00022614001933718227,0.0002726785983762399,0.0002726785983762399,0.0004363405079544394,0.0004363405079544394,0.0004363405079544394,0.0004363405079544394,0.0004363405079544394,0.0004363405079544394,0.00022614001933718227,0.0004363405079544394,0.00022614001933718227,0.000445687270728754,0.000445687270728754,0.0004363405079544394,0.0004363405079544394,0.0004363405079544394,2.0936162182228226e-05,0.00047407858551908635,0.0004363405079544394,0.0002726785983762399,0.00022614001933718227,2.0936162182228226e-05,2.0936162182228226e-05,2.0936162182228226e-05,2.0936162182228226e-05,2.0936162182228226e-05,2.0936162182228226e-05,2.0936162182228226e-05,2.0936162182228226e-05,2.0936162182228226e-05,2.0936162182228226e-05,2.0936162182228226e-05,0.05683750866941356,0.09625925648521079,0.3380044708979117,0.3793223001775773,0.3826612643582925,0.3826612643582925,0.3841161143085602,0.3841161143085602,0.3841161143085602,0.3841161143085602,0.3841161143085602,0.3848122950534878,0.3848122950534878,0.3848122950534878,0.3848122950534878,0.3848122950534878,0.3842562220974559,0.3841161143085602,0.3826612643582925,0.3771996207522373,0.37383914321266204,0.36595650786055267,0.3610497037838564,0.3610497037838564,0.35639012657890595,0.3380044708979117,0.17030130386095021,0.16770968776691889,0.16322755927499108,0.16789698878432083,0.16742157458078455,0.16322755927499108,0.1599635352123832,0.14443430532747378,0.12170546215611816,0.11613672697592235,0.1097400382661528,0.10169107156592917,0.09720076835685698,0.09777278333773308,0.0975212125870672,0.09184495782151325,0.09264992394436984,0.09264992394436984,0.08265045231811348,0.08846417321575767,0.09304678907000231,0.09640024637737901,0.09732309845427153,0.09874617373550176,0.09883322934698481,0.09956731576715915,0.1023534718242448,0.10222098548625952,0.1023534718242448,0.10092491506490242,0.10222098548625952,0.1021933088912071,0.1021933088912071,0.10222098548625952,0.10222098548625952,0.10222098548625952,0.10222098548625952,0.1021933088912071,0.1021933088912071,0.1021933088912071,0.1021933088912071,0.1021933088912071,0.10222098548625952,0.1021933088912071,0.1021933088912071,0.1021933088912071,0.1021933088912071,0.1021933088912071,0.10222098548625952,0.10222098548625952,0.10222098548625952,0.10222098548625952,0.10222098548625952,0.10222098548625952,0.10222098548625952,0.10222098548625952,0.10222098548625952,0.10222098548625952,0.10222098548625952,0.10222098548625952,0.1023534718242448,0.10222098548625952,0.10222098548625952,0.10222098548625952,0.1023534718242448,0.1023534718242448,0.1023534718242448,0.1023534718242448,0.10222098548625952,0.10222098548625952,0.10222098548625952,0.10222098548625952,0.1021933088912071,0.1021933088912071,0.1021933088912071,0.1021933088912071,0.1021933088912071,0.10222098548625952,0.10222098548625952,0.10222098548625952,0.1021933088912071,0.10222098548625952,0.10222098548625952,0.10222098548625952,0.10222098548625952,0.10222098548625952,0.10222098548625952,0.10222098548625952,0.10222098548625952,0.10222098548625952,0.1021933088912071,0.1021933088912071,0.10222098548625952,0.1021933088912071,0.1021933088912071,0.1021933088912071,0.1021933088912071,0.1021933088912071,0.1021933088912071,0.10206955941326028,0.10206955941326028,0.10206955941326028,0.10235799898052367,0.10235799898052367,0.1023534718242448,0.10092491506490242,0.10235799898052367,0.1023534718242448,0.10169107156592917,0.10066570831321987,0.09650529093204673,0.09645114984555586,0.08253038321170707,0.08253038321170707,0.08253038321170707,0.09142562599775118,0.09214327642261083,0.0915871746731681,0.09616888594291047,0.09640024637737901,0.09664164882227488,0.09616888594291047,0.09664164882227488,0.104459051495987,0.11870029912760828,0.126528095096571,0.126528095096571,0.12986503948140182,0.13225192954589413,0.13233385551659135,0.132144301929635,0.132144301929635,0.132144301929635,0.132144301929635,0.132144301929635,0.13238153363699193,0.12733537542813222,0.12482050767807923,0.12164849962332604,0.11734459177899258,0.11668486310810548,0.1138375104143213,0.10921013933629238,0.0994768210057744,0.09516142805930204,0.0918145090351288,0.09141025950915847,0.08946948539119891,0.09703817834894775,0.10142154088947844,0.10268185516493605,0.10273757921456145,0.1031599327181598,0.10276144706340519,0.10313997085550107,0.103166662536995,0.10319717019729334,0.10268185516493605,0.10268185516493605,0.10276144706340519,0.10277013971800195,0.10276144706340519,0.10276144706340519,0.10268185516493605,0.10268185516493605,0.10268185516493605,0.10268185516493605,0.10273757921456145,0.10273757921456145,0.10273757921456145,0.10276144706340519,0.10276144706340519,0.10273757921456145,0.10273757921456145,0.10273757921456145,0.1026170732936344,0.10268185516493605,0.10273757921456145,0.10273757921456145,0.10268185516493605,0.10273757921456145,0.10273757921456145,0.10273757921456145,0.10273757921456145,0.10273757921456145,0.10273757921456145,0.1026170732936344,0.10273757921456145,0.10273757921456145,0.10276144706340519,0.10268185516493605,0.10273757921456145,0.10273757921456145,0.10276144706340519,0.10277013971800195,0.10273757921456145,0.10273757921456145,0.10273757921456145,0.103166662536995,0.10319717019729334,0.10273757921456145,0.10276144706340519,0.10273757921456145,0.10142154088947844,0.09941578953331946,0.09815809035647703,0.09541044202215292,0.09442146371829016,0.09040124756800677,0.0831789970256848,0.08102567114192177,0.07544027932807229,0.07193585590988343,0.07202110061896151,0.07193585590988343,0.07104396440277365,0.06545023517729887,0.0661321599401381,0.06601548001463416,0.06517722860309665,0.06264188392365191,0.06078979277309289,0.06068499277907275,0.060763034248570165,0.060763034248570165,0.05993358616702982,0.05975772608483021,0.06014949634396118,0.06068499277907275,0.058492329775608386,0.05856068866419136,0.05856068866419136,0.05741135625974831,0.05746408805188691,0.05767075797702503,0.05773013350215024,0.05797516666761824,0.0582079141269436,0.0585655578235419,0.05856068866419136,0.05856068866419136,0.05856068866419136,0.05856068866419136,0.05856068866419136,0.058492329775608386,0.058492329775608386,0.058492329775608386,0.058492329775608386,0.058492329775608386,0.05856068866419136,0.05856068866419136,0.058492329775608386,0.058492329775608386,0.058492329775608386,0.058492329775608386,0.058492329775608386,0.05835941436038934,0.05856068866419136,0.0585655578235419,0.05856068866419136,0.05856068866419136,0.0585655578235419,0.05856068866419136,0.05856068866419136,0.05856068866419136,0.05856068866419136,0.05741135625974831,0.05741135625974831,0.05741135625974831,0.05741506644789313,0.05741135625974831,0.0582079141269436,0.0582079141269436,0.0582079141269436,0.05807180994446837,0.05801561295084786,0.05801561295084786,0.05793906210454183,0.05773013350215024,0.05746408805188691,0.05730599158583813,0.05701479380043904,0.056294488626134426,0.05730599158583813,0.05544880230773926,0.05612085974453801,0.05358911198863291,0.04842756158013054,0.0481761465283439,0.054288724312581686,0.05288931085892241,0.05856068866419136,0.05827451271060956,0.061018862221968354,0.0635155315786322,0.06564644361003963,0.0722050716553049,0.08927436438642786,0.10639811690859362,0.10846029552217597,0.10850812412856789,0.1108689547908273,0.10840152495239622,0.10884398277390263,0.10859222114535623,0.10938837446374661,0.10880450410907287,0.10884398277390263,0.10884398277390263,0.10884398277390263,0.11081076750576402,0.11046213236554694,0.11042876878703077,0.11081076750576402,0.11081076750576402,0.11081076750576402,0.1108689547908273,0.11091379828981103,0.11055466648626099,0.11042876878703077,0.11042876878703077,0.11072814441616773,0.11081076750576402,0.11085652314126064,0.11042876878703077,0.11085652314126064,0.11085652314126064,0.11055466648626099,0.11072814441616773,0.11072814441616773,0.11081076750576402,0.11081076750576402,0.11085652314126064,0.11085652314126064,0.11085652314126064,0.11081076750576402,0.11081076750576402,0.11072814441616773,0.11085652314126064,0.11072814441616773,0.11072814441616773,0.11072814441616773,0.11072814441616773,0.11055466648626099,0.11055466648626099,0.11055466648626099,0.11055466648626099,0.11055466648626099,0.11055466648626099,0.11055466648626099,0.11085652314126064,0.11072814441616773,0.11072814441616773,0.11097094435386148,0.11091379828981103,0.1108689547908273,0.11072814441616773,0.11081076750576402,0.11072814441616773,0.11042876878703077,0.11182395671727155,0.1117035725628812,0.11120400983980677,0.11091379828981103,0.11057397126867195,0.11042876878703077,0.11081076750576402,0.10930730095341622,0.10907519518531886,0.10885497571420188,0.10938837446374661,0.10890207144914746,0.1108689547908273,0.11046213236554694,0.11081076750576402,0.10941090928843408,0.11046213236554694,0.10929770698595809,0.10880450410907287,0.10885497571420188,0.10890207144914746,0.10872941789040502,0.1063836675373564,0.10697103212123232,0.10417408740232142,0.10373875946175122,0.10582407741008786,0.10664929064273025,0.10354405222944961,0.10588037940175078,0.10718546808725136,0.10798474586554688,0.10840152495239622,0.11196547722090935,0.11091695736131969,0.11723921576508145,0.11723921576508145,0.11723921576508145,0.11723921576508145,0.11723921576508145)
maxHPD1=c(0.31377294500868397, 0.29499686906355876,0.29499686906355876,0.29499686906355876,0.29499686906355876,0.29499686906355876,0.29499686906355876,0.29499686906355876,0.29499686906355876,0.29499686906355876,0.29499686906355876,0.29499686906355876,0.29499686906355876,0.29499686906355876,0.29499686906355876,0.29499686906355876,0.29499686906355876,0.29499686906355876,0.29499686906355876,0.29499686906355876,0.29499686906355876,0.29499686906355876,0.2949276216372593,0.2949276216372593,0.2949276216372593,0.29499686906355876,0.2949276216372593,0.29499686906355876,0.29499686906355876,0.29499686906355876,0.29499686906355876,0.29499686906355876,0.29499686906355876,0.29499686906355876,0.29435745558046955,0.29435745558046955,0.29435745558046955,0.28680518776032765,0.28680518776032765,0.28671935330765846,0.28540739481891114,0.2850630826562225,0.2821814577709143,0.27851127319651187,0.27731947379870775,0.2738889671013248,0.2675281559554681,0.25841856720718986,0.25353711877197377,0.24455844630318962,0.237596132301967,0.2269482157388071,0.21566556436296339,0.20804089381490934,0.19969533517285817,0.19158768835101628,0.16296276304743418,0.1541659903211791,0.12883851701396076,0.11857274850850891,0.10475026864168079,0.08469954210124368,0.08022892793874517,0.0767584882744241,0.07589832436153107,0.07514325088919356,0.07507964773472742,0.073233215820408,0.07306088453706865,0.07307628579682253,0.07307628579682253,0.07248527617500718,0.07222136575863207,0.07163301072823194,0.07148273857263884,0.07141958807243332,0.07112514939866986,0.07092324047148965,0.0710279737050638,0.07100440454909393,0.07100440454909393,0.0710279737050638,0.0710279737050638,0.07100440454909393,0.07100440454909393,0.07098542498322527,0.0710279737050638,0.07098542498322527,0.07148147397378062,0.07147083035190198,0.07148273857263884,0.07148273857263884,0.07148273857263884,0.07141958807243332,0.07148273857263884,0.07148273857263884,0.07123462724344555,0.07122735104743395,0.07121344621036979,0.07118044410536581,0.07118044410536581,0.07112514939866986,0.07109357323080356,0.0710279737050638,0.07100440454909393,0.07095510807579114,0.07093046183885227,0.0710279737050638,0.0710279737050638,0.0710279737050638,0.0710279737050638,0.07100440454909393,0.07093046183885227,0.07093046183885227,0.07093046183885227,0.07093046183885227,0.07093046183885227,0.07093046183885227,0.07093046183885227,0.07092324047148965,0.07092324047148965,0.07092324047148965,0.07100440454909393,0.07100440454909393,0.07100440454909393,0.07100440454909393,0.07100440454909393,0.07100440454909393,0.07098542498322527,0.07098542498322527,0.07100440454909393,0.07100440454909393,0.07100440454909393,0.07100440454909393,0.07100440454909393,0.07098542498322527,0.07098542498322527,0.07098542498322527,0.07098542498322527,0.07098542498322527,0.07098542498322527,0.07098542498322527,0.07098542498322527,0.07098542498322527,0.07098542498322527,0.07098542498322527,0.07098542498322527,0.07098542498322527,0.07098542498322527,0.07100440454909393,0.07100440454909393,0.07100440454909393,0.07100440454909393,0.07100440454909393,0.07100440454909393,0.07100440454909393,0.07100440454909393,0.07100440454909393,0.07098542498322527,0.07098542498322527,0.07098542498322527,0.07098542498322527,0.0710279737050638,0.0710279737050638,0.07100440454909393,0.07100440454909393,0.07098542498322527,0.07095510807579114,0.07095510807579114,0.07095510807579114,0.07095510807579114,0.07095510807579114,0.07095510807579114,0.07095510807579114,0.07095510807579114,0.07093046183885227,0.07093046183885227,0.07093046183885227,0.07093046183885227,0.07093046183885227,0.07093046183885227,0.07093046183885227,0.07093046183885227,0.07093046183885227,0.07093046183885227,0.07093046183885227,0.07093046183885227,0.07093046183885227,0.07093046183885227,0.07095510807579114,0.07098542498322527,0.07100440454909393,0.07100440454909393,0.0710279737050638,0.0710279737050638,0.0710279737050638,0.0710279737050638,0.0710279737050638,0.0710279737050638,0.07100440454909393,0.07100440454909393,0.07100440454909393,0.07100440454909393,0.07100440454909393,0.07100440454909393,0.07100440454909393,0.07100440454909393,0.07100440454909393,0.07098542498322527,0.0710279737050638,0.0710279737050638,0.07098542498322527,0.07100440454909393,0.07100440454909393,0.07093046183885227,0.07093046183885227,0.07095510807579114,0.07098017093753319,0.07098542498322527,0.0710279737050638,0.0710279737050638,0.0710279737050638,0.0710279737050638,0.0710279737050638,0.0710279737050638,0.0710279737050638,0.0710279737050638,0.0710279737050638,0.0710279737050638,0.07095510807579114,0.07095510807579114,0.07095510807579114,0.07095510807579114,0.07095510807579114,0.07095510807579114,0.07095510807579114,0.07095510807579114,0.07095510807579114,0.07098017093753319,0.07098017093753319,0.07098017093753319,0.07098017093753319,0.07098017093753319,0.07098017093753319,0.07098017093753319,0.07098542498322527,0.07098542498322527,0.07100440454909393,0.07100440454909393,0.07100440454909393,0.0710279737050638,0.07109357323080356,0.07109357323080356,0.07148273857263884,0.07148273857263884,0.07148273857263884,0.07148273857263884,0.07148273857263884,0.07148273857263884,0.07148273857263884,0.07148273857263884,0.07153691545996144,0.07153691545996144,0.07153691545996144,0.07153691545996144,0.07153691545996144,0.07148273857263884,0.07152308331082607,0.07153691545996144,0.07153691545996144,0.07153691545996144,0.07153691545996144,0.07152308331082607,0.07151230882588912,0.07151230882588912,0.07098542498322527,0.07100440454909393,0.0710279737050638,0.07098542498322527,0.0710279737050638,0.07123462724344555,0.07216065775822747,0.07257632479749167,0.07255309588816675,0.0734312021719881,0.07500676863392093,0.07676700535283033,0.08027276991770312,0.08567736891724324,0.15899615251674298,0.16861783020184762,0.1762038668639073,0.17920581294303675,0.1913308760636603,0.19881319950318213,0.20939976138222977,0.2140296884248794,0.22038429087159678,0.2270248706376157,0.23308279255314324,0.23697750146259106,0.242196373132853,0.24766845123900952,0.2525892828062721,0.2558855039801709,0.2592963112654231,0.2665020975291134,0.26885726299056967,0.27225997964770776,0.2743305004413074,0.2785715156445991,0.2804911176457129,0.2807995040624509,0.28503917588717426,0.28623265839446427,0.2859279736599666,0.288765204369658,0.2893719661369796,0.2908888716671195,0.2932844489164877,0.2933437584312267,0.295222288671857,0.2950846962143312,0.29833525430067925,0.3223239123191485,0.3116919928740877,0.3047095894426657,0.30251814554961964,0.30395403372569396,0.30212515588081273,0.30212515588081273,0.30251814554961964,0.30232087404091734,0.30281004604792183,0.302774210643339,0.30232087404091734,0.30212515588081273,0.3020872571786297,0.3020872571786297,0.3020872571786297,0.3020872571786297,0.30212515588081273,0.30212515588081273,0.30212515588081273,0.3020872571786297,0.30212515588081273,0.30212515588081273,0.3020872571786297,0.30212515588081273,0.30212515588081273,0.3020872571786297,0.30212515588081273,0.3020872571786297,0.30232087404091734,0.30232087404091734,0.30232087404091734,0.30281004604792183,0.3035666021515696,0.30232087404091734,0.30232087404091734,0.30251814554961964,0.30232087404091734,0.30416953657105505,0.3086714397332875,0.31146032367420345,0.32861499167432556,0.5232438945691136,0.6344244846082226,0.6338067751922504,0.6479957924632456,0.6603940539039687,0.6565944262592708,0.656434477607307,0.6563181989204598,0.6560999956982557,0.6560999956982557,0.6560999956982557,0.6560999956982557,0.6560999956982557,0.6563181989204598,0.6563524082901262,0.6576064427087611,0.6580400674698945,0.6616311515122161,0.669300785852318,0.6823424909222304,0.6992155146388428,0.5978338805146379,0.5805085248136332,0.5073716194803236,0.4421423772401664,0.32565417325265744,0.31356152234240836,0.3086714397332875,0.3034533629791107,0.30232087404091734,0.30251814554961964,0.30232087404091734,0.3029542909044952,0.302774210643339,0.30281004604792183,0.30251814554961964,0.30232087404091734,0.30251814554961964,0.30251814554961964,0.30251814554961964,0.30251814554961964,0.30251814554961964,0.30251814554961964,0.30251814554961964,0.30251814554961964,0.30232087404091734,0.30232087404091734,0.30232087404091734,0.30281004604792183,0.30281004604792183,0.30281004604792183,0.30281004604792183,0.30281004604792183,0.30281004604792183,0.30281004604792183,0.30242853213548593,0.30251814554961964,0.30251814554961964,0.30232029937122895,0.30232087404091734,0.302774210643339,0.302774210643339,0.30281004604792183,0.30232087404091734,0.30232087404091734,0.3034470609471246,0.3083826696948583,0.3112404669675111,0.31603062594113235,0.30251814554961964,0.2949973431019692,0.29147564854244457,0.2894775430038291,0.2891557453689446,0.28730620718481786,0.2860823214024308,0.2860548474051102,0.285930137571723,0.2859279736599666,0.2849457444853777,0.2846005707875897,0.2846005707875897,0.2846005707875897,0.2846005707875897,0.2846005707875897,0.2846005707875897,0.2846005707875897,0.2846005707875897,0.2849457444853777,0.28500105149614435,0.2850117472262892,0.2850117472262892,0.28532640204320436,0.28532640204320436,0.28597533641440415,0.285930137571723,0.286046577454164,0.2864373407716243,0.28744109144719243,0.28914687113064974,0.29123567885634905,0.2956268780593568,0.3924437547691109,0.44957342805498307,0.49434428103019884,0.5280445480715277,0.554954315929971,0.621689352367453,0.6073105813998346,0.5973586535761779,0.5950313816952919,0.5986617021176172,0.5981625128890002,0.5986617021176172,0.5986617021176172,0.5973586535761779,0.5973586535761779,0.5973586535761779,0.5973586535761779,0.5973586535761779,0.5973586535761779,0.5986617021176172,0.5986617021176172,0.5986617021176172,0.5984720346795581,0.5992445466180346,0.5953513210768201,0.5994072094673544,0.6047730524947559,0.6173992230419427,0.6541056013916889,0.5758432544350164,0.5546454645873764,0.5310784962043783,0.5151893950581174,0.4897865629518543,0.4669288984379579,0.4249758097527199,0.3645425815244693,0.30243708427532456,0.2835751378207135,0.2779834689977297,0.2748142806466649,0.27298745173738126,0.2658174256781818,0.26260930603228394,0.255787862821638,0.2514906789160366,0.2471096223166539,0.23916304904432292,0.23453301004031202,0.2278524203917479,0.22316262682806018,0.2071160041902646,0.18159744966999752,0.16389709872416633,0.15962984365078295,0.15753925680042236,0.15654802353176162,0.15321057207463945,0.15304768527375232,0.1508389696626715,0.15054839795401628,0.1506285350963047,0.1500350791072624,0.15071523929068234,0.1500350791072624,0.14993552282484027,0.14958162537248065,0.14936033644785218,0.14824622823116831,0.14818876472041417,0.14881937216671556,0.14949703670762232,0.14871174837518308,0.14846051495406926,0.14824622823116831,0.14821283041112304,0.14824622823116831,0.14824622823116831,0.14824622823116831,0.14824622823116831,0.14821283041112304,0.14824622823116831,0.14824622823116831,0.14745200432184244,0.14726651723434675,0.1470493181662606,0.14726651723434675,0.1465204699090329,0.1462242597364116,0.14614237336953803,0.14620043999946633,0.1462242597364116,0.1461678565239695,0.1461678565239695,0.14572937622011217,0.14572937622011217,0.14574065813517584,0.14518252352427624,0.14518252352427624,0.14518252352427624,0.14518252352427624,0.1448249699747036,0.14494793619629998,0.1447084373497763,0.1448249699747036,0.14473681615566292,0.1447084373497763,0.1447084373497763,0.14462501531104768,0.14572937622011217,0.1446335561643189,0.1446335561643189,0.1446335561643189,0.1446335561643189,0.14462501531104768,0.1446335561643189,0.14462501531104768,0.14462501531104768,0.14462501531104768,0.1446335561643189,0.1446335561643189,0.1446335561643189,0.1446335561643189,0.1446335561643189,0.1446335561643189,0.14473681615566292,0.14473681615566292,0.14468455130788244,0.14462501531104768,0.14461924362259235,0.14462501531104768,0.14494793619629998,0.14491201111240748,0.14481712790852933,0.1446335561643189,0.1446335561643189,0.1446335561643189,0.1446335561643189,0.14462501531104768,0.1446335561643189,0.1446335561643189,0.14468455130788244,0.1446335561643189,0.14468455130788244,0.14462501531104768,0.14459891579420162,0.14222270536348555,0.14222270536348555,0.14222270536348555,0.1423015441342223,0.1423015441342223,0.1423015441342223,0.1423015441342223,0.14228859663842758,0.14228859663842758,0.14228859663842758,0.14228859663842758,0.1423015441342223,0.14228859663842758,0.1423015441342223,0.14228859663842758,0.14228859663842758,0.1423015441342223,0.1423015441342223,0.14222270536348555,0.14222270536348555,0.14203677598595532,0.14203677598595532,0.14203677598595532,0.14199241150349215,0.1420151099382688,0.14199241150349215,0.1420151099382688,0.1420151099382688,0.14199241150349215,0.14199241150349215,0.14199241150349215,0.14199241150349215,0.14199241150349215,0.14199241150349215,0.14212423951040232,0.14212423951040232,0.14212423951040232,0.14212423951040232,0.14212423951040232,0.14212423951040232,0.14212423951040232,0.14199241150349215,0.14212423951040232,0.14212423951040232,0.14199241150349215,0.14199241150349215,0.1420151099382688,0.1420151099382688,0.1420151099382688,0.1420151099382688,0.1420151099382688,0.1420151099382688,0.1420151099382688,0.1420151099382688,0.14228859663842758,0.1423015441342223,0.14222270536348555,0.14228859663842758,0.1423015441342223,0.1423015441342223,0.1423015441342223,0.14228859663842758,0.1423015441342223,0.1423015441342223,0.1423015441342223,0.1423015441342223,0.14228859663842758,0.14228859663842758,0.1423015441342223,0.1423015441342223,0.1423015441342223,0.1423015441342223,0.1423015441342223,0.14228859663842758,0.1423015441342223,0.1414830085176076,0.14190707996892016,0.1423015441342223,0.14243518268885405,0.14382884616021813,0.14461924362259235,0.14518252352427624,0.14574065813517584,0.14494793619629998,0.14518252352427624,0.14574065813517584,0.1462242597364116,0.1462242597364116,0.14614237336953803,0.14726651723434675,0.14800135245779364,0.14494793619629998,0.1455118236851518,0.14459891579420162,0.14518252352427624,0.1455118236851518,0.14461924362259235,0.14212423951040232,0.1423015441342223,0.14243518268885405,0.14203677598595532,0.14212423951040232,0.14212423951040232,0.1423015441342223,0.14199241150349215,0.14197405959542955,0.14199241150349215,0.14190707996892016,0.14190707996892016,0.14199241150349215,0.14199241150349215,0.14197405959542955,0.14197405959542955,0.14197405959542955,0.14212423951040232,0.14212423951040232,0.14212423951040232,0.14212423951040232,0.14212423951040232,0.14212423951040232,0.14212423951040232,0.14212423951040232,0.14212423951040232,0.14212423951040232,0.14212423951040232,0.14212423951040232,0.1423015441342223,0.14247553570831917,0.14228859663842758,0.14188267683632247,0.14199241150349215,0.14203677598595532,0.14212423951040232,0.14212423951040232,0.1423015441342223,0.14212423951040232,0.14199241150349215,0.14203677598595532,0.14199241150349215,0.1423015441342223,0.14212423951040232,0.1423015441342223,0.14203677598595532,0.1423015441342223,0.1423015441342223,0.14141931551654588,0.14199241150349215,0.1423015441342223,0.1423015441342223,0.1423015441342223,0.14247553570831917,0.14518252352427624,0.14331446015287103,0.14549649006674018,0.1506285350963047,0.2567412403636347,0.31382220303990227,0.43869825668134615,0.5236221702854852,0.5639848095558041,0.5928401782776463,0.6207810977544955,0.6342823030724186,0.6514057901148245,0.6549721370659389,0.663351348699781,0.6673425248131607,0.7481076992725303,0.6922629602404102,0.6890487542714699,0.6816831884493926,0.6915619387845919,0.6915932357750578,0.6915932357750578,0.68171736013722,0.6918664054564864,0.6838402448725811,0.6933963155981916,0.6863430862703728,0.6815144955321176,0.68171736013722,0.68171736013722,0.68171736013722,0.67912684229865,0.6571294931652855,0.6375650936694678,0.6215148749662878,0.5838364419862655,0.5546580480805392,0.45091651393538656,0.2994311460848563,0.2946647084847081,0.2878956125131483,0.28358719620191375,0.2839184500898447,0.28230101666074436,0.2817444151408439,0.2818197497296367,0.2818197497296367,0.28081316777484894,0.28077872664142056,0.28081316777484894,0.27892223708742125,0.2792393286219257,0.2785565430597814,0.2776980201577175,0.27770623073529943,0.27770623073529943,0.27568154557243885,0.27568154557243885,0.2754202574157184,0.2754202574157184,0.2751358982499979,0.2781305540858323,0.27803500996898856,0.27763896899058216,0.2765072745294137,0.2763734537057355,0.2766804341475763,0.2754202574157184,0.2754202574157184,0.2754202574157184,0.2754202574157184,0.2754202574157184,0.2754202574157184,0.2751358982499979,0.2754202574157184,0.2754202574157184,0.2754202574157184,0.2754202574157184,0.2754202574157184,0.27803500996898856,0.27803500996898856,0.27803500996898856,0.2781893893210219,0.2781305540858323,0.2792393286219257,0.27803500996898856,0.27803500996898856,0.2781305540858323,0.27803500996898856,0.27803500996898856,0.27803500996898856,0.27803500996898856,0.27803500996898856,0.27803500996898856,0.27803500996898856,0.27803500996898856,0.27803500996898856,0.2781305540858323,0.2781305540858323,0.2781305540858323,0.27803500996898856,0.27803500996898856,0.27803500996898856,0.27803500996898856,0.27803500996898856,0.2781305540858323,0.2781893893210219,0.2781893893210219,0.2781893893210219,0.2781893893210219,0.2781893893210219,0.2781893893210219,0.27841856046730024,0.27841856046730024,0.2780156776260516,0.2780156776260516,0.2780156776260516,0.2780156776260516,0.27803500996898856,0.2781305540858323,0.2781305540858323,0.2781305540858323,0.2781305540858323,0.2781305540858323)
maxHPD2=c(0.8414324736868508, 0.3475880535928097,0.3475880535928097,0.3475880535928097,0.3475880535928097,0.3475880535928097,0.3475880535928097,0.3475880535928097,0.3475880535928097,0.3475880535928097,0.3475880535928097,0.3475880535928097,0.3475880535928097,0.3475880535928097,0.3475880535928097,0.3475880535928097,0.3475880535928097,0.3475880535928097,0.3475880535928097,0.3475880535928097,0.3475880535928097,0.3475880535928097,0.3459178909293343,0.3459178909293343,0.3461209370271672,0.3463009604421521,0.34662801627012196,0.34753160440439507,0.3498486710868956,0.35134074408254445,0.35134074408254445,0.35232843683988446,0.35283499381324346,0.3524732831426761,0.35134074408254445,0.35283499381324346,0.35266192318766376,0.355086621472075,0.35639445298258987,0.35639445298258987,0.35639445298258987,0.35639445298258987,0.35639445298258987,0.35639445298258987,0.35639445298258987,0.35639445298258987,0.35232843683988446,0.35134074408254445,0.34911706882357496,0.3459178909293343,0.3450488876064948,0.3394096742857246,0.33399163430748463,0.33100243867800583,0.32231595759579723,0.3167043126438992,0.31150473125857964,0.30249267838810134,0.29453350810994056,0.28644933653153315,0.28036793760636397,0.2740417020609716,0.26364529786987534,0.26049603353277245,0.2523371846593449,0.24484117684399437,0.23961565726610545,0.23656782584742234,0.23179116404413183,0.2277371369598285,0.22346602825740527,0.21728060902276497,0.21278419808778343,0.20979627658399747,0.20767378823996335,0.20332573537949833,0.1971983177968155,0.19195461553732346,0.18993081537739465,0.180710024313233,0.1780013253398963,0.1640752804241658,0.1567178487158691,0.15192992207575834,0.14801532159824102,0.12264762342329445,0.11884434088305032,0.11319558930851256,0.1125935749593605,0.10969785893459481,0.10981121943158412,0.10802115478038704,0.10802115478038704,0.10650501376622425,0.10618638926848105,0.10592929199705277,0.10508452903596657,0.1043111301840756,0.10463816954278828,0.10463816954278828,0.1040764780187238,0.10416595286762856,0.10412211045465129,0.10344700550322641,0.10341464698850855,0.10411202738949761,0.10398685809319286,0.10375078727186644,0.10362489003515153,0.10341464698850855,0.10349209507183678,0.10323113395631948,0.10319878663572542,0.10311641690017928,0.10283543276636668,0.10283543276636668,0.10277072644243646,0.10283543276636668,0.10283543276636668,0.10276218524078161,0.102746990880185,0.102746990880185,0.102746990880185,0.1015513081262543,0.10152513142320717,0.1015513081262543,0.10152513142320717,0.1015513081262543,0.1015513081262543,0.10141906639900108,0.10139476253634432,0.10218392369134843,0.10124534654010398,0.10124534654010398,0.10122196952615266,0.10124534654010398,0.10084112589016976,0.10218392369134843,0.10218392369134843,0.10218392369134843,0.10218392369134843,0.10217440465581437,0.10217440465581437,0.10217440465581437,0.10217440465581437,0.10217440465581437,0.1019293409341685,0.1019293409341685,0.1019293409341685,0.1019293409341685,0.10178073194683518,0.10178073194683518,0.1019293409341685,0.10178073194683518,0.10178073194683518,0.10178073194683518,0.10178073194683518,0.10178073194683518,0.10178073194683518,0.10178073194683518,0.10178073194683518,0.10178073194683518,0.1015513081262543,0.1016503776857269,0.1016503776857269,0.1016503776857269,0.10178073194683518,0.10178073194683518,0.10178073194683518,0.10031700224452492,0.10152513142320717,0.10152513142320717,0.1004098085724267,0.10038533694810177,0.10031700224452492,0.10031700224452492,0.10152513142320717,0.10152513142320717,0.1004098085724267,0.1004098085724267,0.10031700224452492,0.10031700224452492,0.10031085167128631,0.10031085167128631,0.10031085167128631,0.10031085167128631,0.10031700224452492,0.10031085167128631,0.1003053932379493,0.1003053932379493,0.1003053932379493,0.1003053932379493,0.10031700224452492,0.10031700224452492,0.10120676849202366,0.10120676849202366,0.1011655890441862,0.10152513142320717,0.10152513142320717,0.10152513142320717,0.10091725615465842,0.10091725615465842,0.10091725615465842,0.10077274352664722,0.10139476253634432,0.10200688733621954,0.10200688733621954,0.10200688733621954,0.10200688733621954,0.10200688733621954,0.10218392369134843,0.10218392369134843,0.10218392369134843,0.10218392369134843,0.10218392369134843,0.10217440465581437,0.10178073194683518,0.10218392369134843,0.10178073194683518,0.10176940603728774,0.10176940603728774,0.1016503776857269,0.1016503776857269,0.1016503776857269,0.1016503776857269,0.10176940603728774,0.10176940603728774,0.10176940603728774,0.1016503776857269,0.1016503776857269,0.1016503776857269,0.1016503776857269,0.1016503776857269,0.10031700224452492,0.10031700224452492,0.10031700224452492,0.10031700224452492,0.10031700224452492,0.1016503776857269,0.1016503776857269,0.10176940603728774,0.10178073194683518,0.10178073194683518,0.10178073194683518,0.10031700224452492,0.10031700224452492,0.10178073194683518,0.10031700224452492,0.10178073194683518,0.10178073194683518,0.1004098085724267,0.1004098085724267,0.10031700224452492,0.10031700224452492,0.10031700224452492,0.10031700224452492,0.10031700224452492,0.10031700224452492,0.10031700224452492,0.10031700224452492,0.10031700224452492,0.10031700224452492,0.10031700224452492,0.10031700224452492,0.10031700224452492,0.10038533694810177,0.1004098085724267,0.10218392369134843,0.10218392369134843,0.10218392369134843,0.10218392369134843,0.10218392369134843,0.10218392369134843,0.10091725615465842,0.10077274352664722,0.10077274352664722,0.10077274352664722,0.10077274352664722,0.10077274352664722,0.10077274352664722,0.10084112589016976,0.10084112589016976,0.10084112589016976,0.10084112589016976,0.10091725615465842,0.10091725615465842,0.10091725615465842,0.10218392369134843,0.10152513142320717,0.1015513081262543,0.10139476253634432,0.10138225583384021,0.10138225583384021,0.10139476253634432,0.10151243912246867,0.101639188872595,0.1015513081262543,0.10311641690017928,0.10362489003515153,0.10218392369134843,0.10267204123080617,0.10349209507183678,0.1040764780187238,0.1036837268487654,0.10425543389329915,0.10491060402285807,0.10801027321588338,0.1125935749593605,0.2620313844312004,0.3575666775578019,0.46919030518632926,0.5814389296450948,0.6450653986156949,0.689951942955977,0.7263949218305625,0.7439392403765742,0.7597222787455632,0.768179860464139,0.7719019413698304,0.8125334305505858,0.7931541700119267,0.7911405615874642,0.7956564693972054,0.7956564693972054,0.7956564693972054,0.7956564693972054,0.7956564693972054,0.7955496939583855,0.7955496939583855,0.7955496939583855,0.7916894457371118,0.7931541700119267,0.8125253353737479,0.7785751897213589,0.7526185223096019,0.7406311162954322,0.7102603554304963,0.6785452497545986,0.655877825438201,0.6173587948996823,0.5962928415058153,0.5804845482301337,0.544769086988771,0.4960073498753903,0.4763756599929669,0.4397033832126638,0.39726617868431024,0.37353806443556764,0.3545503540466711,0.342096793762965,0.3280709996893026,0.3190535520216102,0.30300033741353527,0.2916919949519963,0.279859952608323,0.2797071891980859,0.2761246140607563,0.2744994574210417,0.2751179046337192,0.2712920533766155,0.2706156810063405,0.2712920533766155,0.2712920533766155,0.27089034036623305,0.2541166587044534,0.2365874793457277,0.2264929538233564,0.21855178343879234,0.21134347372138507,0.21098531090708958,0.21110121161550502,0.2037425377627141,0.19696850238032274,0.1919282080345185,0.19183361114464825,0.19075657426455855,0.18396811357380144,0.18387300384950347,0.18296038815327106,0.18296038815327106,0.1843408491376484,0.17928940205198848,0.17925256635722883,0.17928940205198848,0.17925256635722883,0.1797992955372184,0.1797992955372184,0.17964917760024546,0.17964917760024546,0.17963617872336077,0.17928940205198848,0.17928940205198848,0.17928940205198848,0.17928940205198848,0.17928940205198848,0.17928940205198848,0.17928940205198848,0.17928940205198848,0.17925256635722883,0.17928940205198848,0.17928940205198848,0.17925256635722883,0.17925256635722883,0.17928940205198848,0.17928940205198848,0.17928940205198848,0.17886929058708728,0.1789484972656266,0.17964917760024546,0.1803584338527193,0.1812340670900617,0.1837510288926966,0.1850400966889187,0.18919909920565875,0.18311966017293985,0.17348635547920896,0.1658813753991482,0.16540741627728703,0.16118569326657606,0.1602082920799208,0.15961748362657882,0.15932886655468953,0.15871602990942993,0.15852904582420532,0.1582450086709413,0.157805204236363,0.15762820452608492,0.15731161404791907,0.15734733765384742,0.1572608400760536,0.15701068190539505,0.15696905571493874,0.15696905571493874,0.15696905571493874,0.15706455282461515,0.15706455282461515,0.15706455282461515,0.15706455282461515,0.15709864712366117,0.15709864712366117,0.15696905571493874,0.15709864712366117,0.15696905571493874,0.1572608400760536,0.1572608400760536,0.1572608400760536,0.15772965896237817,0.15772965896237817,0.15768453049449105,0.15842315088960834,0.15910906786882617,0.15993256388396768,0.16162225567277222,0.16580275248473034,0.18133071481830665,0.3959050665096974,0.4540570782480571,0.5012793830168265,0.5322884323607567,0.5735239976849656,0.6103386102406815,0.6347543437753994,0.6622643319590817,0.6781308858480751,0.7323926366896973,0.7552064449971309,0.8667776370590681,0.7692511328734533,0.7609398502042528,0.7589410137099196,0.7602354040440582,0.7602354040440582,0.7602354040440582,0.7602354040440582,0.7602354040440582,0.7608888968540811,0.7608888968540811,0.7608888968540811,0.7608888968540811,0.7608888968540811,0.7609398502042528,0.761261374008623,0.7608368459939474,0.7577390555307086,0.7609398502042528,0.7609398502042528,0.7689047963755702,0.7900238247192203,0.8126298622098684,0.8318463795741388,0.718558211104678,0.7156592784497192,0.7095342539815027,0.714605018698909,0.715872813897847,0.7145489343981836,0.715872813897847,0.715872813897847,0.6952638235955297,0.6795235227734914,0.6600559083631663,0.6325171909343923,0.6001865458753304,0.5760500537760329,0.5393163593484295,0.5038911979223546,0.4836442847410694,0.44473741168218806,0.4001430789374965,0.21849092382805538,0.21011098561122749,0.2073711249998804,0.2051964523355199,0.20407845618161305,0.20310387436076488,0.20310387436076488,0.20290261337856766,0.2021267995067732,0.20195393234580977,0.20020578301304565,0.2012655695628753,0.20058629537469902,0.2003616349603553,0.2003616349603553,0.2002708361531778,0.20020578301304565,0.20020578301304565,0.20020578301304565,0.20020578301304565,0.20020578301304565,0.20020578301304565,0.20020578301304565,0.20020578301304565,0.20016664974211576,0.20016664974211576,0.20016664974211576,0.20016664974211576,0.20016664974211576,0.20008760488326216,0.20008760488326216,0.20008760488326216,0.20008760488326216,0.20008228041338558,0.20008228041338558,0.20008228041338558,0.20008228041338558,0.20008228041338558,0.20008228041338558,0.20008228041338558,0.20008228041338558,0.20020578301304565,0.20008228041338558,0.20008228041338558,0.20008228041338558,0.20020578301304565,0.20020578301304565,0.20020578301304565,0.20020578301304565,0.20008228041338558,0.20008760488326216,0.20008760488326216,0.20008760488326216,0.20008760488326216,0.20008760488326216,0.20016664974211576,0.20020578301304565,0.20020578301304565,0.2002708361531778,0.2002708361531778,0.2002708361531778,0.20020578301304565,0.2002708361531778,0.2002708361531778,0.2003616349603553,0.2003616349603553,0.2004181299621637,0.2004181299621637,0.2004181299621637,0.2004181299621637,0.2004181299621637,0.20042780809076116,0.2005116657799772,0.20055735773123953,0.20055735773123953,0.20055735773123953,0.20055735773123953,0.20058629537469902,0.20058629537469902,0.20071853939195355,0.200671587552884,0.20071853939195355,0.20093351863579786,0.2012655695628753,0.2012655695628753,0.20127962641683317,0.20008760488326216,0.20201425016055638,0.20286538408615606,0.20330462063179475,0.20330462063179475,0.2031802288532517,0.20702877763065272,0.21667046594754405,0.33253252845585307,0.376330995600857,0.4190043319355063,0.45076057321152585,0.4687758134594873,0.4896318071251226,0.4958037125913997,0.5037405852908674,0.5138701847755657,0.5298859850267971,0.5590543470451236,0.5662084125668178,0.5721671052547089,0.5676821746081174,0.5661477471502515,0.5653950862394166,0.565120942236383,0.5647717363198176,0.5647717363198176,0.5647717363198176,0.5647717363198176,0.5647717363198176,0.5662084125668178,0.5660932037464207,0.5641070712919521,0.5614194514243117,0.557021589640686,0.5553885363306589,0.5527357804958665,0.5426528451201724,0.5095333730282634,0.47831388400171265,0.45156269805059046,0.4151824645049658,0.30025818325780296,0.20558008025285313,0.20310387436076488,0.20204232469968514,0.20042780809076116,0.20008228041338558,0.19941707337685488,0.199351258424117,0.1991227583652043,0.1991227583652043,0.19832323653061287,0.1981079764816676,0.19805737683705968,0.19805737683705968,0.19805737683705968,0.19802531987586935,0.19782554405892408,0.19782554405892408,0.19782554405892408,0.19782554405892408,0.19782554405892408,0.19782554405892408,0.19782554405892408,0.19782554405892408,0.19782554405892408,0.19777831803454776,0.19777831803454776,0.19777831803454776,0.1976046039858943,0.1976046039858943,0.1976046039858943,0.1976046039858943,0.1976046039858943,0.1976046039858943,0.1976046039858943,0.1976046039858943,0.1976046039858943,0.1976046039858943,0.1976046039858943,0.1976046039858943,0.19777831803454776,0.19777831803454776,0.19782554405892408,0.19782554405892408,0.197912276270642,0.19796808594888857,0.19802531987586935,0.19805737683705968,0.19805737683705968,0.19805737683705968,0.19828768391005336,0.19889921817251532,0.1991227583652043,0.19889921817251532,0.19941707337685488,0.20020578301304565,0.19958950333198539,0.199351258424117,0.20005799322267795,0.19953161386413673,0.20084965916772204,0.20005799322267795,0.19631413921539154,0.19631413921539154,0.1929774792927887,0.1897568739855929,0.1897568739855929,0.1897568739855929,0.18911129143762018,0.1830165480910667,0.18331856311940672,0.1828442429641466,0.18220980238862827,0.178593200722243,0.1757269765405404,0.17410795822413297,0.17283395127825074,0.17204392625705953,0.17081668534581512,0.16992424981958953,0.16973657472470624,0.1695476329066319,0.16683163400911796,0.16661619362197613,0.16647948403376506,0.16489957747112602,0.16491818504630476,0.16491818504630476,0.16475637251456207,0.16470339401735035,0.16470339401735035,0.16491818504630476,0.16489957747112602,0.1647160856505105,0.16475637251456207,0.16475637251456207,0.1648858419907231,0.16475637251456207,0.16475637251456207,0.16475637251456207,0.16475637251456207,0.1647160856505105,0.1647160856505105,0.16470339401735035,0.16475637251456207,0.16475637251456207,0.16475637251456207,0.16475637251456207,0.16475637251456207,0.1646819508306415,0.16489957747112602,0.16491818504630476,0.16489957747112602,0.16489957747112602,0.16491818504630476,0.16491818504630476,0.16491818504630476,0.16491818504630476,0.16491818504630476,0.16380131765981765,0.16380131765981765,0.16380131765981765,0.1638081781785217,0.1638081781785217,0.1646819508306415,0.16470339401735035,0.16475637251456207,0.1647160856505105,0.1646819508306415,0.1646819508306415,0.1647160856505105,0.16467926991929271,0.1646819508306415,0.16491818504630476,0.16491818504630476,0.1646819508306415,0.16641362925547998,0.16659614728128358,0.16903229876934303,0.16985209832818512,0.17313223951291043,0.18074911652797956,0.20033162673486996,0.2060178735039738,0.21816451931904196,0.2202447972360476,0.22528220677048025,0.22829651863686445,0.2312165940475649,0.2357701327131029,0.24715546621316395,0.2462844688068789,0.24044871851221375,0.23925131861671078,0.24066473554223006,0.23754225406903465,0.23776767771660948,0.2374498217474959,0.2381983892430418,0.2374498217474959,0.23741486792260363,0.2374026304466132,0.2374026304466132,0.23925131861671078,0.23863710331768792,0.23851043011745338,0.23863710331768792,0.2384394012945063,0.2381983892430418,0.2381983892430418,0.2381983892430418,0.23776767771660948,0.23749938529365133,0.23749938529365133,0.23779669380479523,0.23779669380479523,0.23779669380479523,0.2374498217474959,0.23779669380479523,0.23779669380479523,0.2374498217474959,0.2374498217474959,0.2374498217474959,0.2374498217474959,0.2374498217474959,0.23754225406903465,0.23754225406903465,0.23754225406903465,0.2374498217474959,0.2374498217474959,0.2374498217474959,0.23754225406903465,0.2374498217474959,0.2374498217474959,0.23749938529365133,0.23754225406903465,0.23741486792260363,0.23741486792260363,0.23741486792260363,0.23741486792260363,0.2374498217474959,0.2374498217474959,0.2374498217474959,0.23779669380479523,0.23779669380479523,0.23779669380479523,0.2381983892430418,0.2381983892430418,0.2381983892430418,0.2381983892430418,0.2384394012945063,0.23869957754389504,0.23863710331768792,0.2403838479520559,0.24066473554223006,0.2404582273206723,0.2404582273206723,0.24066473554223006,0.24075007964310405,0.24174884460735063,0.24066473554223006,0.24066473554223006,0.24066473554223006,0.24174884460735063,0.24174884460735063,0.24404677074296197,0.24404677074296197,0.24532179145388583,0.24459310970570744,0.24715546621316395,0.24715546621316395,0.2486497386851572,0.2499886519861595,0.25338120330647634,0.256455500395106,0.2590944078745158,0.26845580915141765,0.2804727794209658,0.29212876902856155,0.306048628082367,0.3275460479259491,0.34193501791356046,0.3673373711258504,0.38807114720973646,0.41985674781373283,0.4415299891096582,0.46836247681633497,0.502996955495558,0.5236472112469135,0.5236472112469135,0.5236472112469135,0.5236472112469135,0.5236472112469135)

plot(c(seq(-290,0,by=1),0),rep(2,length(c(seq(290,0,by=-1),0))), xlab="", ylab="Rates (events/Myr/lineage)", xlim=c(-270,-230), ylim=c(0,0.9), type="l", col="white",lwd="1",las="1",cex.axis="1",cex.main="1",cex.lab="1",bty="n", main="A", axes=F)
rect(-323.2,-0.02,-298.9,300, col="white", border=NA)
rect(-298.9,-0.02,-272.95,300, col="whitesmoke", border=NA)
rect(-272.95,-0.02,-259.1,300, col="white", border=NA)
rect(-259.1,-0.02,-251.9,300, col="whitesmoke", border=NA)
rect(-251.9,-0.02,-247.2,300, col="white", border=NA)
rect(-247.2,-0.02,-237,300, col="whitesmoke", border=NA)
rect(-237,-0.02,-201.3,300, col="white", border=NA)
rect(-201.3,-0.02,-174.1,300, col="whitesmoke", border=NA)
rect(-174.1,-0.02,-163.5,300, col="white", border=NA)
rect(-163.5,-0.02,-145,300, col="whitesmoke", border=NA)
rect(-145,-0.02,-100.5,300, col="white", border=NA)
rect(-100.5,-0.02,-66,300, col="whitesmoke", border=NA)
rect(-66,-0.02,-56,300, col="white", border=NA)
rect(-56,-0.02,-33.9,300, col="whitesmoke", border=NA)
rect(-33.9,-0.02,-23.03,300, col="white", border=NA)
rect(-23.03,-0.02,-5.33,300, col="whitesmoke", border=NA)
rect(-5.33,-0.02,-2.58,300, col="white", border=NA)
rect(-2.58,-0.02,0,300, col="whitesmoke", border=NA)


rect(-261.28,-3,-259.51,300, col=alpha('#ffaf03',0.2), border=NA)
rect(-234.5,-3,-232,300, col=alpha('#ffaf03',0.2), border=NA)
abline(v=c(-251.902),col="red",lty="dashed",lwd="2")


axis(side=1, seq(-280, -220, by=10), col="black",col.axis="black",las=1)
axis(side=2, seq(0, 0.9, by=0.15), col="black",col.axis="black",las=2)

legend("topleft", bty="n", c("Origination rate","Extinction rate"),lwd="3",col=c("#4c4cec","#e34a33"), cex=1)
	
lines(time1,time1,type = 'n')
polygon(c(time1, rev(time1)), c(maxHPD1, rev(minHPD1)), col = alpha('#4c4cec',0.3), border = NA)
lines(time1,rate1, col = '#4c4cec', lwd=2)

lines(time2,time2,type = 'n')
polygon(c(time2, rev(time2)), c(maxHPD2, rev(minHPD2)), col = alpha('#e34a33',0.3), border = NA)
lines(time2,rate2, col = '#e34a33', lwd=2)

add_geochrono(0, -0.15)


############################# Net diversification rates

time=c(-204.52759426356192, -204.62767992272262,-204.72776558188332,-204.82785124104402,-204.9279369002047,-205.0280225593654,-205.1281082185261,-205.2281938776868,-205.3282795368475,-205.4283651960082,-205.5284508551689,-205.6285365143296,-205.7286221734903,-205.828707832651,-205.92879349181166,-206.02887915097236,-206.12896481013306,-206.22905046929375,-206.32913612845445,-206.42922178761515,-206.52930744677585,-206.62939310593654,-206.72947876509724,-206.82956442425794,-206.92965008341864,-207.02973574257933,-207.12982140174003,-207.22990706090073,-207.32999272006143,-207.43007837922212,-207.53016403838282,-207.63024969754352,-207.73033535670422,-207.83042101586489,-207.93050667502558,-208.03059233418628,-208.13067799334698,-208.23076365250768,-208.33084931166837,-208.43093497082907,-208.53102062998977,-208.63110628915047,-208.73119194831116,-208.83127760747186,-208.93136326663256,-209.03144892579326,-209.13153458495395,-209.23162024411465,-209.33170590327535,-209.43179156243605,-209.53187722159674,-209.6319628807574,-209.7320485399181,-209.8321341990788,-209.9322198582395,-210.0323055174002,-210.1323911765609,-210.2324768357216,-210.3325624948823,-210.432648154043,-210.5327338132037,-210.6328194723644,-210.7329051315251,-210.83299079068578,-210.93307644984648,-211.03316210900718,-211.13324776816788,-211.23333342732857,-211.33341908648927,-211.43350474564997,-211.53359040481067,-211.63367606397134,-211.73376172313203,-211.83384738229273,-211.93393304145343,-212.03401870061413,-212.13410435977482,-212.23419001893552,-212.33427567809622,-212.43436133725692,-212.5344469964176,-212.6345326555783,-212.734618314739,-212.8347039738997,-212.9347896330604,-213.0348752922211,-213.1349609513818,-213.2350466105425,-213.33513226970317,-213.43521792886386,-213.53530358802456,-213.63538924718526,-213.73547490634596,-213.83556056550665,-213.93564622466735,-214.03573188382805,-214.13581754298875,-214.23590320214944,-214.33598886131014,-214.43607452047084,-214.53616017963154,-214.63624583879223,-214.73633149795293,-214.83641715711363,-214.93650281627433,-215.03658847543502,-215.13667413459572,-215.2367597937564,-215.3368454529171,-215.4369311120778,-215.53701677123848,-215.63710243039918,-215.73718808955988,-215.83727374872058,-215.93735940788127,-216.03744506704197,-216.13753072620267,-216.23761638536337,-216.33770204452406,-216.43778770368476,-216.53787336284546,-216.63795902200616,-216.73804468116685,-216.83813034032755,-216.93821599948825,-217.03830165864892,-217.13838731780962,-217.23847297697031,-217.338558636131,-217.4386442952917,-217.5387299544524,-217.6388156136131,-217.7389012727738,-217.8389869319345,-217.9390725910952,-218.0391582502559,-218.1392439094166,-218.2393295685773,-218.339415227738,-218.43950088689868,-218.53958654605938,-218.63967220522008,-218.73975786438078,-218.83984352354148,-218.93992918270217,-219.04001484186284,-219.14010050102354,-219.24018616018424,-219.34027181934493,-219.44035747850563,-219.54044313766633,-219.64052879682703,-219.74061445598772,-219.84070011514842,-219.94078577430912,-220.04087143346982,-220.14095709263052,-220.2410427517912,-220.3411284109519,-220.4412140701126,-220.5412997292733,-220.64138538843397,-220.74147104759467,-220.84155670675537,-220.94164236591607,-221.04172802507676,-221.14181368423746,-221.24189934339816,-221.34198500255886,-221.44207066171955,-221.54215632088025,-221.64224198004095,-221.74232763920165,-221.84241329836235,-221.94249895752304,-222.04258461668374,-222.14267027584444,-222.24275593500514,-222.34284159416583,-222.44292725332653,-222.54301291248723,-222.64309857164793,-222.7431842308086,-222.8432698899693,-222.94335554913,-223.0434412082907,-223.14352686745138,-223.24361252661208,-223.34369818577278,-223.44378384493348,-223.54386950409418,-223.64395516325487,-223.74404082241557,-223.84412648157627,-223.94421214073697,-224.04429779989766,-224.14438345905836,-224.24446911821906,-224.34455477737973,-224.44464043654042,-224.54472609570112,-224.64481175486182,-224.74489741402252,-224.84498307318322,-224.9450687323439,-225.0451543915046,-225.1452400506653,-225.245325709826,-225.3454113689867,-225.4454970281474,-225.5455826873081,-225.6456683464688,-225.7457540056295,-225.8458396647902,-225.9459253239509,-226.0460109831116,-226.14609664227228,-226.24618230143298,-226.34626796059368,-226.44635361975435,-226.54643927891505,-226.64652493807574,-226.74661059723644,-226.84669625639714,-226.94678191555784,-227.04686757471853,-227.14695323387923,-227.24703889303993,-227.34712455220063,-227.44721021136132,-227.54729587052202,-227.64738152968272,-227.74746718884342,-227.8475528480041,-227.9476385071648,-228.04772416632548,-228.14780982548618,-228.24789548464688,-228.34798114380757,-228.44806680296827,-228.54815246212897,-228.64823812128967,-228.74832378045036,-228.84840943961106,-228.94849509877176,-229.04858075793246,-229.14866641709315,-229.24875207625385,-229.34883773541455,-229.44892339457525,-229.54900905373594,-229.64909471289664,-229.74918037205734,-229.84926603121804,-229.94935169037873,-230.04943734953943,-230.1495230087001,-230.2496086678608,-230.3496943270215,-230.4497799861822,-230.5498656453429,-230.6499513045036,-230.7500369636643,-230.85012262282498,-230.95020828198568,-231.05029394114638,-231.15037960030708,-231.25046525946777,-231.35055091862847,-231.45063657778917,-231.55072223694987,-231.65080789611056,-231.75089355527123,-231.85097921443193,-231.95106487359263,-232.05115053275333,-232.15123619191402,-232.25132185107472,-232.35140751023542,-232.45149316939612,-232.5515788285568,-232.6516644877175,-232.7517501468782,-232.8518358060389,-232.9519214651996,-233.0520071243603,-233.152092783521,-233.2521784426817,-233.3522641018424,-233.4523497610031,-233.5524354201638,-233.6525210793245,-233.75260673848518,-233.85269239764588,-233.95277805680655,-234.05286371596725,-234.15294937512795,-234.25303503428864,-234.35312069344934,-234.45320635261004,-234.55329201177074,-234.65337767093143,-234.75346333009213,-234.85354898925283,-234.95363464841353,-235.05372030757422,-235.15380596673492,-235.25389162589562,-235.3539772850563,-235.454062944217,-235.55414860337768,-235.65423426253838,-235.75431992169908,-235.85440558085978,-235.95449124002047,-236.05457689918117,-236.15466255834187,-236.25474821750257,-236.35483387666326,-236.45491953582396,-236.55500519498466,-236.65509085414536,-236.75517651330605,-236.85526217246675,-236.95534783162745,-237.05543349078815,-237.15551914994884,-237.25560480910954,-237.35569046827024,-237.45577612743094,-237.55586178659163,-237.6559474457523,-237.756033104913,-237.8561187640737,-237.9562044232344,-238.0562900823951,-238.1563757415558,-238.2564614007165,-238.3565470598772,-238.45663271903788,-238.55671837819858,-238.65680403735928,-238.75688969651998,-238.85697535568067,-238.95706101484134,-239.05714667400204,-239.15723233316274,-239.25731799232344,-239.35740365148413,-239.45748931064483,-239.55757496980553,-239.65766062896623,-239.75774628812692,-239.85783194728762,-239.95791760644832,-240.05800326560902,-240.15808892476971,-240.2581745839304,-240.3582602430911,-240.4583459022518,-240.5584315614125,-240.6585172205732,-240.7586028797339,-240.8586885388946,-240.9587741980553,-241.058859857216,-241.1589455163767,-241.25903117553736,-241.35911683469806,-241.45920249385875,-241.55928815301945,-241.65937381218015,-241.75945947134085,-241.85954513050154,-241.95963078966224,-242.05971644882294,-242.15980210798364,-242.25988776714433,-242.35997342630503,-242.46005908546573,-242.56014474462643,-242.6602304037871,-242.7603160629478,-242.8604017221085,-242.9604873812692,-243.0605730404299,-243.16065869959058,-243.26074435875128,-243.36083001791198,-243.46091567707268,-243.56100133623337,-243.66108699539407,-243.76117265455477,-243.86125831371547,-243.96134397287616,-244.06142963203686,-244.16151529119756,-244.26160095035826,-244.36168660951896,-244.46177226867965,-244.56185792784035,-244.66194358700105,-244.76202924616175,-244.86211490532244,-244.9622005644831,-245.0622862236438,-245.1623718828045,-245.2624575419652,-245.3625432011259,-245.4626288602866,-245.5627145194473,-245.662800178608,-245.7628858377687,-245.8629714969294,-245.9630571560901,-246.06314281525079,-246.16322847441148,-246.26331413357218,-246.36339979273285,-246.46348545189355,-246.56357111105424,-246.66365677021494,-246.76374242937564,-246.86382808853634,-246.96391374769703,-247.06399940685773,-247.16408506601843,-247.26417072517913,-247.36425638433982,-247.46434204350052,-247.56442770266122,-247.66451336182192,-247.76459902098262,-247.8646846801433,-247.964770339304,-248.0648559984647,-248.1649416576254,-248.2650273167861,-248.3651129759468,-248.4651986351075,-248.5652842942682,-248.66536995342886,-248.76545561258956,-248.86554127175026,-248.96562693091096,-249.06571259007166,-249.16579824923235,-249.26588390839305,-249.36596956755375,-249.46605522671445,-249.56614088587514,-249.66622654503584,-249.76631220419654,-249.86639786335724,-249.96648352251793,-250.0665691816786,-250.1666548408393,-250.2667405,-250.3668261591607,-250.4669118183214,-250.5669974774821,-250.6670831366428,-250.76716879580349,-250.86725445496418,-250.96734011412488,-251.06742577328558,-251.16751143244628,-251.26759709160697,-251.36768275076767,-251.46776840992837,-251.56785406908907,-251.66793972824976,-251.76802538741046,-251.86811104657116,-251.96819670573186,-252.06828236489255,-252.16836802405325,-252.26845368321395,-252.36853934237462,-252.46862500153532,-252.568710660696,-252.6687963198567,-252.7688819790174,-252.8689676381781,-252.9690532973388,-253.0691389564995,-253.1692246156602,-253.2693102748209,-253.3693959339816,-253.4694815931423,-253.569567252303,-253.6696529114637,-253.76973857062436,-253.86982422978505,-253.96990988894575,-254.06999554810645,-254.17008120726715,-254.27016686642784,-254.37025252558854,-254.47033818474924,-254.57042384390994,-254.67050950307063,-254.77059516223133,-254.87068082139203,-254.97076648055273,-255.07085213971342,-255.17093779887412,-255.27102345803482,-255.37110911719552,-255.4711947763562,-255.5712804355169,-255.6713660946776,-255.7714517538383,-255.871537412999,-255.9716230721597,-256.0717087313204,-256.17179439048107,-256.2718800496418,-256.37196570880246,-256.4720513679632,-256.57213702712386,-256.6722226862846,-256.77230834544525,-256.872394004606,-256.97247966376665,-257.0725653229273,-257.17265098208804,-257.2727366412487,-257.37282230040944,-257.4729079595701,-257.57299361873083,-257.6730792778915,-257.77316493705223,-257.87325059621287,-257.9733362553736,-258.07342191453426,-258.173507573695,-258.27359323285566,-258.3736788920164,-258.47376455117706,-258.5738502103378,-258.67393586949845,-258.7740215286592,-258.87410718781985,-258.9741928469806,-259.07427850614124,-259.174364165302,-259.27444982446264,-259.3745354836234,-259.47462114278403,-259.5747068019448,-259.6747924611054,-259.7748781202662,-259.8749637794268,-259.9750494385876,-260.0751350977482,-260.17522075690897,-260.2753064160696,-260.37539207523037,-260.475477734391,-260.57556339355176,-260.6756490527124,-260.77573471187304,-260.8758203710338,-260.97590603019444,-261.0759916893552,-261.17607734851583,-261.2761630076766,-261.3762486668372,-261.476334325998,-261.5764199851586,-261.6765056443194,-261.77659130348,-261.8766769626408,-261.9767626218014,-262.07684828096217,-262.1769339401228,-262.27701959928356,-262.3771052584442,-262.47719091760496,-262.5772765767656,-262.67736223592635,-262.777447895087,-262.87753355424775,-262.9776192134084,-263.07770487256914,-263.1777905317298,-263.27787619089054,-263.3779618500512,-263.47804750921193,-263.5781331683726,-263.6782188275333,-263.77830448669397,-263.8783901458547,-263.97847580501536,-264.0785614641761,-264.17864712333676,-264.2787327824975,-264.37881844165815,-264.4789041008188,-264.57898975997955,-264.6790754191402,-264.77916107830094,-264.8792467374616,-264.97933239662234,-265.079418055783,-265.17950371494373,-265.2795893741044,-265.37967503326513,-265.47976069242577,-265.5798463515865,-265.67993201074717,-265.7800176699079,-265.88010332906856,-265.9801889882293,-266.08027464738996,-266.1803603065507,-266.28044596571135,-266.3805316248721,-266.48061728403275,-266.5807029431935,-266.68078860235414,-266.7808742615149,-266.88095992067554,-266.9810455798363,-267.08113123899693,-267.1812168981577,-267.2813025573183,-267.3813882164791,-267.4814738756397,-267.5815595348005,-267.6816451939611,-267.78173085312187,-267.8818165122825,-267.98190217144327,-268.0819878306039,-268.18207348976466,-268.2821591489253,-268.38224480808594,-268.4823304672467,-268.58241612640734,-268.6825017855681,-268.78258744472873,-268.8826731038895,-268.98275876305013,-269.0828444222109,-269.1829300813715,-269.2830157405323,-269.3831013996929,-269.4831870588537,-269.5832727180143,-269.68335837717507,-269.7834440363357,-269.88352969549646,-269.9836153546571,-270.08370101381786,-270.1837866729785,-270.28387233213925,-270.3839579912999,-270.48404365046065,-270.5841293096213,-270.68421496878204,-270.7843006279427,-270.88438628710344,-270.9844719462641,-271.08455760542483,-271.1846432645855,-271.28472892374623,-271.38481458290687,-271.4849002420676,-271.58498590122826,-271.685071560389,-271.78515721954966,-271.8852428787104,-271.98532853787106,-272.0854141970317,-272.18549985619245,-272.2855855153531,-272.38567117451385,-272.4857568336745,-272.58584249283524,-272.6859281519959,-272.78601381115664,-272.8860994703173,-272.98618512947803,-273.08627078863867,-273.1863564477994,-273.28644210696007,-273.3865277661208,-273.48661342528146,-273.5866990844422,-273.68678474360286,-273.7868704027636,-273.88695606192425,-273.987041721085,-274.08712738024565,-274.1872130394064,-274.28729869856704,-274.3873843577278,-274.48747001688844,-274.5875556760492,-274.68764133520983,-274.7877269943706,-274.8878126535312,-274.987898312692,-275.0879839718526,-275.1880696310134,-275.288155290174,-275.3882409493348,-275.4883266084954,-275.58841226765617,-275.6884979268168,-275.78858358597745,-275.8886692451382,-275.98875490429884,-276.0888405634596,-276.18892622262024,-276.289011881781,-276.38909754094163,-276.4891832001024,-276.58926885926303,-276.6893545184238,-276.7894401775844,-276.8895258367452,-276.9896114959058,-277.0896971550666,-277.1897828142272,-277.28986847338797,-277.3899541325486,-277.49003979170936,-277.59012545087,-277.69021111003076,-277.7902967691914,-277.89038242835215,-277.9904680875128,-278.09055374667355,-278.1906394058342,-278.29072506499494,-278.3908107241556,-278.49089638331634,-278.590982042477,-278.69106770163773,-278.7911533607984,-278.89123901995913,-278.99132467911977,-279.0914103382805,-279.19149599744117,-279.2915816566019,-279.39166731576256,-279.4917529749232,-279.59183863408396,-279.6919242932446,-279.79200995240535,-279.892095611566,-279.99218127072675,-280.0922669298874,-280.19235258904814,-280.2924382482088,-280.39252390736954,-280.4926095665302,-280.59269522569093,-280.6927808848516,-280.7928665440123,-280.89295220317297,-280.9930378623337,-281.09312352149436,-281.1932091806551,-281.29329483981576,-281.3933804989765,-281.49346615813715,-281.5935518172979,-281.69363747645855,-281.7937231356193,-281.89380879477994,-281.9938944539407,-282.09398011310134,-282.1940657722621,-282.29415143142273,-282.3942370905835,-282.49432274974413,-282.5944084089049,-282.6944940680655,-282.7945797272263,-282.8946653863869,-282.9947510455477,-283.0948367047083,-283.19492236386895,-283.2950080230297,-283.39509368219035,-283.4951793413511,-283.59526500051174,-283.6953506596725,-283.79543631883314,-283.8955219779939,-283.99560763715454,-284.0956932963153,-284.19577895547593,-284.2958646146367,-284.3959502737973,-284.4960359329581,-284.5961215921187,-284.6962072512795,-284.7962929104401,-284.89637856960087,-284.9964642287615,-285.09654988792227,-285.1966355470829,-285.29672120624366,-285.3968068654043,-285.49689252456506,-285.5969781837257,-285.69706384288645,-285.7971495020471,-285.89723516120785,-285.9973208203685,-286.09740647952924,-286.1974921386899,-286.29757779785064,-286.3976634570113,-286.49774911617203,-286.5978347753327,-286.6979204344934,-286.79800609365407,-286.8980917528147,-286.99817741197546,-287.0982630711361,-287.19834873029686,-287.2984343894575,-287.39852004861825,-287.4986057077789,-287.59869136693965,-287.6987770261003,-287.79886268526104,-287.8989483444217,-287.99903400358244,-288.0991196627431,-288.19920532190383,-288.2992909810645,-288.3993766402252,-288.49946229938587,-288.5995479585466,-288.69963361770726,-288.799719276868,-288.89980493602866,-288.9998905951894,-289.09997625435005,-289.2000619135108,-289.30014757267145,-289.4002332318322,-289.50031889099284,-289.6004045501536,-289.70049020931424,-289.800575868475,-289.90066152763563,-290.0007471867964,-290.10083284595703,-290.2009185051178,-290.3010041642784,-290.4010898234392,-290.5011754825998,-290.60126114176046,-290.7013468009212,-290.80143246008186,-290.9015181192426,-291.00160377840325,-291.101689437564,-291.20177509672465,-291.3018607558854,-291.40194641504604,-291.5020320742068,-291.60211773336744,-291.7022033925282,-291.80228905168883,-291.9023747108496,-292.0024603700102,-292.102546029171,-292.2026316883316,-292.3027173474924,-292.402803006653,-292.50288866581377,-292.6029743249744,-292.70305998413517,-292.8031456432958,-292.90323130245656,-293.0033169616172,-293.10340262077796,-293.2034882799386,-293.30357393909935,-293.40365959826,-293.50374525742075)
net_rate=c(-0.3863145811518079, -0.04615158356022623,-0.04615158356022623,-0.04615158356022623,-0.04615158356022623,-0.04615158356022623,-0.04615158356022623,-0.04615158356022623,-0.04615158356022623,-0.04615158356022623,-0.04615158356022623,-0.04615158356022623,-0.04615158356022623,-0.04615158356022623,-0.04615158356022623,-0.04615158356022623,-0.04615158356022623,-0.04615158356022623,-0.04615158356022623,-0.04615158356022623,-0.04615158356022623,-0.046245427386269404,-0.046361809338171106,-0.04639626347763821,-0.046562491389776126,-0.04683677335641244,-0.047161007179473066,-0.04739228052374658,-0.047602907913608064,-0.04776584608799404,-0.04812721804779637,-0.048268098689849395,-0.048430524878025884,-0.04870457923113968,-0.0488540039113838,-0.04900837984644987,-0.049218360745012575,-0.05141919139744708,-0.05159351467226252,-0.0520171318959446,-0.05282515763654103,-0.05352798840927993,-0.05431739194173873,-0.05652420486709134,-0.05730229752532646,-0.05882021883871442,-0.06069529788834286,-0.06304819165404986,-0.0647847555285868,-0.06551351693307095,-0.06708523092609361,-0.06771659830011467,-0.06850829585480021,-0.06767921155888773,-0.06740463852335914,-0.06691166194934399,-0.06788097609922965,-0.06532344852490816,-0.06398357637470889,-0.06174415673503587,-0.05987466020872918,-0.05795103782341063,-0.055099779547076726,-0.054233782185657865,-0.051218335281635864,-0.04953712003429044,-0.04766284558526536,-0.04659203088253229,-0.04523697984688534,-0.04423059555119296,-0.042697108908382735,-0.04124391213333472,-0.04036028435338893,-0.039837552509234896,-0.0391328760521909,-0.03824499842984637,-0.03757386829228499,-0.03653199125411944,-0.03604410312044712,-0.035375761988581146,-0.03458019941232073,-0.03330536980350913,-0.032596957492727174,-0.0321309042315641,-0.031627632244200156,-0.030022039765210572,-0.029755834769703667,-0.029187283667065415,-0.02874053600163285,-0.028117824298701848,-0.027851114820455283,-0.027628555173239207,-0.02744168445207946,-0.027139095914366616,-0.026883899200705705,-0.02675530357733087,-0.026338205128671136,-0.0260481498582058,-0.025756084307299185,-0.02565514336010543,-0.02554423108352461,-0.025507323411091982,-0.025467911888842152,-0.025243770627570994,-0.02509785811270271,-0.02490116202577904,-0.024867386766740378,-0.024757116777090218,-0.024722565054140236,-0.02469559327303347,-0.024629396468143,-0.024614802456598108,-0.02456433641998507,-0.024522337055461915,-0.024423529060980324,-0.024428951116555703,-0.024413980394800673,-0.024359683271374447,-0.024350524401174613,-0.024322551411368677,-0.024315044001861706,-0.024315044001861706,-0.024320081458886866,-0.024295873833536114,-0.0242815665341232,-0.024267892415518584,-0.02425932755154807,-0.024245560664713044,-0.024249839484285912,-0.024235900798019624,-0.02422184933121544,-0.02420678051855309,-0.024198396156049462,-0.02419109701717199,-0.024193175835187365,-0.024193327029228356,-0.02419704509070628,-0.024183418176411394,-0.024183418176411394,-0.024183418176411394,-0.02414319466508409,-0.024139995811102207,-0.024139995811102207,-0.02414054672976019,-0.024141136283243166,-0.024140231538913974,-0.024121870320029316,-0.024105127251796036,-0.024105127251796036,-0.02409984528410053,-0.024080112393450495,-0.024080112393450495,-0.02404640711520494,-0.0240585725946153,-0.024063646898367135,-0.02405755562645458,-0.024045690234480846,-0.024045690234480846,-0.024041006721875768,-0.024041006721875768,-0.024039679681054853,-0.024042637339098085,-0.02404283828893362,-0.024044816543757137,-0.02404693842214092,-0.02405390619287085,-0.02405739447184944,-0.024050368767375225,-0.024051779329949573,-0.024051210536001597,-0.02405642428471365,-0.024056766909264324,-0.024052486177288123,-0.02405810675305161,-0.024063703068079378,-0.02407182426658898,-0.024074194823692142,-0.024078430943908307,-0.024084802628914763,-0.02408770389533137,-0.02409791836969369,-0.02409795724873673,-0.024105675065742568,-0.02410379438197331,-0.02410379438197331,-0.02409948780861007,-0.024101359666912448,-0.02410792567223249,-0.024141939242966013,-0.024130817892495535,-0.0241307077498505,-0.024119045590226474,-0.024117858463171233,-0.02411214265304527,-0.0241319419978896,-0.02413662216830251,-0.02414808616184831,-0.024180102143375844,-0.024195386538366535,-0.024192549123272268,-0.024200897415081045,-0.02419677927556342,-0.024194929127720508,-0.024253403842736783,-0.024249813906845868,-0.024283192508195314,-0.024286042667499567,-0.024286042667499567,-0.02427088093577421,-0.024306359313127624,-0.024321887857210817,-0.02431114665146582,-0.024306094233475278,-0.024320184197283982,-0.024329727481232293,-0.024338015914815603,-0.024379065191445174,-0.02437982065397434,-0.024366085147029346,-0.024355752648638748,-0.02436500983179919,-0.024365107902198223,-0.024374996196975446,-0.024374996196975446,-0.024367289339073898,-0.024376085962337576,-0.024376085962337576,-0.02436795574505852,-0.02436517245533109,-0.02434970226347264,-0.02435044484768608,-0.02435044484768608,-0.02435044484768608,-0.024351055428144183,-0.024350231025845402,-0.02435168622681322,-0.024348074388199085,-0.024349015553341295,-0.024354954424636796,-0.024357790536286825,-0.024357041811833752,-0.02434953536854382,-0.02434953536854382,-0.02434953536854382,-0.024346173683868925,-0.02433355595791585,-0.024328513719041968,-0.02432315412154403,-0.024318403696953213,-0.024310030263229285,-0.024314516306100747,-0.024279728584025547,-0.024274644546043236,-0.024252609815101807,-0.024252609815101807,-0.024241337172513748,-0.02422851715976562,-0.02420367212364164,-0.02420367212364164,-0.024203437928456015,-0.02419820460245396,-0.024197304012983253,-0.024196653669732823,-0.024195228660890328,-0.024164871060532656,-0.02413126002011571,-0.024104942496122946,-0.02407337504749836,-0.02407177890577312,-0.02407177890577312,-0.02407177890577312,-0.024066686097635744,-0.02406232776487056,-0.024040420003660322,-0.02403388795069619,-0.02386329545245464,-0.023715814440708492,-0.02356713762673612,-0.023457880860327945,-0.023420848463778905,-0.023320064055074495,-0.022682661667884598,-0.022248193426497583,-0.02206925288807968,-0.021552511237255816,-0.020603224199803285,-0.019887524063656056,-0.018667268673490185,-0.017389279673396846,-0.015593464727029934,-0.01468410238705499,-0.013116501629984468,-0.012195369905734057,-0.009390573643634296,-0.007205675234741845,-0.0051184285308690436,-0.0035646389594764876,-0.0014522174937905317,0.0027269663653731054,0.005209493419193617,0.007224272538842657,0.009773257271682578,0.013876972114211059,0.017709637186381508,0.021687335472131114,0.025327587878773487,0.032576032814904135,0.03575147036248498,0.040047309695426525,0.03807534914127178,0.02983960898061106,0.008038714161049676,-0.021412437116992675,-0.06049946901731201,-0.1339284372227379,-0.20058366529649496,-0.2644411840445219,-0.3070287252232337,-0.33250158246862216,-0.3493275714608126,-0.34823978257397725,-0.34680253586892407,-0.3409651388432037,-0.3360650826543915,-0.3315110363246043,-0.32922206810570703,-0.32765591755426654,-0.3269260301326977,-0.326109693365976,-0.32538485461097666,-0.32420413759535177,-0.3230009945399182,-0.3115162354628772,-0.2978253483963647,-0.26738552592340575,-0.2342602509396619,-0.18250131569824246,-0.13274531203962392,-0.10200993554026545,-0.061832940547332405,-0.03934596853572907,-0.020132629781832907,0.003340796197374329,0.03635324148120421,0.04488631895960344,0.05710317191038682,0.0656854687468774,0.06947446666873514,0.0724263969645276,0.07389640337203814,0.07618410112747072,0.07873530495025546,0.08143197247870204,0.08367634989794437,0.085387121980079,0.08654681334611751,0.08747264572533514,0.08835917790685119,0.08935374474241448,0.09021662269588057,0.09143711224156213,0.0935258040860618,0.09525269537214127,0.09811968365938534,0.10340966949405052,0.11407855585300498,0.12925247553121968,0.1598980065648637,0.16546581621206882,0.17253699313052434,0.17946703439175665,0.1833682729749287,0.18539111642896838,0.18725144705523106,0.18910306783733613,0.19047531074307397,0.19161265589785934,0.19253773503511848,0.19315159383420688,0.19349139890874903,0.19370177546054063,0.1936289393538973,0.19367703452288831,0.19283526685843888,0.1915676117291324,0.1886240024003747,0.1852228703444307,0.15735533916052388,0.15194711388059726,0.13800989705859576,0.13281886769571993,0.12579428593040884,0.1183335449432454,0.11399182977449324,0.11305324576581534,0.11150239227594091,0.10927202227029967,0.10843710129474336,0.10806593379156595,0.10790088763511427,0.10770892473875908,0.10752597393384981,0.1075287305929987,0.10744303125687364,0.10743225227462723,0.10739002418054513,0.10782668131002698,0.10811315721231855,0.10849001529219539,0.10927824191338689,0.10974701344736354,0.1107532082806555,0.11237538075208196,0.11361990522054284,0.11572797879321775,0.11755390780183035,0.11964489195824361,0.12062525390476823,0.12348563045648507,0.12497917982895196,0.12597324848956928,0.12664107199782884,0.12757642561795185,0.12802730870043413,0.1284418848920863,0.12897183699633885,0.12932116879107353,0.12952316562961128,0.1295582016723246,0.12926645990913166,0.1280796756884608,0.12725140284176623,0.12547330031352713,0.12203516339631969,0.11880381910502745,0.11512905736004783,0.10805111862458187,0.10321650494491984,0.09782459396264323,0.09394382248905904,0.09060161465275843,0.0866090153280639,0.08375225355151752,0.0818918292782582,0.08022482417148115,0.0773852400582257,0.07599053411950989,0.07487432320638598,0.07397786262703525,0.0732821635257018,0.07173873718570987,0.07000928142421585,0.06737109561133962,0.06342576042906621,0.05717651261964583,0.05129341869567418,0.04209207202806205,0.026478505385423658,0.008385083379913765,-0.024015002070636438,-0.07115308594978505,-0.11845434485132653,-0.18157999985901108,-0.24198652687507063,-0.2923842359389433,-0.3421080757869287,-0.36656999467144435,-0.3805553517259909,-0.370067570301239,-0.3538464458699161,-0.32780707191220615,-0.29029907387717424,-0.24014725233725054,-0.20673296385359693,-0.18509811533066825,-0.17988670939483953,-0.17818037939835607,-0.17751638873132763,-0.17724744265185643,-0.17710016380454408,-0.17679465965374358,-0.17661814809745358,-0.17604360305138306,-0.17522931265773234,-0.17309315413903373,-0.17021754883885457,-0.166182377000033,-0.16214674369357085,-0.15898772698424818,-0.15646149266395995,-0.15110225256817536,-0.14842627013099233,-0.142813740515119,-0.14358685640799826,-0.14341456753179613,-0.14173132031324678,-0.14124578517203096,-0.13516697000798605,-0.13799008655000297,-0.14231506645262043,-0.11399577986905858,-0.083734481637342,-0.0598301975709657,-0.05044646135412293,-0.040573904058728794,-0.03235613371957095,-0.033266419449939376,-0.027153938353833833,-0.02456329785926152,-0.021991151083206963,-0.02278870874087108,-0.023127681511613325,-0.02416219118886532,-0.024703910862179806,-0.025192166654309393,-0.026325362304664424,-0.024850913181478425,-0.0252673536940558,-0.02521136171188534,-0.02573438442229103,-0.025994435316509683,-0.0262011642688596,-0.026341035756408254,-0.026657507287291115,-0.02692685184729007,-0.027209635307515568,-0.027388370524669567,-0.027694943930124106,-0.027806300366796016,-0.028128133252263657,-0.028275917663001304,-0.02839467215159206,-0.028556344356375128,-0.02866177453254366,-0.028716056967855914,-0.028777715818922498,-0.028887790588067886,-0.028925858924258693,-0.02895208278576645,-0.028955582364875977,-0.028989091369551565,-0.029025465258973225,-0.029058316788195492,-0.029124004444063635,-0.02915822438149105,-0.029154999129849694,-0.029154999129849694,-0.029159696931778247,-0.029179830475710534,-0.029235806284978322,-0.029226325627454967,-0.02928447720194301,-0.02936798741575943,-0.0294395446884386,-0.029514749233056962,-0.02957593312255333,-0.029675569542701074,-0.029736433899376715,-0.029797571168904153,-0.029884367298379802,-0.02994655052690238,-0.03001027968594104,-0.030169800040902577,-0.030209061982617483,-0.030299186945143726,-0.030336875307735878,-0.030360798826259233,-0.030411164142535918,-0.030434881834704608,-0.030496665123854728,-0.0305259439717874,-0.030549436402428697,-0.030575232970344045,-0.030594446166729936,-0.030615471194362243,-0.030632975683712843,-0.03069668944783897,-0.030758214755622612,-0.030771399991706798,-0.03079354177851637,-0.03082312880123725,-0.030846942033996367,-0.030888801106979027,-0.030929430573860345,-0.030941103821711887,-0.030941103821711887,-0.030992842126575337,-0.030998621457609038,-0.031045011082627073,-0.031070058745179725,-0.031106092843458704,-0.031248511975308237,-0.03126615044015108,-0.03129330354977306,-0.03132538287375716,-0.0314289911017211,-0.031883057894143134,-0.032542773959842536,-0.03350822168567839,-0.034385086482491105,-0.03712246587308387,-0.039286755521526474,-0.04412537081290501,-0.04814992950179464,-0.05220195030554447,-0.058618577757901545,-0.06924115071682294,-0.07873089708932929,-0.08744434520448355,-0.09188743729798932,-0.09816791923726005,-0.10680529377623767,-0.12107486398805603,-0.1488877865254943,-0.15986125024401288,-0.16480947764829657,-0.16965751140057894,-0.17317794998695002,-0.1747893428487986,-0.17566208346952303,-0.17571449975133704,-0.17572277674660444,-0.1757526344633192,-0.17577695074932032,-0.1757641691587457,-0.17480013070312525,-0.17167384626862303,-0.1674725804347967,-0.16075802044833618,-0.15508893588503317,-0.14739852828632982,-0.14068581139887895,-0.13082080764045625,-0.1046923468918314,-0.08463485250362485,-0.07273649529919851,-0.06016627790059817,-0.04364811091206519,-0.03731803334795644,-0.03347995631750458,-0.03198604024157924,-0.030643013994681178,-0.030021336663812816,-0.02981067015541526,-0.029445679537116184,-0.029217510898106487,-0.02915733707739484,-0.028967278774915346,-0.028821257370267885,-0.028768873662854726,-0.028751162840217854,-0.028740975036309485,-0.028710338502563253,-0.028660743157589465,-0.02865376632295651,-0.02864682229665095,-0.028626909155709524,-0.028613442941463355,-0.02860836791770309,-0.028601917756426107,-0.028593388712357438,-0.028593388712357438,-0.028579579105635515,-0.02857126010976676,-0.0285571161523922,-0.028547781415816268,-0.028535260555305208,-0.028531484490817993,-0.02850723987570732,-0.028482859794519397,-0.0284306465176441,-0.028417091703705894,-0.028394983343228777,-0.02839161421427335,-0.028387899927964238,-0.028374991621161742,-0.028391105674738418,-0.028392067189710806,-0.028378031342081823,-0.028388873146623365,-0.028450823895558607,-0.02846877922812187,-0.028477473802986653,-0.028484388531682163,-0.028502545369084527,-0.028484883749240776,-0.028508573248616654,-0.028462520963586865,-0.028465193637093534,-0.028537009687581896,-0.028586603656485306,-0.02858695119815759,-0.02848607204904149,-0.028451846084167908,-0.02800802173420944,-0.027666531873795717,-0.027119464952480965,-0.026471702882011696,-0.025790477120610566,-0.02460916386414638,-0.023390388381856315,-0.020743237121726626,-0.019788772218906292,-0.01859377710451998,-0.017006529133938734,-0.015160929952604886,-0.013171597777753606,-0.01197070785095518,-0.010865386217254481,-0.008856669458612444,-0.007447314481158808,-0.0061189728109163665,-0.004813135792146012,-0.0036346691220897212,-0.0029455275334432955,-0.002298621907621802,-0.001257579101296691,-0.000553100710569566,3.361083486365128e-05,0.0005115246386914472,0.0009090724190396057,0.0013110233980855462,0.0016395255016926089,0.0017801183217790039,0.0020793218550272264,0.0023074518356347505,0.0025727953557847507,0.002810903221090124,0.0030019220677497643,0.003197601739809132,0.0033105085443246095,0.0033921309939847367,0.003430021553040809,0.003560924934205919,0.003648559620064167,0.003707093335030055,0.003737171488736769,0.0037523500228165193,0.0038101329433855723,0.0038717211041379173,0.0038611188896807156,0.003830090203069694,0.0038683928175381917,0.003824201482593204,0.0038695711449936642,0.00388063988547648,0.003914750995494283,0.00392407113003709,0.003961355932780123,0.003991341650212127,0.0040180538612428485,0.004107064029925486,0.004145279243716911,0.004175050742557181,0.004289084023803303,0.0043298319868035635,0.004615458425390218,0.004685299459108627,0.004841943979660889,0.005065656636539939,0.005266273568077647,0.005376119315306799,0.005627417895394198,0.006032210844329423,0.006384377975179172,0.006948282183860314,0.008593025477328799,0.010874938256046485,0.013077924791765316,0.01756848495708147,0.023027159878444357,0.036490334348151375,0.07044743204458,0.09677575758984809,0.13170280081361965,0.16827523422991586,0.21054096026091612,0.26382367671275897,0.3069794532613219,0.34261444565035715,0.3594058330727364,0.36956860037961337,0.3751596004834662,0.375130344555442,0.3729057507611796,0.3679850978875312,0.36118114615766644,0.3561991381785234,0.3524491921856255,0.35017557808188166,0.34902557095790376,0.3467801038024358,0.3363346116085691,0.31973198845388046,0.29991290060569853,0.2677515368737962,0.23767366769301346,0.21057196522357832,0.1627359026952167,0.12164183631622597,0.09731240299065563,0.08361716849955618,0.0687901639145261,0.054314301877159195,0.04790742323325795,0.04253253829771119,0.03824723620520576,0.03626967526948683,0.035093804965618834,0.03457014915409026,0.034408339885637615,0.03433654962621182,0.034328401502064655,0.03425524324255599,0.03425315630811026,0.03432730157526396,0.03450493160047515,0.03452875091756102,0.03461131112232646,0.03478333581781525,0.034918922066280854,0.03500625280391369,0.03517767970297478,0.03540773058983416,0.035562400954239556,0.03584010932411002,0.03609117085563221,0.03630104166143192,0.03643766156229159,0.036595062514730804,0.03670918071855179,0.03677345222205822,0.03687961732555134,0.03690785010249125,0.0369983837637069,0.037009347892032286,0.03702900401965427,0.03712150223298561,0.037212495601287594,0.03726749168619173,0.03747261786897286,0.03762011285594535,0.03780407776298636,0.037974547417350735,0.038121396634010166,0.038363201670642576,0.03845952607850257,0.038599493822353115,0.03875945831528432,0.038938252550884615,0.03918388144830072,0.039198839022246815,0.039248126167741405,0.0391694288346891,0.03900016856510207,0.0390411065524919,0.03890995388181886,0.038749727977871545,0.03861774100033347,0.03854169978544965,0.03834490750780576,0.03818473807707897,0.03803645299660586,0.03787695729676578,0.037485952696256104,0.03724079271238209,0.03661914627943668,0.03614261732704027,0.03560022702851728,0.0350830617733935,0.034167825754934135,0.03341224743063577,0.03221765708890692,0.030499870006484905,0.02816612332706345,0.02664183976158677,0.025063476885039862,0.021783995251208443,0.01873259729846781,0.01407260546349822,0.009305075665134006,6.732738014431197e-05,-0.008917293882849921,-0.020687246396614532,-0.04268901738348431,-0.05595668537088643,-0.05595668537088643,-0.05595668537088643,-0.05595668537088643,-0.05595668537088643)
net_minHPD=c(-0.697001869353219, -0.26180095264243436,-0.26180095264243436,-0.26180095264243436,-0.26180095264243436,-0.26180095264243436,-0.26180095264243436,-0.26180095264243436,-0.26180095264243436,-0.26180095264243436,-0.26180095264243436,-0.26180095264243436,-0.26180095264243436,-0.26180095264243436,-0.26180095264243436,-0.26180095264243436,-0.26180095264243436,-0.26180095264243436,-0.26180095264243436,-0.26180095264243436,-0.26180095264243436,-0.2663626878381221,-0.2663626878381221,-0.2663626878381221,-0.26180095264243436,-0.2618672431659439,-0.26609308562489115,-0.26601918889177456,-0.2656479280839527,-0.26468890828166386,-0.26672142847128455,-0.2663626878381221,-0.2663626878381221,-0.2663626878381221,-0.2663626878381221,-0.2663626878381221,-0.26601918889177456,-0.268768871065349,-0.268768871065349,-0.2685448431392198,-0.26609308562489115,-0.2663626878381221,-0.26465787985316513,-0.2715095249059628,-0.2800464891859697,-0.27420462513751165,-0.28156689348335096,-0.283840455231538,-0.28562405969836463,-0.2832697535972185,-0.30538764487941156,-0.2920641974004571,-0.3110755943650364,-0.30508499856085225,-0.3054163885840614,-0.3054163885840614,-0.2972673182473984,-0.2972673182473984,-0.2972673182473984,-0.28321587447956575,-0.2821388993465015,-0.27131996792673324,-0.2536019845815655,-0.24693073979581456,-0.23921150151468873,-0.23174596467831823,-0.21622004175848186,-0.21272384204696176,-0.20833848901578284,-0.20313322122672034,-0.20039192146587553,-0.18799234240245455,-0.18362151915715638,-0.17803281330912088,-0.17749691161636733,-0.17146608016742992,-0.1689030638624403,-0.16143924680248725,-0.15687345481482368,-0.1530308014246078,-0.14785801111925923,-0.13480678456808146,-0.12253788814376626,-0.11515536670395235,-0.10788248412803667,-0.07943991476275014,-0.078367249074874,-0.07246841523175124,-0.07089238556305494,-0.06744838172620882,-0.06637088914873394,-0.06375412013685697,-0.06375412013685697,-0.06228011325697273,-0.06243201170346337,-0.06286416713567164,-0.05960132161268911,-0.05958724313411178,-0.05953867825193089,-0.05908947013416181,-0.05901611272111645,-0.05917557781038732,-0.05900543709971119,-0.05748083151115889,-0.05719736857864607,-0.05719736857864607,-0.05719736857864607,-0.05606700259743664,-0.056009763707188014,-0.05590371023593665,-0.05574991314051498,-0.05576982394820285,-0.05576982394820285,-0.05574006726705241,-0.055855564702805977,-0.05581604919422427,-0.05606700259743664,-0.055855564702805977,-0.055837138067580415,-0.05719736857864607,-0.05719736857864607,-0.05719736857864607,-0.05719736857864607,-0.05719736857864607,-0.05719736857864607,-0.05719736857864607,-0.05719736857864607,-0.05719736857864607,-0.05719736857864607,-0.05719736857864607,-0.05719736857864607,-0.05719736857864607,-0.05719637127883914,-0.057036546035200905,-0.057036546035200905,-0.05719736857864607,-0.05719736857864607,-0.05719736857864607,-0.05719736857864607,-0.05719736857864607,-0.05719736857864607,-0.05719736857864607,-0.05719736857864607,-0.05719736857864607,-0.05719736857864607,-0.05719736857864607,-0.05719736857864607,-0.05719736857864607,-0.05719736857864607,-0.05719736857864607,-0.05719736857864607,-0.05719736857864607,-0.05719736857864607,-0.05719736857864607,-0.05683688294398274,-0.05683688294398274,-0.05683688294398274,-0.05683688294398274,-0.05682222393583595,-0.05682222393583595,-0.056800071709420814,-0.056800071709420814,-0.056800071709420814,-0.056800071709420814,-0.056800071709420814,-0.056703693521039766,-0.05678638874883117,-0.056731415292101045,-0.056731415292101045,-0.056703693521039766,-0.05665738393824623,-0.056703693521039766,-0.056703693521039766,-0.05665738393824623,-0.05665738393824623,-0.05661034403904942,-0.056009763707188014,-0.05606700259743664,-0.05606700259743664,-0.05606700259743664,-0.05606700259743664,-0.05606700259743664,-0.05606700259743664,-0.05606700259743664,-0.05606700259743664,-0.05606700259743664,-0.05606700259743664,-0.056049755016205384,-0.05590371023593665,-0.05590371023593665,-0.05590371023593665,-0.056009763707188014,-0.056009763707188014,-0.056009763707188014,-0.055855564702805977,-0.055855564702805977,-0.055855564702805977,-0.056009763707188014,-0.056049755016205384,-0.056049755016205384,-0.056009763707188014,-0.055855564702805977,-0.055855564702805977,-0.05574991314051498,-0.05576982394820285,-0.05574991314051498,-0.05576982394820285,-0.05576982394820285,-0.05748083151115889,-0.05748083151115889,-0.05719736857864607,-0.05576982394820285,-0.05748083151115889,-0.05748083151115889,-0.05748083151115889,-0.05576982394820285,-0.0572559991961943,-0.05719736857864607,-0.05576982394820285,-0.05748083151115889,-0.05748083151115889,-0.05748083151115889,-0.05748083151115889,-0.05748083151115889,-0.05574991314051498,-0.05574991314051498,-0.05574991314051498,-0.05748083151115889,-0.05719637127883914,-0.05748083151115889,-0.05748083151115889,-0.05748083151115889,-0.05748083151115889,-0.05748083151115889,-0.05748083151115889,-0.05748083151115889,-0.05748083151115889,-0.05748083151115889,-0.05748083151115889,-0.05748083151115889,-0.05748083151115889,-0.05574991314051498,-0.05574991314051498,-0.05574991314051498,-0.05576982394820285,-0.05748083151115889,-0.05576982394820285,-0.05748083151115889,-0.055837138067580415,-0.055855564702805977,-0.05590371023593665,-0.056009763707188014,-0.056009763707188014,-0.056049755016205384,-0.056049755016205384,-0.056049755016205384,-0.05606700259743664,-0.05590371023593665,-0.05590371023593665,-0.05590371023593665,-0.05606700259743664,-0.05590371023593665,-0.05590371023593665,-0.05590371023593665,-0.05603304686917175,-0.05606700259743664,-0.05606700259743664,-0.05606700259743664,-0.056049755016205384,-0.056049755016205384,-0.056049755016205384,-0.056731415292101045,-0.056731415292101045,-0.05682222393583595,-0.05683688294398274,-0.05719637127883914,-0.055855564702805977,-0.05576982394820285,-0.05603304686917175,-0.05606700259743664,-0.05581604919422427,-0.05719637127883914,-0.05917557781038732,-0.05900543709971119,-0.06007976763993735,-0.061749099263599554,-0.06255344711656297,-0.06867625721254733,-0.08119985365741197,-0.07088872038168717,-0.063815635448566,-0.06375412013685697,-0.063815635448566,-0.062476231149930464,-0.06423237959828647,-0.06375412013685697,-0.06236834226673876,-0.06328666180852971,-0.06236834226673876,-0.06236834226673876,-0.06006404987424655,-0.06236834226673876,-0.062337201686532916,-0.05953867825193089,-0.062476231149930464,-0.061855139612085504,-0.06423237959828647,-0.06509724876877157,-0.1953666703006418,-0.27261007289235595,-0.32881891385688616,-0.43624059530049053,-0.48329220723373956,-0.5247509312061803,-0.5653492600159835,-0.5875242309332023,-0.5986984717244621,-0.5937250052648256,-0.5980974505868131,-0.6331477269735645,-0.6354209537554011,-0.629839054875366,-0.6023613111700453,-0.6016755924142976,-0.5770776743828897,-0.5757190270934938,-0.5757190270934938,-0.5757190270934938,-0.5757190270934938,-0.5757190270934938,-0.5757190270934938,-0.5771989580567991,-0.5757190270934938,-0.5632226550455925,-0.5295849173348952,-0.5199595411265505,-0.48245544740179824,-0.4530457448439012,-0.4209140660439559,-0.3856750635753895,-0.3650122566723426,-0.34885005139321135,-0.31769657745028695,-0.24764559183824905,-0.2261144452488726,-0.18108335894873379,-0.13804684139318368,-0.12078077783165081,-0.10029969089370544,-0.08771213769153516,-0.07650569292747741,-0.06591559068735175,-0.05349669959989384,-0.050047490815778306,-0.04372388692507839,-0.04181007578331605,-0.03698052191225293,-0.037577783961201594,-0.03698052191225293,-0.03652055744273311,-0.03787531197514035,-0.04327022851346754,-0.04289767637103434,-0.04372388692507839,-0.04807102565189528,-0.07161586480675913,-0.059917858204841135,-0.036472420229431673,-0.026708549704641926,-0.002726018408584968,0.0015699882566572732,0.0075726053752720734,0.009568388793964655,0.023613565668009068,0.031793242400884936,0.03587597435834586,0.03624541185865848,0.04055545769644159,0.03806659458617015,0.04690184516629692,0.04479132876010414,0.04772106454117292,0.04479132876010414,0.04180899352493339,0.046074800519961656,0.04180899352493339,0.03806659458617015,-0.06589684628283812,-0.07383913354120847,-0.09206037926104876,-0.10858422046786914,-0.09449155817739781,-0.07398971564204225,-0.07041300633079145,-0.06674041676537942,-0.06376861139844597,-0.06287252275785671,-0.06158183331361107,-0.06158183331361107,-0.061283588377057024,-0.06104830892815635,-0.060703809288332064,-0.06061701206217354,-0.06061701206217354,-0.06061701206217354,-0.06056043268272487,-0.06293048161330679,-0.06293048161330679,-0.06293048161330679,-0.0561276459654958,-0.05606025501677957,-0.05398207713064895,-0.05384948449060685,-0.054883910856251286,-0.05757932567013141,-0.051650139891705915,-0.051650139891705915,-0.05348100454549076,-0.05041008320314119,-0.046779857110271966,-0.04097336901320642,-0.038157134082543856,-0.03821803427045806,-0.03821803427045806,-0.03928655315890049,-0.04003628754128301,-0.04104411448041638,-0.04132408651377535,-0.041995987619661806,-0.04177740484136003,-0.047954499427923264,-0.05014863261750431,-0.04917902264278384,-0.05249621944494806,-0.06418687349597839,-0.08294242270604252,-0.10906568642747184,-0.12054903642239947,-0.12422355052978946,-0.12459919783628744,-0.12722434139916414,-0.12862749158966447,-0.12867076003364558,-0.12963890550949544,-0.13122077051346098,-0.13290748073707967,-0.13420604583858153,-0.1346713959513957,-0.1346713959513957,-0.1346713959513957,-0.13460110642821085,-0.13931664560101364,-0.13931664560101364,-0.14723296395293184,-0.16041895910023574,-0.23004873109916507,-0.316859193225839,-0.39881693366279797,-0.4237595853050233,-0.4658485719442425,-0.4990714413656272,-0.5214014865914701,-0.5575125965759079,-0.5895252806516293,-0.5936367574888575,-0.6289167703617065,-0.6697246781694072,-0.6477486082217148,-0.64018401592631,-0.6386200342140237,-0.6253446560669786,-0.5898359789870169,-0.5638483982109064,-0.5122286565216192,-0.47367284937667864,-0.4633818838457274,-0.4623701863667707,-0.4621243655705788,-0.4619290582384092,-0.4619290582384092,-0.4621243655705788,-0.4623701863667707,-0.45981118926320225,-0.4588812170860362,-0.4588812170860362,-0.4557981695727097,-0.45665205661510055,-0.45876388233453397,-0.45824072944659694,-0.45876388233453397,-0.44293178338214706,-0.4510939401728956,-0.45222892748916566,-0.45665205661510055,-0.45589088475265305,-0.4828664549133299,-0.4923179049561489,-0.5005988043070878,-0.5265562640382317,-0.540981960307813,-0.5285997589948014,-0.5112484339208829,-0.5007366269685423,-0.4699712209724097,-0.45966092076367127,-0.4315803636501057,-0.37798371178694773,-0.3299770649022315,-0.27725100918621315,-0.1060023707583482,-0.1013646880347121,-0.09659433148248041,-0.09564820503506168,-0.0946028668569416,-0.09585659904585306,-0.09564820503506168,-0.09393141447759078,-0.09848954100136435,-0.0994992282269185,-0.09826231966125856,-0.09752021973409798,-0.09730057994058487,-0.09659433148248041,-0.09532795973997968,-0.09532795973997968,-0.09424413613771147,-0.09252311382280468,-0.09114266023062688,-0.09225718732693514,-0.09119893467802383,-0.09119893467802383,-0.09099983412486584,-0.09119893467802383,-0.09119893467802383,-0.09114266023062688,-0.09119893467802383,-0.09037636737840793,-0.09037636737840793,-0.09033666705636788,-0.09033666705636788,-0.09119893467802383,-0.09119893467802383,-0.08899320780486716,-0.08876598650320576,-0.08876598650320576,-0.08875596208477561,-0.08875596208477561,-0.08876598650320576,-0.08876598650320576,-0.08844772409443498,-0.08835466681474832,-0.08835466681474832,-0.08832587229209281,-0.08835466681474832,-0.08876598650320576,-0.08832587229209281,-0.08827332386061994,-0.08835466681474832,-0.08763887766242952,-0.08775245556716872,-0.08775245556716872,-0.08876598650320576,-0.08827332386061994,-0.08805215422431088,-0.08775245556716872,-0.08763887766242952,-0.08775245556716872,-0.08763887766242952,-0.08763887766242952,-0.08876598650320576,-0.0893083125473893,-0.0893083125473893,-0.08844772409443498,-0.08835466681474832,-0.08827332386061994,-0.08876598650320576,-0.08844772409443498,-0.08835466681474832,-0.08832587229209281,-0.08832587229209281,-0.08832587229209281,-0.08827332386061994,-0.08835466681474832,-0.08835466681474832,-0.08899320780486716,-0.08899320780486716,-0.08876598650320576,-0.08875596208477561,-0.08899320780486716,-0.08899320780486716,-0.08876598650320576,-0.08827332386061994,-0.08827332386061994,-0.08835466681474832,-0.08827332386061994,-0.08832587229209281,-0.08925827422688719,-0.08775245556716872,-0.08925827422688719,-0.09119893467802383,-0.0914153918510627,-0.09620320698682762,-0.10480116902270686,-0.22318409457051996,-0.27001270311109815,-0.3037119925201136,-0.34109583388541825,-0.3594866545932332,-0.37334845177014575,-0.38012307402410084,-0.386770321264021,-0.40035886231172413,-0.4170919938792097,-0.44161422272806045,-0.4505201131298292,-0.45273992805668356,-0.45048414783207247,-0.450083420150092,-0.4479574170034566,-0.44871025940456905,-0.44871025940456905,-0.44871025940456905,-0.45011234344824164,-0.45011234344824164,-0.4479574170034566,-0.4479574170034566,-0.4503029184030902,-0.44508728044768875,-0.4415472639596416,-0.4392300273120755,-0.43890142538314736,-0.434224929064028,-0.42573246731577546,-0.39327486920573584,-0.3659275327215734,-0.3385572425725309,-0.3064650768093213,-0.18903460558522703,-0.09564820503506168,-0.09128217501678815,-0.08763887766242952,-0.0888506431664034,-0.08775245556716872,-0.08719334353251629,-0.08646805473201956,-0.086374103406273,-0.08633439274906518,-0.08539702470929195,-0.08483566770585188,-0.08448938544484763,-0.08448938544484763,-0.08448938544484763,-0.0844122158910662,-0.08428427682781503,-0.08428427682781503,-0.08428427682781503,-0.08409824767041442,-0.08407747013666092,-0.08407747013666092,-0.08407747013666092,-0.08409824767041442,-0.08409824767041442,-0.08407747013666092,-0.08407747013666092,-0.08409824767041442,-0.08407747013666092,-0.08409824767041442,-0.08409824767041442,-0.08428427682781503,-0.0843820770372304,-0.0844122158910662,-0.0844122158910662,-0.08455759583436177,-0.08455759583436177,-0.08455759583436177,-0.08462188197665413,-0.08473924971878934,-0.08483566770585188,-0.08497349447632963,-0.085091667212494,-0.085091667212494,-0.0851763873870715,-0.08539702470929195,-0.08555731241347257,-0.08555731241347257,-0.08552697895726764,-0.08552697895726764,-0.08571328115950172,-0.086374103406273,-0.08629694587553689,-0.08629694587553689,-0.086374103406273,-0.08775245556716872,-0.08373654590449402,-0.08473924971878934,-0.08253382271245777,-0.08411910430432777,-0.08364414900760091,-0.08359535124867296,-0.08473924971878934,-0.08359535124867296,-0.07696010740929682,-0.07696010740929682,-0.0768501017545313,-0.0768501017545313,-0.0739856215298597,-0.06975290785058598,-0.06982585980918968,-0.06966859279179015,-0.06614062397276718,-0.06479981543466114,-0.06379546104021307,-0.059677307391845014,-0.05901748880860397,-0.05864794487610969,-0.05854710961530282,-0.05659541535374432,-0.055619884111390766,-0.05231530182559435,-0.051183582021380375,-0.050118596863750906,-0.05015679754179768,-0.050118596863750906,-0.050118596863750906,-0.05015679754179768,-0.050118596863750906,-0.050105116938141084,-0.05015679754179768,-0.050118596863750906,-0.050118596863750906,-0.05015679754179768,-0.050118596863750906,-0.050118596863750906,-0.050118596863750906,-0.050118596863750906,-0.050118596863750906,-0.050118596863750906,-0.050118596863750906,-0.05015679754179768,-0.05015679754179768,-0.04910034903937746,-0.04910034903937746,-0.04778740154131565,-0.04803112062729249,-0.04803112062729249,-0.04807200566404457,-0.04832050748572214,-0.04829506491980931,-0.0490276023087281,-0.04832050748572214,-0.04910034903937746,-0.04832050748572214,-0.04910034903937746,-0.04919274952243609,-0.04888367855542791,-0.04910034903937746,-0.04910034903937746,-0.04910034903937746,-0.0498202421052565,-0.05015679754179768,-0.050118596863750906,-0.05015679754179768,-0.05009035749494026,-0.050086598406143976,-0.05015679754179768,-0.05244503287900611,-0.056050658232910555,-0.0567731555312215,-0.06355300216658082,-0.06764497712436568,-0.08368353916918816,-0.06376387897376945,-0.05699188260759479,-0.062055415320312585,-0.05622380163333264,-0.05199464439509356,-0.05102204355917163,-0.05248816810657031,-0.04664469719524031,-0.0362269924173482,-0.03094482473217189,0.061705143269570356,0.09351281957322435,0.12550535585875924,0.13555665778061732,0.1371415072411668,0.12721414403359954,0.1009861361312526,0.10521690377953627,0.09411263486388569,0.09381574524129163,0.09351281957322435,0.05380770927442938,0.002547834616097283,-0.024245550367860774,-0.05133166649122947,-0.057211749578584686,-0.05889062992561206,-0.07385272950588143,-0.0717414470371784,-0.07406581809703308,-0.07385272950588143,-0.08340307205328079,-0.0956511318414209,-0.10250171452884636,-0.07380802820256459,-0.07174279731666025,-0.0701870957212306,-0.0701870957212306,-0.06122173380364551,-0.06378243840636386,-0.06364847664166101,-0.06368725541026521,-0.06378243840636386,-0.06324337955795814,-0.06364847664166101,-0.060999704543337724,-0.06364847664166101,-0.060999704543337724,-0.061202929865009414,-0.06079304629677812,-0.06071822347741501,-0.061318739199688,-0.060999704543337724,-0.06079304629677812,-0.059056395074046975,-0.05889062992561206,-0.059056395074046975,-0.05889062992561206,-0.059056395074046975,-0.059056395074046975,-0.05889062992561206,-0.059242501936638325,-0.05898411556564881,-0.059056395074046975,-0.059056395074046975,-0.058878582952059944,-0.05889062992561206,-0.05898411556564881,-0.05879840959786059,-0.05879840959786059,-0.05889062992561206,-0.05889062992561206,-0.058878582952059944,-0.058619030122829235,-0.05889062992561206,-0.059056395074046975,-0.05889062992561206,-0.05889062992561206,-0.05889062992561206,-0.05889062992561206,-0.058619030122829235,-0.05898411556564881,-0.058619030122829235,-0.05889062992561206,-0.058619030122829235,-0.05898411556564881,-0.061237629658878134,-0.061318739199688,-0.06222282088981945,-0.061318739199688,-0.058619030122829235,-0.059056395074046975,-0.059993816519709475,-0.06079304629677812,-0.06169134631880699,-0.06364847664166101,-0.06222282088981945,-0.0673000519413367,-0.06931506355285824,-0.07241354113455578,-0.07270354066729415,-0.07779922919069063,-0.0864273783814842,-0.09990420621834328,-0.10262850496189527,-0.11738922087136933,-0.12674973510552207,-0.15847555715735986,-0.17693568215334377,-0.19547409026271936,-0.22619723238553857,-0.23659448504953165,-0.268289240042458,-0.30383347273478023,-0.31809982529276615,-0.31809982529276615,-0.31809982529276615,-0.31809982529276615,-0.31809982529276615)
net_maxHPD=c(-0.08932897955993521, 0.13392488371937214,0.13392488371937214,0.13392488371937214,0.13392488371937214,0.13392488371937214,0.13392488371937214,0.13392488371937214,0.13392488371937214,0.13392488371937214,0.13392488371937214,0.13392488371937214,0.13392488371937214,0.13392488371937214,0.13392488371937214,0.13392488371937214,0.13392488371937214,0.13392488371937214,0.13392488371937214,0.13392488371937214,0.13392488371937214,0.1292291482267225,0.1292291482267225,0.1292291482267225,0.13392488371937214,0.13392488371937214,0.13008489591772876,0.13130317031143124,0.13130317031143124,0.13204732402489938,0.1292291482267225,0.12894766383571304,0.1292291482267225,0.1292291482267225,0.12894766383571304,0.12894766383571304,0.12894766383571304,0.12117805532163031,0.12117805532163031,0.12204091834985971,0.1276944346565633,0.13008489591772876,0.1328165789852816,0.12263144234200393,0.11461592698106944,0.11981321717957547,0.11981321717957547,0.11849182194718266,0.11774756322490733,0.11802172177933565,0.09647846146347702,0.10432104333728205,0.08798880528953745,0.08703002073582847,0.08471269627795705,0.07797722008836587,0.06738945435748264,0.0603600043217489,0.03301168391310752,0.03493904669326652,0.02402418639341107,0.022096711131752128,0.02402418639341107,0.02191411105556361,0.01796867860507611,0.015471922821396727,0.02191411105556361,0.017352682892605033,0.017286141292987854,0.017530678064213226,0.013891102632882325,0.017530678064213226,0.017530678064213226,0.017530678064213226,0.015836465836103375,0.017530678064213226,0.016208770098467634,0.01822335520865017,0.01822335520865017,0.017530678064213226,0.017352682892605033,0.01744845328579047,0.023173319573637753,0.023173319573637753,0.024078778721137853,0.02709756883764171,0.02254619547638175,0.020270833389984186,0.01729852794612769,0.015475755645288816,0.01402652366166817,0.015045299635168138,0.01372390892101593,0.01372390892101593,0.012459010120987928,0.011580429037299313,0.013478978513974942,0.012363601609826816,0.011204549397206429,0.011272716267800013,0.010985742131681943,0.010708122981250824,0.010708122981250824,0.011396482217754793,0.011250004370251435,0.010708122981250824,0.010611897254942437,0.01136415211860256,0.011272716267800013,0.011272716267800013,0.011250004370251435,0.011040331936274291,0.010708122981250824,0.010708122981250824,0.010317470828995486,0.010317470828995486,0.009995273592922932,0.009995273592922932,0.009995273592922932,0.008467667159162903,0.008539889629497074,0.008539889629497074,0.008539889629497074,0.008445798713520712,0.008434356949269549,0.008304832054907826,0.008304832054907826,0.008192894537430336,0.008206491763809616,0.008186358441337978,0.00816557026839556,0.008076927018750929,0.008076927018750929,0.008206491763809616,0.008192894537430336,0.007989283581962187,0.007979554994143018,0.007979554994143018,0.007979554994143018,0.007979554994143018,0.007989283581962187,0.007979554994143018,0.007979554994143018,0.007979554994143018,0.007979554994143018,0.007979554994143018,0.007948283942156888,0.007948283942156888,0.007948283942156888,0.007948283942156888,0.007979554994143018,0.007979554994143018,0.007979554994143018,0.007933228767277825,0.008269502712479608,0.008206491763809616,0.008206491763809616,0.008206491763809616,0.008206491763809616,0.008206491763809616,0.008206491763809616,0.008206491763809616,0.008206491763809616,0.008206491763809616,0.008206491763809616,0.008206491763809616,0.008206491763809616,0.008206491763809616,0.008206491763809616,0.008206491763809616,0.008206491763809616,0.008206491763809616,0.008206491763809616,0.008206491763809616,0.008206491763809616,0.008206491763809616,0.008780182071736385,0.00870226245821621,0.008658212816935823,0.008613573785500088,0.008508219702305565,0.008508219702305565,0.008508219702305565,0.008467667159162903,0.008467667159162903,0.008467667159162903,0.008467667159162903,0.008467667159162903,0.008539889629497074,0.008539889629497074,0.008539889629497074,0.008467667159162903,0.008467667159162903,0.008467667159162903,0.008508219702305565,0.008539889629497074,0.008467667159162903,0.008206491763809616,0.008206491763809616,0.008206491763809616,0.008206491763809616,0.008304832054907826,0.008304832054907826,0.008206491763809616,0.008206491763809616,0.008206491763809616,0.008206491763809616,0.008206491763809616,0.006539420884858774,0.006457224045070091,0.006688255175815075,0.008206491763809616,0.006539420884858774,0.006539420884858774,0.006539420884858774,0.008206491763809616,0.006569350710391358,0.006688255175815075,0.008206491763809616,0.006457224045070091,0.006457224045070091,0.006457224045070091,0.006457224045070091,0.006457224045070091,0.008206491763809616,0.008206491763809616,0.008206491763809616,0.006457224045070091,0.006688255175815075,0.006457224045070091,0.006457224045070091,0.006457224045070091,0.006457224045070091,0.006457224045070091,0.006457224045070091,0.006457224045070091,0.006457224045070091,0.006457224045070091,0.006457224045070091,0.006457224045070091,0.006457224045070091,0.008206491763809616,0.008206491763809616,0.008206491763809616,0.008206491763809616,0.006539420884858774,0.008206491763809616,0.006539420884858774,0.008206491763809616,0.008206491763809616,0.008206491763809616,0.008192894537430336,0.008206491763809616,0.008206491763809616,0.008206491763809616,0.008206491763809616,0.008206491763809616,0.008539889629497074,0.008539889629497074,0.008539889629497074,0.008304832054907826,0.008539889629497074,0.008539889629497074,0.008539889629497074,0.008467667159162903,0.008508219702305565,0.008613573785500088,0.008734771768863732,0.008780182071736385,0.008780182071736385,0.008780182071736385,0.008206491763809616,0.008269502712479608,0.008206491763809616,0.008206491763809616,0.008192894537430336,0.009951064401266203,0.010317470828995486,0.010317470828995486,0.010317470828995486,0.01100118603449661,0.01100118603449661,0.010421944237821106,0.010930713557602594,0.011204549397206429,0.013039261227952653,0.015071914139120915,0.017464934399466128,0.03039523693463926,0.10344444611313892,0.11752091082518534,0.12485172223382238,0.12893752272798314,0.14010479206855017,0.1457832802110593,0.15356731339074267,0.1592801761977546,0.16281461099728214,0.17017865987070646,0.17615474630084427,0.1807313687867113,0.1858721300274247,0.19194441470039664,0.20226528734389787,0.20427153136498938,0.21047800504059555,0.21926150029377264,0.23538179174572813,0.25074893167891993,0.24234901166867256,0.25074893167891993,0.24185556002537595,0.24125183020852276,0.24173429890007347,0.24578898300310756,0.23723814682941793,0.23148117860553052,0.2255858891387593,0.21075828176593828,-0.03360323025979012,-0.06448618471769985,-0.07553553642506347,-0.04156437032203486,-0.04026434662681064,-0.01639076152700053,-0.0184724538856742,-0.019082262496476987,-0.019019834074065628,-0.018564126769433587,-0.017508656754829988,-0.01639076152700053,-0.015605298190857486,0.010329333972996735,0.04634047139885333,0.10579769393290672,0.12112318057820579,0.16064968740586716,0.1622335626390367,0.17412195851335016,0.17381735579824134,0.17373431239861514,0.17736864700402954,0.1852441425010414,0.19186888039011,0.19253903407508643,0.19731063582408623,0.20126721057233238,0.19731063582408623,0.19731063582408623,0.2012984890717407,0.1981023346727832,0.19458802851656312,0.19458802851656312,0.19154502244370095,0.19223669038800634,0.19186888039011,0.19416030796096817,0.19317493913660105,0.19408630578851283,0.1944098708552799,0.19458802851656312,0.19455881407838088,0.1985920895215612,0.2032161735021854,0.20492387045071284,0.22961794791836704,0.38930333402499795,0.49658170273446106,0.5030997201014498,0.5314921650730364,0.5332082972298708,0.5332329252496926,0.5256229870555673,0.5314921650730364,0.5314921650730364,0.5276457357893242,0.5216700748127867,0.521665405532989,0.5165207387688987,0.5247068172919687,0.5216700748127867,0.5256229870555673,0.5216700748127867,0.5216700748127867,0.5332329252496926,0.5414261269567077,0.5526171650616163,0.45000016450204217,0.42734680636867384,0.3699197265082892,0.3066890628409022,0.23660279170824655,0.22652453378098475,0.21840289177250835,0.22054736976430486,0.22054736976430486,0.21830987488962655,0.21830987488962655,0.21830987488962655,0.21830987488962655,0.21830987488962655,0.21830987488962655,0.21830987488962655,0.21830987488962655,0.21830987488962655,0.21830987488962655,0.2149124075376817,0.21427715819352122,0.21427715819352122,0.220384805107458,0.22054736976430486,0.22432218555711836,0.22480757055368286,0.22805911835574022,0.22812395597419266,0.23597779380081038,0.23754894877787217,0.23746097771560243,0.23788434633905642,0.245497937889075,0.25121232775731533,0.2546076790121326,0.25473920154460994,0.25473920154460994,0.2546076790121326,0.2546076790121326,0.2546076790121326,0.25473920154460994,0.25473920154460994,0.25632370839711277,0.25487950602848736,0.2546076790121326,0.26010957051586814,0.2696452634388433,0.2703014859370513,0.26609382861024405,0.2571973908169593,0.25056734822629273,0.24983669070075748,0.2511779825356677,0.2505578838519831,0.2505578838519831,0.25121232775731533,0.25121232775731533,0.25056734822629273,0.2502325456420412,0.25056734822629273,0.2502325456420412,0.2508976083962626,0.25146882559165784,0.2545921803768686,0.2537199818823628,0.2596601723719543,0.26453961761632966,0.27886931779008983,0.28604605100187364,0.28604605100187364,0.27240001946279596,0.27383391059477424,0.26606987166461804,0.2594600463452367,0.2545921803768686,0.24207971953618046,0.20633162291831456,0.19023036186996456,0.14364532162059146,-0.09281443882018181,-0.14057052397973868,-0.09745560971540235,-0.06143231878453026,0.0015350916274702864,0.05276260838957236,0.07403762701358052,0.10560103227884032,0.11250117742664023,0.11834856643519293,0.11834856643519293,0.11803080112927766,0.11803080112927766,0.11803080112927766,0.11803080112927766,0.11803080112927766,0.11867419173893323,0.11803080112927766,0.11803080112927766,0.12016268856274592,0.12160298833608807,0.12187381814723153,0.12160298833608807,0.12207115427335194,0.13556617749265804,0.13556617749265804,0.1352711215120042,0.13556617749265804,0.15104997149047977,0.17973646659684497,0.21587137868138623,0.26485151290445474,0.299868487654748,0.30555884175647535,0.33523477832934256,0.32995767741366594,0.29902634227306707,0.27219940051990077,0.22772629415922468,0.18489008707622445,0.1668064830001637,0.1615643790912874,0.16759196141816726,0.19188358314339626,0.15415583284637985,0.14391929491795152,0.12957508928110373,0.12213731525387414,0.11493265991646046,0.10485848751102878,0.09047122617067688,0.0766461271579841,0.06935507409323824,0.05998278032174437,0.05418844211534252,0.047380926856851,0.042408799926816135,0.04057046237730286,0.03740123117943271,0.03618477146198436,0.03659527031170898,0.035826114802714595,0.034282191666098416,0.033355651967086855,0.032205809721573164,0.03187409851457847,0.030981757598371407,0.03036124774673221,0.03019006940156435,0.02986017607880939,0.03036124774673221,0.03019006940156435,0.02998250184030586,0.02998250184030586,0.028921011464161983,0.028789573274953323,0.030816621475087055,0.030533974605038997,0.03036124774673221,0.03036124774673221,0.03036124774673221,0.030245951881922306,0.03019006940156435,0.03036124774673221,0.03036124774673221,0.030069179272451715,0.02986017607880939,0.02949844896415077,0.028789573274953323,0.028921011464161983,0.02863373034892859,0.028246425392930458,0.028673719049638877,0.028458066275360933,0.028202727932541097,0.026674246538796548,0.026447422205984256,0.026587458707253014,0.026447422205984256,0.026447422205984256,0.026308522741057577,0.026308522741057577,0.026214850987825902,0.02485297523787583,0.024112176192471677,0.024048464002414394,0.02470228178441758,0.02470228178441758,0.02470228178441758,0.024112176192471677,0.024112176192471677,0.024048464002414394,0.024048464002414394,0.023891603600158504,0.023891603600158504,0.0238795116528078,0.02375189357938924,0.02375189357938924,0.02306068348286147,0.02306068348286147,0.02306068348286147,0.02306068348286147,0.02306068348286147,0.02306068348286147,0.02306068348286147,0.0238795116528078,0.023891603600158504,0.02375189357938924,0.023891603600158504,0.024048464002414394,0.024048464002414394,0.02675045039832466,0.026889778432273567,0.02650555392656015,0.0323797330904097,0.03365214334549102,0.060225982654904864,0.05353889001370454,0.042408799926816135,0.042408799926816135,0.0358126858960654,0.03429619308089747,0.03479605769148525,0.03248525821145616,0.0358126858960654,0.030245951881922306,0.02650555392656015,0.017287982964881682,0.00514846037158731,0.0004259509096816716,-0.0010616375279214607,-0.0025190774060102478,-0.0014298627435752886,-0.002429361825584675,-0.002429361825584675,-0.002429361825584675,-0.003618621538377026,-0.003618621538377026,-0.0014298627435752886,-0.0014298627435752886,-0.003031242181285948,0.0008616216762486195,0.003867956507835335,0.005655408079055763,0.006022571374359242,0.010018943589092638,0.014303450280145638,0.0286925998157659,0.0286925998157659,0.03281998350140808,0.032308206636538606,0.04151977529653417,0.029206273092982793,0.024701236580135094,0.024901979958397602,0.021224107509752788,0.020900385616358083,0.021224107509752788,0.021117337301757605,0.020900385616358083,0.020900385616358083,0.021224107509752788,0.021224107509752788,0.021224107509752788,0.021224107509752788,0.021224107509752788,0.021224107509752788,0.021224107509752788,0.021224107509752788,0.021224107509752788,0.021224107509752788,0.021224107509752788,0.021224107509752788,0.021224107509752788,0.021224107509752788,0.021224107509752788,0.021224107509752788,0.021224107509752788,0.021224107509752788,0.021224107509752788,0.021154602584999543,0.021154602584999543,0.021224107509752788,0.021224107509752788,0.021224107509752788,0.021224107509752788,0.021224107509752788,0.021224107509752788,0.021224107509752788,0.021224107509752788,0.021211197335798154,0.021224107509752788,0.021224107509752788,0.021154602584999543,0.021224107509752788,0.021224107509752788,0.021224107509752788,0.021117337301757605,0.021154602584999543,0.021224107509752788,0.021224107509752788,0.021224107509752788,0.020637166947516328,0.020861320341605843,0.02092586902053767,0.021224107509752788,0.02071014979100412,0.024701236580135094,0.025759553710032385,0.028703278797350226,0.02871942731509973,0.031076635067164474,0.03263140096572366,0.03491922098538247,0.03858550061128746,0.0482958433761044,0.04886789944958721,0.04902531852006328,0.04914363978761922,0.051637201211340876,0.05489657643146075,0.0550086773473404,0.05481036857798634,0.0573665639414947,0.05791864978361541,0.0582670727310027,0.06099806328335587,0.06101231467177348,0.06101231467177348,0.06101231467177348,0.06158986191041342,0.06186629747002259,0.06456977241291256,0.06460496708844883,0.06510545735944169,0.0643146806252427,0.06392564622142263,0.06392564622142263,0.06352923692769079,0.06339931388577463,0.06309649528369314,0.06288573464507476,0.06243718703477774,0.06246734254858399,0.06231186867443994,0.062406382817313075,0.06243718703477774,0.06243718703477774,0.062406382817313075,0.062406382817313075,0.062406382817313075,0.06243718703477774,0.062484015471991866,0.06258918251443221,0.06373388913437707,0.06397426540725697,0.06527585476474718,0.06514590500919243,0.06533040855231863,0.06533040855231863,0.06514590500919243,0.06520016682706059,0.06461799895033378,0.06533040855231863,0.06458859570142222,0.06552606836165656,0.06458859570142222,0.06461799895033378,0.06514590500919243,0.0649398124620981,0.06530800580148094,0.06548197723780758,0.06519308712787045,0.06514590500919243,0.06587715365178712,0.0660720157141544,0.06701709797335832,0.06831486595983202,0.0691305901268742,0.06880156549991737,0.06944867968609827,0.07767745178784441,0.08109707201065446,0.11400015720993531,0.19031356128936935,0.30940574277847877,0.42142938107537375,0.4592544332047267,0.4951563156845922,0.5223781664275098,0.5362544717074424,0.5500950597448179,0.5613964338476124,0.5678342172251472,0.5698017011198082,0.6212692968307978,0.5832124595708327,0.5967738578352,0.5909103609201697,0.5900875114765275,0.5721617927153813,0.5411443004053457,0.5411443004053457,0.5275567857181556,0.5303900263487646,0.5415533999131215,0.5508217334294839,0.5347265894454125,0.5276456808747592,0.5156587579158467,0.5123032316907137,0.5085059441672292,0.47572483731287957,0.45951884615646,0.4423998760391828,0.4324562647002065,0.39208359554102196,0.3079987889648821,0.1566549849003333,0.14455509899259686,0.13226321942839944,0.12827690314452755,0.12527126722675605,0.13265934919190858,0.1291824771655112,0.129060554724776,0.12893735402750114,0.12833323543835437,0.12860323700784015,0.12782865172024716,0.1299788679618295,0.12747388068520138,0.12970697526459316,0.12860323700784015,0.12833323543835437,0.12833323543835437,0.1274873047610936,0.12747388068520138,0.12747388068520138,0.12860323700784015,0.12827690314452755,0.12833323543835437,0.12833323543835437,0.12782865172024716,0.12782865172024716,0.12782865172024716,0.12782865172024716,0.12782865172024716,0.1274873047610936,0.1274873047610936,0.12782865172024716,0.12782865172024716,0.1274873047610936,0.1274873047610936,0.1274873047610936,0.12747388068520138,0.1274873047610936,0.12782865172024716,0.12860323700784015,0.1286754000147148,0.1291824771655112,0.1299788679618295,0.1310712405972282,0.13224459142678735,0.1333651504995212,0.1348758741894176,0.1353855142118246,0.13663984093544065,0.13700346177232434,0.13828761376698404,0.1386686669243073,0.13692246085704152,0.13755548741020188,0.1370347740354334,0.13828761376698404,0.14135992433975894,0.14142580621115802,0.14135992433975894,0.14142580621115802,0.14142580621115802,0.14142580621115802,0.14469618253284347,0.14135992433975894,0.14135992433975894,0.14135992433975894,0.14469618253284347,0.1462975725589233,0.1462975725589233,0.14930253069941624,0.15840956208214527,0.15370854813090856,0.16336275750849083,0.1462975725589233,0.1462975725589233,0.1446719999862496,0.14128577662927272,0.1446719999862496,0.12920305271067997,0.11784277934318638,0.10755037977152943,0.10755037977152943,0.10755037977152943,0.10755037977152943,0.10755037977152943)


plot(c(seq(-290,0,by=1),0),rep(2,length(c(seq(290,0,by=-1),0))), xlab="", ylab="Rates (events/Myr/lineage)", xlim=c(-270,-230), ylim=c(-0.5,0.5), type="l", col="white",lwd="1",las="1",cex.axis="1",cex.main="1",cex.lab="1",bty="n", main="B", axes=F)
rect(-323.2,-3,-298.9,300, col="white", border=NA)
rect(-298.9,-3,-272.95,300, col="whitesmoke", border=NA)
rect(-272.95,-3,-259.1,300, col="white", border=NA)
rect(-259.1,-3,-251.9,300, col="whitesmoke", border=NA)
rect(-251.9,-3,-247.2,300, col="white", border=NA)
rect(-247.2,-3,-237,300, col="whitesmoke", border=NA)
rect(-237,-3,-201.3,300, col="white", border=NA)
rect(-201.3,-3,-174.1,300, col="whitesmoke", border=NA)
rect(-174.1,-3,-163.5,300, col="white", border=NA)
rect(-163.5,-3,-145,300, col="whitesmoke", border=NA)
rect(-145,-3,-100.5,300, col="white", border=NA)
rect(-100.5,-3,-66,300, col="whitesmoke", border=NA)
rect(-66,-3,-56,300, col="white", border=NA)
rect(-56,-3,-33.9,300, col="whitesmoke", border=NA)
rect(-33.9,-3,-23.03,300, col="white", border=NA)
rect(-23.03,-3,-5.33,300, col="whitesmoke", border=NA)
rect(-5.33,-3,-2.58,300, col="white", border=NA)
rect(-2.58,-3,0,300, col="whitesmoke", border=NA)


rect(-261.28,-3,-259.51,300, col=alpha('#ffaf03',0.2), border=NA)
rect(-234.5,-3,-232,300, col=alpha('#ffaf03',0.2), border=NA)
abline(v=c(-251.902),col="red",lty="dashed",lwd="2")


axis(side=1, seq(-280, -220, by=10), col="black",col.axis="black",las=1)
axis(side=2, seq(-0.5, 0.5, by=0.25), col="black",col.axis="black",las=2)

legend("topleft", bty="n", c("Net diversification rate"),lwd="3",col=c("#504A4B"), cex=1)

lines(time,time,type = 'n', lwd=2, col= '#504A4B')
polygon(c(time, rev(time)), c(net_maxHPD, rev(net_minHPD)), col = alpha('#504A4B',0.2), border = NA)
lines(time,net_rate, col = '#504A4B', lwd=2)
abline(h=0,lty=2,col="darkred")

add_geochrono(-0.5, -1)


############################# Diversity dynamics

tbl = read.table(file = "TeTs-RJMCMC17_ltt.txt",header = T)
time = -tbl$time
    
plot(time,tbl$diversity, type="n",ylab= "Number of lineages", xlab="", cex.main="1", main="C", ylim=c(0,100), xlim=c(-270,-230), axes=F)
rect(-323.2,-3,-298.9,300, col="white", border=NA)
rect(-298.9,-3,-272.95,300, col="whitesmoke", border=NA)
rect(-272.95,-3,-259.1,300, col="white", border=NA)
rect(-259.1,-3,-251.9,300, col="whitesmoke", border=NA)
rect(-251.9,-3,-247.2,300, col="white", border=NA)
rect(-247.2,-3,-237,300, col="whitesmoke", border=NA)
rect(-237,-3,-201.3,300, col="white", border=NA)
rect(-201.3,-3,-174.1,300, col="whitesmoke", border=NA)
rect(-174.1,-3,-163.5,300, col="white", border=NA)
rect(-163.5,-3,-145,300, col="whitesmoke", border=NA)
rect(-145,-3,-100.5,300, col="white", border=NA)
rect(-100.5,-3,-66,300, col="whitesmoke", border=NA)
rect(-66,-3,-56,300, col="white", border=NA)
rect(-56,-3,-33.9,300, col="whitesmoke", border=NA)
rect(-33.9,-3,-23.03,300, col="white", border=NA)
rect(-23.03,-3,-5.33,300, col="whitesmoke", border=NA)
rect(-5.33,-3,-2.58,300, col="white", border=NA)
rect(-2.58,-3,0,300, col="whitesmoke", border=NA)


rect(-261.28,-3,-259.51,300, col=alpha('#ffaf03',0.2), border=NA)
rect(-234.5,-3,-232,300, col=alpha('#ffaf03',0.2), border=NA)
abline(v=c(-251.902),col="red",lty="dashed",lwd="2")


axis(side=1, seq(-280, -220, by=10), col="black",col.axis="black",las=1)
axis(side=2, seq(0, 100, by=25), col="black",col.axis="black",las=2)

polygon(c(time, rev(time)), c(tbl$M_div, rev(tbl$m_div)), col = alpha("#00A359",0.4), border = NA)
legend("topleft", bty="n", c("Diversity"),lwd="3",col=c("#00A359"), cex=1)
lines(time,tbl$diversity, type="l", col = alpha("#00A359"), lwd = 2)

add_geochrono(0, -10)


########################
## ONLY HOLOMETABOLA  ##
########################


############################## Speciation and extinction rates

time1=c(-204.55939998359008, -204.6594045790355,-204.7594091744809,-204.8594137699263,-204.95941836537173,-205.05942296081713,-205.15942755626256,-205.25943215170795,-205.35943674715338,-205.45944134259878,-205.5594459380442,-205.6594505334896,-205.75945512893503,-205.85945972438043,-205.95946431982586,-206.05946891527125,-206.15947351071668,-206.25947810616208,-206.3594827016075,-206.4594872970529,-206.55949189249833,-206.65949648794373,-206.75950108338915,-206.85950567883455,-206.95951027427998,-207.05951486972538,-207.1595194651708,-207.2595240606162,-207.35952865606163,-207.45953325150703,-207.55953784695245,-207.65954244239785,-207.75954703784328,-207.85955163328867,-207.9595562287341,-208.0595608241795,-208.15956541962493,-208.25957001507032,-208.35957461051575,-208.45957920596115,-208.55958380140655,-208.65958839685197,-208.75959299229737,-208.8595975877428,-208.9596021831882,-209.05960677863362,-209.15961137407902,-209.25961596952445,-209.35962056496984,-209.45962516041527,-209.55962975586067,-209.6596343513061,-209.7596389467515,-209.85964354219692,-209.95964813764232,-210.05965273308774,-210.15965732853314,-210.25966192397857,-210.35966651942397,-210.4596711148694,-210.5596757103148,-210.65968030576022,-210.75968490120562,-210.85968949665104,-210.95969409209644,-211.05969868754187,-211.15970328298727,-211.2597078784327,-211.3597124738781,-211.45971706932352,-211.55972166476892,-211.65972626021434,-211.75973085565974,-211.85973545110517,-211.95974004655056,-212.059744641996,-212.1597492374414,-212.25975383288682,-212.3597584283322,-212.4597630237776,-212.55976761922304,-212.65977221466844,-212.75977681011386,-212.85978140555926,-212.9597860010047,-213.05979059645009,-213.1597951918955,-213.2597997873409,-213.35980438278634,-213.45980897823173,-213.55981357367716,-213.65981816912256,-213.75982276456799,-213.85982736001338,-213.9598319554588,-214.0598365509042,-214.15984114634963,-214.25984574179503,-214.35985033724046,-214.45985493268586,-214.55985952813128,-214.65986412357668,-214.7598687190221,-214.8598733144675,-214.95987790991293,-215.05988250535833,-215.15988710080376,-215.25989169624916,-215.35989629169458,-215.45990088713998,-215.5599054825854,-215.6599100780308,-215.75991467347623,-215.85991926892163,-215.95992386436706,-216.05992845981245,-216.15993305525785,-216.25993765070328,-216.35994224614868,-216.4599468415941,-216.5599514370395,-216.65995603248493,-216.75996062793033,-216.85996522337575,-216.95996981882115,-217.05997441426658,-217.15997900971198,-217.2599836051574,-217.3599882006028,-217.45999279604823,-217.55999739149362,-217.66000198693905,-217.76000658238445,-217.86001117782988,-217.96001577327527,-218.0600203687207,-218.1600249641661,-218.26002955961152,-218.36003415505692,-218.46003875050235,-218.56004334594775,-218.66004794139317,-218.76005253683857,-218.860057132284,-218.9600617277294,-219.06006632317482,-219.16007091862022,-219.26007551406565,-219.36008010951105,-219.46008470495647,-219.56008930040187,-219.6600938958473,-219.7600984912927,-219.86010308673812,-219.96010768218352,-220.06011227762892,-220.16011687307434,-220.26012146851974,-220.36012606396517,-220.46013065941057,-220.560135254856,-220.6601398503014,-220.76014444574682,-220.86014904119222,-220.96015363663764,-221.06015823208304,-221.16016282752847,-221.26016742297386,-221.3601720184193,-221.4601766138647,-221.56018120931012,-221.6601858047555,-221.76019040020094,-221.86019499564634,-221.96019959109177,-222.06020418653716,-222.1602087819826,-222.260213377428,-222.36021797287341,-222.4602225683188,-222.56022716376424,-222.66023175920964,-222.76023635465506,-222.86024095010046,-222.9602455455459,-223.0602501409913,-223.1602547364367,-223.2602593318821,-223.36026392732754,-223.46026852277294,-223.56027311821836,-223.66027771366376,-223.76028230910916,-223.86028690455458,-223.96029149999998,-224.0602960954454,-224.1603006908908,-224.26030528633623,-224.36030988178163,-224.46031447722706,-224.56031907267246,-224.66032366811788,-224.76032826356328,-224.8603328590087,-224.9603374544541,-225.06034204989953,-225.16034664534493,-225.26035124079036,-225.36035583623575,-225.46036043168118,-225.56036502712658,-225.660369622572,-225.7603742180174,-225.86037881346283,-225.96038340890823,-226.06038800435365,-226.16039259979905,-226.26039719524448,-226.36040179068988,-226.4604063861353,-226.5604109815807,-226.66041557702613,-226.76042017247153,-226.86042476791695,-226.96042936336235,-227.06043395880778,-227.16043855425318,-227.2604431496986,-227.360447745144,-227.46045234058943,-227.56045693603483,-227.66046153148022,-227.76046612692565,-227.86047072237105,-227.96047531781647,-228.06047991326187,-228.1604845087073,-228.2604891041527,-228.36049369959812,-228.46049829504352,-228.56050289048895,-228.66050748593435,-228.76051208137977,-228.86051667682517,-228.9605212722706,-229.060525867716,-229.16053046316142,-229.26053505860682,-229.36053965405225,-229.46054424949764,-229.56054884494307,-229.66055344038847,-229.7605580358339,-229.8605626312793,-229.96056722672472,-230.06057182217012,-230.16057641761554,-230.26058101306094,-230.36058560850637,-230.46059020395177,-230.5605947993972,-230.6605993948426,-230.76060399028802,-230.86060858573342,-230.96061318117884,-231.06061777662424,-231.16062237206967,-231.26062696751507,-231.36063156296046,-231.4606361584059,-231.5606407538513,-231.66064534929671,-231.7606499447421,-231.86065454018754,-231.96065913563294,-232.06066373107836,-232.16066832652376,-232.2606729219692,-232.3606775174146,-232.46068211286,-232.5606867083054,-232.66069130375084,-232.76069589919624,-232.86070049464166,-232.96070509008706,-233.0607096855325,-233.16071428097788,-233.2607188764233,-233.3607234718687,-233.46072806731414,-233.56073266275953,-233.66073725820496,-233.76074185365036,-233.86074644909579,-233.96075104454118,-234.0607556399866,-234.160760235432,-234.26076483087743,-234.36076942632283,-234.46077402176826,-234.56077861721366,-234.66078321265908,-234.76078780810448,-234.8607924035499,-234.9607969989953,-235.06080159444073,-235.16080618988613,-235.26081078533153,-235.36081538077696,-235.46081997622235,-235.56082457166778,-235.66082916711318,-235.7608337625586,-235.860838358004,-235.96084295344943,-236.06084754889483,-236.16085214434025,-236.26085673978565,-236.36086133523108,-236.46086593067648,-236.5608705261219,-236.6608751215673,-236.76087971701273,-236.86088431245813,-236.96088890790355,-237.06089350334895,-237.16089809879438,-237.26090269423977,-237.3609072896852,-237.4609118851306,-237.56091648057603,-237.66092107602142,-237.76092567146685,-237.86093026691225,-237.96093486235768,-238.06093945780307,-238.1609440532485,-238.2609486486939,-238.36095324413932,-238.46095783958472,-238.56096243503015,-238.66096703047555,-238.76097162592097,-238.86097622136637,-238.96098081681177,-239.0609854122572,-239.1609900077026,-239.26099460314802,-239.36099919859342,-239.46100379403885,-239.56100838948424,-239.66101298492967,-239.76101758037507,-239.8610221758205,-239.9610267712659,-240.06103136671132,-240.16103596215672,-240.26104055760214,-240.36104515304754,-240.46104974849297,-240.56105434393837,-240.6610589393838,-240.7610635348292,-240.86106813027462,-240.96107272572002,-241.06107732116544,-241.16108191661084,-241.26108651205627,-241.36109110750166,-241.4610957029471,-241.5611002983925,-241.66110489383792,-241.7611094892833,-241.86111408472874,-241.96111868017414,-242.06112327561956,-242.16112787106496,-242.2611324665104,-242.3611370619558,-242.4611416574012,-242.5611462528466,-242.66115084829204,-242.76115544373744,-242.86116003918283,-242.96116463462826,-243.06116923007366,-243.16117382551909,-243.26117842096448,-243.3611830164099,-243.4611876118553,-243.56119220730073,-243.66119680274613,-243.76120139819156,-243.86120599363696,-243.96121058908238,-244.06121518452778,-244.1612197799732,-244.2612243754186,-244.36122897086403,-244.46123356630943,-244.56123816175486,-244.66124275720026,-244.76124735264568,-244.86125194809108,-244.9612565435365,-245.0612611389819,-245.16126573442733,-245.26127032987273,-245.36127492531816,-245.46127952076355,-245.56128411620898,-245.66128871165438,-245.7612933070998,-245.8612979025452,-245.96130249799063,-246.06130709343603,-246.16131168888145,-246.26131628432685,-246.36132087977228,-246.46132547521768,-246.56133007066308,-246.6613346661085,-246.7613392615539,-246.86134385699933,-246.96134845244472,-247.06135304789015,-247.16135764333555,-247.26136223878098,-247.36136683422637,-247.4613714296718,-247.5613760251172,-247.66138062056262,-247.76138521600802,-247.86138981145345,-247.96139440689885,-248.06139900234427,-248.16140359778967,-248.2614081932351,-248.3614127886805,-248.46141738412592,-248.56142197957132,-248.66142657501675,-248.76143117046215,-248.86143576590757,-248.96144036135297,-249.0614449567984,-249.1614495522438,-249.26145414768922,-249.36145874313462,-249.46146333858005,-249.56146793402544,-249.66147252947087,-249.76147712491627,-249.8614817203617,-249.9614863158071,-250.06149091125252,-250.16149550669792,-250.26150010214334,-250.36150469758874,-250.46150929303414,-250.56151388847957,-250.66151848392497,-250.7615230793704,-250.8615276748158,-250.96153227026122,-251.0615368657066,-251.16154146115204,-251.26154605659744,-251.36155065204287,-251.46155524748826,-251.5615598429337,-251.6615644383791,-251.76156903382451,-251.8615736292699,-251.96157822471534,-252.06158282016074,-252.16158741560616,-252.26159201105156,-252.361596606497,-252.4616012019424,-252.5616057973878,-252.6616103928332,-252.76161498827864,-252.86161958372404,-252.96162417916946,-253.06162877461486,-253.1616333700603,-253.26163796550568,-253.3616425609511,-253.4616471563965,-253.56165175184194,-253.66165634728733,-253.76166094273276,-253.86166553817816,-253.96167013362358,-254.06167472906898,-254.16167932451438,-254.2616839199598,-254.3616885154052,-254.46169311085063,-254.56169770629603,-254.66170230174146,-254.76170689718685,-254.86171149263228,-254.96171608807768,-255.0617206835231,-255.1617252789685,-255.26172987441393,-255.36173446985933,-255.46173906530476,-255.56174366075015,-255.66174825619558,-255.76175285164098,-255.8617574470864,-255.9617620425318,-256.0617666379772,-256.16177123342266,-256.26177582886805,-256.36178042431345,-256.46178501975885,-256.5617896152043,-256.6617942106497,-256.7617988060951,-256.8618034015405,-256.96180799698595,-257.06181259243135,-257.16181718787675,-257.26182178332215,-257.3618263787676,-257.461830974213,-257.5618355696584,-257.6618401651038,-257.76184476054925,-257.86184935599465,-257.96185395144005,-258.06185854688545,-258.16186314233084,-258.2618677377763,-258.3618723332217,-258.4618769286671,-258.5618815241125,-258.66188611955795,-258.76189071500335,-258.86189531044874,-258.96189990589414,-259.0619045013396,-259.161909096785,-259.2619136922304,-259.3619182876758,-259.46192288312125,-259.56192747856664,-259.66193207401204,-259.76193666945744,-259.8619412649029,-259.9619458603483,-260.0619504557937,-260.1619550512391,-260.26195964668455,-260.36196424212994,-260.46196883757534,-260.56197343302074,-260.6619780284662,-260.7619826239116,-260.861987219357,-260.9619918148024,-261.06199641024784,-261.16200100569324,-261.26200560113864,-261.36201019658404,-261.4620147920295,-261.5620193874749,-261.6620239829203,-261.7620285783657,-261.8620331738111,-261.96203776925654,-262.06204236470194,-262.16204696014734,-262.26205155559273,-262.3620561510382,-262.4620607464836,-262.562065341929,-262.6620699373744,-262.76207453281984,-262.86207912826524,-262.96208372371063,-263.06208831915603,-263.1620929146015,-263.2620975100469,-263.3621021054923,-263.4621067009377,-263.56211129638314,-263.66211589182853,-263.76212048727393,-263.86212508271933,-263.9621296781648,-264.0621342736102,-264.1621388690556,-264.262143464501,-264.36214805994643,-264.46215265539183,-264.56215725083723,-264.66216184628263,-264.7621664417281,-264.8621710371735,-264.9621756326189,-265.0621802280643,-265.16218482350973,-265.26218941895513,-265.36219401440053,-265.4621986098459,-265.5622032052913,-265.6622078007368,-265.7622123961822,-265.8622169916276,-265.962221587073,-266.06222618251843,-266.1622307779638,-266.2622353734092,-266.3622399688546,-266.4622445643001,-266.5622491597455,-266.6622537551909,-266.7622583506363,-266.8622629460817,-266.9622675415271,-267.0622721369725,-267.1622767324179,-267.2622813278634,-267.3622859233088,-267.4622905187542,-267.56229511419957,-267.662299709645,-267.7623043050904,-267.8623089005358,-267.9623134959812,-268.0623180914267,-268.1623226868721,-268.2623272823175,-268.36233187776287,-268.4623364732083,-268.5623410686537,-268.6623456640991,-268.7623502595445,-268.86235485499,-268.9623594504354,-269.06236404588077,-269.16236864132617,-269.26237323677157,-269.362377832217,-269.4623824276624,-269.5623870231078,-269.6623916185532,-269.76239621399867,-269.86240080944407,-269.96240540488947,-270.06241000033486,-270.1624145957803,-270.2624191912257,-270.3624237866711,-270.4624283821165,-270.56243297756197,-270.66243757300737,-270.76244216845276,-270.86244676389816,-270.9624513593436,-271.062455954789,-271.1624605502344,-271.2624651456798,-271.36246974112527,-271.46247433657066,-271.56247893201606,-271.66248352746146,-271.7624881229069,-271.8624927183523,-271.9624973137977,-272.0625019092431,-272.16250650468857,-272.26251110013396,-272.36251569557936,-272.46252029102476,-272.5625248864702,-272.6625294819156,-272.762534077361,-272.8625386728064,-272.96254326825186,-273.06254786369726,-273.16255245914266,-273.26255705458806,-273.36256165003346,-273.4625662454789,-273.5625708409243,-273.6625754363697,-273.7625800318151,-273.86258462726056,-273.96258922270596,-274.06259381815136,-274.16259841359675,-274.2626030090422,-274.3626076044876,-274.462612199933,-274.5626167953784,-274.66262139082386,-274.76262598626926,-274.86263058171465,-274.96263517716005,-275.0626397726055,-275.1626443680509,-275.2626489634963,-275.3626535589417,-275.46265815438716,-275.56266274983255,-275.66266734527795,-275.76267194072335,-275.8626765361688,-275.9626811316142,-276.0626857270596,-276.162690322505,-276.26269491795045,-276.36269951339585,-276.46270410884125,-276.56270870428665,-276.6627132997321,-276.7627178951775,-276.8627224906229,-276.9627270860683,-277.0627316815137,-277.16273627695915,-277.26274087240455,-277.36274546784995,-277.46275006329535,-277.5627546587408,-277.6627592541862,-277.7627638496316,-277.862768445077,-277.96277304052245,-278.06277763596785,-278.16278223141325,-278.26278682685864,-278.3627914223041,-278.4627960177495,-278.5628006131949,-278.6628052086403,-278.76280980408575,-278.86281439953115,-278.96281899497654,-279.06282359042194,-279.1628281858674,-279.2628327813128,-279.3628373767582,-279.4628419722036,-279.56284656764905,-279.66285116309444,-279.76285575853984,-279.86286035398524,-279.9628649494307,-280.0628695448761,-280.1628741403215,-280.2628787357669,-280.36288333121234,-280.46288792665774,-280.56289252210314,-280.66289711754854,-280.76290171299394,-280.8629063084394,-280.9629109038848,-281.0629154993302,-281.1629200947756,-281.26292469022104,-281.36292928566644,-281.46293388111184,-281.56293847655724,-281.6629430720027,-281.7629476674481,-281.8629522628935,-281.9629568583389,-282.06296145378434,-282.16296604922974,-282.26297064467514,-282.36297524012053,-282.462979835566,-282.5629844310114,-282.6629890264568,-282.7629936219022,-282.86299821734764,-282.96300281279304,-283.06300740823843,-283.16301200368383,-283.2630165991293,-283.3630211945747,-283.4630257900201,-283.5630303854655,-283.66303498091094,-283.76303957635633,-283.86304417180173,-283.96304876724713,-284.0630533626926,-284.163057958138,-284.2630625535834,-284.3630671490288,-284.4630717444742,-284.56307633991963,-284.66308093536503,-284.76308553081043,-284.8630901262558,-284.9630947217013,-285.0630993171467,-285.1631039125921,-285.2631085080375,-285.36311310348293,-285.46311769892833,-285.5631222943737,-285.6631268898191,-285.7631314852646,-285.86313608071,-285.9631406761554,-286.0631452716008,-286.16314986704623,-286.2631544624916,-286.363159057937,-286.4631636533824,-286.5631682488279,-286.6631728442733,-286.7631774397187,-286.8631820351641,-286.9631866306095,-287.0631912260549,-287.1631958215003,-287.2632004169457,-287.3632050123912,-287.4632096078366,-287.563214203282,-287.66321879872737,-287.7632233941728,-287.8632279896182,-287.9632325850636,-288.063237180509,-288.1632417759545,-288.2632463713999,-288.36325096684527,-288.46325556229067,-288.56326015773607,-288.6632647531815,-288.7632693486269,-288.8632739440723,-288.9632785395177,-289.06328313496317,-289.16328773040857,-289.26329232585397,-289.36329692129937,-289.4633015167448,-289.5633061121902,-289.6633107076356,-289.763315303081,-289.86331989852647,-289.96332449397187,-290.06332908941727,-290.16333368486266,-290.2633382803081,-290.3633428757535,-290.4633474711989,-290.5633520666443,-290.66335666208977,-290.76336125753517,-290.86336585298056,-290.96337044842596,-291.0633750438714,-291.1633796393168,-291.2633842347622,-291.3633888302076,-291.46339342565307,-291.56339802109846,-291.66340261654386,-291.76340721198926,-291.8634118074347,-291.9634164028801,-292.0634209983255,-292.1634255937709,-292.2634301892163,-292.36343478466176,-292.46343938010716,-292.56344397555256,-292.66344857099796,-292.7634531664434,-292.8634577618888,-292.9634623573342,-293.0634669527796,-293.16347154822506,-293.26347614367046,-293.36348073911586,-293.46348533456126)
time2=c(-204.55939998359008, -204.6594045790355,-204.7594091744809,-204.8594137699263,-204.95941836537173,-205.05942296081713,-205.15942755626256,-205.25943215170795,-205.35943674715338,-205.45944134259878,-205.5594459380442,-205.6594505334896,-205.75945512893503,-205.85945972438043,-205.95946431982586,-206.05946891527125,-206.15947351071668,-206.25947810616208,-206.3594827016075,-206.4594872970529,-206.55949189249833,-206.65949648794373,-206.75950108338915,-206.85950567883455,-206.95951027427998,-207.05951486972538,-207.1595194651708,-207.2595240606162,-207.35952865606163,-207.45953325150703,-207.55953784695245,-207.65954244239785,-207.75954703784328,-207.85955163328867,-207.9595562287341,-208.0595608241795,-208.15956541962493,-208.25957001507032,-208.35957461051575,-208.45957920596115,-208.55958380140655,-208.65958839685197,-208.75959299229737,-208.8595975877428,-208.9596021831882,-209.05960677863362,-209.15961137407902,-209.25961596952445,-209.35962056496984,-209.45962516041527,-209.55962975586067,-209.6596343513061,-209.7596389467515,-209.85964354219692,-209.95964813764232,-210.05965273308774,-210.15965732853314,-210.25966192397857,-210.35966651942397,-210.4596711148694,-210.5596757103148,-210.65968030576022,-210.75968490120562,-210.85968949665104,-210.95969409209644,-211.05969868754187,-211.15970328298727,-211.2597078784327,-211.3597124738781,-211.45971706932352,-211.55972166476892,-211.65972626021434,-211.75973085565974,-211.85973545110517,-211.95974004655056,-212.059744641996,-212.1597492374414,-212.25975383288682,-212.3597584283322,-212.4597630237776,-212.55976761922304,-212.65977221466844,-212.75977681011386,-212.85978140555926,-212.9597860010047,-213.05979059645009,-213.1597951918955,-213.2597997873409,-213.35980438278634,-213.45980897823173,-213.55981357367716,-213.65981816912256,-213.75982276456799,-213.85982736001338,-213.9598319554588,-214.0598365509042,-214.15984114634963,-214.25984574179503,-214.35985033724046,-214.45985493268586,-214.55985952813128,-214.65986412357668,-214.7598687190221,-214.8598733144675,-214.95987790991293,-215.05988250535833,-215.15988710080376,-215.25989169624916,-215.35989629169458,-215.45990088713998,-215.5599054825854,-215.6599100780308,-215.75991467347623,-215.85991926892163,-215.95992386436706,-216.05992845981245,-216.15993305525785,-216.25993765070328,-216.35994224614868,-216.4599468415941,-216.5599514370395,-216.65995603248493,-216.75996062793033,-216.85996522337575,-216.95996981882115,-217.05997441426658,-217.15997900971198,-217.2599836051574,-217.3599882006028,-217.45999279604823,-217.55999739149362,-217.66000198693905,-217.76000658238445,-217.86001117782988,-217.96001577327527,-218.0600203687207,-218.1600249641661,-218.26002955961152,-218.36003415505692,-218.46003875050235,-218.56004334594775,-218.66004794139317,-218.76005253683857,-218.860057132284,-218.9600617277294,-219.06006632317482,-219.16007091862022,-219.26007551406565,-219.36008010951105,-219.46008470495647,-219.56008930040187,-219.6600938958473,-219.7600984912927,-219.86010308673812,-219.96010768218352,-220.06011227762892,-220.16011687307434,-220.26012146851974,-220.36012606396517,-220.46013065941057,-220.560135254856,-220.6601398503014,-220.76014444574682,-220.86014904119222,-220.96015363663764,-221.06015823208304,-221.16016282752847,-221.26016742297386,-221.3601720184193,-221.4601766138647,-221.56018120931012,-221.6601858047555,-221.76019040020094,-221.86019499564634,-221.96019959109177,-222.06020418653716,-222.1602087819826,-222.260213377428,-222.36021797287341,-222.4602225683188,-222.56022716376424,-222.66023175920964,-222.76023635465506,-222.86024095010046,-222.9602455455459,-223.0602501409913,-223.1602547364367,-223.2602593318821,-223.36026392732754,-223.46026852277294,-223.56027311821836,-223.66027771366376,-223.76028230910916,-223.86028690455458,-223.96029149999998,-224.0602960954454,-224.1603006908908,-224.26030528633623,-224.36030988178163,-224.46031447722706,-224.56031907267246,-224.66032366811788,-224.76032826356328,-224.8603328590087,-224.9603374544541,-225.06034204989953,-225.16034664534493,-225.26035124079036,-225.36035583623575,-225.46036043168118,-225.56036502712658,-225.660369622572,-225.7603742180174,-225.86037881346283,-225.96038340890823,-226.06038800435365,-226.16039259979905,-226.26039719524448,-226.36040179068988,-226.4604063861353,-226.5604109815807,-226.66041557702613,-226.76042017247153,-226.86042476791695,-226.96042936336235,-227.06043395880778,-227.16043855425318,-227.2604431496986,-227.360447745144,-227.46045234058943,-227.56045693603483,-227.66046153148022,-227.76046612692565,-227.86047072237105,-227.96047531781647,-228.06047991326187,-228.1604845087073,-228.2604891041527,-228.36049369959812,-228.46049829504352,-228.56050289048895,-228.66050748593435,-228.76051208137977,-228.86051667682517,-228.9605212722706,-229.060525867716,-229.16053046316142,-229.26053505860682,-229.36053965405225,-229.46054424949764,-229.56054884494307,-229.66055344038847,-229.7605580358339,-229.8605626312793,-229.96056722672472,-230.06057182217012,-230.16057641761554,-230.26058101306094,-230.36058560850637,-230.46059020395177,-230.5605947993972,-230.6605993948426,-230.76060399028802,-230.86060858573342,-230.96061318117884,-231.06061777662424,-231.16062237206967,-231.26062696751507,-231.36063156296046,-231.4606361584059,-231.5606407538513,-231.66064534929671,-231.7606499447421,-231.86065454018754,-231.96065913563294,-232.06066373107836,-232.16066832652376,-232.2606729219692,-232.3606775174146,-232.46068211286,-232.5606867083054,-232.66069130375084,-232.76069589919624,-232.86070049464166,-232.96070509008706,-233.0607096855325,-233.16071428097788,-233.2607188764233,-233.3607234718687,-233.46072806731414,-233.56073266275953,-233.66073725820496,-233.76074185365036,-233.86074644909579,-233.96075104454118,-234.0607556399866,-234.160760235432,-234.26076483087743,-234.36076942632283,-234.46077402176826,-234.56077861721366,-234.66078321265908,-234.76078780810448,-234.8607924035499,-234.9607969989953,-235.06080159444073,-235.16080618988613,-235.26081078533153,-235.36081538077696,-235.46081997622235,-235.56082457166778,-235.66082916711318,-235.7608337625586,-235.860838358004,-235.96084295344943,-236.06084754889483,-236.16085214434025,-236.26085673978565,-236.36086133523108,-236.46086593067648,-236.5608705261219,-236.6608751215673,-236.76087971701273,-236.86088431245813,-236.96088890790355,-237.06089350334895,-237.16089809879438,-237.26090269423977,-237.3609072896852,-237.4609118851306,-237.56091648057603,-237.66092107602142,-237.76092567146685,-237.86093026691225,-237.96093486235768,-238.06093945780307,-238.1609440532485,-238.2609486486939,-238.36095324413932,-238.46095783958472,-238.56096243503015,-238.66096703047555,-238.76097162592097,-238.86097622136637,-238.96098081681177,-239.0609854122572,-239.1609900077026,-239.26099460314802,-239.36099919859342,-239.46100379403885,-239.56100838948424,-239.66101298492967,-239.76101758037507,-239.8610221758205,-239.9610267712659,-240.06103136671132,-240.16103596215672,-240.26104055760214,-240.36104515304754,-240.46104974849297,-240.56105434393837,-240.6610589393838,-240.7610635348292,-240.86106813027462,-240.96107272572002,-241.06107732116544,-241.16108191661084,-241.26108651205627,-241.36109110750166,-241.4610957029471,-241.5611002983925,-241.66110489383792,-241.7611094892833,-241.86111408472874,-241.96111868017414,-242.06112327561956,-242.16112787106496,-242.2611324665104,-242.3611370619558,-242.4611416574012,-242.5611462528466,-242.66115084829204,-242.76115544373744,-242.86116003918283,-242.96116463462826,-243.06116923007366,-243.16117382551909,-243.26117842096448,-243.3611830164099,-243.4611876118553,-243.56119220730073,-243.66119680274613,-243.76120139819156,-243.86120599363696,-243.96121058908238,-244.06121518452778,-244.1612197799732,-244.2612243754186,-244.36122897086403,-244.46123356630943,-244.56123816175486,-244.66124275720026,-244.76124735264568,-244.86125194809108,-244.9612565435365,-245.0612611389819,-245.16126573442733,-245.26127032987273,-245.36127492531816,-245.46127952076355,-245.56128411620898,-245.66128871165438,-245.7612933070998,-245.8612979025452,-245.96130249799063,-246.06130709343603,-246.16131168888145,-246.26131628432685,-246.36132087977228,-246.46132547521768,-246.56133007066308,-246.6613346661085,-246.7613392615539,-246.86134385699933,-246.96134845244472,-247.06135304789015,-247.16135764333555,-247.26136223878098,-247.36136683422637,-247.4613714296718,-247.5613760251172,-247.66138062056262,-247.76138521600802,-247.86138981145345,-247.96139440689885,-248.06139900234427,-248.16140359778967,-248.2614081932351,-248.3614127886805,-248.46141738412592,-248.56142197957132,-248.66142657501675,-248.76143117046215,-248.86143576590757,-248.96144036135297,-249.0614449567984,-249.1614495522438,-249.26145414768922,-249.36145874313462,-249.46146333858005,-249.56146793402544,-249.66147252947087,-249.76147712491627,-249.8614817203617,-249.9614863158071,-250.06149091125252,-250.16149550669792,-250.26150010214334,-250.36150469758874,-250.46150929303414,-250.56151388847957,-250.66151848392497,-250.7615230793704,-250.8615276748158,-250.96153227026122,-251.0615368657066,-251.16154146115204,-251.26154605659744,-251.36155065204287,-251.46155524748826,-251.5615598429337,-251.6615644383791,-251.76156903382451,-251.8615736292699,-251.96157822471534,-252.06158282016074,-252.16158741560616,-252.26159201105156,-252.361596606497,-252.4616012019424,-252.5616057973878,-252.6616103928332,-252.76161498827864,-252.86161958372404,-252.96162417916946,-253.06162877461486,-253.1616333700603,-253.26163796550568,-253.3616425609511,-253.4616471563965,-253.56165175184194,-253.66165634728733,-253.76166094273276,-253.86166553817816,-253.96167013362358,-254.06167472906898,-254.16167932451438,-254.2616839199598,-254.3616885154052,-254.46169311085063,-254.56169770629603,-254.66170230174146,-254.76170689718685,-254.86171149263228,-254.96171608807768,-255.0617206835231,-255.1617252789685,-255.26172987441393,-255.36173446985933,-255.46173906530476,-255.56174366075015,-255.66174825619558,-255.76175285164098,-255.8617574470864,-255.9617620425318,-256.0617666379772,-256.16177123342266,-256.26177582886805,-256.36178042431345,-256.46178501975885,-256.5617896152043,-256.6617942106497,-256.7617988060951,-256.8618034015405,-256.96180799698595,-257.06181259243135,-257.16181718787675,-257.26182178332215,-257.3618263787676,-257.461830974213,-257.5618355696584,-257.6618401651038,-257.76184476054925,-257.86184935599465,-257.96185395144005,-258.06185854688545,-258.16186314233084,-258.2618677377763,-258.3618723332217,-258.4618769286671,-258.5618815241125,-258.66188611955795,-258.76189071500335,-258.86189531044874,-258.96189990589414,-259.0619045013396,-259.161909096785,-259.2619136922304,-259.3619182876758,-259.46192288312125,-259.56192747856664,-259.66193207401204,-259.76193666945744,-259.8619412649029,-259.9619458603483,-260.0619504557937,-260.1619550512391,-260.26195964668455,-260.36196424212994,-260.46196883757534,-260.56197343302074,-260.6619780284662,-260.7619826239116,-260.861987219357,-260.9619918148024,-261.06199641024784,-261.16200100569324,-261.26200560113864,-261.36201019658404,-261.4620147920295,-261.5620193874749,-261.6620239829203,-261.7620285783657,-261.8620331738111,-261.96203776925654,-262.06204236470194,-262.16204696014734,-262.26205155559273,-262.3620561510382,-262.4620607464836,-262.562065341929,-262.6620699373744,-262.76207453281984,-262.86207912826524,-262.96208372371063,-263.06208831915603,-263.1620929146015,-263.2620975100469,-263.3621021054923,-263.4621067009377,-263.56211129638314,-263.66211589182853,-263.76212048727393,-263.86212508271933,-263.9621296781648,-264.0621342736102,-264.1621388690556,-264.262143464501,-264.36214805994643,-264.46215265539183,-264.56215725083723,-264.66216184628263,-264.7621664417281,-264.8621710371735,-264.9621756326189,-265.0621802280643,-265.16218482350973,-265.26218941895513,-265.36219401440053,-265.4621986098459,-265.5622032052913,-265.6622078007368,-265.7622123961822,-265.8622169916276,-265.962221587073,-266.06222618251843,-266.1622307779638,-266.2622353734092,-266.3622399688546,-266.4622445643001,-266.5622491597455,-266.6622537551909,-266.7622583506363,-266.8622629460817,-266.9622675415271,-267.0622721369725,-267.1622767324179,-267.2622813278634,-267.3622859233088,-267.4622905187542,-267.56229511419957,-267.662299709645,-267.7623043050904,-267.8623089005358,-267.9623134959812,-268.0623180914267,-268.1623226868721,-268.2623272823175,-268.36233187776287,-268.4623364732083,-268.5623410686537,-268.6623456640991,-268.7623502595445,-268.86235485499,-268.9623594504354,-269.06236404588077,-269.16236864132617,-269.26237323677157,-269.362377832217,-269.4623824276624,-269.5623870231078,-269.6623916185532,-269.76239621399867,-269.86240080944407,-269.96240540488947,-270.06241000033486,-270.1624145957803,-270.2624191912257,-270.3624237866711,-270.4624283821165,-270.56243297756197,-270.66243757300737,-270.76244216845276,-270.86244676389816,-270.9624513593436,-271.062455954789,-271.1624605502344,-271.2624651456798,-271.36246974112527,-271.46247433657066,-271.56247893201606,-271.66248352746146,-271.7624881229069,-271.8624927183523,-271.9624973137977,-272.0625019092431,-272.16250650468857,-272.26251110013396,-272.36251569557936,-272.46252029102476,-272.5625248864702,-272.6625294819156,-272.762534077361,-272.8625386728064,-272.96254326825186,-273.06254786369726,-273.16255245914266,-273.26255705458806,-273.36256165003346,-273.4625662454789,-273.5625708409243,-273.6625754363697,-273.7625800318151,-273.86258462726056,-273.96258922270596,-274.06259381815136,-274.16259841359675,-274.2626030090422,-274.3626076044876,-274.462612199933,-274.5626167953784,-274.66262139082386,-274.76262598626926,-274.86263058171465,-274.96263517716005,-275.0626397726055,-275.1626443680509,-275.2626489634963,-275.3626535589417,-275.46265815438716,-275.56266274983255,-275.66266734527795,-275.76267194072335,-275.8626765361688,-275.9626811316142,-276.0626857270596,-276.162690322505,-276.26269491795045,-276.36269951339585,-276.46270410884125,-276.56270870428665,-276.6627132997321,-276.7627178951775,-276.8627224906229,-276.9627270860683,-277.0627316815137,-277.16273627695915,-277.26274087240455,-277.36274546784995,-277.46275006329535,-277.5627546587408,-277.6627592541862,-277.7627638496316,-277.862768445077,-277.96277304052245,-278.06277763596785,-278.16278223141325,-278.26278682685864,-278.3627914223041,-278.4627960177495,-278.5628006131949,-278.6628052086403,-278.76280980408575,-278.86281439953115,-278.96281899497654,-279.06282359042194,-279.1628281858674,-279.2628327813128,-279.3628373767582,-279.4628419722036,-279.56284656764905,-279.66285116309444,-279.76285575853984,-279.86286035398524,-279.9628649494307,-280.0628695448761,-280.1628741403215,-280.2628787357669,-280.36288333121234,-280.46288792665774,-280.56289252210314,-280.66289711754854,-280.76290171299394,-280.8629063084394,-280.9629109038848,-281.0629154993302,-281.1629200947756,-281.26292469022104,-281.36292928566644,-281.46293388111184,-281.56293847655724,-281.6629430720027,-281.7629476674481,-281.8629522628935,-281.9629568583389,-282.06296145378434,-282.16296604922974,-282.26297064467514,-282.36297524012053,-282.462979835566,-282.5629844310114,-282.6629890264568,-282.7629936219022,-282.86299821734764,-282.96300281279304,-283.06300740823843,-283.16301200368383,-283.2630165991293,-283.3630211945747,-283.4630257900201,-283.5630303854655,-283.66303498091094,-283.76303957635633,-283.86304417180173,-283.96304876724713,-284.0630533626926,-284.163057958138,-284.2630625535834,-284.3630671490288,-284.4630717444742,-284.56307633991963,-284.66308093536503,-284.76308553081043,-284.8630901262558,-284.9630947217013,-285.0630993171467,-285.1631039125921,-285.2631085080375,-285.36311310348293,-285.46311769892833,-285.5631222943737,-285.6631268898191,-285.7631314852646,-285.86313608071,-285.9631406761554,-286.0631452716008,-286.16314986704623,-286.2631544624916,-286.363159057937,-286.4631636533824,-286.5631682488279,-286.6631728442733,-286.7631774397187,-286.8631820351641,-286.9631866306095,-287.0631912260549,-287.1631958215003,-287.2632004169457,-287.3632050123912,-287.4632096078366,-287.563214203282,-287.66321879872737,-287.7632233941728,-287.8632279896182,-287.9632325850636,-288.063237180509,-288.1632417759545,-288.2632463713999,-288.36325096684527,-288.46325556229067,-288.56326015773607,-288.6632647531815,-288.7632693486269,-288.8632739440723,-288.9632785395177,-289.06328313496317,-289.16328773040857,-289.26329232585397,-289.36329692129937,-289.4633015167448,-289.5633061121902,-289.6633107076356,-289.763315303081,-289.86331989852647,-289.96332449397187,-290.06332908941727,-290.16333368486266,-290.2633382803081,-290.3633428757535,-290.4633474711989,-290.5633520666443,-290.66335666208977,-290.76336125753517,-290.86336585298056,-290.96337044842596,-291.0633750438714,-291.1633796393168,-291.2633842347622,-291.3633888302076,-291.46339342565307,-291.56339802109846,-291.66340261654386,-291.76340721198926,-291.8634118074347,-291.9634164028801,-292.0634209983255,-292.1634255937709,-292.2634301892163,-292.36343478466176,-292.46343938010716,-292.56344397555256,-292.66344857099796,-292.7634531664434,-292.8634577618888,-292.9634623573342,-293.0634669527796,-293.16347154822506,-293.26347614367046,-293.36348073911586,-293.46348533456126)
rate1=c(0.4067522680303233, 0.4067522680303233,0.4067522680303233,0.4067522680303233,0.4067522680303233,0.4067522680303233,0.4067522680303233,0.4067522680303233,0.4067522680303233,0.4067522680303233,0.4067522680303233,0.4067522680303233,0.4067522680303233,0.4067522680303233,0.4067522680303233,0.4067522680303233,0.4067522680303233,0.4067522680303233,0.4067522680303233,0.4067522680303233,0.40674585560109794,0.4065992728482113,0.4065477690706242,0.4063706362387261,0.4057632349082765,0.40535602863332343,0.40520475326281924,0.40494434374400157,0.40455131661534666,0.40410271589908564,0.4038352812150411,0.4036194554833993,0.40343980112756095,0.402539933675625,0.40030979298314906,0.39632019283954034,0.391338025290789,0.38720874115364645,0.3813802509748606,0.37540291232205747,0.3605707469258628,0.33138435548455836,0.2520800609204084,0.048460960990348294,0.04405086584414334,0.04178939380338957,0.040208613930748635,0.03931317511608271,0.03871928884494649,0.03824258020500496,0.03800500853193357,0.03785094207436149,0.0377724891331369,0.03768659834829782,0.037647199692366934,0.0376100203735058,0.03759387294338268,0.03758767560004464,0.037578295181349065,0.03757676469612033,0.03757676469612033,0.037562911444561,0.03755968853714102,0.03755968853714102,0.03755688612353529,0.03755688612353529,0.03755968853714102,0.037562911444561,0.037562911444561,0.037562911444561,0.037562911444561,0.037562911444561,0.037562911444561,0.037562911444561,0.037562911444561,0.037562911444561,0.037562911444561,0.037562911444561,0.037562911444561,0.037562911444561,0.037562911444561,0.037562911444561,0.037562911444561,0.03756704503566778,0.037572657940800516,0.037572657940800516,0.03757676469612033,0.03757676469612033,0.037578295181349065,0.037578295181349065,0.037578295181349065,0.037578295181349065,0.037578295181349065,0.03758147364432737,0.03758147364432737,0.03758147364432737,0.03758518730453441,0.03758518730453441,0.03759015324373203,0.03759015324373203,0.03759015324373203,0.03759387294338268,0.037598741620531645,0.037599169181730056,0.037599952375850426,0.03760140702507009,0.03760303760806212,0.03760626028858564,0.03760626028858564,0.03760626028858564,0.0376100203735058,0.0376114642948344,0.0376114642948344,0.03761376575522237,0.03761376575522237,0.03761376575522237,0.03761376575522237,0.03761376575522237,0.03761376575522237,0.03761768595645233,0.03762056396645506,0.03762056396645506,0.03762056396645506,0.03762056396645506,0.03762056396645506,0.037622209147953806,0.037622209147953806,0.037625706442528106,0.037625706442528106,0.037625706442528106,0.03762846658083356,0.03762846658083356,0.03762846658083356,0.03762846658083356,0.03762846658083356,0.037629977040534834,0.037629977040534834,0.037635113623193835,0.037641769192244004,0.03765670231245746,0.03765670231245746,0.03766917216579513,0.037677758569893915,0.03768038368880723,0.03768038368880723,0.03768659834829782,0.037698297691636566,0.03770034156894561,0.03770529605237634,0.03771123651131228,0.037735481207353413,0.037751397799773365,0.03776821984337412,0.037790383335355685,0.0377953910264128,0.03781438864588284,0.03782492352873372,0.037851106917796,0.03788894214899261,0.03793918656893805,0.03797723030999509,0.038025563887305484,0.038072118521380274,0.03813084347869705,0.038184095573086246,0.03822630046514229,0.03829791570328417,0.03834550275786873,0.03839782889521996,0.03849440594348112,0.038584997144698215,0.03870757561323989,0.038785506433112876,0.0388919465162689,0.03903357533639577,0.039127110360759235,0.0393598435092882,0.03953143907396228,0.03968424684851011,0.039921466170597435,0.040152913454415635,0.04039605995358859,0.04071694043330461,0.04105165884843895,0.04130777723147676,0.0416661786399812,0.042089823961227,0.042520872795860976,0.04311463871064057,0.043566960329651044,0.04419318145465054,0.04509249417669045,0.045926689418010355,0.04686668258303784,0.0485984789937712,0.05066654619953661,0.05352422706865956,0.059547993734967754,0.07624391993583396,0.10010306791203435,0.10863924039643916,0.11428140361711357,0.11848191270836861,0.12252117627318726,0.1266573778650376,0.12926544404876594,0.13150012850892745,0.1332496350515101,0.13482118055174666,0.13592526791015655,0.13664872606474682,0.1374184215752868,0.1380149385336088,0.13869609571969743,0.13906434541907822,0.1393892629799362,0.139650783888225,0.1398998353683652,0.14007582022444276,0.14026526690415367,0.1403285818148871,0.14038201188529992,0.14040020114303012,0.14041433774813936,0.1404412813622668,0.1404431447050356,0.1404431447050356,0.1404431447050356,0.14043842509095067,0.14043842509095067,0.14043842509095067,0.1404412813622668,0.1404412813622668,0.14043842509095067,0.14043842509095067,0.1404412813622668,0.1404412813622668,0.1404412813622668,0.1404412813622668,0.1404431447050356,0.1404431447050356,0.1404431447050356,0.1404431447050356,0.1404431447050356,0.1404431447050356,0.1404412813622668,0.1404412813622668,0.1404412813622668,0.1404412813622668,0.1404431447050356,0.1404431447050356,0.1404412813622668,0.1404412813622668,0.1404412813622668,0.1404412813622668,0.1404412813622668,0.1404412813622668,0.1404412813622668,0.1404431447050356,0.1404431447050356,0.1404431447050356,0.1404431447050356,0.1404431447050356,0.1404412813622668,0.14044610666457802,0.14044957523531024,0.14045174089749174,0.14045260599893405,0.14045470262326298,0.14046863081093913,0.14050673263310196,0.14050878862372973,0.14051741030273993,0.14052157562178202,0.14053172967541078,0.1405403392525635,0.14054828056745106,0.14054828056745106,0.14055323582828913,0.14056557463700353,0.14058578180179038,0.14060186930170326,0.1406428674253548,0.14067657957835766,0.14068307309303982,0.14072362039826727,0.14077079961434177,0.14081456577611318,0.1408523493161571,0.1408694512996181,0.14090130227994915,0.140948903357616,0.14098172824655655,0.14100867188109223,0.14102511851461288,0.1410733876753406,0.1411203457686359,0.1411819996388301,0.14121208297574528,0.14124149672509978,0.14124892588239668,0.14130072337728827,0.14131408299194698,0.1413586089794513,0.14141053968332762,0.14147239023796387,0.14151160075629377,0.14157334697722906,0.14167646822162272,0.141808943929714,0.1418891665251378,0.14204427488790444,0.14219499932548058,0.14228962605115383,0.1423839466299813,0.14245555514641162,0.14249775833962006,0.1425370762760017,0.14257411663642355,0.14261767868145714,0.1426666664669286,0.1426808258304148,0.14270101528991777,0.14270826920598867,0.14272611144292355,0.14276432760819127,0.14281569778030712,0.14283656939193806,0.14285231668823273,0.14291301394132064,0.14297726740904745,0.14307199166654866,0.14317736231814304,0.14329851529469073,0.14338013404890143,0.14344788847471515,0.1435066453651063,0.14358563934613736,0.14365880124749614,0.14372621660902846,0.14378219366270756,0.14381051336457845,0.14384869654697938,0.14388085378022297,0.143921358599231,0.14396124052966802,0.14402558459661752,0.1441087263268312,0.1441338776402503,0.14422365618014493,0.14433105325835394,0.14443160656557333,0.1445829106431616,0.1448509004282303,0.1450853547439947,0.1454133254469224,0.14617027744216501,0.14698583129988851,0.14805944452858733,0.15003974421148492,0.15204066784711406,0.15424928268348262,0.15756857262634358,0.1641723215024955,0.19621866065674837,0.2565241860730593,0.31381573618387704,0.3384110895101752,0.35653657084760226,0.3639939701010263,0.36853037782175374,0.3693992883565297,0.3699090796364789,0.3700716732189704,0.3700716732189704,0.3700716732189704,0.36976516851962316,0.3682050669488409,0.359293192066404,0.33386958916413867,0.2681162702830112,0.18183472880806048,0.15885532480061818,0.15270765382096424,0.14776924777603379,0.1441648897044227,0.14121869517631663,0.13899792240361244,0.13779966209866273,0.1368260686321629,0.13634065207166018,0.13578608925847513,0.13554128850176472,0.13525468551434228,0.1350279065014604,0.13486776971334347,0.13472811744638774,0.1345715473405804,0.13451636796641814,0.13448356745879225,0.13446229803178256,0.13443224358935454,0.13436495349524064,0.1343215986234716,0.13428130819012418,0.1342360855204675,0.13417842186467405,0.13413530997266404,0.1340727303635647,0.13405397953997247,0.1340125165244499,0.1339733726270546,0.13394207551033316,0.13390728750881115,0.13390113504591003,0.13386304840180918,0.13385643901546568,0.13382354187323037,0.13376537247441894,0.13371373182897983,0.13364781052947983,0.13363116032372566,0.13362456398217315,0.1336063345144674,0.13356506789821,0.1335385293645701,0.13351890459116947,0.13350031384048644,0.1334756785147671,0.1334488757493926,0.13344023836335572,0.13342816674178568,0.13341479548989477,0.1333748042782562,0.13334852664143199,0.13330066958828096,0.133285687855358,0.1332676153619062,0.1332375482465661,0.13321011217941336,0.13320120927354848,0.13317095374958754,0.13315988884873162,0.13314378090910714,0.13312919280754518,0.1331104693185753,0.1331034865270923,0.13310220125540356,0.13309768972380392,0.13309588529734592,0.1330937797165605,0.13309701759361817,0.133088598271047,0.13308309686513553,0.13308309686513553,0.13308309686513553,0.13308309686513553,0.13308098422435785,0.13306732331304322,0.13306732331304322,0.1330640834960709,0.1330640834960709,0.13306110964699663,0.13306110964699663,0.1330640834960709,0.1330640834960709,0.1330640834960709,0.13306657373840558,0.13306657373840558,0.13306657373840558,0.13306657373840558,0.13306657373840558,0.13306657373840558,0.13306780391286735,0.13306780391286735,0.13306780391286735,0.13306780391286735,0.13306780391286735,0.13307622798105787,0.13307622798105787,0.13307622798105787,0.13307148348007047,0.13307148348007047,0.13307148348007047,0.13307148348007047,0.13307148348007047,0.13307148348007047,0.13307148348007047,0.13307148348007047,0.13306780391286735,0.13306780391286735,0.13306780391286735,0.13306780391286735,0.13306657373840558,0.13306657373840558,0.13306110964699663,0.13306110964699663,0.13306110964699663,0.13306110964699663,0.1330582137869506,0.13303652974809005,0.13301730060616518,0.13298095401575455,0.13292874725951684,0.13290493456090358,0.13284756637599193,0.1328408423027932,0.1328262121227692,0.13281550569588732,0.13278925567076377,0.13278723541042362,0.13278723541042362,0.1327844520740668,0.132775322841866,0.13276414896589445,0.13275390526663644,0.13275235819018544,0.13274999434181256,0.13274999434181256,0.1327491337102957,0.1327491337102957,0.13274590936486913,0.13273784089334886,0.13273784089334886,0.13273255372948947,0.13273255372948947,0.1327323873399836,0.1327323873399836,0.1327323873399836,0.1327323873399836,0.1327323873399836,0.1327323873399836,0.1327323873399836,0.13273085008909036,0.13273085008909036,0.13273255372948947,0.13273784089334886,0.13274590936486913,0.13274590936486913,0.13274590936486913,0.13274590936486913,0.1327491337102957,0.1327491337102957,0.13275071644837488,0.13275071644837488,0.13275071644837488,0.13275071644837488,0.13275071644837488,0.13275235819018544,0.13275662602684934,0.13277112077237263,0.1327739067630303,0.1327844520740668,0.13278925567076377,0.1327919945204405,0.1327919945204405,0.13280245456110498,0.13280245456110498,0.1328104628856644,0.1328104628856644,0.1328104628856644,0.1328104628856644,0.1328104628856644,0.1328104628856644,0.1328104628856644,0.1328104628856644,0.1328104628856644,0.1328194958123996,0.1328194958123996,0.1328194958123996,0.1328194958123996,0.1328194958123996,0.1328262121227692,0.1328262121227692,0.1328262121227692,0.1328262121227692,0.1328355817924668,0.1328408423027932,0.1328408423027932,0.1328428867159162,0.13284447746988476,0.13284756637599193,0.1328646886603852,0.1328715585146756,0.13288405786329882,0.13289737008583571,0.13289737008583571,0.1329112617145735,0.1329155334442505,0.13292476285944912,0.1329308219380228,0.13293455323471642,0.13293752567318842,0.13294492600960853,0.13296397146342936,0.13296397146342936,0.13297139582207929,0.13297139582207929,0.13297213890476794,0.13297213890476794,0.13297213890476794,0.13298095401575455,0.13298095401575455,0.13298095401575455,0.13298927842979996,0.13298095401575455,0.13298095401575455,0.13298927842979996,0.13298927842979996,0.13299357705322137,0.1330061196813725,0.1330108628147408,0.1330108628147408,0.1330108628147408,0.13301730060616518,0.13301974416149887,0.13301974416149887,0.13302110867429012,0.13303652974809005,0.13303652974809005,0.13303652974809005,0.13303652974809005,0.13303652974809005,0.13303652974809005,0.13303652974809005,0.13303652974809005,0.13303652974809005,0.13303652974809005,0.13303652974809005,0.13303970271194984,0.13303970271194984,0.13303652974809005,0.13303652974809005,0.13303652974809005,0.13303970271194984,0.13303970271194984,0.1330582137869506,0.13306012904735598,0.13306110964699663,0.1330640834960709,0.13306657373840558,0.13307148348007047,0.13307148348007047,0.13307943528953398,0.133088598271047,0.13309588529734592,0.13309931597129027,0.1331104693185753,0.1331213419560714,0.13314575681046284,0.1331494880042983,0.13315740565985384,0.1331625263116408,0.1331625263116408,0.1331625263116408,0.13317095374958754,0.13317681408929405,0.13319299319190883,0.13319299319190883,0.13320120927354848,0.13320289908509242,0.13320289908509242,0.13320289908509242,0.13320289908509242,0.13320496156635686,0.1332055486524828,0.13323082613301906,0.1332375482465661,0.13327275482115164,0.13328200491681652,0.13328200491681652,0.133285687855358,0.13329097752302754,0.13330066958828096,0.13330066958828096,0.13331803582214763,0.13331865658292072,0.13331865658292072,0.13332355042211252,0.13333040103887955,0.13333367054168174,0.13333367054168174,0.13334106456142994,0.13334279941421057,0.13334279941421057,0.13334852664143199,0.13335676527667947,0.13335676527667947,0.13335676527667947,0.13336490694893754,0.13336490694893754,0.13336490694893754,0.13336490694893754,0.13336490694893754,0.13336490694893754,0.13336978799543492,0.1333738161008864,0.1333738161008864,0.1333738161008864,0.13337265748936122,0.13337265748936122,0.13337265748936122,0.13337265748936122,0.13337265748936122,0.1333748042782562,0.1333748042782562,0.1333748042782562,0.1333748042782562,0.1333748042782562,0.13339202646333292,0.13339202646333292,0.13339202646333292,0.13339202646333292,0.13339202646333292,0.13339202646333292,0.1334013933370065,0.1334013933370065,0.1334013933370065,0.13340213983660681,0.13340213983660681,0.13340213983660681,0.13340213983660681,0.1334028532445644,0.1334028532445644,0.1334028532445644,0.1334028532445644,0.13340467125532807,0.13340467125532807,0.13340949582448366,0.13341274439422857,0.13341274439422857,0.13341274439422857,0.13341274439422857,0.13341308756844616,0.13341479548989477,0.13342284959493061,0.13342284959493061,0.13342284959493061,0.13344023836335572,0.13344023836335572,0.133446436350687,0.1334488757493926,0.13345085501705634,0.1334770602646302,0.13350031384048644,0.13350031384048644,0.13350031384048644,0.13350710612732575,0.13350710612732575,0.13351890459116947,0.13352333692553006,0.13353160109381268,0.133539166174887,0.13356128527545796,0.13356128527545796,0.13356975089136086,0.13358855320691865,0.1336063345144674,0.13362456398217315,0.13365885859801463,0.13368202906255333,0.1337365634570734,0.1337365634570734,0.1337962296208225,0.13382354187323037,0.13383952219464107,0.13385643901546568,0.1338791458880409,0.13390682758942019,0.1339267689017739,0.13397953799074358,0.13400360807053063,0.13406965895180264,0.13415656785825025,0.13428280138467086,0.13436606208580437,0.13448198815908935,0.13460982709439398,0.1348064745865875,0.13493115191985017,0.13513004717262,0.13542150372295092,0.13557218319717457,0.1359117352153382,0.13621377072110175,0.13646205148449245,0.13662613553124303,0.13681699682644077,0.13691347008200722,0.13699439981546926,0.1370729804254753,0.1371009710325958,0.13712214074033824,0.13714740334912562,0.13718035067703307,0.13718493180675861,0.13722545736718922,0.13723455225995326,0.1372405016395854,0.13724903244027897,0.13727399484849917,0.13728732365369922,0.13729641188366237,0.13729871074675942,0.13729871074675942,0.13730750513222595,0.13733144869012437,0.13733859450783065,0.13734275382836236,0.13735233970420468,0.1373568614119662,0.1373660559448227,0.13739580619746908,0.13739892235065007,0.13742021735480697,0.13743027235252298,0.13744301131449413,0.13746270970393082,0.13750552723730564,0.1375968227555034,0.13760045724710035,0.13766206158767855,0.13772177920928397,0.13780122526117092,0.13787087858426117,0.13794811857124128,0.13807572430715676,0.13822346862241291,0.13833568434519455,0.138442056731786,0.13875904787084892,0.13900042919818567,0.13916342966693598,0.1394745837709667,0.13971179937034414,0.13995742213630308,0.14026159488401155,0.14064314516500304,0.14105200803470333,0.1415604818442171,0.14235814648187556,0.14300488999709404,0.1443300226312931,0.14540449260078397,0.14778953595612593,0.15012935507589398,0.15281725300395743,0.15823526047136172,0.1758389402878438,0.33871575000217324,0.40693041526650986,0.49217947170266874,0.6150913857098563,0.7150075178949299,0.8022691385901154,0.8630869186432273,0.8977260834754544,0.9256566979641441,0.9398482183894663,0.9524025539892622,0.9613558705475429,0.9673475342249374,0.970622463178357,0.9754441238751776,0.979921311447264,0.9812517828946463,0.9829551073621956,0.983859034584345,0.9847260221461664,0.9845140740162864,0.9847260221461664,0.984768097768546,0.9847692635030669,0.9851408723578521,0.984768097768546,0.9839846361527977,0.9830949663902013,0.9819521631617405,0.9811343625529207,0.9807159646376519,0.9809541293189079,0.9806270307749938,0.9797043284087434,0.9789040230065026,0.9784615908920243,0.9784615908920243,0.9784615908920243,0.9784615908920243,0.9784615908920243,0.9784615908920243)
rate2=c(0.3824298108211253, 0.3824298108211253,0.3824298108211253,0.3824298108211253,0.3824298108211253,0.3824298108211253,0.3824298108211253,0.3824298108211253,0.3824298108211253,0.3824298108211253,0.3824298108211253,0.3824298108211253,0.3824298108211253,0.3824298108211253,0.3824298108211253,0.3824298108211253,0.3824298108211253,0.3824298108211253,0.3824298108211253,0.3824298108211253,0.38254656657367614,0.38336628359114533,0.384455699264714,0.38650397703605477,0.3891226160924312,0.3920244912648393,0.39474142390734124,0.3959431627647656,0.3971470751177496,0.3978909621243465,0.39894001937114054,0.3992327201240222,0.39954732200273807,0.3998350681473851,0.3999602725040514,0.4000596935758395,0.4001563209994661,0.40022457666704137,0.40034526776364254,0.40034526776364254,0.4003750050998608,0.4003750050998608,0.40022457666704137,0.4000734914832126,0.39973101798913124,0.39854415361546935,0.39670170070483257,0.392481213767025,0.3855182425823399,0.3769696403250784,0.3695816055455966,0.3592419205669387,0.34866762655207334,0.33378978952431254,0.3196164657347651,0.298096181217566,0.26313719987578144,0.07373794463895963,0.0694416047226577,0.06706507827134338,0.06554336388655801,0.0641807420882516,0.06320838335249342,0.06254983983872603,0.06204667856193078,0.0616389383448253,0.06129414778012166,0.061014333557479525,0.06082791290704593,0.06058813986988161,0.06045096885487979,0.06029637848021757,0.06021957225252904,0.06011673507345078,0.06001709349150403,0.05992476824105149,0.0598339721551476,0.05971950834817143,0.05959303841012882,0.059508031186096357,0.059432309283999396,0.05939126137642693,0.0593149740842229,0.05928225483895008,0.05925049119257092,0.05921696026564421,0.05919254369945975,0.05916592734943306,0.05912933515065564,0.05911091219980712,0.05907594460153681,0.05906657801217005,0.05905942109100945,0.05904259061427976,0.05903607682208603,0.0590190942708786,0.059013549176088684,0.05901190386333911,0.059011855717119546,0.05900950392209905,0.05900950392209905,0.05901026470997824,0.05901026470997824,0.05900950392209905,0.05900950392209905,0.05900950392209905,0.05900950392209905,0.05900950392209905,0.05900950392209905,0.05900950392209905,0.05900950392209905,0.05900950392209905,0.05900950392209905,0.05900950392209905,0.05900950392209905,0.05900950392209905,0.05900950392209905,0.05900950392209905,0.05900950392209905,0.05900950392209905,0.05900950392209905,0.05900950392209905,0.05900950392209905,0.05900950392209905,0.05900950392209905,0.05900950392209905,0.05900950392209905,0.05900950392209905,0.05900950392209905,0.05900950392209905,0.05900950392209905,0.05900950392209905,0.05900950392209905,0.05900950392209905,0.05900950392209905,0.05900950392209905,0.05900950392209905,0.05900950392209905,0.05900950392209905,0.05900950392209905,0.05900950392209905,0.05901026470997824,0.05901026470997824,0.05901026470997824,0.05901026470997824,0.05901026470997824,0.05901026470997824,0.05901026470997824,0.05901130291877219,0.05901130291877219,0.05901130291877219,0.05901130291877219,0.05901130291877219,0.059011855717119546,0.059011855717119546,0.059011855717119546,0.05901190386333911,0.05901190386333911,0.05901243408198981,0.05901243408198981,0.05901243408198981,0.059013549176088684,0.059013549176088684,0.059013549176088684,0.059014425823871584,0.0590190942708786,0.0590190942708786,0.059030745506140625,0.059032505957988146,0.059032505957988146,0.059032505957988146,0.059032505957988146,0.059032505957988146,0.059032505957988146,0.05903365568320155,0.05903365568320155,0.05903607682208603,0.05903607682208603,0.05903858898944685,0.059040587178287876,0.059045172290824614,0.05904896392451306,0.05905503457153915,0.05905942109100945,0.05906708997325767,0.05907361979607516,0.05907594460153681,0.059076398372506105,0.05908039469907139,0.05908039469907139,0.05909134075016187,0.05909691841247794,0.05910501537402604,0.05911071077187301,0.05911143010192638,0.05911143010192638,0.05911376312674449,0.059114187290076795,0.059129065409536614,0.059154331910425226,0.05915951818105708,0.05916240797928761,0.059163985760794985,0.05916689096801691,0.05916761790654115,0.059168798626436224,0.059169765387220394,0.05918322763889755,0.05919254369945975,0.05920300171585496,0.05920591284041943,0.059215731194427246,0.05921647358102283,0.05921996025446037,0.059223391366928724,0.0592288826398747,0.059237566359485475,0.05923911261828313,0.05924266475282719,0.059252475043784114,0.05926027177185572,0.05926128801463033,0.05927765641010437,0.05927948929274158,0.05928225483895008,0.05928689056042398,0.0592922992218582,0.05929464928353084,0.05929464928353084,0.059297433772446284,0.059297433772446284,0.05929904214122044,0.05930151003483235,0.05930151003483235,0.059304820067768896,0.059304820067768896,0.059304820067768896,0.059309610927473985,0.059309610927473985,0.059309610927473985,0.059309610927473985,0.059309610927473985,0.059317939036553795,0.059317939036553795,0.059319155002833045,0.059319155002833045,0.059319155002833045,0.059319155002833045,0.05932351127032953,0.05932351127032953,0.05932351127032953,0.05932351127032953,0.05932600406849595,0.05933954565247068,0.05933954565247068,0.0593416688588281,0.05934415267476999,0.05934712594678415,0.05934712594678415,0.05934712594678415,0.0593483287703265,0.059349453110915704,0.05935037200733226,0.05935037200733226,0.05935037200733226,0.05935037200733226,0.05935037200733226,0.05935037200733226,0.05935037200733226,0.05935037200733226,0.05935037200733226,0.05935037200733226,0.05935037200733226,0.05935239780975523,0.05935239780975523,0.05935239780975523,0.05935239780975523,0.05935239780975523,0.05935239780975523,0.05935239780975523,0.05935239780975523,0.05935239780975523,0.05935239780975523,0.05935037200733226,0.05935037200733226,0.05935037200733226,0.059349453110915704,0.059349453110915704,0.059349453110915704,0.059349453110915704,0.0593483287703265,0.0593483287703265,0.0593483287703265,0.0593483287703265,0.0593483287703265,0.0593483287703265,0.0593483287703265,0.0593483287703265,0.0593483287703265,0.059349453110915704,0.05935037200733226,0.05935037200733226,0.05935037200733226,0.05935037200733226,0.059354262343296785,0.05935466376050914,0.05936316568688887,0.05939355975744069,0.05943778262293968,0.05952173047117294,0.05966327080124362,0.05989815827218759,0.06048753048934727,0.06133295080247564,0.06255739948971742,0.06408102069589243,0.06607633368098667,0.0715671486271792,0.5042883199569709,0.571618824851412,0.5987551354447485,0.6134443181117952,0.6184419603065897,0.619011228081227,0.6191649394975192,0.6191649394975192,0.6191649394975192,0.6191649394975192,0.6191649394975192,0.6191649394975192,0.6191649394975192,0.6191649394975192,0.61903277646089,0.6180980032666459,0.6140442317559588,0.608321757565641,0.598735413779768,0.5798218332133123,0.5480448172925648,0.4772101645571895,0.1200426110992857,0.11020772188529177,0.1054883146868891,0.10292744167791007,0.10127493374268987,0.10019818126109366,0.09956649470049435,0.09920644020097685,0.09899453772787116,0.0987327528419238,0.09865806968126131,0.09864142265318454,0.09863297592916553,0.09863297592916553,0.09863297592916553,0.09862721734823661,0.09862721734823661,0.09862721734823661,0.09862721734823661,0.09862721734823661,0.09862721734823661,0.09862721734823661,0.09861639068755007,0.09861639068755007,0.09861639068755007,0.09861639068755007,0.09861639068755007,0.09861639068755007,0.09861639068755007,0.09861639068755007,0.09861639068755007,0.09861639068755007,0.09861639068755007,0.09861639068755007,0.09861639068755007,0.09861639068755007,0.09861639068755007,0.09861639068755007,0.09861639068755007,0.09861639068755007,0.09861639068755007,0.09861639068755007,0.09861639068755007,0.09862721734823661,0.09862721734823661,0.09862721734823661,0.09862721734823661,0.09863297592916553,0.09864142265318454,0.09864926413267792,0.09864926413267792,0.09865806968126131,0.09865806968126131,0.09866407648124459,0.09869175500688612,0.09870658525371959,0.09872181742043393,0.09873053025910124,0.09873053025910124,0.09874201107333695,0.09876575202524221,0.09877039813365071,0.09877039813365071,0.09877039813365071,0.09877039813365071,0.09876774666772278,0.09876774666772278,0.09876774666772278,0.09876774666772278,0.09876774666772278,0.09876774666772278,0.09876774666772278,0.09876774666772278,0.09876774666772278,0.09876575202524221,0.09876575202524221,0.09876575202524221,0.09876575202524221,0.09876575202524221,0.09876575202524221,0.09876575202524221,0.09876774666772278,0.09878106880465069,0.09878106880465069,0.09879166335376419,0.09879166335376419,0.09879349839112428,0.09879690993365789,0.09884396299747372,0.09884810506039313,0.09891054732948773,0.09892273058487802,0.09893679889233192,0.0989395228307724,0.09894120008432147,0.098982033925316,0.09902129966643647,0.09905701819686347,0.09909997157228892,0.09918858488650753,0.09931083819933838,0.09943417122583764,0.09964249024669594,0.09988816404709881,0.10009315998157647,0.10037837380731257,0.10070886730309275,0.10100597515918358,0.1014716566235116,0.10188149576195368,0.10260763526228232,0.10322943804761792,0.10407784399672626,0.10508402997698255,0.10603987302669085,0.10753516868939555,0.10888888838648347,0.11120510383173254,0.11395040495342931,0.11690087310039507,0.1218764086538649,0.13613982105403438,0.1950817693087516,0.2591934488954581,0.27357461087701496,0.28458653936032385,0.2898100294807703,0.29196143699378896,0.2932792145154308,0.29416009623121053,0.29438334047237225,0.2944159038321628,0.29438334047237225,0.29438334047237225,0.29438334047237225,0.29343230559454525,0.29317603423468597,0.29197505800976153,0.291401284683652,0.287958059203888,0.27902390300395136,0.2657260489719865,0.2451197933110178,0.16943812914060077,0.1264183662287055,0.1215902016828521,0.1190162315401885,0.11640755816546638,0.11487641901530446,0.1138550687098428,0.11196960448179039,0.10996875664285899,0.10847942756110819,0.10698209713547874,0.10536797273901244,0.1040028244235493,0.10274356839089957,0.10093307765512849,0.09946450542866977,0.09849711796181883,0.09790888480945632,0.09749029787524915,0.09705927371237771,0.09686575770233927,0.09668417527343928,0.09655662540955462,0.09648512535230636,0.0964309322514259,0.09640367500256472,0.09635706319260837,0.09629059476927823,0.09626839126898451,0.09620078924963371,0.09616974303308887,0.09614190821640714,0.09611582024031355,0.09608512518521159,0.09608345227738109,0.09606573841964001,0.0960603443810911,0.09605891971269924,0.09605452664668078,0.09604961093411041,0.09603996812537557,0.09603232625703556,0.09603232625703556,0.09603232625703556,0.09603232625703556,0.09602824985797848,0.09602577339715149,0.09603232625703556,0.09603232625703556,0.09602824985797848,0.09602824985797848,0.09602824985797848,0.09602577339715149,0.09602065588344241,0.09602065588344241,0.09602065588344241,0.09602065588344241,0.09601733127476147,0.09601733127476147,0.09601733127476147,0.09601733127476147,0.09601733127476147,0.09601733127476147,0.09601733127476147,0.09602065588344241,0.09602065588344241,0.09602065588344241,0.09602065588344241,0.09602065588344241,0.09602065588344241,0.09602065588344241,0.09602065588344241,0.09602065588344241,0.09602065588344241,0.09602065588344241,0.09602065588344241,0.09602065588344241,0.09602065588344241,0.09602065588344241,0.09602065588344241,0.09602065588344241,0.09601733127476147,0.09601733127476147,0.09601646854788891,0.09601646854788891,0.09601646854788891,0.09601646854788891,0.09601537820958794,0.09601220878624153,0.09601220878624153,0.09601220878624153,0.09601220878624153,0.09601220878624153,0.09601220878624153,0.09600791507694559,0.09600791507694559,0.09600791507694559,0.09600791507694559,0.09600791507694559,0.09600791507694559,0.09600791507694559,0.09600791507694559,0.09600791507694559,0.09600791507694559,0.09600791507694559,0.09600791507694559,0.09600791507694559,0.09600791507694559,0.09600407288507114,0.09599761303905022,0.09599761303905022,0.09599761303905022,0.09599761303905022,0.09599761303905022,0.09599761303905022,0.09599761303905022,0.09599761303905022,0.09599761303905022,0.09599761303905022,0.09599761303905022,0.09599761303905022,0.09600407288507114,0.09600407288507114,0.09600791507694559,0.09600791507694559,0.09600791507694559,0.09600791507694559,0.09600791507694559,0.09600407288507114,0.09600407288507114,0.09600407288507114,0.09600407288507114,0.09600407288507114,0.09599761303905022,0.09599761303905022,0.09599761303905022,0.09599761303905022,0.09599761303905022,0.09599761303905022,0.09599761303905022,0.09599761303905022,0.09599761303905022,0.09599761303905022,0.09599761303905022,0.09599248965764601,0.09598970214242816,0.09598970214242816,0.09598970214242816,0.09598970214242816,0.09598970214242816,0.09598970214242816,0.09599248965764601,0.09599248965764601,0.09599761303905022,0.09599761303905022,0.09599761303905022,0.09599761303905022,0.09599761303905022,0.09599761303905022,0.09599761303905022,0.09599761303905022,0.09600407288507114,0.09600407288507114,0.09600407288507114,0.09600407288507114,0.09600407288507114,0.09600407288507114,0.09600407288507114,0.09600407288507114,0.09600407288507114,0.09599761303905022,0.09599761303905022,0.09599761303905022,0.09599761303905022,0.09599761303905022,0.09599248965764601,0.09599248965764601,0.09599248965764601,0.09599248965764601,0.09599248965764601,0.09599248965764601,0.09599248965764601,0.09599248965764601,0.09599248965764601,0.09599248965764601,0.09599248965764601,0.09598970214242816,0.09598970214242816,0.09598970214242816,0.09598970214242816,0.09598970214242816,0.09598970214242816,0.09598970214242816,0.09598970214242816,0.09598970214242816,0.09598970214242816,0.09598970214242816,0.09598970214242816,0.09598970214242816,0.09598970214242816,0.09598970214242816,0.09598970214242816,0.09598970214242816,0.09598687079283325,0.09598687079283325,0.09598687079283325,0.09598397647191409,0.09598397647191409,0.09598397647191409,0.09598397647191409,0.09598397647191409,0.09598397647191409,0.09598397647191409,0.09598397647191409,0.09598397647191409,0.09598397647191409,0.09598397647191409,0.09598397647191409,0.09598397647191409,0.09598146709714492,0.09598146709714492,0.09597824104823575,0.09597824104823575,0.09597824104823575,0.09597824104823575,0.09597824104823575,0.09597824104823575,0.09597824104823575,0.09597824104823575,0.09597824104823575,0.0959745520192211,0.0959745520192211,0.0959745520192211,0.0959745520192211,0.0959745520192211,0.0959745520192211,0.0959745520192211,0.09597287555066594,0.09597287555066594,0.09597287555066594,0.09597287555066594,0.09597287555066594,0.09597287555066594,0.09597287555066594,0.09597215554174994,0.09597215554174994,0.09597215554174994,0.09596757968383188,0.09596757968383188,0.09596757968383188,0.09596757968383188,0.09596757968383188,0.09596009260102728,0.09596009260102728,0.09596009260102728,0.09596009260102728,0.09596009260102728,0.09596009260102728,0.09596009260102728,0.09596009260102728,0.09596009260102728,0.09596009260102728,0.09596009260102728,0.09596009260102728,0.09596009260102728,0.09596009260102728,0.09596009260102728,0.09596009260102728,0.09596009260102728,0.09596009260102728,0.09595544047830587,0.09595544047830587,0.09595544047830587,0.09595544047830587,0.09595178081662237,0.09595178081662237,0.09595178081662237,0.09595178081662237,0.09595178081662237,0.09595178081662237,0.09595178081662237,0.09595178081662237,0.09595178081662237,0.09595178081662237,0.09594092300956791,0.09594092300956791,0.09594092300956791,0.09594092300956791,0.09594092300956791,0.09594092300956791,0.09594092300956791,0.09594092300956791,0.09594092300956791,0.09592641869276111,0.09592641869276111,0.09592641869276111,0.09592641869276111,0.09592641869276111,0.09592641869276111,0.09592641869276111,0.09592641869276111,0.09592641869276111,0.09592641869276111,0.09592641869276111,0.09592641869276111,0.09592641869276111,0.09594092300956791,0.09594092300956791,0.09594092300956791,0.09594092300956791,0.09594092300956791,0.09594092300956791,0.09594092300956791,0.09594092300956791,0.09594092300956791,0.09594092300956791,0.09594092300956791,0.09594092300956791,0.09594092300956791,0.09594092300956791,0.09592641869276111,0.09594092300956791,0.09594092300956791,0.09595178081662237,0.09595178081662237,0.09595178081662237,0.09595544047830587,0.09595544047830587,0.09595544047830587,0.09595544047830587,0.09595544047830587,0.09595544047830587,0.09596009260102728,0.09595544047830587,0.09595544047830587,0.09595544047830587,0.09595544047830587,0.09595178081662237,0.09594092300956791,0.09594092300956791,0.09594092300956791,0.09594092300956791,0.09594092300956791,0.09594092300956791,0.09592641869276111,0.09592641869276111,0.09592641869276111,0.09592641869276111,0.09592641869276111,0.09592641869276111,0.09594092300956791,0.09595178081662237,0.09596009260102728,0.09597215554174994,0.09597287555066594,0.09597824104823575,0.09598146709714492,0.09599248965764601,0.09601733127476147,0.09604451918791189,0.09609133023444139,0.09618807386400322,0.09628767645080012,0.09634428938480986,0.0964227319459123,0.0965473288227835,0.09673145011758665,0.09692106533524056,0.09722386639172206,0.09790717414052341,0.09843053582798955,0.09925663674613278,0.1000424299461807,0.10128031407304697,0.10266636348598554,0.10394106867475303,0.10550654337414868,0.10803296437153417,0.1107522114416298,0.1142004817450502,0.12084478831877853,0.396968460379595,0.7184550599626165,0.8494723387187411,0.9576630917715045,0.9942762948463362,1.042685621367054,1.0834894900553733,1.1153718690699053,1.145293618102209,1.1748794714372763,1.198462738390445,1.222080043890684,1.2415894991029857,1.2634289284263969,1.2756894568124522,1.2977693839165552,1.3171156442370444,1.3309132115540812,1.3444193216403042,1.3520682289941723,1.3610241555461444,1.3702957281744836,1.3702957281744836,1.3702957281744836,1.3702957281744836,1.3702957281744836)
minHPD1=c(0.24521082124588794, 0.24521082124588794,0.24521082124588794,0.24521082124588794,0.24521082124588794,0.24521082124588794,0.24521082124588794,0.24521082124588794,0.24521082124588794,0.24521082124588794,0.24521082124588794,0.24521082124588794,0.24521082124588794,0.24521082124588794,0.24521082124588794,0.24521082124588794,0.24521082124588794,0.24521082124588794,0.24521082124588794,0.24521082124588794,0.24519910137697531,0.24519910137697531,0.24395692972792332,0.2428415722039782,0.24274799141286366,0.24343539016962967,0.24137631205558424,0.24053181584482605,0.23908399101098665,0.2305891137874965,0.22956288978110334,0.22783065735079033,0.22783065735079033,0.22465094452405923,0.21114812315240863,0.02726397929059157,0.022400728414806226,0.021359174345314296,0.021359174345314296,0.02223263786437815,0.021359174345314296,0.019383865660990127,0.015238215467810514,0.01506031713486186,0.01474719901438325,0.012575556740660535,0.015238215467810514,0.015348055731098197,0.014489043728355978,0.011807707627895325,0.015238215467810514,0.016744438374195193,0.01804155706277756,0.018120074685548132,0.018579813251431678,0.019140066419863978,0.019476409044971273,0.01955173264760836,0.018077789340290435,0.01804155706277756,0.01804155706277756,0.018402953712437033,0.01804155706277756,0.01835764427687708,0.018446850086425062,0.018446850086425062,0.018467776018430124,0.018467776018430124,0.01842070064823745,0.01842070064823745,0.01804155706277756,0.01804155706277756,0.01804155706277756,0.01804155706277756,0.01804155706277756,0.01804155706277756,0.01804155706277756,0.01804155706277756,0.01804155706277756,0.01804155706277756,0.01804155706277756,0.01804155706277756,0.01804155706277756,0.01804155706277756,0.01842070064823745,0.01842070064823745,0.01842070064823745,0.01842070064823745,0.01842070064823745,0.01842070064823745,0.01842070064823745,0.01842070064823745,0.01842070064823745,0.01842070064823745,0.01842070064823745,0.01842070064823745,0.01842070064823745,0.01842070064823745,0.01842070064823745,0.01842070064823745,0.01842070064823745,0.01842070064823745,0.018446850086425062,0.01842070064823745,0.01842070064823745,0.018402953712437033,0.018402953712437033,0.01835764427687708,0.01835764427687708,0.01835764427687708,0.01804155706277756,0.01804155706277756,0.01804155706277756,0.01804155706277756,0.01804155706277756,0.01804155706277756,0.01804155706277756,0.01804155706277756,0.01804155706277756,0.01976618347345471,0.01804155706277756,0.01804155706277756,0.01804155706277756,0.01804155706277756,0.01804155706277756,0.018120074685548132,0.018120074685548132,0.018099775758182612,0.018099775758182612,0.018099775758182612,0.018077789340290435,0.018077789340290435,0.018077789340290435,0.019582909193321327,0.019582909193321327,0.01804155706277756,0.01955173264760836,0.01955173264760836,0.019488799865487908,0.01923286669715784,0.01923286669715784,0.01923286669715784,0.019476409044971273,0.019061143129870547,0.019061143129870547,0.018974604996528126,0.01892676897265331,0.018783759971688768,0.018740564446775958,0.018579813251431678,0.018579813251431678,0.017967591821075077,0.01804155706277756,0.01804155706277756,0.018099775758182612,0.017809276091155655,0.01804155706277756,0.01842070064823745,0.01792732114202514,0.016535957183935926,0.016895439228120437,0.016895439228120437,0.016535957183935926,0.016481670739773843,0.01598019396812425,0.016306494436070563,0.015348055731098197,0.015348055731098197,0.016306494436070563,0.01474719901438325,0.016354575420422336,0.016481670739773843,0.016544949117922852,0.016535957183935926,0.01792732114202514,0.017979501248590088,0.016535957183935926,0.016535957183935926,0.016535957183935926,0.01804155706277756,0.01804155706277756,0.01804155706277756,0.01868969483843638,0.018579813251431678,0.019953572712094286,0.02046911801727676,0.02028425796487104,0.02038455268858111,0.02122708229894222,0.021386462247483837,0.021545195816664437,0.02154745793148758,0.02217715103668014,0.024341175452225937,0.02403072437767866,0.02404487534408811,0.024341175452225937,0.024726254529817835,0.024726254529817835,0.024937759085678638,0.024542190999454875,0.02595164777919791,0.02595164777919791,0.025895408466570808,0.028522402201389203,0.028557723457581258,0.029808081757658176,0.03051768965460386,0.032485407289885054,0.03364605757453467,0.034522542214547314,0.035799384955637545,0.03618764336365704,0.041756546720133736,0.04880014955992551,0.059157348000972276,0.05923897284840226,0.07185519436460064,0.08105000897209169,0.08285317360134661,0.08799707147911649,0.08799707147911649,0.08856786936039773,0.08905664846105879,0.09033598181410131,0.09033598181410131,0.09033598181410131,0.0905344450156926,0.09091574277932866,0.09078572103901515,0.09078572103901515,0.09091574277932866,0.09091574277932866,0.09091574277932866,0.09091574277932866,0.09091574277932866,0.09091574277932866,0.09091574277932866,0.09091574277932866,0.09096420042873031,0.09096420042873031,0.09096420042873031,0.09096420042873031,0.09177978359535453,0.09177978359535453,0.09177978359535453,0.09177978359535453,0.09177978359535453,0.09177978359535453,0.09182858798070018,0.09182858798070018,0.09187046687163264,0.09187046687163264,0.09187046687163264,0.09187046687163264,0.09177978359535453,0.09177978359535453,0.09177978359535453,0.09182858798070018,0.09182858798070018,0.09182858798070018,0.09182858798070018,0.09187046687163264,0.09187046687163264,0.09182858798070018,0.09182858798070018,0.09187046687163264,0.09189327909748489,0.09189327909748489,0.09182858798070018,0.09240212178641426,0.09177978359535453,0.09182858798070018,0.09177978359535453,0.09177978359535453,0.09177978359535453,0.09182858798070018,0.09182858798070018,0.09177978359535453,0.09182858798070018,0.09177978359535453,0.09177978359535453,0.09240212178641426,0.09182858798070018,0.09177978359535453,0.09189327909748489,0.09234079908128476,0.09177978359535453,0.09182858798070018,0.09234079908128476,0.09177978359535453,0.09177978359535453,0.09177978359535453,0.09177978359535453,0.09189327909748489,0.09187046687163264,0.09187046687163264,0.09182858798070018,0.09182858798070018,0.09177978359535453,0.09091574277932866,0.09091574277932866,0.09078572103901515,0.09033598181410131,0.08987341883772178,0.08924823643774477,0.08799707147911649,0.08799707147911649,0.08799707147911649,0.08924823643774477,0.0887645091048866,0.08759251622061155,0.08718075722891809,0.08285317360134661,0.08799707147911649,0.08598734404973676,0.08799707147911649,0.09033598181410131,0.08987505252168365,0.08884877827017072,0.08799707147911649,0.08799707147911649,0.08965719690285623,0.08905664846105879,0.08822292739946618,0.08856786936039773,0.09091574277932866,0.09033598181410131,0.08905664846105879,0.09078572103901515,0.08450298225845297,0.08799707147911649,0.09182858798070018,0.09091574277932866,0.09107364678762858,0.09182858798070018,0.09078572103901515,0.09091574277932866,0.09009424380055794,0.09078572103901515,0.09187046687163264,0.09078572103901515,0.09039141598205279,0.09039141598205279,0.09182858798070018,0.09091574277932866,0.09187046687163264,0.09487014178040394,0.0935515504375421,0.09182858798070018,0.09321760864763123,0.09182858798070018,0.09465066992706392,0.09096420042873031,0.08822292739946618,0.0886006420983882,0.09039141598205279,0.09078572103901515,0.09182858798070018,0.09624801186218646,0.09603325074056963,0.09972812971415931,0.10233374063967941,0.10378155012959671,0.11081183866492737,0.11436866333216038,0.1216337624659221,0.12378059316590519,0.12583379961387,0.1266653496644789,0.12693252395969917,0.1269680106281074,0.1269680106281074,0.1269680106281074,0.1269680106281074,0.1269680106281074,0.12693252395969917,0.12599070538451795,0.12086232848095238,0.11494058649705281,0.11183080079640632,0.10432953630566692,0.10216612338326506,0.10236062753917223,0.10072756813272848,0.100544901063948,0.100544901063948,0.09751644826042387,0.09604506783108993,0.09165280831066713,0.09557927611854139,0.09937950524736516,0.09937950524736516,0.09982498261937471,0.09978083058373716,0.10031494635060223,0.09996924943563777,0.10020410357669918,0.10031494635060223,0.10114196992279217,0.10216612338326506,0.10234044691500417,0.10227667532821197,0.10273193966062824,0.10315219825215817,0.10227667532821197,0.10273193966062824,0.10305092757069265,0.10368446386567638,0.10401268302373913,0.10401268302373913,0.10492377753657992,0.10469566084223256,0.10493980646958913,0.10574625369239955,0.10571208421958755,0.10401268302373913,0.10417215058162654,0.10474108794639163,0.1042384212448872,0.10493980646958913,0.10492377753657992,0.10498424461552502,0.10563332741230133,0.10558646204164622,0.10558646204164622,0.10571208421958755,0.10563332741230133,0.10571208421958755,0.10612631235173103,0.10612631235173103,0.10610064015148933,0.10610064015148933,0.10610064015148933,0.10610064015148933,0.10613936459031938,0.1063231510387996,0.10627155020261016,0.10635255172120116,0.10643673043987631,0.10612631235173103,0.10612631235173103,0.10563332741230133,0.10571208421958755,0.10610064015148933,0.1058057813650475,0.10582139437385253,0.106183208460009,0.10623322484594394,0.10610064015148933,0.10612631235173103,0.10610064015148933,0.10612631235173103,0.10613464719909385,0.10613464719909385,0.10613464719909385,0.10619403692874689,0.10623322484594394,0.10612631235173103,0.10612631235173103,0.1063231510387996,0.1063231510387996,0.10632694470331178,0.10632694470331178,0.10632694470331178,0.10632694470331178,0.10632694470331178,0.1063445106199281,0.1063445106199281,0.1063445106199281,0.1063445106199281,0.1063445106199281,0.1063445106199281,0.10623322484594394,0.10623322484594394,0.10623322484594394,0.10623322484594394,0.10623322484594394,0.10623322484594394,0.10623322484594394,0.10623322484594394,0.10571208421958755,0.10571208421958755,0.10571208421958755,0.10571208421958755,0.10571208421958755,0.10610064015148933,0.10612631235173103,0.10612631235173103,0.10610064015148933,0.10610064015148933,0.10610064015148933,0.10612631235173103,0.10612631235173103,0.10612631235173103,0.10612631235173103,0.10612631235173103,0.10612631235173103,0.10612631235173103,0.10612631235173103,0.10612631235173103,0.10612631235173103,0.10613464719909385,0.10612631235173103,0.10613464719909385,0.10612631235173103,0.106183208460009,0.106183208460009,0.10623322484594394,0.10613464719909385,0.10613464719909385,0.10612631235173103,0.10613464719909385,0.10612631235173103,0.10623322484594394,0.10623322484594394,0.10627155020261016,0.10623322484594394,0.10623322484594394,0.10623322484594394,0.10627155020261016,0.10627155020261016,0.10627155020261016,0.10627155020261016,0.1063231510387996,0.1063231510387996,0.1063445106199281,0.1063445106199281,0.1063445106199281,0.1063445106199281,0.1063445106199281,0.1063445106199281,0.1063445106199281,0.1063445106199281,0.1063445106199281,0.1063231510387996,0.1063231510387996,0.10640937685957895,0.10640937685957895,0.10640937685957895,0.10640937685957895,0.1063231510387996,0.1063231510387996,0.10639810110983304,0.10639810110983304,0.1063231510387996,0.1063231510387996,0.10613464719909385,0.10613464719909385,0.10615521262579461,0.10610064015148933,0.10610064015148933,0.10612631235173103,0.1063231510387996,0.106183208460009,0.10610064015148933,0.10612631235173103,0.10612631235173103,0.10612631235173103,0.10612631235173103,0.10612631235173103,0.10612631235173103,0.10612631235173103,0.10612631235173103,0.10612631235173103,0.10612631235173103,0.10612631235173103,0.1063231510387996,0.1063231510387996,0.1063231510387996,0.1063231510387996,0.1063231510387996,0.1063231510387996,0.1063231510387996,0.1063231510387996,0.1063231510387996,0.10612631235173103,0.10612631235173103,0.10612631235173103,0.10612631235173103,0.10612631235173103,0.10612631235173103,0.10612631235173103,0.10610064015148933,0.10610064015148933,0.10610064015148933,0.10610064015148933,0.10610064015148933,0.10612631235173103,0.10612631235173103,0.10613464719909385,0.10612631235173103,0.10612631235173103,0.10612631235173103,0.10612631235173103,0.10612631235173103,0.10613464719909385,0.10613464719909385,0.10613464719909385,0.10613464719909385,0.10613464719909385,0.10612631235173103,0.10612631235173103,0.10612631235173103,0.10612631235173103,0.10612631235173103,0.10612631235173103,0.10610064015148933,0.10610064015148933,0.10612631235173103,0.10610064015148933,0.10612631235173103,0.10612631235173103,0.10612631235173103,0.10613464719909385,0.10612631235173103,0.10612631235173103,0.10612631235173103,0.10612631235173103,0.10612631235173103,0.10612631235173103,0.10612631235173103,0.10612631235173103,0.10612631235173103,0.10612631235173103,0.10612631235173103,0.10612631235173103,0.10612631235173103,0.10612631235173103,0.10610064015148933,0.10610064015148933,0.10610064015148933,0.10610064015148933,0.10610064015148933,0.10610064015148933,0.10610064015148933,0.10610064015148933,0.10623322484594394,0.10623322484594394,0.10623322484594394,0.1063231510387996,0.10610064015148933,0.10610064015148933,0.10612631235173103,0.1063231510387996,0.10639810110983304,0.10635255172120116,0.10635255172120116,0.10635255172120116,0.1063231510387996,0.1063231510387996,0.1063231510387996,0.1063231510387996,0.1063231510387996,0.10685737058669867,0.10685737058669867,0.10623322484594394,0.10676412240364558,0.10676412240364558,0.10673807708195737,0.10673807708195737,0.10673807708195737,0.10673807708195737,0.10673807708195737,0.10683253168102387,0.10683253168102387,0.10623322484594394,0.10673807708195737,0.10639810110983304,0.10641619993381796,0.10641619993381796,0.10640937685957895,0.10641619993381796,0.10640937685957895,0.10640937685957895,0.10640937685957895,0.10639810110983304,0.10639810110983304,0.10639810110983304,0.10640937685957895,0.10640937685957895,0.10640937685957895,0.10640937685957895,0.10640937685957895,0.10640937685957895,0.10640937685957895,0.10640937685957895,0.10640937685957895,0.10640937685957895,0.10641619993381796,0.10641619993381796,0.10641619993381796,0.10641619993381796,0.10641619993381796,0.10641619993381796,0.10640937685957895,0.10639810110983304,0.10639810110983304,0.10639810110983304,0.10640937685957895,0.10640937685957895,0.10640937685957895,0.10639810110983304,0.10639810110983304,0.10636248546914708,0.10636248546914708,0.10636248546914708,0.10636248546914708,0.10636248546914708,0.1063231510387996,0.1063231510387996,0.1063231510387996,0.1063231510387996,0.1063231510387996,0.1063231510387996,0.10627155020261016,0.10627155020261016,0.10627155020261016,0.10627155020261016,0.10627155020261016,0.10627155020261016,0.10627155020261016,0.10627155020261016,0.10627155020261016,0.10623322484594394,0.10623322484594394,0.10623322484594394,0.10623322484594394,0.10635255172120116,0.10635255172120116,0.10635255172120116,0.10635255172120116,0.10635255172120116,0.10635255172120116,0.10635255172120116,0.10635255172120116,0.1063231510387996,0.10635255172120116,0.10623322484594394,0.10623322484594394,0.10613464719909385,0.10623322484594394,0.10613464719909385,0.10810165754852401,0.10814991850312557,0.10814991850312557,0.10814991850312557,0.10814991850312557,0.10814991850312557,0.10814991850312557,0.10810165754852401,0.10810165754852401,0.10814991850312557,0.10810165754852401,0.10810165754852401,0.10800979534387616,0.10779221203759802,0.10760883108509071,0.10749898868412319,0.10726620746616525,0.1072341880381232,0.10646392918136104,0.10646392918136104,0.1063231510387996,0.1063231510387996,0.10635255172120116,0.10636248546914708,0.10613464719909385,0.10574625369239955,0.10563332741230133,0.10571208421958755,0.10492377753657992,0.10635255172120116,0.10563332741230133,0.10445547630511687,0.10451178306616553,0.10350646383442605,0.10236062753917223,0.09870236192521316,0.09708482096770076,0.09708482096770076,0.09708482096770076,0.09982498261937471,0.09870236192521316,0.10057246240209533,0.10057246240209533,0.10227667532821197,0.10227667532821197,0.10227667532821197,0.09982498261937471,0.09950830264375005,0.09950830264375005,0.09870236192521316,0.09870236192521316,0.10227667532821197,0.10227667532821197,0.10227667532821197,0.10227667532821197,0.10234044691500417,0.10227667532821197,0.10234044691500417,0.1011884121895441,0.10227667532821197,0.10234044691500417,0.10227667532821197,0.10227667532821197,0.09963400183658283,0.09963400183658283,0.09950830264375005,0.10072756813272848,0.10100518903997155,0.09982498261937471,0.09902227242405327,0.10266880248695112,0.10227667532821197,0.1011884121895441,0.09902227242405327,0.1000381145920128,0.09902227242405327,0.1011884121895441,0.10266880248695112,0.09875210097169144,0.09950830264375005,0.10100518903997155,0.09996924943563777,0.10268570569112097,0.09870236192521316,0.10162791012217673,0.09963400183658283,0.1000381145920128,0.10020410357669918,0.09714976538116955,0.09902227242405327,0.09870236192521316,0.09731712413154499,0.09714976538116955,0.09708482096770076,0.09870236192521316,0.09708482096770076,0.09950830264375005,0.09708482096770076,0.09870236192521316,0.09731712413154499,0.09870236192521316,0.09870236192521316,0.09870236192521316,0.09714976538116955,0.09950830264375005,0.10234044691500417,0.10234044691500417,0.09870236192521316,0.10234044691500417,0.10234044691500417,0.10234044691500417,0.10234044691500417,0.10816546738414538,0.10234044691500417,0.10907221261876233,0.11107883889586337,0.11001233363092011,0.10907221261876233,0.10907221261876233,0.11171955327837256,0.11184691586738699,0.11184691586738699,0.11184691586738699,0.1119232486200732,0.1120679496768018,0.11452632613749385,0.11494222943274288,0.118217743607744,0.118217743607744,0.118217743607744,0.118217743607744,0.118217743607744,0.118217743607744,0.11084383111063004,0.11548904668305054,0.1120679496768018,0.11548904668305054,0.12056651606430352,0.10907221261876233,0.1120679496768018,0.1144734264414622,0.1144734264414622,0.1144734264414622,0.1144734264414622,0.1144734264414622,0.1144734264414622,0.1144734264414622)
minHPD2=c(0.10429106620886504, 0.10429106620886504,0.10429106620886504,0.10429106620886504,0.10429106620886504,0.10429106620886504,0.10429106620886504,0.10429106620886504,0.10429106620886504,0.10429106620886504,0.10429106620886504,0.10429106620886504,0.10429106620886504,0.10429106620886504,0.10429106620886504,0.10429106620886504,0.10429106620886504,0.10429106620886504,0.10429106620886504,0.10429106620886504,0.10429106620886504,0.1278629693717213,0.13221053276138714,0.1275233154702098,0.11614806559226114,0.1615539746471098,0.18124460281345728,0.20209417491347623,0.2087819913243903,0.2175074755621995,0.2175074755621995,0.21918328153416758,0.21504954362269724,0.21504954362269724,0.21504954362269724,0.21868093964385868,0.21868093964385868,0.21868093964385868,0.21868093964385868,0.21868093964385868,0.21868093964385868,0.21777231097453217,0.21777231097453217,0.21868093964385868,0.21971850270487128,0.2175074755621995,0.2175074755621995,0.04406957123452155,0.043389467571321394,0.04252290262587122,0.04292817455855726,0.04316783368335693,0.04252290262587122,0.04260117551305057,0.042923973524496395,0.04269854411048365,0.04103664697751398,0.04089944401758819,0.04087550077528474,0.040137250572113974,0.04032399344647019,0.040137250572113974,0.038656749722722074,0.037224876238765435,0.03794661091385458,0.036370403473802985,0.03730678755971747,0.03668171170124617,0.037224876238765435,0.03508149049698464,0.03715796520689226,0.029462465229258408,0.029462465229258408,0.030378118740134203,0.029462465229258408,0.020649418524225374,0.02952205575745613,0.037224876238765435,0.03794661091385458,0.0401899300518556,0.04098933564392886,0.04102328780273092,0.04102328780273092,0.04092982607250576,0.04122382920041062,0.04147934507877028,0.04098933564392886,0.04098933564392886,0.0408533221600237,0.04106712810187716,0.04137988195282863,0.04147934507877028,0.04150069895059282,0.04150069895059282,0.04150069895059282,0.041713814541061954,0.04181769715392849,0.04181769715392849,0.04181769715392849,0.041907999941695674,0.041907999941695674,0.041907999941695674,0.041907999941695674,0.04191521289452327,0.04191521289452327,0.04191521289452327,0.04191521289452327,0.04192599937918906,0.04192599937918906,0.04192599937918906,0.04192599937918906,0.04192599937918906,0.04192599937918906,0.04192599937918906,0.04192599937918906,0.04192599937918906,0.04192599937918906,0.04192599937918906,0.04192599937918906,0.04192599937918906,0.04192599937918906,0.04192599937918906,0.04192599937918906,0.04192599937918906,0.04192599937918906,0.04192599937918906,0.04192599937918906,0.04192599937918906,0.04192599937918906,0.04192599937918906,0.04192599937918906,0.04192599937918906,0.04192599937918906,0.04192599937918906,0.04192599937918906,0.04192599937918906,0.04192599937918906,0.04192599937918906,0.04192599937918906,0.04192599937918906,0.04192599937918906,0.04192599937918906,0.04192599937918906,0.04192599937918906,0.04192599937918906,0.04192599937918906,0.04192599937918906,0.04192599937918906,0.04192599937918906,0.04192599937918906,0.04192599937918906,0.04192599937918906,0.04192599937918906,0.041907999941695674,0.041907999941695674,0.041907999941695674,0.041907999941695674,0.041907999941695674,0.04191521289452327,0.04191521289452327,0.04191521289452327,0.04191521289452327,0.04191521289452327,0.04191521289452327,0.041997826491034354,0.04191521289452327,0.04191521289452327,0.041997826491034354,0.041997826491034354,0.041997826491034354,0.041997826491034354,0.041997826491034354,0.041997826491034354,0.041997826491034354,0.042120141076316876,0.042120141076316876,0.042120141076316876,0.042120141076316876,0.042120141076316876,0.042120141076316876,0.042120141076316876,0.042120141076316876,0.042120141076316876,0.042120141076316876,0.042120141076316876,0.042120141076316876,0.042120141076316876,0.042120141076316876,0.042120141076316876,0.042120141076316876,0.042120141076316876,0.042120141076316876,0.042120141076316876,0.042120141076316876,0.042120141076316876,0.042120141076316876,0.042120141076316876,0.042120141076316876,0.042120141076316876,0.042120141076316876,0.042134903398228375,0.042120141076316876,0.042120141076316876,0.042134903398228375,0.042134903398228375,0.042120141076316876,0.042134903398228375,0.042120141076316876,0.042134903398228375,0.042120141076316876,0.042120141076316876,0.042120141076316876,0.042120141076316876,0.042120141076316876,0.042120141076316876,0.042120141076316876,0.042120141076316876,0.042120141076316876,0.042120141076316876,0.042120141076316876,0.042120141076316876,0.042120141076316876,0.042120141076316876,0.042120141076316876,0.042120141076316876,0.042120141076316876,0.042120141076316876,0.042120141076316876,0.042120141076316876,0.042120141076316876,0.042120141076316876,0.041997826491034354,0.042120141076316876,0.042120141076316876,0.042120141076316876,0.042120141076316876,0.042120141076316876,0.042120141076316876,0.042120141076316876,0.042120141076316876,0.042120141076316876,0.042120141076316876,0.042120141076316876,0.042120141076316876,0.041997826491034354,0.041997826491034354,0.041997826491034354,0.041997826491034354,0.041997826491034354,0.041997826491034354,0.041997826491034354,0.041997826491034354,0.04191521289452327,0.041907999941695674,0.041907999941695674,0.04192599937918906,0.04191521289452327,0.041907999941695674,0.041907999941695674,0.041907999941695674,0.041907999941695674,0.04191521289452327,0.04191521289452327,0.04191521289452327,0.04191521289452327,0.04191521289452327,0.04191521289452327,0.04191521289452327,0.04191521289452327,0.04191521289452327,0.041907999941695674,0.041907999941695674,0.041907999941695674,0.04182012700407303,0.04182012700407303,0.04182012700407303,0.04182012700407303,0.04182012700407303,0.04182012700407303,0.04182012700407303,0.04182012700407303,0.04182012700407303,0.04182012700407303,0.04182012700407303,0.04182012700407303,0.04182012700407303,0.04182012700407303,0.04182012700407303,0.04182012700407303,0.04182012700407303,0.04182012700407303,0.04182012700407303,0.04182012700407303,0.04182012700407303,0.04182012700407303,0.04182012700407303,0.04182012700407303,0.04182012700407303,0.04182012700407303,0.04182012700407303,0.04182012700407303,0.04182012700407303,0.04182012700407303,0.04182012700407303,0.041713814541061954,0.04169778690408884,0.04150069895059282,0.04182012700407303,0.042172736209135475,0.04182012700407303,0.04122382920041062,0.03724398324550507,0.03362757695619585,0.03715796520689226,0.03715796520689226,0.03715796520689226,0.03715796520689226,0.03893982567675208,0.040137250572113974,0.04111568575388302,0.042309977836194765,0.33476828715209817,0.4389090232593206,0.42992868569249126,0.43732804226815747,0.43732804226815747,0.43732804226815747,0.43732804226815747,0.43732804226815747,0.43732804226815747,0.43732804226815747,0.43732804226815747,0.42987193418123054,0.42711133043765487,0.4073400557298233,0.09812884962847597,0.09147031757771361,0.07102993547043164,0.061609774217188426,0.05683454028390232,0.05084387450087549,0.04770225409706927,0.04643949364703659,0.04351511486051465,0.041519115305295985,0.04476244840029031,0.04633563879759128,0.04622903249271697,0.04622903249271697,0.046508266781521174,0.04659819898785253,0.04633563879759128,0.04622903249271697,0.04622903249271697,0.04622903249271697,0.04633563879759128,0.04633563879759128,0.04633563879759128,0.04633563879759128,0.04633563879759128,0.04643949364703659,0.04643949364703659,0.04643949364703659,0.04643949364703659,0.04643949364703659,0.04643949364703659,0.04643949364703659,0.04643949364703659,0.04643949364703659,0.04643949364703659,0.04643949364703659,0.04643949364703659,0.04643949364703659,0.04643949364703659,0.04643949364703659,0.04643949364703659,0.04643949364703659,0.04643949364703659,0.04643949364703659,0.04643949364703659,0.04643949364703659,0.04643949364703659,0.04643949364703659,0.04633563879759128,0.04633563879759128,0.04633563879759128,0.04633563879759128,0.04622903249271697,0.04622903249271697,0.04633563879759128,0.04633563879759128,0.04633563879759128,0.04633563879759128,0.04680567361931755,0.04659819898785253,0.046508266781521174,0.04643949364703659,0.046508266781521174,0.046508266781521174,0.04633563879759128,0.04686498079161899,0.04680567361931755,0.04674274023704618,0.04670523743952834,0.04670523743952834,0.04670523743952834,0.04670523743952834,0.04670523743952834,0.04670523743952834,0.04670523743952834,0.04670523743952834,0.04670523743952834,0.04670523743952834,0.04670523743952834,0.04660959585513916,0.04660959585513916,0.04660959585513916,0.04659819898785253,0.04659819898785253,0.04643949364703659,0.04633563879759128,0.04622903249271697,0.046508266781521174,0.046508266781521174,0.04643949364703659,0.04770225409706927,0.04770225409706927,0.04770225409706927,0.04770225409706927,0.04680567361931755,0.04670523743952834,0.04659819898785253,0.04643949364703659,0.04643949364703659,0.04659819898785253,0.04659819898785253,0.04633563879759128,0.04633563879759128,0.04680567361931755,0.046508266781521174,0.04622903249271697,0.04659819898785253,0.04659819898785253,0.04659819898785253,0.04659819898785253,0.04476244840029031,0.04622903249271697,0.04151045224276777,0.037063646338992715,0.04410867931185369,0.04151045224276777,0.04202549050033145,0.04633563879759128,0.04633563879759128,0.046508266781521174,0.044397404089520635,0.046508266781521174,0.044485439848293916,0.044791652234831704,0.04978703274481125,0.05107856611699116,0.04813877797711008,0.05970077941862188,0.06691595124091711,0.07881543165989287,0.0858712752523563,0.08695102116324561,0.08695102116324561,0.08777611124842705,0.08842595169102715,0.08842595169102715,0.08842595169102715,0.08842595169102715,0.08842595169102715,0.08826345537866566,0.08874604374884894,0.08814318508562662,0.08842595169102715,0.08826345537866566,0.08814318508562662,0.08149589002488537,0.07838659553746395,0.07322458808532455,0.07338636393875975,0.0729411311671508,0.07198163447432636,0.07110505002247208,0.07110505002247208,0.07110505002247208,0.07110505002247208,0.07110505002247208,0.07015517938977492,0.069641711056757,0.06729222635342268,0.06751720605951339,0.06729222635342268,0.06550438707332625,0.06451450290434156,0.0632582000739212,0.06550438707332625,0.06451450290434156,0.06812780044580849,0.06936412779992923,0.07042012335418119,0.07168218025103963,0.07220565534329218,0.07110505002247208,0.07176836167766301,0.07171448703243688,0.07178528098463566,0.07228312006042528,0.0722758419757396,0.0722758419757396,0.07228312006042528,0.07228312006042528,0.0722758419757396,0.0722758419757396,0.0722758419757396,0.07220565534329218,0.0722758419757396,0.0722758419757396,0.0722758419757396,0.0722758419757396,0.07228312006042528,0.07236640543186239,0.07236640543186239,0.07237832605423102,0.07237832605423102,0.07238808981681899,0.07235574340846054,0.0722758419757396,0.0722758419757396,0.07228312006042528,0.07228312006042528,0.07228930130704475,0.07242573014529174,0.0724563212072795,0.0724563212072795,0.0724563212072795,0.0724563212072795,0.07252152948044292,0.07252152948044292,0.07235574340846054,0.07235574340846054,0.07235574340846054,0.07235574340846054,0.07235574340846054,0.07237832605423102,0.07252152948044292,0.07252152948044292,0.07252152948044292,0.07259481665589324,0.07259481665589324,0.07259481665589324,0.07259481665589324,0.07259481665589324,0.07259481665589324,0.07259481665589324,0.07259481665589324,0.07259481665589324,0.07259481665589324,0.07259481665589324,0.07259481665589324,0.07242573014529174,0.07259481665589324,0.07259481665589324,0.07259481665589324,0.07259481665589324,0.07259481665589324,0.07259481665589324,0.07259481665589324,0.07259481665589324,0.07259481665589324,0.07259481665589324,0.07259481665589324,0.07259481665589324,0.07259481665589324,0.0724563212072795,0.0724563212072795,0.0724563212072795,0.0724563212072795,0.0724563212072795,0.0724563212072795,0.0724563212072795,0.0724563212072795,0.0724563212072795,0.0724563212072795,0.0724563212072795,0.0724563212072795,0.0724563212072795,0.0724563212072795,0.0724563212072795,0.0724563212072795,0.0724563212072795,0.0724563212072795,0.0724563212072795,0.0724563212072795,0.0724563212072795,0.0724563212072795,0.0724563212072795,0.0724563212072795,0.0724563212072795,0.0724563212072795,0.0724563212072795,0.07262206087054228,0.07262206087054228,0.0724563212072795,0.0724563212072795,0.0724563212072795,0.0724563212072795,0.0724563212072795,0.07259481665589324,0.07259481665589324,0.07259481665589324,0.07259481665589324,0.07259481665589324,0.07262206087054228,0.07269425115709735,0.07269425115709735,0.07269425115709735,0.07269425115709735,0.07269425115709735,0.07269425115709735,0.07269425115709735,0.07269425115709735,0.07269425115709735,0.07269425115709735,0.07269425115709735,0.07269425115709735,0.07269425115709735,0.07269425115709735,0.07269425115709735,0.07262206087054228,0.07262206087054228,0.07269425115709735,0.07269425115709735,0.07269425115709735,0.07269425115709735,0.07269425115709735,0.07269425115709735,0.07269425115709735,0.07269425115709735,0.07269425115709735,0.07269425115709735,0.07269425115709735,0.07252152948044292,0.07252152948044292,0.07266411794025206,0.07266411794025206,0.07266411794025206,0.07266411794025206,0.07266411794025206,0.07266411794025206,0.07276642608531658,0.07276642608531658,0.07276642608531658,0.07276642608531658,0.07276642608531658,0.07276642608531658,0.07276642608531658,0.07276642608531658,0.07276642608531658,0.07276642608531658,0.07276642608531658,0.07276642608531658,0.07276642608531658,0.07276642608531658,0.07276642608531658,0.07276642608531658,0.07276642608531658,0.07276642608531658,0.07276642608531658,0.07276642608531658,0.07276642608531658,0.07276642608531658,0.07276642608531658,0.07276642608531658,0.07276642608531658,0.07276642608531658,0.07276642608531658,0.07276642608531658,0.07276642608531658,0.07276642608531658,0.07276642608531658,0.07276642608531658,0.07276642608531658,0.07276642608531658,0.07276642608531658,0.07276642608531658,0.07276642608531658,0.07276642608531658,0.07276642608531658,0.07276642608531658,0.07276642608531658,0.07276642608531658,0.07276642608531658,0.07276642608531658,0.07276642608531658,0.07276642608531658,0.07276642608531658,0.07276642608531658,0.07276642608531658,0.07276642608531658,0.07276642608531658,0.07276642608531658,0.07276642608531658,0.07276642608531658,0.07276642608531658,0.07276642608531658,0.07276642608531658,0.07276642608531658,0.07276642608531658,0.07276642608531658,0.07266411794025206,0.07266411794025206,0.07266411794025206,0.07266411794025206,0.07266411794025206,0.07266411794025206,0.07266411794025206,0.07266411794025206,0.07266411794025206,0.07266411794025206,0.07266411794025206,0.07266411794025206,0.07266411794025206,0.07252152948044292,0.07269425115709735,0.07269425115709735,0.07269425115709735,0.07269425115709735,0.07269425115709735,0.07269425115709735,0.07269425115709735,0.07269425115709735,0.07262206087054228,0.07262206087054228,0.07262206087054228,0.07262206087054228,0.07262206087054228,0.07262206087054228,0.07262206087054228,0.07262206087054228,0.07262206087054228,0.07262206087054228,0.07262206087054228,0.07262206087054228,0.07262206087054228,0.07266411794025206,0.07266411794025206,0.07266411794025206,0.07266411794025206,0.07266411794025206,0.07262206087054228,0.07262206087054228,0.07262206087054228,0.07262206087054228,0.07266411794025206,0.07266411794025206,0.07266411794025206,0.07266411794025206,0.07266411794025206,0.07266411794025206,0.07266411794025206,0.07266411794025206,0.07266411794025206,0.07266411794025206,0.07266411794025206,0.07266411794025206,0.07266411794025206,0.07266411794025206,0.07266411794025206,0.07266411794025206,0.07266411794025206,0.07266411794025206,0.07266411794025206,0.07266411794025206,0.07266411794025206,0.07266411794025206,0.07266411794025206,0.07266411794025206,0.07266411794025206,0.07266411794025206,0.07266411794025206,0.07266411794025206,0.07266411794025206,0.07266411794025206,0.07266411794025206,0.07266411794025206,0.07259481665589324,0.07259481665589324,0.07259481665589324,0.07259481665589324,0.07259481665589324,0.07259481665589324,0.07259481665589324,0.07259481665589324,0.07259481665589324,0.0724563212072795,0.0724563212072795,0.0724563212072795,0.0724563212072795,0.0724563212072795,0.07262206087054228,0.0724563212072795,0.0724563212072795,0.0724563212072795,0.0724563212072795,0.0724563212072795,0.07259481665589324,0.07242573014529174,0.07242573014529174,0.07242573014529174,0.07242573014529174,0.07242573014529174,0.07252152948044292,0.07237832605423102,0.07237832605423102,0.07237832605423102,0.07237832605423102,0.07237832605423102,0.07236640543186239,0.07236640543186239,0.07236640543186239,0.07236640543186239,0.07236640543186239,0.07235574340846054,0.07252152948044292,0.0724563212072795,0.0724563212072795,0.07243274767236138,0.07243274767236138,0.07243274767236138,0.07242573014529174,0.07228312006042528,0.07236640543186239,0.07228930130704475,0.0722758419757396,0.0722758419757396,0.0722758419757396,0.0722758419757396,0.07228312006042528,0.07228312006042528,0.0722758419757396,0.07171448703243688,0.07110505002247208,0.0717932224649642,0.07113405815125702,0.06953781385575626,0.06795932186640928,0.06560209029838794,0.04759516782354134,0.05028746860074394,0.05485802861285532,0.061545042535074417,0.05946857355132612,0.05946857355132612,0.05485802861285532,0.05946857355132612,0.06351702043527682,0.06382436885913194,0.061545042535074417,0.05485802861285532,0.06453853293506892,0.06453853293506892,0.05485802861285532,0.06382436885913194,0.06382436885913194,0.059637850137490844,0.059637850137490844,0.059637850137490844,0.06382436885913194,0.06818643104646487,0.06382436885913194,0.06382436885913194,0.06605806942079263,0.06833225583315565,0.06833225583315565,0.06833225583315565,0.06833225583315565,0.06833225583315565,0.06833225583315565,0.06833861848333869,0.07192283681347225,0.07192283681347225,0.0814655208255816,0.0814655208255816,0.0814655208255816,0.0814655208255816,0.0814655208255816)
maxHPD1=c(0.5996144282860754, 0.5996144282860754,0.5996144282860754,0.5996144282860754,0.5996144282860754,0.5996144282860754,0.5996144282860754,0.5996144282860754,0.5996144282860754,0.5996144282860754,0.5996144282860754,0.5996144282860754,0.5996144282860754,0.5996144282860754,0.5996144282860754,0.5996144282860754,0.5996144282860754,0.5996144282860754,0.5996144282860754,0.5996144282860754,0.5996144282860754,0.6004350048788327,0.5999925998514833,0.600068743408419,0.6040695252118647,0.6092970551040573,0.6100339448340513,0.6145129507126221,0.6174740420063122,0.6143968182351874,0.6175689015201566,0.6189334754458012,0.6222087340790571,0.6314132268567769,0.6586321405271901,0.567445520909303,0.5597650238968532,0.5545412952671038,0.5494543715457999,0.5477967347125853,0.5376561527966941,0.5232748819860532,0.49319177348710397,0.47438529025880494,0.4561358128935629,0.43379757626124427,0.4041163976061721,0.37453384541216156,0.3279301301437182,0.2305891137874965,0.06907756371557743,0.06278200562471387,0.062031496453167315,0.06006528507852232,0.06006528507852232,0.06006528507852232,0.06006528507852232,0.06008917946283125,0.058522158304724625,0.058393120592265466,0.058393120592265466,0.05869134004242605,0.05828080876606467,0.05857919294574443,0.05857919294574443,0.05857919294574443,0.05857919294574443,0.05857919294574443,0.058522158304724625,0.058522158304724625,0.058115827001126934,0.058115827001126934,0.058115827001126934,0.058115827001126934,0.058115827001126934,0.058115827001126934,0.058115827001126934,0.058115827001126934,0.058115827001126934,0.058115827001126934,0.058115827001126934,0.058115827001126934,0.058115827001126934,0.058115827001126934,0.058522158304724625,0.058522158304724625,0.058522158304724625,0.058522158304724625,0.058522158304724625,0.058522158304724625,0.058522158304724625,0.058522158304724625,0.058522158304724625,0.058522158304724625,0.058522158304724625,0.058522158304724625,0.058522158304724625,0.058522158304724625,0.058522158304724625,0.058522158304724625,0.058522158304724625,0.058522158304724625,0.05857919294574443,0.05857919294574443,0.05857919294574443,0.05857919294574443,0.05857919294574443,0.05857919294574443,0.05857919294574443,0.05857919294574443,0.05828080876606467,0.05828080876606467,0.05828080876606467,0.058302812381358815,0.058302812381358815,0.058302812381358815,0.058302812381358815,0.058302812381358815,0.058302812381358815,0.06006528507852232,0.0583875387853366,0.0583875387853366,0.058393120592265466,0.058393120592265466,0.058393120592265466,0.058507002103363244,0.058507002103363244,0.058522158304724625,0.058522158304724625,0.058522158304724625,0.058522158304724625,0.058522158304724625,0.058522158304724625,0.06003856895461052,0.06003856895461052,0.058522158304724625,0.06003856895461052,0.06006528507852232,0.06006528507852232,0.0600331971488312,0.0600331971488312,0.06008917946283125,0.06041087473534781,0.06006528507852232,0.06006528507852232,0.06006528507852232,0.06008917946283125,0.06006528507852232,0.06008917946283125,0.06006528507852232,0.06041087473534781,0.06008917946283125,0.06040116302441619,0.060632861781065486,0.0611580690319676,0.0611580690319676,0.06176934174677134,0.06266672969109044,0.06278636336880607,0.06272669189949888,0.06425042606106299,0.06596397630652022,0.06750347711973802,0.06907756371557743,0.07123844676415782,0.07330848067458098,0.0751028563664296,0.08013772947575526,0.08537416548643856,0.09128273430689618,0.09836173203550723,0.10210878767831032,0.10562689946140162,0.10773345998367735,0.1133510517711862,0.115362996117291,0.11778288790958098,0.12025746980636573,0.12298570695461307,0.12772958637103413,0.13019270115163592,0.1322431354043487,0.13514291965047964,0.13671687257858647,0.13917451622018268,0.14130730940255531,0.14247230203031283,0.14370990586296156,0.14552096918411614,0.14659840370327606,0.14810307731413955,0.14936756437565846,0.15070386901044497,0.15352495772556296,0.15376695213537644,0.15457086661728017,0.15560030339489134,0.15682453627218396,0.15727334471596022,0.15818381544433835,0.15838425555563307,0.160400359805919,0.16112090285018263,0.16178539387288735,0.16496036922061794,0.1649509228045586,0.16633943205109855,0.1663794650365993,0.16815432389155954,0.16902153601992723,0.16896041058236916,0.1697210514850057,0.16943409336881304,0.1735215922005493,0.17762384457403607,0.18215871447262608,0.17858743492341653,0.18446738966567422,0.18834036086519948,0.18443062593983378,0.1869332446001124,0.1846669044756203,0.18446738966567422,0.18446738966567422,0.18418521203368562,0.18415930764153332,0.18415930764153332,0.18418521203368562,0.18446738966567422,0.18418521203368562,0.18418521203368562,0.18418521203368562,0.18418521203368562,0.18415930764153332,0.1840024402361777,0.1840024402361777,0.18399114753242668,0.18399114753242668,0.18399114753242668,0.1840024402361777,0.1840024402361777,0.1840024402361777,0.1840024402361777,0.1846669044756203,0.1846669044756203,0.18446738966567422,0.18446738966567422,0.18446738966567422,0.18446738966567422,0.18446738966567422,0.18446738966567422,0.18446738966567422,0.18446738966567422,0.18446738966567422,0.18446738966567422,0.18418521203368562,0.18418521203368562,0.18418521203368562,0.18418521203368562,0.18418521203368562,0.18418521203368562,0.18418521203368562,0.18418521203368562,0.18418521203368562,0.1840024402361777,0.1840024402361777,0.1840024402361777,0.1840024402361777,0.1840024402361777,0.18378139105488245,0.18418521203368562,0.18343513260465005,0.18343513260465005,0.1833321262462066,0.1833321262462066,0.1833321262462066,0.18343513260465005,0.18343513260465005,0.1833321262462066,0.1833321262462066,0.1833321262462066,0.1833321262462066,0.18418521203368562,0.18378139105488245,0.18378139105488245,0.1840024402361777,0.18418521203368562,0.18378139105488245,0.18378139105488245,0.18418521203368562,0.18378139105488245,0.18378139105488245,0.18378139105488245,0.18378139105488245,0.1840024402361777,0.1840024402361777,0.1840024402361777,0.18418521203368562,0.18446738966567422,0.1846669044756203,0.1840024402361777,0.18418521203368562,0.18446738966567422,0.18438952048301055,0.18443062593983378,0.18446738966567422,0.18415930764153332,0.1846669044756203,0.1853449903732115,0.18834036086519948,0.18834036086519948,0.1889343522525508,0.1906378831787795,0.1886602255358954,0.19529831155183877,0.195356967481777,0.19782633449937334,0.20181873753586071,0.20234218612418853,0.20234218612418853,0.20200641936044886,0.20271042170981848,0.20536912339858493,0.20536912339858493,0.20536912339858493,0.20725568623709606,0.21089034847235366,0.2109245154047402,0.2109245154047402,0.2150441526027337,0.2109245154047402,0.21770482621998222,0.2248583660358685,0.22629907441976083,0.2288750192846155,0.23152996426701744,0.2319007218435062,0.2347836831052412,0.2368808098688863,0.24031969310368625,0.2435522550297539,0.2436067254849832,0.24462559451207155,0.24670861852020737,0.25018819088175825,0.2505283078033788,0.2534219434919454,0.2587146583041431,0.25851592325863154,0.2587146583041431,0.2627178026912421,0.26665847958319655,0.2734272524323649,0.2808040241761249,0.2957141442750396,0.3170822423608955,0.3743017865909881,0.42271398417544015,0.4598480836245774,0.501591894371839,0.5210849482030236,0.5438540634301495,0.5588373127399602,0.573973112549948,0.5932310980095854,0.6048580132771847,0.6161769779566073,0.6170744943786223,0.6170744943786223,0.6160604748013664,0.6160604748013664,0.6158914554854166,0.6160604748013664,0.6160604748013664,0.6160604748013664,0.6160604748013664,0.6163224681306929,0.6170744943786223,0.6170744943786223,0.6170744943786223,0.6161769779566073,0.6066756920290088,0.5985418086771214,0.5896007619867947,0.5672211184222964,0.5420080318607636,0.5133016427029325,0.45078368580303246,0.4127506883553722,0.3243882459250928,0.2626472344004799,0.2268737367349515,0.21115387739367922,0.19529831155183877,0.18418521203368562,0.17863924642835813,0.17424388613408523,0.1711862407682758,0.1697210514850057,0.1697210514850057,0.16990297701855742,0.1695617363347419,0.16889920364244043,0.16889920364244043,0.1687641003379095,0.16731855405657647,0.16731855405657647,0.16731855405657647,0.16731855405657647,0.16725772232438485,0.16692918169609322,0.16731855405657647,0.16684918043833724,0.16684918043833724,0.16731855405657647,0.16697244266382516,0.16494631976631846,0.1646751254279492,0.16496036922061794,0.16419622113554194,0.16461676150136953,0.16448694121853594,0.16448694121853594,0.16496036922061794,0.16468674163453492,0.16448694121853594,0.16448694121853594,0.1642323068703082,0.16419622113554194,0.16448694121853594,0.16441786657714566,0.16419622113554194,0.1640971104329952,0.1639094874345522,0.16370154098745618,0.16356850944796444,0.16370154098745618,0.16356850944796444,0.16356850944796444,0.16356850944796444,0.16317428980618173,0.16303799068653385,0.16244512089125762,0.16238566025431525,0.16273330613553807,0.16238566025431525,0.16238566025431525,0.16273330613553807,0.16273330613553807,0.1624903223211904,0.16244512089125762,0.16238566025431525,0.16238566025431525,0.16238566025431525,0.16238566025431525,0.16235701421708842,0.16238566025431525,0.16238566025431525,0.16223357763942486,0.16223357763942486,0.16238566025431525,0.16238566025431525,0.16238566025431525,0.16238566025431525,0.16235701421708842,0.16235701421708842,0.16235701421708842,0.16235701421708842,0.16235701421708842,0.16235701421708842,0.16235701421708842,0.16235701421708842,0.16235701421708842,0.16223357763942486,0.16223357763942486,0.16223357763942486,0.16223357763942486,0.16223357763942486,0.16221640339641874,0.16221640339641874,0.16221640339641874,0.1616668063837914,0.1616668063837914,0.1616668063837914,0.1616668063837914,0.1616668063837914,0.16198056320409598,0.16198056320409598,0.16198056320409598,0.16191790305644818,0.16191790305644818,0.16191790305644818,0.16191790305644818,0.16191790305644818,0.16191790305644818,0.16187091776196338,0.16187091776196338,0.16187091776196338,0.16187091776196338,0.16182962675104373,0.16180439535890384,0.16178539387288735,0.16178539387288735,0.1616668063837914,0.16163641252127256,0.16160576428155968,0.1616426452450317,0.1616426452450317,0.1616668063837914,0.16163641252127256,0.1616426452450317,0.16160576428155968,0.16163641252127256,0.16160576428155968,0.1616668063837914,0.1616668063837914,0.1616668063837914,0.1616426452450317,0.1616426452450317,0.1616426452450317,0.1616668063837914,0.1616668063837914,0.1616426452450317,0.1616426452450317,0.1616426452450317,0.16163641252127256,0.1616426452450317,0.1616426452450317,0.1616426452450317,0.1616426452450317,0.1616426452450317,0.1616426452450317,0.1616426452450317,0.1616426452450317,0.1616426452450317,0.16160576428155968,0.1615961680247016,0.1616426452450317,0.1616426452450317,0.1616426452450317,0.1616426452450317,0.16150440837013727,0.16150440837013727,0.16155720640646998,0.16155720640646998,0.16146304516426185,0.16146304516426185,0.16124423711999616,0.16124423711999616,0.16124423711999616,0.16114603509495634,0.1610955060237964,0.16107407967650117,0.16124423711999616,0.16107407967650117,0.160960780940366,0.160960780940366,0.160960780940366,0.160960780940366,0.160960780940366,0.160960780940366,0.160960780940366,0.160960780940366,0.160960780940366,0.160960780940366,0.160960780940366,0.160960780940366,0.1610955060237964,0.1610955060237964,0.1610955060237964,0.1610955060237964,0.1610955060237964,0.16107407967650117,0.16107407967650117,0.16107407967650117,0.16107407967650117,0.160861407854297,0.160861407854297,0.160861407854297,0.160861407854297,0.16084122172055643,0.16081955269178672,0.16081955269178672,0.1607536493562997,0.1607536493562997,0.16072228034693367,0.16072228034693367,0.1607536493562997,0.16072228034693367,0.16072228034693367,0.16072228034693367,0.16072228034693367,0.16072228034693367,0.16072228034693367,0.16072228034693367,0.16072228034693367,0.16072228034693367,0.16072228034693367,0.16072228034693367,0.16072228034693367,0.16072228034693367,0.16072228034693367,0.16072228034693367,0.16072228034693367,0.16072228034693367,0.16072228034693367,0.16072228034693367,0.16072228034693367,0.16072228034693367,0.16072228034693367,0.16072228034693367,0.16072228034693367,0.16072228034693367,0.16072228034693367,0.16072228034693367,0.16072228034693367,0.16072228034693367,0.16072228034693367,0.16072228034693367,0.16072228034693367,0.16072228034693367,0.16072228034693367,0.16072228034693367,0.16072228034693367,0.16072228034693367,0.16072228034693367,0.16072228034693367,0.16072228034693367,0.16072228034693367,0.16072228034693367,0.16072228034693367,0.16072228034693367,0.16072228034693367,0.16072228034693367,0.16072228034693367,0.16072228034693367,0.1607536493562997,0.16090972165080944,0.16090972165080944,0.16090972165080944,0.160960780940366,0.16072228034693367,0.16072228034693367,0.16072228034693367,0.160960780940366,0.16107407967650117,0.1610628129335156,0.16107407967650117,0.16107407967650117,0.16107407967650117,0.1610955060237964,0.1610955060237964,0.1610955060237964,0.1610955060237964,0.1616426452450317,0.1616668063837914,0.1610955060237964,0.1616426452450317,0.1616426452450317,0.1616426452450317,0.1616668063837914,0.1616668063837914,0.1616668063837914,0.1616668063837914,0.16180439535890384,0.16180439535890384,0.16124423711999616,0.16178539387288735,0.1615138665794321,0.16154781901585744,0.16154781901585744,0.16154781901585744,0.16154781901585744,0.16154781901585744,0.16155720640646998,0.16155720640646998,0.16155720640646998,0.16155720640646998,0.16155720640646998,0.16158124888081105,0.16158124888081105,0.16158124888081105,0.16158124888081105,0.16158124888081105,0.16158124888081105,0.16158124888081105,0.16158124888081105,0.16158124888081105,0.16158124888081105,0.1616426452450317,0.1616426452450317,0.1616426452450317,0.1616426452450317,0.1616426452450317,0.1616426452450317,0.1616426452450317,0.1616426452450317,0.1616426452450317,0.1616426452450317,0.1616426452450317,0.1616426452450317,0.1616426452450317,0.1616426452450317,0.1616426452450317,0.1616426452450317,0.1616426452450317,0.1616426452450317,0.1616426452450317,0.1616426452450317,0.1616668063837914,0.1616668063837914,0.1616668063837914,0.1616668063837914,0.1616668063837914,0.1616668063837914,0.1616426452450317,0.1616426452450317,0.1616426452450317,0.1616426452450317,0.1616426452450317,0.1616426452450317,0.1616426452450317,0.1616668063837914,0.1616668063837914,0.1616426452450317,0.1616426452450317,0.1616426452450317,0.1616426452450317,0.16178539387288735,0.16180439535890384,0.16180439535890384,0.16180439535890384,0.16180439535890384,0.16182962675104373,0.1618542645980129,0.16187091776196338,0.16187091776196338,0.16191790305644818,0.16187091776196338,0.16187091776196338,0.16180439535890384,0.16191790305644818,0.16187091776196338,0.1639094874345522,0.16400662323347606,0.16400662323347606,0.16400662323347606,0.16403824527016142,0.16403824527016142,0.1640971104329952,0.1640658877546851,0.1640971104329952,0.16419534839902566,0.1642323068703082,0.1642323068703082,0.16419534839902566,0.16418318775055188,0.1640971104329952,0.1640658877546851,0.1640472329719438,0.16419534839902566,0.16356850944796444,0.16356850944796444,0.16356850944796444,0.16373434810197915,0.1639094874345522,0.1640658877546851,0.1640658877546851,0.1640658877546851,0.16419534839902566,0.16494631976631846,0.16478464003944573,0.1670202318666858,0.16697244266382516,0.16731855405657647,0.16888911855568406,0.16990297701855742,0.17314978319332872,0.17746514937912594,0.1960578677882389,0.24013930848123138,0.27154950807425837,0.303786890761314,0.32708321213830893,0.3458595648906295,0.3606857995059193,0.3722142937928741,0.3795139526448587,0.38485145183606173,0.38485145183606173,0.3878263118958096,0.38890460420306,0.38890460420306,0.390191953968295,0.3941689715405432,0.39433688984281057,0.39485840235853714,0.39485840235853714,0.39503148008050615,0.39503148008050615,0.39503148008050615,0.3944092418923912,0.3958678360962068,0.39614873892865793,0.3967722968270881,0.3967722968270881,0.3944092418923912,0.3944092418923912,0.3944092418923912,0.39622547825483606,0.39622547825483606,0.39622547825483606,0.39622547825483606,0.4007004770941923,0.4007004770941923,0.40081157575185383,0.40081157575185383,0.40521639089385497,0.4054506939238841,0.40973523169410014,0.4123896078949838,0.4123896078949838,0.4171158529002628,0.42381264983921263,0.4258934572367434,0.433027652044414,0.43383194097351435,0.444078737269212,0.4508051483607631,0.4640872429024002,0.4787208420526717,0.49878810151834646,0.5238854304786374,0.5546197738281954,0.5747713063757101,0.6036179097997997,0.6473605344580513,0.7020267665692397,0.7368723931211428,0.7868079434076002,0.8520907114879648,0.9010106939524604,0.9811209408146998,1.0617651220440003,1.1714280593159088,1.2341982971003382,1.279926918917936,1.3525307995135505,1.4203850886729783,1.515189903928435,1.5773289593564994,1.6406476368203826,1.7266648308126273,1.8339149396566365,1.9254545813958404,1.9924589243390847,2.0268824020730514,2.0560004945700223,2.0671536256408194,2.0726803326884164,2.076705972741883,2.0790526404075074,2.0823199508776153,2.0836609645973883,2.0836609645973883,2.0841702852252557,2.0848110721937996,2.086416933858375,2.087143869215666,2.086416933858375,2.0884509012504706,2.087835495213471,2.087835495213471,2.087835495213471,2.086416933858375,2.085478723212528,2.0726803326884164,2.0726803326884164,2.0671536256408194,2.0671536256408194,2.0671536256408194,2.054577984314513,2.052794319379399,2.0512695913709234,2.0473869478947377,2.0473869478947377,2.0473869478947377,2.0473869478947377,2.0473869478947377,2.0473869478947377)
maxHPD2=c(0.561596732578052, 0.561596732578052,0.561596732578052,0.561596732578052,0.561596732578052,0.561596732578052,0.561596732578052,0.561596732578052,0.561596732578052,0.561596732578052,0.561596732578052,0.561596732578052,0.561596732578052,0.561596732578052,0.561596732578052,0.561596732578052,0.561596732578052,0.561596732578052,0.561596732578052,0.561596732578052,0.561596732578052,0.5876921067666924,0.5943240284073049,0.5943240284073049,0.5923178627322515,0.6522918839360641,0.6809937296680704,0.7006365919556498,0.7015403830276992,0.7049346781076882,0.7020422854686517,0.7049346781076882,0.7006365919556498,0.7006365919556498,0.7006365919556498,0.7049346781076882,0.7049346781076882,0.7049346781076882,0.7049346781076882,0.7049346781076882,0.7049346781076882,0.7049346781076882,0.7068297094135881,0.7117902608855676,0.7256960943222595,0.7466707799367195,0.8003800015495136,0.6476997682601549,0.6056067414443154,0.5669203909608485,0.5468753470990805,0.5341296208168846,0.5230611277117265,0.5042844063515801,0.4945074576950378,0.4854050029639802,0.4718854634126326,0.4604368309315817,0.45160484720005367,0.44030359275676795,0.4291469567172876,0.4141328514985614,0.3974402728754557,0.38196763982242116,0.3720245588347705,0.363087615522636,0.3508925520072928,0.33997538253400583,0.3316319132738726,0.3183548725722543,0.31007191458034533,0.28998059793298303,0.28168082815171247,0.27481949441172143,0.2626643713924935,0.2070964553949466,0.08824074968355193,0.08590389127029292,0.08179702580322917,0.08183673185205853,0.08103459029827757,0.08003435465877483,0.07918811586374748,0.0786335875765732,0.0786335875765732,0.0786335875765732,0.07780769517139224,0.0775684734422225,0.07693295344624146,0.07689316498696927,0.07689316498696927,0.07689316498696927,0.07689316498696927,0.07686320250648068,0.07682155930690027,0.07689316498696927,0.07693295344624146,0.07689316498696927,0.07687257045415681,0.07689316498696927,0.07689316498696927,0.07687724120925168,0.07687724120925168,0.07687724120925168,0.07687724120925168,0.07687724120925168,0.07687724120925168,0.07687724120925168,0.07687724120925168,0.07687724120925168,0.07687724120925168,0.07687724120925168,0.07687724120925168,0.07687724120925168,0.07687724120925168,0.07687724120925168,0.07687724120925168,0.07687724120925168,0.07687724120925168,0.07687724120925168,0.07687724120925168,0.07687724120925168,0.07687724120925168,0.07687724120925168,0.07687724120925168,0.07687724120925168,0.07687724120925168,0.07687724120925168,0.07687724120925168,0.07687724120925168,0.07687724120925168,0.07687724120925168,0.07687724120925168,0.07687724120925168,0.07687724120925168,0.07687724120925168,0.07687724120925168,0.07687724120925168,0.07687724120925168,0.07687724120925168,0.07687724120925168,0.07687724120925168,0.07687724120925168,0.07687724120925168,0.07687724120925168,0.07687724120925168,0.07687724120925168,0.07687724120925168,0.07687724120925168,0.07687724120925168,0.07687724120925168,0.07687724120925168,0.07687724120925168,0.07685096382750231,0.07685096382750231,0.07685096382750231,0.07683412939306812,0.07683412939306812,0.07683412939306812,0.07683412939306812,0.07683412939306812,0.07683412939306812,0.07683412939306812,0.07683412939306812,0.07689316498696927,0.07683412939306812,0.07683412939306812,0.07689316498696927,0.07687724120925168,0.07687724120925168,0.07687257045415681,0.07687257045415681,0.07687257045415681,0.07687257045415681,0.07698231257253706,0.07698231257253706,0.07693295344624146,0.07693295344624146,0.07693295344624146,0.07693295344624146,0.07693295344624146,0.07693295344624146,0.07693295344624146,0.07693295344624146,0.07692753175220648,0.07689316498696927,0.07687257045415681,0.07687257045415681,0.07687724120925168,0.07687724120925168,0.07689316498696927,0.07687724120925168,0.07689316498696927,0.07687724120925168,0.07687257045415681,0.07687257045415681,0.07687257045415681,0.07689316498696927,0.07692753175220648,0.07687257045415681,0.07687724120925168,0.07687257045415681,0.07687724120925168,0.07687724120925168,0.07687724120925168,0.07685096382750231,0.07687724120925168,0.07685096382750231,0.07687724120925168,0.07687724120925168,0.07687724120925168,0.07687724120925168,0.07687724120925168,0.07687257045415681,0.07687257045415681,0.07687257045415681,0.07687257045415681,0.07687724120925168,0.07692753175220648,0.07692753175220648,0.07689316498696927,0.07689316498696927,0.07689316498696927,0.07689316498696927,0.07689316498696927,0.07689316498696927,0.07692753175220648,0.07693295344624146,0.07693295344624146,0.07693295344624146,0.07693295344624146,0.07687257045415681,0.07698231257253706,0.07698231257253706,0.07693295344624146,0.07693295344624146,0.07693295344624146,0.07698231257253706,0.07698231257253706,0.07698231257253706,0.07698231257253706,0.07698231257253706,0.07698231257253706,0.07698231257253706,0.07687257045415681,0.07687257045415681,0.07687257045415681,0.07687257045415681,0.07689316498696927,0.07689316498696927,0.07689316498696927,0.07689316498696927,0.07683412939306812,0.07685096382750231,0.07685096382750231,0.07687724120925168,0.07687724120925168,0.07687724120925168,0.07687724120925168,0.07687724120925168,0.07689316498696927,0.07693295344624146,0.07693295344624146,0.07693295344624146,0.07693295344624146,0.07693295344624146,0.07693295344624146,0.07693295344624146,0.07693295344624146,0.07693295344624146,0.07693295344624146,0.07693295344624146,0.07693295344624146,0.07687257045415681,0.07687257045415681,0.07687257045415681,0.07687257045415681,0.07687257045415681,0.07687257045415681,0.07687257045415681,0.07687257045415681,0.07687257045415681,0.07687257045415681,0.07687724120925168,0.07687724120925168,0.07687724120925168,0.07687724120925168,0.07687724120925168,0.07687724120925168,0.07687724120925168,0.07692753175220648,0.07692753175220648,0.07692753175220648,0.07692753175220648,0.07692753175220648,0.07692753175220648,0.07692753175220648,0.07692753175220648,0.07692753175220648,0.07693295344624146,0.07698231257253706,0.07698231257253706,0.07698231257253706,0.07698231257253706,0.07693295344624146,0.07693295344624146,0.07687724120925168,0.0775684734422225,0.0786335875765732,0.07928006558537816,0.08124715219398992,0.08471172750946077,0.5027516953543374,0.5960101830354706,0.6560615994549277,0.6861208693981529,0.7128934614534504,0.7406323194200387,0.7566242078202852,0.7700691738489529,0.7780635159520657,0.9377220315616636,0.8191295675617821,0.8015572629418432,0.8070665251846828,0.8070665251846828,0.8070665251846828,0.8070665251846828,0.8070665251846828,0.8070665251846828,0.8070665251846828,0.8070665251846828,0.8001722411642022,0.8070665251846828,0.8342996761149525,0.7844792844822052,0.7828973909502277,0.7677540747618625,0.7510689115775159,0.7332660125782894,0.701267137224327,0.6569684875612157,0.5974414250117854,0.528109652546914,0.4239462456384165,0.16495711606178376,0.15171120198611518,0.14406487422375175,0.13980319305879343,0.1362721192577415,0.1354670692135135,0.13478990549405018,0.13457611940049338,0.13457611940049338,0.13457611940049338,0.13457611940049338,0.13457611940049338,0.13457611940049338,0.13457611940049338,0.13457611940049338,0.13457611940049338,0.13457611940049338,0.13457611940049338,0.13457611940049338,0.13457611940049338,0.13457611940049338,0.13457611940049338,0.13457611940049338,0.13457611940049338,0.13457611940049338,0.13457611940049338,0.13457611940049338,0.13457611940049338,0.13457611940049338,0.13457611940049338,0.13457611940049338,0.13457611940049338,0.13457611940049338,0.13457611940049338,0.13457611940049338,0.13457611940049338,0.13457611940049338,0.13457611940049338,0.13457611940049338,0.13457611940049338,0.13457611940049338,0.13478990549405018,0.13478990549405018,0.13478990549405018,0.13478990549405018,0.13478990549405018,0.13478990549405018,0.13478990549405018,0.1354670692135135,0.13542859729248152,0.1354670692135135,0.1354670692135135,0.1354670692135135,0.1354670692135135,0.1354670692135135,0.1362721192577415,0.1362721192577415,0.1362721192577415,0.1362721192577415,0.1362721192577415,0.1362721192577415,0.1362721192577415,0.1362721192577415,0.1362721192577415,0.1362721192577415,0.1362721192577415,0.1362721192577415,0.1362721192577415,0.1362721192577415,0.1362721192577415,0.1362721192577415,0.1362721192577415,0.1362721192577415,0.1362721192577415,0.1362721192577415,0.1362721192577415,0.1362721192577415,0.13728470533417325,0.13728470533417325,0.13728470533417325,0.13861552798845123,0.13862879373860512,0.13869881565244602,0.13900147551765366,0.13833773802250143,0.13869881565244602,0.1388944328057273,0.13900147551765366,0.13928837320502577,0.1396281654350141,0.14030837459856177,0.14110893983930933,0.14252757823840362,0.14378104710609738,0.1448084896656295,0.14690788315152095,0.14916519611173146,0.1528275419978702,0.1558963859363864,0.16041693747811217,0.1650249325279962,0.17417113469347326,0.1806336864998729,0.21469484748109513,0.2623296112591211,0.2794089010364943,0.29871648955427565,0.32118738452432866,0.3427517911392794,0.36040993288885914,0.38262459686463124,0.40814896811344353,0.43818347518335937,0.4804179347778876,0.5106766922738518,0.5362278861873749,0.553988969392497,0.5759398265907677,0.5828704307229243,0.5912625880446183,0.5912625880446183,0.5885016964981361,0.5855806682639647,0.5856218501024824,0.5856218501024824,0.5856218501024824,0.5856218501024824,0.5856218501024824,0.5855806682639647,0.5853778018875468,0.5855806682639647,0.5848922698442746,0.5856218501024824,0.5856218501024824,0.5856218501024824,0.5757145233135594,0.5631103623385125,0.5505084800656296,0.5362278861873749,0.5133473166233464,0.49618470971645856,0.48255427256632966,0.46410790256215123,0.45280618098720077,0.44755056308362645,0.4280233487089856,0.40690180497308504,0.3961365497436487,0.3786186461674643,0.36459446816972746,0.3496249763446489,0.3301851048049047,0.29848146580098034,0.2296746230279025,0.15736891614468232,0.1340799481455589,0.13007011436509341,0.12712313812831286,0.1262732561398213,0.12627672093179207,0.12591702001642793,0.12433242022310313,0.12466425986783282,0.1242864741676161,0.1240587029163396,0.12418554038864245,0.12401437992872522,0.12381938836535206,0.12361996372645558,0.1235589177412014,0.12338728377577889,0.12330832396659121,0.12327858912227087,0.12314659947032125,0.1231175881151958,0.12307559263130026,0.12307559263130026,0.12305164086959583,0.12299784833811617,0.12305164086959583,0.12305164086959583,0.12305164086959583,0.12305164086959583,0.12305164086959583,0.12299784833811617,0.12289092626991024,0.12289092626991024,0.12287172997284684,0.12287172997284684,0.12287172997284684,0.12299784833811617,0.12299784833811617,0.12299784833811617,0.12299784833811617,0.12299784833811617,0.12305164086959583,0.12305164086959583,0.12287172997284684,0.12287172997284684,0.12287172997284684,0.12287172997284684,0.12287172997284684,0.12287172997284684,0.12299784833811617,0.12299784833811617,0.12299784833811617,0.12305164086959583,0.12305164086959583,0.12305164086959583,0.12305164086959583,0.12305164086959583,0.12305164086959583,0.12305164086959583,0.12305164086959583,0.12305164086959583,0.12305164086959583,0.12305164086959583,0.12305164086959583,0.122898287023416,0.12305164086959583,0.12305164086959583,0.12305164086959583,0.12305164086959583,0.12305164086959583,0.12305164086959583,0.12305164086959583,0.12305164086959583,0.12305164086959583,0.12305164086959583,0.12305164086959583,0.12305164086959583,0.12305164086959583,0.122898287023416,0.122898287023416,0.122898287023416,0.122898287023416,0.122898287023416,0.122898287023416,0.122898287023416,0.122898287023416,0.122898287023416,0.122898287023416,0.122898287023416,0.122898287023416,0.122898287023416,0.122898287023416,0.122898287023416,0.122898287023416,0.122898287023416,0.122898287023416,0.122898287023416,0.122898287023416,0.122898287023416,0.122898287023416,0.122898287023416,0.122898287023416,0.122898287023416,0.122898287023416,0.122898287023416,0.12305164086959583,0.12305164086959583,0.12287172997284684,0.12287172997284684,0.12287172997284684,0.12287172997284684,0.12287172997284684,0.12299784833811617,0.12299784833811617,0.12299784833811617,0.12299784833811617,0.12299784833811617,0.12299784833811617,0.12305164086959583,0.12305164086959583,0.12305164086959583,0.12305164086959583,0.12305164086959583,0.12305164086959583,0.12305164086959583,0.12305164086959583,0.12305164086959583,0.12305164086959583,0.12305164086959583,0.12305164086959583,0.12305164086959583,0.12305164086959583,0.12305164086959583,0.12299784833811617,0.12299784833811617,0.12305164086959583,0.12305164086959583,0.12305164086959583,0.12305164086959583,0.12305164086959583,0.12305164086959583,0.12305164086959583,0.12305164086959583,0.12305164086959583,0.12305164086959583,0.12305164086959583,0.12287172997284684,0.12287172997284684,0.12299784833811617,0.12299784833811617,0.12299784833811617,0.12299784833811617,0.12299784833811617,0.12299784833811617,0.12307559263130026,0.12307559263130026,0.12307559263130026,0.12307559263130026,0.12307559263130026,0.12307559263130026,0.12307559263130026,0.12307559263130026,0.12307559263130026,0.12307559263130026,0.12307559263130026,0.12307559263130026,0.12307559263130026,0.12307559263130026,0.12307559263130026,0.12307559263130026,0.12307559263130026,0.12307559263130026,0.12307559263130026,0.12307559263130026,0.12307559263130026,0.12307559263130026,0.12307559263130026,0.12307559263130026,0.12307559263130026,0.12307559263130026,0.12307559263130026,0.12307559263130026,0.12307559263130026,0.12307559263130026,0.12307559263130026,0.12307559263130026,0.12307559263130026,0.12307559263130026,0.12307559263130026,0.12307559263130026,0.12307559263130026,0.12307559263130026,0.12307559263130026,0.12307559263130026,0.12307559263130026,0.12307559263130026,0.12307559263130026,0.12307559263130026,0.12307559263130026,0.12307559263130026,0.12307559263130026,0.12307559263130026,0.12307559263130026,0.12307559263130026,0.12307559263130026,0.12305164086959583,0.12307559263130026,0.12307559263130026,0.12307559263130026,0.12307559263130026,0.12307559263130026,0.12307559263130026,0.12307559263130026,0.12307559263130026,0.12299784833811617,0.12299784833811617,0.12299784833811617,0.12299784833811617,0.12299784833811617,0.12299784833811617,0.12299784833811617,0.12299784833811617,0.12299784833811617,0.12299784833811617,0.12299784833811617,0.12299784833811617,0.12299784833811617,0.12287172997284684,0.12305164086959583,0.12305164086959583,0.12305164086959583,0.12305164086959583,0.12305164086959583,0.12305164086959583,0.12305164086959583,0.12305164086959583,0.12299784833811617,0.12299784833811617,0.12299784833811617,0.12299784833811617,0.12299784833811617,0.12299784833811617,0.12299784833811617,0.12299784833811617,0.12299784833811617,0.12299784833811617,0.12299784833811617,0.12299784833811617,0.12299784833811617,0.12305164086959583,0.12305164086959583,0.12305164086959583,0.12305164086959583,0.12305164086959583,0.12299784833811617,0.12299784833811617,0.12299784833811617,0.12299784833811617,0.12305164086959583,0.12305164086959583,0.12305164086959583,0.12305164086959583,0.12305164086959583,0.12305164086959583,0.12305164086959583,0.12305164086959583,0.12305164086959583,0.12305164086959583,0.12305164086959583,0.12305164086959583,0.12305164086959583,0.12305164086959583,0.12305164086959583,0.12305164086959583,0.12305164086959583,0.12305164086959583,0.12305164086959583,0.12305164086959583,0.12305164086959583,0.12305164086959583,0.12305164086959583,0.12305164086959583,0.12305164086959583,0.12305164086959583,0.12305164086959583,0.12305164086959583,0.12305164086959583,0.12305164086959583,0.12305164086959583,0.12305164086959583,0.12299784833811617,0.12299784833811617,0.12299784833811617,0.12299784833811617,0.12299784833811617,0.12299784833811617,0.12299784833811617,0.12299784833811617,0.12299784833811617,0.12287172997284684,0.12287172997284684,0.12287172997284684,0.12287172997284684,0.12287172997284684,0.12305164086959583,0.122898287023416,0.122898287023416,0.122898287023416,0.122898287023416,0.122898287023416,0.12305164086959583,0.122898287023416,0.122898287023416,0.122898287023416,0.122898287023416,0.122898287023416,0.12299784833811617,0.12287172997284684,0.12287172997284684,0.12287172997284684,0.12287172997284684,0.12287172997284684,0.12287172997284684,0.12287172997284684,0.12287172997284684,0.12287172997284684,0.12287172997284684,0.12287172997284684,0.12305164086959583,0.12299784833811617,0.12299784833811617,0.12299784833811617,0.12299784833811617,0.12299784833811617,0.12299784833811617,0.12287172997284684,0.12305164086959583,0.12299784833811617,0.12299784833811617,0.12303261273402105,0.12307559263130026,0.12327858912227087,0.12352353267610547,0.12380817149686103,0.1242864741676161,0.1242640459399616,0.1242864741676161,0.12574939092442025,0.12627672093179207,0.1264882571754808,0.12807625801132194,0.13116946502632304,0.40686119137287335,0.8794035379014121,1.1178067017549362,1.3692697532083475,1.458950435091064,1.5938332752988398,1.7259522665342613,1.8257340638440571,1.911054183060364,2.019753418850704,2.104745841029758,2.1691283250470463,2.271648669361389,2.3340856789956526,2.3988657239053426,2.458942425715583,2.5082850234798117,2.518051380357314,2.5347941553780173,2.553192825554206,2.5675774624289165,2.5856516292201883,2.589966600067261,2.6008302370684526,2.60991215518571,2.6142352631663823,2.6170709446132476,2.6203810384640867,2.6257766791551513,2.6320879233292627,2.6360895144962626,2.63685825704179,2.645495344246311,2.649826394181913,2.661102326948288,2.661102326948288,2.661102326948288,2.661102326948288,2.661102326948288)

plot(c(seq(-290,0,by=1),0),rep(2,length(c(seq(290,0,by=-1),0))), xlab="", ylab="Rates (events/Myr/lineage)", xlim=c(-270,-230), ylim=c(0,0.8), type="l", col="white",lwd="1",las="1",cex.axis="1",cex.main="1",cex.lab="1",bty="n", main="D", axes=F)
rect(-323.2,-0.02,-298.9,300, col="white", border=NA)
rect(-298.9,-0.02,-272.95,300, col="whitesmoke", border=NA)
rect(-272.95,-0.02,-259.1,300, col="white", border=NA)
rect(-259.1,-0.02,-251.9,300, col="whitesmoke", border=NA)
rect(-251.9,-0.02,-247.2,300, col="white", border=NA)
rect(-247.2,-0.02,-237,300, col="whitesmoke", border=NA)
rect(-237,-0.02,-201.3,300, col="white", border=NA)
rect(-201.3,-0.02,-174.1,300, col="whitesmoke", border=NA)
rect(-174.1,-0.02,-163.5,300, col="white", border=NA)
rect(-163.5,-0.02,-145,300, col="whitesmoke", border=NA)
rect(-145,-0.02,-100.5,300, col="white", border=NA)
rect(-100.5,-0.02,-66,300, col="whitesmoke", border=NA)
rect(-66,-0.02,-56,300, col="white", border=NA)
rect(-56,-0.02,-33.9,300, col="whitesmoke", border=NA)
rect(-33.9,-0.02,-23.03,300, col="white", border=NA)
rect(-23.03,-0.02,-5.33,300, col="whitesmoke", border=NA)
rect(-5.33,-0.02,-2.58,300, col="white", border=NA)
rect(-2.58,-0.02,0,300, col="whitesmoke", border=NA)


rect(-261.28,-3,-259.51,300, col=alpha('#ffaf03',0.2), border=NA)
rect(-234.5,-3,-232,300, col=alpha('#ffaf03',0.2), border=NA)
abline(v=c(-251.902),col="red",lty="dashed",lwd="2")


axis(side=1, seq(-280, -220, by=10), col="black",col.axis="black",las=1)
axis(side=2, seq(0, 0.8, by=0.1), col="black",col.axis="black",las=2)

	
lines(time1,time1,type = 'n')
polygon(c(time1, rev(time1)), c(maxHPD1, rev(minHPD1)), col = alpha('#4c4cec',0.3), border = NA)
lines(time1,rate1, col = '#4c4cec', lwd=2)

lines(time2,time2,type = 'n')
polygon(c(time2, rev(time2)), c(maxHPD2, rev(minHPD2)), col = alpha('#e34a33',0.3), border = NA)
lines(time2,rate2, col = '#e34a33', lwd=2)

add_geochrono(0, -0.15)


############################# Net diversification rates

time=c(-204.55939998359008, -204.6594045790355,-204.7594091744809,-204.8594137699263,-204.95941836537173,-205.05942296081713,-205.15942755626256,-205.25943215170795,-205.35943674715338,-205.45944134259878,-205.5594459380442,-205.6594505334896,-205.75945512893503,-205.85945972438043,-205.95946431982586,-206.05946891527125,-206.15947351071668,-206.25947810616208,-206.3594827016075,-206.4594872970529,-206.55949189249833,-206.65949648794373,-206.75950108338915,-206.85950567883455,-206.95951027427998,-207.05951486972538,-207.1595194651708,-207.2595240606162,-207.35952865606163,-207.45953325150703,-207.55953784695245,-207.65954244239785,-207.75954703784328,-207.85955163328867,-207.9595562287341,-208.0595608241795,-208.15956541962493,-208.25957001507032,-208.35957461051575,-208.45957920596115,-208.55958380140655,-208.65958839685197,-208.75959299229737,-208.8595975877428,-208.9596021831882,-209.05960677863362,-209.15961137407902,-209.25961596952445,-209.35962056496984,-209.45962516041527,-209.55962975586067,-209.6596343513061,-209.7596389467515,-209.85964354219692,-209.95964813764232,-210.05965273308774,-210.15965732853314,-210.25966192397857,-210.35966651942397,-210.4596711148694,-210.5596757103148,-210.65968030576022,-210.75968490120562,-210.85968949665104,-210.95969409209644,-211.05969868754187,-211.15970328298727,-211.2597078784327,-211.3597124738781,-211.45971706932352,-211.55972166476892,-211.65972626021434,-211.75973085565974,-211.85973545110517,-211.95974004655056,-212.059744641996,-212.1597492374414,-212.25975383288682,-212.3597584283322,-212.4597630237776,-212.55976761922304,-212.65977221466844,-212.75977681011386,-212.85978140555926,-212.9597860010047,-213.05979059645009,-213.1597951918955,-213.2597997873409,-213.35980438278634,-213.45980897823173,-213.55981357367716,-213.65981816912256,-213.75982276456799,-213.85982736001338,-213.9598319554588,-214.0598365509042,-214.15984114634963,-214.25984574179503,-214.35985033724046,-214.45985493268586,-214.55985952813128,-214.65986412357668,-214.7598687190221,-214.8598733144675,-214.95987790991293,-215.05988250535833,-215.15988710080376,-215.25989169624916,-215.35989629169458,-215.45990088713998,-215.5599054825854,-215.6599100780308,-215.75991467347623,-215.85991926892163,-215.95992386436706,-216.05992845981245,-216.15993305525785,-216.25993765070328,-216.35994224614868,-216.4599468415941,-216.5599514370395,-216.65995603248493,-216.75996062793033,-216.85996522337575,-216.95996981882115,-217.05997441426658,-217.15997900971198,-217.2599836051574,-217.3599882006028,-217.45999279604823,-217.55999739149362,-217.66000198693905,-217.76000658238445,-217.86001117782988,-217.96001577327527,-218.0600203687207,-218.1600249641661,-218.26002955961152,-218.36003415505692,-218.46003875050235,-218.56004334594775,-218.66004794139317,-218.76005253683857,-218.860057132284,-218.9600617277294,-219.06006632317482,-219.16007091862022,-219.26007551406565,-219.36008010951105,-219.46008470495647,-219.56008930040187,-219.6600938958473,-219.7600984912927,-219.86010308673812,-219.96010768218352,-220.06011227762892,-220.16011687307434,-220.26012146851974,-220.36012606396517,-220.46013065941057,-220.560135254856,-220.6601398503014,-220.76014444574682,-220.86014904119222,-220.96015363663764,-221.06015823208304,-221.16016282752847,-221.26016742297386,-221.3601720184193,-221.4601766138647,-221.56018120931012,-221.6601858047555,-221.76019040020094,-221.86019499564634,-221.96019959109177,-222.06020418653716,-222.1602087819826,-222.260213377428,-222.36021797287341,-222.4602225683188,-222.56022716376424,-222.66023175920964,-222.76023635465506,-222.86024095010046,-222.9602455455459,-223.0602501409913,-223.1602547364367,-223.2602593318821,-223.36026392732754,-223.46026852277294,-223.56027311821836,-223.66027771366376,-223.76028230910916,-223.86028690455458,-223.96029149999998,-224.0602960954454,-224.1603006908908,-224.26030528633623,-224.36030988178163,-224.46031447722706,-224.56031907267246,-224.66032366811788,-224.76032826356328,-224.8603328590087,-224.9603374544541,-225.06034204989953,-225.16034664534493,-225.26035124079036,-225.36035583623575,-225.46036043168118,-225.56036502712658,-225.660369622572,-225.7603742180174,-225.86037881346283,-225.96038340890823,-226.06038800435365,-226.16039259979905,-226.26039719524448,-226.36040179068988,-226.4604063861353,-226.5604109815807,-226.66041557702613,-226.76042017247153,-226.86042476791695,-226.96042936336235,-227.06043395880778,-227.16043855425318,-227.2604431496986,-227.360447745144,-227.46045234058943,-227.56045693603483,-227.66046153148022,-227.76046612692565,-227.86047072237105,-227.96047531781647,-228.06047991326187,-228.1604845087073,-228.2604891041527,-228.36049369959812,-228.46049829504352,-228.56050289048895,-228.66050748593435,-228.76051208137977,-228.86051667682517,-228.9605212722706,-229.060525867716,-229.16053046316142,-229.26053505860682,-229.36053965405225,-229.46054424949764,-229.56054884494307,-229.66055344038847,-229.7605580358339,-229.8605626312793,-229.96056722672472,-230.06057182217012,-230.16057641761554,-230.26058101306094,-230.36058560850637,-230.46059020395177,-230.5605947993972,-230.6605993948426,-230.76060399028802,-230.86060858573342,-230.96061318117884,-231.06061777662424,-231.16062237206967,-231.26062696751507,-231.36063156296046,-231.4606361584059,-231.5606407538513,-231.66064534929671,-231.7606499447421,-231.86065454018754,-231.96065913563294,-232.06066373107836,-232.16066832652376,-232.2606729219692,-232.3606775174146,-232.46068211286,-232.5606867083054,-232.66069130375084,-232.76069589919624,-232.86070049464166,-232.96070509008706,-233.0607096855325,-233.16071428097788,-233.2607188764233,-233.3607234718687,-233.46072806731414,-233.56073266275953,-233.66073725820496,-233.76074185365036,-233.86074644909579,-233.96075104454118,-234.0607556399866,-234.160760235432,-234.26076483087743,-234.36076942632283,-234.46077402176826,-234.56077861721366,-234.66078321265908,-234.76078780810448,-234.8607924035499,-234.9607969989953,-235.06080159444073,-235.16080618988613,-235.26081078533153,-235.36081538077696,-235.46081997622235,-235.56082457166778,-235.66082916711318,-235.7608337625586,-235.860838358004,-235.96084295344943,-236.06084754889483,-236.16085214434025,-236.26085673978565,-236.36086133523108,-236.46086593067648,-236.5608705261219,-236.6608751215673,-236.76087971701273,-236.86088431245813,-236.96088890790355,-237.06089350334895,-237.16089809879438,-237.26090269423977,-237.3609072896852,-237.4609118851306,-237.56091648057603,-237.66092107602142,-237.76092567146685,-237.86093026691225,-237.96093486235768,-238.06093945780307,-238.1609440532485,-238.2609486486939,-238.36095324413932,-238.46095783958472,-238.56096243503015,-238.66096703047555,-238.76097162592097,-238.86097622136637,-238.96098081681177,-239.0609854122572,-239.1609900077026,-239.26099460314802,-239.36099919859342,-239.46100379403885,-239.56100838948424,-239.66101298492967,-239.76101758037507,-239.8610221758205,-239.9610267712659,-240.06103136671132,-240.16103596215672,-240.26104055760214,-240.36104515304754,-240.46104974849297,-240.56105434393837,-240.6610589393838,-240.7610635348292,-240.86106813027462,-240.96107272572002,-241.06107732116544,-241.16108191661084,-241.26108651205627,-241.36109110750166,-241.4610957029471,-241.5611002983925,-241.66110489383792,-241.7611094892833,-241.86111408472874,-241.96111868017414,-242.06112327561956,-242.16112787106496,-242.2611324665104,-242.3611370619558,-242.4611416574012,-242.5611462528466,-242.66115084829204,-242.76115544373744,-242.86116003918283,-242.96116463462826,-243.06116923007366,-243.16117382551909,-243.26117842096448,-243.3611830164099,-243.4611876118553,-243.56119220730073,-243.66119680274613,-243.76120139819156,-243.86120599363696,-243.96121058908238,-244.06121518452778,-244.1612197799732,-244.2612243754186,-244.36122897086403,-244.46123356630943,-244.56123816175486,-244.66124275720026,-244.76124735264568,-244.86125194809108,-244.9612565435365,-245.0612611389819,-245.16126573442733,-245.26127032987273,-245.36127492531816,-245.46127952076355,-245.56128411620898,-245.66128871165438,-245.7612933070998,-245.8612979025452,-245.96130249799063,-246.06130709343603,-246.16131168888145,-246.26131628432685,-246.36132087977228,-246.46132547521768,-246.56133007066308,-246.6613346661085,-246.7613392615539,-246.86134385699933,-246.96134845244472,-247.06135304789015,-247.16135764333555,-247.26136223878098,-247.36136683422637,-247.4613714296718,-247.5613760251172,-247.66138062056262,-247.76138521600802,-247.86138981145345,-247.96139440689885,-248.06139900234427,-248.16140359778967,-248.2614081932351,-248.3614127886805,-248.46141738412592,-248.56142197957132,-248.66142657501675,-248.76143117046215,-248.86143576590757,-248.96144036135297,-249.0614449567984,-249.1614495522438,-249.26145414768922,-249.36145874313462,-249.46146333858005,-249.56146793402544,-249.66147252947087,-249.76147712491627,-249.8614817203617,-249.9614863158071,-250.06149091125252,-250.16149550669792,-250.26150010214334,-250.36150469758874,-250.46150929303414,-250.56151388847957,-250.66151848392497,-250.7615230793704,-250.8615276748158,-250.96153227026122,-251.0615368657066,-251.16154146115204,-251.26154605659744,-251.36155065204287,-251.46155524748826,-251.5615598429337,-251.6615644383791,-251.76156903382451,-251.8615736292699,-251.96157822471534,-252.06158282016074,-252.16158741560616,-252.26159201105156,-252.361596606497,-252.4616012019424,-252.5616057973878,-252.6616103928332,-252.76161498827864,-252.86161958372404,-252.96162417916946,-253.06162877461486,-253.1616333700603,-253.26163796550568,-253.3616425609511,-253.4616471563965,-253.56165175184194,-253.66165634728733,-253.76166094273276,-253.86166553817816,-253.96167013362358,-254.06167472906898,-254.16167932451438,-254.2616839199598,-254.3616885154052,-254.46169311085063,-254.56169770629603,-254.66170230174146,-254.76170689718685,-254.86171149263228,-254.96171608807768,-255.0617206835231,-255.1617252789685,-255.26172987441393,-255.36173446985933,-255.46173906530476,-255.56174366075015,-255.66174825619558,-255.76175285164098,-255.8617574470864,-255.9617620425318,-256.0617666379772,-256.16177123342266,-256.26177582886805,-256.36178042431345,-256.46178501975885,-256.5617896152043,-256.6617942106497,-256.7617988060951,-256.8618034015405,-256.96180799698595,-257.06181259243135,-257.16181718787675,-257.26182178332215,-257.3618263787676,-257.461830974213,-257.5618355696584,-257.6618401651038,-257.76184476054925,-257.86184935599465,-257.96185395144005,-258.06185854688545,-258.16186314233084,-258.2618677377763,-258.3618723332217,-258.4618769286671,-258.5618815241125,-258.66188611955795,-258.76189071500335,-258.86189531044874,-258.96189990589414,-259.0619045013396,-259.161909096785,-259.2619136922304,-259.3619182876758,-259.46192288312125,-259.56192747856664,-259.66193207401204,-259.76193666945744,-259.8619412649029,-259.9619458603483,-260.0619504557937,-260.1619550512391,-260.26195964668455,-260.36196424212994,-260.46196883757534,-260.56197343302074,-260.6619780284662,-260.7619826239116,-260.861987219357,-260.9619918148024,-261.06199641024784,-261.16200100569324,-261.26200560113864,-261.36201019658404,-261.4620147920295,-261.5620193874749,-261.6620239829203,-261.7620285783657,-261.8620331738111,-261.96203776925654,-262.06204236470194,-262.16204696014734,-262.26205155559273,-262.3620561510382,-262.4620607464836,-262.562065341929,-262.6620699373744,-262.76207453281984,-262.86207912826524,-262.96208372371063,-263.06208831915603,-263.1620929146015,-263.2620975100469,-263.3621021054923,-263.4621067009377,-263.56211129638314,-263.66211589182853,-263.76212048727393,-263.86212508271933,-263.9621296781648,-264.0621342736102,-264.1621388690556,-264.262143464501,-264.36214805994643,-264.46215265539183,-264.56215725083723,-264.66216184628263,-264.7621664417281,-264.8621710371735,-264.9621756326189,-265.0621802280643,-265.16218482350973,-265.26218941895513,-265.36219401440053,-265.4621986098459,-265.5622032052913,-265.6622078007368,-265.7622123961822,-265.8622169916276,-265.962221587073,-266.06222618251843,-266.1622307779638,-266.2622353734092,-266.3622399688546,-266.4622445643001,-266.5622491597455,-266.6622537551909,-266.7622583506363,-266.8622629460817,-266.9622675415271,-267.0622721369725,-267.1622767324179,-267.2622813278634,-267.3622859233088,-267.4622905187542,-267.56229511419957,-267.662299709645,-267.7623043050904,-267.8623089005358,-267.9623134959812,-268.0623180914267,-268.1623226868721,-268.2623272823175,-268.36233187776287,-268.4623364732083,-268.5623410686537,-268.6623456640991,-268.7623502595445,-268.86235485499,-268.9623594504354,-269.06236404588077,-269.16236864132617,-269.26237323677157,-269.362377832217,-269.4623824276624,-269.5623870231078,-269.6623916185532,-269.76239621399867,-269.86240080944407,-269.96240540488947,-270.06241000033486,-270.1624145957803,-270.2624191912257,-270.3624237866711,-270.4624283821165,-270.56243297756197,-270.66243757300737,-270.76244216845276,-270.86244676389816,-270.9624513593436,-271.062455954789,-271.1624605502344,-271.2624651456798,-271.36246974112527,-271.46247433657066,-271.56247893201606,-271.66248352746146,-271.7624881229069,-271.8624927183523,-271.9624973137977,-272.0625019092431,-272.16250650468857,-272.26251110013396,-272.36251569557936,-272.46252029102476,-272.5625248864702,-272.6625294819156,-272.762534077361,-272.8625386728064,-272.96254326825186,-273.06254786369726,-273.16255245914266,-273.26255705458806,-273.36256165003346,-273.4625662454789,-273.5625708409243,-273.6625754363697,-273.7625800318151,-273.86258462726056,-273.96258922270596,-274.06259381815136,-274.16259841359675,-274.2626030090422,-274.3626076044876,-274.462612199933,-274.5626167953784,-274.66262139082386,-274.76262598626926,-274.86263058171465,-274.96263517716005,-275.0626397726055,-275.1626443680509,-275.2626489634963,-275.3626535589417,-275.46265815438716,-275.56266274983255,-275.66266734527795,-275.76267194072335,-275.8626765361688,-275.9626811316142,-276.0626857270596,-276.162690322505,-276.26269491795045,-276.36269951339585,-276.46270410884125,-276.56270870428665,-276.6627132997321,-276.7627178951775,-276.8627224906229,-276.9627270860683,-277.0627316815137,-277.16273627695915,-277.26274087240455,-277.36274546784995,-277.46275006329535,-277.5627546587408,-277.6627592541862,-277.7627638496316,-277.862768445077,-277.96277304052245,-278.06277763596785,-278.16278223141325,-278.26278682685864,-278.3627914223041,-278.4627960177495,-278.5628006131949,-278.6628052086403,-278.76280980408575,-278.86281439953115,-278.96281899497654,-279.06282359042194,-279.1628281858674,-279.2628327813128,-279.3628373767582,-279.4628419722036,-279.56284656764905,-279.66285116309444,-279.76285575853984,-279.86286035398524,-279.9628649494307,-280.0628695448761,-280.1628741403215,-280.2628787357669,-280.36288333121234,-280.46288792665774,-280.56289252210314,-280.66289711754854,-280.76290171299394,-280.8629063084394,-280.9629109038848,-281.0629154993302,-281.1629200947756,-281.26292469022104,-281.36292928566644,-281.46293388111184,-281.56293847655724,-281.6629430720027,-281.7629476674481,-281.8629522628935,-281.9629568583389,-282.06296145378434,-282.16296604922974,-282.26297064467514,-282.36297524012053,-282.462979835566,-282.5629844310114,-282.6629890264568,-282.7629936219022,-282.86299821734764,-282.96300281279304,-283.06300740823843,-283.16301200368383,-283.2630165991293,-283.3630211945747,-283.4630257900201,-283.5630303854655,-283.66303498091094,-283.76303957635633,-283.86304417180173,-283.96304876724713,-284.0630533626926,-284.163057958138,-284.2630625535834,-284.3630671490288,-284.4630717444742,-284.56307633991963,-284.66308093536503,-284.76308553081043,-284.8630901262558,-284.9630947217013,-285.0630993171467,-285.1631039125921,-285.2631085080375,-285.36311310348293,-285.46311769892833,-285.5631222943737,-285.6631268898191,-285.7631314852646,-285.86313608071,-285.9631406761554,-286.0631452716008,-286.16314986704623,-286.2631544624916,-286.363159057937,-286.4631636533824,-286.5631682488279,-286.6631728442733,-286.7631774397187,-286.8631820351641,-286.9631866306095,-287.0631912260549,-287.1631958215003,-287.2632004169457,-287.3632050123912,-287.4632096078366,-287.563214203282,-287.66321879872737,-287.7632233941728,-287.8632279896182,-287.9632325850636,-288.063237180509,-288.1632417759545,-288.2632463713999,-288.36325096684527,-288.46325556229067,-288.56326015773607,-288.6632647531815,-288.7632693486269,-288.8632739440723,-288.9632785395177,-289.06328313496317,-289.16328773040857,-289.26329232585397,-289.36329692129937,-289.4633015167448,-289.5633061121902,-289.6633107076356,-289.763315303081,-289.86331989852647,-289.96332449397187,-290.06332908941727,-290.16333368486266,-290.2633382803081,-290.3633428757535,-290.4633474711989,-290.5633520666443,-290.66335666208977,-290.76336125753517,-290.86336585298056,-290.96337044842596,-291.0633750438714,-291.1633796393168,-291.2633842347622,-291.3633888302076,-291.46339342565307,-291.56339802109846,-291.66340261654386,-291.76340721198926,-291.8634118074347,-291.9634164028801,-292.0634209983255,-292.1634255937709,-292.2634301892163,-292.36343478466176,-292.46343938010716,-292.56344397555256,-292.66344857099796,-292.7634531664434,-292.8634577618888,-292.9634623573342,-293.0634669527796,-293.16347154822506,-293.26347614367046,-293.36348073911586,-293.46348533456126)
net_rate=c(0.03838317587924113, 0.03838317587924113,0.03838317587924113,0.03838317587924113,0.03838317587924113,0.03838317587924113,0.03838317587924113,0.03838317587924113,0.03838317587924113,0.03838317587924113,0.03838317587924113,0.03838317587924113,0.03838317587924113,0.03838317587924113,0.03838317587924113,0.03838317587924113,0.03838317587924113,0.03838317587924113,0.03838317587924113,0.03838317587924113,0.03818444634665841,0.03575628830736021,0.03311738729780402,0.026146059109094077,0.017524359958490204,0.006139663916771313,-0.0024710467915986965,-0.006889836338483097,-0.011705335301869813,-0.015207951200940588,-0.019116455607615265,-0.02069158444172286,-0.021880324701324456,-0.02457332018463562,-0.029318992175908196,-0.038977107962917215,-0.050317310593674065,-0.06024618056147101,-0.07198990594468557,-0.08430429081643244,-0.11256703866256537,-0.15406730067826332,-0.20747756495744926,-0.24838198670750303,-0.2776305702873642,-0.3003207844640647,-0.3213889144561353,-0.32645277398594164,-0.31913732488475255,-0.3077596017563393,-0.2954695491102501,-0.2811666338043026,-0.2648157545620186,-0.24147270986520564,-0.22312334396199487,-0.20442140520592303,-0.1849817126358829,-0.16405050649518874,-0.14663858538014776,-0.13038542302825654,-0.11671075849498763,-0.10060376732452787,-0.0888535766880824,-0.07826348168980518,-0.07012356912043265,-0.06428341329008473,-0.058057866313781785,-0.05326419899369074,-0.04949746539357803,-0.04532833813365353,-0.04244149903197819,-0.04002229150821027,-0.03847231115285086,-0.036947276188655336,-0.03546398161390839,-0.03392471308028925,-0.03258954513101059,-0.030915668079070025,-0.02897029827931809,-0.02769756130978776,-0.026502346992833173,-0.025745481310115576,-0.024827184387913436,-0.02416068462186057,-0.02374273439122358,-0.023324175733622957,-0.022851417412049938,-0.022520139128760185,-0.02203579094329012,-0.021717357383246434,-0.021329291149162738,-0.0212048262979176,-0.02116404518321092,-0.021069987954287453,-0.02097386315975515,-0.020872826725595574,-0.020791581127229303,-0.020748586192464755,-0.020708021546430946,-0.020642044870467564,-0.020642044870467564,-0.020640753433292327,-0.02062385344024864,-0.02060992611928329,-0.02060410097781716,-0.02059660398960182,-0.020587723022866072,-0.02057052932662355,-0.02057052932662355,-0.02057052932662355,-0.0205649734486917,-0.020555801426150443,-0.020555801426150443,-0.02054764535777472,-0.02054764535777472,-0.02054764535777472,-0.020544179212104958,-0.020544179212104958,-0.020544179212104958,-0.020535240380987998,-0.020523093443765354,-0.020523093443765354,-0.02051867235195625,-0.02051867235195625,-0.02051867235195625,-0.02051227879211817,-0.02051227879211817,-0.0205039007125101,-0.0205039007125101,-0.0205039007125101,-0.020495024906143466,-0.020495024906143466,-0.020495024906143466,-0.020486035511559537,-0.020486035511559537,-0.020477949819075546,-0.020471628051844624,-0.020457904156861294,-0.020438915331917315,-0.02039552071770992,-0.02039552071770992,-0.020367834588413885,-0.02033837624549615,-0.020326039245238563,-0.020322387697727592,-0.02029752109647386,-0.020270845497747537,-0.0202355481752342,-0.02022649184103389,-0.02017938137943554,-0.020077265096011036,-0.019963873577979675,-0.01990357807019824,-0.019837935607976486,-0.019745771615739583,-0.01967093160451631,-0.019597146020042262,-0.019464266929336137,-0.01925061632686507,-0.019004105008124328,-0.01878879246403809,-0.018474330991123514,-0.01823844784069016,-0.018045085298583962,-0.017717042853541115,-0.01750726088101082,-0.017247156714067933,-0.01688208000675219,-0.016642124958593817,-0.016216888609634172,-0.015831528056167936,-0.015398354091074581,-0.014933712119903348,-0.01448647717687751,-0.013765795400275983,-0.013251261018766187,-0.01225111045118275,-0.011474145247492127,-0.010809940531954602,-0.00974810143140856,-0.008863944543721091,-0.00777535004312636,-0.00637470062207929,-0.005106943413658519,-0.003851316680572772,-0.0023131863475522488,-0.0005854660138950006,0.0008511298700155332,0.002642264846699045,0.004474825263566138,0.006368516912179809,0.00860769598300432,0.010354613874342064,0.01271260045479508,0.015338013998480447,0.018196621725952718,0.020708285899303146,0.023740709458832877,0.026659974162755885,0.029842373876810487,0.03323012304589245,0.03722435240523785,0.040916189987753704,0.04510254949619947,0.049507736452214006,0.053025334641890715,0.05630642445154013,0.059278243762038225,0.062324478574182045,0.06475166279666109,0.06672758539655442,0.0684332672303713,0.07001111052937081,0.07179562663971689,0.07302266336736564,0.07407574430885354,0.07478323686863698,0.07562160223863902,0.07624233811657984,0.07669107579207429,0.07693808196866693,0.07715369353310009,0.07724506660148167,0.07729494337629242,0.07739429870052018,0.0773814131912389,0.07737015125090255,0.07736828511299151,0.07734319398253359,0.07732679511653265,0.07732679511653265,0.07732746690103305,0.07732394446523289,0.07731045271949932,0.0773056067077244,0.07730928884395133,0.07730653492401877,0.0772982536383416,0.0772982536383416,0.07730560720897094,0.07730560720897094,0.07730439290040665,0.07729481063575909,0.07730223911694159,0.07729538785069628,0.07727247409089558,0.07727247409089558,0.07727245173928617,0.07726214476839754,0.07726956927113575,0.07726956927113575,0.07725804372784721,0.07725592641222456,0.07723968722906392,0.07723968722906392,0.07724336992118654,0.0772403908431252,0.07722968647096415,0.0772417575462011,0.0772417575462011,0.07723718863240912,0.07723054628360408,0.0772355299482302,0.0772308282041135,0.07724646456448492,0.07724835462346184,0.07725779817658011,0.07726969057110408,0.07727648747615598,0.0773334142418899,0.07735043358308938,0.07737835202120809,0.07742877157625853,0.07743091076988985,0.07745878807938997,0.07748743453626235,0.0775182710320668,0.0775182710320668,0.07757855900532268,0.07763399962925405,0.07769747222176818,0.07778854504485107,0.07793296573337304,0.0780082248562715,0.07806779531012499,0.0781436194212113,0.07830080969216284,0.078419396354246,0.07851500072832401,0.0786048676735111,0.07876061915458711,0.07887968535052131,0.07892835683180427,0.07902314983034675,0.07911458710728447,0.07924248532952764,0.07937892101317666,0.07950250866943176,0.07957894805571628,0.07968057076012401,0.07970691924444737,0.0798343987211591,0.07993155613286476,0.08004432188161162,0.08005169278860434,0.08024251238021586,0.08004161259355144,0.07951193069780117,0.07814468487639323,0.07613588001296032,0.07199162905303194,0.06492620824513501,0.04571895281395295,0.019027467663163586,-0.0178251712759701,-0.055809957999060564,-0.09824585303830238,-0.1602306825074999,-0.23410774533072437,-0.32039179239738436,-0.39551039933030185,-0.44899367259633327,-0.47244560178242656,-0.47500269107553855,-0.4755753718218186,-0.47542793606132333,-0.4752952224039777,-0.4751396488739789,-0.4750432442212207,-0.4748053260673804,-0.474610957148247,-0.4742970881250882,-0.47371270734005827,-0.4697231020772815,-0.45774522247160837,-0.4382446283638755,-0.411062676420536,-0.3584281756114584,-0.29955541582118783,-0.22942073317254102,-0.15143313513400058,-0.07480664071030219,-0.022517859841081685,0.009383635350063483,0.02905419553890623,0.03937628697995343,0.04586033299696718,0.049547925854205574,0.05178465652552626,0.05419349138686625,0.0552690063004452,0.05657671650755296,0.05753512476896431,0.05942107384119036,0.06197904649072491,0.06519879297892267,0.07200012733527958,0.08025366218033239,0.0917440904084456,0.10875914891320146,0.12407545356428258,0.1414619933840969,0.1593092635061549,0.17908560907244406,0.19891690022891986,0.21390409727036908,0.2293260657372703,0.23611161475010423,0.24134439504131255,0.24421911478748667,0.2459626004132539,0.24627076971231193,0.24659231556789266,0.246662437161466,0.24667359847540146,0.246656078511964,0.24647295061193125,0.24572931060625075,0.24222477878331203,0.2341795728989114,0.21926676588053254,0.20083052943062962,0.18124684513776623,0.15801727735340573,0.13096970315750256,0.10933047389139582,0.09049448641477045,0.07342246690660473,0.06614898655359373,0.059166815971869326,0.054725707984633,0.050366010468052315,0.048555111175387654,0.046380455512203454,0.04473983810960689,0.04351204928543119,0.04267076791763666,0.04160108852866439,0.04123084613159386,0.04100243716895761,0.04077965998698831,0.04061553838947475,0.04043772994903725,0.04025153048899133,0.04000933373542423,0.03988591474829587,0.03973669416526489,0.03966388267709369,0.03949944032060106,0.03940751605181878,0.039291145787369,0.03909493120337368,0.03896975049991615,0.03889222219895023,0.03882343346068853,0.03870284327059834,0.038622486759662254,0.038487328176263214,0.03840369506571663,0.0383153717197654,0.03819910448898753,0.03816536949073019,0.03810057465467783,0.03806438519788137,0.03796801501951821,0.03789567991239442,0.0378589974441523,0.03779526164549558,0.03764394529263363,0.03752795576269096,0.037367253196751056,0.03721987596576236,0.037114365873407475,0.03694702656825675,0.0368589516011588,0.03663736436451856,0.036349872904023896,0.03610303556119945,0.03591674693732063,0.03554008164285041,0.03504918842810375,0.034590520153743906,0.03364866364940235,0.03281096279305638,0.03191312395337426,0.030680615750112123,0.029370305314694416,0.02807791982758432,0.026012811639277676,0.023738930740638167,0.020626553812906366,0.016888460359401346,0.012060756616034188,0.005669293139524336,-0.0004600209506567317,-0.009730910567283738,-0.0200746072492448,-0.03538963870070006,-0.054988747808148296,-0.07273316220268111,-0.09316138278338953,-0.11051192745978701,-0.12645290805439036,-0.13573906995691415,-0.14290364134174804,-0.14755634568050796,-0.15048098984034392,-0.15172606288060284,-0.15275321566605146,-0.15310308276240928,-0.15324486155500183,-0.15327866764710904,-0.15323545383170253,-0.15323754826229974,-0.1531936423617743,-0.1527257359490418,-0.15254350597675667,-0.1515852961426667,-0.15104179920738867,-0.14907108151364806,-0.14366344982117638,-0.13595961209568652,-0.12889538746942206,-0.11715304107220223,-0.09875553424120606,-0.08837505568577743,-0.07965450052058573,-0.06843381557222285,-0.06089768524500496,-0.055439901263769846,-0.04438878416124414,-0.03259118837168811,-0.024382214521001956,-0.01543543951274292,-0.007005377320128285,0.000334513582114232,0.007095326207731366,0.01576965691881794,0.02322217095250643,0.02790899915140614,0.030693002154371384,0.032391531206661064,0.033825030122633985,0.034516697104598794,0.03517976063382295,0.035520600602943694,0.035720257133942716,0.0358120212809827,0.03589055613280802,0.03594021822420338,0.036034036524172836,0.03611235602777716,0.0361811515549398,0.03623544186585003,0.03627798488699482,0.036307380950353185,0.0363273504757332,0.03632932896800418,0.03634492148724349,0.03635771000687264,0.036362399705769904,0.03636583841681089,0.03636501566738051,0.03638959603764123,0.03639810200786544,0.03639421515380145,0.03639334103968621,0.03639334103968621,0.036398054472590424,0.03640841952535559,0.03639514386594181,0.03639514386594181,0.03639339599628585,0.03638809759441478,0.03638068414967049,0.03640082964571852,0.03641910175853553,0.03645329765580534,0.03645329765580534,0.03645329765580534,0.036460912140964405,0.03650637189717675,0.03650426663477931,0.03652493099143925,0.03652493099143925,0.03653354365325821,0.03653354365325821,0.03653650807410698,0.03653684443525363,0.03655963015150643,0.03657911854999079,0.036593367566283425,0.036622598550107056,0.03664724712763617,0.03665644478054847,0.036666318495937864,0.036678589628035135,0.03667992941017361,0.036683528474369856,0.036683528474369856,0.036683528474369856,0.036683528474369856,0.036683528474369856,0.03668328924490811,0.03669079601711642,0.03669079601711642,0.03669417343018942,0.03673142824096428,0.03673142824096428,0.03673142824096428,0.036734026341561116,0.036737150722422236,0.03674817695861613,0.03674817695861613,0.03674817695861613,0.03674817695861613,0.036757130745321095,0.03676533328786912,0.03676533328786912,0.03676819040031183,0.036776032028858714,0.03678524653052015,0.036801136445032384,0.036819997287165285,0.036842886686385364,0.036856754092947565,0.036856754092947565,0.036866485950596516,0.03687324014868711,0.036891878408750405,0.03690606532828462,0.036918941741018924,0.03692741985880702,0.03693655256054093,0.0369559644097896,0.0369559644097896,0.03696221037431086,0.03696221037431086,0.036970192825215124,0.036970192825215124,0.036970454598914335,0.03697437281773643,0.03697437281773643,0.03697437281773643,0.036978148482972824,0.03697655584709942,0.03697269755911074,0.03697996940586664,0.03697996940586664,0.03698416129867102,0.03699400210829752,0.037000388007667716,0.037000388007667716,0.037000388007667716,0.03700497861260916,0.0370136816466336,0.03701289070339527,0.037016584508781425,0.03702794883321668,0.03702794883321668,0.03702794883321668,0.03702794883321668,0.03702794883321668,0.03702794883321668,0.03702794883321668,0.03702794883321668,0.03702794883321668,0.0370308324744542,0.03703126720213831,0.03703610285233183,0.03703610285233183,0.037033999104726635,0.03703187783679253,0.03703187783679253,0.037030108295624795,0.037030108295624795,0.037044082471071875,0.037051549877438396,0.03705514910435086,0.03706524758868443,0.037070360923607396,0.0370843216567114,0.0370843216567114,0.03709453557491766,0.03710961813426463,0.037124778325432456,0.037142039543584596,0.03717905496850806,0.03718285199529311,0.03720671951742633,0.03721560101882267,0.03722702860115962,0.03724412967970939,0.037247695297134197,0.03725054814870032,0.037271295707418016,0.037282016584089424,0.03729942005758762,0.03730307546773572,0.03732299193322398,0.03733336388092028,0.03733336388092028,0.03733336388092028,0.03733336388092028,0.037347104808452554,0.0373596406572306,0.03738508590027238,0.03740422230611484,0.03745178373515447,0.037465765981087536,0.037465765981087536,0.03747424324072772,0.03748753558430042,0.03750690862807693,0.03751226623512716,0.037517180663775296,0.03752160339287351,0.0375219995882965,0.03753536126356265,0.037541593842217266,0.03754786075922001,0.03754786075922001,0.037560075564004355,0.03756284538574267,0.03756284538574267,0.03757024298029065,0.03758218546622703,0.03758218546622703,0.03758218546622703,0.03761721129954625,0.03761721129954625,0.03761721129954625,0.03761721129954625,0.03761721129954625,0.03761721129954625,0.037624783936526164,0.037636263513052055,0.037636263513052055,0.037636263513052055,0.03763297569052538,0.03763297569052538,0.03763297569052538,0.03764238983843163,0.03764238983843163,0.03766833421802629,0.037671490555179356,0.037671490555179356,0.037671490555179356,0.037671490555179356,0.03768867439221744,0.03768867439221744,0.03768983010825939,0.03768983010825939,0.0376949888348058,0.0376949888348058,0.037708509138526546,0.037708509138526546,0.037708509138526546,0.03772183789745094,0.03772183789745094,0.03772387506963069,0.03772387506963069,0.03773221174417464,0.03773221174417464,0.0377383103950408,0.03773852038787939,0.037747814128702505,0.03775679236273434,0.037764280791766656,0.03777556680542976,0.03777818156336119,0.03777818156336119,0.03777818156336119,0.03778739643541457,0.037795291749872374,0.03781371769373946,0.037818846779383644,0.037847562447649336,0.037897466589338104,0.037897466589338104,0.03791578343537828,0.03793703127886462,0.03796564462760747,0.03804661834949377,0.038088211983258076,0.038088211983258076,0.038088211983258076,0.038111101540009136,0.03811361203085896,0.03816593951200521,0.03820659826263623,0.03823011885810147,0.038271170219467215,0.03833830649068808,0.03833830649068808,0.038377778950822665,0.038478652937241745,0.038534809389289396,0.03857843568852023,0.03871289481292729,0.03884738777392197,0.03902697571568113,0.03902697571568113,0.03923407944439205,0.03938088692442101,0.039545314548904364,0.03969651771292549,0.03990260916264795,0.04013236996927254,0.040289477753182104,0.040658335997777295,0.040962369705669514,0.041450357207031975,0.041901603779355576,0.04264798303486354,0.04333400226586153,0.0441104985570353,0.04546138953498827,0.04670160874609551,0.04801613330107878,0.04996471013098374,0.0519483188554579,0.0539771793871518,0.05672691279004058,0.05898933969359911,0.0611354382912411,0.06299982117250694,0.06446424303130546,0.06535270833186999,0.06587507932323337,0.06657361597317686,0.06680209362090037,0.06699813173098361,0.06719550509271592,0.06734556052667721,0.06742420281844366,0.06753024567095045,0.06758598739532445,0.06761728746762358,0.06765273802462883,0.06770301555768812,0.0677780086061635,0.0678631477379743,0.06792026038482124,0.06800160102518434,0.06803542840292086,0.06808462778656839,0.06811013994217545,0.06820130328630374,0.06829061347214611,0.06831044230513583,0.06850642522635125,0.06868897327737651,0.06886445024058431,0.0690679403799541,0.06935796384060965,0.06977785633659088,0.07037957606788224,0.07074319047865246,0.07137837333854183,0.07188475162821185,0.07283796325678821,0.07352598676165653,0.07486296066470129,0.07579383888444902,0.07742000501740921,0.07848680849587983,0.08009614163737333,0.08213013391694474,0.08525918615857749,0.08884591046740174,0.09316420725542536,0.09771684506085553,0.1029794608961398,0.10628395673630751,0.11097924658748685,0.11751602459835271,0.1256041766885541,0.13266507235531302,0.1412929637277848,0.15460299925979396,0.16687585785641484,0.18740894855023352,0.20880071113820878,0.24345473575933668,0.27243386072502984,0.2995610150071459,0.336868230893304,0.3684743092002975,0.422242380671362,0.45981978478907326,0.4956534431679079,0.5365668393438401,0.5749994993310655,0.5994722136098467,0.624081472960658,0.6153067660204679,0.5946424903443152,0.57020592242837,0.5395197223479746,0.4832383560971759,0.4255933275219177,0.3630605806375746,0.28301862570027453,0.227209894269992,0.16382841446217997,0.11079098905693135,0.054784675756385286,0.028429346237416272,-0.007196535644256585,-0.039943578438262135,-0.0679921675667481,-0.09915020543034347,-0.12752889876022735,-0.15263903569053755,-0.18258810948313417,-0.20674595319923345,-0.237050442043128,-0.25710548137849454,-0.28672661554721784,-0.31049893746503693,-0.3357347816921832,-0.3599601386934143,-0.37747776029772034,-0.396392304079834,-0.4112967635319134,-0.4112967635319134,-0.4112967635319134,-0.4112967635319134,-0.4112967635319134)
[truncated: 477,357 more chars]
