# Supplementary material for: Multiple drivers and lineage-specific insect extinctions during the Permo–Triassic
Source: Nat Commun. 2022 Dec 6;13:7512. doi: 10.1038/s41467-022-35284-4 (PMC9726944; doi:10.1038/s41467-022-35284-4)
Supplement: Supplementary file 7 — Source Data [file 41467_2022_35284_MOESM7_ESM.zip › Source_Data/Figure3_SupplementaryFigure18_Tables_3-11/MBD6_data.txt]

Driver	Speciation	Extinction	ShrinkageSpeciation	ShrinkageExtinction
Diversity dependence	-2.1488	-0.8541	0.936	0.8378
Atmospheric Carbon	8.3149E-5	-0.0004	0.8425	0.9269
Atmospheric Oxygen	-7.291	-0.3191	0.9859	0.8663
Continental fragmentation	29.6083	-75.3476	0.9838	0.9964
Gymnosperms	-0.9792	-13.2928	0.8215	0.9885
Polypodiales	-25.2355	40.4752	0.998	0.9992
Spore-Plants	-3.1484	-27.98	0.9607	0.9984
Temperature	-0.0077	0.1532	0.8523	0.9815
non-Polypodiales	5.6409	7.6078	0.9792	0.9863
