# Supplementary material for: Multiple drivers and lineage-specific insect extinctions during the Permo–Triassic
Source: Nat Commun. 2022 Dec 6;13:7512. doi: 10.1038/s41467-022-35284-4 (PMC9726944; doi:10.1038/s41467-022-35284-4)
Supplement: Supplementary file 7 — Source Data [file 41467_2022_35284_MOESM7_ESM.zip › Source_Data/Figure3_SupplementaryFigure18_Tables_3-11/RTT_MBD-plotadd.R]

library(scales)
par(mfrow=c(3,4))

##### MBD Results Permo_Triassic####

data<-read.table("MBD data.txt", h=T, sep=",")

barplot(data$Speciation, col="#4c4cec", horiz=T, cex.names=0.7, las=1, xaxt="n", main="A", cex.main=1, xlim=c(-2,2), xlab="Correlation parameter for origination rate", ylab="Permo_Triassic")
axis(1, at = seq(-2, 2, by = 0.5), las=1, cex.axis=1)
abline(v=c(0), col="grey",lty="dashed",lwd="1")

barplot(data$Extinction, col="#e34a33", horiz=T, cex.names=0.7, las=1, xaxt="n", main="B", cex.main=1, xlim=c(-2,2), xlab="Correlation parameter for extinction rate")
axis(1, at = seq(-2, 2, by = 0.5), las=1, cex.axis=1)
abline(v=c(0), col="grey",lty="dashed",lwd="1")


##### MBD Results Roadian-Wordian boundary####

data<-read.table("MBD4_data.txt", h=T, sep=",")

barplot(data$Speciation, col="#4c4cec", horiz=T, cex.names=0.7, las=1, xaxt="n", main="C", cex.main=1, xlim=c(-1,1), xlab="Correlation parameter for origination rate", ylab="R/W boundary")
axis(1, at = seq(-1, 1, by = 0.25), las=1, cex.axis=1)
abline(v=c(0), col="grey",lty="dashed",lwd="1")

barplot(data$Extinction, col="#e34a33", horiz=T, cex.names=0.7, las=1, xaxt="n", main="D", cex.main=1, xlim=c(-1,1), xlab="Correlation parameter for extinction rate")
axis(1, at = seq(-1, 1, by = 0.25), las=1, cex.axis=1)
abline(v=c(0), col="grey",lty="dashed",lwd="1")


##### MBD Results LPME####

data<-read.table("MBD2_data.txt", h=T, sep=",")

barplot(data$Speciation, col="#4c4cec", horiz=T, cex.names=0.7, las=1, xaxt="n", main="E", cex.main=1, xlim=c(-2,2), ylab="LPME")
axis(1, at = seq(-2, 2, by = 0.5), las=1, cex.axis=1)
abline(v=c(0), col="grey",lty="dashed",lwd="1")

barplot(data$Extinction, col="#e34a33", horiz=T, cex.names=0.7, las=1, xaxt="n", main="F", cex.main=1, xlim=c(-2,2))
axis(1, at = seq(-2, 2, by = 0.5), las=1, cex.axis=1)
abline(v=c(0), col="grey",lty="dashed",lwd="1")


##### MBD Results Ladinian-Carnian boundary####

data<-read.table("MBD3_data.txt", h=T, sep=",")

barplot(data$Speciation, col="#4c4cec", horiz=T, cex.names=0.7, las=1, xaxt="n", main="G", cex.main=1, xlim=c(-1,1), ylab="L/C boundary")
axis(1, at = seq(-1, 1, by = 0.25), las=1, cex.axis=1)
abline(v=c(0), col="grey",lty="dashed",lwd="1")

barplot(data$Extinction, col="#e34a33", horiz=T, cex.names=0.7, las=1, xaxt="n", main="H", cex.main=1, xlim=c(-2,2))
axis(1, at = seq(-2, 2, by = 0.5), las=1, cex.axis=1)
abline(v=c(0), col="grey",lty="dashed",lwd="1")


##### MBD Results Permian period####

data<-read.table("MBD5_data.txt", h=T, sep=",")

barplot(data$Speciation, col="#4c4cec", horiz=T, cex.names=0.7, las=1, xaxt="n", main="I", cex.main=1, xlim=c(-2,2), ylab="Permian period")
axis(1, at = seq(-2, 2, by = 0.5), las=1, cex.axis=1)
abline(v=c(0), col="grey",lty="dashed",lwd="1")

barplot(data$Extinction, col="#e34a33", horiz=T, cex.names=0.7, las=1, xaxt="n", main="J", cex.main=1, xlim=c(-2,2))
axis(1, at = seq(-2, 2, by = 0.5), las=1, cex.axis=1)
abline(v=c(0), col="grey",lty="dashed",lwd="1")


##### MBD Results Triassic period####

data<-read.table("MBD6_data.txt", h=T, sep=",")

barplot(data$Speciation, col="#4c4cec", horiz=T, cex.names=0.7, las=1, xaxt="n", main="K", cex.main=1, xlim=c(-2,2), ylab="Triassic period")
axis(1, at = seq(-2, 2, by = 0.5), las=1, cex.axis=1)
abline(v=c(0), col="grey",lty="dashed",lwd="1")

barplot(data$Extinction, col="#e34a33", horiz=T, cex.names=0.7, las=1, xaxt="n", main="L", cex.main=1, xlim=c(-2,2))
axis(1, at = seq(-2, 2, by = 0.5), las=1, cex.axis=1)
abline(v=c(0), col="grey",lty="dashed",lwd="1")


dev.print(pdf, file="RTT_MBD_all.pdf", width=8.27, height=11.7)
