# Supplementary material for: Multiple drivers and lineage-specific insect extinctions during the Permo–Triassic
Source: Nat Commun. 2022 Dec 6;13:7512. doi: 10.1038/s41467-022-35284-4 (PMC9726944; doi:10.1038/s41467-022-35284-4)
Supplement: Supplementary file 7 — Source Data [file 41467_2022_35284_MOESM7_ESM.zip › Source_Data/Figure3_SupplementaryFigure18_Tables_3-11/MBD data.txt]

Driver	Speciation	Extinction	ShrinkageSpeciation	ShrinkageExtinction
Diversity dependence	-0.6953	-0.1697	0.6096	0.3492
Atmospheric Carbon	-0.0001	2.3589E-6	0.7437	0.5743
Atmospheric Oxygen	-1.5249	-0.3251	0.8024	0.4827
Continental fragmentation	21.0655	-21.8994	0.9548	0.9592
Gymnosperms	2.2448	-5.0208	0.7965	0.9219
Polypodiales	-30.8302	12.3112	0.9986	0.9902
Spore-Plants	0.1989	0.3314	0.8191	0.8105
Temperature	-0.0264	-0.0009	0.7948	0.6388
non-Polypodiales	3.4209	2.7087	0.9253	0.9041
