# Supplementary material for: Multiple drivers and lineage-specific insect extinctions during the Permo–Triassic
Source: Nat Commun. 2022 Dec 6;13:7512. doi: 10.1038/s41467-022-35284-4 (PMC9726944; doi:10.1038/s41467-022-35284-4)
Supplement: Supplementary file 7 — Source Data [file 41467_2022_35284_MOESM7_ESM.zip › Source_Data/Figure3_SupplementaryFigure18_Tables_3-11/MBD2_data.txt]

Driver	Speciation	Extinction	ShrinkageSpeciation	ShrinkageExtinction
Diversity dependence	2.0857	-1.1768	0.8949	0.793
Atmospheric Carbon	0	8.9765E-7	0.8719	0.8559
Atmospheric Oxygen	3.9582	-0.2889	0.9469	0.758
Continental fragmentation	-19.4186	-1.6232	0.9831	0.8706
Gymnosperms	2.2649	-7.1985	0.885	0.9604
Polypodiales	-0.0013	4.4297E-4	0.8602	0.8493
Spore-Plants	-1.4504	0.0761	0.9442	0.8556
Temperature	-0.0329	3.2867E-5	0.9119	0.7524
non-Polypodiales	0.2455	3.8683	0.7933	0.9504
