# Supplementary material for: Multiple drivers and lineage-specific insect extinctions during the Permo–Triassic
Source: Nat Commun. 2022 Dec 6;13:7512. doi: 10.1038/s41467-022-35284-4 (PMC9726944; doi:10.1038/s41467-022-35284-4)
Supplement: Supplementary file 7 — Source Data [file 41467_2022_35284_MOESM7_ESM.zip › Source_Data/Figure3_SupplementaryFigure18_Tables_3-11/MBD3_data.txt]

Driver	Speciation	Extinction	ShrinkageSpeciation	ShrinkageExtinction
Diversity dependence	0.1164	0.3381	0.4754	0.5433
Atmospheric Carbon	0	-0.0001	0.8612	0.9549
Atmospheric Oxygen	-0.2081	-0.0059	0.8378	0.8544
Continental fragmentation	-0.2299	-0.4754	0.8535	0.8773
Gymnosperms	0.015	32.5182	0.7608	0.9963
Polypodiales	-0.2619	-0.0169	0.8667	0.8309
Spore-Plants	-0.0184	1.6853	0.8388	0.9683
Temperature	-0.0081	-1.09	0.7736	0.9991
non-Polypodiales	0.1895	18.1399	0.7336	0.9962
