# Supplementary material for: Multiple drivers and lineage-specific insect extinctions during the Permo–Triassic
Source: Nat Commun. 2022 Dec 6;13:7512. doi: 10.1038/s41467-022-35284-4 (PMC9726944; doi:10.1038/s41467-022-35284-4)
Supplement: Supplementary file 7 — Source Data [file 41467_2022_35284_MOESM7_ESM.zip › Source_Data/Figure3_SupplementaryFigure18_Tables_3-11/MBD5_data.txt]

Driver	Speciation	Extinction	ShrinkageSpeciation	ShrinkageExtinction
Diversity dependence	-0.8277	0.2945	0.6418	0.4488
Atmospheric Carbon	1.4926E-4	-0.0002	0.6536	0.7399
Atmospheric Oxygen	-4.2881	-2.9423	0.947	0.9024
Continental fragmentation	27.3863	-0.3735	0.9699	0.7818
Gymnosperms	1.2012	4.017	0.7063	0.889
Polypodiales	0.6374	0.4686	0.8573	0.8198
Spore-Plants	1.7154	11.5168	0.8957	0.99
Temperature	0.0202	-0.0031	0.7305	0.6647
non-Polypodiales	1.0701	-2.3617	0.7237	0.8706
