# Supplementary material for: Multiple drivers and lineage-specific insect extinctions during the Permo–Triassic
Source: Nat Commun. 2022 Dec 6;13:7512. doi: 10.1038/s41467-022-35284-4 (PMC9726944; doi:10.1038/s41467-022-35284-4)
Supplement: Supplementary file 7 — Source Data [file 41467_2022_35284_MOESM7_ESM.zip › Source_Data/Figure3_SupplementaryFigure18_Tables_3-11/MBD4_data.txt]

Driver	Speciation	Extinction	ShrinkageSpeciation	ShrinkageExtinction
Diversity dependence	-0.0259	-0.2502	0.2703	0.4558
Atmospheric Carbon	0	2.3102E-6	0.4105	0.4318
Atmospheric Oxygen	-0.0519	0.1166	0.314	0.473
Continental fragmentation	-0.082	-0.8361	0.4347	0.6041
Gymnosperms	-0.0162	0.57	0.3585	0.6237
Polypodiales	-0.0018	9.7442E-5	0.4295	0.4315
Spore-Plants	-0.0074	6.6707E-3	0.3944	0.4643
Temperature	-0.0012	2.4926E-3	0.3167	0.4936
non-Polypodiales	-0.127	-1.0055	0.3795	0.752
