# Supplementary material for: Multiple drivers and lineage-specific insect extinctions during the Permo–Triassic
Source: Nat Commun. 2022 Dec 6;13:7512. doi: 10.1038/s41467-022-35284-4 (PMC9726944; doi:10.1038/s41467-022-35284-4)
Supplement: Supplementary file 7 — Source Data [file 41467_2022_35284_MOESM7_ESM.zip › Source_Data/Figure3_SupplementaryFigure18_Tables_3-11/Sum_allMBD.xlsx]

## Sheet: Feuil1
			All interval (Permo-Triassic)			R/W			LPME			L/C			Permian			Triassic
			Summary Statistic	median	95% HPD Interval	Parameters	median	95% HPD interval	Parameters	median	95% HPD Interval	Parameters	median	95% HPD Interval	Parameters	median	95% HPD Interval	Parameters	median	95% HPD Interval
0 Diversity dependence			λ0	0.0724	[4.843E-4, 0.4762]	l0	0.3335	[0.0112, 1.1506]	l0	0.3484	[9.1542E-4, 1.2764]	l0	0.3835	[0.0115, 1.3199]	l0	0.2851	[1.6465E-3, 0.98]	l0	0.5049	[0.0559, 1.4246]
1 AtmosphericCarbon			μ0	0.2228	[1.3297E-3, 0.8564]	m0	0.4882	[0.014, 1.451]	m0	0.4598	[0.0116, 1.4412]	m0	0.4198	[4.6705E-3, 1.4094]	m0	0.6057	[0.0482, 1.7087]	m0	0.2718	[1.9441E-4, 0.9503]
2 AtmosphericOxygen			Gλ0_0	-0.6953	[-1.448, 0.1982]	Gl0_0	-0.0259	[-2.1271, 1.8338]	Gl0_0	2.0857	[-1.4726, 8.2998]	Gl0_0	0.1164	[-1.0453, 2.0384]	Gl0_0	-0.8277	[-1.9117, 0.0691]	Gl0_0	-2.1488	[-2.9476, -1.4322]
3 Fragmentation			Gλ0_1	-0.0001	[-0.0012, 3.9499E-4]	Gl0_1	0	[-0.0019, 1.6662E-3]	Gl0_1	0	[-0.0088, 4.8625E-3]	Gl0_1	0	[-0.0041, 2.9433E-3]	Gl0_1	1.4926E-4	[-0.0001, 4.4735E-4]	Gl0_1	8.3149E-5	[-0.0003, 6.1186E-4]
4 Gymnosperms			Gλ0_2	-1.5249	[-2.9965, 0.12]	Gl0_2	-0.0519	[-3.7964, 2.8628]	Gl0_2	3.9582	[-1.2356, 12.0288]	Gl0_2	-0.2081	[-15.1903, 9.6222]	Gl0_2	-4.2881	[-6.7509, -2.0505]	Gl0_2	-7.291	[-9.5014, -5.1782]
5 Polypodiales			Gλ0_3	21.0655	[-2.427, 47.9085]	Gl0_3	-0.082	[-44.3637, 29.622]	Gl0_3	-19.4186	[-395.2552, 37.8694]	Gl0_3	-0.2299	[-97.4472, 69.4701]	Gl0_3	27.3863	[-3.6136, 57.1765]	Gl0_3	29.6083	[-0.7398, 54.4182]
6 Spore-Plants			Gλ0_4	2.2448	[-0.6884, 6.4625]	Gl0_4	-0.0162	[-6.7293, 6.1707]	Gl0_4	2.2649	[-4.5384, 15.1251]	Gl0_4	0.015	[-9.8994, 23.5632]	Gl0_4	1.2012	[-1.6289, 5.7963]	Gl0_4	-0.9792	[-4.5281, 1.2253]
7 Temperature			Gλ0_5	-30.8302	[-44.8738, -19.5187]	Gl0_5	-0.0018	[-9.4838, 10.9702]	Gl0_5	-0.0013	[-21.6867, 25.8842]	Gl0_5	-0.2619	[-20.2213, 10.116]	Gl0_5	0.6374	[-5.9655, 25.4396]	Gl0_5	-25.2355	[-38.3041, -10.6357]
8 non-Polypodiales			Gλ0_6	0.1989	[-6.4519, 14.3636]	Gl0_6	-0.0074	[-7.4152, 6.8256]	Gl0_6	-1.4504	[-51.9712, 7.1806]	Gl0_6	-0.0184	[-14.9275, 15.5655]	Gl0_6	1.7154	[-2.3572, 13.0723]	Gl0_6	-3.1484	[-11.9014, 2.1546]
			Gλ0_7	-0.0264	[-0.1522, 0.0382]	Gl0_7	-0.0012	[-0.0849, 0.0637]	Gl0_7	-0.0329	[-0.364, 0.1141]	Gl0_7	-0.0081	[-0.3881, 0.1362]	Gl0_7	0.0202	[-0.0348, 0.1122]	Gl0_7	-0.0077	[-0.0739, 0.0804]
			Gλ0_8	3.4209	[0.9734, 5.1021]	Gl0_8	-0.127	[-4.6372, 2.4989]	Gl0_8	0.2455	[-4.4952, 8.8946]	Gl0_8	0.1895	[-3.0719, 6.0732]	Gl0_8	1.0701	[-0.6283, 2.8638]	Gl0_8	5.6409	[3.5588, 7.6032]
			Gμ0_0	-0.1697	[-0.9393, 0.3406]	Gm0_0	-0.2502	[-3.0874, 1.5379]	Gm0_0	-1.1768	[-4.3181, 0.8558]	Gm0_0	0.3381	[-0.6272, 1.8639]	Gm0_0	0.2945	[-0.4393, 1.4964]	Gm0_0	-0.8541	[-1.7276, -0.1175]
			Gμ0_1	2.3589E-6	[-0.0004, 4.3525E-4]	Gm0_1	2.3102E-6	[-0.0022, 2.0958E-3]	Gm0_1	8.9765E-7	[-0.004, 4.5939E-3]	Gm0_1	-0.0001	[-0.0556, 4.0491E-3]	Gm0_1	-0.0002	[-0.0005, 4.6283E-5]	Gm0_1	-0.0004	[-0.0007, 2.2247E-5]
			Gμ0_2	-0.3251	[-1.4964, 0.5619]	Gm0_2	0.1166	[-5.6091, 17.1023]	Gm0_2	-0.2889	[-6.6422, 3.3022]	Gm0_2	-0.0059	[-15.8408, 17.0042]	Gm0_2	-2.9423	[-5.0375, 0.1304]	Gm0_2	-0.3191	[-3.402, 2.8961]
			Gμ0_3	-21.8994	[-48.574, 2.2569]	Gm0_3	-0.8361	[-563.8765, 35.7958]	Gm0_3	-1.6232	[-145.2185, 45.3098]	Gm0_3	-0.4754	[-182.8487, 95.3737]	Gm0_3	-0.3735	[-38.5253, 25.4842]	Gm0_3	-75.3476	[-131.2031, -35.564]
			Gμ0_4	-5.0208	[-8.504, -1.5169]	Gm0_4	0.57	[-4.8817, 22.319]	Gm0_4	-7.1985	[-22.7294, 0.9237]	Gm0_4	32.5182	[-3.5544, 60.2627]	Gm0_4	4.017	[-0.3255, 7.9793]	Gm0_4	-13.2928	[-16.7764, -9.8605]
			Gμ0_5	12.3112	[-0.9476, 24.4872]	Gm0_5	9.7442E-5	[-9.4709, 9.6931]	Gm0_5	4.4297E-4	[-24.7322, 23.41]	Gm0_5	-0.0169	[-11.9377, 11.0321]	Gm0_5	0.4686	[-5.1889, 17.3398]	Gm0_5	40.4752	[21.4145, 57.1099]
			Gμ0_6	0.3314	[-4.6098, 11.9277]	Gm0_6	6.6707E-3	[-19.6512, 17.8137]	Gm0_6	0.0761	[-22.7127, 24.069]	Gm0_6	1.6853	[-14.0185, 204.2691]	Gm0_6	11.5168	[-0.5824, 26.95]	Gm0_6	-27.98	[-37.1274, -18.1788]
			Gμ0_7	-0.0009	[-0.0753, 0.0675]	Gm0_7	2.4926E-3	[-0.0985, 0.4781]	Gm0_7	3.2867E-5	[-0.1787, 0.1154]	Gm0_7	-1.09	[-1.7922, 0.1101]	Gm0_7	-0.0031	[-0.1059, 0.0815]	Gm0_7	0.1532	[0.0403, 0.2658]
			Gμ0_8	2.7087	[1.1493, 4.4888]	Gm0_8	-1.0055	[-18.6991, 2.7]	Gm0_8	3.8683	[-1.2655, 15.7564]	Gm0_8	18.1399	[11.6038, 25.5317]	Gm0_8	-2.3617	[-5.2494, 0.4199]	Gm0_8	7.6078	[5.486, 9.7228]
			ωλ0_0	0.6096	[0.0493, 1]	Wl0_0	0.2703	[2.1664E-10, 0.9508]	Wl0_0	0.8949	[0.0496, 1]	Wl0_0	0.4754	[3.0806E-9, 0.9856]	Wl0_0	0.6418	[0.0653, 1]	Wl0_0	0.936	[0.6057, 1]
			ωλ0_1	0.7437	[0.018, 1]	Wl0_1	0.4105	[6.2446E-10, 0.9941]	Wl0_1	0.8719	[0.0271, 1]	Wl0_1	0.8612	[0.022, 1]	Wl0_1	0.6536	[0.0259, 1]	Wl0_1	0.8425	[0.0319, 1]
			ωλ0_2	0.8024	[0.167, 1]	Wl0_2	0.314	[4.7266E-9, 0.9729]	Wl0_2	0.9469	[0.0693, 1]	Wl0_2	0.8378	[0.0206, 1]	Wl0_2	0.947	[0.7364, 1]	Wl0_2	0.9859	[0.9245, 1]
			ωλ0_3	0.9548	[0.1633, 1]	Wl0_3	0.4347	[7.8629E-9, 0.9934]	Wl0_3	0.9831	[0.0831, 1]	Wl0_3	0.8535	[0.0213, 1]	Wl0_3	0.9699	[0.2261, 1]	Wl0_3	0.9838	[0.7669, 1]
			ωλ0_4	0.7965	[0.04, 1]	Wl0_4	0.3585	[9.5895E-10, 0.9782]	Wl0_4	0.885	[0.0353, 1]	Wl0_4	0.7608	[0.0141, 1]	Wl0_4	0.7063	[0.0192, 0.9999]	Wl0_4	0.8215	[0.0297, 1]
			ωλ0_5	0.9986	[0.9926, 1]	Wl0_5	0.4295	[4.3018E-9, 0.9945]	Wl0_5	0.8602	[0.0215, 1]	Wl0_5	0.8667	[0.0231, 1]	Wl0_5	0.8573	[0.0227, 1]	Wl0_5	0.998	[0.9865, 1]
			ωλ0_6	0.8191	[0.0223, 1]	Wl0_6	0.3944	[7.7646E-8, 0.9899]	Wl0_6	0.9442	[0.0395, 1]	Wl0_6	0.8388	[0.0188, 1]	Wl0_6	0.8957	[0.0338, 1]	Wl0_6	0.9607	[0.2261, 1]
			ωλ0_7	0.7948	[0.0257, 1]	Wl0_7	0.3167	[9.4246E-8, 0.9738]	Wl0_7	0.9119	[0.0269, 1]	Wl0_7	0.7736	[0.0149, 1]	Wl0_7	0.7305	[0.0174, 1]	Wl0_7	0.8523	[0.0471, 1]
			ωλ0_8	0.9253	[0.5917, 1]	Wl0_8	0.3795	[3.5417E-8, 0.9777]	Wl0_8	0.7933	[0.0181, 1]	Wl0_8	0.7336	[0.0138, 1]	Wl0_8	0.7237	[0.0336, 1]	Wl0_8	0.9792	[0.8843, 1]
			ωμ0_0	0.3492	[3.9668E-9, 0.9599]	Wm0_0	0.4558	[7.19E-12, 0.9697]	Wm0_0	0.793	[0.019, 1]	Wm0_0	0.5433	[2.2883E-8, 0.9858]	Wm0_0	0.4488	[7.3131E-10, 0.9699]	Wm0_0	0.8378	[0.171, 1]
			ωμ0_1	0.5743	[1.2691E-8, 0.9794]	Wm0_1	0.4318	[3.1242E-9, 0.996]	Wm0_1	0.8559	[0.0186, 1]	Wm0_1	0.9549	[0.0341, 1]	Wm0_1	0.7399	[0.0479, 1]	Wm0_1	0.9269	[0.3264, 1]
			ωμ0_2	0.4827	[1.5274E-9, 0.9735]	Wm0_2	0.473	[1.1604E-9, 0.9964]	Wm0_2	0.758	[0.0151, 1]	Wm0_2	0.8544	[0.0228, 1]	Wm0_2	0.9024	[0.2653, 1]	Wm0_2	0.8663	[0.0615, 1]
			ωμ0_3	0.9592	[0.2317, 1]	Wm0_3	0.6041	[2.2565E-3, 1]	Wm0_3	0.8706	[0.0235, 1]	Wm0_3	0.8773	[0.024, 1]	Wm0_3	0.7818	[0.0193, 1]	Wm0_3	0.9964	[0.9769, 1]
			ωμ0_4	0.9219	[0.566, 1]	Wm0_4	0.6237	[2.4073E-9, 0.9957]	Wm0_4	0.9604	[0.14, 1]	Wm0_4	0.9963	[0.2873, 1]	Wm0_4	0.889	[0.2682, 1]	Wm0_4	0.9885	[0.9409, 1]
			ωμ0_5	0.9902	[0.3168, 1]	Wm0_5	0.4315	[9.5733E-8, 0.9938]	Wm0_5	0.8493	[0.023, 1]	Wm0_5	0.8309	[0.0225, 1]	Wm0_5	0.8198	[0.023, 1]	Wm0_5	0.9992	[0.9953, 1]
			ωμ0_6	0.8105	[0.0235, 1]	Wm0_6	0.4643	[1.9377E-3, 1]	Wm0_6	0.8556	[0.0192, 1]	Wm0_6	0.9683	[0.0387, 1]	Wm0_6	0.99	[0.3658, 1]	Wm0_6	0.9984	[0.992, 1]
			ωμ0_7	0.6388	[2.896E-6, 0.9829]	Wm0_7	0.4936	[8.461E-9, 0.996]	Wm0_7	0.7524	[0.0125, 1]	Wm0_7	0.9991	[0.3395, 1]	Wm0_7	0.6647	[2.1987E-8, 0.9852]	Wm0_7	0.9815	[0.8566, 1]
			ωμ0_8	0.9041	[0.5424, 1]	Wm0_8	0.752	[2.5874E-3, 1]	Wm0_8	0.9504	[0.0382, 1]	Wm0_8	0.9962	[0.9808, 1]	Wm0_8	0.8706	[0.07, 1]	Wm0_8	0.9863	[0.9278, 1]
						Tau	0.8985	[2.8272E-3, 3.3166]	Tau	2.5804	[0.2064, 7.2422]	Tau	2.601	[0.242, 9.7913]	Tau	2.0617	[0.6007, 4.8382]	Tau	6.2396	[2.2152, 12.8093]
						hypR	3.9197	[2.1333, 6.5276]	hypR	3.8485	[1.7704, 7.7229]	hypR	3.548	[1.96, 7.4076]	hypR	4.026	[2.2108, 7.8915]	hypR	4.2479	[2.2981, 6.6003]
