# Supplementary material for: Multiple drivers and lineage-specific insect extinctions during the Permo–Triassic
Source: Nat Commun. 2022 Dec 6;13:7512. doi: 10.1038/s41467-022-35284-4 (PMC9726944; doi:10.1038/s41467-022-35284-4)
Supplement: Supplementary file 7 — Source Data [file 41467_2022_35284_MOESM7_ESM.zip › Source_Data/SupplementaryTable_1/TeTs_genera.txt]

clade	species	ts	te	ts	te	ts	te	ts	te	ts	te	ts	te	ts	te	ts	te	ts	te	ts	te
0.0	1.0	279.63888459357906	278.9443697167579	282.27357323483085	281.49705766378383	275.3819775119714	274.53623790182456	283.0640200214522	282.57012138892765	275.9852992473441	275.21064774393375	281.3247686751238	280.29564826863407	277.63704486176573	276.92012966388666	277.0714524307202	276.34552540701117	275.637134100322	274.7664403333123	275.41886191047485	274.68029904243764
0.0	2.0	272.2505925930949	272.01587821994076	268.97870250877804	268.75906350602	268.7240408457797	268.49803094017733	271.04248552238585	270.80342893799167	270.471679155652	270.2405186515823	271.8517011935884	271.6226756705918	271.3882979383235	271.16124444389163	270.8741981792984	270.66872531739716	270.6006095243721	270.3711432497461	268.77823338695725	268.514838063273
0.0	3.0	254.35714180368655	254.0274403096313	257.71339444602637	257.12069035860935	254.86233335764192	254.45185516145708	254.40655267238603	254.1400243620777	256.7045246383399	256.03538162621635	256.2798435895274	255.57739776609534	258.17938746911784	257.59359019763303	258.1073370895708	257.5141918098437	257.6152835988618	257.00100475032264	254.69776953080114	254.2947667396974
0.0	4.0	297.85042729115384	293.3741159697486	296.8249232107157	295.83381373516556	295.4638634624753	294.18774204822284	297.59958904638023	292.88822538416923	297.5744428643965	294.2202373162117	296.6665913320167	294.57898220111764	298.00183153895904	297.02250523140674	298.00828669027226	293.05288564464945	297.1438837046551	295.5522887856299	298.72142780647886	297.3348940258033
0.0	5.0	297.30968570478205	297.03872314048556	293.80179260471135	292.8485236416195	295.3270300048634	295.0028222276048	297.4170828539968	297.1186940875566	297.5864251011742	297.3330780195275	294.86544287159495	294.6020114567359	293.9627271630646	293.4622385579092	295.60427806284264	295.338967067608	297.292309758044	296.9720511779553	295.129573644958	294.86582712234997
0.0	6.0	205.10290894413782	191.90117106592368	206.32005473268734	205.58296426340874	203.1969895253812	191.4760212319844	207.697352801054	207.0495756447753	208.55149406425207	207.9239021647844	207.65921413254745	207.11764899955946	205.11714790530178	201.03100705789652	203.283083182481	192.47466521549865	203.63824551286825	191.10995413427952	205.0257092726955	196.82391263628148
0.0	7.0	283.6216385159785	283.2174396180516	288.198310837739	288.11137650364793	289.3197302766452	289.2271007150507	285.1162555201036	285.0254107802329	289.7690050251393	289.6687577894709	287.4044686072619	287.3230904093765	289.73236220064985	289.63144406390535	284.85604029542503	284.7661347949052	284.2757646823233	284.1923091557417	288.1738586967644	288.0819415031176
0.0	8.0	252.5394211917475	252.32637754276456	252.76811248762627	252.54243401732663	252.42414001285567	252.07053425125858	252.25865026700419	251.72260878767833	253.98033471578432	253.7307424449307	253.50757076090778	253.25753946917172	252.21686365746245	251.72279750528762	253.5581145846029	253.35924688577947	253.6410832754605	253.43451823455013	253.98500102135102	253.7647313324126
0.0	9.0	243.85588219574427	243.44184467308853	243.77327935241408	243.34515645276718	244.23627039437739	243.82573123372518	244.29668102049047	243.86953186795697	243.8584022000358	243.47468334686786	244.2532778359855	243.86034000715716	243.60221503870255	243.1841660831032	244.27697836767496	243.86457981076097	244.42674931944123	244.01753244250563	244.27308160854074	243.86728245674178
0.0	10.0	259.45948728159317	208.3180640592395	258.7066544832504	209.11300336520318	259.33424258745896	208.56570706376385	259.4195693115915	209.09569288527223	257.47935209711966	209.78814759631481	258.8003332970261	210.85429421792065	259.3131158858104	208.32484072267044	259.87706671880125	208.8350735871585	258.4766545650174	208.28041699426672	259.6808685715086	209.09747462574057
0.0	11.0	234.36270688957225	208.28218162321534	236.9692135698512	207.60957207862322	236.98384053635138	209.31675578659318	237.1389886083204	207.83531945282976	236.0769866891809	208.77887561459264	236.13765941544673	209.59192280537374	236.00592256585148	209.02658571319782	231.13185642572546	208.62756082547511	234.41124644571536	208.4532368763994	235.72614164651338	208.27120555767252
0.0	12.0	276.68501476021413	275.9122325591772	279.8447028851416	278.8905919515342	276.77323241587476	275.8964169190246	274.2098714273298	273.59735503523643	274.0775820536051	273.41884889451194	281.4717506529034	280.4148017575125	278.67889880069833	277.95027401880856	278.3287114833185	277.4996116462451	274.69040707458436	273.9525716095092	278.00186086427897	277.22515467237537
0.0	13.0	272.3042316824435	266.22477618554603	269.68254147656046	267.16554319219637	272.4226430604599	266.0231761324375	272.6535007973776	269.95531866058184	274.8052524425165	266.83922168966564	269.3609441710283	267.188289914241	273.9140392112349	267.6693897007936	271.6216149125024	267.4153697738078	271.40251459226135	269.7454384774267	272.78958739875054	270.23637765216876
0.0	14.0	241.73958844640214	236.22322088119037	240.94369783654028	236.76932421633208	240.6003241219119	238.4372443625343	242.6887379379908	237.70019072415647	240.91911702887572	236.70385504869722	241.12984846669602	237.2077276031794	241.91211174736654	237.5750284770034	242.99585584825462	237.52293012343338	241.69755708470996	237.7659794169506	240.33284547625783	236.55607835266557
0.0	15.0	270.7394206047222	270.50006100961855	272.32956728074834	272.0879005087255	270.3036065354805	270.07502308450637	269.06591049207515	268.83494989214836	272.88123793742324	272.53162849512864	268.5696590028257	268.3389625610515	271.75755964437843	271.5258910087556	270.44993432862026	270.2367027694716	268.16446721831386	267.93152400811374	268.3694286931753	268.15247915610263
0.0	16.0	271.53365508522813	271.3123751344949	269.69941095910025	269.47153501273027	272.02095618676225	271.7901737523682	267.09250236861186	266.60410832959934	270.5971323294734	270.3895054958289	273.2704447553463	272.8396749956893	269.76419104206553	269.5232233289862	269.7849274200199	269.56598510450846	267.9847973772898	267.74776690636884	269.59416068803307	269.3683684421506
0.0	17.0	263.919668657178	253.67738161628728	261.61188877714346	257.0043696014297	261.8801343080992	258.0153066295461	263.9335608242249	252.87851773618024	265.607733664694	254.85811710482616	264.285056307186	255.14055842220662	262.11879871282747	255.97737705891862	261.4401844076642	255.79757982280324	262.07600144392825	256.4929468652095	263.8358657987816	256.45758623007254
0.0	18.0	208.33371268591287	207.85399964207318	204.10174902394957	174.74410854712312	205.8668397510227	205.24691297287663	204.87004024662843	204.11893916653423	206.3071415174537	205.56175402622995	204.68186710637414	196.1604989828241	205.13737561010072	174.99831426694405	205.01431386075427	202.5488083460598	207.24933145686742	206.69225838115548	204.0169340736655	191.36167196513694
0.0	19.0	219.63242103731656	218.3445875728324	210.02585942071477	209.0987455110309	218.99260288832835	217.6051201813306	210.99882138464287	209.2513732380198	211.18319284374067	210.1590292921636	221.3538303919917	219.94618075163152	220.54388338270982	219.08081776147236	210.29311430084846	209.3804810880402	224.85558391424797	223.49029446938448	222.454145477559	221.02632570233203
0.0	20.0	282.1364600774268	273.2906208743324	282.21032112637	273.85052164203995	283.3414544787738	277.3915365296375	282.3950198655583	275.0051149858427	283.12838386637156	274.46083641130497	282.2025717884105	271.02388239544103	278.06839837353976	275.4958990108706	280.99999559243366	274.4501110276497	277.19003014071893	275.0546294268376	283.19393284634504	273.7022347808186
0.0	21.0	228.19657751540927	227.36541507344464	227.74909727203956	226.70687502802528	233.47904666282153	232.52175630143932	236.27272940272778	235.78178903721673	234.27004568993956	233.25525797507765	236.8069447489581	236.37476649126484	234.49302292317174	233.5285675819488	234.7198363361634	233.68825458369545	235.89241011733242	235.07140775223667	235.790052903383	235.37452520554618
0.0	22.0	274.1170824596632	273.52312172306665	276.66538820331505	275.76972834922145	276.30081975663927	275.4367673599154	281.68174396511887	280.6278651666537	280.5210705352687	279.587708837097	275.9530750323596	275.03668167421586	279.1132996707574	278.3779215080021	275.4331901228276	274.6434075908586	276.5577764560328	275.7322452748256	280.2216144362151	279.4316662008324
0.0	23.0	259.2904672696323	253.62615429672158	258.8998175758029	253.9241616796519	256.60714084850787	253.84676155606965	260.5224973384636	255.89061176203415	259.8200177135969	254.43623482268282	258.8696516149908	250.96676383942275	261.3291471173286	254.1678692095993	261.3105027868591	255.49378085866917	259.0547482024613	256.21528997043447	256.8865176799344	251.86592404105815
0.0	24.0	285.87542453487396	285.7940604464949	287.66172181813556	287.57295996034776	287.7423681512232	287.6485248640068	284.65737314601444	284.5731810801105	288.15191042411874	288.06435265910824	284.40566857824047	284.3222605128316	288.55459405224093	288.4693051703222	285.3688557227132	285.28648018260816	285.25263386111516	285.1666673597672	286.4245804773045	286.33800391450717
0.0	25.0	260.5729708033931	259.6263982455645	261.74392246269963	260.48094246085265	261.4588726182761	260.2861265177834	260.42078771624955	259.435539597686	262.96312070133524	261.7450205882729	262.80178475559836	261.6115511204269	261.86427302227264	260.59816122619395	263.295102802209	262.07555322545613	261.35104884615686	260.305503116003	260.75498885633976	259.690995397639
0.0	26.0	252.47179925332856	252.2337133033513	254.0094954874443	253.76034215645151	252.90016074691516	252.68051021418697	252.54509726220397	252.26757529586237	253.34961769296507	253.1414739812846	253.80376567321352	253.52069235549425	253.6409717743598	253.42376384355188	252.66832773415615	252.439815439017	252.37923334394793	252.02117375437388	252.45340255117014	252.14619443997404
0.0	27.0	236.1317347181021	230.86297185598252	233.1356680367261	225.8109751338481	235.75046573790044	227.71842719951988	236.19099695747158	228.92073503568147	236.99954703732192	230.30221470720326	236.90966475389078	225.53645218080797	236.82747833349165	225.9022474544972	235.17875658981248	230.27736210014086	234.5864729171472	227.9436205414145	235.91956357833595	226.02534971337133
0.0	28.0	267.472346336529	265.2873981997334	268.1083961204742	265.1612796899664	268.9552931769169	264.7762850973255	267.8946677015428	266.50927241413115	268.09847897533473	265.1333463890002	267.56297621499755	265.21853513604736	268.3801632831274	265.44579035594296	268.3102932218961	266.3381326877199	268.57213494376623	264.49535640502324	268.8451297055536	262.64706802882756
0.0	29.0	252.33719670552395	251.79368910356402	253.71827175973536	253.48897924227194	253.01173600851996	252.79770355386842	252.53751760736782	252.26465502985494	254.19471096482064	253.8906396204545	252.832216589568	252.6202841365168	254.04893537233036	253.79355797532014	253.13819574558758	252.938009459476	253.6382736396784	253.42614946672217	253.6326417322287	253.4463742580324
0.0	30.0	252.3403337140269	252.00020866179477	253.53302869955525	253.32655907156544	252.36019229638174	251.9639153175344	253.53177373811607	253.33617660990126	252.62314280042486	252.39610250199323	253.03903852345934	252.8315489883557	252.4440504579662	252.18177683526187	253.5068459055515	253.30419405847297	252.53769465598407	252.2084428064478	253.93810090004888	253.71186056262195
0.0	31.0	254.04100121740052	253.31839397331188	254.0493695968878	253.21565172587879	253.2563824768607	251.3341939331618	252.77687688458707	250.896825982003	254.82667406378772	253.35255924678307	255.02616558794574	251.51702540748195	254.0122281654092	252.56987702990767	253.4102969479843	251.47131183891648	252.29878269904353	251.41188858544518	254.19042210787885	251.45778613451526
0.0	32.0	234.14039768515818	227.08616021886795	236.79471452366042	230.49284809190019	236.313141768572	226.84107632685237	233.30810346348412	226.5973302742285	237.18147158887035	225.33229771483894	234.80123230701187	226.94348841515358	235.20553467203888	228.2056938250942	237.02431843251938	226.84864734269303	235.8151587249765	230.09983930213352	236.3838973797036	228.31275001151414
0.0	33.0	267.802757426251	267.56596997741025	266.824319141138	266.38207549898567	267.77294725356126	267.53593846215534	267.6877073744103	267.42916175679954	267.78667244221595	267.5646784006995	266.4547794378782	265.97566517096845	266.50156209191755	266.0083270838698	267.333305201212	267.0453615328791	266.7885960366735	266.36798536473725	266.7833793604919	266.4383569676781
0.0	34.0	284.5616831905561	238.54076488784972	287.15106053584634	240.60926096118592	289.66932588677076	238.15080472811894	288.81771677312304	237.25685221510534	287.06353647722057	236.94480749267564	286.45170392574533	236.94135334003548	285.0030237745814	238.59603803085807	283.7901058061079	237.70213400693908	285.4464112393599	236.73631730452766	283.74604325505635	237.32369900421966
0.0	35.0	229.12306104030316	228.23758362446054	236.08474354472122	235.292393304576	230.47614008447522	229.50016354494275	234.66749860445364	233.747524283941	233.89387007625703	232.86356429854536	235.7041505147052	234.76638365647295	234.48722808907053	233.48050163907791	230.03738473731337	229.02924784303005	231.92488601966463	230.74195959626812	229.02616833148977	227.92430816175354
0.0	36.0	239.35410378706155	239.0393710730973	241.8905262378205	241.55213188849746	239.61731561841046	239.24462427178366	237.4059641131403	236.9848443063164	239.83611583712204	239.46609909372353	240.73306235445006	240.35704235716156	239.21375459133571	238.84829620931055	239.57064598250955	239.16539106186468	238.02126249774875	237.72095084870404	241.5492026867959	241.24053619474122
0.0	37.0	239.90372324186225	239.58271688872222	240.46895257208155	240.0781419258663	241.90684863828312	241.58915182162903	241.29025201742454	240.98645162791485	239.2927888481014	238.9052056679467	241.31362060852703	240.95203668825292	241.28509404913964	241.00207936837867	241.5681647943915	241.2209565162255	240.93906225989303	240.57589980266943	238.06227182170713	237.76541678719445
0.0	38.0	287.04638550232386	275.0437818247618	285.99700287821645	273.59182124572527	287.3067921329887	271.1684564364325	284.1300148158737	274.4420619942417	288.1605924882564	271.76580750674754	287.6898049474857	274.6220932053468	284.87807551981587	272.0935505727615	289.1762127345086	271.6788736879357	287.71058599393285	272.00892258720467	285.66936079316037	275.5400108295734
0.0	39.0	291.40093087862573	250.01185829991903	286.0680334872407	252.26327169355233	284.71048467825585	251.40697504244986	284.26507668325144	252.76718906281337	286.60502375802156	251.81924306448715	287.32968174970597	251.03303550905747	288.6212968193287	249.37627323623502	288.80231515061485	251.373803218399	288.4651421604532	250.86799959319333	284.4360782563964	250.49519204388244
0.0	40.0	294.8531243309217	294.5248860209575	295.4599089438465	295.11775327885505	298.4739879689408	298.185288682016	296.138243674046	295.8464783456707	295.1862802739727	294.89669403416656	293.96589090387164	293.62538584225416	296.04648175386353	295.7393727299374	298.5775581090104	298.31147652044183	296.42941519176975	296.1110275963469	297.19642694468894	296.9529759992001
0.0	41.0	261.5242467291605	260.3893580992174	262.33043230791617	261.03027099808253	262.972296256947	261.64001983611723	263.7381678701208	262.71142568498686	264.28647701775714	263.36200512632286	261.8320100632162	260.5158596412154	262.829255980449	261.5219647231086	261.97468574088015	260.77182358100856	261.6181283891489	260.44521110452695	263.222580312786	262.01051949273074
0.0	42.0	254.68125186059711	251.0738655922879	254.58132268083608	251.47346229160695	254.28322772116488	250.93291474257438	253.95226688684858	251.03072204946213	254.47444941632665	251.8218852117375	254.8148190877432	251.3125505526373	254.72995550948275	251.17095595303314	253.85775668430955	250.7871989296467	254.6832199008866	252.09391518345242	254.27172164758267	251.4384141966582
0.0	43.0	299.7582407700574	294.31431234561586	298.27430085335055	292.3635068285463	295.14652837599925	292.75835574070726	298.6930049495521	292.92529325222296	297.75407660618504	292.499719757798	298.63605079862367	295.469387196306	298.7951664449289	293.42718764973944	298.8346930525565	295.5494505121856	296.02191996197155	294.99627646911426	297.97303987799506	296.83550004193813
0.0	44.0	291.53707959399736	253.7795948463807	292.13630582831183	254.39953741737244	291.63583413700616	254.65379024030298	292.09247757826324	253.60911278125758	291.9691036923571	254.14497002199263	291.4084846816446	253.98808916081668	291.57973803242703	254.26060814661508	292.41882097077917	253.47296906007622	292.16584251872786	253.58127331499753	291.0447751935363	255.10637810336775
0.0	45.0	258.66120769359486	255.9394877004501	259.16454668911854	254.29111199221964	259.8164991968462	253.51451962530825	261.0557517729098	258.10770381649314	260.6336999208932	255.5768516316597	261.1002023200984	256.80238952307434	257.4248684881745	255.3462199809566	260.8280669380179	254.66250763732518	257.4187889840638	256.41522870238873	254.61981871811014	254.1244489064221
0.0	46.0	275.94071957134514	275.14371796149385	277.307468068643	276.4195336241194	280.862923023886	279.8476675361678	281.88728084634823	281.01216306089106	277.7715612422069	276.927774249786	280.5300092437127	279.5477136872263	282.12788121592655	281.23278355320707	276.9020338832453	276.10917919922724	280.65658553152133	279.71451934533115	282.7445006061373	281.85692234224814
0.0	47.0	298.2100298060624	297.9402119806388	297.6250442360168	297.2659409307143	297.4410793140388	297.1523453563533	294.34413638574034	293.9108320827079	297.3457464937935	297.0863280524621	297.33975370795486	297.09482806527694	294.21842347242176	293.8417300509483	296.0241482611626	295.75003236094824	298.3199498666584	298.0063297187838	295.09443695689123	294.81086261352067
0.0	48.0	224.9224395377351	209.10565345339975	227.4808810735248	209.64704725152865	227.39787720627228	210.52830385945276	227.30175754056546	209.24817020217532	226.89749485930335	209.62601596097824	226.28826509706093	213.16798120351547	226.47085699079605	211.66026387408746	222.81158230081272	213.50433809378748	226.649598290706	211.11479523458883	226.37321676840943	213.41550733674268
0.0	49.0	239.3157967799055	239.0013364745549	239.35715309543554	238.96091476267108	237.63079705913105	237.2381691014149	237.52643433277376	237.1148096470447	237.26411493884393	236.65654960085547	238.77977821773374	238.4603038077809	238.52887872184175	238.11620984678282	237.66718580914426	237.27590128982547	239.45007128313597	239.0978149715913	238.23016185762114	237.9167553010623
0.0	50.0	274.0328881963352	251.6803263676412	274.02969270622594	251.87335156918505	273.14612743767	251.119773211495	273.87628548701184	252.6570916882991	274.03529926777907	253.48017483773674	273.5158021834999	252.25655789465378	273.36127607394064	253.1205163956469	274.2207264657599	251.1323564573125	274.0004468743668	252.16044409967705	273.67489544478303	251.62029026315133
0.0	51.0	205.28042952762374	190.9779746342946	206.0915689951459	196.2250062510031	208.70642530912002	189.2938844464031	205.32106819871643	191.26403233554464	206.5564036891849	205.84991701697447	205.35217285230067	191.57044575947006	207.18541697836503	190.01987036285774	208.2945951301628	188.47002679799854	205.6071147276961	193.5616550446169	207.64866092134383	206.36575543283132
0.0	52.0	297.9989388100284	297.732093383133	295.9233700366554	295.577021851383	293.9591788566749	293.35390739101564	296.9410539087702	296.65277990716993	297.9927590906438	297.7395994462262	294.2695455581464	293.9641869265094	297.9230546661138	297.6385606790045	296.3112996052755	296.044922988536	298.2001025085424	297.8835670066739	297.72063574711564	297.46837061138626
0.0	53.0	261.4562231939368	260.4058677019092	262.11875660397953	260.9174014297418	264.52273079790365	263.57413416738245	261.61319318566177	260.53697585721767	263.0877479266068	261.73547730321377	261.53911238671157	260.44831099245147	263.9008853803411	262.89837470866746	262.881624415295	261.5676613484118	263.9603038736822	263.0549989399973	262.06442647842516	260.8374892742634
0.0	54.0	296.74018741284453	296.4759369985022	294.53517841091764	293.95831399740933	294.1830117247733	293.72199990836924	296.8847218260515	296.6100537313199	295.119165063765	294.7703505329088	298.4478793171196	298.19839804161046	297.5088023993956	297.1940782341168	295.95432710771735	295.6913171945254	297.5241081979607	297.20633431915473	294.600263018066	294.34111832640286
0.0	55.0	237.44637122649075	237.05704403319965	237.71975221457276	237.35667699319654	239.15110102532833	238.72804851988252	238.92997844091838	238.46544896349633	237.7952126372038	237.37213689078433	238.00297512452485	237.6675138031679	238.84150538412882	238.45819407651015	239.08064486926133	238.7440194512064	239.4222980704514	239.06196302271337	239.57923846998946	239.23512973138713
0.0	56.0	238.9381716516083	238.6043300780147	237.97822226311575	237.65462086882016	241.1781329040676	240.89120454223055	241.87871543428503	241.53473652951445	240.07435786125183	239.7271518270892	237.8849526646013	237.54914440108243	238.63568331717445	238.20497779866412	240.99045294088523	240.66240954435017	239.81610860858382	239.49648826491998	239.81937615369546	239.44740194106075
0.0	57.0	252.80218617101224	252.60812791936485	252.079954850058	251.31252374376223	253.79998323560082	253.56412518956097	253.47641717368154	253.29523376109606	252.02585663875405	251.4029152936253	253.08249632266592	252.8753583301857	252.99665398335526	252.78720613077448	252.99483634488521	252.79576386280505	253.11087681242438	252.90134776754326	253.1153830045441	252.93027395037814
0.0	58.0	272.14484295413786	265.4606626694495	273.2842617008394	262.81044920167903	274.00367404196584	264.56047497955484	275.5012750871553	266.7233847490455	273.9186504587337	266.9794388778153	272.565770851567	264.8000758996078	274.67872855395046	265.3965004971788	276.30568310987167	265.52944629775254	273.6464630838168	266.29807997158986	274.3857675008774	265.9290489806135
0.0	59.0	270.5391848224122	266.16910098704324	272.624027597743	264.7889234124523	271.46769526415704	266.38862834782964	276.0563939726079	267.4895759434476	272.562162018793	264.8960157272656	272.8440052525527	268.2132034462797	272.98923494345865	265.5181181958631	275.8752979003346	265.9583116283669	274.5087945492449	265.47080397906853	272.76680989088277	269.5611531795971
0.0	60.0	298.78310679740366	298.5236118187087	294.80022792856454	294.28682465489163	298.9085942160485	298.621344007014	296.0735752086835	295.77590729118816	295.21359912705805	294.94009432084425	295.2191016917523	294.9129039098454	298.7149259545866	298.409367959597	294.8603041450558	294.47854555241616	295.0707271824367	294.6277664581781	297.1619935593618	296.9098163571145
0.0	61.0	297.68280855887167	294.002494803029	298.7143206982371	296.5050577879445	299.3690495721817	294.9939077316662	297.2637549000346	296.47778650912943	298.2978252942524	293.5486938642041	296.41617404432674	294.03861466740295	298.52484346808745	295.84622457254613	298.5287346836777	294.40113112151704	299.2151911072695	293.7681072616088	299.1824354554873	294.7484423091562
0.0	62.0	283.80170955346676	283.68623359532296	285.5977902884259	285.50784348974304	289.6865211475224	289.5906418509085	288.8630369651379	288.7745452545947	288.288453245324	288.20581918206904	286.8494685465347	286.7674350254437	286.5704927234169	286.47986164427806	284.8564212274687	284.77114263995486	288.4483837279235	288.3543509654624	284.3360329323521	284.2530177933524
0.0	63.0	242.11087635124835	241.8055905544015	240.0845935650451	239.71452179277927	238.88263155002502	238.51261849372494	237.25028100574352	236.7499127114372	239.72806957746485	239.36737966086568	241.12893705101226	240.718935276616	238.78036528641096	238.36072523507627	241.14883124702658	240.84422225850142	237.69341641133914	237.3337774861909	237.22956776271425	236.71368271481307
0.0	64.0	208.22616190937882	207.71936448235462	206.2606985966321	205.53144887006835	203.99456568141144	186.61039772401907	205.67980602915506	205.07386220119773	207.0800892836279	206.27703091782578	205.3038478263258	204.3378180489328	205.09092518265393	196.382021233302	205.03344994609085	203.7837890119969	206.59967005057206	205.91794982510106	206.2468096286687	205.61299294865512
0.0	65.0	277.3602336693289	276.62528022058734	274.794581896165	274.045474882619	273.5159012307572	273.00676499429557	276.5986754961142	275.8380462213793	279.9596020980041	279.18330151864035	280.1009662645292	279.215994839802	278.6725318810735	277.9254172834293	278.6090949560979	277.8036793144851	280.0883418862963	279.25633430423994	281.95634017589884	281.0617585698409
0.0	66.0	259.8920941445434	253.99569415903767	259.70538860243295	254.20201149026406	259.78223129397895	254.35660588449454	259.21564947338175	254.09519330072249	259.2653032240845	254.12214290635876	259.57195839567527	254.72975598618555	260.2225582069956	254.05283284218694	259.05859947887916	254.0208524371045	261.037010189328	253.95114416277684	258.09733712388334	254.05707632828305
0.0	67.0	208.56107229182624	192.93434472362276	208.8362017773853	193.02852756460115	208.52588642628365	168.91812147756636	208.3874179608418	186.40817291554364	208.83015228298484	187.9268283153518	207.7344398112747	191.951880476006	208.10329886672983	195.9110599865097	208.62922506596033	190.70859884082228	206.4519815298868	201.34369367436338	207.0196915964268	201.10438531723193
0.0	68.0	245.84864591101876	245.4020911705252	248.1049652029737	246.87856131460563	247.26536539644403	246.33009634357865	248.08225491333886	246.77670494704182	248.47696760484817	246.58993583240562	246.8718737198668	246.0951902646099	245.40692034025193	244.9742826762438	247.1839472106948	246.6314337704994	245.6488720279636	245.21329201459224	245.93806222331472	245.4517821570649
0.0	69.0	241.51429307219001	240.40682717776028	239.4759844104343	237.88153632411658	241.45952000495998	236.16390376581165	240.78502982247252	236.90363199839587	239.93320464158833	238.3668619237063	243.07815029755233	236.71321454396661	241.04913524447787	237.78815253555192	243.58317898541102	236.96239841085688	239.2823253430044	237.51396141718595	241.62310144840302	238.45210030642457
0.0	70.0	288.389449431818	281.16602881611146	288.70652783040117	284.26708895541265	285.9513446172119	281.2317835545427	291.07722363911165	288.5024455617416	286.41275514035215	282.7106393058978	291.51162014939325	287.81973368209464	289.6780746462503	287.06883534258225	286.75325365176644	285.7697468970014	287.59323533253433	282.10245271500276	290.9619000050531	286.146916617757
0.0	71.0	288.49005681471647	288.40119119588235	285.24201712228	285.15673345067745	284.4806316731923	284.3918627493853	286.75527144891737	286.66689879487245	285.49610470480144	285.40902773035623	286.437448490591	286.3571659216903	284.2433659229337	284.15442641027624	283.82543281095195	283.71789834077106	288.58301847807127	288.4996561486237	284.0590478778933	283.97475081472567
0.0	72.0	253.8647291567303	251.5149727022853	253.72801045586667	252.73461153707547	256.4572665767	252.111618641577	253.49724281755448	252.15973386951714	254.3417262954882	251.92347653359215	253.84598238136317	252.5081701187261	253.12420644375092	251.79140409686636	254.06957033571203	250.47969264927343	253.5769584616028	250.62558674310165	252.67871717013134	251.18745400071327
0.0	73.0	289.6410389753917	289.5584919578976	289.5347396236795	289.4446801574761	287.34657225415293	287.25373211953496	287.3032083853038	287.2094873775879	287.1393467135116	287.05660073883803	288.8135162385785	288.7306358125353	284.83614618128115	284.74808165565634	284.1728987726758	284.095215303897	284.2121174363711	284.12960938094915	284.5229506674358	284.44619649553357
0.0	74.0	276.34574901944393	275.62455252135925	276.72736785461353	275.90440079295945	280.2749764456582	279.38282743609955	282.30980638384034	281.69085450152585	280.80907791377876	279.8582716478956	273.7325659047453	273.27913034925854	274.8978542009128	274.1795585932456	281.4690158181369	280.4717776697478	278.0482698102255	277.26858457415256	275.7069702386617	274.9089570767396
0.0	75.0	299.14252383235373	288.2917506728466	299.3912953969492	287.0740468026559	299.2327668321337	287.07505710252707	298.3105565696572	284.9778502233506	299.20178094227975	288.68261914260455	299.1570993352597	288.7697287246303	299.3342435115265	285.5621108636178	299.28804140305834	284.9596354135107	298.6116820144915	289.7935515346943	299.16324717611445	284.27343999365223
0.0	76.0	237.25064755135412	236.78742623480474	239.5595717858042	239.18656327842555	237.64175337408278	237.28257798549492	239.15607718356495	238.77352609442613	238.30175859585026	238.00367946556406	237.86605189738043	237.54133932762468	239.02163542242184	238.64350784899997	239.5183768993933	239.10835893875247	239.33623431588092	238.98673531728963	238.7933478111097	238.37843635650265
0.0	77.0	293.8927760135544	293.47483245711555	297.5483937519712	297.1912831316934	295.6255063276639	295.32447257090257	297.69383776252045	297.40789398910243	296.879994962449	296.6163879506107	298.03177639413383	297.8004386018475	297.75409339310613	297.45564457411103	294.42802926139603	293.99966002207617	295.52047630841037	295.1641755014608	296.9382843924601	296.68710067915606
0.0	78.0	298.7393554370424	293.29861649930484	297.5716088524699	294.8465927676562	299.30024026145855	295.1768436306979	298.365638992309	292.1787050636028	298.5320695683166	296.54038571552405	297.9049017198682	293.9102069726661	297.8224294508529	294.51181292206644	298.02360599088	293.1841270309623	299.76141792335324	293.0276652064051	297.8559159015709	292.80777749951835
0.0	79.0	289.1920369444851	271.48410155999784	292.2680313734151	275.03268285936525	290.96218527169833	272.96210543658793	291.96876593090855	274.332398266504	291.83763191034467	279.0940951132375	291.3171123179031	270.9810223293018	290.46086370757445	274.33957212314476	290.4117599923635	272.50384041447006	291.3572032149495	273.1739156735306	290.1871068267767	275.3526988789943
0.0	80.0	221.67947265607884	211.79523124661972	227.44785246530972	212.09938275513025	224.5180753326867	214.63980251160623	225.09615553875355	216.49037873005096	222.95731443822103	212.53383089508822	225.70794410791638	208.93643880544238	229.60090413180853	209.08656523380964	213.76900121266073	208.0049534500793	224.10631617717078	215.9802949859546	218.4925875935569	207.91278767915745
0.0	81.0	235.34935885544976	209.65940443519563	234.80523164523652	212.1193864700614	229.46059703046612	214.98741094200838	232.2927866146892	208.82490181498136	236.55778422345784	210.57901489875022	236.1033302604279	208.3021165728943	230.72019422341307	209.17834843274858	231.11555949354928	192.35833912939796	233.05888434130364	209.26272838192378	235.12871251102257	208.93831380544376
0.0	82.0	253.20252309482072	253.0044694620399	252.6534180867843	252.3914477294272	253.42382820976144	253.2100101458655	253.2146789916923	253.03210433914305	253.9126229343538	253.6746664173856	252.107769913075	251.4055282616283	252.13670386202514	251.55353960517743	252.21595614368218	251.5641502204019	252.47819649474434	252.11739455212953	253.06151050627776	252.8808246997882
0.0	83.0	284.73901641030733	284.65401960460616	289.56329196789466	289.47525668162285	287.3889640765946	287.3010363620888	284.51122591133446	284.4222168939859	289.9575995731358	289.74435697588234	287.47191771663813	287.3849245371434	285.06083104991376	284.9735584635461	283.84392273060683	283.7432881644885	287.6089145131879	287.52251332132994	285.30884983476665	285.21329935650186
0.0	84.0	290.3839446674354	285.9544636160261	291.5608590200213	285.9917451339324	291.64472385332255	285.49605296457906	292.0306610381895	284.3869318333664	286.8229929772022	281.0764948047368	290.89792343612254	281.9571345951595	292.0450928565328	285.5224368689504	291.4700527299272	283.5212639514672	292.1849756549991	283.87586749859577	290.3675045534212	283.9648722901251
0.0	85.0	282.61582005667054	281.9862405652619	283.49741838730984	283.280913263112	277.9004681570953	277.0217489451788	276.56607025027074	275.75821213916714	273.6813366800461	273.17000892478404	280.5094940218833	279.39905016431794	275.61837003262923	274.8225229616476	280.65971921302	279.75918589953346	282.84177118667577	282.25035192940726	279.6274186426328	278.871528873565
0.0	86.0	237.47358167727523	237.09164526972694	240.28969740561723	239.9052584099185	242.24927782761952	241.95536144503365	238.48385692945754	238.17437529633227	246.53748814062374	245.98583592837065	241.80944779104067	241.4754960088608	237.20913942454715	236.66155020928736	237.76718497589414	237.44744715968403	245.26989894437253	244.82848499714146	239.3255722629357	239.00153263484071
0.0	87.0	244.54733131786392	244.11574208979485	237.96637457874724	237.64416520627046	237.50305789970216	237.07016036818416	243.64215021597235	243.230531250806	242.63636437384352	242.3109515179808	241.47528029622714	241.16953517420944	247.1844132654454	246.18728920623775	247.3668842769072	246.58761007736672	244.82791257455042	244.40737837734045	242.68658919865388	242.38158914479268
0.0	88.0	251.79958939783467	251.48612691808694	252.0638804125928	251.15784138433884	252.08987181143488	251.15560870162625	251.85257465714784	251.45344329855862	252.23221591054275	251.73603722388074	251.86274447503456	251.51408332605754	251.88707352691662	251.56605588918598	251.76036486061648	250.78173850127683	252.09810812129928	251.31440862478135	251.65020567855888	251.1531195548006
0.0	89.0	227.41569198854552	209.43512001153417	225.64684465732395	209.96004397733657	227.3750858290431	209.09657366464052	226.74045625185397	210.40427171218602	224.3885532968055	207.59834143331145	225.7871897887172	209.8513268058279	228.01961781424788	210.63385655569726	225.8927429324394	208.41375634281178	228.0465175378454	208.6729418578446	221.1093703711489	208.44182965597676
0.0	90.0	205.79384268749322	204.98846160600553	208.7396430814561	208.0703627984092	205.06306700483947	204.64042288255956	204.44348247147096	197.71041015614753	205.00837978961474	204.47939447352465	205.3178507520293	204.69123222072537	204.9662080995004	195.87936504148885	204.9821044537234	201.16834944436712	208.3143384471699	207.8096221596937	207.95033220642983	207.4251907361611
0.0	91.0	289.8181398911347	289.71939232980384	285.0965386049173	285.0066011967239	283.91672107804646	283.81549019442446	286.147240908439	286.057910209085	289.3366091974675	289.24516373949456	286.62003807213716	286.5375240340574	288.27398938907294	288.18245646614014	287.5216958739703	287.44004328797644	288.33756797319313	288.2485602123106	289.65149245828036	289.5713937496861
0.0	92.0	255.23357311082466	208.33913028775265	254.2257026660849	207.45642867020214	255.01000676888637	208.13294351691317	255.27187877661933	207.98933907626397	255.30879671901687	203.22559196489112	255.0826826701446	209.04622054226368	255.4724913941051	209.1352631547672	256.6398444363289	207.59062725881998	254.89555548704772	206.31375266628328	255.9970729239094	211.05979732755227
0.0	93.0	254.0872390506245	253.81869967582128	253.46318266724003	253.24681496078466	253.46631545858236	253.23557523395453	252.32185283516964	251.72737242192866	253.698074844354	253.471024248364	252.9775827248544	252.77910536118137	254.12019878961843	253.84850112884487	253.53703194820196	253.33474180751216	253.57692021920204	253.3696497710644	253.67992675581567	253.4880919648672
0.0	94.0	222.1977672391238	220.95238526694837	226.61641439329642	225.621764262691	216.3422287491415	214.9452802607029	220.37598740043288	219.23761956977296	226.49916150926614	225.52349743623452	224.22528338593224	222.70037164098767	219.83498272757214	218.65792591417687	223.75818606403263	222.28175034201482	224.624091673978	223.4164722216568	221.96265696953088	220.56068424120716
0.0	95.0	289.64783360395063	266.41933156443383	291.31806048534406	266.0545509188812	289.6365976699698	266.0430161674211	290.0153890968214	266.0246728696097	290.7491731519745	265.9687516698079	290.428610591698	265.99333137873487	291.0490264178726	265.961315061502	289.24926785197374	266.25682877013907	290.4808339941589	265.42732667746236	291.2955420370622	266.16178724226296
0.0	96.0	239.262691436922	238.94668285832554	238.33199188302237	238.00979449955597	239.54400470076138	239.17745106163034	238.39703087258385	238.10196298263313	237.482903180864	237.02893969524604	238.07836124244415	237.74313368797183	239.04166008047116	238.66890413103775	238.86825479467586	238.5594966297938	238.33666800373663	238.03320830749863	238.19292279363285	237.8926129104036
0.0	97.0	226.20155262261974	208.04490759200328	227.96016431605605	209.85786206082693	224.93379011926547	209.5668954331817	229.1250915472682	178.6178171161346	225.86291174625524	209.6520514338433	230.40996472179728	208.0447700307861	226.2897690613224	213.67741769195356	227.06778953596915	208.4399905629609	226.67264256514824	209.31967737907786	226.8498515562292	213.21776046385878
0.0	98.0	269.5230272245814	266.0936476709178	273.5758186449602	269.0671204760691	274.314807757938	271.70141515901423	275.1179519217619	269.05932276571605	275.6371112673953	266.185071704574	272.8022865434182	264.1565585243562	271.9690460564411	266.53546393975483	276.3293548230649	268.38473671997815	271.5253941890193	266.7071153492409	272.4587653790354	267.83896076438396
0.0	99.0	274.01765807924977	266.57345856935575	271.58629654329184	265.74983772514867	273.6163016222208	265.5747449949865	272.07033873007305	266.1933644644985	274.0578948621443	266.02746440598594	273.29855970208337	266.2820744477166	273.42079688699033	266.98141982548304	274.4575350938297	267.444155206208	273.96774889325906	265.8997812976672	273.7557604091045	266.91802223689655
0.0	100.0	257.4735285701159	253.57165419709878	258.1962970758383	254.81495329778025	261.246891207331	254.8674698088702	258.0280792401551	253.69906616276603	260.1952082472344	255.12392235000462	259.4340557253074	253.8112249256302	258.087534889763	255.7856624613981	257.1063481962761	254.02078549647527	260.8422132158713	253.77164689794083	259.3755018272492	253.83667403939822
0.0	101.0	240.7604994921301	238.46444832685688	241.31989161614482	237.18466489191684	242.49789414728554	237.9263333504597	241.68870938625108	237.5916613812839	241.70810409323914	239.7223630636192	243.68051341287438	237.66722906581577	241.21038844847075	236.39029765915927	242.0709967808511	235.1884875959855	240.5619177376333	238.25375132156574	240.61685530998412	238.5871764697291
0.0	102.0	248.58714791575454	244.7270592202378	248.75286164543465	245.36344704256132	248.88502655291637	245.8499804366986	247.94945668078375	244.21269975644253	247.8421495484214	245.616613150105	248.5294661121413	245.41325677649198	248.41582710115455	244.2316354349058	247.42559223281182	245.37065676513694	248.70516021710532	244.19984992059912	248.02647568537165	243.69474683472563
0.0	103.0	214.64666763775378	213.15886011244166	224.96702236931583	223.55410401135205	218.22819917997015	216.6102231155347	221.62216106908852	220.3170771050523	219.81941595770482	218.5838166348177	215.53218034163376	214.25379906344367	212.82480267688302	210.91465262832926	214.78022256323453	213.50376594769563	214.0147385029178	212.51326449577934	224.741414897168	223.30290835284055
0.0	104.0	275.87302667269313	267.2007850914928	274.9865362136675	264.3913675483099	276.1852109587304	265.27373714309215	272.45421640432255	265.35586877690105	273.84581631080886	269.69857349081894	271.2442717158243	267.8627535765123	274.1130547856472	264.8699515490132	275.281306155016	266.11445220855654	274.7804579294527	263.91797530559313	274.9687319552995	267.82488063980367
0.0	105.0	271.880513998448	271.6559730858845	273.19010816113104	272.69221424503223	271.3411430605369	271.1153009344073	272.7321115874031	272.41231867661423	269.4877953531433	269.27060454517306	270.4486031979117	270.2229562651485	268.52875792101264	268.2677592901901	270.83227199510594	270.6177874349159	268.98786716464275	268.7668540055045	268.050355177882	267.83139880987596
0.0	106.0	213.30055764896255	211.53798013494867	212.19868550657876	210.59192966923086	216.35894448524257	215.04182560559204	224.50588350003986	222.88394133954952	214.04524942742384	212.14771923127967	209.81983985823965	208.96233355801647	209.85519309975393	209.0133071993662	212.1713391379612	210.28669827203055	214.7812065546788	213.31176256471858	226.3208395205612	225.2935538108993
0.0	107.0	271.7487425644536	271.5397390959909	268.66764788765767	268.4376631346382	272.13963371338133	271.90653268011874	269.14244861791605	268.9021297155117	268.72397228488614	268.5043919430644	267.4779238736174	267.2236836065651	272.8381883802432	272.5034682810417	272.35633120379987	272.1145522624751	271.7916042224953	271.5700778998276	270.30712694308426	270.08364549778065
0.0	108.0	261.55973729820647	260.3940502467374	260.8139887621041	259.84141025934576	262.2139631818969	261.0356068991191	260.8350759066169	259.84703706431134	263.4990496704347	262.33644123121536	260.1678420162858	259.31054344020595	260.4604322715968	259.51861712788286	261.5101378842546	260.48093004241986	261.13679956450983	260.03030424307417	262.16781476908403	260.97619192496205
0.0	109.0	296.0476042306841	295.7777892686285	295.1023118795122	294.5836041169568	298.1070112918826	297.8008528683776	295.08804723433946	294.71642838386634	297.02469731877557	296.771610232981	293.7720939979942	293.27708550792056	294.44049154141874	294.09406226468496	295.51597305627104	295.24002193034124	297.60628566716605	297.27646153191705	294.0793724085761	293.73402737753486
0.0	110.0	273.1850546339933	269.02712388744436	274.93838126567545	265.47229993749266	274.31539532487363	268.58053658717756	273.9096723440222	264.8424663477972	275.9339288795202	268.7201740545453	271.4678931680336	268.70478856380396	275.5671943152571	264.1902204074316	273.45963365308796	268.5935347525887	274.6925887865117	269.6020172178043	274.72597548219716	269.03419668898295
0.0	111.0	289.1236862501503	266.6117595082599	291.4736796406752	264.916655095746	284.76579371284987	266.2746021364028	290.8259562945126	268.63509227424413	288.84574125466276	264.9037242959235	287.6776008565343	264.94682210166377	287.1513987573914	265.1411699313403	288.6643822846069	264.22665852008214	289.69259810178994	264.4139907457545	289.5480427352909	265.4689241380487
0.0	112.0	237.048842440981	218.1142194015273	233.02421814913527	231.26515171942717	235.93627659033734	233.09879131516905	234.1493391824584	225.84157415055498	231.71928903527012	224.90014289296263	236.34001546539722	224.79799422287437	237.32599003596482	232.43407998078862	233.18533451407967	229.70733128391137	232.1582910736043	228.0530404888224	230.8195978416618	227.37218183581555
0.0	113.0	237.00266778446178	225.5512927628031	234.48128248441813	229.14019819426449	233.92057832722583	226.35473917406637	234.16334643405494	227.673991044679	229.46169492736263	226.84563235628744	235.28863207601904	231.14783997985023	234.77334176928042	227.70614310969665	235.15164399763242	227.1604373146936	235.20449927373213	225.11397182096465	233.821723478686	225.71998437964368
0.0	114.0	237.78964560951016	226.70314904468876	235.33341480772583	227.7976682490176	231.64513467437936	225.81030000296295	237.19258833134384	227.9924465282477	236.35879125924	232.1137411174505	237.505016820065	227.12055254307015	236.25220628436617	227.75798273023136	237.59234752756703	227.90205945325312	235.77820444942492	230.02460121609366	236.84278701419154	233.30633897709114
0.0	115.0	236.76404412342774	230.71500915470665	232.37071920246436	225.89054293790056	236.81712083674265	226.96818046341826	235.99869822183737	230.0494408049053	236.30678410417195	226.59665655472006	236.02902012144193	227.6294991327443	235.90200820405784	229.02547301901944	236.4017467398131	226.13505602205584	237.23409617191746	228.93546576109526	236.01287736472844	227.71936320187027
0.0	116.0	234.38809802629822	229.13568695557916	236.9377890790519	227.93894927188668	236.14142097037376	233.04349732723588	234.5283563729743	231.44479958648753	231.15164771474204	227.4909341671237	236.73629726398482	227.22883374348538	235.73876618538742	233.54847380345242	237.26797099168422	233.56369814471992	237.04803544189548	236.5781425145081	234.72524218878002	232.28186878608952
0.0	117.0	233.04809342513073	232.06075974079457	228.28966185778992	227.31331021428343	230.22239685830067	229.26613248047386	230.52780190519326	229.47134956838906	229.54843263175695	228.50298442958513	230.85335096526407	229.86380988561487	236.24393267310404	235.7460183368216	234.95964405061443	233.95104301187973	236.8565688360773	236.4578979385419	231.72775976367012	230.68965767694493
0.0	118.0	229.44063933106128	228.45736768178165	234.29510085624815	233.3581622593906	230.24632449914256	229.33644142763387	236.35154875950622	235.86822322992927	229.1108049727004	228.01704158199436	229.77216260125047	228.5936746898701	228.2204184855274	227.2221623572828	228.96555437070407	228.0091252705335	233.47888088480772	232.45915384614455	233.95469292316113	232.91899696744878
0.0	119.0	228.8934787944389	227.99215043016886	236.3553414137119	235.87138150898073	232.9148957632368	231.88610714507334	236.26668632727086	235.75073009436568	236.50729219036515	235.9185960420879	236.72158921521978	236.30814563188045	229.7695835444257	228.80999321014937	227.68288266908843	226.76509076039298	233.59287063150293	232.60075521119043	233.1197470071664	232.1317952590759
0.0	120.0	237.1906620354839	214.67056893938127	236.5215918738613	208.61135045065788	236.8943123877195	218.16984249645114	237.1707474154522	213.77909141952415	236.91904968806097	214.58516455696963	237.10437079648244	209.0046822774135	236.1249173665533	210.41994558105173	236.90644434182633	213.91597425908682	236.6869093642206	211.9900552659022	236.95293122759486	219.0814637099367
0.0	121.0	272.3910750792977	272.1527631667736	270.1267637723505	269.90351147153564	271.27643585319305	271.0579479812329	270.2496187538125	270.0217397568345	267.530919003856	267.2993005100649	270.940640014007	270.72016039864064	269.6152175845904	269.39105644042763	268.8798297847364	268.6381525729301	272.86460249404	272.5067576528061	272.9387210240874	272.5904884346884
0.0	122.0	248.8977205619685	245.97587839274297	247.14857538278318	244.50993467592116	247.28352031777914	246.0889758521002	248.34124309806367	243.8031734766019	248.03009923135622	244.3259860206584	248.85664973866594	245.25583034450142	248.24790627171927	243.57551490462552	247.50428606430916	244.6297565122604	247.91943439615233	245.42908570940784	246.69507210188428	244.8205087820431
0.0	123.0	299.6694965473512	293.0090894717728	299.492462344877	292.85699180124533	296.69581130968623	293.02997540780484	297.0968920105583	293.73309718081435	299.7156972981065	293.3491918834625	297.9483912612963	294.5065601527308	298.79976975524147	293.3286305708896	299.4575081057403	294.55580689977296	299.32334980871707	295.96262444311355	299.2609458611192	295.635517083209
0.0	124.0	296.12069282198223	295.8493418392463	297.32384286661414	296.96622779717984	297.9275002540321	297.6518238535036	294.2070082240377	293.71887304514735	296.3377654119294	296.06071432891514	294.01418040038556	293.7160025350424	295.91505400666165	295.5774592301759	295.0584259389927	294.7132709347653	297.4244423630301	297.09868929890314	296.09276692209534	295.8689914152413
0.0	125.0	294.9382980806394	294.5849319577304	295.1320017075393	294.6517971094622	297.55814133286015	297.27497022745985	293.9980085911271	293.3097445719217	294.73659813322024	294.4048754680785	293.6984332900901	293.2220318052458	294.04870567164846	293.53964582781816	296.9066436881353	296.6331911819032	298.0088920416288	297.69061830517086	296.84583168793904	296.6042820665389
0.0	126.0	298.8827498884706	298.6182346568657	296.3217628239028	295.9584827288192	296.0136183922126	295.71134896355204	296.7658538733502	296.48753451860574	296.78319507583836	296.50213260957014	294.87864105812577	294.5935877938887	296.15324857079327	295.8368365802542	295.9635149385162	295.7125782953481	294.92209037712075	294.497747403222	296.01795976909574	295.768376738145
0.0	127.0	252.51627653236923	252.3013645970844	252.45136444672508	252.1401050499069	252.88448713547288	252.63698107744182	254.0896537163027	253.83058840700244	253.87363278149073	253.63090171815088	253.02753361043983	252.8132426314666	252.8451445028799	252.64742169704442	252.28518447659542	251.68714568923988	253.45032022377995	253.24695544669805	253.98346852428662	253.75854496838087
0.0	128.0	290.57406576361666	267.1804198321794	290.61540764234206	269.81282769381164	290.5886479407808	267.03512641876017	290.6215557518106	267.3062912862743	290.53257429094305	269.8424881680852	290.52164880880304	268.4805299477515	290.6268418743035	269.0146995126068	290.5608854610966	271.23094245790514	290.6519306445001	269.2541256286736	290.5359038811364	267.6531512042086
0.0	129.0	285.7057966195923	262.8402557408743	286.2145782627873	263.2487161235128	289.1000173235247	262.4579799254524	285.9190841826928	262.61694847091053	287.0103718480671	262.8252837704639	286.7153891357973	262.80601650118354	286.6730768164331	262.9744068289953	288.30139019753545	262.5707554019662	284.4540206517407	262.65081708352324	288.25305713975877	262.99680518098893
0.0	130.0	240.33178119177632	239.98914243987863	237.6826526215387	237.30904518163905	240.94426926429435	240.65872743575213	241.51036985873762	241.20054510148913	238.3824486780168	238.06268944362333	240.64169977116143	240.26389215245163	241.95003274666368	241.6406341249263	238.42405695930933	238.12766193662682	239.67165783333698	239.3420171918354	239.4869680442655	239.1473318748182
0.0	131.0	264.37827605219223	263.56863005400504	260.16062121638583	259.35442069410107	260.5101020941782	259.54207672711715	262.59721438033847	261.2693531654144	262.0445354073163	260.83623558220864	261.42326272428545	260.2759359853071	261.82757675660366	260.6194803607772	263.42420241051263	262.231963249022	263.3592165144021	262.1790965198507	260.643266861202	259.67714859952264
0.0	132.0	267.00190745979904	266.66119677582265	271.26185136425664	271.02665368024236	268.3571289322065	268.1300565585347	271.584999769554	271.34203004595673	269.43692315364893	269.20005364089684	267.9891004684057	267.7661528890949	272.16945207363653	271.93132440767675	267.4050080688862	267.1594028991073	270.6664834715447	270.4510025270238	269.6098473483006	269.3805779387345
0.0	133.0	240.24693504265107	237.32214356414593	242.2659274156183	236.3755244812053	240.695456700203	237.13886217797236	241.4338126157857	237.63922103384303	240.0300739386999	236.45314365024515	242.58739987309798	236.43197729372102	240.9054860450307	237.63762683935238	241.91375694908913	237.21935664989016	242.69969976608496	236.6891757397478	242.24882703189553	236.89062653789563
0.0	134.0	287.8696753283359	287.7855845930578	287.15192312719904	287.0689520756458	285.7751332407602	285.68416310996423	287.86987175260793	287.7781555513387	285.4436751683415	285.359725132303	289.7359672873151	289.6440473011619	286.1301215304911	286.0419963540836	287.36833097177276	287.2829497808838	287.0341134313241	286.9459026156808	286.18130990761006	286.10051130817317
0.0	135.0	242.54767845692487	236.03644494183766	242.51118325981582	237.45811309898863	241.59223820389758	238.84122847987555	241.24633550296187	236.64454621112657	240.64744892506866	237.75487518761054	238.1499744663516	237.324965835738	242.07180149798015	237.29079598244167	242.65187009327357	236.82356057705286	240.82412100507247	236.9280084357679	242.69409734017913	236.87140215015626
0.0	136.0	279.74950140330907	279.00928557120096	280.2705900487565	279.286321561769	281.83559046233034	280.7388159590119	276.40349370938407	275.56319272274396	273.86409402922254	273.27669960291354	276.2653493240142	275.4252758931751	281.09406523816773	280.2643316375716	275.7069528180709	274.9576138303767	281.3852077417746	280.3460561448818	282.88838144285813	282.09812342434816
0.0	137.0	270.7616334477905	268.3163747551202	270.947632556608	264.9531932174556	269.8130332105326	267.5976857359868	275.5010294001985	266.3211629422404	271.1541574766236	264.74936120367147	270.1819606432374	268.4323064962403	271.07186206330704	266.72971694526825	269.1731279382695	267.74939753380056	273.7641303693054	271.548782147246	273.4172772693648	268.87125513666774
0.0	138.0	272.05709041862025	271.83472172043287	270.72105236865957	270.4801645890018	270.41060475056906	270.1806407200255	267.9047127631955	267.6631522812368	267.6153954039158	267.3881450393075	270.26507650405966	270.035782600625	271.27477356310874	271.0357633829935	271.15780763794834	270.93644856799057	267.58770051922505	267.34304061125323	273.18787599734003	272.71252049203997
0.0	139.0	297.0236781359099	273.43900447425494	298.7851734054912	273.371959524265	297.2799560498094	273.6955667045078	297.86185002419745	274.5097483096789	299.048142031237	273.1832844630118	298.4898361246441	273.66788466664815	296.9739550633669	273.8493471646195	297.4958255452228	275.50606625204387	295.4919379575504	273.1728672654482	294.77476983034603	272.95940500853646
0.0	140.0	273.49288220600715	266.7174973472333	273.3261854221318	266.41737821046974	273.5993229184832	267.11335361113555	273.41998039201195	266.66019031497007	273.5543265799345	266.71991036482956	273.31884423359253	266.6158130841438	273.46863795022955	266.4651932696672	273.5289078391527	266.7275505751543	273.2064386120578	266.83487182125424	273.4504465597667	266.67252150472234
0.0	141.0	208.59837683966524	196.9232071965444	206.03662048229162	182.98030385346112	204.84688690268243	171.79356243152122	208.53153278073825	188.35293964636372	208.56548532289676	189.60875128238695	208.76443755218952	194.14602202960089	207.42585150771106	195.43853725188137	208.47691785720505	196.78837834477238	208.70006191328108	196.79318145310035	207.63878764243267	199.6688809993854
0.0	142.0	252.52767002520503	252.29114233217481	252.9863015750291	252.7706645423379	252.11865839878985	251.343625105461	252.6992073881549	252.48828239744907	252.8197965116853	252.5969262112867	252.58251093459157	252.35496655499324	253.69635395215752	253.47828072812862	253.2315757467279	253.0326443976743	254.3159353065254	253.98143156981433	252.10019223040246	251.39466255312976
0.0	143.0	220.19818330138452	218.81831270166828	216.51014685313052	215.12208967193024	218.70840518963774	217.44342355654916	220.61766821686925	219.39337002639272	209.1019879944531	208.52979799314684	212.4213138700147	210.38747098429076	214.14613803122663	212.57514224396343	225.32187414483207	223.87858106389973	212.3437630844674	210.68261753786396	219.888345175335	218.6034346456399
0.0	144.0	210.7128226864229	209.72193314179628	217.03618781258018	215.85017092343264	223.93782081039404	222.50521317976055	222.57496431201807	221.45576371809565	217.22069017239883	216.04905331693675	211.9304197739062	210.15838601331998	212.8561579693902	210.8756760619869	220.83370382499479	219.45517921143477	227.4481968439327	226.32411775483885	212.44843140839205	210.86496561415277
0.0	145.0	210.57046976615746	209.5825599186051	221.56202104156324	220.2450312016937	225.7912738698145	224.5840726249483	219.0542415439497	217.88329537502378	218.1574936837033	216.89764157852997	217.47095946271486	216.25635837196188	211.64204748083526	209.5621947496418	210.7761987171003	209.71355321372934	214.6195637291725	213.0749331146527	216.06100309598924	214.83984700162668
0.0	146.0	254.26969192253193	251.61820041376188	253.16620652364423	250.73819736321147	254.19886193393836	251.93407177483508	254.02502072711636	253.10039245263357	254.24235229868185	251.59223868855304	254.56629290892838	251.3791524044993	254.6265339576909	251.1359793955051	254.38526798286765	250.79789659049152	254.03594094739984	250.97011274917114	254.47839985289002	251.13852995131944
0.0	147.0	244.05173739502015	236.74026495387378	242.88793356442227	236.75254092538572	245.6905665148936	238.13270810591584	248.1759359696246	236.3948825384176	243.7182584485445	236.57357144575303	242.53316481110076	237.50285090642893	247.61855840037722	236.5714821627906	243.56872003537313	236.534383448466	246.44496659590624	236.71291328145202	243.87264264251561	236.53623731338183
0.0	148.0	212.9322947884202	211.2231260016609	216.5911072738758	215.34715510774285	209.3200371286289	208.6918245191762	222.5347772617856	221.24710713876206	222.94306626105757	221.23143413791726	222.0850761548898	220.79484323233672	222.3984467896305	221.0285442049529	212.0783175636762	210.04027233058548	225.65488756862365	224.47480105881726	226.102902017234	225.07895514869878
0.0	149.0	253.31348178327292	253.1053815815742	252.54196844144178	252.25174205528955	254.08233669104942	253.7397087596176	253.62953558154868	253.4233223934455	252.55137217431215	252.27565365858055	252.37159730065565	252.02080350252083	253.23388087707073	253.03657451657386	253.76516792447762	253.55855362657547	252.54103138506335	252.32465416041447	254.00820745462283	253.77442650431544
0.0	150.0	254.578180739251	252.6629871630416	254.5252735434353	253.28583470162923	254.72432410649765	251.93408447101103	254.7735587784158	251.26436710391238	254.57850657795962	252.07198593435453	254.16115424461745	252.29002810426195	253.3934648130572	251.4896018231768	253.18884941576266	251.07347210594517	254.59214767763405	251.4400065544488	254.37730543740454	253.78519029958628
0.0	151.0	252.6330571727515	252.2627493009463	253.2624804074188	250.96247879543574	254.13011742364736	251.88053297846335	253.8818129851665	252.24374056258063	253.77030790023468	251.2524841913465	253.95181539595782	253.45934939663087	254.3450180019511	251.64940583468308	254.96534283984033	250.79080174196824	254.18104482352865	252.73360721143462	254.84126139474134	251.53493132122483
0.0	152.0	253.17937517521213	252.98063358956333	253.63638496020337	253.41634775174256	253.40141753147682	253.18189742810435	253.0392801759806	252.8499871254682	253.57342983240954	253.35199293288198	253.03331215634634	252.83253415728456	253.8637839451509	253.63180060042788	253.73367655491228	253.53445031866337	252.45582027168984	252.05492275570901	254.178917747979	253.91948350568154
0.0	153.0	241.81421029291803	240.2706514818483	241.9125437466811	236.63477035444302	241.84634764639733	238.7899105565141	240.446437985839	237.06214762368108	239.586760198819	237.9191610621044	239.7682509031018	236.43240213278338	242.21857619888618	237.89725936570844	240.80971075682046	236.80026559356432	242.20902177874098	237.72841808312202	240.76527959453955	236.28346652889084
0.0	154.0	297.6507922433753	295.03443635385594	298.71252967742345	292.7885772105999	296.80527795906477	292.5049238435094	298.4436195143445	294.6000864607964	299.03471083358306	292.26371971695966	298.58332414409796	293.1336287426333	298.290181715699	294.1731652430925	296.52091637212857	295.2681676771088	298.8607564862417	297.33826671171937	298.10557565416644	293.60883758324843
0.0	155.0	240.13574951559565	239.780675061498	238.85759537673314	238.37767181952114	240.9291277938498	240.63080744265645	239.9543692992942	239.59632406346677	240.72182962559447	240.38261573734678	238.98841758995215	238.66623819875275	240.58699961592185	240.27962018050414	237.6196648145379	237.2985538468909	240.22901244783048	239.89144188493236	241.90224831115216	241.59265144134673
0.0	156.0	282.88842946215544	282.30689302452714	274.8135893456244	274.1220727738878	279.5215719390203	278.6584420310943	277.2473946370286	276.4143966668711	281.350654838499	280.275100620885	278.506391504399	277.71149525368844	278.94049694783564	278.23807714232265	277.1835231460484	276.37069977392076	273.5518779761387	273.07902037509865	278.6511862711588	277.9054151991778
0.0	157.0	251.97896535023577	251.490407169358	252.18427618409132	251.4118651990564	251.9254013860245	251.48664344513742	251.8234429669017	251.37974232138126	251.8370880900193	251.4890937885361	251.95649593842555	251.62668707885328	251.65915264966767	251.07827275719387	251.92548720814773	251.3385634704094	252.12023943165704	251.38719608667103	251.88603303563846	251.5775122003484
0.0	158.0	251.78959616766804	251.47803564791653	251.8352724887622	251.44239332024662	251.8843290046558	251.40978189960896	251.73658967502377	251.10993112444655	251.91244255940325	251.58451659138518	252.20403493544126	251.57069283845007	251.740271682453	251.21058507299776	252.04205413045096	251.19078779204096	251.70670443471116	251.1533900168005	251.60664178885116	251.07494600580716
0.0	159.0	229.3332188280557	228.42461630182453	233.35810833653997	232.41944740146724	235.73957325659705	234.97839847202522	230.0036722325716	229.04740918298506	228.1133923291055	227.10616057612847	235.37150373967634	234.35283518633128	231.78100734926687	230.815886735094	234.85508733083176	233.9304422496866	230.24838982473136	229.20079346608833	233.85434702452827	232.89696317863394
0.0	160.0	252.24128349900428	251.85989341927234	252.19403098998643	251.54125283223857	251.69427504119417	251.0163411891771	251.7359498617062	251.24315775518033	252.04452599470898	251.31623565980547	251.65919670696965	251.27934528682337	251.85160510340896	251.46888719027052	252.18655406443108	251.3431699920454	251.9759103704895	251.34522693680722	251.99657131160566	251.42849646521736
0.0	161.0	282.66124740770994	282.05156471712496	281.0209857048763	279.9891232099213	282.5684259493511	281.91857045384234	281.901854211864	280.95496485186476	279.4886371781566	278.6501587297065	280.15758164841793	279.30368508261085	279.1463107909379	278.3636271800777	277.35732183145325	276.61638374971716	283.1354320594965	282.64454732152524	277.2601011866922	276.47595129883746
0.0	162.0	261.557757148825	236.95609890171218	261.7001935401366	236.32283913739684	262.8722024646862	237.41461755130928	262.38239629363585	236.96096940558635	262.7111186865978	239.17024986204888	263.39031619458996	236.1389322015054	264.11863839467725	237.82681994030926	262.8861049092975	236.2440944982702	263.8273031846619	236.45575212954316	264.9066042051701	236.89520879110782
0.0	163.0	240.76716526406378	237.3633795222849	241.2953474880625	238.53306756533348	240.32357734016966	236.52437184854304	240.97053922251897	236.29066381726378	242.86568635544586	236.37859092033145	241.99875059479265	238.82574657082657	241.77665193375103	239.15033424406778	243.00168444185599	236.42003246281917	241.9800831304946	236.38598175858056	240.55218674542613	236.95881518181227
0.0	164.0	253.12569882295438	252.93317689780974	252.31056497867604	251.67814229959782	253.5426388882886	253.3067964255032	253.3438644218401	253.14285431047048	253.14159702451207	252.93833417638143	253.44987814024952	253.22475269466918	253.7331881860657	253.5156943258494	252.48823418340342	252.00173050377742	254.09525284331207	253.80863933323326	253.32716438806122	253.14016572461907
0.0	165.0	232.40498790644142	231.47581999555	229.49176732152978	228.49127992997603	231.4489382043833	230.50994870377747	236.33762662202886	235.8813737879636	235.73979281801005	235.17975951458186	233.46672468968987	232.4260857654226	236.4153798552606	235.96594696610902	229.35150665920224	228.31604783673467	232.24587092008088	231.21191780441146	234.4509927894352	233.50387809192776
0.0	166.0	282.4757716225526	261.89822984045446	280.7238751900278	263.5382497769377	281.646545537641	261.6718453853366	277.56847393776894	262.00445845946064	282.8242769082501	261.136787528402	279.8126611185894	261.8250092275321	276.6076355693186	261.9787019412912	283.8403149326903	261.514408349385	277.4739632321898	262.51171071949	283.4724238796518	262.0906571785622
0.0	167.0	283.09476567342244	282.63901302727123	276.7162113248331	275.91897755598444	282.4360944526743	281.6097134761085	283.06215409533803	282.56621567669663	279.704340800925	278.7733417195273	281.6396581605805	280.6700312750848	275.21071695408773	274.5060390257132	281.6517460684337	280.60332848875623	276.5180346766995	275.6832633020468	273.6168495673068	273.1522872302253
0.0	168.0	278.9995311891703	278.160872374802	276.7480224944841	275.92467869171134	280.1586938294596	279.2000509092949	276.6815112021334	275.86935644931776	275.8143067619654	275.0394052240965	277.14685719709206	276.33954150630933	279.21941753468013	278.46906305162025	281.9946910477724	280.9467249206975	281.32069507748247	280.31500221335716	276.0903153096724	275.2515278122953
0.0	169.0	277.65729160478435	276.96340357199506	278.2850589298339	277.4285880417208	277.05410842304826	276.18253274410654	277.0376200949347	276.2333298677967	282.881097058454	282.28120322590473	274.8453285919354	274.16136554579424	275.44961850654323	274.70177566483386	276.11898515953646	275.3164853549726	277.6739442386628	276.85696937075653	282.9444933628254	282.42654978602707
0.0	170.0	282.296628385679	281.4512661567755	275.54021909349336	274.79707678068763	283.1892124835377	282.73508972223897	279.11779992883766	278.264575498593	280.4222750712813	279.54780503242097	275.4616720487151	274.58739011751646	274.42796585403715	273.7962897198465	273.8277088447494	273.26577039730796	280.44852914545373	279.5486756047124	282.3977558655601	281.4751063387069
0.0	171.0	288.7132519949866	288.6237744040157	284.7064185391562	284.6166961805201	287.36811261014907	287.2776658636498	284.79921970924386	284.70838231531167	288.071491186304	287.97760439277727	289.5166512162565	289.4349452652155	284.56348780853995	284.4777324441961	283.8039828688212	283.68170007210955	287.7945205964823	287.69955356010234	288.20415322984303	288.11046864361117
0.0	172.0	244.55618835245093	244.13910488035998	244.61708091466477	244.13399024302765	244.90306676954646	244.47395591204307	245.0594830092339	244.6404725367586	245.0417764411762	244.6460168315668	244.8774285798236	244.45033039455802	244.63107259153765	244.20761680477557	244.95805251200832	244.55223684054388	244.92289434814387	244.4766749123356	244.75402477953796	244.35135518726074
0.0	173.0	241.23710703065748	240.95284237984183	238.94995717381164	238.49591123159274	239.62530323426256	239.25280974183454	239.62339973520585	239.2552543186604	239.3776023450808	238.93609832988264	237.42314261410772	237.01745407483963	239.6923003787412	239.32607521511525	240.2842437689043	239.96102518367232	237.18969741375972	236.71283825321225	239.01844119374175	238.6358347866826
0.0	174.0	239.71977257576089	239.39957695459293	239.22907706638847	238.81865610371878	237.23076812648353	236.72675517961878	240.04984584441593	239.71209341756153	237.58217701307774	237.14339600563827	240.74117517106637	240.34756719033948	237.73458641283958	237.4069805077543	238.63680201589148	238.3459198257972	241.63384925609597	241.31444298107687	238.57760695091656	238.15247912294194
0.0	175.0	237.83744665387184	237.4997002344252	239.24611906652018	238.83310028825008	241.27474809768842	240.9815046241116	239.99694477135978	239.63818481054065	240.18203712619382	239.84746214642695	240.4005696386279	240.04062252658355	240.20835794446805	239.77008455299463	241.82764285165354	241.47680303529737	241.01592235915078	240.69749494217916	241.27377561769634	240.97010098460797
0.0	176.0	248.75583539645933	236.47903532456414	245.6804857843894	236.37720018506786	244.48097624267928	237.3996788191144	244.46891803841805	236.81416053223012	247.8303898122642	237.21201462522023	248.12671409409234	236.8399682989908	248.2846641023577	236.40708141776568	245.43758743392428	236.21655819514314	248.45954149652576	236.28243778991612	245.05352360048732	237.12066616958614
0.0	177.0	254.39677894842862	251.44229270736042	253.28395244904928	251.089202558133	254.30982731265917	251.94129491300356	254.58651159878033	251.10133570648276	253.59718405861878	251.3285424952591	253.92577166923647	251.43685218085753	254.5981657202774	251.50034534380418	254.11689394409936	251.16665976634022	253.85419651581856	251.19791676679745	254.59508974822705	250.80007000855747
0.0	178.0	253.38393024158827	253.1893474076409	253.26039811118267	253.04391072967508	252.97229135929265	252.75604276515787	252.15740418395222	251.16593765377638	253.86877318988402	253.620726835963	253.7258204958572	253.44950822482605	253.02402874870788	252.8198698860524	253.94732264243055	253.74354517248543	253.03315204663983	252.81732222789424	253.76770738138435	253.56154589627664
0.0	179.0	269.73158968236515	269.5155956541316	268.0594510597861	267.8238819407221	267.1809938410537	266.7402741281717	269.0287380030832	268.8119177423974	273.4430892997249	272.8151438081485	270.1617256021696	269.9367703301939	269.0803608214556	268.8506281451541	269.07308675404835	268.80106562054203	271.1351387039817	270.92060749604644	272.96505821747667	272.60566954248446
0.0	180.0	253.62101804670488	253.43154328349073	252.9665419870479	252.7410527460006	253.5009450930915	253.27547327899774	253.63901405177296	253.44210858720683	253.88758821482037	253.64535433085234	252.4301687332816	252.14578115298102	253.62040386060627	253.3972947467154	254.15395492763028	253.92153848428524	253.97835614975543	253.71416746332062	252.19468878930056	251.60535014803364
0.0	181.0	254.68814295661846	251.3085597097744	254.129235308279	252.92447293773924	254.4333261259168	251.00476404749006	253.54442300495162	252.49843957688915	254.89579445298173	251.17703182051966	253.26379242195176	251.62298500177377	254.49299540815102	253.4440979942462	253.38528055193964	251.7733964477398	253.66109619017016	250.98772686905187	253.70533976201827	251.14643547403512
0.0	182.0	253.59919702944305	253.3947118697682	253.97114085020038	253.7330582097745	252.44332529351246	252.10177911054768	254.2161791436892	253.91467118556145	252.98584990092286	252.77785736016267	253.48858425306034	253.2466613107047	252.4895423080993	252.17176721054227	252.15019212251408	251.32436281401834	253.7112891851317	253.50245057833058	253.69154223686058	253.49648671938476
0.0	183.0	254.71105537833574	239.05318493798012	252.80778058634348	237.99324132705223	257.1639887474627	234.70804892983986	253.08154648693005	235.0005325756981	253.4331276423246	221.62408080671668	261.47866624973403	222.84340206005828	254.32422431529938	222.80000119435402	255.0796890472206	226.90918724889875	255.3065278790622	222.29988759019625	252.8965121892338	229.17613160927002
0.0	184.0	254.00940186821873	253.76495191258218	252.71615344982837	252.4507374276917	253.6396791355788	253.414059309158	253.9545049224979	253.72828121721258	253.90819695264773	253.64846611014664	252.32951970827696	251.96289426202722	254.3184672278285	254.01344234422615	253.48130959858977	253.27231067662953	253.20534440916347	252.99543093138305	252.20549107567496	251.740022949479
0.0	185.0	227.9236030842746	209.42884246130166	225.13220876315253	208.53713553251725	223.07918192501668	209.237801876552	226.85235946764055	214.96269068309712	225.91428661019464	209.58229131644572	225.90610251424218	211.12969780636251	223.9210102936287	209.43047102325883	226.29547666834085	216.2104820635843	226.1958097415386	209.31056250398117	223.45824557813083	208.2912106443172
0.0	186.0	279.24446450161923	278.46015391264706	282.6440424837191	282.02339950409254	279.76771457765943	278.89892613112926	276.180993766268	275.4116516521451	279.8337054430822	279.0014001507654	281.6217640913208	280.52520009294255	280.40447464415564	279.5908859612288	275.2164062670499	274.4642860593584	277.5798487349496	276.7385277134143	275.65220287990667	274.87131221989097
0.0	187.0	279.16576317292316	278.30029196132847	278.12787353598577	277.239488403995	279.3296220753789	278.2795512556126	274.6239527537843	273.91143388695104	283.358918775525	282.9921178709819	276.20938010811017	275.3014728541561	283.4660729058321	283.1481511088552	275.31418991550794	274.5646844784474	282.31439469542875	281.6105690421744	277.490062425853	276.6817138057305
0.0	188.0	261.7131755348138	255.97132657411888	262.28790397608407	256.54107109995374	265.04564235689844	255.9918314494121	262.1648436801876	257.5845082274921	263.7282171491159	254.50694827290548	263.0857010920841	254.88178747082682	263.08660379397816	253.87263731261237	262.2952146906807	253.98531515018004	262.5554412733069	257.19177967296804	262.9777019195886	256.7996046643601
0.0	189.0	208.09013549623674	198.04502832198426	208.3584629206486	197.36803350690758	208.42817344590753	195.82695758663033	207.26376753507685	183.55645341578054	208.3967138829025	193.4375600871623	208.52408050797945	195.84184737185862	208.43703094963112	190.58513301098955	206.7511473268547	197.1930706863399	208.72548275575636	176.0384921428511	206.68852943120277	191.60192739928496
0.0	190.0	205.0617518602136	198.10659696993417	206.19255315619563	205.5235200004776	205.94675273153146	205.31719722780267	205.99864432105912	205.31827705230103	208.17418207636302	207.41031132485958	208.0150015903271	207.5297913246892	205.12710870829682	200.85519911041158	203.65947787393003	191.59219518452002	205.02863962463817	191.82997214582286	205.9824208450033	205.32684387254457
0.0	191.0	289.6790681606406	289.58246434689033	286.1314692806079	286.03737281156674	287.58344562050155	287.49076715921643	288.318911907278	288.22653538716077	284.39717065993426	284.32165744849516	289.4512632386771	289.3613494567258	284.05229021036916	283.9608321636449	287.0489244389024	286.9667239943288	288.300582730401	288.21044360741524	290.0809325580772	289.8540939965926
0.0	192.0	299.7087945150659	278.415395877555	299.6518239395375	273.6111865996124	299.37402061930635	277.5613641884688	299.21904592197166	273.2055129265619	299.0705641142344	272.79490865828393	298.42125849312	276.4822502666978	299.83352894118303	274.621906210624	299.28965206883055	276.881534875793	299.53477417945186	276.66602850506393	299.5607444226901	273.93612479297354
0.0	193.0	275.7082730501196	266.1942652418176	275.8422754559159	266.867596735373	272.56083209396553	265.6676790471776	274.921208737799	267.18701323742573	275.0812170331126	266.46274778211887	275.8124437028417	266.10720246447784	274.6310246401597	266.0200600712755	273.32930162127474	266.90434577613183	272.6237023673213	266.64590942025575	275.35029552251757	264.7791011643642
0.0	194.0	240.6217541102654	240.23430758824705	239.6465585780176	239.2781088378876	240.64212766740502	240.32418437732707	237.52947410092557	237.13792509786077	239.47462152663843	239.04930405875322	239.87175968623333	239.57166879939973	240.54174964309593	240.2593381423622	239.60271050320063	239.19897285214003	240.5932999610591	240.22246876498363	239.54709860077816	239.21850720049963
0.0	195.0	205.32087704939585	190.56539174352915	208.46919838626033	186.8167330576565	205.19713868646687	185.94470547121722	205.3440036564086	193.20523877426103	205.11656839009444	197.09521113734212	208.66024277783745	195.6318737928804	205.68374152519078	183.05489287975112	208.09141148294012	182.2643322392738	209.04987437358875	194.0082308090271	205.3568143155377	190.41217805115065
0.0	196.0	252.7618410401559	236.4943512811462	252.98190180620162	236.51410924858314	252.59388058743284	235.93662119838248	254.5254912077293	237.83875892351227	252.317998002602	238.0152004116446	252.78802395758348	236.37465159286248	252.4497314976324	237.40404254443789	252.81774634139566	237.81859887988378	252.44831347849265	236.14066895572182	252.37683136375293	237.2787416156491
0.0	197.0	267.2091328318532	255.81371193002977	266.67987169745214	254.80703784873046	267.4110634485902	254.26663923060266	266.8887708888969	254.59745463308337	267.2703022142559	254.5062430732518	266.6751523665417	254.12067062679094	267.1837031312644	254.20633763720184	267.1790547473659	254.10878789448967	266.95463028582077	254.5838515247545	267.22837528959354	254.2321378295708
0.0	198.0	273.1281955306695	266.7420197015434	273.2389902560179	266.70714953805725	273.1014602204114	266.7233802752103	273.1113994415205	266.73558105460967	273.08160732734564	266.76473438973096	273.0673436178078	266.7290253607005	273.1552199780342	266.7824237183006	273.2341841378892	267.13868498605837	273.2523853373355	266.77805738878357	273.2211534763283	266.82919339491536
0.0	199.0	273.5276779961739	268.0607981150288	273.34249118479414	265.92643008019155	274.48910672944277	268.3350886804163	273.1691882670375	266.27998281863046	274.05498477029084	265.9506922857304	273.6547730864286	266.3888098006809	274.15859650197734	267.4022590122287	274.8481133380719	266.07614949176013	271.1682787649422	265.8415637032256	272.62436363809775	267.62288063454946
0.0	200.0	275.98003153012723	266.21628292990897	274.22844657523984	267.0589717233697	273.36335263728785	266.6793946900824	275.74027949185245	265.1418533641915	272.09731822378	266.6878245492862	270.6880810027555	267.6353180490071	276.00138303164147	269.1430613609878	271.518824684889	265.7189617517513	272.751441486049	271.1111322632585	271.59848131047045	268.75724463816
0.0	201.0	297.7062678521342	297.4243352397304	298.2652226096917	297.93312070333985	294.6804702006881	294.2878600091742	295.10658506530575	294.7382403269621	298.03745025653404	297.7717914700484	295.35438043434937	295.03649704401926	293.99040008695	293.533482421887	296.83857250010175	296.5661296369592	297.77194003533447	297.4311388917321	298.25089162132997	298.0040414499881
0.0	202.0	295.7771472508352	294.1111759426673	298.8794511973645	293.81344714520407	298.0649221952125	292.9233405942348	298.3045690548604	294.70863773927806	295.2190244292453	293.111520866406	299.13737051107546	294.21823774354067	296.84332631983057	295.9893349698557	299.5312740321261	294.9463822057194	299.41097989632925	296.487826763429	298.4491228898549	297.8465935161885
0.0	203.0	298.72213209635163	298.44119663184637	294.9355153007807	294.4152147145562	295.78332236556264	295.47768106126443	295.6638276589233	295.38382454759926	293.99275832043867	293.4865173812683	295.7076325867025	295.428343792966	297.56134334073244	297.2477403691342	295.18106904390874	294.91263023495367	294.8900511762233	294.4334167736044	294.9596529837894	294.65945520197323
0.0	204.0	223.59644306425736	222.037197570314	216.9160359308045	215.53384558388416	215.30474993310128	213.97731798655846	226.68433550299756	225.7043316828085	220.86917824120607	219.72928006494877	223.03109423692172	221.47350119178586	224.586792169153	223.01631888651468	219.64007563990674	218.42350460498307	221.51916867651758	219.829781549657	220.47291597080627	219.12480078181156
0.0	205.0	298.9706096996617	294.89427368543164	299.0526659774929	293.1353074897793	298.8876845196903	295.02761746674645	299.35660718795833	292.46717305547577	298.7327225459441	293.1342678851679	299.3817001041815	293.30958374938916	299.0462236686933	294.12259613013543	298.10073007365725	292.5565667589193	299.22770222883696	292.79052188514345	298.9523258735369	293.2947018380194
0.0	206.0	243.24959219769127	237.73357412669534	241.88607508047826	237.9018152631749	242.0323578724772	237.15817921168508	242.51754866598208	237.05096311133633	241.35743164929653	238.2857066088436	241.9376764676827	238.50013059368916	241.49439146663076	236.90337815169855	238.30529287258827	236.03931865324702	241.24863830045655	236.25964661297422	241.07910778763565	237.40883883326808
0.0	207.0	207.33530144522484	185.48581679024826	208.6124111842661	206.41331286868325	205.28747571582255	194.74627374723747	207.30278426964094	205.52973494028353	206.6590629009429	205.3765886997722	208.61420611759382	197.9954135147917	205.95822507404014	194.83788732920465	208.65557289829084	181.6456681112226	207.3344418001334	183.40106048811583	209.969448940376	198.06454204210064
0.0	208.0	297.86759128517855	293.0964157364705	299.3461875491071	292.27916736006046	298.61132846742663	293.33237648212986	298.2316789410411	294.03142215751296	298.0356882901446	292.90205338315315	298.7644964246216	294.4516383024602	299.41424652689665	294.3964482758381	299.26528201099285	292.66577956474697	298.69673273368636	293.82308664378644	298.9843092145255	292.97119503956014
0.0	209.0	207.17540653740664	206.36742769504883	206.12876771177162	205.3797966371025	208.0003502753995	207.3204345928905	204.94818127707867	197.47263754025633	204.92968221169124	204.22657527665902	206.90880033776992	206.20562317978315	204.77391335032743	192.15432752337463	208.10996728889978	207.50385469173145	208.38248387663097	207.87487919610246	206.04449133450865	205.39728877228174
0.0	210.0	229.3360357289121	228.31879982654604	234.50187398351105	233.51882261681664	229.24612998123814	228.27352701675775	235.19313216465295	234.23739031447116	229.25526684484987	228.25501926345387	236.61684160365866	236.1618791881694	232.81823143531827	231.75350533771785	229.3208023028757	228.3914877162273	230.15717661701413	228.9940845674988	233.09980269078187	232.13874569108282
0.0	211.0	273.369691719601	251.43012190207244	269.2787106541471	251.9995757035372	268.7098164769258	250.75347419026303	272.7039799633578	252.44451268694974	269.03598056703476	251.21977258710234	275.0001537744602	251.54259883195198	274.0634508160831	251.77026868994736	269.029340928566	252.15865303003272	273.602102390877	250.594192802345	273.7223096774399	250.67315644997004
0.0	212.0	275.57181849316146	266.4482700059483	274.21292605507335	266.1130713949315	276.23959382505234	265.7864714198445	275.07657762031687	266.63246019037797	275.1696451442488	266.27680016139016	274.8548156692466	266.63809066954445	275.9171395978093	263.8528358315397	275.4322871625152	264.4312934119223	274.22508071746427	270.85054103777765	275.25678462304154	266.2396896124154
0.0	213.0	205.48976941999152	204.46022986637922	208.01625148207833	207.26685819945334	206.27113682968294	205.60727756591604	205.1161498235028	204.62158881225886	204.92175705310382	187.6556418520759	203.57603584531603	187.733309853537	205.09325110670832	199.5771823950019	205.04107188762137	202.77890412751012	207.7319122902631	207.18464613857492	204.89729046768426	197.2836619193116
0.0	214.0	285.44262738039106	285.35241694856444	287.0084033446949	286.92222909072564	290.5480648543315	289.92000079006056	284.42118202415315	284.32618975474753	285.84263076900055	285.75865840228033	284.3518415091061	284.26529939643876	289.5628745770085	289.47311418516495	285.37900725117333	285.2842280452582	286.1826365859115	286.09365508970535	286.7320030445941	286.6439482326748
0.0	215.0	289.3678975559375	289.28675427871764	288.1915974663427	288.1057544424749	283.9801855195848	283.8945927816796	287.2768911381712	287.19035743564007	286.4672423342903	286.37904109492746	283.6262416220169	283.3048565446749	289.2021458037687	289.11395131547164	285.5460391103598	285.4584806512918	284.61322686633895	284.52251423444915	289.70800093138075	289.60011540259035
0.0	216.0	273.90351996135917	266.4787295259447	270.15272646317993	265.4936311279328	276.20144770061916	264.25500906161784	272.1824107209406	265.30074012944857	274.0408386984184	266.9858106636313	274.97639360941645	265.089646531759	273.7992780390029	265.05688241732196	275.05565707396596	265.7691025103304	274.93036945861064	265.27381373317803	274.20276325834294	266.9428506192743
0.0	217.0	288.01148847681736	287.92416629222663	285.21095212692035	285.1208566153576	285.3829531388442	285.29620482644293	288.8343153444039	288.7426670588255	288.38800143444894	288.3016342155536	288.7411747851456	288.652024330426	284.90422445434126	284.8204712881979	285.29380108798597	285.20457786981945	287.68867819179275	287.5998533828178	289.46925043908624	289.3806559644291
0.0	218.0	237.42016652020519	237.02379437686088	237.50048986827142	237.06679463165977	239.94228962767076	239.55708669435919	238.46896991313528	238.16300877752647	239.6224272271585	239.23265555842062	238.861245360379	238.56744126350972	241.89537335013426	241.59258511954607	238.02105196281641	237.74071966207893	237.54405890006004	237.20388438977866	242.16051143298776	241.854118681134
0.0	219.0	233.6720553727689	232.736172551462	229.78474308670053	228.82077551736535	234.055322970727	233.12282623028725	230.82313492829323	229.86630911673126	236.23294872529812	235.62563770843894	228.69855015816415	227.74535858982128	234.63286314997217	233.6111821944781	234.46680748351918	233.5500977708279	232.4505842513571	231.43148582977628	233.20965757432	232.16637098668923
0.0	220.0	229.11281057378977	228.2987560769313	229.56995970999145	228.55031223936925	228.4137384519977	227.34113748566577	232.27103306539857	231.29178394089544	230.2999610540052	229.17501971426995	227.8361737420557	226.93319045981866	230.979084260217	229.9307069333868	231.34780579204335	230.45077581425664	231.29466013125486	230.19317390971946	227.9470956368561	226.8982707943256
0.0	221.0	236.01815677550866	227.5034065139258	236.3440294618742	226.3684944402008	236.6166476086105	227.2677480902004	236.66954912157513	226.4545525206717	237.26307916443278	226.2485383163605	237.18382535985447	227.23199610129117	237.22094709908583	227.15037174930262	236.77041530796043	227.0254774382915	236.92075376048518	226.58891765461257	237.04145787240824	226.35650598449527
0.0	222.0	295.2824722178438	294.9480499325274	298.97523261309726	298.6122569932138	295.21061856406254	294.89304007831225	296.6243182806549	296.33174831088706	293.8956699635499	293.3302357983577	294.45728352758726	294.19838228021	295.7707377156331	295.43276742098595	295.20428399178076	294.9600326118432	293.9337957763396	293.2307926142151	298.5522809657368	298.3227328458162
0.0	223.0	296.26978940077464	293.2349349933742	297.7080389857945	296.55481801022114	299.61681237515717	294.46750934957515	296.5926025326501	292.83698048322805	296.5696320287014	293.12756697551436	298.25110989356915	293.5865595193621	298.1260971196224	293.9688119167111	299.18009788421074	295.48895028009696	295.8339463987669	294.59536041463787	295.7406736938776	293.3734207706623
0.0	224.0	297.72933243406715	297.4696838429451	298.49416388619943	298.1382264967247	298.67394262403343	298.38577814232644	296.20656689162996	295.9348497876301	298.2394173908115	297.96934182608624	298.81975524376315	298.57508869943297	297.8816569478054	297.5609901833739	298.98252453226894	298.7095957105029	294.70628121121763	294.29441503311267	295.6874157174952	295.4397568353546
0.0	225.0	294.31760425827224	294.0052038950894	296.1419103990973	295.79849101044283	294.70543471961776	294.3315471787311	295.34411807009224	295.0564147038236	296.15604948886755	295.8933524917119	298.3160738086127	298.05452141255734	296.23256373048906	295.91622102025536	296.9928226756552	296.7374545455378	293.76919638045916	293.1458526973529	294.65085544666346	294.38010566722954
0.0	226.0	295.264829311259	294.9405485659446	296.0178097878422	295.6479677376771	298.101511370747	297.82866171786986	293.93731481517887	293.21671271854905	297.6180427430052	297.3353301678294	297.9018921590261	297.6530424446478	295.5826008114944	295.243812589863	297.2446758754057	296.97894004760457	298.6939139974694	298.3806165589267	296.1914964338522	295.95934796955123
0.0	227.0	299.0562275433004	293.2736158651136	297.3253807886631	292.61162094185414	298.1952140838887	292.4959710030661	297.80069858393784	294.6054242946144	295.55220343819485	293.15078323315834	299.7501943328635	294.5511997404109	296.9846959576076	293.74114193047393	296.44116527545503	292.33445773403633	296.9606030278117	293.7205753002265	298.0513422135147	294.19102861403474
0.0	228.0	223.91722580680235	213.13703952532776	222.99188251013018	209.57710712863022	227.94802041057216	210.5125111759091	227.60020069712283	208.22993878913329	226.02130502770422	212.9289387557296	224.66082121055857	208.83633769551227	226.86205208548924	209.27124011368429	226.4268776060354	209.46205526802026	224.85620411100186	212.64635764772333	227.7348707387932	215.37324451297053
0.0	229.0	211.49355248167984	209.8113794405644	226.05942794683094	225.06062680425973	223.41907976556837	221.95827538498773	211.58094673348174	209.52404262279543	224.57957664644667	223.04348083133888	210.20727134179577	209.289660188784	215.96473272976505	214.79268717200765	215.39563588690865	214.15911592163644	223.38158263726166	221.72676690300005	221.65969441004304	220.36432216219706
0.0	230.0	237.88674690877968	237.5713628703449	240.31826273307283	239.9459427034975	239.33224912400158	238.96454230734489	239.8345070169352	239.4937556389445	240.22553244272936	239.8824598536712	242.18386584837634	241.84811565471568	241.5552284439051	241.25645201169618	241.44574442368253	241.10977604005123	240.83092901523963	240.43996437918287	239.58903326027885	239.25568715096648
0.0	231.0	239.56378375876074	239.243681900314	237.87216436591538	237.54281766051446	237.667139291274	237.31033193665576	237.75574135188526	237.41339047366196	237.92993300527652	237.57044866048074	238.2794637150651	237.89997612390692	237.62868263921658	237.24253743843872	237.97458772648477	237.68654474554842	237.2551143294919	236.79224457688667	238.50245594221667	238.11451390655392
0.0	232.0	239.22869243806161	238.89464271624152	241.17452335872375	240.85566824307776	240.1195796536502	239.7268525751808	240.2496386995499	239.88141094476015	238.19028059135115	237.8696651530977	239.91317985481862	239.60872437987666	240.95026535805468	240.66115444017217	240.54613020476472	240.21249850946748	239.25148335086834	238.88211660932242	240.91683598557262	240.61551130960908
0.0	233.0	298.7703080349199	298.5004953671749	295.35138263833034	294.9825312469312	298.6772822387935	298.3798970353732	298.3423167831531	298.0670385251314	298.8032148644364	298.53835634354766	297.8550111749863	297.59412606492646	298.65358363697993	298.35102865822716	296.3624548521209	296.1075425426077	296.36900004961115	296.04140744044633	297.3118281736423	297.0525776666552
0.0	234.0	278.33294989082293	272.26193614422624	281.8839639958451	275.56179206838624	281.33993300146903	271.98392485454843	276.820802731778	274.3646333942894	279.90321437175527	275.8889320497895	280.92188515201957	273.6701837245183	283.54623630021484	282.45332975370275	280.87041672185916	276.1919279586651	282.5617167321527	272.105732959045	281.7519483586882	271.9590727849818
0.0	235.0	242.35351454394495	236.6543543531741	241.2271482011267	237.46948836858505	242.10556544867947	237.18127803245494	241.73373536732038	239.18186641677616	242.37069325765117	237.27216297943357	242.2115311527746	237.50176030426957	241.81131388432453	236.85240991452648	242.19911602699108	237.0396338296213	242.3857533791456	236.51026350546502	242.03978312084345	241.17417112066977
0.0	236.0	298.2261738600532	293.2917258566919	298.466964014625	293.118639186815	297.80448516726483	293.9882113326963	299.30930193793864	292.6221636270555	299.27232082567446	293.1473131874411	298.6275611043348	295.55906149335897	298.2380255857466	293.47593748680276	297.5369864989253	296.992674873462	297.9317825519861	293.79658613377205	298.50286606926574	293.22226419400846
0.0	237.0	298.19273142473276	293.7813680106414	297.59627555503306	293.0985200642417	299.1610588039055	294.4847064822907	299.4096562885818	293.97901660656044	299.4370297542305	294.0755199279835	298.04333887827175	295.32128890468147	296.9243686936334	294.51172823492016	298.75904472973906	295.9051295506338	299.591903028025	292.86972962854776	298.7883303035357	292.6284331274304
0.0	238.0	264.27260313465996	263.27415707119604	264.13626412382655	263.0720497498811	264.1980877022066	263.3007230521702	263.83333589958335	262.7648776851609	264.229908239528	263.223127994749	262.9513454368584	261.71506413888386	263.78136791984053	262.7256569858315	264.0275849145302	263.0116778004433	263.76758451813674	262.6210267950849	262.0429706626376	260.81064337415626
0.0	239.0	253.1019467171564	252.90756408046153	252.13857672163218	251.30893178188063	252.77030732702366	252.45731738448933	252.48248214089406	252.08209530481946	252.6783437702051	252.4241250226545	253.53704485068045	253.29630093579257	252.92956130963628	252.73710568607763	254.16944228401306	253.91748183640067	253.18670327048295	252.9880605580229	253.7692700189456	253.5685709113276
0.0	240.0	264.89971035953135	260.2086405473616	263.8830185999818	261.38230703103727	261.4375430246724	259.06967566368957	261.2231926556058	259.7974176990709	264.38296308422	260.65988951845026	265.0711481106624	258.8772177830672	263.53272760741953	261.38519847321754	263.0049861530461	259.5292544805302	261.0791809712526	259.7003237044985	263.744481070435	260.85512548751495
0.0	241.0	262.40021476961226	242.444442324906	261.55385506376604	241.30769039286014	264.321453426702	242.06338253947055	262.9441412291962	241.73907758505376	263.5318345529955	241.33581953665424	262.4412123883227	241.5560793246962	261.30544832037185	241.97973417382434	262.04956724485476	241.8702407873204	261.9028887563785	242.00365325073068	263.3134775411982	242.05494659658984
0.0	242.0	290.8931988338405	282.26934567158605	291.0212264811833	278.7534148859381	291.13124870460854	274.174298673492	290.93431436330434	279.18289052643075	289.7940805602134	279.20418301811674	291.2522866535563	273.9234796537645	290.87844333883265	278.03330066362037	290.63190022935083	273.45991149305206	291.30195544754	275.8627267613287	290.71665164593304	280.7277874480746
0.0	243.0	285.31572486582127	285.2350671151363	290.41848480227526	289.8779166569625	283.8057846002924	283.65123609031	289.07965940173864	288.978650132541	286.8306817111287	286.7415071243641	288.2961426986358	288.21155750127224	287.5718270285606	287.4845518022769	284.3151374925987	284.24049638326767	284.1608486621868	284.07896193965814	284.2527322475558	284.1681325255141
0.0	244.0	226.7301721601283	215.78275434868044	227.49276890002508	221.14787278776038	228.0513010825737	217.8152157015886	221.86553266909542	209.48677954213974	224.69671959184936	207.24522753095204	220.56358491914148	208.96751465448222	214.85667858691733	209.09084259184147	227.73026207282786	209.3777780202836	223.70065923206323	208.4852786204548	223.4403628264671	207.92867928670773
0.0	245.0	298.5197467494379	295.76467392158736	298.9608733356437	295.2662430239139	299.2442136368265	292.83573468577066	298.91437335210867	294.8343384148629	299.0110277243443	293.8290194797793	296.8128461736728	293.87134176312344	299.2813741743756	295.0658505692303	297.892202658374	292.6857277702627	297.7267184503815	293.2193911074902	299.23949469503253	293.3632581190788
0.0	246.0	248.83983577728424	236.38983438531346	248.95603561275468	237.4830393779602	248.54124050704692	237.47387393445246	248.68839904149416	237.82417189548883	248.9653326051368	237.1033247680437	249.26293343508667	236.67872449242893	248.95933557899124	236.58671345177427	248.38664378809239	236.92559584719513	248.29811095768065	240.3757013470367	248.86142467862538	236.60805744744968
0.0	247.0	286.85697593336266	286.77314192793244	286.07422501170277	285.9869584703019	289.73128960536735	289.62878932257456	284.07860539191273	283.9996209368326	287.46711817850394	287.3812116938168	288.8292604033081	288.74652972208077	289.26087231802205	289.1720358877584	285.53839021258256	285.45522803290777	287.58569175526	287.4927035425754	284.2539335431691	284.1736298336671
0.0	248.0	254.97289134293075	252.4783083059609	253.38171730919095	252.08081162562556	254.42506669267468	253.72367402996716	254.30085065512648	252.3616105892759	253.40247941550214	252.29151163173333	254.0620244295954	252.28429870403164	254.53618405964244	252.2178949263859	253.39909164208083	252.10134973234545	252.5766090455624	251.84020925732094	254.86802651467863	251.32377980204524
0.0	249.0	208.1975765872485	207.74444929937349	207.94150117922393	207.231967102592	205.9977840807569	205.4049791418008	208.51053561776578	207.92792091906864	205.0994688189984	199.54776225956718	204.25435666150935	195.59863872575963	205.178311006624	168.2832663782718	206.9625416247558	206.24438759175243	208.220743834141	207.68933539827717	205.59231084953856	204.9983655556547
0.0	250.0	240.82457189593418	240.47131171847082	241.03007581137157	240.64638900167267	238.5817525040689	238.23876595347096	241.40595918322052	241.09371573038558	241.1655850721403	240.8395512193814	238.68881383507727	238.35358167434873	240.30461359522147	239.86500327934587	239.42138353617082	238.9967008234488	237.71446983137716	237.37709447734846	239.46951506660827	239.13012871419085
0.0	251.0	207.74046614323237	207.08530458987178	204.79697624161815	190.60478681532743	207.27602567465482	206.5803294171781	207.61650935658793	206.99994881360382	205.0197316370207	199.64871930067036	207.3783003122432	206.66817658472772	206.52956553748257	205.7165276053451	207.40396082209622	206.74692298462062	204.77731608692864	199.10951908023011	208.54768975767513	208.0659138729251
0.0	252.0	273.1796080183889	272.7050429358299	268.9187433374261	268.6999202778666	270.2557591600177	270.02281206907867	270.19490381982087	269.96375177192954	269.5437375144138	269.3264253509751	268.6824103392604	268.45205547428833	272.6053830347547	272.33768917038736	268.6635688829508	268.45451950472915	271.23047795288386	271.01048509216116	272.3406095339553	272.1194305892893
0.0	253.0	268.9034076499379	268.64476371208383	268.5547065923996	268.3195157479174	269.58866629340946	269.3764938664597	269.57282918018973	269.334091421638	270.3998603646796	270.19740754604095	269.2331990022017	268.998571792767	271.5379589262796	271.31911633688577	269.1384123137387	268.8688359602374	268.8966470281416	268.666089557622	268.51872708631544	268.28694696530715
0.0	254.0	259.19100618871835	236.86309171417608	259.48298304186477	237.3718729573609	260.04772123908674	239.11615893540113	260.99127353722025	237.75925585349592	260.52250530361454	236.51039942057034	258.39706231932513	236.52532019907568	259.85922457370253	236.88405386791177	259.9962527901717	236.27106228092518	260.5308980984833	239.52659023143892	260.3422602857197	238.52825582873987
0.0	255.0	252.27375943430434	208.6053678392124	254.53464695828086	208.1268170074953	254.65200302389601	207.84635501152377	254.82445288181253	208.3149339446036	253.80945462384202	208.68993448232706	253.05605923886213	208.0404602577281	253.89181588213668	208.4269955734525	254.397605781793	208.47482509893266	252.49178814116658	207.9362065495501	253.56782654043857	208.1782730536189
0.0	256.0	240.4051421935704	237.05170403521603	241.84581745372662	237.0136866951151	242.1626723451398	236.6160687898069	242.47464775022937	236.4831547871508	241.516617345429	236.82289474998743	240.69419960127203	236.84609012542901	242.31902099648437	236.45092187191702	242.56065473717635	236.29648604866864	241.88537334594417	237.194140887335	241.40405708412186	236.89129794771992
0.0	257.0	237.7209945355197	237.3832368706704	238.97714402186048	238.5190322143949	237.9758200709438	237.66891918753888	237.4709460860154	237.05872731448375	238.52380363666168	238.21974408578077	238.2725890194813	237.91914891927735	239.08656347958907	238.7140803920528	238.26971842734832	237.97235470053997	238.58635538008647	238.26418966513236	238.3749995948614	238.0729516010014
0.0	258.0	234.7863958160178	233.87035573631582	236.6117927600517	236.14042917158162	236.50975508168264	235.9653972725708	228.71900087991665	227.76020365551025	234.0086908886178	232.92204982647712	228.7364000524056	227.80996423213304	237.0220503589499	236.65252199753868	235.88706688754897	235.02312991846688	231.78365416262795	230.7783036657622	230.06003029098918	229.1956723370071
0.0	259.0	248.8928636987898	243.56384647159618	247.59400271650912	243.5279889478198	248.71800361234133	242.93460911878896	248.5561203719382	244.27786979720779	248.28542946138379	241.36086244299747	247.62362267127685	241.69106541618237	248.9968671388183	242.31025967052378	245.76612815069544	241.7545811017756	247.18810493515454	242.71073703065287	246.8024251873553	241.59656465755378
0.0	260.0	252.30337201795498	251.80017265531927	253.08101086477473	252.85588183024274	253.8472810014366	253.59415988665347	253.00927366227714	252.81752788324974	252.32923550657705	251.97913951323795	252.8241169133631	252.60505540672577	253.89752551621567	253.67455785713872	252.03908824220042	251.09825101114725	254.2751266105054	253.94289533377855	253.59914211753716	253.415050970408
0.0	261.0	273.9287380664391	267.6706264577278	273.98528243047093	266.41613186117996	272.7140635923607	266.1789946710306	273.16065645770703	266.069116146664	273.99191276315713	267.08419552198995	273.07476670843795	266.09574820597663	274.0169711368361	266.38038967448756	274.4040954167367	265.9276913706928	273.8626260626574	266.5932068987087	273.92051370859764	268.6131387751845
0.0	262.0	240.959908888152	237.32697424771465	238.95450712560134	237.189183195095	242.58598656896942	236.04863704233426	240.9169786832932	236.69005256617447	242.5820143014493	236.02669118504642	242.2352168133368	239.12540027998284	242.47567705134205	237.62040143539872	242.3228681699976	238.02851620058723	242.45372701525218	238.3809535414806	241.57670488065966	237.3040772851977
0.0	263.0	293.9545383784934	293.5090744438912	295.73562884143536	295.37724854171074	295.3579443442824	295.04065388670233	298.1972227130318	297.91792598683924	293.9065422374503	293.3275856324861	293.6331180115307	293.19957133196607	293.8435988299914	293.25498047852807	298.9648523295949	298.69665352044734	296.56202621136646	296.2275027603378	298.9693349433274	298.71974446875953
0.0	264.0	206.538269342441	205.75712210524085	208.65432148493602	207.9349319028363	203.40245172606643	184.94001413564052	206.8728840611219	206.13734364424246	205.57680844555287	204.9049231523102	205.03218021004682	201.75267946797547	204.99342289739837	196.35489379472912	205.0447765775294	204.38832283781176	207.08251779689127	206.3936627832667	205.52271683538322	204.92288189198192
0.0	265.0	273.98620021791913	266.4468064875753	273.1096020410266	265.74732572805664	274.01037727692153	265.68938098898724	274.2201512482318	266.345478278508	274.11761997552037	266.15132803175817	272.78654061628185	266.1584993785875	273.72420338186964	265.7498812084222	273.6629281618	266.0532698248514	274.1498345914983	266.31258718463124	274.13151070695596	266.474664289162
0.0	266.0	227.13977708497643	209.22913190987848	227.05531561760827	210.37684479050532	223.40815978662712	209.49070737525003	227.70847566087053	209.1393541099472	227.68285274328056	209.10085053537827	225.8323521057338	208.22862272294043	227.27429093905448	208.09697410369074	226.80373070417053	208.35174290845606	227.41974749132632	208.47809108087742	227.19189065935342	208.26056009303068
0.0	267.0	299.1735955002855	296.8148787162778	299.719202613844	292.80178821205885	298.65360016977934	296.9339008286546	297.7657775576028	292.7470232233972	297.5141648457022	293.8864197546739	296.1407640690227	293.8275170766518	298.0663851605226	294.98603258269924	298.3855462183537	292.5829662847175	299.24964152920785	292.85981619568594	296.66732070360473	294.3148455279002
0.0	268.0	237.38696376184606	228.97320105877907	236.68597101379652	228.56910212676604	237.1974698688392	227.22189245798486	233.15126425774508	226.38366683802	237.17444118815018	225.91147324927655	236.58807816142237	226.63980967548608	234.69422263426142	226.63035177348573	235.53358681928202	226.9375532311572	233.47390046886855	226.76363765962932	233.6166521990944	225.91808228959383
0.0	269.0	225.17613286672665	223.39810022386158	207.37942629187364	206.6200334595127	235.81239718902688	235.12890053947422	214.75604194853787	213.65008567076865	203.95189431893903	193.30645611911424	225.2675867757679	224.01674408829936	218.34224043799716	217.14159469212257	221.9602901065207	220.50362046638708	228.04475591038354	227.02605210773908	227.2909710331998	226.13398476674817
0.0	270.0	241.8444824396881	236.79177360905754	241.84201959365026	236.80752864242493	242.10940145171242	236.90103129527319	242.01570206466917	236.84050685062033	241.94864316211863	236.8670589195005	242.09981100217377	236.90302238846652	242.1040911281873	236.84597463040055	242.09403589124568	236.82627779709446	241.98858905559703	236.81535338321174	242.019492288401	237.04366242530304
0.0	271.0	297.2229393879338	296.9677479215529	295.28510593948914	294.9149140534898	295.07507346528286	294.67905240040716	297.41944077529513	297.1370808229805	297.37885204940886	297.109559503805	293.8560991428153	293.4491190720641	297.7150298234182	297.4066955887877	296.41506124106405	296.154228631334	296.07119878064776	295.7105626398277	293.90177144539354	293.4223497140705
0.0	272.0	237.59271589471857	237.22419638470262	237.16608280392643	236.6765714215204	238.37136451677463	238.082914576543	238.58308418575766	238.26574863423286	241.41128259569092	241.10980587007208	238.17717703281403	237.82438698087384	240.36870240958822	240.04618969623908	241.4461614575079	241.13536996812013	237.4910437975537	237.11742305369964	240.33497968120986	240.0038871811952
0.0	273.0	290.5623315657307	275.0166788049233	287.78366792587065	274.94320603582605	288.8372191496596	272.9802927350189	287.5055022076889	273.88545167452037	290.9771140884257	273.66023662802905	288.77291964843107	274.32450633121823	290.48712260068254	276.26034719850725	288.5565628179706	276.1398340501249	287.26719223100946	279.61101059173996	287.84559423604816	276.90234264482064
0.0	274.0	242.3897010722038	235.30875180709683	238.90608526981973	236.82878493073528	239.17695400198005	237.8481185496316	240.89219727062596	239.3869381058774	240.83442368796133	238.69646564143432	238.03679770249215	236.92752530238502	238.40139712497498	236.51452929754282	238.557006224698	236.35811208193203	241.30691464377372	237.41146980019883	240.97667696524456	236.9727532679815
0.0	275.0	229.8327158300309	209.4058919522151	216.1437379423169	213.052725587034	217.64664577411435	210.89629132471183	217.79319934416438	208.04427912478133	223.6849338521806	218.0980909842037	224.76142793936637	209.46144034360088	223.01234400642352	209.1102147367921	226.93992120502952	209.3118920744485	227.43951940879475	212.8625598145633	225.2636756576699	213.34809530559295
0.0	276.0	226.51228010835422	207.78408720462065	227.91459055052533	207.5360711662189	226.76415943614785	209.62702558699033	226.9328847193317	208.53446934445617	227.8851180142076	210.49773327194455	226.6684774820581	210.48745851430974	227.94374094644726	209.18446019488553	227.95326744079668	209.44039563035412	228.1597165181605	209.43831310016438	226.5676989562766	208.5611825690674
0.0	277.0	225.5404843581115	209.34569695674546	222.68189080158592	213.36147913481832	224.07889623926334	214.39566407048758	224.71035037032914	213.8460502675572	216.37665336650542	209.81915177813775	227.6028532415441	209.78627241579647	224.07200770798374	209.03341366896998	228.25644882565425	218.81038995727747	228.6437169254776	209.90629216535967	228.06865890751428	214.0009608907961
0.0	278.0	229.91385420777945	228.88364080876036	234.59519203015094	233.64288846529013	233.14613787607374	232.19031437847738	232.15528672412188	231.08393480022747	228.94192538703393	227.89011781593175	228.79343546217538	227.7948371745937	233.7050181884947	232.68720443479504	227.5009794531118	226.67017313568917	228.9828329878187	228.0041863194575	235.83499022903646	235.40152535437892
0.0	279.0	237.27045353056033	236.83775006209527	237.93430187478663	237.6149473483834	238.58835668501112	238.25254370520366	238.14299740387997	237.8487172786253	238.05941770309428	237.75342031422406	237.60718009752708	237.252178597814	238.28701285444836	237.98078131057628	239.3314145396904	238.88044452725006	237.8861983081396	237.56759864165684	237.58438060245442	237.1761879554338
0.0	280.0	241.10263488617258	236.77064439297718	241.91661117568248	236.6808252934724	240.93761146033054	238.1667087198661	240.94126130814513	237.51475577209712	241.96854927924215	237.35759166606172	242.76467246822477	237.10254278186954	241.3400966394635	236.61316439705527	242.10567486935815	237.0908211118987	242.6265227402282	237.0016219351955	240.72591754007064	237.83869946475275
0.0	281.0	283.59151004204216	274.1401208021376	281.9655510021178	272.57739636363476	283.5408071576451	276.7598189144816	281.10297571569885	272.38618135272077	283.7913671140319	275.3452486908588	279.1221560791781	272.73500564825815	283.52097122543455	273.2606417424404	283.3624601182282	273.7572771692912	283.6761423856259	271.92164433288417	282.3992079254656	274.23114146744797
0.0	282.0	281.68835532599394	279.3723475069023	278.43386856492003	274.0597631734593	277.60778686960913	275.1017281286966	277.03067947824945	273.10379651267647	275.4882894234382	273.1671564863747	277.6320247569789	274.43472159068995	282.0477771025935	271.672228217719	281.8472980112742	274.8734090087576	283.45040064335853	274.9497755016732	277.9082523100273	273.040267002482
0.0	283.0	240.22867284411134	237.0358760840292	242.13552003855838	237.18829176160807	242.03719750808153	238.1291761616308	242.46343025909655	236.4269785328658	242.40820180236733	236.27806133107777	242.44591632966765	237.85746036777294	240.42136204502364	237.3779283558867	241.25959774085013	236.49600213389255	242.45481118083126	238.48005004366547	241.8864835346681	238.33961630995927
0.0	284.0	280.70350641956276	275.23639527057566	282.0853529076837	277.13923111082886	282.99708269995006	274.07214908718845	282.3206280262359	274.59306886283065	281.92542039454423	274.7091613346575	282.2468281668896	273.48924514859044	276.5609557618693	272.7090680116502	282.1089237556063	273.29472988072956	282.89042438798947	279.6667876871496	281.6414929432869	273.5981818588778
0.0	285.0	281.8046618052052	272.3518276890047	284.10558272137706	263.54261524869315	283.4716767630158	272.4144113168555	283.9244321408002	265.6316558463672	282.6888374429919	271.5284516157116	282.9252277438753	266.48600458681096	282.9237785899282	269.5941041533584	283.7550746498787	265.25701424340554	282.74624812426	266.7845641405727	283.02061168073925	266.59536410556933
0.0	286.0	232.50836351687326	231.40550399178136	229.88688620165033	228.9361048824786	235.94232861733443	235.38700669822106	230.70786536348209	229.77422052673504	235.77857060364576	235.1659631726803	229.77733724476116	228.6795963026537	229.33909357107765	228.45644539706709	232.2238171278482	231.2207988381432	227.72599733177756	226.74607902838275	230.50049140884065	229.5998686394557
0.0	287.0	234.4634875614088	233.51258971600478	233.1931744119786	232.22279157968245	236.40506566084687	235.8642184179198	229.21041696418752	228.21715152822645	232.78744864598082	231.7512180371928	230.7744528135771	229.7086595227658	233.0729392057213	232.06830744263078	228.4223025489138	227.37960843676206	236.93460191186966	236.5583941355989	234.37372937778656	233.33143021012376
0.0	288.0	281.7637145514607	280.87549251023415	275.59430076744354	274.84028663589174	275.8827915135428	274.96774774095866	276.43585948148365	275.68507651206943	273.43595323595673	272.948089098435	274.9411597600947	274.23485676879835	273.45758258474314	272.96092335146443	281.0746450790109	280.09669622191745	280.24962443033326	279.40649137340995	277.17201239691985	276.4064869174066
0.0	289.0	265.2845520158637	264.28350927542954	264.84955342287043	263.694376022944	266.12607640782403	265.5241004963825	264.63033089834335	263.57068477365726	264.7994296519362	263.49078389625623	265.77167055473126	265.05797442972886	266.68345609391986	266.24244086371317	264.5621750552271	263.5593155100149	265.2712279161108	264.27064324576406	266.2146840401431	265.81414189825387
0.0	290.0	269.6340738796157	267.00315111676065	271.6336137571915	266.6883656412467	274.00588895407554	266.557456320531	274.26484127738513	265.12878096476277	277.03341625759225	267.8466516092283	271.0385559865575	267.0220617433337	270.9183437668931	266.5938159137282	269.96482400770685	267.74830785205955	269.87288633756503	267.1704790169346	271.1546571869057	266.97554484908704
0.0	291.0	238.26148677009294	237.80556225252533	240.2495576452398	239.88788638229272	237.33446557268286	236.8164859326274	238.13114895517313	237.8430782242562	240.1906072870166	239.8321303925952	238.528902098771	238.1927829046189	241.34566999601637	241.04708392059945	239.07361893254821	238.74164803977106	241.403794144888	241.11253561383324	240.47067825445114	240.16030050990057
0.0	292.0	294.1230812812498	293.69520867474125	298.8510803377977	298.51750043939387	297.11141466784255	296.81902075607155	296.8254786951609	296.53649906665134	295.6137469987294	295.32202498544063	296.69629708351766	296.4518151110786	295.8102430223533	295.4776200902814	297.55441247987494	297.29312984972114	293.7354232174372	293.0334732856029	297.3717031668807	297.1363815407298
0.0	293.0	287.73531812968224	287.6543609182349	288.40470160836185	288.3155828886162	283.61080815537025	283.2043068152063	286.3888548739744	286.30102256548247	287.6994902304307	287.6079511610156	288.1096293525787	288.0322044693639	285.3983148303246	285.32417814800243	283.6041388246635	283.18605207030765	289.04356829670985	288.95506186541513	285.5091171756681	285.42405968427386
0.0	294.0	286.81798722682504	283.26386370545333	291.8410240537755	286.5100985732424	291.51949659685084	283.54526099725996	291.7070613792022	282.4045074773011	292.28126274131824	286.31668291646923	287.2670067342851	283.57950339441453	291.6562332962636	283.8381418314003	286.5360722552725	282.3706063223433	289.8836068605302	286.2292742799124	291.32869391301557	288.62700363134996
0.0	295.0	240.48499089898604	240.10660531545028	237.17104082721184	236.6282917080551	240.67829594163788	240.3594012548057	240.62677782666245	240.25691205075614	240.2400739856753	239.89312141474147	240.40931685096186	240.05322749505768	240.51757959235135	240.21212269458013	237.4423451987352	237.03905810846103	239.13371685669262	238.73990523715457	238.67893971027786	238.27093369784615
0.0	296.0	268.50504927510383	268.2224667567448	271.24806632496336	271.00384187723756	270.0980421089202	269.85927193781396	269.1457196518136	268.9032351650331	268.195859568435	267.9093952637078	269.45544474833304	269.21241745289524	267.5971934718712	267.33516967748426	268.82205105461094	268.59198060198213	269.19976054303663	268.97309856952944	268.5588977689328	268.3153269673097
0.0	297.0	271.4283240662047	271.20029342109666	273.26485018446135	272.71601781348795	268.21234867085286	267.97642556311587	272.9145717827432	272.55498012763695	272.91104191792004	272.5555993901882	269.5505374283846	269.3176227404576	270.4227172119352	270.2043294397545	267.53764240947845	267.2874595094299	272.2171981456991	271.99297641950005	273.2571641471103	272.7729074839438
0.0	298.0	279.7995137430231	277.2276358178615	282.5433682581215	275.96003338779116	282.24152589675253	277.6122141136466	283.11216722635385	273.8852077581659	279.6148178817164	272.7503957881975	282.03162436193685	273.50750447817506	280.5616451211689	272.1367489861408	277.20651873490016	272.6128447116452	276.08657636803514	274.5031094792307	282.66243720673225	272.7652962581056
0.0	299.0	263.5404819897551	262.36766894140254	261.9601389457027	260.67164338116305	261.0640910936181	260.0007080280427	261.7753035702262	260.5659052461648	261.5689423939628	260.3838251881191	260.7236724568425	259.67988319377395	263.4580274616565	262.3659193778833	261.439170727965	260.3108450682411	260.6195319936521	259.54130228438885	260.97273089760506	259.94931920216015
0.0	300.0	299.0784188373122	237.98380361106769	298.9439188974646	237.48430784562967	299.0768314225946	236.3273754722955	299.23245778103666	236.30001612701213	299.28288376563097	236.78612482599982	299.1610158493093	237.66485114569068	299.2076034494843	237.47458731901972	299.02760094883985	238.29420131032973	299.28920328508394	237.4853926006944	299.1113625490192	237.71954414023952
0.0	301.0	205.10218193485468	202.09245451603257	204.6224334243494	189.4403381774815	204.72974078563877	201.78063955805544	203.75966859511988	193.8364524282904	204.68949641847897	195.40226761848015	204.79174019760472	197.72315653481087	205.13512197626403	199.30804621251158	205.02906888130175	198.78990278470866	206.42144863509432	205.68423789458967	205.59800950387492	204.97404582827332
0.0	302.0	260.2886339426187	259.3425412373534	264.206093217633	263.0821644675785	260.3457067778923	259.5082243693	264.52204122202363	263.5756446479503	261.4531106169027	260.34571466329066	262.1042448958635	260.8378044948662	262.07969794436065	260.79628257007255	264.05443315209544	263.033160843887	263.65221034175704	262.59532071660914	262.74093564146176	261.4801570533839
0.0	303.0	297.91770613978275	272.2386164476583	299.2003065997896	269.66073976242956	298.74521899249964	269.074325125093	299.2980003248763	268.1782487608558	299.20350749460533	270.44069458955397	298.6115306001807	268.4424390248746	298.44916562402335	266.3446641142778	299.1968130365881	267.7762614658477	296.77979527116327	267.57120784636743	297.0314715406465	268.1105086433712
0.0	304.0	281.99787186504807	281.13528986711384	280.3462241855635	279.4116425628325	275.85207083908125	274.99657467469206	277.4054491748982	276.45233023827495	277.44337088511827	276.61788904180406	281.5251864683096	280.44501648911984	281.22456712144947	280.3792328349929	282.2676551700085	281.34495776948694	274.6515194360038	273.8855469650116	283.43092896856507	283.0877390354281
0.0	305.0	296.5711230225633	292.8419227237108	298.1238590598224	295.77037252211005	298.96288088500035	292.6732357102809	298.59327228441725	292.6382831559339	297.62708127787243	295.3698783359288	297.7825453493009	293.41868341754497	299.1799605930496	294.7442558541972	298.9981015453614	293.85836252251437	298.6147237919411	293.06521130733614	297.1829282938271	293.50585326343446
0.0	306.0	299.03328832232967	263.7457236773554	298.70496104654256	263.36894674050643	298.983218189479	265.224913554404	298.97504187377615	264.21571805441386	299.0876136039492	263.44616354848523	298.75608241100946	265.06088645442867	298.48079833451857	263.5987070414737	298.7899396479494	264.2775654537633	298.91247390570925	265.9496905203836	298.24466326274523	266.22849607907193
0.0	307.0	237.62359559736302	237.252238384078	237.4790787954656	237.03723561346794	238.4620805811753	238.15841140204785	239.0305184051916	238.62390195150618	238.6961132448126	238.38838915521472	239.11556689202834	238.81145230906594	239.3875038255716	239.03556939035207	237.59574490427917	237.2466596519907	238.8640264760565	238.4275095362089	237.59385456236822	237.2057270584173
0.0	308.0	239.83915290654858	236.80550931084096	239.66648131560265	236.4460505234636	238.8154314466015	236.64929351565684	239.77711717924842	237.53422674176826	239.92323903686832	236.79187104191098	239.84266950348754	237.29058979198481	239.97879933603943	236.67065489862227	239.8455752500603	237.16339215836322	239.8330276582417	236.54897701589346	240.13408200373735	236.4250717879927
0.0	309.0	290.05155393982204	284.80606696894165	290.06906201631864	282.0426906552915	291.80959125724667	281.9904576256073	288.49971281740585	282.73880379853296	292.0461070314053	280.9420906892387	291.35616408030734	279.17378249272053	292.1281911564162	284.6347527279599	288.9834445202321	281.0951904584437	291.7727918085924	282.95853415375643	291.45889119205117	283.52933829345886
0.0	310.0	299.1661648774926	280.40955159319174	298.57280475145865	274.4640604313159	299.5912308984933	273.15057483459543	300.15065061702944	275.92044240299987	299.24879329010656	273.11477235824304	299.81935003419545	272.8509341638429	297.95067533037616	272.700968748189	297.11674764973446	273.56060892228635	299.66253553064905	276.7983306510645	296.8711741017171	275.01867576066576
0.0	311.0	254.5790884211733	252.0710989403331	254.61610035097024	251.09870732338746	254.2605202213145	250.959484165703	254.46928868812398	251.87757374285485	254.35683158899113	251.52504737956517	254.36019699667938	251.46322205654658	254.35835206786092	252.76106662513797	254.4119120782715	251.31537744702374	254.5686002269749	250.8068400609528	253.1302181686803	251.08233307445332
0.0	312.0	299.1649466297285	297.0999595735297	297.34872681451066	292.5014781211725	299.8450322686198	292.46884367611494	297.39781874938797	292.2946526816219	298.0466033451931	293.3084696383152	294.4186880218495	293.73265380690117	297.80059198620523	294.6004525686953	299.12931249907757	293.6198019026761	298.9415720666433	293.7787087884501	295.45484308728567	292.7748656239611
0.0	313.0	235.80130675739503	218.65038420360625	237.19209452497384	210.43600845633839	232.0399349786883	208.90064105896838	232.78311470282506	212.6388489427536	232.74348734131593	216.90150783002713	233.49964320324443	209.27384242521512	235.57734081619145	209.74095029730802	232.88390575196152	213.74849455177454	237.21941463560032	211.92845024519684	235.7113158456658	212.25195228728856
0.0	314.0	281.1876354983773	274.6760619383658	283.0311798420091	276.12125704264116	283.0173936422781	279.5234097026607	281.82373770492717	273.71254374253067	280.46348236804	271.32928634557334	282.7894618340164	274.37578637544493	280.5579550730602	274.02881636075085	282.8917609745934	274.431681818816	281.3643825489825	277.722403770908	280.3191554312778	276.95223257804537
0.0	315.0	274.5918562728387	273.9285487608576	279.0089718255309	278.2040064585844	282.8151663271701	282.1968618318526	275.0690952988271	274.3501943051737	275.4033915972132	274.6240251367647	282.17251808167873	281.54615063483624	279.10045889314523	278.33854020567674	277.405970621825	276.67872032016317	278.76693165413866	277.9641136720148	281.21944554319685	280.34582837313314
0.0	316.0	296.8970003861849	283.29890980995816	297.2468971471961	283.3208757323362	297.89760097085025	283.4194671270785	296.49801443971484	283.3222133589781	298.1836471187361	283.28835005799397	296.3564907726545	283.3307575096235	298.811765258596	283.281493223826	296.78459634970295	283.2860432355059	297.94354521670436	283.3048277554303	297.8383714484738	283.3079462390022
0.0	317.0	297.0217461497112	293.3547326797266	299.24620013680294	294.060741816159	299.1740111997284	295.3960700495606	298.9041875854882	294.81822721447736	299.20094421166647	292.61617894498	299.45076957847914	294.3420867234676	299.70424826034935	293.2544940035271	298.7537966828111	294.6585857753483	299.1610484702913	292.6794611860774	297.8402673214193	294.4410304208637
0.0	318.0	242.12837843792065	236.6849917826655	241.41798139336376	236.73673493651077	242.00986109004944	237.10211000214667	242.1323578661171	236.68558600292394	241.8135813014455	237.26009026111038	241.98084885979583	236.7788062275083	242.0339951324285	236.73361367101484	241.8248840407525	236.8458825830982	242.11155908421998	236.85540059764386	242.0710403878682	237.5170054616899
0.0	319.0	258.6287027357511	257.98088624040906	254.97387548928683	254.3539520268502	257.1755780630381	256.6024542524558	255.81924173492945	255.2533254255917	255.64252920312845	255.0676206702566	255.21065896583048	254.71422842347084	256.8473666419096	256.25138767015443	259.9643350072932	258.79710840952197	258.32225799746914	257.6656627127275	256.0036219042334	255.44626880665066
0.0	320.0	264.9702297918468	258.97275700568514	263.8174428345077	258.6460680843116	263.3307620833813	261.5656663725169	263.3773575110802	259.7515798411597	262.7238274187793	260.1484322345686	262.13007093966	259.1563909098632	264.86163719234315	260.0821197892795	262.3060051499591	258.7868286553014	263.9987524626272	259.73438690183355	262.9143969030718	259.8053177776677
0.0	321.0	242.1096263213432	241.79266946559352	238.64976810839536	238.30117849676756	241.26426165866965	240.95330764809856	237.6407810984539	237.29158662984037	241.04098476223533	240.65014062912562	239.73533939072317	239.41100368838184	238.03845368705066	237.70221127203848	237.54345611719353	237.09248803837394	238.12908526712312	237.83602467448776	239.49571707759156	239.15146746600277
0.0	322.0	220.1688642824036	218.8835418702042	226.7705781719783	225.88856985653547	221.68471323594719	220.1722667004415	220.31627276376332	218.97595831635388	217.25743018193393	216.04008921332968	211.83821099134144	209.70733453212534	222.5228506112739	221.08739338092923	208.9484280554584	208.2561532533394	225.74153162212224	224.60708015667706	209.5037075366973	208.37145126857646
0.0	323.0	237.8064439268316	237.4728265355106	238.07247938080855	237.74509821759875	238.97029206093313	238.56362406419555	238.1705808204953	237.85157663966268	237.86106532872915	237.47845660128328	237.73864443662586	237.4087193865128	240.01370894077832	239.6084727341129	240.68859163845872	240.3483631444375	238.73228153527293	238.31293878878216	241.56380457136532	241.2746486605902
0.0	324.0	254.19993508119705	189.24266612530803	254.78456642482593	180.33719237254735	255.09892840381525	206.36056960321508	254.2429430064368	148.53366541420243	254.14066378486524	187.91950695048627	253.46331273936022	189.68706164170345	258.93834000153333	207.28257475283468	254.35012522246757	193.19903642204721	257.3046157708104	201.48686570747654	254.07671892153397	187.75434673112719
0.0	325.0	282.8169227744104	275.06431701366233	281.5581045823409	272.97510518839965	282.58429924624585	272.6259139179919	281.56640472702225	276.29506565886015	280.3000700806792	272.7883907447803	283.23275456258324	276.5419147240872	281.0471044514288	273.0651682694229	283.3581282829404	272.75613594371384	281.75040793033173	274.1285947485229	282.0366278603601	274.4247327794453
0.0	326.0	237.3094683018041	236.874732986986	237.26023839418204	236.71605880275536	239.79266300659185	239.4426784705751	237.5510299646635	237.12599063918657	239.48618804599363	239.07944825660456	240.31346527843803	239.97075271393413	241.07376410017667	240.79370551314068	239.31812523327446	238.87979704699123	241.68227480265864	241.36491954274902	241.22331734724477	240.9315636869392
0.0	327.0	235.52129956229334	234.65254903931435	236.11228891408734	235.48868705213917	231.49213729017617	230.526676198759	227.8616383594903	226.99594502016936	228.00096034152264	226.80074895165427	233.9203856231738	232.80781553877605	236.02120607969562	235.2280661160168	233.11762649463182	232.04416739950972	230.3269044690112	229.29143793118698	231.21710506789069	230.2764981653231
0.0	328.0	297.74988699188054	292.8317333976977	298.9198031693089	293.34981964217224	298.4616712875703	292.83763095507203	299.2498952284513	294.1039506760031	299.00445292393135	293.65646690717944	298.0862714343208	294.21340356430744	299.123422485883	293.7090298765684	299.01945205579653	293.73983178300574	299.2989330415111	293.3536742418293	299.1503483212203	294.6246213815414
0.0	329.0	291.7044374895128	280.43909838244497	289.5994255652758	281.52308421576816	291.30653095319934	280.1627418993736	291.94342714981207	280.8893263606044	291.46753871577283	283.2402365782973	290.67714328631524	281.37113344127306	291.7902762402958	283.70704922192755	291.59721971827463	281.8543290337979	291.7436954490435	283.03953684666493	290.39260504373675	282.93707677015806
0.0	330.0	282.3879319013534	281.65737085948626	277.6397668449834	276.7891448679189	274.49087758511416	273.7771520282824	283.48297231739787	283.2103649597072	282.2935183720468	281.24088379953395	278.3766639145389	277.5356381299852	275.9496641504769	275.1939178476522	281.69216572060503	280.58480136326546	283.00455122928844	282.46919955562197	274.27042679831777	273.63617504977213
0.0	331.0	239.97188739292048	239.63129551153406	238.75508727579515	238.32710054132122	240.665090426511	240.3510378544268	237.46213863672227	237.01469582481587	239.18371426355185	238.78483823344288	240.0629692896847	239.78446781587095	240.66814596803252	240.35725577920857	238.4067898892852	238.10991945645478	241.93414237934525	241.6121648785096	237.81707201919204	237.48685984622273
0.0	332.0	241.69656926919606	236.6770561020212	241.91649832653727	237.10898446455187	242.34395652646978	236.1556884026375	242.21333261624565	236.30775548582008	242.09063993785117	237.31956977057916	242.39406766527694	236.57210175910734	242.11287558436442	237.42341533639092	242.4981628207372	236.85901665010257	242.27010914987378	236.66826930821995	242.1880493969741	236.556268599579
0.0	333.0	298.2859298818254	296.76024619935157	299.3989594868852	294.1133120153912	297.52325640512555	295.918877491747	299.0256771061648	292.41436541712704	298.751384572764	292.89605700050106	296.2464937111097	293.08081307909833	299.12349520714497	293.74622979598286	296.932991738919	292.4092311911717	298.80948853923707	293.6133044662118	299.58392902773386	292.92747613214715
0.0	334.0	235.23046673469207	228.22509111010254	237.4125442015358	225.87674887354396	236.6583296171255	227.56858365358312	236.82891680749367	227.5144965068495	236.94649659701943	227.11077034586495	237.1516505538998	226.81617814362056	235.06182625816928	225.7603131618507	233.61621738922594	228.09507979210287	236.49151030360437	228.75939062657753	236.51741646698073	227.0544806865094
0.0	335.0	248.538489956248	240.40730386877615	248.97995265306935	237.14517847271316	248.83189657737452	236.47794043399455	248.1454865595215	239.96723046239148	248.4288628034153	238.26318912680483	248.6320239713395	240.22258880126475	248.3820510385481	241.40725511847097	248.29126286867415	239.004790685492	248.75875639249756	237.13413711850384	248.31888355458437	239.67515869008875
0.0	336.0	212.2367602877753	210.30279475928074	210.57061618611863	209.57687070307034	214.39732066718426	212.8101548849193	211.80699616890305	210.1664773631714	212.53649536523238	210.69090808975267	212.3543028797652	210.56058013528425	211.29680386499993	209.45557993801626	210.31593130564744	209.3638539037423	213.76533187635806	212.12544281929152	213.46659365275528	212.1456252589287
0.0	337.0	299.01667258801245	294.5445450583823	298.2641245458346	292.50346266834947	297.42779508632634	293.4205264723998	298.96703830077695	292.5607867536577	298.0293628571155	293.2229995894344	297.0515664728319	293.7045882914175	297.8937116200765	293.6310348208532	299.5722880784684	293.36566288740937	295.9500148477635	294.201107646702	297.60599164851163	293.3782980252965
0.0	338.0	239.84539813981513	236.95614563522838	240.119277414234	236.4060376480756	239.86114492863405	236.21653082526325	239.21367915231696	237.6536723351884	240.02574026969677	236.23086568731844	239.61017653703232	237.26435596594337	238.6292657199195	236.47811901292044	239.2225224932327	238.79137214926584	240.38757523295587	236.33691852908782	240.24507144811832	236.64926534762327
0.0	339.0	298.8567025013105	298.57405566268005	293.76710346901615	292.82337456468997	297.4510328563721	297.1703933695957	295.1495282389252	294.81201374888326	297.1742162846327	296.91324102043995	298.83891994103806	298.6024040333289	294.8043637539124	294.454684919394	295.59826988022724	295.3339136204206	294.275315464665	293.8098820165162	294.61494847365856	294.33278591679795
0.0	340.0	244.8453261537922	244.43238998535062	245.01913977041917	244.58551363759688	245.18115798313693	244.758884876392	244.47957632271246	244.0310721639894	244.90492158185322	244.5077319282826	245.09592277414447	244.67479181561228	244.64423272731406	244.2194694205943	244.66486695216003	244.23804109552856	244.49917047536752	244.06956895810723	244.6015656205772	244.1970439444078
0.0	341.0	241.63504165465196	237.650796757391	242.1291457252396	236.3154195281814	239.8152518337375	236.29262885722213	240.90537721130647	239.4741272811024	242.07080981766126	237.98724236290215	241.3617812872291	236.3108678996529	243.57846800406486	236.4180640142796	240.8721450203861	236.9448130329894	242.67509636840418	236.3138731497708	241.39961616543837	237.80631709019207
0.0	342.0	291.35120290590754	272.4821687218109	290.82040257958977	276.1546995199173	291.9336602416801	277.5074520315599	291.92259417872924	271.6782856295678	291.8851278049789	273.41675241490674	291.0217274387622	277.9723682278087	291.2098677322232	271.1903734171152	290.99812834928684	272.2861418672347	290.6635614585327	273.33265150696303	290.2338558841146	273.3537427788438
0.0	343.0	232.7807469277085	217.9650507484205	229.0596536104706	221.47712091368012	229.63057400617288	213.9663609069724	235.23979133576026	208.96108698278488	239.50834878492546	214.21417345739104	237.8647618897509	211.38945510722908	234.969483315458	209.89028047120402	233.53728979992317	210.90338394288855	235.31876493423948	209.06082479907423	232.0697204369294	207.8920134423681
0.0	344.0	240.23955691781978	239.89555911292152	239.75255641816582	239.39122677344275	240.3191387346987	239.92410227083036	241.9333655399571	241.59670465569607	238.1267545303787	237.81192363662817	242.19820917389686	241.84989585387157	240.8482963967251	240.54298010820673	238.81920543789246	238.54369555076678	237.13971823465457	236.70241694842437	241.31476871628007	241.01898362130368
0.0	345.0	234.05483056141117	229.32581171874497	236.17475441953076	234.98285869761534	235.1400871076152	231.536828206213	233.34939289414507	225.65033444439413	236.95941806760865	230.7523161798552	236.90420154410887	229.71751765669887	235.49099553513534	228.99762491562197	233.19020103209	228.97307242715564	237.68389282196594	225.79766132204162	234.27338510523848	223.60584206948542
0.0	346.0	233.84317527882965	232.8053430377682	229.3476061113203	228.39356994638484	233.53142335748234	232.50606341862894	233.75008801972783	232.7617387129361	234.43904860300788	233.36918941147326	233.67079137895246	232.5029296722565	233.7940530466686	232.84694860822577	229.15239888265145	228.24682053857416	233.67460783953013	232.57398962421962	236.58618848275088	236.12302994240562
0.0	347.0	253.5312039402848	253.3221547469725	253.82498726317218	253.59195924214137	254.12446834746416	253.78180154505625	252.21859295092904	251.53102336923965	252.75766535307204	252.5379749404201	254.2945807527186	253.9616328938387	253.7771724381951	253.56276980619205	253.64150393973475	253.43668973490605	252.25830979364142	251.64172241861843	252.27189353107275	251.8950008892802
0.0	348.0	269.2144477294773	268.9823097715581	275.113101689153	274.37358797175517	253.80575254762218	253.55754173878574	295.1157870779767	294.72176294932154	266.8605225421703	266.5127778537689	293.9379728384258	293.5945163454533	275.3364445579151	274.5459986537238	280.4345290984519	279.5808750818564	268.70151571456745	268.46780992029505	284.0377448155244	283.9512144196354
0.0	349.0	264.54592865622436	262.60774308450925	261.11708670138484	260.0703275344885	263.97547005236913	259.7815960797508	262.3073260692955	258.9642432871175	264.14779704019884	258.8696890849983	264.1472609914224	261.5184902817771	264.52891062604573	260.84986012774056	264.35405912329816	259.8951868652074	264.17652897108553	262.1301279607799	262.5016149258787	258.7556921782358
0.0	350.0	205.0450352494178	179.6733572235664	203.3698493569566	195.08807770367085	206.41493451731958	205.70007722618513	204.87199013104092	184.35669048183377	206.16411516020827	205.4740115878483	204.99201107660187	199.22502618900447	205.0878570178803	193.89804218910473	208.69338470114243	208.2504910591538	206.8075200333552	206.1324929460813	206.1908128631845	205.05285959875815
0.0	351.0	243.70673478555227	208.07351549048863	246.57357391420143	208.19912883454901	248.05422588251193	208.37478820480837	244.10996653472262	208.2269184686085	242.94185163127787	208.21615695452942	248.5024174882228	208.42618544790008	242.24149693477992	208.27653307750597	244.13867293293447	208.11776552878132	242.61262778129168	208.17437650405932	243.14997326947454	208.09642275546713
0.0	352.0	252.71317822754273	252.032905292533	253.52456227700497	250.81983494309776	252.79733500395037	251.29673373800568	254.3262632063343	253.92478628915077	253.1920769996916	251.31953829620844	254.36894337509068	252.78986519171028	254.62582335380992	252.23422115109412	256.0875346406863	252.41257147040454	254.0225950955902	250.61012652036248	252.61416737766268	252.06380614480375
0.0	353.0	213.9896705714651	212.45030527486702	236.7444516764237	236.28917453192278	230.6626149364282	229.70964137121464	228.4900504898127	227.53771994308448	204.9804689314765	198.9494313739149	229.0908961144612	227.96224508221755	228.48833177450308	227.45090135088276	204.4746425944947	197.85170001730543	203.95361804219849	195.95528225285432	223.0751495365169	221.60455264327356
0.0	354.0	226.04670371256364	224.48568216829824	226.95789078633166	226.1050437603461	225.3622825448311	223.94931760769805	209.61105290092135	208.73493089562112	212.15447315688712	210.41449787504786	215.16140006542776	213.94955826313742	220.13833791923972	218.74919083867835	209.96612249875398	209.12229793568005	224.7356839425054	223.50370343989633	211.23352606885	209.74438745825188
0.0	355.0	239.97434583932	236.31666459498118	241.85262122714653	236.96568484072446	242.2076348099213	236.57993828596696	242.15449531152154	236.24218734308704	241.37232823128957	239.84603933269887	242.13863309629716	238.2446317862982	240.64691675656596	236.6024907121882	239.10359253140865	237.93922424768394	241.66728138591273	238.30714658380353	243.47060725829036	235.67222216083277
0.0	356.0	283.6244118061291	273.1281200515684	282.799119440625	273.51188155451723	280.7014226248301	274.602065157724	281.75108282446377	275.5164987645367	282.4150175223382	272.50332335289266	281.26718208226475	278.9014243128164	282.0862018132722	276.0223826242101	278.8326304817656	274.50465010603966	280.2147750863261	274.61169703186073	276.31339376064534	274.6472456293328
0.0	357.0	246.22142550457207	210.856325596459	246.85266945919093	212.8693023194477	245.6417851931952	187.68881746576818	245.56253132345012	216.78284806921175	246.19855439805966	211.99049942156276	246.12570901175536	209.27297281396778	246.02148630681472	208.98881972127361	246.01669919850963	210.8207835057339	245.07452319057802	208.73434996921262	247.18713722611494	213.2751362883606
0.0	358.0	269.1878440130513	268.972956455743	267.32931142263067	266.92307429369254	270.63714439421744	270.39831097570567	271.98111623690374	271.7424404980867	270.4676050765733	270.2352245516559	268.8369736314912	268.61139645620625	267.61875333116336	267.28299203325406	272.72683401154615	272.4331102816935	272.1721743927084	271.9593319489514	267.4142587105633	267.14466488530394
0.0	359.0	215.86868551961896	214.06225155743553	213.74572447698324	211.99781790785025	227.38323158437768	226.4430096423214	210.7935130258624	209.24801682283058	210.79819332451487	209.77565796525442	212.3656611385708	210.49444107947474	211.91772729062063	209.8899379329952	221.30128855728594	220.11209063449255	223.62954030090805	222.16165421320306	215.4117769869757	214.06438429290057
0.0	360.0	208.40143781048982	202.7367047847328	208.85772824246962	195.5450747095004	208.25333993802448	181.6412174326034	208.8085871937526	196.6893290782789	208.60401727032942	196.05118050321184	207.4211711155633	192.3508775971361	208.28988336242384	181.8739553645544	208.3657105578644	198.02558673189685	207.63413234347834	190.44009715889283	206.83754867378516	194.49626138664175
0.0	361.0	275.15048319480474	266.6047346741565	274.30900569023294	264.5940953969926	270.7603170142997	268.1391492308596	272.12101808289736	267.63494073438983	275.7557944249202	267.4111574178423	271.07935021218003	264.359896739143	275.0332084582323	265.73185274406956	274.4966848057512	268.17555839168773	270.222757493822	265.9365383101521	275.2651656003221	265.1327893113591
0.0	362.0	253.31224978828084	253.1205861236395	252.44409866485293	252.06522601404944	252.80875615256602	252.57333935155378	252.44116780288138	252.17689623535404	253.29755218193768	253.08153418910072	252.5968735783916	252.31275299520397	253.74140403201153	253.51209963718995	253.6930081719619	253.4863539698943	254.30665356095366	253.96931660621408	252.27178140364748	251.74022997720266
0.0	363.0	252.60922564389517	252.33947479273635	252.18467247383387	251.452842339546	254.09686279917292	253.76013399500823	254.1500314621482	253.87598488202792	254.07365864776628	253.78426122306593	252.85609064201105	252.64713131007136	254.04952636910505	253.7926107120017	253.45799971212963	253.25808413134322	253.41164476952966	253.2042254310789	253.74518189335484	253.54882411755148
0.0	364.0	291.483398289605	282.723554356793	291.18691915590716	281.6204607537808	290.9193423504417	283.44920261556285	292.0947395540748	285.4400476664056	291.1143505271127	280.2230096192751	291.2468480674698	284.50718949822124	291.39646081423274	282.9089435555721	292.1784063508332	282.9880242459396	290.0034887549503	281.3876706683915	290.27869343525214	282.65712444452316
0.0	365.0	288.219014403721	288.1384441105457	288.20726006075313	288.11981386900476	286.4423833615894	286.3548617311314	285.97851801097596	285.88824496233747	285.30998913038997	285.21744875939646	287.616222861895	287.53357852156716	284.74045299878134	284.651929186766	287.8716889406017	287.78809321000745	283.9972751973376	283.91620897311446	288.2435554491928	288.15440980692534
0.0	366.0	287.4396947580436	287.3530424262786	286.76746320051	286.68415996775224	287.23068084276514	287.1339331629357	287.81841743671816	287.7266813133041	284.59699509994306	284.5120539617838	288.54100203324253	288.45433985150265	285.738885809095	285.6466398570619	286.6251283099916	286.5432070866944	287.5596780740891	287.47431895860814	283.7299218737548	283.54890510517635
0.0	367.0	298.6096043056807	293.6542482249785	299.26515904377254	295.257777932828	296.7797467006645	293.3442599677041	298.4706139676528	292.1119032746581	295.41765506453504	292.6742465848444	299.5446455276261	294.2270560308008	297.14547336925483	294.12520611678224	295.4048484419043	293.84665914585474	298.22747139732996	296.8768701759897	296.62304186482197	293.56336185300324
0.0	368.0	284.4619790103425	284.3767153785032	289.04583813284887	288.96009387145506	287.36995312007406	287.2785840002239	283.79636081978185	283.6816006807181	285.6698612499819	285.57604443347304	285.0006421103973	284.91653037977824	289.98950216009257	289.78785119780775	285.338180324733	285.25362170816334	285.8192053843707	285.7378505362269	284.6932448578991	284.6374588020844
0.0	369.0	284.584529101325	284.4991504622643	284.8458424260054	284.76162626537564	284.4092283283342	284.31885397930824	289.81445000523246	289.70019910623006	283.9371894406159	283.8466178339811	289.81840123375775	289.7090029506859	288.2258028068908	288.13975904174447	284.41074413702086	284.3288487254699	288.972744698398	288.88381470996376	288.18519428629213	288.0932777263448
0.0	370.0	288.96804814835014	288.8862294192862	288.84311726160587	288.7595159633503	285.84185518736126	285.7529759758174	285.469641417433	285.3760160633625	287.3575258407961	287.2668228473892	286.90207841187487	286.81586201457065	286.01293023002415	285.92504840495445	289.2891478993718	289.20050900267364	286.1956959280318	286.111364627413	289.08434016779523	288.99498192183427
0.0	371.0	289.3263622995298	289.23549438430854	283.89713630762844	283.82153335919355	283.60530684594266	283.17887766131986	285.10891654938496	285.0207563751068	288.6667992338397	288.57491924453547	287.41705385412405	287.33538637723944	284.0330460938723	283.94033845614047	283.99937966591466	283.9086158495718	285.8033428589539	285.71547854737116	286.2319422858739	286.1457619195701
0.0	372.0	253.49583582969396	253.29339303522107	252.18354091865973	251.59239870303082	252.72583478308874	252.5020434785307	254.18686883574267	253.89529216984855	252.1725571641732	251.6043165809665	252.44983302411413	252.1322368850359	253.26777122445785	253.06701647058534	252.11525214317737	251.37584337498933	252.2540392519777	251.6408494527603	253.238936657716	253.06424853855265
0.0	373.0	284.6715701848618	284.5863226095262	287.15511106620113	287.0667104753541	289.7712514512422	289.66172965199365	287.69963122342153	287.60932817061627	287.167588733479	287.07300260737935	285.8393219087803	285.75343733165204	287.60144972245115	287.50861936585835	284.9131149562634	284.82809414231434	286.24400348440895	286.1591008862406	285.3755904894947	285.28456773200384
0.0	374.0	264.44458744223664	259.2158368059001	263.91805519657146	260.2170645666046	264.42177356966226	259.9936993338806	264.57577190898365	259.46982823010615	264.3476234907551	259.3550681636633	263.3671070990729	259.4747569158573	264.3749804429559	259.68657941839473	264.5178682878494	259.8406958899165	263.0084983005429	259.4085161361045	263.75225808656586	259.5437382187383
0.0	375.0	248.1564561103835	246.59004548306177	248.2305541617133	246.82113178888673	247.87212498802432	246.68318808205396	246.68728982402328	246.02988327263458	245.7455757846339	245.22580910969523	246.44183051233608	245.67467625973384	246.9135392736177	246.01309203592137	246.85919222087483	246.37330988555715	247.07451083689998	246.37942661838235	245.46691665069858	245.05447390356923
0.0	376.0	282.5893920125083	272.3281297770399	283.5660758053237	276.93087610647206	280.43450334029217	272.8077312807017	283.7118727127479	276.67196143445136	281.72565573821214	273.04560071857367	280.9454187105373	275.658700346	282.61759665658496	272.90787808150407	282.89537527918753	276.1490211674752	283.30119922570753	279.6728052317882	283.8836926839244	271.99420197550717
0.0	377.0	295.7381177872474	294.5694119888376	295.68270783507364	292.6064855806515	299.5594136177354	295.40327758766693	298.68331979272574	292.34427490947945	298.82645279501736	297.62348989310493	296.9808829947494	292.96983809512017	299.05787283049926	294.8506508012106	298.3019794972716	292.3952422859077	298.57594701875223	294.87310655395555	298.59988106418206	297.78921751797856
0.0	378.0	253.42283264275144	253.21951560156396	253.87411465600965	253.63833017128866	253.55573536092908	253.33858849585678	253.81801472500493	253.60368722725542	253.35894915356906	253.1539458943754	252.75953018100702	252.5320266078709	253.15132509219345	252.94704874859144	252.06809928671524	251.16164201637966	253.1199922110735	252.91048797715166	253.3950920862525	253.2127824676431
0.0	379.0	207.26967960550533	206.5651771131729	203.42670364585612	189.2737805539867	205.75523563122186	205.19153444480008	204.8946372489066	204.32848683680936	206.24901622435863	205.49176808245184	204.29644886644982	196.31329888226696	207.62476272487004	207.04501467339765	205.01349469695162	201.22107965424763	205.73841503204443	205.00986885703827	207.7149305106831	207.18474029145534
0.0	380.0	294.37622916074076	294.04418966680703	298.90363750865106	298.5543337774108	295.4920474935398	295.1623340329329	295.8654232144769	295.5981310179646	296.06685548214006	295.80293583459064	294.32076670814155	294.06047541531507	298.9856727014847	298.68117322580594	298.8073523330725	298.5457913848415	298.40718237071	298.0961429844685	294.7733130365439	294.496193172614
0.0	381.0	223.64966256956276	222.38618216481095	208.80748177560875	208.1480566016219	218.44936267984176	216.90780719018807	214.05722238106188	212.77781534234825	214.4025091688649	212.9379482591572	208.8658185244487	208.35563448815955	210.53283799734766	209.28400340341767	218.62717183118787	217.23127252668135	215.59792674761314	214.39384833212128	212.8447125442138	211.30573010804662
0.0	382.0	270.42130911639146	267.6302596724237	270.6561763795412	269.0373213299475	275.43298170292627	269.6240648318814	272.3562291440037	267.50720410106607	274.4751022679267	265.22385202833584	271.56588709714293	265.9631752982184	270.6507266023245	265.56106469346753	275.3315963855579	265.9538747000746	272.6866908405261	264.45331245160094	272.66370545604275	268.7507993024841
0.0	383.0	283.22070000827364	251.5203953869177	280.5556277417968	251.0907910287668	282.7112614457594	250.9367961293752	279.8028910572597	250.81825102069482	280.6874112756321	251.24459619809966	281.64428481009617	251.46998755276607	283.4160827843664	251.2643586529172	281.8155534004063	251.38718015405166	281.7412427145458	251.322440731943	281.35227611589266	251.1951602765214
0.0	384.0	263.58233199563256	262.5133212094041	264.03024235265474	263.05879044277737	261.12427114334434	260.09710966882784	264.2649170994507	263.39546005110884	263.36038725879274	262.1281120394555	261.9733535998235	260.6524063439489	262.0507562899057	260.8218510887738	264.5550056657337	263.5250076266033	260.1943333491669	259.3976439461531	260.9748900638449	259.932054324537
0.0	385.0	252.68823681116606	252.47851506944798	253.89401802710788	253.6495851688131	252.39493851888093	251.89954770374098	253.0747058749713	252.8914931468279	252.257421545409	251.75864434653315	252.20308986283857	251.53933746603562	252.31985282688655	251.9119363554434	252.0290937654315	251.04213194078469	252.96364247613866	252.75964056173018	253.4560812227876	253.27369517442432
0.0	386.0	274.66704353056355	257.21635781393934	268.3278268440721	257.24012613767803	272.9460159036798	255.5005280827282	274.58644974771494	254.5636120770991	269.94221015796705	255.4207196061583	275.3758399912135	253.89116097677015	274.20469968464084	253.34410841804777	274.8828055993914	256.39576946531196	271.01367012021507	254.57817333465127	274.44595095459294	253.81204645676914
0.0	387.0	268.04363932974724	267.82759510335893	268.48803502871584	268.2625024614482	269.3341103260902	269.1046351426184	267.82655155600247	267.5831529320363	271.99755839583435	271.7755827060002	270.7483845208404	270.5241917784344	273.34838421745513	272.75748737444263	270.9158962526607	270.70466387996845	271.5706007630501	271.3305429570774	269.88960171046676	269.6695013003427
0.0	388.0	273.73970962036066	266.3509896226546	273.5652816367513	265.48231532223497	274.3918635711804	267.4718067908512	272.00018669574223	266.45247818541526	273.75311047052907	267.5505078626909	274.33558624012846	266.84665776235926	272.1127763233581	267.27876773747687	274.38999723967686	266.2996648377495	273.5168001555046	265.628229922596	273.72462365263186	268.2773981112436
0.0	389.0	254.22711088931462	252.86397280763433	254.5100055331708	250.5852366978609	253.98609125456565	252.76323898115686	254.30677398391748	251.92410697118524	254.09377944109985	252.49800170991773	254.92332411376256	250.97846624681623	253.9979788832658	251.41464483054577	254.90723010975356	251.0020950433011	254.24287062516422	252.3277081233494	254.68904969107712	251.206769992689
0.0	390.0	226.66702170080876	217.68219816606396	225.6977541009685	210.0423122858744	226.1113887442361	210.63617473562795	226.93672809993637	207.62598635491537	216.7770956112926	208.09555125427747	227.34975949360907	209.60705560117924	224.25226291591818	210.12227033527583	227.5269447018471	209.15968141411196	226.72916985284564	217.22714221833334	222.6226978706669	216.0248851181116
0.0	391.0	254.10674271654858	251.43615285113808	254.4475337411665	252.86584068963344	253.54232534694228	251.39341778448656	254.2230859996046	250.93869357159267	253.48368987937388	251.67098273007207	253.75123267696648	253.10584085543195	253.4249509477676	252.7664858256337	254.18978510332167	250.95991228899226	252.32770519693008	251.13230752496037	254.52971320256313	252.67818280178795
0.0	392.0	205.7749892416942	205.05177556537512	207.90098588839965	207.12424005697906	208.55412645652783	207.84912315713436	206.11473208532996	205.42631744924657	205.05015072706578	202.77324611749827	204.59063660367195	198.63508225065277	206.2956296105977	205.37733248486973	207.79082962877948	207.16825562845958	202.8971469178148	193.7409705906134	208.6130750097489	208.14990883724883
0.0	393.0	294.04226130461	293.65058783040985	296.8750865087731	296.5317103796992	298.86503804899473	298.5798141633201	297.45263030556686	297.1683391503085	295.25824757972435	294.95081183538264	295.6956948062438	295.4146847385124	298.3834333282758	298.0758459170375	297.3291616812431	297.0745413499877	294.92926370376375	294.47126703215815	296.1853102615498	295.93587474450953
0.0	394.0	275.9991077100615	256.7118570492493	281.49339759837216	259.1601797568955	278.2376322305909	257.14124538237013	280.8521954264396	257.9731590866858	282.51519440890445	257.93754489758766	275.66029633110605	258.11085465304865	282.7743354175698	257.46576049681437	280.23985129340264	258.0340096788437	280.2173047043188	258.54659309406725	282.3773667626344	258.0282931253643
0.0	395.0	298.1207817849394	251.3653104387379	298.8895953495029	252.0342608403375	299.147901568822	250.87226716112664	297.3234982208061	251.5242263894315	297.63867197053634	251.05587142521733	295.0126915140698	252.62463138315752	295.22083285235345	253.03118520585468	295.65435157051166	251.62386526930527	297.6158110986752	251.57492172921235	297.3773079078825	252.21030124585553
0.0	396.0	239.62124928516855	239.28829970188806	238.92342635008748	238.4607279217333	238.7839632312726	238.4117624404882	239.63825544514964	239.28562361281814	239.4326870128924	239.0123265831378	238.60931279051735	238.25691483951135	238.5472343754447	238.1438668303823	238.38678697415662	238.08272030070447	238.69823950994953	238.2958898597746	237.67480941913155	237.32078002780693
0.0	397.0	265.1226464379509	253.05548927565826	266.9205577203083	252.3211023989559	266.7406159555001	253.2552499281874	265.52654745020664	252.39219297672966	267.0025332172037	253.5816292579203	266.75823706403844	253.0632808649228	265.7923687456857	253.2431042154572	266.67166606386286	252.08711151278467	266.40768498107997	251.186050599164	265.432317006789	251.79522175081325
0.0	398.0	246.5637984724156	213.25442338260726	247.5448944231043	209.41469535700125	246.60913605640087	212.24320819007477	246.87232147647288	209.47112044749684	247.1079402826713	211.09532045969598	246.30735972370385	216.3455570040901	246.07308372757555	217.94748132631116	254.8078672699633	195.30526908198613	246.09748931610724	213.86647221676657	246.14720685240428	214.47755617297923
0.0	399.0	292.1146916601426	272.26847465796334	295.3371753109134	273.5773490302403	297.64855401759894	286.4812835411997	298.3592739164955	291.08440868849857	292.4445331915597	273.39779879460247	294.2609959625876	276.34622444778597	296.2130632024608	286.7319859148	294.1217006825334	275.2479997968371	295.34964406497903	285.42391986851203	293.57614503401015	283.91755935124553
0.0	400.0	238.81913851035034	238.47070818782478	238.1838884269262	237.88140917146552	237.77617020656186	237.41337951903733	237.92488214766155	237.6118950285298	239.60946341988753	239.23060521893717	239.3242959357578	239.02631556804755	237.63392067398928	237.256684512273	240.13219165050967	239.81842132481916	238.36620235280034	238.0442549269975	240.35927907078653	240.03718080332234
0.0	401.0	235.90585442145658	235.09509100974654	237.0024661202137	236.55509238928462	228.6716858144036	227.71538215271156	231.1573186889039	230.24606379664777	232.20893395999906	231.09900811405134	230.72894243919237	229.60176155149014	230.941801124287	229.90974547097105	232.141825649965	231.22800241537365	234.92753116581054	233.8849448225799	227.92829505916157	226.91659328985136
0.0	402.0	295.5622752312822	295.27189215508605	297.95204700385926	297.62939407049805	298.10299358064174	297.81610542912557	294.9115531210131	294.49196921268685	297.6844734542373	297.419623292347	294.7777746816652	294.5355080484495	298.91413311450236	298.60055796698225	296.7286859801299	296.47957646359674	296.66095276173223	296.3266393048071	298.45399563611153	298.2054933878762
0.0	403.0	210.20291000714548	209.3122575679371	223.76249449096557	222.13462535000843	223.38837974741966	221.98736579234114	219.9130468967279	218.62502097900688	225.58536728092474	224.4089147261216	216.6584638049792	215.3486584867132	223.31021215310508	221.69030752042204	210.05006409433457	209.2638539232231	224.8096528580052	223.66369044697495	216.54099407297912	215.39717987832935
0.0	404.0	267.46884854325083	267.21195054542903	272.19413520173856	271.9644835027697	272.51870960120516	272.2521743328654	268.8570602437082	268.6481731303657	267.27693314428996	266.9517743043335	269.18222843201295	268.9446796595831	270.27382958766634	270.04586942535377	268.86219498356496	268.63235194617494	271.52898908204986	271.3156352410392	270.79092157790257	270.57234526442693
0.0	405.0	276.4111215925688	266.8896790388388	279.62611409784284	266.49411819115915	274.36989771391114	266.4548858337368	283.2805679919948	266.5939513381563	282.5893246737112	266.63460038600175	275.80165775601546	266.55527773800816	278.73560744405654	266.48938151437153	282.36920518378713	266.6478840306685	282.1095451083202	266.4805018979611	273.84302059335295	267.0905708316462
0.0	406.0	237.58006317209546	237.19498842536504	237.26018287375376	236.76539273298079	240.44312122399768	240.07167391206286	240.89122878321044	240.56532814707774	241.1057445026606	240.7428634501961	239.20084488378626	238.89613087019802	238.2182590587326	237.90826830285414	241.01078595322582	240.69328161902624	240.32573605345118	239.96306280940013	237.97502036126977	237.6592004877536
0.0	407.0	285.2206937753524	285.1329264810509	289.2819039957458	289.19515179641695	283.89181608946484	283.7950391268619	286.6874337138107	286.60089838886927	286.9063387452558	286.8178391694343	287.986812796386	287.90299032100006	286.61763970037555	286.53296563140447	286.20107228700243	286.11949494394037	289.47940018329916	289.3886992646811	287.02346738107104	286.9356710416054
0.0	408.0	252.47272266717746	252.232081376284	253.14628878991118	252.92976376602894	253.97138416247589	253.6746358489116	252.16283182332705	251.3830590698183	254.16256834416012	253.8457064117702	252.77445651665357	252.55861821389172	253.55470877762505	253.34604963971378	253.71626031507128	253.50449161347794	252.64600236020888	252.34364302027512	252.59222721715366	252.38269917547393
0.0	409.0	283.5603968764068	270.9328352593956	283.33880968363627	268.8111097033581	283.003029556737	271.5569152844385	283.267722012558	267.8637498760845	283.1589651382832	269.0513671483921	283.1806964612693	268.12833060476186	283.5917859518769	268.47092744229855	282.86534586317157	268.76247302473007	283.4973400714819	269.1506234109175	283.4284273645927	267.7882589615287
0.0	410.0	234.09852620833445	228.8002522818867	236.75922225758114	227.08135693195464	238.27422245368462	225.37458242148358	235.9634866984723	227.2781842604926	238.6743130542051	225.35944838553408	235.78141061646394	233.17408203705574	233.85553488287894	231.6193970827301	227.97036383204036	226.97631372598318	234.79323949281266	225.62235275024324	236.83932313003007	229.17389566388857
0.0	411.0	281.1351238127819	280.3460526470528	282.86295591783255	282.32419679353717	283.3381299703072	282.9764998724763	281.79589194880043	280.845980323741	276.95079557758453	276.1103118138961	275.12169390774585	274.4015043093802	279.16153890000805	278.35695484044294	273.91673738797004	273.33221439859346	282.49769039870404	281.8702153648557	281.5339943474439	280.69857931229006
0.0	412.0	225.48152964213065	208.7258025478053	226.05632417236788	210.15870836623702	223.94213509061376	208.72552576941166	227.1383787782223	212.24672961732048	228.2326595306537	207.86405232562564	224.3922888538324	211.3214198667683	227.55562901994006	208.96860355375213	227.029964321001	208.75839992861117	226.12176098454518	208.5443099281473	226.3796348434126	207.96552522958928
0.0	413.0	282.9644334757596	267.052833257198	282.2050337726249	269.6378746292733	281.659681722394	264.70605697074717	282.7926594772409	270.8169771743339	282.0767469801133	265.0347433492852	282.4445266824801	267.54649365078996	283.1942974356862	264.6207414475103	283.7054047626427	267.14724761340756	281.7038021493136	269.07032164483456	279.26090724248763	268.31724208549633
0.0	414.0	281.40261137393816	273.2692079938531	283.17107527990385	273.21849531204197	283.19578573149124	273.3416724824756	283.5284081193584	272.9434998970308	283.5098294044601	273.3944711619452	283.40881478705353	273.2257403702582	283.5060726494698	272.9602833169141	282.70231075229725	273.12436533941667	283.342889561899	273.10088788287817	283.4414994377565	273.37510376295637
0.0	415.0	238.37024181271175	237.9483037443866	241.00298617357998	240.6191555451879	237.69548438350625	237.34795834376422	239.38254580420465	239.0028754527794	238.96547763396964	238.64566920874344	238.32289833371033	237.96667026272206	238.1420754510168	237.8452399392465	239.4494928095474	239.03601572484712	239.03353643642902	238.62471379246827	237.3352595608758	236.85247978367912
0.0	416.0	273.50668313887905	266.614893639044	273.10457337760477	266.56787797635434	273.47792249672557	266.42451332292376	273.57089829915594	266.5325321530694	273.57644195124516	266.97932204293363	272.90424616736544	266.6824223758142	273.53329276027813	267.44988314393214	273.587900287942	267.02785310492	273.55155035969625	266.7791050557128	273.3529121691198	266.69239564022115
0.0	417.0	237.80754687072067	237.4735257351136	238.73540001929624	238.33323409762298	237.87674265527397	237.5687969151659	238.9105858068405	238.46962579430223	239.9932607875264	239.63325220629213	240.28575426721036	239.9445452075027	240.55753533202542	240.2495263958367	238.71580119177588	238.41368961488794	237.51037563130845	237.13027901857694	238.53938141614213	238.130532360598
0.0	418.0	254.47529349298173	232.69284930744058	254.40934980407314	229.49190738293	254.67852564911928	233.23042572163004	254.635828268637	227.29101921220638	254.66244714246514	225.07111191083513	254.57403793077236	229.98023811779464	254.82279426989393	231.69511996818952	254.40737039170006	229.61995387713694	254.42402601858154	233.42084453889106	254.54709419661316	230.72891110354615
0.0	419.0	253.39746975841754	253.2045011306129	252.42930701908182	252.08042783187122	252.77913063704378	252.54212402536885	253.3102540643563	253.12197311118612	253.37631369934573	253.15656310825412	253.12702856635312	252.92677588145494	252.35511472170822	251.97965655944185	253.03531544711646	252.8236534584071	253.80789061900742	253.57759427380773	253.0335322522282	252.85057305736632
0.0	420.0	273.49061228057144	268.5066724710589	272.80990104731933	266.5122017266671	273.8075234581993	265.107976779018	273.94960301531444	265.5688643136176	274.5028808801795	266.9960417784578	273.9941161055018	265.0730058949857	274.1728605792911	265.35516827432815	273.1986026929305	265.4174395944606	273.8726638605654	267.29210543420834	274.4418354572853	266.1747874412753
0.0	421.0	263.62185274500484	251.7552416579447	263.47749574820836	252.36695515926831	262.5308014412177	252.49187592868736	262.1801705485355	253.0763810591962	264.1148215340107	252.0015119624738	265.40952402857755	252.34506419812098	263.25927053836915	252.6363190809229	263.2398590629427	252.02945193009242	262.4587166114912	253.35333609370812	268.7749717359672	250.86665312023422
0.0	422.0	241.77051381372993	239.64146149660928	241.5910012925775	236.2713345526224	242.41801510700955	237.7902114472479	240.96655582573115	237.61554562115427	241.85116599948202	235.83497450536726	242.49926903756418	236.32454013788222	242.09863456769193	236.4295759761001	242.21736454092917	235.90915431527495	241.91388234451995	236.19822660852475	240.74495661142447	236.8850836072647
0.0	423.0	257.66514928831566	257.1155948647783	259.72203791284176	258.69842118124603	256.8114383255552	256.2143929635738	256.4536143507112	255.91578641982116	257.4494977180977	256.87565006605064	257.5059516413758	256.8575880914326	255.13237978548784	254.51338342165428	255.95228795504104	255.31272891577717	258.24656812645463	257.67885562100406	256.4252729138753	255.86991302985837
0.0	424.0	241.28471057329028	237.3310623301279	241.7084545399312	236.88630221831193	241.7449481208271	238.4624368101175	241.62154176922186	237.40100456326783	240.0773836462265	237.294858491457	239.71056219130682	236.4432283152479	241.28942955228902	236.91355131602575	242.15156884878317	236.82666429853222	242.22337484558497	237.91099652574368	241.25155770997614	236.42573287776952
0.0	425.0	293.3290267384509	292.9030429226606	292.86567754782726	291.93587276460875	292.73991345702905	291.8816655318208	292.54644657920784	291.6269517052839	291.29758521805104	290.53478415350037	293.03307638720173	292.3233128581879	293.50413176148055	293.0641792965214	290.7955117720987	290.2567902671793	292.4657535083665	291.58554906981817	292.8329185515767	292.12036890590224
0.0	426.0	240.07487818814909	239.7280771387795	242.09914251400102	241.74454008562918	237.15842106930762	236.63222878605958	239.94626474144923	239.6097346735896	238.34367873808023	238.02688943682597	241.30477153580375	240.9455944126376	237.44304542411618	237.00424499552597	237.2108234099744	236.73740196745737	237.674426597912	237.31299312027897	241.33582130087458	241.05275869412546
0.0	427.0	240.8365926339741	240.51337245585316	239.9839627238633	239.6192296747766	237.52317779158687	237.08801231935576	237.41889963797172	236.97832221154113	239.33812297997582	238.93901562511314	241.95697429355812	241.63501095763905	241.5236213093926	241.22392363724126	240.9587250115914	240.64947316319024	241.965420443379	241.63976565109363	240.32153891832246	239.951268809255
0.0	428.0	242.06937754424484	236.8488176083563	241.75966671363784	236.86370099993687	242.01550993458906	236.9435014150318	241.96404355670768	236.76727840821155	242.03696510932332	236.9185536284435	241.8740212084546	236.9216520640658	242.0964476581283	236.81467790944424	242.09905517443354	236.8916887095146	242.0281233598749	237.0690039917971	241.93270164678347	236.7509040597745
0.0	429.0	242.10539460527121	236.79062751511438	242.1106858404769	236.75702284207796	242.08601823537373	236.74931987699912	242.10501439847934	236.78925747869744	242.09666886578987	236.76007531950262	242.0819221149425	236.76406730681552	242.05068895062698	236.75372740275208	242.11212854910005	236.81948135602184	242.08727283130472	236.8089355903233	242.03313093475052	236.74766952908595
0.0	430.0	238.5186111617613	238.11588864799555	241.35415243295768	241.04090538090432	238.43993865603076	238.1237172329064	237.24991406617926	236.7617255201505	242.0200587002422	241.7130119566442	241.5110045475887	241.1908425244365	241.23122587912334	240.93251214430234	242.11178041188253	241.72989891383034	237.73164550959757	237.35270131037208	241.80309190981896	241.5006243959102
0.0	431.0	239.39944819810768	239.0647165541377	238.85890365886488	238.40296795148993	241.9163221637649	241.6096754707416	241.03899998481106	240.7309450243546	238.24367607051738	237.93713933889623	240.02187124167818	239.728190040984	239.77499868891294	239.37609278191033	239.72557622364792	239.3467070612464	240.97673521756235	240.6527364044921	241.37740676247	241.06721970492129
0.0	432.0	249.0918844377532	220.6133521383847	248.97910784288712	216.86859949916396	248.51805035807172	209.53170927233066	248.72925829567993	223.35496701703596	248.4153258123785	218.3710446504879	248.43725059337297	212.17313231655802	249.12995244935442	221.89040531195664	248.27971888665127	214.25785508676103	248.97604689467067	209.4717482326994	248.91257856072045	224.02644461116188
0.0	433.0	237.1082765323869	226.9834835990298	237.01079054048623	226.22086448760712	237.18743534684933	226.97751370764706	236.72356423308943	228.7109573004629	236.61873069600423	229.0815146123572	236.70077407640315	226.8023995852464	236.92079802229787	227.37819785043504	236.5065902204494	226.36677908104977	236.34656916752053	226.6053331423394	236.52924280261186	227.12396590000566
0.0	434.0	237.71497058541357	237.3576411099281	237.86782363569725	237.5404972427459	241.9070551819108	241.5907441467427	238.65233220476838	238.26790471468843	239.6517967345588	239.29325193961063	239.51572576395105	239.21419484646876	240.62816348540088	240.32144445754986	239.8846797426864	239.53378456308502	240.7584520848903	240.37661729049753	237.25216237153444	236.7550857834577
0.0	435.0	237.8109364953108	237.4817156188901	239.27080939494624	238.87742794615548	239.02487002015422	238.60669620521202	239.42707873473813	239.05741996770598	239.13056285097488	238.76987655489594	238.40327473111753	238.02703484511235	239.31900821451532	238.95931499258649	238.63644143393245	238.33680581853946	237.64804658565856	237.31075496028492	239.13971211629485	238.79317708244182
0.0	436.0	297.830510953855	297.550410107268	296.3170814467851	295.95681927478654	298.7735585964988	298.48489714725315	294.0316669933605	293.36889224607967	296.0331770880469	295.76896529703384	298.59288224146906	298.3482557029526	293.66306735109504	293.15506977934444	297.5116635011656	297.2653792778185	295.67165171587254	295.30953935996564	297.06527660643854	296.8331742305283
0.0	437.0	281.3380067199807	280.44812761307827	277.97454277682	276.92380386778996	283.06165223449057	282.60551249016476	281.59754724366314	280.5666556546151	283.3698380365255	282.9849353547245	279.8335013115926	279.05937685174445	280.2050169104232	279.389982966999	279.0330660888059	278.25563606645153	274.341447994038	273.65361805682784	280.1772271734024	279.3096427134262
0.0	438.0	245.7339786317848	243.80943156995627	246.2616868187899	243.66516905922634	245.2375040768245	243.94813565997086	245.56801997343376	243.75728607040793	245.62064631451065	243.93746618030215	245.63777320472275	244.4269208934613	245.5704714894819	243.92933877675358	245.44689483866935	243.85627689976943	245.85278089015978	243.65729075657407	246.13212454456706	243.72643675025742
0.0	439.0	234.09170358390716	233.1062160629547	235.61953096500116	234.76073549383287	235.14757915205175	234.20211384958267	228.07477049394168	227.17404567379924	234.67873620371157	233.6302639227435	231.90047930943518	230.68696952000633	229.85025775237784	228.86459706675714	230.31197545238604	229.29054764279397	232.5611705930762	231.40355680084744	233.30683068156642	232.352935953509
0.0	440.0	242.09013991486384	237.2774469406966	241.94257579217424	237.37557667485325	242.11516767178998	237.38694886786092	241.8601706763676	236.57237370565886	242.1087201473797	237.17241716144045	242.10984265041725	237.61911458350417	241.95965200281364	236.80233854061993	242.0442902243527	236.8655813405024	242.20465379482252	236.86388620252436	241.87967259891633	236.67171625138656
0.0	441.0	242.39371205685129	228.06970516151003	241.62902297517618	231.90340647573902	241.1007378663266	227.19138852607782	240.57670077858106	226.6211838041066	241.77277760249066	228.01123389979045	242.55737212581542	223.08969375655613	242.15941078729767	226.6815387795505	240.78087791879466	229.17581752916155	240.58004819944762	226.32576942747977	242.16671198279698	226.50175409255564
0.0	442.0	255.7117119493694	255.18732435295686	257.5973211244502	256.9690827994199	253.68717551942484	253.45375044649188	255.4467777291198	254.86447858115537	252.23898843212376	251.74970325266992	255.19614714511448	254.74906783143146	252.47934394234204	252.13201367527523	257.93043474515235	257.3053818924002	254.08516791999546	253.82407347843244	252.5304665802788	252.2968471765208
0.0	443.0	298.9848550473063	298.7190286491104	294.7665055092049	294.25475611687693	297.9591623031893	297.6825319765593	296.80960323413376	296.52903538724297	296.5972775481405	296.3047992665597	294.3715373608081	294.10120868028815	294.999631024884	294.6147865784176	296.2390608372679	295.9647941495766	295.1923632519015	294.8488674531176	295.6726321714356	295.4081341304607
0.0	444.0	255.29173652279763	254.80781536143652	257.77755291037096	257.16041030902926	257.38502592826836	256.74932967599295	254.5207523241169	254.18792598794116	257.9992441809569	257.2565375432766	257.85647458939815	257.2287851680137	258.24639209550367	257.60994210894467	255.31539742591295	254.66251512115355	256.6233298373177	256.06020290396856	255.67829432919893	255.1027709220596
0.0	445.0	236.28364795096564	225.94416658841206	235.67345254708314	227.1432227300074	236.1075296875386	229.24491538298736	236.84349834869624	225.85530007645468	237.06776581333463	226.88373226384263	237.3806118125808	227.37959297284306	237.20436687361712	227.7647143275764	237.04563773999482	227.4630349744901	236.6004703182095	226.62948320962622	235.3119482778058	227.13164713919434
0.0	446.0	247.87480470782265	246.45541382948602	245.90981088330605	245.45849957010066	248.34997222914598	246.90739944708125	247.76806592370917	246.58581351749226	246.30296226968971	245.82019973819393	247.49791555935013	246.27849176859536	246.48542417916417	245.87807412482488	247.85174115873988	246.98567464138856	247.80619171949576	246.73629004019668	246.18052982550827	245.76086226595018
0.0	447.0	248.80895125516037	244.59652463994723	248.50792397465236	244.3699321051005	248.51460493369643	244.2389478607906	246.70519136066758	245.03286471668196	248.24693685263122	244.5448399548627	247.96684029690854	244.96707691829914	248.74689393965048	245.82684939757567	247.17046254050038	244.66190600050044	247.22331503507277	244.6741853825297	248.825220944925	245.4048476194456
0.0	448.0	249.64303891519162	244.3836334308015	246.41902813305185	245.29670046737348	248.88520096673062	244.40132216176113	248.5869858538128	244.32426566134944	247.42968968595673	244.90391633680701	248.5326951272953	245.10552968426995	246.810245040715	244.54151117702452	247.9717470184313	245.52834731619018	248.5766823465236	246.14843385321706	249.0766624027962	243.97053906571364
0.0	449.0	266.9274059232716	266.58618191987637	266.5096687284917	265.9319795348702	266.2983314560024	265.6127175171812	266.42328774408753	265.8981998899001	265.35655693375196	264.220011967434	265.1794638766959	264.14744073673603	264.882344927222	263.70419205818195	264.9533403485219	263.95412368303795	266.67249557820384	266.2021207460202	265.56866284332995	264.7833158051885
0.0	450.0	262.28929239531897	261.03628940924114	260.6091972870835	259.5504566183007	261.7258022215565	260.5793425861973	263.2621894791052	262.0836576558853	262.3122514274584	261.0632549817547	261.97274800387396	260.73290953390153	262.173119058132	261.0454574072117	263.87839309237614	262.8332814198692	262.6163359776584	261.44163653996435	263.6761612845637	262.5853885965907
0.0	451.0	216.71914323300453	215.5370925893913	213.97922424261984	212.00791677275342	222.0997160368013	220.16532789399616	225.64489856424905	223.94365577932632	215.84568601539155	214.3948435996029	210.14478152725877	209.15167351409437	208.82024275515374	208.42908650569922	210.7681964832116	209.77074893115503	220.39960075860859	219.0832234673024	214.72622600343644	213.57398223751622
0.0	452.0	246.0561141365514	245.5107487652693	244.21025692290607	243.76657503569538	245.2377581333238	244.82533081244506	245.53679021379344	245.09934096880687	245.22278976303065	244.8312390840308	243.8663017050842	243.46201431950794	242.99057194272152	242.60255003858464	244.94055949795964	244.50884377773662	242.22380779743884	241.92814022540364	243.5930836927321	243.1666583278075
0.0	453.0	270.16773448194465	230.5175117422257	271.14107527188696	226.74889705971532	274.6572276837571	224.05128350064933	275.3841043997151	233.7708820544467	275.8395491594096	222.8128932717157	270.35877015121275	229.95045095806316	274.02183308423236	226.53972632139687	276.615284109763	231.986000512679	271.638278224852	226.96160096119317	275.9331418738442	221.74764488750432
0.0	454.0	283.8163443531678	283.7154663551667	283.7400538250732	283.5983360335626	287.94984403254364	287.8563792062377	285.85172332984945	285.7661023319808	285.27119966954416	285.18265426023584	284.3651274120723	284.2838672624369	287.5939975276884	287.50838990048567	287.6890915153576	287.60176205856555	288.5992513390214	288.5096938717599	283.7278257425763	283.5468148365639
0.0	455.0	228.03584479705694	227.19843019343355	233.0563220390524	231.98600331261235	228.00428677162438	227.0602187282582	233.23873733290603	232.22485616286863	233.8077668588495	232.71239598443066	229.60615535841546	228.45040149744887	236.78164391324253	236.25914331780658	229.87111892758443	228.7928243522553	233.8118162987127	232.80168061351418	228.35101438834644	227.31001087023043
0.0	456.0	264.32428234476316	259.9239276500252	264.09795655171644	259.4372155896075	264.370050984062	259.3979065118211	262.83601207131716	260.02934073360615	263.35660598181687	259.6644017203372	264.4117516169132	259.91660391670985	263.8893526458168	259.84792765049065	264.1109771058725	259.68954249793325	264.21838459283623	259.56826184487056	264.4327184294087	259.392731956073
0.0	457.0	264.7239337579757	259.9256795532158	264.3918904590564	261.20168916403344	261.58190322873287	259.6295951389782	264.4764673687692	261.4014151961996	262.8667251631987	260.3857069398703	263.7830697935467	262.10610428600967	263.9320414501411	262.67789341345417	264.62406211121237	261.9748421488189	264.7169326099944	259.1794344189049	264.63237013557017	260.35253738325696
0.0	458.0	294.68464343971635	294.3687783475343	296.2927824581107	295.9408005877066	297.2121118536951	296.9413328091082	298.63564464874054	298.3598199047831	295.10554177827635	294.78672377176554	295.09570844347604	294.82907399997816	295.37202568558246	294.99516697947297	295.80213740486545	295.5456912014205	297.7453090528019	297.41528574209167	293.88582898171	293.35654347401476
0.0	459.0	289.4397951164983	289.35544813980744	287.86123337597064	287.7731263877222	285.35229993567503	285.2635007227782	283.77362771607204	283.6364321741563	284.7912380676122	284.6996137060147	289.58279189689983	289.4970949407665	284.81952830767426	284.7370320903847	286.0215049699587	285.9380430942226	285.05771030667	284.9664324017635	284.8428561255472	284.765428502992
0.0	460.0	237.46076203163543	236.82168163024403	240.4112816559125	237.27342067134015	240.0383633420474	236.62560650463428	240.36205282247025	236.6493387241815	238.73035134754267	236.64901792742532	239.83985385665991	238.75708210890764	240.34171901772189	236.7198623715658	239.50287093234903	237.13757601129856	239.12352154637412	237.75895663969388	238.99437360873696	234.8738641513775
0.0	461.0	272.6121273688818	272.32831367469316	269.1199721083185	268.88938514613716	273.029343764005	272.58951618500475	269.9572075184978	269.71631486737346	270.1388489020214	269.9207809236197	272.21558018706173	271.9851612655107	272.0569953051672	271.818169772447	272.11915265121036	271.89038916773444	270.3609976239502	270.1265039489347	270.527948553064	270.29872151205086
0.0	462.0	242.0737023971012	236.91691790739435	241.89254084481763	236.93732882361627	242.0297270850052	237.123201281774	242.11121189283443	236.9370892343653	242.11116712227332	236.7686691370227	242.08340551828772	237.0000042345948	241.71260285974333	237.0000392931736	242.11622433462082	236.88809027766897	242.04471658342555	237.25104208971533	241.88540266435416	237.16835649890479
0.0	463.0	298.53995969858977	298.2731229894208	295.21663994761104	294.8205287438583	296.8197574533468	296.51340970480885	296.690694742796	296.40907679233356	294.20379617662434	293.825283312126	294.0493544992915	293.7614017089102	295.9313246211672	295.6055088703713	298.48340155226197	298.20250612422046	294.444217937948	293.99776499112147	297.38142743397145	297.14048380497195
0.0	464.0	299.67146621297655	267.56373095283385	299.1561133104995	266.0110447028247	299.3435684874756	267.6074122802781	298.90338970921135	266.3902994246189	299.0438911479705	266.41736810179236	299.03768158611297	265.39310502050404	299.19408608401943	265.8674722722904	298.9845794831415	268.06163385384673	299.2389858379469	265.50672846964517	299.32991919836826	267.2531953953203
0.0	465.0	204.8635524298753	188.61087565858853	204.94093481387594	198.57224054821262	208.01341506050213	207.30638495307542	207.99688285894788	207.38429577926308	204.97083426904732	203.47353254526604	205.83052436577006	205.1324697706637	205.1641562881587	196.04909757529984	205.08254868007546	202.4788607383115	202.7458750433744	188.50200583021126	205.7194376533329	205.07056243399796
0.0	466.0	272.76519203238246	266.8962255334838	276.8750106442406	265.8598120767392	275.03400470589935	267.79324531931275	275.1204861415974	267.82366413058065	272.2027719603225	266.17495030667874	273.4248106472247	270.01366056441594	273.6645958597566	264.8976551128186	270.16113283723416	266.10626231264575	270.975536964404	264.29216182759717	274.3005056065031	266.2092145640439
0.0	467.0	282.51659188305905	274.97807277697194	277.38769923180945	274.0790440797131	279.954904963904	275.99157948757176	281.91814279308386	275.16669793039233	282.16671118110503	275.3819392732406	276.6069443640439	273.1787298682305	282.2842533265734	278.4977918576139	278.51008103466853	272.44108855703865	281.14502421576196	275.0482444756166	280.017515202454	275.57515479600914
0.0	468.0	238.70845215253485	238.34649801378703	239.57866111292577	239.20241394805873	240.03261109488184	239.65824722880862	241.97082200630564	241.6313856703191	241.70661169669685	241.37308104692661	240.40461577346272	240.03611111225493	240.45046093796427	240.15019049844798	237.17774416822746	236.6722453800934	241.09917481119467	240.78758961853234	240.08399872426347	239.69207587194774
0.0	469.0	216.50112784840616	215.33593196700727	218.3175506436135	217.03842088597267	208.99846760805912	208.31497809371766	212.9931085909036	211.3108269292642	226.9411012437547	226.00060582376395	222.33867861992084	221.14659579249076	215.80843793736832	214.4150314826203	213.18586110517307	211.13382330268806	219.9872809237457	218.60060429426534	215.08834319811598	213.76242787496548
0.0	470.0	240.37003809139853	238.37531160647117	242.0587824089134	237.46944722179597	241.8065561142108	238.58578148764727	242.04110564339604	237.75161249505337	243.13714103167706	236.90031450212953	241.26580071832583	240.35396488611042	242.16911648473152	235.01795534406787	238.33845495198568	236.25835801800463	240.4857173361728	238.71725221958778	241.14505324967374	236.67569569225483
0.0	471.0	293.3333890286128	292.8029821076679	292.7172308276778	290.99118557449685	293.53424425260687	289.9631703113228	293.5326299218543	292.1319804640532	293.08843872774736	289.97041951538574	292.82600734996913	291.02017713462965	291.8506717609607	290.1414461339273	291.59970843430796	290.03401668158904	291.9075376830256	290.6168823570903	291.5581124842752	290.25971353645235
0.0	472.0	253.4039788615153	253.22147872244963	252.85505389608684	252.62811729500586	253.4191277240353	253.20547851615132	253.98067583354535	253.74192562943375	253.82350591281326	253.57497464714888	252.50513526592553	252.26446476225746	253.68348441884777	253.469507745155	253.34913636845636	253.1533838098247	253.34309159866507	253.14056089538994	252.6521836039183	252.36394569586417
0.0	473.0	280.7987852497203	279.97443998030553	274.41723775165866	273.70280093600445	274.0163907192092	273.36725843203357	282.27078038340727	281.5886946043004	281.15900079347693	280.17858382960975	275.6254910224697	274.7843009096404	279.5730560169521	278.79763278304966	277.7091042778751	276.93450809425593	283.5141209037887	283.2277756081198	276.6807954496326	275.8945240951646
0.0	474.0	253.47828496197624	253.2897240820562	253.27502680126784	253.06809513599015	260.2224150332249	258.848523655769	255.8954718002478	255.34442851258626	253.57555055310596	253.35282684524554	259.0383891125729	258.1429244889824	254.33239607801409	254.09184170568403	257.19542449656154	256.5303514520055	256.5985966230422	256.0168910828292	251.9867243969549	251.4018170197732
0.0	475.0	289.69948640155417	289.60772061246774	290.1195248108083	289.8232307656097	285.86092584832625	285.7699287083993	286.9879130324276	286.90002016182495	285.41990929281957	285.3305617047905	289.4372556960239	289.3480190399432	285.41413176992546	285.33832801624004	284.3046778256621	284.2328078278713	287.13692129899516	287.04908742239854	290.8648521768975	290.04318533341706
0.0	476.0	236.35190898057533	209.55611209912084	237.77000242448827	207.7241745216946	237.30095344481586	208.3411687295562	232.4460645378149	209.325410168578	236.32384934817662	207.7002332658065	237.45185779973843	208.99607397705984	236.01360982624888	208.64926969368466	233.4062123098068	210.22629463544996	235.97253840156688	212.62814548887565	235.26755659727297	213.0175590807988
0.0	477.0	242.06328774509512	236.7654545782075	242.10602072532947	236.74663838863958	242.03855078521468	236.80035700672073	242.0238133771351	236.93518860318363	242.07435296984247	236.7753240554939	242.1090122118862	236.87083837830562	242.0545586233945	236.80446241008278	242.10857753720063	236.76233110559932	241.99742491783394	236.76712365630573	242.0195369688934	236.75202422316065
0.0	478.0	241.10596208775033	237.09095444760166	243.1751504877609	236.68422458452028	241.17375022040343	236.33266654538608	242.51640746149548	236.64681742243965	241.82376746890117	238.48534292023675	241.60117160933777	236.39045636939497	242.53412720782157	237.50032516999585	242.30962175454914	237.10081406683273	241.87081737216073	238.12179985846532	241.3190307655245	236.84730946040642
0.0	479.0	242.15766005996701	241.84800157258877	241.40252479848542	241.08748452680797	241.20820745738285	240.90914543408346	241.70566885433607	241.4000559113398	238.94669077795186	238.62908333789503	240.0886301826396	239.78769363729484	241.93663882097684	241.6395172709404	239.25694720950167	238.82969693335878	239.90608533268858	239.57810907680232	237.94707207867685	237.6468888482332
0.0	480.0	226.15487140061305	224.70769719149683	215.34159326596637	214.15714130259428	225.79610760677744	224.76407033530091	221.07099419320997	219.7079969755694	226.8449878614884	225.64448848638864	213.6021215740819	211.69978761996597	225.5659877127762	224.0437355689266	224.58041069021655	222.98312401793353	211.4564168533412	209.99617379749856	208.8658445626076	208.36012073252905
0.0	481.0	238.24268337999078	237.7914314544889	239.39960098796774	239.02073277504593	239.02431337457307	238.59850550761234	238.24038504736566	237.9482956055558	239.16977954491472	238.77361774918108	238.95567072354459	238.63346623401273	237.83606316307524	237.50519472282028	239.62234408529926	239.2252818736606	237.51823116652523	237.1353185504998	239.56751926522236	239.21716768207344
0.0	482.0	277.8188823669083	267.0443427383671	282.3709119980565	265.0099059587189	280.27425858907947	263.01516696643915	278.84355933603376	268.93274550299424	283.02707000087315	271.3568604191681	276.8446352542994	265.786668642588	280.8167540788599	264.0321827224513	282.0467730508124	266.2184157643549	277.77843586666046	269.3069396769191	279.95863517307436	267.4321891788463
0.0	483.0	248.40814862592987	244.8814049419373	248.23938075973288	244.87615014563102	248.30451454952012	244.93549134392194	248.0384342229786	244.9348445703024	248.09362199991116	244.96461191868525	248.1839832495782	244.89608433525143	248.2260595946295	244.95216942574694	247.6418179628742	244.973721759013	247.95655829438093	244.8757265338503	248.18549854426485	244.897120489548
0.0	484.0	242.1075905216416	230.64753605663722	241.99685822180675	228.71170769697557	242.02995228669047	230.01730758391247	242.07481843635824	233.63843610842514	242.09547887423892	232.50923204314375	242.11280372707608	233.54062498410084	242.0931013028463	235.18764858587767	242.08101817093473	231.39961856064983	242.10590120762473	229.68087475493675	242.10659865348944	230.7054874022074
0.0	485.0	241.78627485801007	237.20701797450846	238.1653002740685	237.31982041540573	239.4462750709871	236.29012968451113	240.14716519923684	236.9953978274264	242.0939148211636	238.13236911569467	241.24564228837724	237.7716834680012	243.05126543448492	236.84266913587288	241.6565390577357	237.09129791423484	242.9225245537987	237.08935138378627	238.5960164349007	237.20102911764175
0.0	486.0	231.81811460208783	228.36026125028425	229.33520128575734	226.92433248448145	232.1392748972129	226.18253265000297	238.09420122175396	223.16412907590686	236.4821354904126	235.69532526634816	235.5299633693625	231.4485051457685	237.7171249317225	231.45550277544552	235.3236081519686	231.36403516964933	232.06602785613535	227.03186909017847	237.74055025581447	224.08606692693067
0.0	487.0	240.55145923541835	240.16285834274908	238.6356467050277	238.26831787162823	241.3763854674828	241.06715868927495	240.66832259230003	240.32595067024195	238.3441739935072	238.0326038823132	238.837311492211	238.51977071556328	239.37646604160304	239.00041146132162	240.6964262911878	240.3744368083845	241.79698640027485	241.50100899041598	240.6769634742578	240.38048128423176
0.0	488.0	283.5165022349256	274.4930627630219	282.2705494464681	279.0587820789012	280.2127885825885	272.8454009425827	282.0377504291866	271.71396698926753	280.65138552458006	279.4933954237583	280.63640177780405	274.2638581086278	282.5432162738917	273.57712532945936	282.0969759662021	275.9959822197686	282.4091699278418	275.3843480501454	282.1954059774726	276.3358626222359
0.0	489.0	290.7517555106571	290.2353618779498	291.3232942446696	290.5069119513261	292.0738146584547	291.18288055538665	290.9140490629468	290.3200104372915	292.0081855053545	291.1340046316702	293.19556020778134	292.65295961121	291.63648667117405	290.7953941858875	292.80042361270625	291.9167406442453	291.0087300261362	290.32878948341613	293.00883413030715	292.36460707812466
0.0	490.0	235.46925683677816	228.64410393297297	236.44644530258657	226.4600427117908	236.99383809714772	235.03294197939564	236.2994302948795	232.2806067870595	233.25795559738614	226.03627541407698	236.23976560444086	230.63549499162534	235.4082508818308	226.49446724355556	237.73629629740287	227.24008868622008	234.72561006370123	228.31002516843287	234.4602829707434	232.37402765815725
0.0	491.0	241.90975155375335	237.56830563506	242.30611926879277	236.81796625279978	241.51496879288516	236.4208975239744	241.47681712703817	236.28798082973856	242.0245516006068	236.66230851198472	242.04962282784444	236.69615631377155	242.28662982533532	236.7113745474151	242.2200771811393	236.75703853473578	242.42495015364804	236.39052764678104	241.86224703587976	237.14471680925848
0.0	492.0	206.87384340154787	187.10571799013664	208.17680763097573	203.19404917636194	210.70227520398367	193.20740315177645	205.27940085375837	186.45531457667457	208.0018886079533	203.74139536529015	205.32436259806445	197.0004982159101	206.9944896256996	194.31132516242647	206.6815766342295	198.4426547914526	207.46888466317566	191.206210740646	205.2934306104908	195.70867488947133
0.0	493.0	208.50768380968125	195.8887768671895	208.2081668612063	197.14742633616981	208.5332921629419	178.28441995176954	208.38483518196196	191.42809730249084	208.4486476036992	173.02282090448062	208.68353746369806	193.9189514782218	208.04759639442716	192.3675467411606	208.63339222386628	187.63799972734793	208.51744010578793	188.37364933226652	208.47416506540978	186.11834570074663
0.0	494.0	239.63341828251015	239.30536696716368	239.28966955376015	238.8850149910326	237.62209675938874	237.20465751804915	237.58895654951866	237.2054212915704	239.41912805718832	239.01599616553887	237.41936448354286	236.99994689915795	242.06042978294732	241.74946893953634	237.49871586497014	237.0901177482935	240.9379292619444	240.58088304803817	241.9583015051182	241.64386971806283
0.0	495.0	238.74869359014568	238.38284762307512	242.1346108192177	241.80375133069595	237.18444067209813	236.6448993260675	237.75217730205603	237.41255203851927	241.91869372108889	241.5799204437174	239.2313586901238	238.92909100878484	240.63047999449702	240.31765006803704	237.79514609408062	237.51163022541178	237.43149148590862	237.03181670084243	240.43909123634182	240.14920130279373
0.0	496.0	207.63598596648828	196.87527534980208	208.63633791639128	191.66240099174638	209.07824794534562	194.8518302361077	208.35536729627944	204.29591359853003	207.45865795184915	190.47172850169724	208.07543266850985	198.0297352730829	208.3469662710481	191.43450263873248	206.96799835461812	196.3847332273375	205.2213917624655	196.99916278614916	207.73187445792593	202.5205199932781
0.0	497.0	241.81509839089478	241.50927064015718	241.01488982752792	240.65266436176958	241.55739159702824	241.24045078414812	238.6596053090533	238.27612651016736	238.73146198766668	238.40955592993035	238.45457179227074	238.095243658453	241.254961805499	240.9579454002348	240.37651750487206	240.03504122247776	238.20364454721982	237.89123993204308	238.06497583542676	237.78553466988848
0.0	498.0	210.28541795734338	209.36340637895572	215.9314142855317	214.5056803926081	218.32962783069885	217.01810164730762	223.6328241865445	222.3877486273464	218.08468363884674	216.6271102060631	209.59548435234123	208.79933061292243	222.96141236049726	221.44297697191558	217.30000772433544	215.9062581014428	218.53277150481216	217.3011996554209	210.17102059395245	208.68687674994933
0.0	499.0	245.1637284556589	244.75755774845373	245.0732342594673	244.61744117390904	244.66093864592517	244.21915612626594	244.62718955680097	244.20855199671962	245.0030136900928	244.5967511104851	244.63358221243323	244.22254794589207	245.14327492528406	244.72717518087583	244.8045784466327	244.40421397943004	245.18843300547172	244.7598871101118	244.96345278635863	244.54122176146538
0.0	500.0	244.79829301027092	244.3812683955919	244.57712133583732	244.16637424441296	244.61074994123805	244.18630938395017	245.13110416962675	244.6880436304686	244.59377485501403	244.1920972823783	245.13705165666283	244.70685093593468	244.8590265909293	244.44160126185258	244.92737102059615	244.52294031300625	244.97605009656223	244.5480443979154	245.1328656307959	244.69398486364884
0.0	501.0	297.78685139798	296.4422937649567	298.0257319515163	292.269763084421	298.5134834718452	294.8583342603204	297.12046549168986	292.9199509544342	299.2402653206079	293.7417273905302	299.5059087442219	293.95261759647906	298.6595943297965	293.24613592200586	299.1345576290957	292.6292995364799	299.55766773601454	292.88284101032104	294.4888713263421	293.02287937100874
0.0	502.0	268.52221156437565	268.2260941217168	271.3858064642867	271.1576305060573	269.6739063403344	269.44716472022543	269.5258056179046	269.29945090979817	268.7383439344181	268.500523698665	272.9266171056244	272.62859745950806	270.91077389059456	270.6809189272476	271.9952993280463	271.76156353091034	269.14346879074185	268.91693276928186	270.83687463241586	270.62228200181454
0.0	503.0	294.23902752924926	293.91158173280536	297.4778285549925	297.1331156560845	297.26831616886324	296.98697798872143	296.1082923611768	295.81863976866185	298.13385500850563	297.8650943438741	294.5219599555719	294.25215478979544	294.01177303057847	293.4721422361052	297.74494026886293	297.4791623166212	298.918103148532	298.6042951911262	298.16034769603294	297.9141539903756
0.0	504.0	206.13339185858067	205.38593636737232	204.97011347689303	197.4045547020835	207.86175532371132	207.1410725961446	207.03040391362248	206.30890120378533	208.52345677675666	207.8275045093415	208.68263132337492	208.1637432424122	205.4822328008335	197.49676017220162	207.45439722398334	206.7577520441447	205.31701318328575	202.86493142601807	203.81405390167313	191.51426613423544
0.0	505.0	239.28380522538953	238.96402060498303	237.563106432643	237.13447805095322	238.3060568326774	237.97082302375927	238.71297665022462	238.2903559516244	238.9465309872133	238.62403530481967	238.53436513655555	238.20684388084655	239.46283174149931	239.07702368097122	237.97125669146746	237.67106997493264	238.62579849650336	238.27152059499352	238.77907779126272	238.38325259691484
0.0	506.0	205.0148432816924	201.17420213229929	204.96903157825275	204.41551414838656	203.0188702166363	194.73470638428486	205.00403522338038	198.86846595705288	204.87305554236102	194.97944709941189	206.22755760770946	205.46521195672972	207.52085331749998	206.80615416968354	205.38097579675832	204.71710584934934	205.38292720587174	204.14093787544786	203.9481068427536	196.06024993209147
0.0	507.0	280.1367077556748	276.16901845667184	281.7835970588761	271.77047353535653	278.98541225737347	276.6917980149139	280.47375952039886	272.0770221799104	283.2197850402296	279.74183936068465	281.7254956129828	278.29411316320574	280.4502183751897	277.71404983011985	280.65854398852787	275.6287841386591	275.71104864403304	273.14076400991456	282.6626170447365	276.16972060090194
0.0	508.0	235.89030978809012	229.24040339330378	237.26138321517044	227.17799290766203	236.73464286961465	229.62498654511506	237.07824783891274	229.5896400499555	233.85278453991265	226.94379416038237	236.0338150235513	228.1253203295126	236.6691332056044	226.20284982192666	237.33455628688986	226.60070053237874	236.7175948869565	229.26459038351192	237.13958991669207	227.14417310314928
0.0	509.0	244.82058008319567	244.39983317322927	244.44500662719898	244.04312960356265	245.05093594182682	244.63214645398224	244.54739374537263	244.126044905361	244.81627130696245	244.41033364705206	244.7850739498127	244.3248696858128	244.7159611546107	244.31688864579817	244.75158213187598	244.32649239082966	245.04508342358397	244.61562784042684	244.904950070691	244.50088926970804
0.0	510.0	226.82056379499372	220.7482521152147	229.20948508614777	210.40801451019246	224.4600218819125	209.88676552017844	223.7266031949613	209.67197869541056	228.0791848669715	224.83787724292387	225.35281246607533	223.33392726585166	229.29727480133053	209.00649347869276	228.1916154853319	209.03161544375538	227.34085748530336	221.21855698967727	226.3135134460904	210.07085465190886
0.0	511.0	213.47292389248105	211.43175104420018	226.26752238368823	225.19930421831	214.55130874586447	213.22801101244656	220.24069674005213	219.00917159454573	208.80661969844675	208.2175053789416	214.61008315031077	213.3221126711405	210.11132220738335	209.1694776327276	216.95665786917118	215.73625446057616	216.8989713126703	215.64075233324635	210.12363158666003	208.6854847571362
0.0	512.0	214.72304268144381	213.46049871141875	212.45236798018587	210.62951598472833	223.72116499275424	222.25488000081356	217.3574098390557	215.95596861944543	224.2025555343272	222.7367244196688	210.7695239096195	209.3066615945753	216.82868566672653	215.5584639331008	222.8622539005318	221.5296354665381	223.20160049343426	221.61210660225603	219.5430547091857	218.1434648553
0.0	513.0	289.4735730964701	289.38845499287146	289.3766419217826	289.2886607739849	288.4722652323088	288.38530942037977	285.78051587730846	285.6881755573607	288.4930125342526	288.3999200299722	285.84606744825527	285.75931000955507	284.6919152727926	284.60697010035494	286.1009492550764	286.013620925058	289.7085720920676	289.60945482905635	285.80686773081	285.7163978329098
0.0	514.0	227.5684861787151	209.2782201884609	226.8850319909279	212.96315216780525	226.5521512602646	208.1784961239002	226.5057926621415	208.8533356115334	226.56107128430392	210.2187729609536	226.81829042528477	211.97256633048596	226.6879341223944	208.94606279068782	227.0871229855389	210.93228721469882	226.81313761923386	208.94259665736766	225.60493806740757	208.29199678473177
0.0	515.0	227.44005788326962	196.34641047405034	222.25675714907808	195.63187339133512	225.00678278247403	196.51057400413362	226.7773049980675	187.29194700944376	220.33099430396132	187.67053133422817	223.19783483982624	188.24941099865114	214.69767547369202	201.41748377567183	222.68878163666105	200.68875807649582	227.2593973624122	196.72299307308768	220.30214699614785	198.31276649867704
0.0	516.0	283.2376398812533	280.2779131931934	282.4803233416716	273.090886480173	281.5640172738933	275.47718135349055	279.15392172540146	275.3356452902769	283.31544402141907	272.6335710007168	281.8892198177288	280.8246009563565	283.64581880022354	278.63520157173974	283.55128852339686	281.16530132581954	280.9339891511599	274.39817293155556	283.21636768619635	278.18938017800303
0.0	517.0	254.33942886297712	251.44659868588178	254.26020721183218	250.94917416483298	254.0566353146312	251.51598545874313	254.02158703188522	251.6703546960917	254.49801320671455	251.11462385399233	254.4002258982171	252.03479142624306	254.26949110567685	251.40802867753146	253.85768260271982	251.01923833308572	254.3129711768116	251.1630370039948	254.39618799699446	251.97388021637752
0.0	518.0	291.74024537776177	283.40250275908977	292.6020168874202	285.0273607447442	292.0202622190676	284.17303320677166	290.77938500614977	283.62630779895295	290.15912843206263	281.0326069921815	290.13372734985376	282.3606225336954	289.3007778188425	284.7537964970862	291.69789609504835	283.52642555625175	291.2013692544406	283.21901639439903	290.1225766473885	281.21254877001155
0.0	519.0	263.81455335542	262.6924054713691	262.9305964212785	261.61781960183066	261.3017385578435	260.168012364156	261.1164741234442	259.9499102346679	263.6239414571077	262.48891769375234	261.87483505414554	260.6945273420863	264.4608251231786	263.63532874771283	263.04116356076344	261.8909667635633	261.7551712144319	260.6764203739868	263.46151409753975	262.31361557984735
0.0	520.0	205.05302955394262	203.59318546538591	207.74469134241892	206.93362738586978	205.51854104506728	204.91250090819622	204.68427188329483	193.49145471335473	204.66616292809152	172.2158726872898	205.43890417991224	204.76255892938457	207.9730506609641	207.534705466399	203.24533679820004	195.1281773078062	206.6902810599269	205.9451995956027	204.99474195408217	202.43806499504288
0.0	521.0	205.4306707373917	200.4364607096198	207.05688882183316	206.253140493945	205.5717300127676	205.00434021633245	208.40928661783227	207.85967052672876	206.1888697737335	205.44083375520813	207.8138888909462	207.29750472526865	205.1054271606358	198.58132107715537	205.06618145262516	202.47964142843418	205.01169535047836	197.06155537272267	203.37214501800662	195.35425654481003
0.0	522.0	237.50715785119283	237.13790381042756	239.6162338288374	239.24038165425097	237.53930545197363	237.13903795995083	237.57364435859017	237.18966200347325	238.50633679971602	238.20124112853367	238.7280739730267	238.39838219791315	238.77854487132333	238.36155970639882	238.56568618829462	238.26662722455873	237.5937797905856	237.24502966224225	238.55179081436276	238.12710207257535
0.0	523.0	287.65990294459056	287.5766475787939	285.2350516966432	285.1517454204675	285.267948659286	285.17616801738967	286.45437814417795	286.36354148612696	289.3065390402112	289.2171173874397	287.55640791772237	287.4722052784562	289.83426789974806	289.6764015065149	289.5697625028935	289.48480917668184	284.71675166521743	284.6278159161641	287.131288596598	287.0398119595543
0.0	524.0	292.89350416969717	292.07694063873953	292.9700110593138	292.0395708993267	292.8084066332445	291.96486302094223	292.36914946957387	291.4366900255159	292.0812962534464	291.22210924158753	292.87351832654707	292.1488635175072	293.427329550073	293.0052015946617	293.53454110874156	293.05536157375207	293.1848787359115	292.55732563040203	293.3605418930476	292.9659080854377
0.0	525.0	283.07358697773753	279.0953261087932	277.742455984212	273.8700642954096	281.11444413597434	273.40975862026556	283.0783002016812	274.5187397383202	279.8777008026519	272.02483924074824	281.69886664698856	272.743382801328	282.0618504667982	276.01757787531443	282.69000482808127	275.5658188908589	277.8618134529927	274.57141681704326	282.02614875407903	275.8929243346079
0.0	526.0	235.2924693481859	234.4473113318519	218.42244942190123	217.27187561494154	222.86892458287258	221.1755687570329	233.9265178075221	232.90854147449537	220.824945102483	219.4877875492523	214.02272970778475	212.38505753094702	230.37160273317025	229.34545743367477	204.95631262668684	197.11594226502942	219.2811023412038	218.06385485982457	223.04884786101746	221.71055985969824
0.0	527.0	254.83128168434138	195.8911566142247	256.1916930381129	194.57860144504428	254.441669435576	202.64497069945403	257.908930381932	196.90405932437642	255.8925028781216	178.96220877340528	256.50295119079055	190.65086241523375	255.37808232662374	189.16927152972158	256.2784345708456	194.80055014256152	254.73271999045943	193.5578010571861	255.8790916397661	191.32289554355015
0.0	528.0	226.94909909317397	207.8514769947278	227.01373747751043	208.1038800857083	225.55742977261065	209.33998672430363	228.29783713974945	180.69244693353764	220.9522947200855	207.974086190588	226.3049241579195	208.18297746710246	227.6049158572013	209.12196523092516	227.56345392532194	208.95171732477036	226.44859809818578	207.88022394254224	224.8930241851744	208.39370092213156
0.0	529.0	256.3346447234123	255.81296853372348	254.30557010994139	254.054396787085	256.09625409880135	255.46735979353116	256.3523028534334	255.8296095993863	259.8816269662593	258.7286075695579	257.4699290633478	256.84202100786797	258.0844255713665	257.36216663895993	257.1443735972764	256.53649180723204	256.46428584362025	255.9184528015629	255.51825951704507	254.9554045291394
0.0	530.0	295.414922697114	293.09042754804096	299.0775142015489	294.7570053343543	297.84707387427306	294.08656520831215	298.9934130900878	292.71739937011614	298.97839273704176	292.64773789330064	299.40201293949195	294.9323261120199	299.38430386419486	294.33499450548527	297.6523101722495	292.6224943641755	297.99137759086375	293.11217358822006	299.3729369879181	294.39192868900204
0.0	531.0	283.99103807435114	266.49451344098395	277.74646583329775	269.57565850040254	279.7019212390472	266.4046408691324	282.4082229690805	267.07715178322684	283.3337952008943	266.0184840314169	281.91335488390223	269.20420490561656	280.5968475199255	266.8279451678905	281.4499060380459	266.4335730683312	284.0329242087449	264.00990273676086	283.23332203615354	265.6520597821498
0.0	532.0	252.03553057185687	251.53306244541542	252.2276979927915	251.25034140785277	253.78338914434397	253.5466998478293	252.13926968390436	251.43575781672484	253.90335592924717	253.64835640656113	252.27468157069097	251.8863753689955	253.9667679134663	253.72281162107225	253.93441402352366	253.72701819735713	252.23554016364275	251.56251802170425	253.11129283599604	252.91354751276245
0.0	533.0	292.08918652165346	271.99348423931906	290.5709924766186	272.61730965307515	290.2600072762091	273.28608392723555	288.3156874358183	272.86736425213286	288.89521834249405	273.10912913220415	291.0706079942569	272.35659428025184	288.6722117575165	273.04178408851084	290.16927114365313	273.3488202269385	290.3550904492795	273.15024169255605	288.40505698486476	273.4791401839124
0.0	534.0	282.9471197025488	282.44736803742626	276.9627908250966	276.14277513341693	279.4934169164478	278.59832517676836	275.68472245324557	274.9355273281299	282.3048134998343	281.3472078224388	274.7562164074544	274.1055847211814	280.48482812865	279.6961144801965	276.7512193361941	275.9130743860837	277.9759307088679	277.16893387189333	280.6705653492178	279.76154337464004
0.0	535.0	274.14755564029036	253.3444328490409	275.60127301256034	254.15522827423072	274.20722818365704	253.962019865572	276.29723552662523	253.5408556661674	274.3840387952505	254.91534342461895	270.83080030287545	254.20065128692505	276.5161827600896	254.50423595195406	273.19575960020615	254.5695347769456	273.2328227662574	253.32101366471588	275.67540300166297	253.51823543714443
0.0	536.0	270.1269073950677	269.891222597576	268.6999161576366	268.4703842655313	269.09638979270096	268.85676918600683	270.83072725493156	270.6104068896529	269.2643915697081	269.045237334743	270.08136339812376	269.85812786721635	268.9422193915955	268.69794180925663	270.3914572991957	270.16265247742393	268.9937842807742	268.76786154269416	269.5675405273286	269.34184424342874
0.0	537.0	275.4418747606113	266.5935910949805	270.4403011761062	264.8224837801478	273.26940997151934	267.05481570926986	270.63815803345665	266.6574933885055	273.20171458619575	268.30516069254537	269.58894613762095	265.09545124707785	272.3460006959331	264.03626332436517	271.62740075811513	267.90427214277594	272.31514306328177	264.94106436547327	275.00768728933724	269.52485170887803
0.0	538.0	271.9717849186398	271.741334143406	270.2587273025914	270.03855313771226	270.72989107471636	270.49453357675833	271.9577435230834	271.7291225561376	270.0217963277125	269.8039814189732	267.87837059151116	267.66530035956345	272.2421030390418	272.00832939786727	272.1905362498691	271.96137099438664	269.2612233052409	269.04253078337155	271.9546073903428	271.72870631412184
0.0	539.0	242.01352530290194	224.0333904187354	241.450285819082	221.72876415442582	242.25871101838672	209.15820832304254	242.18727427061225	207.97453905032398	242.4535725583448	209.87523188248647	242.51743722722478	209.91425028949539	241.95301512663997	224.3072643717885	242.41926722772524	208.27474300081244	242.3667901303084	218.99211826088518	242.3975002882489	214.4625835776169
0.0	540.0	284.95880828002055	284.87296565469563	289.70706153087013	289.60081041498063	287.9867372278521	287.8935516116419	284.4539533815903	284.36681678851835	285.144024818224	285.0540434397495	284.9290049188294	284.84886563088577	286.3320726789076	286.2470481432926	288.8905188315326	288.80433585676894	285.08513581154017	284.9979794064148	285.1121825666718	285.02863736444056
0.0	541.0	271.6270246485082	271.4024529645546	267.454416983117	267.16339875083384	269.89569772521236	269.66508770908905	268.82783315552416	268.5966746943228	271.68170918315195	271.46083648205143	273.1042363397071	272.7111753246531	273.10282443048936	272.6569378309457	271.27190644518873	271.05031468697166	271.7080011499043	271.4745869597352	268.57636494199454	268.3376170573513
0.0	542.0	284.0879674327687	253.6252248351095	283.64091130917916	257.0909239004517	283.0592750077218	255.42508301494087	283.9657848196216	254.42865573883319	284.0725366786073	254.61376893872054	283.30386073351957	255.13503673961657	282.9035625960687	254.06187178375976	283.64932990864133	253.29987066265497	283.07488777566607	254.4640940682393	282.90338435220565	256.6935402720727
0.0	543.0	271.861540390713	271.6422057636423	269.8804870018841	269.65767284952307	270.0031137930947	269.78110828715234	270.5420016816233	270.31686422160925	272.81878332088894	272.48329866528445	267.1598057393155	266.7475321818919	268.7306134498093	268.48869089021446	272.2460876842415	272.01360002253205	269.04313707357164	268.8223512660957	272.0983601715811	271.87372007202515
0.0	544.0	254.42562823223017	252.91215929203483	254.44786151277756	250.9890465758655	254.316478276316	253.10713186700798	254.01792031131149	251.2336934460062	254.67395265306587	252.37607183629848	254.0274614864251	252.48483076481008	254.63878915771005	252.39399012439867	253.69823400312205	251.26572760696763	254.3530490806269	251.3341045332325	254.5465507646615	250.6969386226838
0.0	545.0	271.20049826011683	268.16298273436814	275.9312451461805	266.4228102957201	274.4256223539607	264.84941337399505	276.2677128315448	262.1036867342506	275.3685494072988	263.98822033596423	274.5331573413392	266.6686819012474	273.96634374666195	267.9882673057983	276.18284061731697	267.6111652987059	272.31268304569045	264.12687760100397	275.8837379254325	266.4206311966355
0.0	546.0	253.1363209977863	252.93400906340418	252.8042563576256	252.5603208953426	252.82503929585602	252.61091668555326	252.90565656354016	252.71583737648584	252.56161904078255	252.3235284685963	253.5439492643643	253.29169161856538	252.69608559884978	252.4900626709222	253.45559131400438	253.24896713267614	252.73722056688015	252.3964968901774	253.10968816610583	252.9237043553072
0.0	547.0	226.96976348883427	208.52907972744907	226.96130456116188	208.62866799634827	227.27335261854574	209.0410937985434	227.17289604117266	208.64445738877774	227.00449106405839	208.2602308417262	226.8406866169396	208.45508980006127	226.92898495642035	209.03254593888545	227.17358941798173	208.53806921206035	226.7157821356845	208.3944211517497	227.0785099294745	208.2720816653161
0.0	548.0	214.71599046951238	212.9579923056617	213.6263837291948	211.88848585475407	210.02967933200762	209.40590808836882	213.13956003682915	211.27862834628957	212.5495576091892	210.64584882205128	213.5525786788362	212.03185574540564	214.17902355883467	212.50749195505236	210.74616108554642	209.7793566209342	214.41946831357228	212.59728777251323	212.89274288490606	211.6503434605994
0.0	549.0	234.97750774159002	234.16416732314318	229.70330673591164	228.62291198070727	236.9855385578393	236.53941547839347	228.17502262926547	227.30771889065582	227.98246086825822	226.95888470400726	231.78374064139263	230.82364113394104	234.57244881412225	233.5034915719899	230.29262629523149	229.3824911526961	233.92098980600153	232.89925794541153	236.12890641682634	235.6564731602618
0.0	550.0	227.16433604225406	208.52553849471218	227.10744618280907	208.53058260079024	227.21464350550056	208.22483452967796	226.5536965647677	208.45148555421497	226.47954841056495	208.1926644219734	227.18106103729758	208.93695876335698	227.2982243724458	208.5085807324275	226.89562915380137	208.6138883162374	227.07546735034515	208.3646112515028	227.18881008112456	208.40370458763988
0.0	551.0	266.68691186025865	253.5135295604308	267.70624228868564	254.3235777009624	267.9484245444923	253.9795874376749	267.40872439669675	256.5526721456322	266.4867763135599	254.19959623856786	265.8115074263894	256.1395880820471	266.71843770232414	256.56612913318025	267.90432790770274	254.14187068600216	267.44640428451606	256.07034641186726	267.36307240427226	257.1283003826396
0.0	552.0	256.974304634249	253.82983852157517	256.9655910753855	255.83547485334995	260.72361352507005	255.4233227647823	257.51175250215283	255.04642793198914	256.10794425267704	254.4118966388008	261.52324903128573	254.0059869948353	258.3764413453872	256.32231546919303	260.3110042011653	254.32005087516373	259.6059781520755	258.03541651454157	259.68526341323434	253.6967857922423
0.0	553.0	257.7940768117793	253.98891047306734	260.55485461710674	254.4795128710186	260.61845192152475	253.840841378214	261.22634917976154	254.03566268584484	260.9344400288065	253.9735434258731	260.8011525563131	254.49708581246304	259.0773738131902	254.0048910082691	260.95517815779095	253.80689853933222	260.3458532813334	254.24410452992726	260.6093123152589	253.9581466630271
0.0	554.0	235.81037783477495	231.24060053659477	234.79561037917887	231.69291634062836	236.54173849788697	227.86988204620673	233.9023630995247	230.36592403080095	235.067905163692	226.54994358780715	237.2397558388487	228.78306193957138	236.83689928418704	225.94155035376926	234.9367553557408	226.94794454095359	235.6264885275974	226.18450901128392	231.3444697965727	227.5207095400174
0.0	555.0	288.68619429641967	288.5973962333418	285.50716423908653	285.41909731776144	284.5292787355654	284.43810101505557	285.62832160143734	285.54044746918555	287.0308723503398	286.93855653346594	288.68912316764835	288.60182758898054	285.37608979535685	285.30295397603714	286.7191279848824	286.63087090667085	285.1574624518174	285.07315040757953	289.61873179623	289.5285943996973
0.0	556.0	258.92100326501827	258.25263197235665	257.40617259619154	256.7964187960881	254.67777423839084	254.3251629943193	254.54059561479997	254.19883381150805	254.68773004448107	254.32225565106762	255.19137884984403	254.71419516089267	260.1208012304873	258.93843404506504	257.3948955724071	256.8017499554463	254.4670351205278	254.13238925357777	255.5550362157877	255.02127730376404
0.0	557.0	260.6550271709422	258.6089776841141	260.4639191751859	254.60016132463664	260.69764954509907	253.55792909720915	260.40654198633666	257.49395429841724	259.66474624906925	257.79650737473656	259.64239668022884	254.27592327833267	257.06195796678725	253.60779770852022	256.83226555532855	254.36019853868189	259.7817235763297	253.9223531890913	261.0071211588353	255.77829110073964
0.0	558.0	254.75024905075182	254.39613596084862	256.314053234529	255.61845131993883	259.5795639355396	258.6092265018476	259.87109817141857	258.81761824752533	255.68456476215817	255.14109688646272	258.4356079096533	257.6912201240221	257.6082652217595	257.0357291241908	259.53572985522084	258.55085521433807	260.02780290213485	258.9221962268985	258.5826786512206	257.9486912715329
0.0	559.0	259.0229048259808	258.3041244524493	256.93784945933584	256.2896330753865	256.35015380691425	255.72456669095862	257.80719834812453	257.102542962657	255.9679316090966	255.50045354387183	255.52673450824258	254.98262471063842	254.38171185762752	254.1148244705714	257.6965871479516	257.112648896401	254.98881047141998	254.46502922591003	259.1861657706212	258.464323862101
0.0	560.0	256.12641747394156	255.60869675212396	254.3352430150236	254.10484173819387	255.51717756020966	254.92420198751162	255.09171253211892	254.63827831531628	255.8749384069188	255.3232635184295	258.7677038165488	257.97204514197233	259.9923980977657	258.7962280884454	257.57525174576364	256.98323005690884	254.62809432410305	254.25378994072568	259.2175008849271	258.36513946476356
0.0	561.0	257.50689015601046	256.95039061341527	257.5379969287537	256.8961903079511	260.17895029242413	259.1247832740322	259.4401640779474	258.5964013462726	257.9661654323111	257.36145782597504	255.64304115967133	255.0955005528019	257.5376142002554	256.9546617173467	256.5909145690307	255.9723672128324	255.4741721429036	254.9110974811856	256.09966175005343	255.5083747444132
0.0	562.0	256.2245705759508	255.68594768375502	256.20351939602847	255.56997595632114	254.54077788260398	254.20326274884323	257.26077274269466	256.67546426283167	257.41303447946694	256.84956039874504	254.52322857835438	254.2520636719456	256.1497135440961	255.58455140604283	255.49798552197544	254.83838470146787	255.6704722717477	255.11235313405024	259.1458105099002	258.36001654557543
0.0	563.0	258.11192214822194	257.5560607724554	256.4986074716639	255.91956134383986	257.3655455403438	256.7664898433468	256.43654836415465	255.90081579453673	257.3161379129038	256.73054853489685	254.35928870603402	254.1044509710584	257.04449306862784	256.42600574986386	260.0086792770127	258.9457360895239	256.72618898227483	256.170611409469	255.1533171700499	254.58254956559045
0.0	564.0	212.1790134769132	210.25209711896923	211.46448774114026	210.2416885982387	211.0985197303188	209.71616873793383	211.5588248801176	209.73538645672977	213.8133279395252	212.10548477982016	211.92482651076662	210.06257803775455	210.5491690422049	209.29906125201342	211.95607788590928	210.04348626920634	210.63552744738135	209.20839701551023	211.54844217391806	209.88836917731297
0.0	565.0	214.89900901599106	209.35520045528148	214.3053781944134	209.71791786018184	213.45504335199107	209.69269913050772	215.03801827017486	209.10409876659756	213.5707748685241	209.3239766409705	214.7047708670048	209.04344706445556	214.43394057338134	209.27579330607384	213.36310940587236	209.57677327173158	214.12295765311	208.9679034616751	215.06025551340647	208.60064933072294
0.0	566.0	268.58109755287376	268.2958766712304	269.49045391649827	269.25376107162816	269.2713519143732	269.03679387408556	271.1715514835973	270.9452899111962	270.09254317143797	269.864960654398	268.1282138885971	267.9050339603124	270.10129401710174	269.8630742240022	269.13458123643466	268.872280076704	271.29300106405344	271.05413163973503	268.88371423768064	268.6239661533478
0.0	567.0	267.2993644038025	267.0207485653448	268.97332553493203	268.74411684758314	270.3375178672628	270.11267310846523	268.7233285486186	268.4952027175947	273.41962767587034	272.8374698389059	270.4715543561485	270.25250438634555	267.77656588357735	267.5407553810647	271.7491530849659	271.52734500648546	267.3130696612655	266.9548864553665	272.8834210609971	272.5495391639383
0.0	568.0	274.86887468671677	267.2055133001333	272.51379036577396	265.7882940169186	272.16665401505406	267.73378618769834	276.12156808452687	266.0905090068728	274.6184443199045	264.7695062336108	273.668503806647	268.75702962758356	274.50367744287985	267.83435760515437	273.2430104989339	266.81243328785104	272.48720048380653	265.5159544735704	273.3697437708954	266.5457911402914
0.0	569.0	281.4393207734058	268.86736511864467	281.5258156144647	267.2535273717717	277.0438359558987	264.5485081364777	278.21067873732204	264.2444467070573	282.2371242614	269.2228245359223	282.3454936213501	266.4633383142288	278.8764288200307	268.8491532828742	282.16353800466806	268.8280120832721	282.3354939005542	265.0597911188457	282.5812854878532	268.95661792080665
0.0	570.0	273.16633170674174	266.864415619477	273.43729017197	266.481611989964	273.56645072783704	266.549066329965	273.41368582122794	266.53706547891585	273.4404914350858	266.9734133596347	273.25387222232376	266.60483540354267	273.4920015086568	266.54288797457497	273.52932340624926	266.6160532863912	273.52339734784215	266.8687884412629	273.43000445550155	266.8390631942179
0.0	571.0	244.17236514688017	243.77153551998106	244.05012734859415	243.6128574539793	243.6657991247992	243.23583592915958	243.64205257271672	243.21553275252262	244.12675329440347	243.71971974603682	243.70221747703275	243.3020676263085	243.9503685160861	243.5128688420689	244.24748232798424	243.85246785379624	243.96128768571515	243.54559315315186	243.61320340425436	243.2057772419706
0.0	572.0	258.28066799940854	257.72440053367006	259.0165859553735	258.214865529716	256.11665934247503	255.49503587491313	260.2991879923765	259.00958278817126	255.64578613399954	255.05485661990724	255.5762613081824	255.0362055323178	258.7588624431942	258.0844995806143	257.82818087625566	257.2977151750353	259.9440980804254	258.84837776694695	259.3701322017613	258.62181080535294
0.0	573.0	223.5267518778105	209.28003297261088	220.41737772263127	209.87466636432222	210.6974462903149	209.4158517088667	227.78590510458346	220.17692693803644	225.29505170195674	211.61309540959704	227.54260699799948	208.91981567989322	229.0975928874667	210.0135301154999	227.73939235471104	209.2720527892713	229.32094192773505	219.17587986393775	225.3790376125289	214.0452611589137
0.0	574.0	298.050096401722	297.7736188028409	294.7735735427153	294.19247958007116	295.10658195616725	294.7250853560693	297.5809413231458	297.29587124360006	295.2458833763633	294.9610915840508	295.0678054432269	294.78899813479245	297.0398265060058	296.72635439146626	298.47333194991387	298.2030619724749	296.6973315321144	296.3740745368657	296.2582482974078	296.01384797051094
0.0	575.0	294.33240549086076	294.0335668847107	297.0609209817822	296.71477391188523	298.84125922539783	298.55878623791943	296.3671045768018	296.08734470687494	294.6445104274118	294.28334790895764	298.1361787274778	297.8922886482427	295.1340255749708	294.766375499096	294.3355314057338	293.9362162038903	296.6871969015295	296.3390167178203	298.9641268716706	298.71490086714664
0.0	576.0	268.4232655698469	251.96119117583902	267.2642279707379	251.33783929589555	265.98477739613145	250.79300754342987	268.19952848563366	251.53505283235157	266.99051748273075	251.62777510415177	265.9974289532868	251.01413461576269	267.795391289483	251.83684250479155	265.9664898079787	250.56712842492055	267.6995315200291	251.76007135291277	267.0233838153172	251.75608958821059
0.0	577.0	279.36612641576454	277.7141747013377	282.6435534283208	278.30904011200494	282.9796514627561	274.69212370178883	281.9611155734661	272.98759570327644	282.2332895618065	275.36826907830016	282.8364477689621	271.36571158192555	282.5195260281835	274.1367343844026	279.06831663699023	276.53140021667684	280.7530221987218	276.11356290405536	280.35329264637227	273.1411814286076
0.0	578.0	281.91433964504273	277.903528325056	282.25048715017374	274.40582302075387	282.80555052550795	274.0154349284555	283.2892503185522	277.19444302121076	281.4073893781413	275.3259889146071	282.39119543810875	272.9800940030869	283.7132849858279	277.41455239402086	275.08946669899655	272.94110313799047	276.21633195917525	272.92029445772187	283.82698075501173	276.1623641933871
0.0	579.0	282.97214483367685	273.4252657316493	282.2599782318064	272.7273142208904	283.5684497418493	273.0958453484436	283.21043878471244	273.5692396123742	282.86903136101347	273.47250463520487	281.7610212584169	273.21472171536	283.1835619042987	273.63473691439725	283.0520302740848	273.19198388086215	283.26059320389953	273.0117675917554	282.38146201900366	273.1093547777741
0.0	580.0	273.2587315960786	266.62718505023577	273.49962943505665	266.7367898624535	273.4806119073738	266.49253547121583	273.4679927644701	266.9837406337592	273.624983871712	266.5260733579102	273.269695151066	266.6548613311014	273.51941111113	266.4974476429747	272.99055717570985	266.63587522390543	273.50620976847665	266.65545885186026	273.27417915764505	266.9067105672209
0.0	581.0	276.93536931706603	276.2021654477507	275.7805686579462	274.96689906384114	279.3873142024844	278.62323365426386	276.6235153891494	275.7349135393468	280.75151624629456	279.7479713698869	274.0110358995757	273.52423771200984	273.44579899648426	273.0095238098933	282.30256321382404	281.36988643916334	275.97388901116335	275.1154214370435	281.08231730487194	280.2111808016386
0.0	582.0	228.45666749834893	227.60153704925688	227.81802989984752	226.87057536548613	229.313061196412	228.29165013732336	232.9692281251355	232.00701452162338	232.88385965921185	231.79912016730194	229.7008443840957	228.61993016068058	236.2138848616696	235.7244252110783	228.29891752010866	227.36130816822916	228.05644315385263	227.07710622487218	228.37565146158303	227.30905258063046
0.0	583.0	268.5006488618366	268.2147418048526	272.6462322536661	272.36737748208753	272.7782988810789	272.4754046120769	270.17108458626865	269.94471899616275	267.31421780747434	267.01303773909564	270.0642804189701	269.83994129417147	270.60733914379693	270.3862468854871	268.89692204282284	268.6730295856734	270.70729006389536	270.4702714705543	269.65975831786085	269.43565860559204
0.0	584.0	275.6754486334786	268.81302817448517	271.85332963684664	265.328915315848	276.4956231355441	269.57842283111574	275.4819892416434	267.2909084145715	275.7339683450391	266.2217577897355	271.73102513826933	266.5988692050195	272.65082146657477	267.53148003833854	275.72675398597227	267.02819847273435	275.761770532514	265.9230834035103	269.7848179995436	268.0682273309204
0.0	585.0	270.5822288962938	270.3660721874575	271.85604877439255	271.6213126509827	268.90021761512025	268.67240474956577	269.76890734178784	269.5511541958794	268.0483359669261	267.7987044126023	270.5112345193845	270.2861388125052	267.596784500598	267.33948093301007	272.1622227595338	271.9314178773809	267.297993257846	266.96407758613515	267.51871785279565	267.27304549243905
0.0	586.0	275.2454657087499	250.47888165071444	276.6721327459613	252.66701945612175	277.4176783593682	253.3953698716029	282.35979499616013	251.00415418792562	282.60704799264414	251.9119548127284	278.8754371805903	251.03197524058098	282.16572846310845	251.01979388204907	282.8600837278429	250.59763608767668	280.5238367114204	251.19617150917284	276.18360408977674	250.6644677894946
0.0	587.0	275.9618532110441	267.1090360580459	277.021802987635	265.89955007833464	273.68515406319324	266.4277362012676	271.2725762823819	267.49360254803844	275.01661141857045	270.37652353601135	273.7749100047907	264.6390730809206	274.17739355384896	266.8702390944903	274.37003996833994	269.32542093087295	275.5534327600378	264.79545000039127	275.0005532455836	267.50866755251764
0.0	588.0	274.84690270266515	257.1597686063758	268.74894458713095	258.2312059340055	274.63894207950625	258.51476038924443	276.4092351050503	259.16086233276855	272.70535115312714	259.67380543777676	275.18354542907434	257.7843268231807	271.6240474184454	259.8310729713306	274.171820262544	257.1585353294388	271.3950335534541	261.5372284742864	275.59188622275497	258.9283071770128
0.0	589.0	270.4383026129489	270.1994197344412	267.3203114188894	266.90675678788415	272.8051676748698	272.4383289381201	272.9896755402123	272.5848311405876	271.194897833801	270.98111419020466	268.0130251552742	267.78576808481154	272.01142078551817	271.77748894088495	271.08690855692123	270.8744436178332	270.54824635950536	270.3252268365395	269.94486905026935	269.7331312876289
0.0	590.0	270.2058208456641	269.98285195022	270.89032404761997	270.670702645497	267.37482357278634	267.0610935797005	270.18262447370114	269.95260174876734	269.2183608945773	268.9971312992779	268.1456400981226	267.91378582071934	272.7189065552326	272.41541951881334	270.1036704370748	269.88155893812814	271.24865883317517	271.0362625681964	270.34815133847485	270.13271568970265
0.0	591.0	274.47872644503525	266.0152531452817	272.63552473283806	265.02521840354984	272.1752756523564	267.5415692581839	276.1109785315475	267.2304908032295	275.7855734467607	266.3132246202467	274.3906066214253	265.1471799786654	274.97108466792395	265.7092600459389	275.2515940476893	268.98483920083754	275.1747828539491	265.0915778551056	269.58479856396525	267.2608680248308
0.0	592.0	268.2004165371462	267.985679364824	271.2019133223277	270.972800595508	268.4049469993922	268.18942792209293	271.9738317172583	271.73020142355057	271.7238219825868	271.5017706247519	270.71794460826936	270.4912190347979	269.5001151208046	269.26776834735733	268.7021220594082	268.49227423008216	271.2330431214492	271.01300747285853	267.08289239837916	266.71716151549856
0.0	593.0	269.05715742003224	268.8128111942067	268.0111683827171	267.79558188645916	267.9939832970052	267.74965990579926	269.73343055017904	269.501905223805	271.2068156887081	270.98534371691204	270.6444103574195	270.4232439632122	271.2120631455915	270.9763745654277	267.36371588658716	267.1078198762101	267.40614818219325	267.07700451032326	269.21590116063044	268.9906254492552
0.0	594.0	271.09331243545773	266.4492731903676	274.7525616396236	264.82483544540963	275.74252046807896	268.2680809679434	270.5576392533436	265.44193283783625	275.0500729540697	264.6141486823445	273.37711550231285	267.77811608918347	275.2082355370477	265.08072724095274	276.4198893594976	264.63748594094056	275.7575631037332	265.1865085733043	272.97656096827103	266.7462486608526
0.0	595.0	266.66914471865573	266.28955069839054	265.4585715289907	264.49408389327084	266.41326534246934	265.8234406394978	266.5310597383759	265.97852972577294	265.6631723047187	264.9772306959318	266.1325983192289	265.56929343280416	266.22772807907745	265.68854785048416	266.6476552035835	266.18652892483755	266.07349285606307	265.4395270502137	266.8859983571713	266.56431323852024
0.0	596.0	269.6376185468052	269.41382231875065	268.3645757443426	268.1463413677854	271.5957991184706	271.3709825271603	272.0533281867295	271.79516362337915	271.2888879031395	271.0592200451169	272.4118103313235	272.1739931361543	269.8510027482153	269.6048313083664	267.5980721874843	267.37570151943316	268.5013777846447	268.27350089321106	273.24992968711723	272.7701167220904
0.0	597.0	282.6466126094137	268.579890716065	277.3887073651388	265.0672536127532	283.12238049479487	267.866021722187	280.92325226834754	269.9741706039359	277.5983854796642	264.26848294254614	282.3219593617352	268.64746581448486	276.68730843042357	265.93787877426473	279.8698435352845	265.31437508659684	278.24363773773615	265.30456127696675	284.0507647000275	265.18924305417255
0.0	598.0	274.21298073204173	266.2799840738649	271.7422777375277	266.08927679910926	273.916266992543	265.9920926811096	274.04858696503624	266.19296666989254	273.59748493871047	267.61708384427027	273.4207063234933	266.661728654477	273.28042335074844	266.8678765016147	273.7367115980508	268.1750252394863	273.9024397082499	265.590204816647	273.84253206312343	266.7452369896119
0.0	599.0	282.95107768341114	260.8290699479634	278.4700448202574	258.2835378763611	280.2243348649684	261.0357942953939	282.5293020432511	260.13799356980024	276.92538821688953	259.995474853213	282.41185487278756	257.08727916024156	283.08739283766914	257.32720108684686	277.282618803664	258.62452494617804	276.19233607046795	260.3371463817037	282.60374878955497	257.456003505756
0.0	600.0	268.9259807430715	268.67503935621363	269.0083520492641	268.7923332931925	271.1871183981438	270.9559498409528	270.0189274932588	269.8022637575317	272.1309456187982	271.9065533909187	268.5905053319062	268.36955797759913	267.51909827907315	267.24948628567984	271.8937487932527	271.68116547552387	267.35531415125655	267.025956400307	271.43650527906857	271.20716579488743
0.0	601.0	276.0078801870795	275.2211320776185	283.5223808386812	283.26071739335225	280.93013613233387	279.9275575200645	280.86743503410094	279.9125260388761	276.1973738379086	275.349554497995	283.0051985672542	282.5725858901437	282.67003499625645	281.96592992528895	281.08439901863034	280.1174588868295	282.2963573873349	281.6038471506023	281.595914994299	280.7747940422636
0.0	602.0	274.9191071601947	266.80375433079263	277.0118616530421	263.95125708179694	276.30635394323565	264.6317386107577	273.1705575254938	265.3936216324506	276.1122864413903	266.2341504638382	272.5941457963195	266.56353665053217	273.1030179855492	264.20509478618794	273.5655047068207	268.267578067619	271.62828427417935	266.0642753083707	275.84618653490963	267.36408826129957
0.0	603.0	265.6435437108675	263.0784365752179	265.4486967125804	263.5238296961896	265.608501858021	264.0301514444195	267.00003361152153	262.1441472470229	267.34571001681434	262.9414006984665	266.2046880593682	263.035537158222	267.3722832147308	263.6346211122424	266.6538473081316	263.78096552320835	266.8972153794975	263.1436584647216	267.05577001795797	266.1234617217328
0.0	604.0	283.51720904125096	252.511322528523	283.553501732452	251.1568284802832	283.38666446790165	251.06943911651373	283.21130048923436	251.07110001891553	283.2155341397091	251.37568549408633	283.4636710341647	251.33342780604713	283.52912254725504	251.23058339466348	283.43303299348975	250.99477283085912	283.52666657237415	251.25832956090534	283.4598996401878	252.0130844387487
0.0	605.0	284.5453549619337	284.46143687701294	285.8014489177831	285.7147632251752	290.79408753124807	290.0499289889894	286.2715106449164	286.1804186792434	285.77153716546854	285.6765036788041	288.2306613505612	288.14092347116497	287.14011538530275	287.05149490271936	288.9257871576934	288.84008583260277	286.0877106335369	285.99573963954526	284.2560864938736	284.17375947108303
0.0	606.0	289.9210502614807	289.75580040499824	289.8298945942521	289.6984613350546	286.8107175380521	286.7153048653039	287.1842798435608	287.09930565675455	287.6225982555713	287.5303812601896	283.7194197423751	283.5645097839159	283.60527750556355	283.1416115816163	287.019901892077	286.93147757335373	286.12448446613524	286.0388137222672	287.7991203736944	287.7157566429772
0.0	607.0	260.342373392962	252.8986545869796	256.56011118448436	250.5688959859216	257.48209195824654	250.96414961047947	261.49651768844836	252.0172044245508	255.5345387580225	252.32263761144145	261.1409870869496	252.52864473596009	257.52959517996214	253.75422957560664	260.8463152540307	252.7371763979247	257.1063829643254	253.5555462144256	260.3037597428273	250.56078551255365
0.0	608.0	267.2678848542082	251.4460512643043	267.1058469752195	251.55149714334038	265.5010460479712	251.9538950940442	266.82971900927294	252.86964126150397	266.34711683615524	252.11292341980567	265.8839838274678	252.0533715433052	265.36034554519375	251.42444711612674	266.0346132415073	251.0995387328604	266.70118877240776	252.99583420281348	265.06581215530395	253.42415656608028
0.0	609.0	253.0721095919133	252.87143336131814	253.95803532271984	253.70954918265974	253.0970157831151	252.88798218750873	253.46231365990795	253.25992167817373	253.22106113430567	253.0202738606859	253.75876413004758	253.4917459711116	252.14752889483114	251.552783219835	253.02352426359326	252.8145865809196	251.99819830839832	251.2542642735043	252.34907331580501	252.0230226501836
0.0	610.0	252.5820643522439	252.2574947998571	252.10918394072706	251.04549176436475	253.20406460941152	252.98546780379607	252.47297383181368	252.13756366001584	252.71406030313773	252.48075514770173	253.97213332655585	253.69534450096293	254.21726720059473	253.91121645539317	253.3573933240408	253.16660073353256	254.13684771333328	253.8286158604453	253.51962620277803	253.34066241499895
0.0	611.0	252.92352670754704	252.73493151907235	256.52799436211484	255.88792733237491	252.7768733186061	252.54427099639267	255.65571315745723	255.05059373420718	254.38712816935976	254.01346605953142	254.30956898035976	254.0568353706804	252.1768934307536	251.56823381485944	252.07527546826233	251.1897537781809	252.11609515396745	251.29165026649605	255.99855400754257	255.45870062588375
0.0	612.0	246.36709298109386	245.87834600656288	245.49387209633917	245.0459530883713	245.07000698613024	244.6754704648474	243.15868472022115	242.7383386654274	243.445678144806	243.04547170926617	244.30520446724202	243.8719962004539	243.27986690477434	242.86824430134655	245.3470380954479	244.9320092837905	243.90382757691475	243.4733402326245	246.046613251001	245.57376299913042
0.0	613.0	261.79651192415184	260.5801551411878	263.25469886320604	262.044857009865	262.7287259556895	261.55925945817245	261.6604757047559	260.4699450279444	264.19930372413484	263.15936875426314	262.8697950240787	261.5346969417284	264.1969802298762	263.3047371301098	263.14834431609296	261.94742717842837	264.2182170493911	263.25132927163185	262.44822672758556	261.2117793432499
0.0	614.0	261.02123709570066	260.0065926724	262.07329816170756	260.86754420521584	260.80298001079194	259.84202839879765	260.53628093400613	259.63880146480085	263.617682790725	262.42501598264613	263.29253000312076	262.0633486024552	260.48532305779264	259.56001522363647	262.8831508105745	261.6947053308563	264.0484661152642	263.09174417156237	260.2745058217776	259.4133721823416
0.0	615.0	260.5645097496784	259.65030575629834	263.3185483637705	262.11823967535315	260.3179460435168	259.3957980100384	261.5491985975923	260.400040344637	263.57060150640683	262.40475438509736	263.424597306605	262.15700085900164	261.9939083757705	260.8321267059966	262.71782433738747	261.505373517744	261.3525990569477	260.23402525309876	261.41942531646583	260.3067430893084
0.0	616.0	264.09380172680903	259.4219443714947	264.3955982493918	259.7504749020102	264.45187977696304	259.43301339050623	264.29539882004786	259.6014512466425	264.3527891877322	259.653828536141	264.23724335598735	259.45314599343146	264.2989002505375	260.0802359655106	264.1862573277483	259.6144970897458	264.04557727289773	259.6216103750884	263.9277873918863	259.7423177775968
0.0	617.0	263.9358179407787	262.93677033488797	262.13691732999484	260.9373396077119	261.56537057670914	260.42622138838834	262.0885230325578	260.81265925289165	262.28749532997426	261.13093880004203	260.6547791881293	259.6172887373133	262.2811960171316	261.1207989822741	263.26234952227395	261.98444177224144	261.56092786465274	260.44804937199785	263.8433219171055	262.66282391831027
0.0	618.0	267.1086864402917	252.14302197713306	267.1401355500308	251.1890675132096	267.1644431985031	253.2990090827439	266.9840043671041	252.71682003211546	266.660649816263	252.8752457294009	267.24017755302197	252.13904854590726	267.09104167377455	251.22895747377348	266.8114582348093	251.3168639644123	267.0730994540696	252.25713401030296	266.50569970397316	253.25201685918486
0.0	619.0	264.99429555790124	258.938905024852	267.68121453850864	259.4202219459708	264.3770814266356	263.10417033491115	262.98639609017556	261.6625803930192	261.22995392844587	259.3145958312158	263.86537600572507	258.8908250323863	262.9389626555226	259.6511246020908	263.888121343578	261.46505578605166	261.75325839906964	260.207552682264	264.178286970215	261.23218531099326
0.0	620.0	263.8106462597822	262.8306474444659	262.8020946712696	261.5929267724388	261.39984910213775	260.36801751449804	263.8094398372805	262.74154653321364	262.0942614446926	260.87334446724105	262.20643722094906	260.99135956836045	260.796854330217	259.7537953704832	263.9203781706498	262.76947903114046	264.26064763919146	263.3122280765163	261.2799546278073	260.2321264787046
0.0	621.0	253.505163143851	251.7182165231376	252.7509172517018	251.64548684264443	253.17411816180004	251.51380522175327	253.56253526389472	250.7054794336734	253.10703700683666	251.47568628520693	253.65256329215688	251.98414990345785	253.17156558839807	251.09540377512138	253.7439740603353	253.16020750332115	253.11649115548764	251.27322586302316	252.83320297689664	250.88887485070452
0.0	622.0	242.15060806865932	237.19688545595685	242.22124362982396	236.58473487101364	242.04915847164855	236.83946364304515	242.45769925291927	236.32178510769074	242.22959008451247	236.2834932918576	242.4140834961418	236.39931606199522	242.20039293424696	237.6804557198841	241.92941759815386	237.21939535553926	241.22874996628894	236.68393193311894	241.61516459034743	236.44767663254135
0.0	623.0	283.88461036328687	283.7860202973135	285.8636759541958	285.77963421687247	284.08192690122195	283.9919882827327	288.78437408908513	288.6952871520569	285.1632429690658	285.0773682496754	285.15126182403304	285.0666679797051	285.39869369625944	285.32028332179647	288.34590988584705	288.261632949521	290.07144068830456	289.7872822101214	286.5707192050568	286.4820188268222
0.0	624.0	212.01789570310487	210.13470693480133	217.65035870571998	216.51648348941035	214.38827487707374	212.9263911394884	222.0580186155948	220.75492765907154	215.04479692079977	213.52430952457024	220.94649892628996	219.73183804912878	226.39809147037033	225.43512367106746	216.0081979886181	214.69130585259919	217.10565511401057	215.9326458484333	220.81287716594807	219.38202425760153
0.0	625.0	266.53506108775576	251.290558479717	266.7499515341046	251.53318068929676	266.7404623925929	251.87366904133134	265.7380034512977	251.06772409053121	265.23742348436934	251.26979005066985	266.6274598201031	251.4261328611638	266.3473866121345	251.38968698200986	265.8018607670418	251.0394199870711	267.13629625499976	250.89927162395838	265.5649836071752	251.20332176132987
0.0	626.0	271.45449975003135	271.2260228486297	270.210161851636	269.9916604098627	269.00464090342433	268.7850794386226	271.33288494846784	271.1081058693464	271.03572548198906	270.8174195194516	270.64110923061156	270.4238299652623	272.8320459768412	272.47273390138116	269.7398409154772	269.52209130344784	272.1714559077905	271.95994349954344	267.95611890191117	267.7507833606227
0.0	627.0	272.43861352160127	267.29796323193057	273.96701389073826	266.01315498091645	273.34690936480706	265.74938591258416	274.1667537882615	265.5775907605586	273.34986753608376	268.6853550079976	273.70262911215553	265.7834241090765	273.26888539845976	267.74008641918556	274.1066150685089	265.7200003674214	274.1207574078305	267.5295570590811	273.9251517495031	265.90422821954917
0.0	628.0	204.78589942576278	198.2729897741247	208.7202966008787	208.10847043879167	204.8065492264196	204.3350902480379	205.81203230016493	205.17947235890233	204.74335792472718	193.60236525417523	205.2309262403732	204.32034389882773	205.06637877455648	176.8040010196032	204.05589762205554	196.93263118191902	204.96415597424635	203.41252694568257	204.8451827793651	196.1224651987112
0.0	629.0	210.18174447045453	209.27650030054807	225.71214593588078	224.7000174594859	218.00256007610992	216.3769445740675	223.79088403806554	222.4424074525527	210.72480775537468	209.66184489370528	215.48082413117297	214.07805121378956	226.29723029569655	225.2217973616988	226.2215206361369	225.13315086692302	211.67624835895754	210.26700186059767	212.90129041815615	211.29987033561721
0.0	630.0	256.93818154132714	256.4106215348748	257.51489911379065	256.8733196836014	257.5814781476382	256.93661049161074	258.4428175830195	257.7962185756295	260.2649961687903	259.1010187775582	259.0625943279917	258.28297858576815	255.8176948642058	255.26793570787976	258.1242668210981	257.50311862106213	256.46557732287283	255.91044895594285	256.9513813610048	256.4037757201292
0.0	631.0	291.2458274295879	237.12573215157514	291.8894361733625	234.97739201017188	288.49311638382665	236.08497052411636	292.3012192616897	236.28817924897754	292.1652110835445	231.15085626398078	290.4425387035267	236.18376026780368	291.6272084118727	235.94675662417836	292.1037407516792	235.7889618458655	292.0368291989073	237.42308235937318	291.0269807160351	237.42501525376824
0.0	632.0	263.62232207830914	262.4929056446925	261.7636953452829	260.5720254801851	261.990579396893	260.70378493906765	264.3856310659437	263.48736458324566	262.63980526811076	261.2939832929676	262.3474498506701	261.1104545124931	264.30140228062226	263.44236291928235	260.82682433105026	259.78546452577154	264.0265145447865	263.0053338109692	263.9769077875902	263.000357236453
0.0	633.0	235.50583016284332	234.68026060452056	231.0983843837891	230.0917187830146	236.63497974934035	236.14274764113517	232.33969267037608	231.25897335322944	235.6384673616111	235.05555880128944	231.66478168717316	230.74291505403238	229.29620944373883	228.229210785052	235.5864230232729	234.5696066243719	227.83666641969353	226.7477523566322	232.14881698360503	231.2157953779998
0.0	634.0	232.61391243567815	231.59820579056202	229.60347183731452	228.53300039514897	231.83993507774005	230.88457477072018	231.42109232627664	230.47303334173068	233.28568491417278	232.29732838098604	236.45902831863182	235.98274381109175	227.68920514616627	226.72433948876488	233.53684010584848	232.5472263332467	235.4731630473344	234.49987575375727	236.74946648237145	236.28792307842448
0.0	635.0	233.02256473241047	231.91446882333065	231.53842838751524	230.56783251732563	227.47387295913	226.57856690203056	232.5331016973132	231.5788563275239	233.84111884841062	232.87462176737142	231.05056231524622	230.0249953764751	230.49094565461482	229.50386528773092	230.99177907609572	230.06349880617447	231.78907724053974	230.73180120645293	236.24425755320974	235.77418749329956
0.0	636.0	264.37267173057256	248.56451565457544	264.5304180838813	250.95825980010417	262.25356491119504	250.69596054320704	263.5564623286118	249.8364322309548	263.7071334137798	248.40137547022732	264.56300416582224	249.15302878412447	264.0914501571656	251.1876370614892	264.4984231334911	250.27555555659083	263.6132999413329	250.00814006668537	265.9514951770597	250.48272002417787
0.0	637.0	273.63252045706196	273.1668342790786	277.25623678636634	276.38759860407623	275.8771655701998	275.0577933568983	280.24749604034474	279.3556460537655	282.5896806104329	281.9317226922094	276.9424525973466	276.016911600251	278.93101733804514	278.17944951718886	275.8050884061137	274.9756925672442	282.6717273951263	282.07302428380837	277.47065093459366	276.7362752005887
0.0	638.0	279.49705589296514	276.4753415597392	283.52999604910474	273.0714006503156	283.2910576101341	273.3013641403793	283.52143109409064	274.852275908426	282.5519112567931	273.24443308152024	283.1518241654965	274.5717957763981	283.5288859400316	272.18972166333947	281.2315179492259	274.04259155765953	282.8510746897169	271.8691016984298	281.70449444048364	274.04144956344976
0.0	639.0	254.2665868793097	247.14734770228893	254.26454473871934	247.55993566836923	254.2547417124086	247.4555179128584	254.2632718823554	247.8492855140865	254.2924525521429	247.19641166379455	254.2798312770625	247.45119300245335	254.24982404363828	247.2128497944422	254.2079975901941	247.63199437985486	254.27616697236175	247.32141711473355	254.25005442466863	247.1655371243524
0.0	640.0	241.41257244542282	236.67162859518388	242.4081287931472	236.20898592969272	242.33475304291787	236.59470769128674	241.82455815816292	238.39277380719284	241.14082345374314	236.9360990434685	241.53876305696488	236.60396346685894	241.5365903296243	237.46361500180066	242.42549807068258	236.40614243238784	242.07576203623697	237.66099239176992	241.60425097294703	237.97088552887325
0.0	641.0	240.00203811523787	239.6537828850218	240.7094998079719	240.3071670259834	238.77830762620337	238.4020546757083	237.50298103993936	237.10423178896778	239.55161419181223	239.1301044257119	240.1345535660362	239.83338296698525	241.10520257799107	240.79635339220886	240.11417968731655	239.77791612508233	238.58800996482364	238.26155630001475	237.66440669198218	237.32803392626568
0.0	642.0	279.0867374891667	274.2817522887077	275.75389550171406	273.884730009772	282.58486076062354	274.01831211227375	280.0733240261899	272.1469572195653	283.0337291032531	275.61606399030836	283.51112237459455	274.3023934925476	283.5553724539354	272.7508360442623	283.62461724073813	276.81481088070365	282.23764563084256	272.35427960872056	283.4663945933677	272.2359784075515
0.0	643.0	269.48834753002416	269.2565902389472	267.78577361866814	267.5479748695949	267.73375174133196	267.4897934621682	268.61170494670466	268.3806288760577	272.14713554047637	271.9267615238319	268.91657984974694	268.69451605566013	268.74839671794325	268.48872512253536	271.3274716211909	271.0896948278766	270.83078661600035	270.60365279447194	268.3676743811383	268.15913966715823
0.0	644.0	274.86024625427495	274.1217623831963	282.50844052201074	281.8895687432012	283.21097165009536	282.7664305584148	280.4698335630311	279.51680930585877	278.0083862923308	277.1677426105399	274.49585675408207	273.86141861602874	282.62897352748917	281.9130885779792	274.7716439857327	273.97387220669015	281.3324591030725	280.32065519888965	283.4128747852571	283.0285985269748
0.0	645.0	267.83366020167	267.61799382117215	270.62724593742956	270.3926386588058	272.3155548098936	272.05347584830633	273.3689789626357	272.85220039362116	269.6905843020749	269.4751908340628	269.49013512022435	269.2481365356014	268.1690181502871	267.94044708726517	268.6221638620325	268.41302612211473	269.8160383178608	269.59376347911154	267.90945956166894	267.692682847666
0.0	646.0	267.5719156996192	267.323689426605	269.04535807122016	268.82575366328734	272.2139222673925	271.9873339524184	270.89288847097015	270.6613948016244	268.3691802082001	268.1158344168131	269.04045205707877	268.8222719315598	267.55062828900003	267.3009571735252	268.93256312587675	268.6906767723242	271.74611688512346	271.51553846509904	271.3302810628701	271.10021170301377
0.0	647.0	256.32998067661777	255.77404403666364	258.6680451897767	257.9951021752151	255.50849171376342	254.92091469412313	257.37679194249085	256.8541182701936	254.98399035473383	254.55151407736514	257.5095558944866	256.8316395585472	255.81434665810568	255.20606887378156	257.0271673502169	256.4368543493071	259.7955843839469	258.6846472351003	258.10282962279194	257.5256287809735
0.0	648.0	273.5386551299649	271.6836156223719	271.8096138582302	265.08499042929066	270.40814019826206	266.3180213893118	271.84726382347895	267.451989471933	276.059259581651	266.7506505900408	272.9498995003503	267.0010616500541	273.9372941447599	266.3618541554201	274.38336630604107	266.09321606447475	271.24789534255217	268.8726363511422	270.355510479913	263.9671833466861
0.0	649.0	252.32890494589356	251.9672716654951	252.55346529101104	252.2300633868532	252.25281082453537	251.7154399898752	254.05923186627183	253.8059474663198	252.09128463686838	251.4908995944131	252.35479550789913	251.9677470618736	253.6874761452586	253.47776709984902	252.69622706397234	252.447757870745	253.34611716176445	253.14370321023355	252.61812692083092	252.39725178874917
0.0	650.0	216.25757950084855	214.7905080144593	223.06433333560906	221.41016477209556	223.66307534610164	222.23252707504147	226.6429727083939	225.56722964999773	217.56582207722224	216.34652343389564	215.22660695309074	213.99604742840387	225.2162408345273	223.88328341967357	223.53509132853867	222.14734864328483	214.57231679443876	212.9726343371709	218.29085153162066	217.0256018917136
0.0	651.0	283.2845588434116	282.87463727518843	282.40335952342133	281.6851114810579	281.97548097477716	281.0049568838578	275.38244158962317	274.6275074162864	277.6540903642491	276.7825621897594	283.4469989994845	283.14807481784885	276.8267553594966	276.07881566938676	282.19652466457063	281.1872038586783	278.9763808457733	278.1662798432462	274.55373279032653	273.85230136568896
0.0	652.0	270.8348103021643	270.60812693438396	267.14241544940376	266.69841117035446	271.3538268120854	271.12521734386587	268.27402042424217	268.0499023644158	268.71821284027175	268.4889885503653	268.3697496466384	268.1494413207136	267.8363670781898	267.5981658041258	273.43469553347995	272.88071902784685	272.329143716118	272.08807856017154	272.08286277818655	271.8673988950245
0.0	653.0	283.36331535443725	283.0085444937619	282.02836669181323	281.01819901980366	281.21877439466266	280.0944758780671	279.13875192720366	278.43046574760405	280.5199727058549	279.5184795438561	282.31032316996726	281.7049296859656	275.6172326235101	274.8967343188338	277.49923847842086	276.6097151961529	277.0455546621416	276.19283939471205	279.1694322161759	278.3785962965941
0.0	654.0	283.521482387972	273.28859555293275	283.35336877516886	272.9292275176784	283.4253194426646	273.19787655983924	283.23547764645684	273.1224374815974	281.04536653058807	272.91103833732683	283.45190730276465	272.8904373424037	282.9180330382688	273.0638898913	283.566575234266	273.2265398514282	283.08640386513434	272.86028780600367	283.21106570452935	273.26923495291805
0.0	655.0	266.81067499815634	263.7477915409637	267.5078540551826	263.3333819885301	267.5503717273447	263.1042256195828	267.60667206757483	262.736763535181	265.36616697219466	262.7786231477018	267.17753345358597	264.44560100987223	266.93175960017425	261.69259538594247	266.6539002523694	262.4604659071198	265.1725634997091	263.07646641389886	266.9844161584326	263.4036462221873
0.0	656.0	266.6930694526974	266.29603338020024	266.4127341660849	265.849264662456	265.21470770412895	264.2238088426942	266.4270025646425	265.9402517925907	266.5730375426733	266.15673112554106	265.8748069192942	265.30500589596863	265.946369736004	265.2291581634244	264.80278512894375	263.6722255474003	264.79853628832785	263.4990840209832	265.47610118583106	264.65938970422917
0.0	657.0	241.36513022775068	236.57320586093255	241.54661729949794	237.37761415291757	241.32456363210656	236.38477235605706	242.53377207078296	236.74898740186708	241.0552093371077	236.71541489356764	242.30674817322722	237.4836910627131	242.33050605870602	237.4937482210154	241.87103714421133	236.3359931548071	241.69492546470244	237.24357492903184	242.1514030913229	236.44425456966678
0.0	658.0	299.76672694186766	280.584911315931	299.5697503286381	286.4071994062974	298.6258906243617	281.7312597023525	299.9302042878434	284.0551868205857	299.1602652144286	278.8036191265536	299.25260280129777	285.02391736179663	299.9038314306518	282.52969175250877	299.8566439505366	281.91647004847454	298.64617049623644	281.02936488172537	297.83323257740904	281.49073159969566
0.0	659.0	267.85912046009696	267.63951518557894	268.73549782281583	268.49800679970804	270.25567230722083	270.02782552902056	269.498936564883	269.25738575949697	267.7514218616167	267.5169088828055	272.49505330809535	272.2662026697343	268.35979808931813	268.1190276121074	268.2199860861523	268.0071504423457	271.76688653621096	271.5477356828373	270.03536324903706	269.82718793781663
0.0	660.0	283.29661134936816	267.51098212936057	283.4715380392834	268.6836514617139	283.48858342803277	271.11542637086797	282.9494770912683	268.42487500662634	283.50742072422156	271.1890053875038	283.0181040213103	268.9089324433022	283.497636488637	266.74623937086386	283.4399119503634	268.08726784188707	283.5157973784669	270.3606138343962	283.52489732592323	269.4216953905596
0.0	661.0	281.0495503448663	280.31509941922167	281.7564197709904	280.67105055952266	274.61679223759313	273.8982983173379	278.1460213651679	277.3231071911214	275.6503837469475	274.7939749447667	277.3147998625113	276.3964650288935	274.55855061446636	273.8743420803472	281.39107120981663	280.40189889849705	279.4917097013196	278.63873358109424	273.91708398559075	273.3594895245292
0.0	662.0	282.71965175459536	275.20174176350133	283.5377495566829	273.0422528387653	283.2984078877596	273.16669957302787	283.46555335875564	273.020406246244	283.41159643563356	273.08461208909415	283.3852423463729	273.42433584773636	283.3956746023197	272.9841043301277	283.5529769129623	273.0459024495198	283.3916225566265	273.6448597352925	283.22367822285344	273.29883416428964
0.0	663.0	274.5573592549195	273.92805555345905	278.0703634372428	277.19882375570756	281.98046500051964	280.92531453548713	278.58567632196804	277.75156998402105	276.92865402252517	276.08853970566224	278.1561047883141	277.307410496036	280.14496640854844	279.3379080736048	277.357315559344	276.49281664802453	278.14113145139805	277.2985440113976	278.4581311426884	277.7168055595729
0.0	664.0	281.8190845323589	277.5667571842954	282.3006346765697	274.49224348426486	283.2373361109086	275.3612752708997	280.41906868881364	274.05548011223146	283.8635028484652	275.1444025964785	282.28405282274485	278.9722761370515	282.88653037301674	278.94047828781913	282.4141096402431	278.60015331616745	280.8180203815855	276.05416263827846	282.6841902170487	273.0066774156854
0.0	665.0	283.08720840833456	274.3120911340158	282.7277335629828	275.4145314566596	281.0379910270399	272.5405341040537	282.33927399381855	274.33782227516593	283.52353580265464	273.7335784461542	283.210208360534	273.21328521886323	282.58460086269065	272.4544989229269	282.7056615777654	273.29181332461957	278.60265361904015	273.8968171965345	282.1210353298323	272.7137345629013
0.0	666.0	240.1975355498729	239.85530692958358	241.69343472324923	241.3779364608936	240.81316303072498	240.51332581036004	241.08963913089937	240.79673637010987	237.611852412191	237.22637830029012	238.19892295677158	237.833827558538	240.61055882472556	240.3157449702249	238.32128522711832	238.04593632562612	237.73329795140225	237.407763187703	240.4601121415174	240.16213709705832
0.0	667.0	260.9809916095007	260.0092545749618	262.29434512225987	261.1230046427785	263.2849793846351	262.026623849641	262.91111246349584	261.6668822614444	262.81144153281537	261.60834551179204	260.8458222087537	259.79215767797604	262.70039212624516	261.4206974660849	263.12785827812917	261.79132978973166	263.58521046399284	262.4516417557731	261.51702979753617	260.32819576739166
0.0	668.0	254.05940221528843	251.78836677445537	254.22020198383228	251.31401523477504	253.80847879602604	251.34077779640185	254.61937295581512	251.15060918752636	254.37022952802667	251.3799056103768	254.34134917733903	252.45371249228157	254.5724534413965	251.38243789105567	254.49481280315993	250.93691842261362	254.4547719447691	251.65398045613634	254.46151899942018	251.1930087768853
0.0	669.0	232.88245914638097	231.9547803045367	235.58578436284114	234.7427847175972	235.18018317631714	234.330840416818	232.04350734486994	231.08200982131166	235.13732213069423	234.22162650953513	231.17199016953646	230.01970800998166	236.84657714684357	236.40014910719302	229.61432517374055	228.5338456559021	231.01923242577058	229.85105498752807	229.2513073688262	228.16886225239392
0.0	670.0	236.95668319927267	236.56361318548366	230.41740729403904	229.42901503051488	234.2497969280292	233.30392232788725	233.0562609496131	231.9899661094337	235.34065214333506	234.27232140635684	232.86543778151648	231.8435995274834	235.91938518483326	235.1434829657782	234.95442738257415	233.99387972041373	230.82099990305178	229.5453259051248	236.69148154297451	236.23310153598507
0.0	671.0	238.5236230299772	238.11744832615923	239.1984722492223	238.77542934443315	237.36252278762174	236.87632987517577	239.37828115668052	239.03306508385995	237.40018155638543	236.82786505499732	239.06875552110537	238.7482682887487	239.532479324564	239.18439317730073	238.15452542758587	237.855128783708	237.93496345761528	237.63023751848368	238.2686218664461	237.95524148555788
0.0	672.0	237.32393254435206	236.89725871532187	238.46807826107556	238.13494065516497	239.5369442880784	239.18546169900915	237.88696805026126	237.56338047290828	239.1956742957872	238.80200773798964	237.83782459769267	237.51155976490497	238.4346997565809	238.05015273967788	237.39155409570256	236.884353904574	238.17855683471356	237.8894731603299	238.36526268610137	238.057814861633
0.0	673.0	282.5565528988924	274.6322946991249	283.3009259865752	274.2531296106888	283.127739108024	272.63485769595445	283.3827943536645	273.0790184644724	282.66010214678045	273.0323727284246	283.5089007170401	272.7208094200304	282.7737782416159	274.0659313068669	283.53431030171714	272.83774592153424	283.3316052097598	273.1998348833955	283.0286268388279	275.1801933870684
0.0	674.0	240.03574500875158	235.53535923879943	240.3281915751899	228.87535567166793	238.76076742235358	233.06619501586843	239.8514034267393	229.5656080703859	240.27439251507627	231.2645144398443	239.42203249628264	227.83400619929455	239.9274053094604	228.128879130031	240.08835698639032	228.97596467888695	240.41150612533224	225.92535290013447	241.43263837591238	223.2529651083066
0.0	675.0	234.72929579987547	229.97287159677975	234.4635363888655	227.3533506033034	236.3156406460143	232.38168263779144	234.24422060370415	225.3345380965103	233.85185704346205	230.72057377344217	237.53057726519293	229.32400251434422	236.0702175138484	227.11639955378556	233.39227662993818	230.31941608921852	235.31775308630858	226.19574456350975	237.46943218412446	228.97855537219291
0.0	676.0	231.80339792330395	229.13184950237527	229.41586258552587	226.54194776309342	231.66807815132415	227.56013258876888	232.12492812046546	228.1755275624205	230.25758094531494	226.5904815429371	232.48332263382167	227.02900956082019	232.1468909993261	226.61166950119224	231.05931775494295	227.91082360632754	231.25841722554142	225.85106408857874	231.83240481795175	225.8013206745074
0.0	677.0	249.62412711826502	243.9348940937948	247.57428763174883	245.30611435263688	248.87628943330702	243.8266232099403	248.01661229423095	244.5004203506113	249.54832981785694	245.02992538060568	248.53627075839353	244.68265464234318	247.7995165904903	244.96493136147933	245.8942043405344	245.31897011698376	248.54390216079395	244.56296881492716	248.03082456244678	246.18799821593058
0.0	678.0	248.9005348138505	246.06166206000142	247.3987031734354	245.29201632579102	246.83591354498174	244.9436291478808	248.21588137646594	244.46665162966326	248.98151149985597	245.43513390958384	248.8474977327606	245.0773110077737	246.94872751596137	244.8693831766473	247.74350068839465	245.13516651597553	248.3372391577044	246.27687503366937	248.1823072981915	244.53064480929396
0.0	679.0	290.28748560719987	281.8157651644735	289.7702886930179	283.29250497777025	285.76929647559336	282.61941178753534	291.96870279187857	282.8810167412217	287.05709019340964	282.1224429654356	290.9400340490276	284.7122191158472	291.564256664672	286.38876083799954	292.6387271581711	288.0921069542906	287.2204623194769	283.9218600703972	291.1830661182007	289.02759088453945
0.0	680.0	290.9318493596735	283.15675355519113	291.0802485740563	283.3360430836521	290.99868344687457	283.01201220461974	291.1261721106477	283.1531420096204	290.47338314243865	283.07697217728975	290.89590804190146	283.1594493030516	290.9680640083573	283.1098321224772	290.9354645208312	283.22920562646567	291.0078993164354	282.98688906714426	290.8830306649005	283.5514231594243
0.0	681.0	227.07326171547842	208.28971998100303	227.4827496058494	208.09112048419578	227.35074403610366	209.03349318278754	226.5230007572472	208.9731995736222	227.19504074823766	209.56444872828823	226.96499354263352	208.70682332010918	227.2131691912293	208.24670706342047	226.76423034419736	208.77480476988706	225.6961765662566	209.9749083793101	227.1510294629781	208.1848459153982
0.0	682.0	262.8099774586238	261.66955817834247	261.0656280053519	259.8742616440092	261.2742192237575	260.1332632198936	263.84360614573376	262.80853148328464	262.26696485994046	261.0006154020645	261.07889862401083	259.994272659562	264.32283374359406	263.30318703339253	264.0296889438721	263.03920521781964	262.98281033587887	261.8086607576391	262.06885575642343	260.8942439633117
0.0	683.0	227.92396560873306	210.09555849853416	227.1526512703987	213.05820272824275	226.79217054856463	225.59752507278355	227.78719771748456	218.17566726631483	225.03644404983808	214.938565341159	215.1642627245591	209.84977502604337	214.20637522903817	209.1124805644188	226.33543429860552	206.2495312023326	226.4335012954699	213.30810989694785	223.42036783931647	209.61456728225534
0.0	684.0	240.89399677244995	236.70038550541932	242.49518686480818	237.30126594979123	242.29032635013567	237.04386159504722	241.86939698294364	239.24240453985854	241.76983126366022	236.72876675924357	242.39176894140655	236.7173536315048	241.90022759489577	236.263845354735	241.2063150530224	239.34984123310429	240.68231891103648	236.58463198787422	242.3173161241218	236.35736675313038
0.0	685.0	282.7732199061154	273.31271930888937	281.76825905912773	274.0125879871709	281.92642268395593	276.0372205093233	281.908512845343	279.9460452618423	282.50768850707914	272.4407307870788	282.5344658697249	275.8188982327072	283.7527534456953	275.67118275309497	283.4761309644622	273.7836713892956	278.0525069486119	273.72123127568636	283.60535146860286	272.1727131719642
0.0	686.0	290.5117036536854	283.29156514905577	290.654811251882	283.307840122052	290.5746547052821	283.29184053163345	290.60678563250445	283.34902155441125	290.472578885986	283.3256384017683	290.5079859401576	283.3206560783589	290.59949308621003	283.3157049414957	290.58085971235244	283.3847328511802	290.6477739128904	283.278182316145	290.5326191354858	283.3039811876515
0.0	687.0	252.18065654910174	251.6751745067211	251.83103785324934	251.40923568858346	252.26161075861503	251.67364621349606	251.73871059850472	251.19663685928504	251.59590981661512	251.15929138222253	252.20932610361575	251.56518633744025	251.6275171321943	251.01297433071804	251.76147875474106	250.96806559550365	251.7117023316771	251.06282358415632	251.80978368488422	251.31275087810155
0.0	688.0	229.50747690579556	228.56015745811092	234.8607657745515	233.85417172992672	233.1428027650556	232.1719495507621	233.38696961270406	232.3539017024767	229.33920487076793	228.2146960745611	232.1930669607722	231.21042352609422	229.9110188923801	228.81782532067828	233.58126898644986	232.48060540598829	236.2331497098181	235.48373246179384	236.28946451214742	235.828239468877
0.0	689.0	241.4166510469703	241.11910909341162	238.22585589203752	237.9156878025391	237.75056286750547	237.41007728844153	237.61964635787209	237.2430517337093	238.10681603796175	237.78231095280844	240.03902589986174	239.7105498202421	241.31164221297982	241.0219132785468	237.68502970307134	237.3470627129324	240.16176372033388	239.81394323785204	241.4809461384193	241.19007449240223
0.0	690.0	269.66049961381765	269.4290858998119	269.9366735202013	269.71426439358703	269.322582378746	269.0923439419507	271.7655293383669	271.54472641084595	268.990958952912	268.7675513574597	270.57257941480856	270.34549365277826	270.23079154553506	269.9986194128385	267.7210633402588	267.5016641504895	272.4806493674056	272.23880830941516	268.91245460202555	268.6495331088127
0.0	691.0	275.86028766103163	265.96277849257154	274.20694351362624	269.07043274184986	272.39003889615464	266.58343462688237	273.0674392976375	266.6402783592746	275.62404940624486	266.5732118234385	274.12965902150046	264.95316518961573	273.4739451167093	265.63580264262004	272.72575032055266	266.9490126308916	274.17356378982987	265.6573227438268	275.2952857474621	265.7727997128681
0.0	692.0	230.4849965810396	187.6569903936456	234.71572326112823	179.10749251635772	236.90487360905553	197.89443989268617	242.01260893002035	198.3876764609656	234.27801838410392	191.16867925065304	235.03928872223213	191.8344574861132	238.30657366307418	186.64811127907439	233.39337905147116	207.01101489233153	237.77722597881007	201.17293870300793	232.0486443620668	204.89181939312166
0.0	693.0	207.84552925612704	194.15759141117448	208.7277011422523	191.46296831140899	209.07201188152243	191.37251248168724	208.534712137964	199.6214123205268	208.3043254185989	195.36152304524168	207.9474684026535	175.0157111987956	208.76573901888784	194.9239923321454	208.894002808928	201.7602395126165	207.60818102104164	196.58651270311404	206.848376307352	193.87830886371827
0.0	694.0	205.38625281232262	197.83074136284526	205.88390503732782	187.98697589259825	208.45620145926267	206.6231971559221	205.13386101057074	162.01605360693168	205.4570409532617	195.88814267810915	206.97743995708063	189.4499810436784	206.5572923599125	205.4626611415097	207.86231686489415	206.6464071841443	208.6325809196645	192.6279944857339	205.27008767841122	180.51975314785622
0.0	695.0	295.4965022887467	295.16769822059246	295.02475589917634	294.5419741117863	297.54021752951587	297.2465274392265	294.8348828596946	294.4216820053207	294.5004498398429	294.15733287375605	298.50897212496466	298.26358507230754	298.7755679284531	298.46776675811276	298.81493214065085	298.5420765002141	295.8896752640379	295.5544861441728	293.7678466982275	293.1556098859845
0.0	696.0	285.16989697013423	281.63013782527975	284.8128244586758	284.06361846318674	287.91304657511273	282.4850341734998	292.70064035250385	285.39881743560557	291.9232450444291	284.0625736506219	290.95541146260257	287.3980341674426	289.23845339608795	281.90221016648263	286.1578837947388	282.3134390577233	288.2470369850269	284.59913548448895	289.20663197949335	287.3132814866018
0.0	697.0	271.38723465912307	271.1628482108871	273.1711131002401	272.6709456397284	272.5883800739994	272.31836796424676	267.20928243611013	266.79552492656325	272.66947140549973	272.38964542180713	272.79975781652587	272.52951896287226	269.34787897741245	269.1151300830608	271.9360718710865	271.72575354476726	268.3797755878576	268.15744431585904	270.85983265922187	270.62941264443106
0.0	698.0	261.9350555184382	260.72084724981113	263.4787473766861	262.24306830701465	262.647522153248	261.4919556654632	261.7588836731681	260.6196264185654	262.80292265375573	261.641070759747	262.73262548310777	261.44882276656824	260.7369114052791	259.6768859536656	263.25459845385285	262.01426971412786	264.3228291853464	263.2206537733661	262.07013928627896	260.811341886844
0.0	699.0	297.8322296223481	294.57592598385696	298.63080405862036	293.8550868942561	297.3826537508197	295.31864669109314	297.1258024386795	293.8187745037295	297.3725285033784	292.99864377158286	299.64787047862205	294.15507501310776	298.7460193177826	294.8666111090933	299.5205846399491	293.96138087938215	298.31731880699664	292.61470275832556	299.1157800193278	294.0042412643129
0.0	700.0	257.291111571711	256.75189665740726	256.0486023760279	255.40977540402068	256.0312607762787	255.3902908680827	260.26250733900275	259.14660859366154	255.82458362342	255.2854354319208	257.85076665625775	257.2625016131699	256.25295792999515	255.65487221710444	255.34785385488806	254.69416581144563	256.42489109497626	255.88216692205242	257.4287496980583	256.8740972368648
0.0	701.0	289.0609327198804	266.54783952659847	288.51376167536006	265.78987261084774	289.3092813724045	265.3053691704618	288.64778852169877	265.89654367403216	290.1105102940652	266.27905405423735	289.0934988567538	265.67494628541283	288.517288965227	265.8728094681545	289.5174075108305	266.3139227585904	286.39086519942714	265.8486407590824	289.4059044343113	267.23420456130475
0.0	702.0	253.64419267015907	253.4398643936022	252.84553038752364	252.6067292781317	253.1292157422306	252.90960200548912	252.789132376876	252.580625599835	253.51498722970248	253.30321686661708	253.29337286271493	253.06792708917556	253.33107719978784	253.12552359489482	252.95435249933192	252.7540581188178	253.49189403312494	253.29031879274552	252.50783896616178	252.2831211082109
0.0	703.0	295.0220990962002	251.9380056380463	298.0766765144928	251.8102676745357	299.05391223762393	250.77793357952726	297.247419833835	252.37106169529503	296.7181733405778	251.5421341702373	298.4063195659499	252.86068987831706	297.89559991965314	253.46252447326407	296.8762097595343	251.09174205365937	295.3278726264544	251.09686185201218	297.2715980596797	253.2456015087304
0.0	704.0	290.0081421156781	273.85387507528856	290.4034064903534	280.83225080934676	291.05084050127203	273.93055440730814	291.0314965284824	273.53673027821	290.7036452615705	273.0130267574069	290.8898814667211	274.243968065408	290.7971823925434	273.4534273364672	290.9441880298635	273.7729049659559	290.8657524789099	273.72153433134747	290.808531982085	272.95430224180916
0.0	705.0	254.01563089762055	251.95109578775518	253.34459904178783	251.605284024317	252.589212356653	251.24455821592625	252.29706098622134	251.33549092927132	253.8598556672217	252.50771090877285	253.95686534185748	252.66524678461852	254.3724528292944	253.81015013376233	253.07838508582935	252.12880018057925	254.23612861837495	250.39570080784492	253.91110487974882	252.95348545500016
0.0	706.0	298.35590360150144	292.753596805037	297.54040800599154	296.52446720356295	296.089487674416	295.4943249236532	299.3912864116724	292.5562236311006	295.75415129675105	293.01812622205085	297.0199562382885	296.1071389780166	298.3348719856773	295.1620291779184	296.71728440993985	292.62812460031085	298.00028260634485	295.00135074197107	295.2852633438877	294.13960366577436
0.0	707.0	293.56181382112896	293.22756086013874	293.06993923486755	292.1997200890977	292.2827072866425	291.4028798753668	292.3924482057928	291.47759661908736	291.0993758289562	290.41381394504754	291.63146042305794	290.8407795424199	291.80501821118787	290.93889663597804	291.0242308517633	290.39591095639565	290.7507135287259	290.23154818950627	291.88883417588914	291.0997737081928
0.0	708.0	290.4660082861368	283.4545567929274	290.6734033570199	283.3575414563611	290.58750967649866	283.2693188988088	290.4198707850539	283.3106319352901	290.5743583499937	283.3689661843324	290.5167525305432	283.33369918918567	290.52760704910156	283.35379966030706	290.5508498168478	283.3371295485417	290.5904429820992	283.29561869718356	290.5186517854265	283.2925917486332
0.0	709.0	241.83483548777866	237.81088673618393	241.55162692890588	238.0219488231613	242.56846863682145	236.93937915394068	242.15393681230023	237.00888062177543	240.5500204104849	236.71751532302096	242.65247019471576	239.50808717559877	241.9445509342041	236.3149176149084	239.87841610871067	235.8115334372213	240.484815925818	236.17504688737264	241.62992815103883	237.47647938488933
0.0	710.0	286.3400416639405	256.26699611190253	295.12958854486146	254.05631344911706	290.315403325578	233.6459218626922	287.3889090204727	250.34678836526953	287.79849349748076	254.40068268751483	289.7984883779127	254.07856743635577	292.3252079248179	256.3167784870103	288.83813513434774	253.08879521105672	290.7072273788415	254.80590403037937	284.95928904919504	255.65548458112266
0.0	711.0	288.4991915200751	280.93456785136345	292.6553477817943	282.73285284961713	290.6654656140976	281.8685389956304	291.7664538014922	282.012447240016	288.9324383387884	281.7270926948872	288.7567223975872	284.06831537049123	289.31522359931574	283.42131642338	290.71299368592906	286.99309969484796	291.5207730367243	283.89312616411286	289.7264611917696	280.1924780266369
0.0	712.0	287.0931576709412	287.0036728666351	286.8438491509842	286.75103450524927	287.9400300127174	287.8471819892714	284.0979573192149	284.01463489747584	289.5394316885042	289.45033266762164	284.34311905789843	284.2614093081957	287.38446487697263	287.2958859885393	285.48705124076133	285.4029333649021	286.65945439963514	286.57144655391744	285.0328863825593	284.94829241022546
0.0	713.0	247.8191631874595	209.05146193149957	246.85886350276778	208.0148888573939	246.04466915269364	209.32107839695647	245.48596580831736	209.03551852033274	244.20775248813544	209.8418488742868	247.90770436549616	207.87387249747513	243.2584434009721	208.88372382456632	244.5267475434295	207.9165984514471	246.29808411459774	208.2385209234895	243.68161293262304	200.6080730222588
0.0	714.0	237.7472976097018	237.42070305183975	239.11477880533698	238.69454450017963	238.94533040157071	238.56240128862564	238.16700248915575	237.8590902672169	239.92156147094627	239.56733914337238	238.3332911869258	237.9719345455456	237.2671382648626	236.78219307573056	239.07313235979655	238.74618212234122	240.2014908000601	239.86714466147498	238.35882964595547	238.0520657746229
0.0	715.0	235.25855226248902	232.1755157455599	234.74925601287697	226.6515157954276	237.85349607800984	228.08704752427764	233.77634813757217	227.0758153803777	236.01334495589828	228.50956341131862	236.92213125058038	226.86138076635447	236.93802243801164	231.31680252906997	235.27667079038534	227.14453590722854	235.70399893813922	221.85216452125294	231.8595437510206	230.17175711272927
0.0	716.0	242.03015273731327	236.75341003180222	242.0989865438081	236.93904317870087	242.03079355168876	237.07389821107515	241.9674463887821	236.82346017920446	242.09769549868764	236.93852719270924	242.11344464779282	236.83035832652487	242.0863984109945	236.7436363295661	242.08261551529472	236.76251932528922	242.03157463589804	236.9141449913284	242.0408961229642	236.75345295733226
0.0	717.0	242.3976579514693	241.25758020690182	241.51217178160886	236.75993075220273	240.62082889686255	236.69765079742598	241.1295135456785	235.84071993415705	240.87326957787704	236.89297426894615	241.4831364875157	238.43300859381662	243.6494666884956	239.13224662017174	240.43546067115102	237.08175556631167	240.39613014339537	239.0014806831147	240.5897740215155	239.08667232602224
0.0	718.0	207.40938256115112	183.6677440133151	207.73092034323648	196.30046616116994	207.0575729333946	183.20490505313956	208.80496129527936	191.86275498549773	208.75723856345752	181.9387463494409	208.18032249786071	180.39688325306653	208.22871054982346	191.82180763286505	208.6712228647186	193.28503290447213	208.3226021449484	192.89444747909852	208.25431169318787	186.77795104161098
0.0	719.0	280.24054821923704	279.5019536902435	279.9001701869076	279.0615578272822	281.0423829492246	279.9584077535056	278.60807551187446	277.792190412949	277.90459321215445	277.02214911470935	275.99125132735503	275.089836794565	277.63308283725524	276.9077404315936	275.9069812715507	275.1245287630345	280.44303139162406	279.561992922469	278.22276228416683	277.4130191696416
0.0	720.0	291.0781186827484	272.15893491725546	289.9062843691026	275.45315089898645	290.82532600635676	273.5936981950998	290.2640110490785	272.1746231165853	288.92193095564124	275.1908694408394	290.3338218466837	275.2606984553149	292.49661752783567	275.56969258387676	291.26581209307926	278.2882988478807	289.7282882503706	273.3683975648694	288.1020128501725	272.0523101350335
0.0	721.0	274.61038860673347	273.9908317818034	278.64185401413914	277.74295725462366	279.9739896044564	279.0606747961664	276.50611320906705	275.6677474285589	283.21223724809767	282.7722211674653	277.90339065181536	277.1213438246979	281.13660940531935	280.3048772777816	280.3782118721086	279.5495714007758	277.0093023931352	276.10515234978567	278.1077117305111	277.3070594773484
0.0	722.0	281.68683233503754	280.774441007409	282.7994106384647	282.1785150631259	283.36498116300413	283.0166181700567	278.5517824805987	277.7780423514032	281.9883692329181	280.99545815824104	279.77754086887217	278.9570759970092	277.58459416977644	276.89363523196636	273.65502315263524	273.15010804098654	283.0406221849487	282.50623007965527	280.0083291296802	279.2056821982087
0.0	723.0	274.4868662829584	273.7946660467053	282.4156080266619	281.73685501399115	278.4355989567837	277.5142524901939	275.1630250092869	274.44988430015354	280.1164524026959	279.27870053833533	278.90514110712286	278.1020933141682	275.2951283773421	274.61418009744875	274.5964833878497	273.91370951714765	281.40105579737974	280.3861667197398	275.5163671532829	274.74249153016984
0.0	724.0	280.88583596289556	280.098209853801	280.65819659033286	279.7598411542338	281.2096415441702	280.27553842633404	281.7014164357824	280.6919127512722	283.44603336412246	283.07681606710025	273.7665960119277	273.3170721870229	283.51049146410713	283.1998188270176	280.3362595890864	279.46396272210313	279.7871963933557	278.94600212138226	282.8882147586859	282.14530227005235
0.0	725.0	275.1996749784016	274.5271277090515	274.6933745480763	274.00649832195876	280.3655493760898	279.3945947974468	282.323907225499	281.6702640144721	274.9871768560503	274.2132975136038	275.72298723536665	274.8550293835233	283.0123021638533	282.43565315586255	273.37676814940625	272.96180734788504	279.206428681048	278.3884028205794	278.8314314911694	278.02080252960053
0.0	726.0	282.7022076248886	274.52307541557286	282.4210070386044	277.3715572960965	275.5241147090644	271.85753673697644	282.24072406554853	277.26108978488116	278.8772020091175	274.13690527230403	280.21555543332363	276.5757134450815	281.6034095461363	274.4070329218928	282.8008147925338	281.185108943992	283.4272152428682	282.19396329639955	279.0193578748625	273.890734228893
0.0	727.0	275.6349867135398	274.90884372789515	279.3123158232265	278.3997854988219	283.1366290228489	282.6491541820738	275.15333233039684	274.3740294501533	278.1703749369224	277.3613257939969	278.5443329591077	277.7703053833391	275.3837601331823	274.64925867288446	278.05556508775373	277.26613124416747	276.38308321814395	275.5505165390783	279.80350007829736	278.97898638355036
0.0	728.0	239.29859146666885	238.9797767828907	237.7009915490196	237.35006815076548	237.91163189538563	237.6025543496182	239.48474580738744	239.11592443002598	238.88283440220098	238.59726854507963	239.38163676270278	239.0602275413515	238.10288467467362	237.76843067486854	238.12089941265776	237.80268290661377	238.1524732800166	237.85826956418882	238.5020667232285	238.09775215130705
0.0	729.0	270.45785346643015	251.11660108072263	273.2317416112559	250.6550791193476	267.5567119020058	250.94840014117057	270.23425874494274	250.911084816514	273.6159044200116	250.78503569047845	270.14927666081337	251.60380733362678	272.50622558198654	251.24390769574546	267.29828572675825	250.72343258926696	269.03733916222444	250.51401130057312	274.57381323140555	250.75045461905148
0.0	730.0	257.75255258511123	251.6532542276902	256.35085208807175	251.27339863126903	261.4404030957819	253.28912065865714	260.37368126001815	250.96640197874447	258.96497569880154	251.37344472065254	258.710925036449	252.36696508805895	258.8305160004676	251.41507913644568	261.8587335115065	250.51884598420847	262.16255122407983	251.56369944991337	256.4410106252304	250.81263812297982
0.0	731.0	278.0932520250939	277.3641312440236	282.561693711653	281.9586815436687	279.41097259480125	278.40102374481336	277.7866599567242	276.8889208835015	275.9820019066295	275.1366503782828	282.2860603523775	281.67661144264633	276.70048168367606	275.9432760681176	276.57954118362585	275.74800810314883	274.6136214680329	273.86706110900894	280.79281014587417	279.98503809421345
0.0	732.0	247.1255628735841	246.1003334447814	245.28900383004392	244.83542136983087	247.74175994300927	246.49238810044966	246.51589327096775	245.92435996721414	245.85010450330122	245.36272620812227	245.91552838851382	245.4609578885671	245.41566289445456	245.01325367132597	245.85466502413104	245.42758073064564	247.81125580885245	246.71127956910905	247.36076356157778	246.27141382778314
0.0	733.0	287.7228461988362	287.63749661915796	290.07467130801905	289.8129276340481	284.4750281490981	284.3773635393962	288.3587910278559	288.26650019028074	289.0486977984305	288.9616742293554	289.688661037724	289.601563618086	287.27976730269825	287.19173113423415	288.7451173262649	288.65653087570854	283.93648157117406	283.8402245246451	285.71295043091857	285.62796740609724
0.0	734.0	215.09586887522	213.7734075681953	218.9365510567032	217.13564401579777	227.34929789289828	226.49117218819254	218.63879052407066	217.50825306856592	218.0578543008287	216.68339660188508	217.59397425325568	216.40699969020716	226.62226371308796	225.733095371436	215.4947753887404	214.07444818220623	213.83322418683568	212.12633246036967	224.97996084031752	223.6037538368549
0.0	735.0	295.3759934664431	295.06086975616495	295.5994649797654	295.24206162323253	295.92603052036304	295.63783962378454	296.2015062036654	295.91465788450864	298.03921531674786	297.76994915971835	294.04257498543507	293.7300061309941	296.3680222689511	296.05391598851395	294.86586665698604	294.48005885762234	298.6997750588655	298.36746767764373	294.78469650139556	294.5055596897829
0.0	736.0	286.4628050352919	286.3780280539566	288.6336092622039	288.54831919944144	286.9281266473596	286.8328584712974	285.14053648347135	285.05535109677896	287.0113736767131	286.91924923974045	289.556968524446	289.4722572596257	284.7348405895767	284.6418256651899	288.6059356820791	288.51718197227	284.6760377572911	284.5860318338912	284.4153691858459	284.33766856815663
0.0	737.0	236.67092725872888	236.2173982476031	230.09781381668307	229.05784744103482	228.04246203958425	227.13781263336176	236.05176210303938	235.2414922012143	236.87896507095792	236.36669378411443	236.23924122023962	235.81166011872727	229.27390192599785	228.2897907894451	234.14707981195505	233.20088785776613	233.05040728323138	232.0187080258472	227.54369829886488	226.52272997910157
0.0	738.0	257.7741726389528	257.2327189221002	255.60314507295942	254.98915039797026	259.39073971186406	258.4972203142337	259.1946822133922	258.2705125782162	254.8040569614903	254.42193842636397	258.7487827824825	257.8726667679582	259.15788763343943	258.3175168964041	255.48981702256842	254.83614568403812	260.22096893797186	259.0800081434319	259.23589577951907	258.50611211104587
0.0	739.0	242.8981248575137	237.16167287401436	242.03810366704195	237.42361811077748	242.62296646572483	236.71478379474672	240.3042726967162	237.02563303751822	242.29933534189263	238.47945748736714	243.19701536095533	235.57958990560834	242.3754502377045	237.97591501387308	242.68544966126856	235.71831547691616	241.36256124396618	237.28932495703023	241.4609068718184	236.22538357657933
0.0	740.0	237.59690968659004	237.22048769552603	237.6690467617493	237.30647411958842	238.54052405880898	238.2067352545088	240.72940289728248	240.39564570142073	238.01940733788317	237.6798066598779	241.99634269498807	241.6704294560573	238.91890792401688	238.55058365600044	240.13467081828296	239.82272802488225	242.03565009777228	241.6990759165362	237.23855755255352	236.71994074061723
0.0	741.0	240.67917386199065	240.28559409603062	238.5794844123294	238.27043823814364	240.60046234363674	240.29060023106422	238.74676058820617	238.33669082731808	241.17468830977606	240.86037017210313	238.39926635226314	238.02140698617674	241.42612665413847	241.1417977756345	240.68599332178286	240.35706549443398	239.12740279650325	238.72049670786666	240.21469583074293	239.80993002187515
0.0	742.0	237.6737916601584	237.31334115656614	238.98162825085427	238.5183268721587	237.9408383208224	237.63720054389282	238.96652215967475	238.5369036145255	242.08727737795306	241.7516488600494	238.66024447559968	238.31298583166276	239.9112390853141	239.53121955299775	237.53981641138157	237.1562406317049	241.66865227006687	241.36817263581415	238.42813426344034	238.0728167881106
0.0	743.0	269.4148033503896	266.2765086197164	269.36949667087504	266.05348632351127	271.5586062854316	263.57812021390686	275.22610087569444	271.00861972767706	275.5018708419271	267.25440168194444	275.53430805208023	270.2312648653627	275.0138145646738	265.444994156287	275.06181649264823	268.02839215447625	272.4013180906296	266.47669828929423	274.6319368151344	265.81313514021855
0.0	744.0	298.2041048679872	297.9444487438439	295.8472409015365	295.49400079265655	294.3092144725106	293.8541472469813	297.4733503686627	297.2166314743528	295.333146382151	295.0264174151282	298.4993559654641	298.26241495923097	296.234293111208	295.9263876368355	297.55677001876126	297.2873985045137	298.382171622943	298.0525638248072	297.85549390477144	297.60635386447376
0.0	745.0	241.8893553014528	233.95755273031935	242.15260143047954	233.47816832209125	241.12954111429937	236.1056073689568	240.1520548075721	226.95855419883398	242.13767458095356	235.53158865177795	242.0319546093541	233.44787170244615	241.98350139328545	232.3680960470947	242.083953679083	223.5952189942113	242.36633444225834	235.05171285426863	242.34584611422883	228.18231139670087
0.0	746.0	242.0841150980026	241.75003376874074	239.40771706041397	239.0081618504084	240.86994239965625	240.55348418901772	239.29497889110627	238.89714809323553	237.70414348296814	237.32770418477048	241.2720629248571	240.88587595055066	240.08193363613577	239.651029984574	238.99491169948303	238.68542521446398	240.8411753448991	240.449535784489	239.26932908780083	238.9415567982918
0.0	747.0	241.9773215607453	236.77701255883917	241.97076236104758	236.89527137238582	241.98628706908792	236.7444007084297	241.9960880536364	236.90532504049605	242.04492400801675	236.73897352936015	242.09740358020684	236.77279240013294	241.75655014287517	236.8656007405735	241.99577578324107	236.76653468880286	242.0486337356404	237.05154127240243	242.06642568541062	236.76151560822402
0.0	748.0	240.8871173079193	240.58851553422002	241.02019281892942	240.63588456400518	239.0198485620452	238.61806475452943	237.3687146466605	236.9157381405209	238.68398046620487	238.3829245347888	240.21294329245646	239.8820290169917	240.49806186388955	240.20597267788006	238.37193798727293	238.076889492183	239.015275439792	238.5930211832741	239.81091811399997	239.4328386234549
0.0	749.0	241.58205007815954	238.27817070282163	242.58241160840186	238.1571189766015	241.7916239232687	238.43480812842682	241.74089167497377	237.09378981309615	242.68494699687605	239.41873690274622	243.37068287251287	236.78912268187355	242.4223977578569	237.18943198370067	242.5570508039141	237.68743151718311	242.3661727178648	239.61560013892733	240.29030756485778	237.33233078342573
0.0	750.0	238.91387782482917	238.5699293851432	241.52531667867098	241.1930453124323	237.96015576536553	237.62255368866218	240.66377452068767	240.30618294502125	240.67870043172312	240.3107717910094	237.27938705515993	236.7696081265938	240.8076603373586	240.4912815393973	240.9239026294931	240.60904087381593	239.1516914678869	238.77622345266738	239.50777750593352	239.15561277378805
0.0	751.0	241.2003070662804	236.57152379373804	241.75835231796214	236.35858062725765	241.99822171074857	235.98925676555464	242.39635058044888	236.60439282876342	242.33358283913608	236.22577615850122	242.0099228603538	236.567262646636	242.19214229384912	236.51113540223426	240.99048620247038	236.76446294374676	241.29392763296175	236.62892376971857	241.91952534967766	236.43416496985705
0.0	752.0	240.45400267698523	240.08960804816863	242.06797651134994	241.72324511123495	240.60129701903506	240.28002602854258	242.05000712980242	241.7037685086068	241.01349048769768	240.6249104863784	237.64879875044136	237.31670779692442	241.11432658606086	240.80732485109345	238.06923634347066	237.75131043935647	241.63400927062074	241.32542409439986	241.08418873284106	240.77799405433285
0.0	753.0	240.54244393020213	240.14618833746292	237.70545401699277	237.33357499783492	240.56448392523149	240.24689985543162	240.64055387559324	240.28479092628407	238.8317146276459	238.52851959633136	240.47218250055008	240.12187430193924	241.0569994903107	240.75668903323773	240.1963698442754	239.8592852709924	241.59291886848445	241.2776630879631	238.14177242701032	237.81709424281829
0.0	754.0	239.76258581831232	236.36892545060627	239.91665775996532	238.58363924661705	237.67612540711605	236.3915552375723	238.89115465528423	237.6817863025715	239.30101961380404	238.08687374738915	240.2593662617257	238.10822692306857	240.57315436800667	235.7456384771732	239.50836020432394	236.73804768222263	239.9262025520409	236.95217848931912	239.5012164886827	237.5438108905834
0.0	755.0	269.62688024465643	266.7970307040001	274.1280764020906	269.32636493565616	274.30991906575724	266.0367555582467	272.162835283802	266.759971209633	272.9208686208093	267.2704227421772	276.305168946173	268.0914119152893	272.5513253643365	269.0205471812109	277.2077736485001	265.5469579153912	274.1329502040632	269.27189357926216	275.531990089607	266.56428745921784
0.0	756.0	242.19616942757716	236.81075065591745	241.69549908891855	236.43199354106088	241.41008089879108	237.2280778390472	242.2275206310035	236.40400573767883	241.91814037516778	236.02849306336873	242.36733304815505	236.5860544027301	240.87250447184314	236.8835841814965	242.2284760636778	236.49256179510704	241.82853599190946	236.50160989453633	241.74166337273113	236.39836757810315
0.0	757.0	246.28385121841382	245.77034842171597	247.99831836945995	246.7020028335235	245.32410585147605	244.90983854318813	245.61837741473965	245.1774765831992	246.6453359116565	245.9837649749787	247.41861265421642	246.31701481196717	247.91171884920402	246.36173983840322	246.41510190525804	245.88537069786605	245.4818937744915	245.0535607500139	246.85850535943445	246.15483962310788
0.0	758.0	273.7502259444985	266.59091849036474	274.3522480306459	267.6320530482459	273.66586180234856	266.35712483100656	274.37385407427263	265.76491262164245	272.6540850733105	265.94472655378587	272.9180224101716	265.9295241294203	274.026485370481	265.5335719195094	272.7417901694035	268.4419167394989	274.0236685201558	267.4011287335022	272.7942063684599	266.66011522967744
0.0	759.0	272.0297757490245	271.8136263714831	272.7138200346182	272.38644920235464	268.58400249422834	268.35786567515277	267.7347860700444	267.50241139012655	269.7088650036047	269.48540167858215	272.5346716174591	272.31528826394566	267.76805607158667	267.5209141680602	271.42286379904544	271.20525871232184	270.8823426769446	270.6595213439602	271.90868382823373	271.6974763070936
0.0	760.0	232.9017455571527	231.8340085232616	227.66732027103583	226.70087713621507	233.13786836580974	232.2322485342553	231.65964952136602	230.59602027734192	234.82280864582603	233.85894558880037	235.96357204913585	235.20187013473839	232.06031263913442	231.10318512694857	233.70483142875204	232.75707361743	234.72283560121485	233.59786992355325	235.79216998900068	235.32896927174508
0.0	761.0	237.69102032734415	237.3457748749392	238.98800275877838	238.55213964662013	241.20726746636282	240.89978829927662	238.0092207327707	237.69006816062358	238.24045281848007	237.9216933260837	240.22420564416652	239.90730972907588	240.7629696370345	240.4627289983646	237.98137172072907	237.6798523099444	241.25737193290067	240.96607896311772	240.24016193345582	239.85663115772743
0.0	762.0	273.53761417691965	273.05214056194444	275.5858842468984	274.8156135650116	276.43804320038504	275.58255507286884	282.01495094147555	281.3479357177226	279.78074193541505	278.9554265594007	282.77090982307766	282.2469391354343	282.95160871153047	282.390563670098	274.6482898384418	273.9280917472691	281.7892919737364	280.8457766793315	281.3200148136277	280.47548873479644
0.0	763.0	283.59145789625467	272.1760265814464	283.3697448319538	274.434563040794	278.41327704097034	273.33070750644794	281.4998058331041	273.7304984788245	282.6525674205775	276.38100506560613	282.6140213116213	273.271240155956	283.3746628935384	274.20859186792893	280.96315000401773	275.38250260271303	283.146959337384	279.49868656232087	282.6588695522417	274.7146554890199
0.0	764.0	283.2700156264842	282.8286752809827	282.7327674226412	282.1334981203645	277.4849169819724	276.61321367478456	281.78926765066467	280.8140913080039	274.07518320269344	273.4025814606188	282.0172290500089	281.3446577735298	282.7064510487147	282.0913963541039	275.7235062693287	274.9316713256795	283.40546090585514	283.01614037040014	274.1192231833878	273.498779640631
0.0	765.0	274.2092354564682	266.59570620803856	273.90284485632293	265.9842156626197	272.8838616161631	266.66477578202137	271.7788821311047	267.1896010548181	273.40770184308695	266.61084750787654	272.9722416407865	266.78181161396185	271.8923366799941	266.01221052176015	272.9329420551498	267.67739010461185	274.0251390850783	266.0329789588128	272.4117040329451	265.75576447949686
0.0	766.0	299.6231349668763	278.96070851010967	296.44639748943735	275.520690155303	298.1925648895379	273.88393876864177	298.3467585145342	276.2789289927722	296.9822539627664	268.44853640828507	299.34739892224866	271.8607452972587	299.8486148883291	273.07553567281144	295.42807429598446	271.5627728068048	299.87096779903874	271.87884676435937	297.53421373443484	277.54829833701496
0.0	767.0	242.20727165374373	236.77024640834432	241.0044270580207	236.70565516494614	241.65546625156207	236.28277026758335	239.89791286013283	236.00122764657934	241.84113208013034	237.06870514765416	243.1765174662973	238.16951470322448	240.69322953968415	236.18355391870116	242.6985188057721	237.3892019418478	242.20164902258682	235.14798929170553	240.79405095306797	237.80089488150205
0.0	768.0	239.53048638578923	239.19044677870633	238.53279197998	238.21896862951914	237.84461524165832	237.52055874987462	238.58106896208096	238.2450533448839	242.11296805466876	241.78151497699173	240.00017210961343	239.7037855270843	241.8991090315454	241.59852944586913	241.8841030826006	241.52228444886137	240.652137591925	240.2772718132589	241.70714884094724	241.3998780301952
0.0	769.0	241.079805604934	236.92794863092297	242.24695751933243	236.88324189814006	242.13683429336433	236.38666641652932	241.3872952216054	236.64117118758878	241.84729309706375	236.24638320167563	241.19965394632877	236.3535429581606	241.54512954918056	236.68826419480388	242.58316167468467	236.17280661784096	242.37336609940422	236.70565776176406	241.90992437237315	237.7465592898941
0.0	770.0	270.01016583571896	262.737492094798	269.79901917723464	262.428232925679	272.19884882511076	262.5402496002531	273.51609729290857	262.7327795037417	270.55559439215443	262.6852891158888	270.84637690101624	262.2837788335492	268.78882196313316	263.08281721490926	268.8745500823831	263.22459461735343	272.7760267325053	263.0583425156281	271.07093603057245	262.45380638558703
0.0	771.0	264.5054573111078	259.30704628899593	263.27239063694816	259.7274563734952	264.15809109149546	259.1518273272265	264.4220872247988	259.7902977861989	261.2643045914574	259.5239336631437	263.00875196945975	259.41568730969414	262.7277035345298	259.30134803323796	263.6547792420509	260.95962342767984	264.49311027904236	259.4267470786963	263.9237960181641	259.58322567071303
0.0	772.0	281.4130362880453	262.34757017780595	282.82910957626046	262.3924043707596	278.7450817584757	263.99482454094306	281.5670302322117	262.6850274800449	280.89866943600015	261.60217167722607	281.6341324226646	264.1569680988704	283.67013929487155	262.70031078547873	282.3379781675919	263.4238808242496	278.1077833443844	263.67643954132353	279.98475365928414	264.4467049225924
0.0	773.0	274.9125817554806	251.92890287129703	275.0331274182049	252.9949722353833	275.7618894626913	250.9245421014875	275.0178882151775	251.51593285759517	275.7404838345731	252.56004180446874	274.78922089970405	251.89537512697228	274.73655136844803	253.38126477421744	274.41503664759375	250.9264911506707	275.6332660583764	250.72014467915207	274.87531401046766	251.60984759960434
0.0	774.0	260.3996448560194	236.43988280245844	260.87197992196604	237.00222736154507	260.71347544110967	237.95938515246507	259.63623460061183	236.37952756318015	257.520523946103	235.92820532863865	258.908420913042	237.29607190721342	258.12551252827603	236.29049231670797	261.64154821467383	237.5529924673158	257.5219027987836	236.68570629900256	257.7721249882023	237.54166870191793
0.0	775.0	292.27462657086807	279.9191676430797	290.9876403189543	280.95138005168565	290.6011380834446	280.7810228824359	292.3881503613428	281.57408669026074	292.1978740755656	280.85444805692595	291.0376728971855	281.1387942852607	291.8464223507378	282.928810537438	288.2446976806703	283.77420343939997	290.92892414921533	279.9086934946391	291.9209873311139	282.09907733615916
0.0	776.0	207.28956309739633	203.73499906811435	208.59908845372058	205.1689176449899	207.2634197817253	188.33047592723378	207.33661230727836	193.5272927288042	205.40272008580308	197.60167658394283	208.5063344940384	203.3330743466297	205.65170300209184	192.20883011570402	205.35879848679565	195.0176369837731	208.12892026583467	198.9242858076519	208.25841163012288	205.5058187094369
0.0	777.0	253.50845006893894	253.30431163003175	252.9334848267191	252.6973568796644	253.13733671491934	252.92166828671708	253.49421729733245	253.3010075252601	253.95785050476516	253.70824165506392	254.22140510129134	253.89219491567158	253.66709522150205	253.45311507972283	253.58089580578158	253.36839154661203	252.75696076819509	252.54461765824757	252.57978965672578	252.3268617397427
0.0	778.0	290.1594377773865	281.06130831751085	292.3209841758189	283.2102933716647	291.8659891778896	280.9685127643319	290.28314737278544	281.76975965411805	292.14201107715866	282.61413744855247	291.62244622261335	282.35857612561813	291.9528694387131	282.8636139984345	292.12407492496385	284.32081390530357	291.9036558031725	281.1158361250372	291.3121374430169	283.7151273929781
0.0	779.0	287.59389843255735	287.5070038931714	286.2186780856273	286.13434132914017	288.3657948242429	288.2802466002417	286.79268952951765	286.7011680020467	290.09083931222807	289.82157157066996	286.13548445653703	286.05987488360336	285.7966217935924	285.70887860231613	284.2886485106158	284.21648702961465	286.7393487013978	286.6501080963092	288.633905028678	288.5401324258074
0.0	780.0	254.31768340320244	251.495385551692	254.51721526027578	251.1100602718839	253.97274414112366	250.6087740778677	254.49857876407353	251.34132445790038	253.73145445688826	252.2722323732915	254.92797828086302	251.352332294556	254.58170936711966	251.47156396948984	254.6547524595265	252.69495524128982	254.22547225933715	251.2800672070551	254.8432163520853	252.35833866556513
0.0	781.0	274.1510332584189	273.5419375307675	274.5282718415941	273.8624446421656	275.4664166625081	274.5878166677844	278.5572769254203	277.6922402787092	282.07570619639154	280.97045152640277	276.04148082439355	275.1450948714468	278.6724681072956	277.92536426302206	281.16444437166535	280.14639900618977	282.30410335725963	281.5611581430934	276.652944807236	275.8703907073361
0.0	782.0	238.70477042623827	238.34941112155508	238.99349752653782	238.55063083776287	240.27197342217892	239.85473861744873	239.0895481052716	238.67347561028566	239.69294773773757	239.32513734428267	237.61128813843325	237.26035154276576	239.0619293438707	238.6907405998213	237.38674551331718	236.8910984850446	239.04180393795622	238.64346169718522	240.17372506035272	239.7682243472737
0.0	783.0	227.16409204317463	226.33186703242308	225.1169629546802	223.68427124526318	223.95472882682643	222.52539401237823	216.41247992685422	215.07178001534237	217.45121716740047	216.00684472278476	218.87131863411554	217.50952184859653	219.72663590824897	218.41430425003458	214.8396949849678	213.47200966942958	211.6154512437526	210.1745173535932	212.35198190811954	211.05876348440475
0.0	784.0	233.4670351583708	232.3528769555669	235.73294405928345	234.89866323819902	227.77566042895276	226.85846686057414	231.12177327711865	230.12112736128128	230.73923104861177	229.72693716449547	234.71568079623077	233.60418598122408	229.460065825085	228.46570435315607	236.2658836658863	235.34754548174394	234.3822063158098	233.30400440338312	235.38992800800523	234.4650203943209
0.0	785.0	242.73061897089164	242.47244412756555	246.28882433530518	245.57123622180094	244.99881527857696	244.56858311417918	247.17480380550433	246.3796903812044	242.80827473164572	242.4988138132275	245.682620005812	245.2534358939093	247.5509380755273	246.2704375812236	244.48869304111128	244.06742411313934	245.18928417498813	244.77135859478744	245.1662996425918	244.73060025817267
0.0	786.0	241.90339770461622	236.5096843124303	242.35370475450713	236.87695149642977	241.9689141823902	237.2596794858051	241.94289939214906	238.81549462640263	241.73013557438802	236.27043312487638	242.37078673435045	236.64703307231508	241.9539621689591	237.1813375367333	242.09624860800406	236.45061262590193	242.26130399822574	237.3307761687001	240.89013133451144	236.7195615653479
0.0	787.0	268.2088278728609	236.9730558757113	268.60993908269415	236.06944124128904	268.44146095162273	236.87674709210387	268.3023372772715	237.42432294161657	267.57420342908387	237.52281987803903	267.1420630186516	237.27534119735256	267.3067588404803	237.0122396817887	267.8704444170613	237.13891739132734	268.4122222008137	237.7200378805324	267.437505572148	237.0403905044197
0.0	788.0	206.03344070575824	205.25918568857836	204.98671274384967	194.30733943946026	207.89561123499104	207.18795197021302	207.06598478705493	206.3823155295838	205.01888286871204	202.37574917860437	208.5610558876369	208.10957164002903	204.9333954520593	203.94054556069614	206.44382711337093	205.7022164727514	203.38675930769622	176.08815039993658	207.2438231482806	206.67908341633648
0.0	789.0	227.3744545395836	209.56178235493837	227.4644879360109	211.63636649099513	226.91531855675203	209.3234845489235	226.4866190272661	208.9515824406629	226.948015394497	209.7195481476005	228.4011923290227	196.72546302321516	227.8485602912995	208.98342086792164	227.4836786350861	209.28424155875635	228.72039870199367	209.75796805368603	228.06615701625105	207.91004343385012
0.0	790.0	225.8346377691281	209.01621582524433	226.401196080011	209.25273200579775	228.34466917280244	213.22653895949313	216.9837380300089	210.1914449120416	223.66197784892282	208.1027098161231	228.71991795224852	208.8991270146906	228.18041162327236	215.79477711903166	222.93334498247316	208.4608914508593	220.69677083148815	209.2954976376615	227.4439262159201	208.38706712268643
0.0	791.0	252.54199504580242	237.1486865912815	252.66057140746202	236.36246807257484	252.42794497333708	236.40184065175842	252.46712440954903	234.72186327549127	252.59360077021884	238.38774254085723	253.40543967921886	238.87220374676014	252.76105067848147	236.41171828452303	252.50965811808612	236.66003045186972	252.718467372201	237.75785301074401	252.35171621993604	237.06491004405663
0.0	792.0	285.42462871752286	190.6449442355122	286.35170242443183	206.3137358566491	288.96277009879367	204.4669896764746	287.74135848087633	184.34877642211245	290.3141375760986	193.07202756156255	286.0960897478011	204.71766352826657	288.8788000432756	193.20206645726066	289.1289516277728	206.0116823089865	288.04354031213717	206.80436440575383	288.8740382701038	199.56012013546137
0.0	793.0	225.78302369189208	212.74093249251905	228.5861698860486	208.86447378940932	226.61769783123015	209.38113449553376	227.3986713911956	207.87060286908877	225.97523941898496	210.15870156648717	219.86453550843277	208.95510257343935	227.0993818723376	209.01746186713467	225.9585748873999	210.1436675679698	223.9633189171353	207.84164865928915	224.96894883275124	210.50351816921693
0.0	794.0	227.35462618385998	213.23663344025064	223.81203753059265	211.5139625709838	227.00410963985715	208.60291489352488	228.1686778737217	209.16026480141113	227.82862930184527	208.56529780236437	227.074751532215	207.93399506339634	222.30467500067988	208.49486240455556	227.408168765238	209.35479751857744	227.34337053072608	208.6245830618768	225.44483656113982	208.3701196743633
0.0	795.0	227.91737075704378	208.995981605382	225.97589031788343	208.26186642825198	227.44484163062927	207.82901042645236	227.29327408354902	208.64676363299571	228.048334158582	209.97217353429951	226.28668406369334	209.5703109259278	228.39095851915147	208.30652973085927	227.756046115245	208.4683909411586	228.5273868944035	209.2539892768	228.50972332879797	208.88658274019946
0.0	796.0	241.35471864957645	236.81755658989388	242.06722953447175	236.59929793288163	242.0426432336435	237.50288806621262	241.7525858668353	237.53380301933504	242.25126988748582	237.18114006821568	242.16730029987437	236.60591640303025	242.0074140373943	236.5540479750041	241.28583056072063	236.75981225190355	241.66011872461013	236.59795618289573	242.23145024044584	236.4937824181119
0.0	797.0	226.7989314505687	208.7697644833523	226.5841066975809	208.02962564172742	221.96856488764004	210.6445295283878	226.99370444132543	210.15281937088739	226.45319438194744	209.07793838627322	219.54315973213008	208.97138213582286	226.47703885701662	209.032501972676	224.80621888293797	207.84790614188054	226.85523039714977	211.60600918776723	223.49272059608037	208.65728186734765
0.0	798.0	216.38850803506563	209.5413343698437	226.1992367098466	208.6840965290262	227.3421592428717	207.58798431617416	221.91274689907962	211.57390919954537	226.04891596714765	212.59511198884096	224.82919415990787	209.1849181438024	217.46571527161666	212.49693729573093	226.5583213454944	211.8033391768291	225.97547330329425	208.59192759093244	226.98393826017295	199.16740004908897
0.0	799.0	265.1820795402218	236.75160733103948	266.9691786959426	236.32190243956143	266.6448275894512	236.72760317300921	266.58070990479746	236.60267029576985	265.4557112457669	236.73943481959208	265.73330170147597	236.63599990884956	266.95510532204395	236.556055834457	267.2765153673783	236.2706110447751	266.733736964689	236.4112963086203	265.5095057261465	236.35629130786947
0.0	800.0	241.5633955336326	237.43413318865564	242.1165165673553	239.79553475725757	242.8180927367596	238.25187134832308	241.6255813962199	236.45555836390466	240.03248042503162	236.97925060746672	238.56306414325834	236.7282674418622	240.64739791179943	237.82548634959585	237.59774564348928	236.51636049654797	240.3519218009001	236.26401747407292	240.6604936519378	238.01833169514381
0.0	801.0	221.4097677278567	220.32865916962012	219.07106955489616	217.61244408167997	227.36961069514507	226.44667924111033	217.76581302895647	216.4657954233563	221.43780303812238	220.19713146402466	216.41523262212542	215.1647288368512	222.2176260582549	220.8580884273575	224.34535795305956	222.90737060062204	212.9162935448945	211.2132612687373	221.8455225496758	220.4526941855122
0.0	802.0	227.12119664907271	208.2628521013867	227.1334129578692	208.6354637884976	227.14020602898805	208.53450679692747	227.0252705507399	208.7059257213379	227.12051021791086	208.40941667989443	226.64304669627725	208.2492538115204	226.9912527088382	208.55084268595084	225.6920419099061	208.25197438158932	226.81773406450378	208.2814167105895	226.58146878684002	208.2525032348849
0.0	803.0	241.93470449553897	236.91510715634297	242.37051280846788	236.62175777979263	241.48191854896996	236.58407529307664	242.04315797468627	237.38322693273838	241.95985432529392	237.20549576751182	242.16631764801485	236.55863860820736	241.709275188439	236.81708217745623	241.97140548988628	238.1409157774039	242.2846158351559	237.10878424903765	241.98153687843686	237.53657904061737
0.0	804.0	226.79902487009636	186.9112297355949	227.3428317736385	198.42273334496198	224.8801017800781	191.82104387655474	225.15645680645642	193.24852535490757	228.27805238943324	195.54640776605018	226.2085666430896	192.03580588133028	226.7164467548008	189.8774343467299	227.41876146166263	196.7840597710489	222.46342327368043	189.40272817826553	224.18218203154856	202.59038687851117
0.0	805.0	219.65365116215887	218.3323126515072	214.39569315042408	212.85568167576494	219.72035167195205	218.16903009806637	216.04548194005713	214.69487931877407	212.29888265523735	210.60142226531073	212.0586981353918	210.16101111181118	219.9153289928889	218.57550599627208	217.2327683416739	215.84161670313188	224.4938491070499	223.02479018413626	216.57137689894526	215.27705984507656
0.0	806.0	242.33988598432416	208.07825876465418	244.03193553013327	207.52853776397748	246.47569827973462	209.28708054204108	248.88844350404574	208.04962767358947	248.90413000067747	208.84736388861276	247.75191541898556	207.97963546500236	242.03094927415438	209.05526923361037	245.53414686810345	208.69395405078885	245.41136278700066	209.77792273995868	249.20633010390168	207.98647872487933
0.0	807.0	227.42295561819583	208.37681645192026	227.11529435443632	207.8516493177896	226.3101454919946	208.1671839721577	227.06497792596275	208.70307133212725	227.6967476984868	209.81652066678	226.56640984601435	208.31762020348947	227.2084928370163	208.31418540410456	226.7798944555662	208.20168629908548	227.69554562411193	208.30207070102776	227.20079532261022	208.3073512402074
0.0	808.0	246.51682940792796	245.72505899740642	242.75675784395685	242.44052600737822	247.9480421464869	246.57624398471222	247.86821193294344	246.5600816082476	245.9848714148246	245.54616742393046	247.8212231264669	246.34592619890395	243.6447421274829	243.23360712319865	245.55967903503537	245.14323322099258	243.73159247378143	243.29753364909757	243.80303157365344	243.40257141641482
0.0	809.0	245.35900280402356	237.35428227725268	246.56402401243176	236.8150228991877	245.95339906025652	236.6533744109874	245.03497952473742	237.12238540247697	245.94330900551023	236.12825152886464	246.7108640860012	236.65363373526256	245.99638933047302	236.9913502379427	245.15444463591206	235.93950399501318	245.55255210741493	237.40571915609013	246.6689045187903	236.221716253709
0.0	810.0	235.05360603010038	209.78801937826722	233.38142933594986	210.5916390379632	234.32877231849596	208.50319174745678	235.7711182870284	209.70100602352977	236.35857999688645	208.8168686603076	236.4531974516107	208.8275693276651	238.74909295665054	209.78539326967274	236.5051960883249	209.00836788827144	236.61979644181937	216.5161861436031	234.99362985696823	207.03082760016343
0.0	811.0	249.21785391791153	244.43668468363003	247.33534612962282	245.06908181646799	248.81921138768936	245.38560750010953	247.13567989046814	245.6302033281748	248.69890459743976	245.42029274041212	248.71019479619807	244.50278700302684	248.38810137428018	244.7116533236392	247.7010405292221	244.935663037256	248.11640815181823	244.83066824724193	248.67667984243636	245.29659677346507
0.0	812.0	254.03502547482557	208.22588804283578	253.90686093113268	208.31107244203787	254.31637345950173	207.72685958588173	254.31412932732292	208.49531285194396	253.13898487756018	208.3882794869822	254.24021323799516	208.9398350061416	254.46980257311074	209.16635250133524	254.58072253790286	209.36540750138627	254.58529590605426	208.77472339123696	254.6292523943998	208.01391468774708
0.0	813.0	287.7463814975534	287.65989676314047	289.6320195289223	289.54407238933686	284.6931668301525	284.59864067104905	287.2779736003786	287.18636260911984	283.76253833585105	283.60447844743857	286.1039968899693	286.0203998142635	286.77344942417005	286.684639424538	284.18265102054244	284.11104328647906	284.51848412792583	284.4286737544339	283.6045216876372	283.1341053439627
0.0	814.0	235.6429743442137	228.3274978135647	235.67367123135742	226.47763278560856	236.55182170778676	234.08767951466416	237.15666835580515	231.40582370388825	234.7760549485374	225.75846674112447	235.43230578460535	227.56187014700268	236.5768547760229	227.53119230758531	236.9285266846169	227.0820283277179	235.41564861915492	230.3036834772083	234.8896526805638	225.50962147822827
0.0	815.0	234.7085110871451	209.66696048676994	233.69277060251844	207.74427162354894	229.68980008169748	208.0116424833524	236.13745011507152	207.73786911204394	237.17220918085548	208.09441753721237	231.68899849588075	208.73527578375385	232.52545196376576	208.34398023411666	231.02190531924577	182.676570853761	235.9032722179984	207.8713656136262	235.2267612551495	208.15571326690952
0.0	816.0	205.0127063280285	197.92708583662284	204.99719374609617	197.6970616779466	202.7740310079838	174.45202155168437	208.26307501687774	207.65224891167244	205.77264874708598	205.10375124996563	207.60737621767575	207.09170033358447	207.04359118708203	206.24560584678787	207.55410720974234	206.88365232115464	205.00965904022794	200.55991173505882	205.23359892771884	204.66444828175426
0.0	817.0	249.2129714648563	209.9405045740587	247.6441340344703	207.61484657254545	246.16606201610432	211.2737308737021	248.89327498913815	209.87658992928684	248.80699492676956	210.6436815522871	246.6368270117189	212.2547818119651	248.91501233110344	208.91065106838914	246.08510818274243	211.92443787364542	248.04128805674682	209.92252951464909	247.41612804941198	206.61124062492752
0.0	818.0	248.68745813108595	224.0519537949439	246.84031663746256	230.3778371355664	243.60706007624694	229.64800862479618	246.1201630767011	219.93368248270878	249.79196958918303	226.14217302872112	246.46489976330278	225.7416472879177	248.46109690294261	225.31633770118836	248.11194186393124	222.26579167742926	248.66995839186384	223.99201338195158	248.02338601048675	224.27461422122977
0.0	819.0	214.1080548570434	210.32817099857076	216.210599836417	210.8180439238585	225.11473413785313	210.72836439758964	223.11488012197384	220.6960461304018	221.46571614225198	207.5958903610637	214.7329844059355	211.89171350352723	221.23824594601038	214.06416085558166	227.20790955306146	219.79347788772145	220.5726488806618	208.64966657721604	227.07724908733042	208.1088355714941
0.0	820.0	227.96450945476917	209.94363842308275	227.8737275261184	207.887475590093	225.17026375945147	218.7363364416095	226.67366784050614	207.9415793787465	225.70652887693845	209.82061582606573	221.7484648320411	210.2885953685748	226.43255533192325	208.185988989881	216.1702928289859	208.82022246141375	226.69115771499085	215.57844924361987	223.55236570539293	209.55031868043267
0.0	821.0	225.71297888411215	208.78472166691566	227.28490273991932	206.22959329605342	222.33421392137362	209.86097145576906	224.259319492775	212.83504419629767	228.45159017251387	215.17957446331127	224.9459544026934	210.01111893617858	228.36734860880733	208.84687054039725	229.30551282849078	209.00589390985314	227.88921107033036	208.46348946598079	218.76106521911373	208.29909653624702
0.0	822.0	245.81506585672585	208.3119083009882	247.5441425263176	207.37727700070113	248.68750502436708	207.94330295098186	243.31757656009415	207.89328856737532	244.10051748591627	209.18370619686607	245.8716146609627	208.27600643194464	244.8024830642258	208.81863430489048	246.2039289085056	208.3288391148583	246.16853217328114	207.83168741437444	243.33763221316698	207.74174163155067
0.0	823.0	245.08824900141673	236.7423285689967	245.19212370250375	236.59839510202568	244.44665350973534	237.1076965920354	244.76044030130794	237.55423996019172	245.1570904014732	237.30846310326945	244.52040460074934	237.90773218139813	244.5761866512136	237.5529076567631	244.57000183506293	238.54386455545804	245.34397830833524	236.87025552811585	245.41097343964861	236.37044312981794
0.0	824.0	242.31983817060993	236.28531006233132	242.39405252563512	237.03349699557825	241.27116860228423	237.16318621536976	241.99214956651602	236.14037021513604	242.186714118701	236.42052144611608	241.70471201459972	236.30399680711966	242.3861169788945	236.2741728284498	242.1569411916729	236.5560120813572	242.14148711461385	236.27494266175788	242.38828188506398	237.07855196690494
0.0	825.0	241.88131847590287	236.1573227884668	242.07113189418772	236.29923895343805	240.56713222914462	236.59999239422092	241.18935231914543	236.61958894331394	241.09949928746474	236.1516230208533	241.0057009971006	238.26990727142922	240.9387299653264	237.29280943290766	242.46593311729058	239.4396565102747	240.07366453280918	236.69355468446682	242.53861098795088	236.53171703297278
0.0	826.0	227.06486902578212	212.97626964607932	228.27376633375698	216.7860404933843	219.6677950631983	209.47487467186406	221.7297574108097	210.93513983813398	225.72681526920366	217.41514049125053	226.9556708859561	216.25301662265397	221.20143347902481	208.14875384337606	225.43705451905365	211.77091160011346	229.18423795270613	207.76250295275477	226.06795651785984	212.87502758099023
0.0	827.0	293.0961997263403	289.41269823696797	293.49934687211766	277.7105511868704	294.147152367061	284.62597757043767	295.0367938623575	285.9951311886303	293.89960360421134	287.7156521415392	293.9670682772042	285.51098237305814	293.3434622550328	281.34916783076795	292.5922828355019	277.45710109905207	292.5476776541514	285.5213215094201	294.53054214368564	286.8220005046505
0.0	828.0	261.4789796193848	260.3546367688387	261.9728695771514	260.7096426107361	263.9484880893701	262.8567020324664	261.15137086006655	260.0794396010314	263.8277853547835	262.791424789262	260.5990296593194	259.436441435846	261.5496281997767	260.41442589903966	262.75476678409456	261.619607645694	261.1755991631461	260.064954296414	263.96820984810864	262.8161820173077
0.0	829.0	276.06853688859627	268.3591150167869	273.6530495939897	266.68765914233506	270.96849492132486	266.984460429455	274.1842592401978	265.98509808923706	269.33496217392843	267.27952300606165	270.99067749495424	268.8280819410542	270.89836923492686	265.91239129128076	272.48723630455345	266.38682524401	270.49222060612453	264.30907536197185	267.6718926870078	266.5122399800688
0.0	830.0	261.88744916915766	187.55903520720744	261.4333794793398	198.85206041134452	261.1753305137329	206.5169006741424	261.03407934046515	206.27463672909403	260.72749633529145	200.84839527546026	262.2368403711945	194.85383178104544	260.62836419435723	199.63982708297937	261.699547549032	205.2772362564589	260.01961896653796	185.83226140234578	261.5597810911236	204.40656491445438
0.0	831.0	253.49169178424822	253.2958828873473	254.542035282429	254.21439672727288	261.3568340083989	260.19896966394913	259.4281991276291	258.5734591985058	263.27721706024107	262.2104173311235	262.91111670057313	261.80623562855584	257.40021206724117	256.8522720514142	260.9920095350022	259.9348122484054	253.40931732888788	253.204633666371	254.54402386808363	254.1876704973342
0.0	832.0	269.5624991228806	269.33252062516743	269.94758131543995	269.71133330083745	268.1296495376678	267.8951667491046	267.43000372003735	267.1383094764746	271.1946664077735	270.9682938118268	268.19212527447394	267.9638209071729	270.4845221950128	270.24382812769534	268.82195227344926	268.5901417741794	271.0618727619344	270.83830214122	270.74224441756695	270.51723170649876
0.0	833.0	274.28460173125114	266.66586288851704	275.94941516962996	265.3658309172887	273.9036246560315	271.6467218125108	273.7428225910423	267.8737836990861	273.45621126996645	270.56066143903837	273.4110445332732	269.43038866588864	276.54255589404187	265.4600086518445	274.7664268712198	267.5495604587657	272.4426341514015	266.99742736905796	276.03259013006965	265.0796772967522
0.0	834.0	279.24030151568576	278.49168276007333	273.874213601558	273.34453454751986	276.6399173385573	275.7247469777898	277.13418315591275	276.3003448717302	281.8080308735331	280.75938314796196	279.95307259918553	278.9333790511891	280.00970998047717	279.23246882366294	280.37840613434315	279.50302472229504	282.6088942411544	282.0068483790912	281.143080990757	280.34728999999857
0.0	835.0	296.12641854768674	293.61901211501294	299.7883932408251	293.8362799424957	299.8034156980305	292.20092619315346	299.5006160613865	294.8735236977544	298.66783487429603	293.37092354035934	297.2861957451089	293.1180310648199	299.6530918695727	295.50747104583843	299.188182273633	295.1534018060005	298.36383617726955	297.7089825578073	299.552766265216	292.64242404355895
0.0	836.0	237.38240225883098	236.9572714755941	238.93460957520125	238.47558870051546	241.56133764115972	241.2467559029216	240.17987822789468	239.824344522487	239.5986995448087	239.20288725175956	240.86166281458736	240.47615998158477	240.92412890971815	240.6476857743063	242.0620662918424	241.68951719678728	240.36655516467064	240.029911904131	241.78799366198905	241.48258796201003
0.0	837.0	272.3638413065051	267.1945614779187	273.38813398609176	265.9946107901437	273.84072815821014	269.3882422266694	275.48547892629955	265.22730532425334	272.20790520417444	268.64190830922246	274.3729177053086	268.0996969155752	275.7340874447119	268.77333582791715	274.1796312400746	266.83065578975345	271.37148490404553	267.1780463845863	275.2550303153537	268.1442754781187
0.0	838.0	241.53771855626783	241.23261164114388	237.17860871416025	236.68147440722007	240.5825857508791	240.2787502348364	242.18452400181596	241.83752282229477	238.67887989081188	238.36334469265663	239.51886698783346	239.21824435449284	241.00761066128953	240.71876088840202	237.93843680396296	237.64182828827748	238.38640399887916	238.09638270032644	237.2628647323485	236.7825937655713
0.0	839.0	260.6127130804364	254.28075681259745	259.6421141363407	254.03032665968627	259.6158658503174	254.46102906940715	260.16832176925124	254.00367418061913	260.6022565765665	254.13748136761347	260.6006033130037	254.07461307951996	260.5627516345821	254.64019157325177	260.38576238632703	254.0263109947997	260.33627659285895	254.17593398720453	260.57068544156175	254.11349547745195
0.0	840.0	294.62571252022497	294.29554447268146	295.10677919620804	294.6175147179577	295.7781204653253	295.47703987293124	297.3975620805906	297.1148712396621	296.714206432663	296.43660866355236	295.55518948012923	295.2667038731303	297.653692084436	297.3477560777429	294.5088990901698	294.16819491452617	296.8109982408652	296.4919068250108	296.436158689246	296.1960747660897
0.0	841.0	212.51352264316867	210.68227856065985	222.7200187155223	221.24756991327303	225.08751906705731	223.87885037914677	226.36394957274615	225.23934156500843	215.75465768524083	214.34889019775198	223.77452490731412	222.5907887329236	213.05261139586332	211.58362434812585	215.26090101964746	213.58698348500616	225.37099351691558	224.22092658967628	224.8082817945977	223.33195517987957
0.0	842.0	285.4169544231173	285.34220540122715	285.59109215846905	285.50390016456737	290.8544276837581	290.00252012219664	286.0893688947029	285.9956318229404	286.9056351572041	286.8178396427931	288.3849594037492	288.30250732627786	289.04317357539276	288.95150161549986	287.79963391951486	287.71187260563397	283.9260213496689	283.8306257183944	289.06315509136687	288.97788023681755
0.0	843.0	206.82521135449878	205.9972244762697	205.05950911153448	188.43255710663584	204.59558617934093	194.0634596812623	207.34191430417982	206.68009725541006	205.03254122295036	199.10871789124513	204.95613142412287	198.06853205966675	205.12924536312272	179.06038274410275	205.7498804552759	205.1102504288051	206.35953107423788	205.74035834041976	204.22113489830826	193.6624359641781
0.0	844.0	240.4702994597247	240.0912634685971	238.1293790398629	237.78906793337384	237.3148249114323	236.7979189903069	240.6164218706727	240.24539229540235	241.5799149524138	241.25228072130597	241.93654495635818	241.6130511562749	238.50949550609306	238.10868448527845	238.9308818623085	238.6327522255222	240.07323252370935	239.74432967582786	237.9200207954472	237.60611900249998
0.0	845.0	238.1185790342167	237.6829856911608	238.43691767377797	238.13208697491646	237.86879790966063	237.49307827831794	238.74489724809897	238.31847940339858	238.4682029134958	238.13885269050667	239.56246132847718	239.26179744416314	238.74547014100398	238.33703019711058	237.57271678548895	237.17604561244954	238.6399774548428	238.2783645625028	238.5312518744042	238.1057290341352
0.0	846.0	249.0114372449023	242.94981552181991	248.60096794608535	242.5387212347655	248.50320795836177	244.6358000684941	248.3797184472279	243.4604509000227	248.72702686228828	242.00832004721696	248.28866077750976	245.2348562930347	248.64158226639714	245.1541013173246	247.9729301246154	242.21137184445146	248.13609816206937	242.79166305923678	248.49469132147237	245.31446096128894
0.0	847.0	297.1843119321117	296.91830007509225	296.67345596926316	296.3340101933758	296.9002684941222	296.61416553286	294.29829418663786	293.85937546462725	294.980829174099	294.61501500249227	297.6978996986966	297.4614650106546	298.6756017361721	298.36822771410135	296.1421820008307	295.8922973228333	294.1063171122956	293.5374423975776	297.5862873041057	297.3332118018786
0.0	848.0	240.4410608846018	240.04012835663423	240.9868802216939	240.58446615351107	241.6587095708832	241.3628066387067	239.80222325014282	239.47350740318498	241.91087324311653	241.5854885729258	241.11809630706344	240.7143413724126	241.92788424994134	241.63585945712052	239.40020611955518	238.97004099303288	242.11460587496015	241.78428969546263	239.14494671827592	238.76747369368442
0.0	849.0	254.28927902996986	251.44496327405463	254.28765993543976	251.39784134766884	254.06698829863817	251.31825633658715	254.13162957003183	251.24024449103683	253.8370553438535	251.4795831899053	254.35152278241492	251.39693798615068	254.38711329329075	251.21944019259078	254.25378121863326	251.0181219494733	254.42837764559061	251.0751312857789	254.24113583591642	251.5841572804892
0.0	850.0	253.13813830317574	251.3707667362123	255.49854453362363	252.51304654666794	253.07570487408933	250.41488272613267	254.5114820677341	252.79985071165999	254.29785579811573	252.9672684124063	253.98233665884214	251.7325941975181	254.5202772322045	251.19202518152127	254.86391434973248	250.12056758705714	253.04176869293107	252.00004673158963	252.86133351240733	252.0390223949487
0.0	851.0	252.90900081159984	252.70839658801626	254.1589618726818	253.86164986054555	252.26768376279088	251.71161187806823	253.21043405430527	253.01475226142878	252.8029784648628	252.58859864663344	252.29277099426528	251.84582630640628	254.0149458039707	253.75694015729462	253.705693264463	253.48956205886398	252.64484166171388	252.38536010627632	252.50558297363796	252.2429128923836
0.0	852.0	299.57319783994944	267.31770451200515	298.72329271917494	264.3913700730875	299.5416562191413	264.7926735561094	298.7233537489733	264.16122763925995	298.05661916812187	266.53714352903256	299.197174811473	267.29358626907543	299.6100345769811	267.6520529087169	299.6906272337802	264.7587448731157	298.8885211852744	264.0022413799707	299.95652269492115	263.62311241108074
0.0	853.0	296.91497973018653	261.2830571076051	296.04934007557347	261.581544472665	299.48395876365447	262.3866164421785	299.24436577509374	261.3550790769459	298.88810289099337	262.1147292977908	299.33847000552794	261.3032828996904	300.175630251994	262.16199649244237	297.9619088729399	261.7491093493109	299.63103169993184	261.57351231022017	295.73456804629046	261.822547350063
0.0	854.0	282.20584978003865	281.34518834374853	274.27502290279034	273.66162889668357	274.61335686373	273.8724655311765	273.99122711326504	273.37645985260775	275.61321245179255	274.76269812347374	277.1393898402158	276.3446373505045	283.14535965989256	282.5885007113501	280.8705082264505	280.0024347416396	280.94677587176915	279.98315629004725	282.69412573939707	281.75463572736027
0.0	855.0	267.3342529046319	267.0312169527082	271.5085412378977	271.26856855586504	268.4502308924187	268.22282697627907	270.83033410508546	270.60201258623744	270.1933142686743	269.95443520736615	273.00139621521106	272.68034616684025	271.56344440866695	271.33351785792934	272.42992271029067	272.197438506096	271.9446387247423	271.7119116868883	267.5829119447999	267.36138862440833
0.0	856.0	233.35596532903966	225.315354961541	238.30249111899502	215.69466274769076	234.49369131141577	224.91459140807376	237.09707823927624	229.1143452696215	234.76923264403877	227.5541389674036	236.05118167330605	234.82014298614885	236.08500366954337	230.74461420603643	234.84696199835884	231.7876464084109	236.99716042647773	231.68287413899722	237.03818947348543	224.96583906190116
0.0	857.0	281.4118234518008	279.76459182390244	282.41010611129946	277.0861623800144	283.17257173621607	282.4950221296788	281.01142256884305	276.0573927766381	282.7182928039954	277.2543783402785	279.5887693264333	273.1427084155699	282.01986737933987	276.8203760981009	283.38619849772147	280.8720642448818	277.9948171673801	274.0775237039661	279.6317089824063	277.21008560508744
0.0	858.0	273.35866182142024	264.267500415838	274.1829628443635	261.5098163539973	274.7933974774202	263.34858248060084	270.18963427492804	265.2582609422814	273.70535826736835	261.7251242953156	274.3041896579232	262.24913225077347	269.37245128559704	263.11719940200817	270.03778763931444	263.4590825764063	272.2282049234243	262.7944025923862	272.8776582200284	262.01499080278666
0.0	859.0	255.9873315776667	255.45622871108182	256.438246096534	255.82168966425235	259.8458342130295	258.79340465425827	256.47378819405856	255.86772842416985	257.1566186869375	256.56462508457696	255.63184664756665	255.0779365927214	259.7061536036096	258.71004204836106	256.7181665913538	256.0904156687094	257.2786211025819	256.6910046501235	255.1018441800002	254.47866625395108
0.0	860.0	299.0156295323695	254.96455808726557	298.7980402859081	254.00901374734917	297.39757818442075	254.27243543430598	297.8977746048178	254.08080470738423	297.7870538630273	256.28961331873893	298.0004076600624	254.7551113507342	298.4325287097401	254.81060215193725	296.6480628778588	255.4532778081969	298.70229907042835	255.19041256142054	297.43688760813814	255.72486541989207
0.0	861.0	254.48859332027885	254.1627856535329	258.7255562581883	258.0084196318587	258.82683901255314	258.0205244866028	254.85812266955355	254.37826093964532	255.83018583239604	255.2347397456376	257.1297070902061	256.4860735263163	256.193996067235	255.66110607110883	257.92518209495535	257.32402500115205	258.31015784839377	257.7190018315241	254.84469573347914	254.43529883344817
0.0	862.0	266.47900045452354	266.07718058775254	265.01157922309113	263.8959863438263	266.4848034809818	265.9528015755592	265.7669404661878	264.9883176858817	265.45195930469066	264.52926741753055	265.7105209232654	265.04048240131607	265.40179112678226	264.4135231135266	266.3981628873823	265.91283997828054	265.28831081353206	264.3788209791283	266.53645726845383	266.1518883071041
0.0	863.0	240.22245238291092	239.86905106555133	238.9325318545788	238.4350916021232	237.2745855676232	236.76166400191633	239.64760475610498	239.29386424195536	239.7643490173471	239.40885152983734	238.92667574918985	238.62647263026187	241.6677892207326	241.3656979760203	239.24824741673382	238.80992233988553	240.51790690699653	240.1772752159333	238.74308914004885	238.32375153697234
0.0	864.0	241.77443688628978	238.00155826661384	242.5117120440826	239.8065654736567	240.2293640090813	236.17464084650788	239.3915622749706	237.03974481060735	239.43447805707183	236.31550003193576	240.26803843408544	238.79970373825364	242.36063627370262	239.09548012018251	239.69994425202947	237.64096695006887	240.5173327061329	236.65868193458672	239.38775808216775	237.47629988602299
0.0	865.0	241.2281516010549	240.9427983987671	237.53705358001875	237.11611240538681	240.75342279019026	240.4345332447071	238.3576492596728	238.05828308501393	240.22685913739824	239.89254881492647	240.86644672221266	240.48241156785087	238.71710080720206	238.32452714905494	237.49436928510926	237.08244168215194	237.88586033862165	237.6044825554381	239.18349877821953	238.8272152749923
0.0	866.0	235.24046044858537	234.43015754178086	231.2153930707445	230.06231348410822	230.7843788228605	229.69170935883213	228.57282660337032	227.62333759537373	228.90457001521668	227.62434309837013	235.22574490160642	234.2032860721843	229.50866268209754	228.43352863180473	232.29219046238964	231.2820545994483	234.53062859260427	233.55348416653922	237.0011787777898	236.61871709944265
0.0	867.0	236.8584615389794	236.47402663416412	235.5541971240127	234.69613039870424	233.55896992237084	232.53543163454955	233.05103423931743	232.04393726951767	230.94271269847883	229.8042142344495	233.23504967789347	232.29276715539373	233.21869069834025	232.22428407409097	235.24523179239088	234.25526493885118	231.91483120907145	230.80597309693883	232.94669277246643	231.91316529744805
0.0	868.0	236.8764266791497	227.09596111067637	233.82848588180215	228.1581363240086	235.87726964261486	225.21093481612095	236.53788666149248	229.79443230309872	235.66029263464517	226.33661763895014	237.05094987411627	227.43591270244877	237.11907116503565	230.5667011000998	237.39851759884078	229.24798024116487	235.68297588518334	227.6061543130875	235.38156901413817	228.3604511540451
0.0	869.0	235.05650896249458	231.45918803805932	232.8183548355719	227.94422123188414	238.1041996251355	228.29746789489295	237.1269395502583	231.97030682165533	236.1681224193605	227.01109139738693	234.4392948693342	228.3704963510702	237.26904148310643	227.15902812457472	232.25549254266366	229.89232583572218	237.30237186128838	231.67291811527102	237.22113051637606	232.31918347839795
0.0	870.0	261.1282138844503	253.83716208934646	259.3396489361924	253.96755262117696	260.6562368631	254.25606444234742	257.57472961398815	254.06852431575106	261.0783059641956	253.95982797930014	258.85575285138077	254.889299419842	260.7151325971321	253.84694611520928	260.5780148328257	254.0972866768146	257.73432392881915	254.04459862150765	260.81550896394634	256.19077362604185
0.0	871.0	255.41806661271949	254.92289116612832	258.57334678482886	257.87822851364405	257.6363012859227	257.0433720065793	256.4927401867847	255.95526986800132	255.03774015448988	254.54083497686764	254.46658473957967	254.21453107088828	255.61870026563707	255.02033120448064	255.05355018614563	254.45876343195457	258.5302479706619	257.89852951470465	257.2469169505043	256.7464055569329
0.0	872.0	260.6814591521461	253.90304317748632	260.4513934598823	253.92564259904157	258.8952624757259	255.10011289847483	260.7033615439696	253.9214075108669	260.71781593343167	253.9362227282257	260.1548622075021	254.4568894432436	260.847691388032	253.9524832239766	259.33788909154373	253.94665471531982	260.6517141205658	254.00173932577312	260.72413481641206	254.01027731251037
0.0	873.0	259.8176572956413	253.80572546377957	260.55023572368776	254.05815985064189	260.08415615008704	254.11170706636506	261.0960960648741	253.95496148469735	260.12191038642953	254.56403455650283	261.2582294269327	254.20378557861673	260.78819595713503	254.32321790272482	260.66260586222256	255.00796144089347	259.7456580855017	256.43190923395616	261.1583536304892	253.98118376177501
0.0	874.0	298.73420695601897	298.4568083759628	296.2831280213213	295.9343607959133	296.2227701705322	295.92179571290296	297.89069141054716	297.60460615800264	298.1128426990296	297.84148996645246	296.84870031482	296.5852555907369	296.775837757481	296.470776905935	298.4702726905422	298.21464239545924	298.8426823456997	298.5075944874025	295.6469089122336	295.3902663882339
0.0	875.0	260.2292173462516	252.79794979199215	260.02406893626295	254.1578244018092	259.07435217305795	254.23520718838117	260.21540255383144	254.05901105435962	260.3553319080817	254.04996437751183	259.6630175575683	254.08317970464785	259.4735690887249	253.94490374887494	259.9503458912983	254.12714286889064	260.2210019245251	254.2262229645418	260.4803591379307	254.0393924621306
0.0	876.0	279.3239016035622	278.5173139051459	277.907680432035	277.0230539159312	278.3123322686474	277.3750510566962	279.6976944180338	278.83543253964507	276.9652240545626	276.09349108862943	273.81251350184414	273.3756655405918	279.9590538412503	279.16352902255335	277.6618097365687	276.8490118215949	279.8595926422452	279.10328892643577	274.09822106852374	273.5121368999011
0.0	877.0	241.08271157333428	240.7850727159748	241.7338080137149	241.42977883902563	240.92686586677604	240.62292644022045	240.41429772800035	240.04474878347798	237.18462734331925	236.63837397528417	237.84753304936456	237.51656158425922	240.30769610809523	239.8847460661776	239.80498754563254	239.43751396020656	241.38711093697344	241.08250612881088	239.908391841344	239.51282420844302
0.0	878.0	299.04648960572706	293.3264926344415	299.0009055595648	295.43945788624404	298.99858311969365	294.1028654553491	298.90425855684754	295.720810051919	298.6991916234534	294.8874411877059	299.05578965771474	293.3721832470993	298.78098612275653	293.1201953040519	298.84808611348274	294.2891286592833	298.9979629809541	295.498401775958	298.94888729735726	294.31053627381857
0.0	879.0	299.6918712070996	283.53828869054985	298.959992733754	284.28819821774806	299.2482967178397	287.98156148072223	299.5237957972684	285.8508236189185	299.4882667798589	285.38484452966674	299.45844984116127	287.2058839521387	298.18031002140737	288.82203046177267	299.0811388034636	285.24139628113625	298.67296890489115	289.28224720682744	299.50593944632186	284.52367094167295
0.0	880.0	296.6940973345677	296.4203875033792	295.31907141652846	294.96414559989216	293.8297015142593	293.18518858423135	293.74609867024606	292.9197135876415	297.5070900652368	297.2204236457754	297.8046003716659	297.55962376550895	294.1670207153705	293.7706788461352	293.75394509008083	292.936217098884	295.2044362015656	294.8392604305044	293.9641078182858	293.49398190600857
0.0	881.0	295.3172237563201	295.0010063797844	296.5813069076164	296.25315082038367	296.36797465094287	296.0858281037916	294.94150515767615	294.4950683276345	294.7118468355985	294.3702532485727	298.4710562834804	298.24089613650125	298.46645398996014	298.1516935309634	297.3831198439928	297.13186533647416	298.47873233685414	298.1615423474632	298.0170360496927	297.7645956308299
0.0	882.0	298.447404225749	293.5372142137761	298.80694139566333	292.3979654034171	299.24815559476946	293.9097425884176	299.08314127279033	294.80597323239084	299.13773853411044	293.5624047094229	298.32992005941753	294.9638135481844	299.3718432448814	292.9222092096314	299.6521656262841	292.9207406834631	298.4400130800055	294.1703675001279	296.1752888826251	293.418508910292
0.0	883.0	298.3976736952914	298.12543420002106	297.97715327497514	297.63022530443254	296.3951427714281	296.1137531060501	298.59801301843584	298.303499893243	298.1809603562722	297.91060207001385	298.26137110773436	298.01774160212847	294.42970183348575	294.06408054212187	293.88766975598134	293.0950204594017	294.7421586062322	294.268994991192	295.92932615304596	295.6900469062914
0.0	884.0	298.416996476374	298.12787374754635	294.79561780108287	294.23273122427673	297.3316925175759	297.04579743776185	295.6560351304669	295.3683132853686	295.35185053058143	295.066258686358	296.82073346865866	296.56411071073495	294.73494352683053	294.3648131153668	296.4714767818147	296.21484781648246	298.5082593380463	298.18688681012577	294.6892352914491	294.4065451834702
0.0	885.0	233.40820027828536	208.10590291028214	232.1701566581303	208.25614574895218	232.65937473887888	208.6593048577547	231.74321993875307	208.9005090198407	233.01143615124673	207.80642983368142	232.63558891809848	209.80383307278643	232.38023759927805	209.44201519913568	232.27394679286465	208.03353948529605	232.89768660443664	210.52605348497326	233.16571141939625	208.0844940853121
0.0	886.0	268.63940198614154	268.3664727428998	268.7363884149565	268.5157809691711	270.8223660886046	270.6003285958003	268.8541529742447	268.6206450801314	267.24381704701426	266.923322581568	269.06381091655084	268.84984187572474	267.271667133027	266.92419637641274	267.2094190439836	266.87253874931156	270.14287860062814	269.91042561620253	272.19705152673833	271.96950177506784
0.0	887.0	260.01093620845995	254.08651472568678	259.8133811195818	254.14409076256186	259.9403086223752	254.0900325364357	260.01201235856473	254.08749862574143	259.98825593799825	254.1445186145779	259.6741142148475	254.20934437821282	260.0073486643985	254.13836530750166	259.88522768854807	254.2285885759906	260.0498932999789	254.16902133812314	259.9231533385053	254.09901920547065
0.0	888.0	277.2715334760437	274.83876071815774	274.8119994469303	273.26070853317185	283.49703698187943	271.53442060153543	282.0620372638849	272.7359220047632	280.6913294689137	275.3593876540009	281.8905302124041	280.34652660221155	278.7346574279839	275.2747954531444	281.06068956476656	273.8742213837779	282.11995948476545	271.78691788403205	282.4285253758191	280.2007789940933
0.0	889.0	240.58804849251655	227.55992123458384	241.13057234639075	224.67899389956227	243.5766726768417	228.94822597685132	238.22230569549572	232.6876008603986	241.13242435148936	221.52485884579676	243.07656721247366	227.71298809878417	241.42348873455435	225.77152677003764	240.8153686799129	234.32461285245955	240.5389002133102	232.07908645848707	243.22024443579772	230.10993168462457
0.0	890.0	253.68767372186946	253.48576206532812	253.07728527412092	252.86230194404266	253.23015105418602	253.0131372327604	253.94330793719632	253.70927240123174	253.0416533089086	252.83148057947432	253.04920264930124	252.8476328509645	253.1538679117869	252.95755152767438	253.47653764508962	253.27483562180012	252.54670971081373	252.26575910104563	252.08627515294026	251.53440356028122
0.0	891.0	207.65179773198457	206.94036264328312	205.0524279532703	202.3603725240847	206.09811902899193	205.43555514806934	204.81920772599184	188.69130004817166	204.9397738401248	199.2301531891375	204.5684217842712	181.98141494148305	204.85193996762675	197.64241736496265	204.7854130304499	190.97418822879573	203.57233782862463	192.39729114228112	208.31757174999666	207.80477382793927
0.0	892.0	278.23744614168123	273.9419417656056	280.4267983127349	273.58560958656483	281.45250142009775	273.53026532836867	282.20029736891985	278.52061526533134	278.54538922419124	276.14478260169744	283.6250207209847	273.423080472215	278.6348091169969	273.9341974435304	283.55403702266426	275.2035328457427	282.53569677672834	274.771993918014	277.80028405921905	272.6985644177111
0.0	893.0	285.55286599947743	285.46431038268804	289.6292425939207	289.5348003184181	284.8443135272671	284.75502236936035	286.3156728399741	286.2267935737189	289.5384110167439	289.44329154346974	286.3185197491185	286.23469345620754	287.1927166579238	287.10386371602897	285.3143897985102	285.22619884071486	288.372657140123	288.2861420854197	285.24641828353805	285.15511977089386
0.0	894.0	260.55505883316874	255.38161724296634	257.62979262054296	256.18754140687287	258.08346091025317	253.79362158326742	261.03015420830013	254.30557839871997	260.5297675079132	255.89741466565422	258.6184153663587	254.42257410380412	258.8946788075971	256.4020444816057	258.39103398024633	253.86764082196336	256.9178938860938	253.77022660020057	257.09710511443626	253.6910049586792
0.0	895.0	279.3196022535368	278.54964851735514	274.05153794533453	273.47595940068135	280.08400873959243	279.2118381922482	279.60468543138813	278.794906273471	275.622766962266	274.78303828968603	277.22246625458337	276.4390723729597	276.31796122829604	275.54831298423824	275.6994049619837	274.8896017639124	276.9702563425378	276.149176261366	282.66212061678425	281.73836382717155
0.0	896.0	219.00988504631	217.84763244913262	220.78783734586577	219.46298766819845	211.0066278390224	209.74042666185287	215.63985897975888	214.3279937280388	211.91953134348472	210.43741187870583	221.93323774144582	220.68599811420776	226.82097007014363	225.81068236080438	210.46991879733426	209.58810548031477	224.36343298592405	222.83830223960658	215.96238365082203	214.60081082725222
0.0	897.0	238.3644461501441	237.90652282083224	238.5774312133317	238.24508424867489	239.73884498866568	239.3700587032203	238.24374714810065	237.94197511336102	239.04786812359836	238.7394937101444	239.62559324339534	239.33720494642714	239.19867187042493	238.8179572201483	240.35168380834176	240.02514357184404	238.37336889168878	238.08867948692867	240.65162171435117	240.34231066619165
0.0	898.0	260.3476954056632	251.36268001745057	260.00709736707995	251.9244606705096	260.3103452333848	252.2664717099318	260.4325231703535	251.08247974468932	259.83226892080387	252.8397147465745	260.5231716628937	252.06052320503403	259.4994358528913	252.2354159927216	260.35988764578747	252.32171855874807	259.7765415978648	252.523067365951	260.2211977597238	252.6247613475656
0.0	899.0	258.6064284199772	258.0316606330618	257.42520971882493	256.79000415552787	254.78063840889575	254.4189194872968	257.6931901481035	257.1345698201345	255.84653598212708	255.33435249802565	257.55624088438503	256.8369306013038	255.32609234775944	254.7095138513905	259.77748995440606	258.7763549261099	255.1277430931866	254.57710329104154	258.82932107407066	258.27787234785364
0.0	900.0	204.90492059236502	196.77216312250252	204.85799098829014	183.81971371379018	207.49214113029632	206.8250349547696	205.0148431071678	196.70821504477675	205.07261168052895	197.56990430359036	205.00515702132805	196.3455248955138	205.23207214618486	204.05631560860277	204.86716037265163	195.42614389190226	204.9781842059383	198.79269495743276	206.7023672485411	206.0411497185516
0.0	901.0	275.0113106650756	274.34399642640165	282.0975205626166	281.06913243842496	276.19469563154684	275.37212672266605	279.3146443347515	278.4868366102749	282.02420787606036	280.9231995778291	279.70989340896057	278.8656252118682	279.5139996379295	278.7314809654404	282.8634436638825	282.32263488741415	281.89639215822154	280.96350544627927	279.06771640817766	278.2934171667499
0.0	902.0	254.96963400096055	252.01408382084142	253.48531763174734	251.40149071042995	254.28020897944418	253.34962978895598	253.65466201308342	251.70317630429216	254.09475690171766	252.31321616232088	253.0048366857049	251.10449111902483	252.5270374393249	252.07454692832926	256.1698690388679	250.41850967254365	254.57982963978338	252.59521342087373	254.7903986715724	251.34709158751517
0.0	903.0	293.93715685890027	293.52609186281614	296.4062202475834	296.0574528337511	294.0077655203691	293.3615686251355	295.19202097561123	294.9174984277538	295.3741359561401	295.08492342046753	297.9960138388949	297.7551676489457	296.0184999834851	295.70711304871355	296.4902076780957	296.2235967071766	297.73723853763335	297.41411798548813	296.4154016305939	296.1752253533858
0.0	904.0	228.4056277317729	208.55034453400714	228.41849729527706	208.35035196867832	226.67838480308248	209.07256825830402	227.75017166010602	208.42981240816763	225.732626703305	207.60976461404394	227.16232777164234	208.92600502151663	226.33342414392555	211.62100287525783	226.34364160150983	209.13372348448192	227.30737983553905	208.75294484075118	226.90607114935278	207.9565388451963
0.0	905.0	254.33169380153643	253.9152606447014	254.284784181854	254.00497579507547	253.28390067687567	253.07044294099344	252.54455098538241	252.28172819788125	252.9061384662808	252.6914870330014	254.13442543128673	253.81684851863494	252.1176648650503	251.4399644907488	252.61005889951718	252.3547943388543	254.03438166748737	253.76855580812432	252.5091601079345	252.2717096837963
0.0	906.0	226.9500364182731	209.7003335072268	226.852052992403	208.11664030654833	227.70398118055755	208.00956080737896	226.6555932467968	208.33055915231637	227.10635287539026	208.29700337921238	227.11009499447326	208.3091300697798	227.45725243392843	208.10138400241453	227.6394077900621	208.10508421581034	227.5710604346351	208.6086843354753	226.26281000707667	208.7182469742864
0.0	907.0	227.07376627614372	217.15263191591387	225.42142996347908	219.80566496467213	229.21586822967555	209.92178538670515	227.2966105102782	221.6165397042733	217.14537329893062	207.80521383387102	215.4612887403672	208.36980270458372	227.03439013857022	208.4549015990979	228.16644073970562	205.9995956372015	224.53561297274538	214.21257555144606	223.0149448496711	216.4786877169704
0.0	908.0	252.72009332366008	251.2269522030112	253.59552808495326	251.277967734274	253.9108748419869	251.04465360449183	254.39620968556073	251.17513184972756	253.9600520466901	251.67977703462444	254.35611221532182	252.28656814041034	254.69576199998139	252.10279515568564	253.82976926385535	251.3480347306346	254.74026055083758	251.35193067751285	253.63332903168097	251.2722938553098
0.0	909.0	239.4808045327725	239.15613564932767	238.6761877350278	238.30045096512313	237.90587413868917	237.59173851494322	237.8747497968124	237.5689435865308	238.02022755747268	237.69046637262383	237.46064324085347	237.07171827644513	237.27655370602855	236.78858168441843	238.95994374264694	238.65487248208558	239.0861707588363	238.68394613301675	239.1440339794294	238.7827982718367
0.0	910.0	298.7666488301055	293.44737689058957	298.5081403593047	292.60280175416824	298.87615472544815	293.7042142075343	298.77631402907355	298.228158494356	297.1353193185918	295.9208448411748	297.92411676749174	293.8396153244062	299.06054849297277	294.9202673085852	295.98033005894314	294.13586243641856	298.0990913388684	296.41065357890176	297.8037496983712	294.2436936052034
0.0	911.0	238.52190529535022	238.13773825505692	238.23628919110647	237.93233777240835	237.2259921656607	236.70645989587723	237.79421336883522	237.47195195105803	237.40202508608104	236.84317961214896	238.3477197033801	238.00789163257423	238.513146521789	238.08238250247217	240.5583859033782	240.23891613698626	237.7719971882085	237.4444602870612	242.0162185692795	241.69497954703235
0.0	912.0	277.0931301207006	274.0696666965669	281.803011033465	275.7951281041342	281.9998616863211	277.9203455546008	281.3790210665757	277.1787412371148	283.6370383415747	275.2199016573413	281.1723921019501	276.629071378835	276.7937481900556	274.9530463094566	282.4960136445335	278.06006013763437	282.6975477277552	275.0099874619384	284.49445548334364	275.56352117316385
0.0	913.0	283.43255151189175	272.56244515099024	280.88275563197635	273.9265990938827	282.3753027763947	275.7462304878864	283.82200189652053	273.59285055282527	283.40145129045624	276.82076191036987	282.09173572402557	276.12169821445747	281.63709000053746	273.4126613175303	282.28277702519284	275.8414766381233	283.51527922130873	273.59079497780965	282.1275276611117	275.39153561734145
0.0	914.0	241.65920843061144	236.65405972687557	241.35500553912948	237.3098564626414	241.6195842933047	236.39504975286218	241.9499734212354	237.91302100051826	242.07689109560962	236.1529664693514	241.49196161142888	237.8022471381749	241.6691451085302	237.10576422092993	241.07807148316925	236.02287560467235	241.6049547022847	236.7137727414518	242.17703526559208	236.8648989584438
0.0	915.0	239.5931526140248	237.25568568438686	241.97846474961852	237.6729606623438	242.23711256186743	236.55231200486395	241.07010861178424	237.05540678508206	242.0951656761029	235.96747550475197	241.96128114283718	239.05936368269096	241.97748402995103	236.85059914009528	242.76894958900948	237.04033918138043	242.494792482659	237.21992403271864	240.46084031304238	238.6421598758709
0.0	916.0	259.2469622386077	253.72811321472545	258.254002616699	254.52142694007858	257.73534422429464	254.90826904096494	260.2159976470788	253.86372210881777	260.2569720158694	254.0185622026202	261.24877857294933	254.8381449527753	260.38185024331545	254.24687726074652	260.4644887831367	255.41008061653457	258.29094729289557	253.98158645035937	257.59855125872235	254.5952449694399
0.0	917.0	252.63239981104073	252.3893778889738	252.91921414130948	252.69402465599177	253.71482417607078	253.4836842860493	252.70699166958687	252.4994569189304	252.76923582536887	252.5342457980722	252.6786652711151	252.4520022262123	252.99669472565654	252.7980296305743	252.06710947282053	251.13575173288996	252.69572307970063	252.45610524521058	253.50203299012745	253.31399022170186
0.0	918.0	271.45344207765527	267.37080626933226	273.19859188307356	264.82257403527797	271.9782839977443	268.6693802644143	273.2912736720917	267.2774851944081	273.1729673835295	266.16268477329214	275.93073882201355	264.3410870146188	270.5392329460019	265.9499853457489	272.5359656205419	266.46493698905016	268.3672238704886	266.2323952331444	275.960604138661	265.706007325864
0.0	919.0	239.2924255526854	236.73438740887897	241.44553372666164	237.33890427601713	240.04959524234846	237.7856231386994	240.380119335144	237.78151426428292	241.6704658751426	237.87705554866997	241.16993960959493	236.3379191373786	242.00507018132404	238.2534278570302	241.2893313811231	236.41651674045792	241.58697868304074	240.64212411012156	240.5876021649937	237.53592565169404
0.0	920.0	251.84239407386528	251.22254470224755	252.04138769388467	250.64094265223585	252.17016516238075	250.52802056610724	252.2136655680833	250.77250043598713	251.97391908122538	251.01088421899107	252.12184672600947	250.98268693921412	251.82930157441166	250.9859613387296	251.99778434768865	250.84053956962546	252.12924068903206	250.50581753745496	252.03183032931315	250.8278685536209
0.0	921.0	243.63169214152853	243.22463491965266	242.10914627269023	241.7703547499241	239.27355440799303	238.85929385218276	245.04800086495754	244.59685932913743	242.54254453183174	242.23165424835108	237.82407830755986	237.485419325392	243.08011764577958	242.68780239832074	245.0596742580392	244.65900567659972	247.9344814927837	246.82131656936411	245.67340947105768	245.25243841356325
0.0	922.0	296.21702550990227	295.9547945626703	298.8847052321552	298.5126361393788	298.08550843437746	297.8077922685835	297.97545659587075	297.69111439806863	296.04875091078645	295.7631825015896	294.7915609133805	294.52659150343663	294.8982423113386	294.4893596508532	298.02934814378875	297.7608477419305	293.9564545888977	293.3301002963055	294.27095592314146	293.9727979675324
0.0	923.0	287.3119101831775	287.2284463405351	284.64224483029244	284.54705009809885	288.6370678934864	288.5403171701223	287.5352550358666	287.44511506739025	288.6107100037745	288.5198308574502	286.0562596002806	285.9714366382609	288.4137434585837	288.32672225374864	285.39742485243613	285.31169165581525	287.8133585855639	287.728813406001	288.54693654242254	288.45536421545387
0.0	924.0	242.29207035821972	237.40083866558967	243.201959765931	236.02673677577843	243.73024175770377	239.2585466755035	242.8864886874242	236.76601241506438	241.44153338915902	236.36862820350186	241.9620402948651	238.37543069611516	243.06378706328772	238.3959149587815	240.82043578871287	235.35291845789513	241.73802612722127	237.17416018031074	238.5790849586259	236.84664667830688
0.0	925.0	240.39909909163163	237.27885983031305	240.8460195529325	239.53604853613263	242.05645298398744	241.32711598313958	242.25723699359213	237.45736399753673	239.61408857062298	236.49478386747933	243.13093441068372	237.20621492668278	241.65432521521566	237.77489295935374	241.8096183221887	236.9385564350845	241.77428607859488	233.31074331319	238.97338046932552	237.3583274694529
0.0	926.0	252.78383860976209	252.57457589414952	253.534433523318	253.30911888767568	253.81691628076948	253.58147867037516	254.22469271266712	253.9347137095768	252.71760791294844	252.4923768894361	252.17969453534445	251.4049025931772	254.3101069245373	254.01703465844693	252.43570490588343	252.11645778774601	253.4637749628985	253.27204429635677	253.49921980500937	253.31889009367296
0.0	927.0	295.0705109587255	294.7300267843977	293.88017652496154	293.01144068870457	295.23599193729933	294.9084332892493	294.84429497863863	294.4390045685046	298.04542224224843	297.7810046309491	297.25305075966196	296.99838382286356	297.1344494076494	296.8264541429776	294.10720516902524	293.55267783564267	294.3659954432251	293.91450249462923	294.6090529251709	294.30910393538596
0.0	928.0	244.3271021861236	243.5634846221304	244.48181198596757	243.5414182688511	244.30902982871996	243.0400399303704	243.96726148382885	243.17491227051096	244.15323850842444	243.06714910410795	244.53317828726657	243.38933942692378	244.13149332905687	243.1335684854872	244.25207392239983	243.26307278181312	243.99037401630727	243.16392137936606	244.57656478874623	243.2059500747852
0.0	929.0	241.30825066801614	236.71181218077103	242.70511896541038	236.81334400529818	241.20573197480817	236.3628516786532	241.62146638229018	237.67270076174373	241.04861139641477	236.27232065718093	241.76898470372424	236.98204785885972	240.72368470736458	237.74304759176877	240.99536197269833	238.18148431325585	242.09279065451724	237.75430841979534	241.88079638421112	237.48090459262968
0.0	930.0	204.92822878533212	188.31245449138348	204.41317255004566	195.0979546261561	207.55068537168444	206.86876117323166	205.00227342807932	202.88919627733182	205.90591445473618	205.21618349012564	206.9276767140638	206.19363037342617	204.86845197429068	193.48235282942264	205.37947714509605	204.76660145674802	204.96278216705429	200.88021707437736	204.99167214305214	196.3643851910976
0.0	931.0	232.61821997339476	228.86858288518124	234.69794765616095	230.02432075720213	236.04325623539802	228.73596373896711	234.35396938058128	230.1207535621629	232.45476502618607	227.9473441214306	231.47283575144232	226.96077521996887	236.13765756970946	227.16504903813518	230.66154786453038	228.3444241909566	234.97076303950982	226.56711442976723	233.9034825114063	230.03623318797807
0.0	932.0	280.0254343999749	273.4711187382615	282.5231239264665	272.9865971698686	275.6623189788324	273.31827224820444	283.07146347023246	274.6893337139438	279.41706532556645	272.7426149769042	282.4495326159508	279.6214925439938	280.9148834206272	274.46087232309367	282.9112524720553	276.09659136566137	279.6281670724737	273.73567380236426	281.0243066831426	275.6864617001667
0.0	933.0	291.7317750636349	287.3884214255203	290.8105819620733	281.67710384608534	286.8444209514815	281.33425095753023	289.9847546111496	286.1614314546186	290.8201844703475	281.67506499177694	289.8349630123752	281.50382102915427	291.564071428715	281.73520293447143	291.7016174682212	282.0654696751822	291.65189794456336	287.0648105731884	291.5023772921268	284.8054963882313
0.0	934.0	298.2791361754853	298.00156519471034	298.2418838467345	297.90900946291606	295.3721070234598	295.05843504634464	298.51023205556675	298.20524616145764	297.23067153651454	296.9659194251759	294.31878733406245	294.0577322240103	295.17204504211963	294.843350559417	295.09793174205055	294.742308648102	294.5999822147084	294.1491835660911	297.4685727857436	297.225862816453
0.0	935.0	298.4949387656498	275.37921389017464	299.2937852464135	277.61736188691873	299.640527164249	281.0194576956544	298.548021604672	277.53283137038454	299.4026968441414	277.1694908459272	299.1449356111235	273.7740363697212	300.1726445960334	274.45142634142064	299.68143062956705	279.56529418595403	300.12734168113064	270.95779445353	299.55372656686376	272.47239955759187
0.0	936.0	294.0334915726155	293.6207902650996	297.3758244673611	297.0077885870271	297.5195889712443	297.24958502641346	295.5248918700032	295.24758348483994	298.0813731085253	297.8122063188679	294.70141106051136	294.433617828165	294.17054605092517	293.80971875839487	296.0393672511171	295.7570470987614	297.43131871723926	297.0912942444738	294.15996637173913	293.85396239193676
0.0	937.0	298.5527386643265	292.88692162902123	297.29346493356786	292.83121763363897	297.16080529815616	295.0099243114777	298.3839962984032	293.0367340879376	298.72763658453175	293.17571178024565	299.5535594688538	294.13040820911243	298.64233584438233	293.1382989530905	299.4499411804841	293.2054545172442	299.0780452865372	294.35761438465	298.7251601071683	293.6695176753773
0.0	938.0	296.838030544005	296.5600935886986	294.9801603029409	294.4417021052044	297.8827445661245	297.610312067198	295.6922708495465	295.4036158444563	294.5851408326493	294.262827328225	298.3503364903828	298.1148409706797	294.1040620660954	293.7011198391885	294.207502034503	293.7357097565974	296.0029347462863	295.6556708712576	296.15836693037494	295.9203333810597
0.0	939.0	242.27390740139742	236.88466224059374	241.57983505378402	236.7952806619496	241.13375759929414	237.6982803669633	241.2162319252185	236.42687118816778	241.2480101964217	236.60889858187215	242.70183688109753	237.12275601370922	240.69504686837752	236.3518634041155	240.77298867184123	236.4872550156246	240.74756704617738	236.76225141658145	242.03327127663945	237.2689804547175
0.0	940.0	277.971346257665	277.2742146634329	276.2876968761035	275.4882024175066	277.0557940283286	276.1809543173854	281.1449677894301	280.2042769967769	282.4517421662291	281.5701964112383	277.34491478385223	276.53494411889125	281.7486519266044	280.81581830234916	283.20309449172834	282.7715330137552	273.9879959591922	273.388326858762	273.49340075934646	273.06332478789693
0.0	941.0	240.3083310042149	239.95437198603264	238.42226282898682	238.12094925598478	240.48903352341924	240.1369578538868	240.44713306101556	240.06669217039547	240.66357909502028	240.2933308481153	240.0527083051922	239.72941246769486	240.57004912594778	240.2620616977048	238.34333745587378	238.0320174312876	238.1074552725602	237.79703339118848	237.59728224397995	237.22674221496257
0.0	942.0	241.3117166365243	241.02240072556083	241.77515241461202	241.4634187740386	237.33504862002764	236.77917261454186	240.4149734322299	240.02451859240853	241.81637754156608	241.47753858136662	237.6250036107256	237.22700309777494	238.79104909246098	238.37440919588155	239.57772984842654	239.15264494052423	242.087024165102	241.760337183752	238.86638661519564	238.46704471561245
0.0	943.0	253.3948691105706	253.19522930020415	258.21232820154074	257.44720438144935	256.5018611490955	255.8679428447198	254.5471500656362	254.19899390340566	256.2570602008892	255.69372363440277	257.95568890356867	257.2509284807759	258.4961610582673	257.80029355997584	256.17476451134	255.5145287108203	258.6552645470532	258.0313301127112	255.42899519924043	254.849703943861
0.0	944.0	283.6119672200418	272.9740004646894	282.9803507069247	272.5904417670128	282.20504942721965	272.6144192569249	280.8825114493376	273.65230426026034	278.3821323921564	273.99913385124444	283.23699038599403	272.8606269055872	283.63134021746964	274.67466615836855	279.98912149437086	272.8195613403687	279.72040784511137	273.53009910158283	283.0482419897957	273.7753512838601
0.0	945.0	299.4534813797705	285.86805835669674	297.73003428044694	288.5932365649991	295.94772150704017	287.8891177871885	299.02048164496	287.9300108403592	297.7114047522973	281.67035709458617	295.3857176374181	286.04300047873386	298.60907243775273	286.1362494185569	299.472985485297	284.79872659689914	296.80557627799396	283.03599318902315	295.8651439393492	285.5947063264419
0.0	946.0	273.10060409527404	266.7071626420864	273.06149079164396	266.42726693406127	271.521591665172	266.5408208591547	271.93024088098315	267.1650955220047	273.48641172241315	266.5379437823133	273.2239198625534	266.9924860021338	273.36865084435715	266.63114323592174	273.50860365318516	266.5357703254359	273.41327259865756	266.96229626979647	272.8829167531494	266.78589339487746
0.0	947.0	289.1386705073128	283.59428391871563	292.28963610757427	282.25879892446375	287.1387942084529	281.6544368871122	290.6923617783293	285.0593452013693	289.4080231579051	285.6229602940919	289.60582762027093	282.9119920305717	289.5049159034747	285.6821402795799	289.85385752506727	282.6442713929819	287.2275729851966	282.7217676554994	291.18280883939553	281.32492796325727
0.0	948.0	207.95537257221304	0.0	208.54374840606815	0.0	208.30848971622538	0.0	209.8865525327724	0.0	209.82380457251023	0.0	207.81340567376438	0.0	208.01593802745296	0.0	208.27076723324313	0.0	208.45087666295132	0.0	208.49821954797582	0.0
0.0	949.0	266.90145621156194	266.58046921822427	266.7676041764829	266.29775273401924	264.7365305300408	263.5281104429819	265.2312739926574	264.35783142849823	264.9542806108961	263.9205541034356	266.70581370181117	266.2824288751949	265.93331559924053	265.2121087745805	266.87523488069723	266.5039216701245	266.4887663183412	265.9639550630458	265.10071854743944	264.22671121895604
0.0	950.0	269.8557110736069	269.62990292296683	272.4805808544164	272.2200205812574	267.346622551565	267.0024601424675	272.53308710131085	272.27822076085477	267.26802196340316	266.9522981529002	271.4479235782265	271.22296117347537	269.84935734135456	269.6206150328657	269.72248454140765	269.4985972982309	272.9068706555027	272.5504380448749	270.4543947986912	270.23518916260133
0.0	951.0	288.16659649861634	288.0794414819351	288.4075952082097	288.3226922573125	284.4506776001617	284.36280908634075	284.95405832696343	284.8693070311351	288.5460789918722	288.46019945600125	290.0341165935306	289.819526852003	284.80851620263854	284.7245548048944	288.1576813749071	288.0767785563118	286.9200396769543	286.8299720638479	288.312627122324	288.22233841147704
0.0	952.0	298.9887809752598	290.50798781888034	298.5985598934869	290.3712765824369	298.792662368392	290.0778828651193	298.99187307501575	290.1577028651394	298.8614608356759	290.24020262186747	298.82185017888935	290.0803907702868	298.8944720173667	290.22761451685636	298.9152183901767	290.176873862754	298.949450806597	290.29593772904957	299.0205804772724	290.24176023896194
0.0	953.0	285.7145488361096	285.63079694070046	283.660723730439	283.3896979324661	285.6046888463386	285.5096675465655	284.3620732874404	284.2739997767335	286.935292696685	286.8431827326855	287.5960776866232	287.51144060885156	285.09944551891857	285.01011850673103	286.58448459082473	286.4991851833806	287.541427827969	287.4560964676124	288.98279299004025	288.8922840959823
0.0	954.0	278.3897319391081	266.33518208328104	281.8480032582153	265.73264501417276	282.0839155273086	266.565256448961	281.97730320731324	266.7771006994665	282.82357167353445	266.3473027470755	282.59329438237035	266.91491046681585	278.5401988930647	266.0261998113962	279.4795817249182	266.41221667940994	278.5128706920805	266.3444182046164	283.2068347163396	265.8169848537162
0.0	955.0	274.6294408374824	265.9349920717152	274.37414316200835	265.3446444699667	269.20859082899375	265.86870665886863	270.4021348301611	263.93621115918137	273.377002360892	267.7019900683899	272.26655141010923	267.4615549650739	272.8643537858337	268.93771925567484	273.9357204212943	269.3846435286157	273.6656953301101	269.7302520371812	272.2299773563951	269.9497144351718
0.0	956.0	296.60578674132034	292.9682005290575	299.46014170514843	297.6430299861766	299.017856979553	293.3375271061928	295.9504945014237	295.1303739818671	297.9338485113821	295.0186516799081	294.0213991322011	293.0896509433231	295.21755168846107	293.7135195884579	298.9595500916834	294.12853552340374	298.2892151989937	293.3505499506514	297.7776839102514	292.7714795360166
0.0	957.0	272.55552324481323	272.26159901491457	267.9037838635291	267.677210586339	269.4083619489873	269.1720856658874	269.8567675842568	269.6286755568069	268.04375721382246	267.7997330287174	271.36243115543067	271.1360407671954	269.4551610821922	269.2145067689367	271.0978610303662	270.8815873540214	269.402924374796	269.1755274077873	272.19526694623875	271.9754454757233
0.0	958.0	208.42478393068225	185.20916893739036	208.64066248281736	190.24329716477166	208.78707958637875	197.83402733190422	208.62899010566687	186.06122783853314	208.5647741498591	182.05009993123744	208.50782910267966	192.22286054472002	208.60356864134596	194.71777761206243	208.58974234295317	196.9573759623673	208.58653800127357	190.67594453866022	208.5592653756997	196.5248708230777
0.0	959.0	237.66533659355233	237.34372376383737	237.4090708896641	236.9383701559424	237.21596284895296	236.67715597673305	239.14277010413787	238.76763856512207	238.55275092325283	238.25141931741413	238.8916080567003	238.56669416871793	239.5380144995003	239.14284127188876	237.42647242730337	236.96112686533763	239.62031094528956	239.28752410815082	237.85882196189692	237.5598413138509
0.0	960.0	260.69357193151967	256.12309018223067	260.8778274788622	256.7376929619647	261.07603108141893	256.59080968551586	254.386058587696	254.07580567438674	260.71703995567094	257.45943972242736	256.87934131839927	254.2276572603285	259.0822408141407	255.6420115974228	260.9429079476848	254.57262738899155	261.46505473655367	253.56267987533528	258.0019696500974	254.01785051214824
0.0	961.0	289.21279727113483	289.13280089022385	289.09539976299965	289.0043963055253	285.8164829898688	285.7235191905494	287.6628493600893	287.5758916005184	286.5338974693589	286.44091721434773	286.01246026612375	285.92833777704533	285.2642878443575	285.17756939048985	285.1402090657661	285.05579804732986	287.84524323342606	287.75747228186555	283.99931648975024	283.9168857265841
0.0	962.0	273.4121130797985	251.50966387214228	273.9386314499683	250.70189508866514	270.77567891346337	251.2589181528475	273.9611519292463	251.17404054444268	270.41488287256584	251.37420444032765	271.251608358047	251.37753457799013	271.6229489648142	251.38080139066255	268.62859737929483	251.07609057084838	273.8952259996391	250.56374555900805	273.06166900341594	251.25772357721664
0.0	963.0	207.06444641179584	206.25545134171222	205.05861022843072	165.66616318798165	205.69150144903594	205.12215679210385	205.04401656347147	204.51794125661257	204.890101581352	204.32501452158132	204.5250779466871	193.93456751363686	208.2904207860926	207.82384901162908	204.98442057714627	203.45236427193308	204.43003085375364	194.25430161685054	205.05975749778577	199.56553519236965
0.0	964.0	241.4165315052651	237.11659613846209	239.52323138340236	237.3357575440689	241.09104566092142	235.28283740834297	241.48658096945732	237.34335515122294	241.57070314134504	238.69101038628028	242.77901594752566	236.86864204889352	240.6422811932634	237.14341478575267	240.22077113496567	235.91893058593615	241.8661965620443	239.70190813772732	242.88932835652207	236.81667631011288
0.0	965.0	234.3944415558522	208.98968782016772	234.66045281021948	209.18608157398182	229.8108927916581	207.99604724448025	237.31862206581454	213.5058367754989	235.2178332415887	208.78755556104244	231.01160623880972	208.53216658859725	231.19543665326495	212.88588637336463	237.14146603650124	209.62923806170141	228.73926572714632	208.18922133564945	236.20813516731175	208.03377579066427
0.0	966.0	253.4553509305647	253.26334409555398	253.3193326685519	253.0986054507876	254.11440973567784	253.7681025765028	252.7333981453318	252.5361119700221	253.65773463993415	253.4394371095437	253.64210349681903	253.35892583717143	253.3371204294229	253.12986255281757	252.1764851449131	251.4757357391425	252.4852157155294	252.13018932315484	253.01264495189554	252.82487444664804
0.0	967.0	269.3611719064328	269.12952296850654	268.7869126088668	268.55881371171705	270.4964466020459	270.2825240242071	271.81461061422834	271.6011422549073	270.73992308093983	270.5080786362105	269.6907081224632	269.4471668577756	269.5004808836224	269.254330860539	273.33248175153585	272.7831493222678	270.34089783567765	270.1112061076769	269.150264489713	268.9113415497659
0.0	968.0	291.24102184737905	290.5340281401964	293.1906790879598	292.41854801262343	292.71345716577724	291.85380398568185	291.138011948856	290.42489247284885	292.87583061485344	292.03552652861924	290.86229292611716	290.2988893044875	291.38425324761295	290.59087980425886	292.2036890775919	291.31873841439693	291.56877043689644	290.75633652347466	293.36416571925326	292.93868430983696
0.0	969.0	266.4951520311998	251.3626405691546	267.8735049047902	252.49601574340585	267.1270690973515	250.7834097372251	266.6651011903069	253.03547564003028	266.1293573340577	251.6759155837912	267.48689493057816	250.33767371993144	267.0057717146516	251.5128477233855	267.88877674235295	252.67750661622028	266.6883897102945	252.5617140836836	268.8972721526185	253.15633579479228
0.0	970.0	276.0836382693199	265.3308623818072	274.6018428626701	267.10596779319917	273.59004906085534	268.7137078131771	271.6392452646224	268.951539003386	273.9605974085502	265.4986458699816	274.4835087672118	267.1846570451646	273.99118295989587	263.6540335961339	272.4786995337672	268.49750846211435	273.3445416388732	265.5625060698032	274.18734020146695	265.8957779373045
0.0	971.0	246.91559035316217	246.1010922941107	242.84979589943813	242.5247600759185	243.28382847210014	242.88178612704812	242.19303757347194	241.86747318682805	246.33439035377228	245.82225917382735	245.546413680608	245.12855822772886	243.50694836070855	243.10148101621078	245.57495284578573	245.16302710943793	245.09366463189852	244.6472904756647	246.9733129486462	246.10388934766252
0.0	972.0	297.44079044414127	297.17514854486546	253.68307098726086	253.47316032082307	260.8327574376338	259.8866409601251	297.57652828972135	297.2978551555517	264.0362289554792	262.89763309799457	275.0083297128866	274.2699060539787	274.18292887250203	273.564048281624	294.15518017863224	293.65988879405927	284.99053635510995	284.9071304965601	276.8403935334232	276.0749774283224
0.0	973.0	282.6083642899615	273.7431850596259	283.423367841859	274.0074550773061	283.0019527448195	272.8344024815106	283.2614696521769	275.79549707947604	282.38176795242623	273.4606823606775	282.61500292761957	273.7425021801113	283.2664499949766	274.34421059048793	282.8297962366731	273.63467034846747	283.18067337401305	273.699642032881	282.50188522388123	274.6690390725591
0.0	974.0	297.3395950654107	252.5254019754865	296.2066552580385	251.66708343300056	299.1898244042935	252.43857877909815	295.2322379888177	250.74650699707806	296.4446193234803	251.87249309952318	294.9027040086467	251.92060990561865	295.41716028865073	252.5274741509007	298.6402517704007	251.90636550344138	297.3635963831531	251.18029212136452	296.9698428283661	252.61841088134344
0.0	975.0	273.3193644793643	272.81156352884824	272.7817614041461	272.460363755746	269.6765622028317	269.45043842917494	270.2991514374172	270.0734950785524	271.0637621358847	270.84702478868076	269.45943461683936	269.2074787955727	272.89336197532526	272.54248331399884	270.04470598170474	269.8280597568864	267.0295664488662	266.6137105742043	271.4374238496971	271.2094572618185
0.0	976.0	246.0026526964368	245.46373925037727	245.5756556836325	245.12393977703064	246.4557339043289	245.791475214168	245.63839617587675	245.14068971931022	246.02291735882008	245.59413063086998	245.3704596885768	244.94175379181218	246.48923394994043	245.92594316262478	246.8648330806172	246.37067286390766	247.7715775298159	246.5276376249091	247.86568912459342	246.53119177251637
0.0	977.0	271.3613535282717	252.6721427857697	272.3380314735667	251.49409745504133	271.9893147380634	251.63109122941168	270.2986583056111	250.96009590997193	272.49710248032625	251.30406742377977	273.0912467509573	251.77169831424965	270.3719657479622	251.4252979170607	273.1946945967286	251.27047112943947	271.3162257668995	251.26211856127043	272.1053349170702	251.1384573608432
0.0	978.0	266.81357673584733	253.71281511934106	267.1606813092049	254.0039558116687	267.2625101033564	254.30125344647107	266.9631292864246	255.83275549243368	266.0544424511692	254.42079316607797	266.86770469387943	254.55651173415242	266.636705510402	254.38531388566128	266.9378185758267	255.32323100442898	266.85930351011706	255.0121161688697	267.2411140443591	253.90863884934382
0.0	979.0	274.7250088512964	261.45421738054773	273.90360545334465	258.9942750015474	272.7955472689886	262.174302081198	274.15789496583795	261.44054067979073	273.8558000638985	258.6400406284703	274.7400770289559	257.9178975234125	273.2908286201303	260.0476725110166	273.68382712837814	259.45758889211425	273.9406058766233	258.7119818832828	272.9801715610054	258.9489276369904
0.0	980.0	271.6516127667855	254.15415928138734	269.47827438307166	253.99156179339232	272.1705883214426	253.86622258848553	272.4692075864322	253.97301705048864	270.99874257377394	254.22543793766533	272.9966695347249	253.70616904733478	272.69289131140926	254.13220463073432	269.4907287175853	254.330879172822	269.9768189150835	254.0681491594706	272.2044319264382	254.30035568244884
0.0	981.0	252.0839418277321	251.53195599113718	252.5353059468373	252.1966624816682	254.09516404473476	253.76302574044814	252.23912193716117	251.5939483568542	254.16273093894637	253.83203573346606	253.3724411754342	253.14099869645085	252.79091885785346	252.58420074655996	253.11452159242396	252.91670613687322	252.79909618379892	252.5826669011704	252.1652791690017	251.6466263471339
0.0	982.0	295.0607889859773	294.7392003724634	297.83430154955477	297.4736483657823	295.1447288565868	294.81891608904755	298.12084489644144	297.82394434369024	298.8322230713088	298.58179667108055	297.61953735288415	297.3701494344954	295.086702470233	294.6981898094565	298.0097377189029	297.7498812043578	294.6038926109952	294.15069051857955	294.9199162154235	294.62090886240776
0.0	983.0	298.15229017080003	297.87559639029547	298.10219583145005	297.73375180862394	297.40195842730736	297.1067082975681	298.5810322697785	298.29827141903087	297.64423799484297	297.3722827357819	297.07760205848683	296.8299504592244	295.6057254364191	295.2596499474059	295.8720570402509	295.6071976553736	296.1439825718921	295.7985072783465	294.82900171578564	294.52607429344124
0.0	984.0	248.49930438198174	246.82786234244176	245.39898456440866	244.9722363280527	245.38814023374047	244.96961257486862	246.48292791561005	245.94929810538827	247.9691131493937	246.4652840965411	246.47593896643298	245.85632353729974	246.69368766248667	246.04952757474888	245.93625890070254	245.51567524519567	245.39682905852106	244.99663851077733	246.5227763789924	245.7178846513641
0.0	985.0	292.56567538618526	291.6265913442863	292.6436619541017	290.8258001098044	292.411304644338	291.1759109807697	293.76355383915006	290.0912718370649	290.8962074058748	290.1350621435436	292.92124282659324	290.37068811487956	293.3411539291129	292.5224481796187	293.61360427090216	290.4248317435329	292.5219559520653	290.2105062898754	293.4924940371573	289.940364920713
0.0	986.0	288.2220229328349	269.37242877277924	291.6429208678773	266.8872440865795	288.7436555030463	264.923795789118	288.1959971798213	265.7742475635482	286.44583761557203	264.9215569532671	285.0574103563768	264.7463776771166	286.4766596608653	265.2810577404614	292.4429421263643	263.6847744415442	289.07115269195316	268.9779522355107	287.6945881420068	268.05632371703643
0.0	987.0	294.69098761625395	265.65376242634295	296.58264635406204	263.5944126279981	296.1623065946225	263.34919864503684	295.2764858446743	263.3164658282756	295.3952688873977	264.1582803695219	299.1772959260754	265.6388352520882	298.03526241658057	265.4702983158634	297.08252958811596	264.1926154242959	297.2749355615985	264.6670757081471	298.9734549949184	262.57703813314623
0.0	988.0	271.1209681655458	270.8922411263284	269.8522405838819	269.645025851091	269.0485452074178	268.8214743293509	271.9679966353993	271.73283383202903	269.2825196189201	269.0586110359637	267.7153753347983	267.4888553392832	268.17959618225166	267.94524345595727	273.42253689964986	272.8520773053181	267.3561490748469	267.0465193835655	268.0647496721916	267.8635487826855
0.0	989.0	239.69044886583058	239.35608712087188	240.22156884102034	239.85269542224717	240.16141397777938	239.76845621818237	238.44566541556517	238.13795003310327	241.76405935928403	241.44542885488428	237.21926669438358	236.74825048249076	241.64346597589568	241.34291802915726	237.63649106600016	237.29278625197293	238.22619388621342	237.92000623897016	237.82477741756372	237.4918915428935
0.0	990.0	208.57112919486275	198.3030959012402	208.3371082445587	195.72417706059758	209.12904245886605	198.04318926496828	206.99669216645162	188.97648788506766	208.6277488858023	180.69141556331286	207.20816970386534	178.35613284893833	208.24482643341318	191.26670820706062	207.57901813379823	194.51012675119696	208.57816563455455	198.084080070301	207.95519457678947	189.9809820921573
0.0	991.0	252.43316030636797	252.154298715884	253.18748783759793	252.9238960614455	252.23033271615324	251.6339344214313	252.58793525145813	252.2641804514381	252.74153743661049	252.52821090075736	252.21192073670832	251.5971378897611	252.67630602728897	252.45544703638308	254.13283931040417	253.88962470996418	252.4589543872621	251.88617052333854	252.99729281879775	252.80971117516492
0.0	992.0	291.0883475645161	282.4282258580566	291.29746243499943	283.7510327993716	291.3791029745933	282.1189521394489	291.30715324583355	283.5634151354971	291.3232663605223	282.6018683514553	291.1605803455178	283.18658353113716	291.0928015529221	282.62375722550775	291.4021158044627	282.5119918017051	291.35991291474636	282.3793157983652	291.2715011028261	282.44518239504555
0.0	993.0	205.02430077597901	195.0881142975957	205.0434107334456	203.4915910603905	205.15917991096086	204.69461978951617	205.28648712972733	204.68672309710732	205.0102255484697	190.5362630116821	204.57743699793957	197.0965763217652	206.20034735577573	205.41792303710892	208.45582356719285	207.99183699696633	205.64911843177072	204.1807493715919	205.02251763193635	204.45788445084307
0.0	994.0	255.49456395739594	254.9732214329922	259.6260755979685	258.6505277411882	256.41507483192163	255.83147357890834	255.60691409470877	255.03606860888277	255.15398995584522	254.57212138595696	259.59413736159456	258.5719066965581	255.1181675535202	254.49697872920754	257.308424841507	256.69044157506596	258.32244155540394	257.6573049782011	257.61213778052297	257.06970320298797
0.0	995.0	268.49770767355193	237.32218936154263	272.86415810212895	236.27781416764418	274.2668123989386	236.8316961217439	273.17944835438755	237.15575494380641	269.74882516101724	236.4300011057002	270.97496707511516	236.59536940523853	271.5357556797912	235.96686372614192	270.77811349759963	236.31933945102972	268.32156060730586	236.3408187208668	267.3807158255135	236.25342226628644
0.0	996.0	284.65674012945243	284.5725698853203	287.61305412809304	287.52271661398737	285.71543823485865	285.62020811409263	289.18013694655554	289.0914964807372	285.4146808719808	285.3248804142602	289.49822309741114	289.4075606714076	285.6011516213867	285.51605429413945	283.8732647301174	283.7815547062526	284.04758321324783	283.9598254841573	285.1140073632438	285.03001602688846
0.0	997.0	288.53833066596087	288.45220642544825	286.592111470445	286.5091783170383	284.48147799158625	284.3919890416564	288.35956480219744	288.2631087347657	289.7027708014665	289.6139808906507	284.78824415822777	284.70404929616416	287.67767041605543	287.5881694576188	283.8118241128094	283.70126305699654	287.2815057348244	287.193957983116	284.27812582156173	284.19555107222357
0.0	998.0	297.93802510261895	296.75281520667585	299.6314632061061	292.26564422703194	299.7892750087317	294.728811946315	298.3183936621261	295.1023744832452	296.1568249484263	293.37286137907364	297.5516342603976	295.10896091867886	295.65336493266585	292.8361326974135	295.2931323403587	293.3105684203716	296.78903323882764	293.5357188474182	295.87562372235277	294.261746710986
0.0	999.0	279.69635833606793	273.4505404643187	277.21818519231164	272.6292645092794	277.3385502998102	272.4573023705008	278.4124047686831	272.1812411936876	283.1556165504795	273.681906511933	278.07426496376155	276.49698693528666	282.5573946410117	271.3971223696657	275.5923022634875	273.5431861974834	283.77917849344647	274.2242631213132	282.0494233923632	278.72321883423206
0.0	1000.0	223.58496250618455	222.03814226657062	215.73112539174824	214.15301500807453	221.90753867525754	219.99510292844965	214.15689756971273	212.52815359381148	215.2802275337349	213.89844363040962	214.66270567956568	213.2957923318954	223.06646215911385	221.63813791422405	225.6677450648288	224.06839955527002	215.5173111602029	213.87295218311294	211.61033321668324	210.2409920101295
0.0	1001.0	239.0620865282726	238.7380263919897	242.12513892937622	241.77596806181222	240.74861666818134	240.4488529245627	239.5220002383633	239.16806303900245	237.41068163088983	236.91988496093973	242.02857472184687	241.68360513882254	238.7765458954445	238.37021188945477	240.95752747845725	240.6254503313935	238.11454821593045	237.82054214776028	240.30222893496276	239.9547393363861
0.0	1002.0	275.59755169690555	254.5206552100244	276.44088850881695	255.76927613320112	273.01999761142804	253.19625372601135	275.05401868895166	254.57318159766328	274.0139335637494	256.0271105185612	271.2190618414714	253.35529569612305	275.0648981656327	255.86828566650132	275.13007249657915	254.03566107112928	273.57623367498303	254.62181365926	276.01356931893116	254.06576528761224
0.0	1003.0	241.02777310100524	239.6329023798474	242.04087407161654	241.13628254247448	240.46847993087138	236.677636623011	241.57016995284786	237.49284665457796	241.62968075230498	237.80003241193353	239.69092101624372	238.12884931514301	241.23414455077958	240.4599541438068	240.50868656632724	236.17827828897902	242.66338667518494	239.24617102028	239.35871162158463	236.87869153642836
0.0	1004.0	204.6997956997136	185.73690411589766	205.81796294451374	205.1805477422459	205.49797423854622	204.94300564924887	204.94508095834797	203.80026890883696	205.02628815631334	201.78173755598226	204.3518455163937	193.88390377320337	205.101301919939	198.13365972118658	205.1884233697983	204.12664623506242	206.9116842702666	206.21349628201227	205.00695673847923	199.09512389995493
0.0	1005.0	283.2420329568429	254.3566887866425	280.07680688996754	254.64274308955643	283.39493063093016	254.04718730674497	283.4644886884689	254.20917392056148	283.10871299820593	253.92259776884535	279.3071863897232	253.96322162877075	281.5789559583916	254.8228336006088	282.85664216232385	254.3328473722943	282.35781204730057	254.70624004700176	283.0183970984931	255.61757948085906
0.0	1006.0	252.44018230728236	252.19295390759692	252.6664995345366	252.4269903723949	252.3569642312291	251.91754144095773	252.6362126529383	252.42335230400113	254.3776301584262	253.9982795371597	253.1412944943254	252.93052916055066	251.98953998635693	251.40049402003555	252.12251692503057	251.2661286231882	253.70737388462345	253.50230145192504	253.4038301136494	253.21832253982464
0.0	1007.0	265.74045962382587	251.50885191985094	266.8166965451806	251.21461213635828	266.95976681775477	251.23786603289446	267.0464469169113	250.95102135298455	266.97054665211476	251.26735160102862	266.3915370168701	251.3359609592356	266.0616068829495	251.2465665347762	266.5162468138724	251.10931092417516	266.71921565627883	250.99601774443084	266.98015145695905	251.1408864523273
0.0	1008.0	279.16930651137204	278.3920175601636	278.38285354077436	277.4992993996067	273.44339382549464	272.9141429402905	280.2784135726163	279.4033504196238	276.37232405396804	275.4577708902824	275.5306194599406	274.61960739107275	280.56004793493383	279.7841883388632	278.90209457586514	278.04014510626257	282.63848699109093	281.96725820867545	283.41145274581754	283.0296817354812
0.0	1009.0	235.46947064274795	234.64955786456377	229.10313017899338	228.1346118363122	231.7339186964531	230.61416496588978	232.68915340079297	231.72046521677856	235.9987849284143	235.37845859978412	234.01632007328888	233.01616548116405	233.23037041663773	232.29110688587375	233.73740406733884	232.6923047614842	235.24812327861395	234.3477403786897	230.85410367172017	229.81605503164295
0.0	1010.0	254.43926641748564	251.48713853035093	253.5128677727002	251.09817463723675	254.50307249560075	251.9769067457929	253.6954836244645	251.1027881256149	253.01048013053472	251.42369989822728	254.05722870936847	252.14715215927063	253.28650059952287	252.6111581207813	253.7994519389536	251.04498085718285	254.09810538010038	252.22364707763435	253.60958504844663	251.67548095828823
0.0	1011.0	291.7730895359632	282.6220721708879	291.97949154206015	284.7858081231882	290.16807001741455	283.7797736744709	292.16287554957677	282.83127554411465	290.8085616127327	286.17481892766244	291.39923225687244	280.93126079157946	291.76591776969065	281.3415319875199	292.39758467305705	281.0498198156845	291.1487305639378	282.2924915169404	290.25936156730376	280.83439404526854
0.0	1012.0	282.355596322226	263.0195031142049	283.46572089418	262.74421253465516	282.8400333591088	262.62078103057337	283.3048961810087	264.67880088581467	283.45958811838403	263.02936698182685	282.1026233112386	264.2639189058582	282.8596038671683	262.73645098155464	283.49404756093645	264.0187973565928	283.043348466585	264.33955503428	282.9122695262413	265.5003541617111
0.0	1013.0	274.4851453328486	269.93095952298853	268.5698603982254	265.5903096840252	273.85341921880536	272.56837796378943	275.75220368882276	265.6237609744819	269.4142861896781	267.2202890949038	273.0258004445168	266.6916054378162	268.97838144902585	266.3771371952854	269.08098195828904	266.2848669992408	274.27783143411995	268.09787223050284	273.2824976546643	266.2888637688188
0.0	1014.0	290.98494290936236	274.62828775847333	291.1725097420108	277.2477671274375	291.0605842671279	272.8615607153172	290.66177545852344	273.68255296979277	290.8742767790455	273.2418042123657	290.634559523675	275.2975268443378	291.06070808546934	272.95164900571535	291.0099517439155	273.3178180445787	290.87207279476695	273.28463628319753	290.85669014328795	276.28453467629214
0.0	1015.0	253.27319105410132	253.08016902021114	252.36694976023114	251.86220904760674	253.04138450800272	252.82284413202183	252.719528743121	252.50611133155584	253.88742903234507	253.6500144393054	252.5155759706062	252.24837667239808	252.84793853632965	252.6382769546263	253.1485739123451	252.9465503217552	252.9812534528544	252.77656250851163	252.42978152772307	252.05768585971194
0.0	1016.0	282.4573688828534	272.4946499283226	283.0895856066646	274.76364415625096	282.88176907498337	273.504329336342	282.16276820702853	273.9457960721906	283.0238723650579	273.5169014518065	283.2738514256412	273.8921921402159	282.83843833797454	274.3208219877488	282.0469406928983	273.6607578029562	283.61499508178304	275.0138967261811	281.43406746149367	279.2823333967912
0.0	1017.0	283.920747067162	268.68519644859657	282.9683379715394	270.9000328688167	280.5101831399898	270.09697874421647	281.4567202603677	270.664559824255	283.5223023526817	266.0808910040774	283.6833614525418	265.5865057289932	283.49097235091466	269.2694474146112	282.43686578119156	265.25828600308796	283.1717028284777	272.0547236130404	282.812310779437	269.5845815416582
0.0	1018.0	283.3537110279379	254.145391549199	280.25504026308903	255.52297454921055	274.67854757791713	255.23647650711501	276.82684818075074	253.75849169074644	282.54419021429806	253.89561306712486	282.3624780652928	255.23856132923896	282.19776498514085	253.70640950884206	280.54071841420824	254.07350000729903	282.6274319208151	253.8105453959441	277.40948243058824	253.61387417924598
0.0	1019.0	264.424364848475	263.56550834223685	262.61871921553274	261.34532034618354	262.1706219229727	261.0222343697312	262.89962077069805	261.65660787592964	263.9914483012767	262.9481484693572	261.80281287466136	260.5778187290035	262.0102123701512	260.82499673449144	260.63050517335336	259.60727004622913	261.1568412080307	259.9256144171842	263.89078644944215	262.7652106252377
0.0	1020.0	275.741125558399	265.36607915636637	283.3260330035095	265.38332934094603	277.34494406823984	265.68320283629754	281.83720341050105	267.3252736875856	283.6491343356856	267.01080714092166	280.6052601703786	265.5036403061067	280.0252825571716	266.2056517007527	280.4361570610596	268.66136891069107	279.29235995502654	266.3475312481547	281.1993047128819	265.2939767269111
0.0	1021.0	280.17181582778295	236.58777164400755	281.9716725701223	236.58617972287018	282.3772834561269	236.51539417480657	275.5088896725396	236.58444038509248	282.06747048309666	236.5006405843268	281.76906996859634	236.57835931429076	277.027613602478	236.54334201561275	282.70883618916645	236.8282332285503	277.1896191651779	236.59695945045357	281.63626649448537	236.67110392171125
0.0	1022.0	282.4658647133273	274.9039141067422	280.88548028840563	273.77865214317467	282.3931014450448	272.685896075952	283.55149143709235	273.36682875141156	282.8308458563095	273.28165473719616	281.30615028946187	274.24132188866685	282.71225429895907	274.67979245118653	281.6841672995917	276.55132266707056	282.0171529625475	272.6740934631062	279.464312681313	273.16486888312807
0.0	1023.0	283.20028192174107	270.6831999930653	283.44926491233923	271.60245171659307	283.49966594156456	271.4422380880247	283.60365826266076	268.90951057928413	283.0396888386571	272.0283244922635	282.29962771879707	268.0874022871607	283.1702374097438	265.97610595058353	282.89323901784996	268.0050814678545	282.9971757180272	271.2806399885052	283.4279889891745	272.58540856905614
0.0	1024.0	273.67073355408553	273.1794819621274	276.0719391297314	275.18530254126216	273.910467849259	273.2690184297765	274.7938450118288	274.0404715612329	275.8359999835908	275.0222268657193	282.200828019466	281.6059959030583	282.6495634960599	281.91705903721504	278.79579778344413	277.97869613830693	280.1583452145458	279.29963370340596	276.3483358540739	275.50000238203813
0.0	1025.0	242.08869651351034	236.58598283673908	241.96913692964966	236.68874112453668	242.06838372326632	236.45571932598602	242.030938651602	236.79358602772106	242.1341018655839	236.53146098707757	242.25523616358225	237.39019046083047	242.18675337190868	236.91256862971235	241.98481715206776	236.796132524069	241.05494383614763	236.79641161446057	242.10668177197846	236.5623618925579
0.0	1026.0	252.24990305187217	251.8437793014103	252.28721208915118	251.41339793329203	251.66292432378796	250.9772182991261	251.83800026985824	251.40145107344128	252.050616870808	251.43536298347496	251.80849147139088	251.49859894196533	252.07134457609183	251.49484176931313	252.21027289795737	251.58016057214522	251.71166118189475	251.00552830554227	252.16517862099977	251.52791086862084
0.0	1027.0	238.0355266389572	237.65265921583793	241.440509706843	241.13046773189254	240.50510266553388	240.17133030000352	238.46495321627458	238.16635844823384	238.03069587724852	237.73826927709027	242.10165609355323	241.76705342467264	240.49871292908145	240.1831740418456	238.67985554489542	238.37230019729006	240.26404964271518	239.9293888506659	238.1857944349332	237.87954697361548
0.0	1028.0	239.319157972248	238.99673681958063	242.081060568864	241.73955801514958	239.59779140722688	239.2209426692596	237.9612988548159	237.6546032609914	237.8704221554482	237.52032847032143	239.69010822521844	239.36219594524505	240.80093091466676	240.51845364872872	241.61226687761118	241.2972692929246	240.1969519401132	239.85564489852732	241.75770920125018	241.46589863843514
0.0	1029.0	298.7976965130662	298.5232687779346	295.902198439227	295.5466963156673	296.91210647977505	296.6164268093934	298.75465073428177	298.4785874744212	296.875822727281	296.61054353367183	296.60450992337394	296.34585434763653	296.33060956086035	296.00767579978486	295.58270048711205	295.31386341809673	298.6686624643239	298.32806704265255	294.13296163116314	293.79533517585907
0.0	1030.0	205.56925964899378	204.7838225063866	204.95596127503546	204.40401943901685	204.98400771614195	194.3106845503005	204.55997121923988	190.53856733377756	207.56815551208354	206.82629667714667	204.9871914267881	195.3017477357089	207.4393464763391	206.73002982232958	204.76884532762128	183.40815671710146	208.3708574547	207.8690108999216	204.97846345919294	202.71000219277508
0.0	1031.0	290.15419664576586	288.46805972029136	289.5762857413855	284.3886823138559	288.405643813552	281.56300860213094	287.65327253173945	283.6728387662719	291.81598165987884	283.8329339954409	288.7457672392634	280.2629239875147	290.29362455445164	279.23398906993805	291.6754213728196	285.4729786414599	290.3236931652131	282.89298495087036	290.9962275583009	281.88129221868815
0.0	1032.0	269.4306762623352	266.7010448519712	273.8895840120194	270.99965194598934	271.03571948828363	264.6914793225204	273.27025531931434	264.6007993435618	274.110379512555	267.0631902819306	271.5621272487521	270.88877554887796	271.03752530294383	266.52056109235406	272.97516917344416	269.21055789147	275.7164773909222	265.0115589227085	273.94717466705896	271.77114780201447
0.0	1033.0	274.48130159780675	273.83876227534256	275.0468841109583	274.3378531393515	280.21716976053284	279.14588346465695	273.93355531945804	273.35538243491027	283.1011538684942	282.62976553107137	277.4313940156853	276.65282303283874	280.8630086962594	280.1163440242207	282.6977430604352	282.0685288465637	281.54652217063995	280.57619441508933	274.65706907296095	273.97649983663683
0.0	1034.0	289.46921207302785	282.108645934861	291.6137228869052	279.89347318701743	291.83339718621716	282.66259843493424	290.6970189808703	281.5973579029523	291.0135383367693	281.6906791387777	291.5828425989812	281.7366255427972	290.9255967920288	281.28707709787653	292.0562986491828	281.330632510425	291.5045336480848	281.69324239822026	290.8131261168087	281.29773864275455
0.0	1035.0	242.04417730946597	241.72139095235653	241.01701933716137	240.7074383720002	241.18446605031892	240.88723773686428	241.09540140444733	240.7810004320138	240.78713932619598	240.4099275001979	240.51169995633938	240.14944642776504	239.30109034647182	238.9460687256731	241.05541528567673	240.7300206876285	241.17418740416605	240.86195359346652	241.2030343636982	240.9084137445371
0.0	1036.0	282.3654729624345	272.0778792707523	283.0401812052883	281.2149068647664	279.0158834563889	273.09486452700366	281.72328033605004	277.8946204059751	281.4052396004112	276.9782533086427	282.2328796467026	272.10196835164317	283.43610686567916	280.5625323263632	283.05145814158084	272.86199268765023	282.9980494202984	278.9112928074533	282.87605576537874	278.25847805881114
0.0	1037.0	275.7729514037912	274.99647409090346	280.7412722929696	279.79728624904516	283.335207566009	282.95495088610073	279.92191346250144	279.09554149127376	282.8443860110979	282.2623964309676	281.4181160057178	280.33537251417243	281.3816162943534	280.48422015172457	277.77391079732655	277.00753081855385	277.89170390039726	277.04696185327737	282.77983383111666	281.8902661558299
0.0	1038.0	293.50869683976794	293.19237211616655	291.7964711274899	290.88435954775696	291.9579813451987	291.06293026389983	292.4103647590221	291.46443477140303	291.7245199727704	290.8557502219544	292.75974781955273	291.97399209262744	291.9974792031788	291.09956988207074	292.5867060003527	291.73708182292444	293.416167781635	292.94975595873115	291.51442750188966	290.7347234045871
0.0	1039.0	280.6722612116312	273.9564774544885	283.75941573571475	274.97975708538917	282.39540235620944	276.48418474436033	280.1895636910397	275.4789672690649	281.83167427115933	275.6314233501175	282.3915498626664	275.7847703845421	278.74671273929994	275.615565309595	283.8778307546597	273.18329008895387	278.6877472159997	276.77306564541686	279.18071274107245	270.2710514995617
0.0	1040.0	241.32243122106692	236.48432801648673	241.8399241622548	239.44769171747146	241.14943108097634	237.4643249764327	241.19133331151826	237.21461762828704	242.08484564589142	236.46640058964798	241.62600364141161	237.20299253495165	242.78288222327373	237.2263120037728	242.49023299886247	236.5149872437451	242.02438532668694	236.1778783871282	242.11463175912016	236.55548794104786
[truncated: 744 more rows]
