# Supplementary material for: Multiple drivers and lineage-specific insect extinctions during the Permo–Triassic
Source: Nat Commun. 2022 Dec 6;13:7512. doi: 10.1038/s41467-022-35284-4 (PMC9726944; doi:10.1038/s41467-022-35284-4)
Supplement: Supplementary file 7 — Source Data [file 41467_2022_35284_MOESM7_ESM.zip › Source_Data/SupplementaryFigure9/RJMCMC_RTT_plots_tt_and_sp_ex_PT_orthop_Titano.R]

library(scales)
par(mfrow=c(3,2))

add_geochrono <- function(Y1,Y2){
polygon(-c(273.01,273.01,266.9,266.9), c(Y1,Y2,Y2,Y1), col = "#e99b85", lwd = 0.5) # Roadian
polygon(-c(266.9,266.9,264.28,264.28), c(Y1,Y2,Y2,Y1), col = "#eba490", lwd = 0.5) # Wordian
polygon(-c(264.28,264.28,259.51,259.51), c(Y1,Y2,Y2,Y1), col = "#edae9b", lwd = 0.5) # Capitanian
polygon(-c(259.51,259.51,254.14,254.14), c(Y1,Y2,Y2,Y1), col = "#f1c1b2", lwd = 0.5) # Wuchiapingian
polygon(-c(254.14,254.14,251.902,251.902), c(Y1,Y2,Y2,Y1), col = "#f3cbbe", lwd = 0.5) # Changhsingian
polygon(-c(251.902,251.902,251.2,251.2), c(Y1,Y2,Y2,Y1), col = "#a06aa7", lwd = 0.5) # Induan
polygon(-c(251.2,251.2,247.2,247.2), c(Y1,Y2,Y2,Y1), col = "#aa74ac", lwd = 0.5) # Olenekian
polygon(-c(247.2,247.2,242,242), c(Y1,Y2,Y2,Y1), col = "#b58ebc", lwd = 0.5) # Anisian
polygon(-c(242,242,237,237), c(Y1,Y2,Y2,Y1), col = "#c099c2", lwd = 0.5) # Ladinian
polygon(-c(237,237,227,227), c(Y1,Y2,Y2,Y1), col = "#c2aace", lwd = 0.5) # Carnian
}

# Speciation rate
time=c(-204.5370865431842, -204.6371641019771,-204.73724166077005,-204.83731921956297,-204.9373967783559,-205.0374743371488,-205.13755189594173,-205.23762945473467,-205.3377070135276,-205.4377845723205,-205.53786213111343,-205.63793968990635,-205.7380172486993,-205.8380948074922,-205.93817236628513,-206.03824992507805,-206.13832748387097,-206.2384050426639,-206.33848260145683,-206.43856016024975,-206.53863771904267,-206.6387152778356,-206.73879283662853,-206.83887039542145,-206.93894795421437,-207.0390255130073,-207.1391030718002,-207.23918063059315,-207.33925818938607,-207.439335748179,-207.5394133069719,-207.63949086576483,-207.73956842455777,-207.8396459833507,-207.9397235421436,-208.03980110093653,-208.13987865972945,-208.23995621852237,-208.3400337773153,-208.44011133610823,-208.54018889490115,-208.64026645369407,-208.74034401248701,-208.84042157127993,-208.94049913007285,-209.04057668886577,-209.1406542476587,-209.2407318064516,-209.34080936524455,-209.44088692403747,-209.5409644828304,-209.6410420416233,-209.74111960041625,-209.84119715920917,-209.9412747180021,-210.041352276795,-210.14142983558793,-210.24150739438085,-210.3415849531738,-210.4416625119667,-210.54174007075963,-210.64181762955255,-210.7418951883455,-210.8419727471384,-210.94205030593133,-211.04212786472425,-211.14220542351717,-211.2422829823101,-211.34236054110303,-211.44243809989595,-211.54251565868887,-211.6425932174818,-211.74267077627474,-211.84274833506765,-211.94282589386057,-212.0429034526535,-212.1429810114464,-212.24305857023933,-212.34313612903227,-212.4432136878252,-212.5432912466181,-212.64336880541103,-212.74344636420395,-212.8435239229969,-212.9436014817898,-213.04367904058273,-213.14375659937565,-213.24383415816857,-213.34391171696151,-213.44398927575443,-213.54406683454735,-213.64414439334027,-213.7442219521332,-213.84429951092613,-213.94437706971905,-214.04445462851197,-214.1445321873049,-214.2446097460978,-214.34468730489075,-214.44476486368367,-214.5448424224766,-214.6449199812695,-214.74499754006243,-214.84507509885538,-214.9451526576483,-215.0452302164412,-215.14530777523413,-215.24538533402705,-215.34546289282,-215.4455404516129,-215.54561801040583,-215.64569556919875,-215.74577312799167,-215.84585068678462,-215.94592824557753,-216.04600580437045,-216.14608336316337,-216.2461609219563,-216.34623848074924,-216.44631603954215,-216.54639359833507,-216.646471157128,-216.7465487159209,-216.84662627471386,-216.94670383350677,-217.0467813922997,-217.1468589510926,-217.24693650988553,-217.34701406867848,-217.4470916274714,-217.5471691862643,-217.64724674505723,-217.74732430385015,-217.8474018626431,-217.94747942143601,-218.04755698022893,-218.14763453902185,-218.24771209781477,-218.34778965660772,-218.44786721540063,-218.54794477419355,-218.64802233298647,-218.7480998917794,-218.84817745057234,-218.94825500936525,-219.04833256815817,-219.1484101269511,-219.248487685744,-219.34856524453696,-219.44864280332988,-219.5487203621228,-219.6487979209157,-219.74887547970863,-219.84895303850158,-219.9490305972945,-220.0491081560874,-220.14918571488033,-220.24926327367325,-220.34934083246617,-220.44941839125912,-220.54949595005203,-220.64957350884495,-220.74965106763787,-220.84972862643082,-220.94980618522374,-221.04988374401665,-221.14996130280957,-221.2500388616025,-221.3501164203954,-221.45019397918836,-221.55027153798127,-221.6503490967742,-221.7504266555671,-221.85050421436006,-221.95058177315298,-222.0506593319459,-222.1507368907388,-222.25081444953173,-222.35089200832465,-222.4509695671176,-222.55104712591051,-222.65112468470343,-222.75120224349635,-222.8512798022893,-222.95135736108222,-223.05143491987513,-223.15151247866805,-223.25159003746097,-223.3516675962539,-223.45174515504684,-223.55182271383975,-223.65190027263267,-223.7519778314256,-223.85205539021854,-223.95213294901146,-224.05221050780438,-224.1522880665973,-224.2523656253902,-224.35244318418313,-224.45252074297608,-224.552598301769,-224.6526758605619,-224.75275341935483,-224.85283097814778,-224.9529085369407,-225.05298609573362,-225.15306365452653,-225.25314121331945,-225.35321877211237,-225.45329633090532,-225.55337388969824,-225.65345144849115,-225.75352900728407,-225.85360656607702,-225.95368412486994,-226.05376168366286,-226.15383924245577,-226.2539168012487,-226.3539943600416,-226.45407191883456,-226.55414947762748,-226.6542270364204,-226.7543045952133,-226.85438215400626,-226.95445971279918,-227.0545372715921,-227.15461483038501,-227.25469238917793,-227.35476994797085,-227.4548475067638,-227.55492506555672,-227.65500262434963,-227.75508018314255,-227.8551577419355,-227.95523530072842,-228.05531285952134,-228.15539041831425,-228.25546797710717,-228.3555455359001,-228.45562309469304,-228.55570065348596,-228.65577821227888,-228.7558557710718,-228.85593332986474,-228.95601088865766,-229.05608844745058,-229.1561660062435,-229.2562435650364,-229.35632112382933,-229.45639868262228,-229.5564762414152,-229.65655380020812,-229.75663135900103,-229.85670891779398,-229.9567864765869,-230.05686403537982,-230.15694159417274,-230.25701915296565,-230.35709671175857,-230.45717427055152,-230.55725182934444,-230.65732938813736,-230.75740694693027,-230.8574845057232,-230.95756206451614,-231.05763962330906,-231.15771718210198,-231.2577947408949,-231.3578722996878,-231.45794985848076,-231.55802741727368,-231.6581049760666,-231.75818253485951,-231.85826009365243,-231.95833765244538,-232.0584152112383,-232.15849277003122,-232.25857032882413,-232.35864788761705,-232.45872544641,-232.55880300520292,-232.65888056399584,-232.75895812278875,-232.85903568158167,-232.95911324037462,-233.05919079916754,-233.15926835796046,-233.25934591675338,-233.3594234755463,-233.4595010343392,-233.55957859313216,-233.65965615192508,-233.759733710718,-233.85981126951094,-233.95988882830386,-234.05996638709678,-234.1600439458897,-234.26012150468262,-234.36019906347553,-234.46027662226845,-234.5603541810614,-234.66043173985432,-234.76050929864724,-234.86058685744018,-234.9606644162331,-235.06074197502602,-235.16081953381894,-235.26089709261186,-235.36097465140477,-235.4610522101977,-235.56112976899064,-235.66120732778356,-235.76128488657648,-235.8613624453694,-235.96144000416234,-236.06151756295526,-236.16159512174818,-236.2616726805411,-236.36175023933401,-236.46182779812693,-236.56190535691988,-236.6619829157128,-236.76206047450572,-236.86213803329863,-236.96221559209158,-237.0622931508845,-237.16237070967742,-237.26244826847034,-237.36252582726325,-237.46260338605617,-237.56268094484912,-237.66275850364204,-237.76283606243496,-237.86291362122788,-237.96299118002082,-238.06306873881374,-238.16314629760666,-238.26322385639958,-238.3633014151925,-238.4633789739854,-238.56345653277836,-238.66353409157128,-238.7636116503642,-238.86368920915712,-238.96376676795006,-239.06384432674298,-239.1639218855359,-239.26399944432882,-239.36407700312174,-239.46415456191465,-239.5642321207076,-239.66430967950052,-239.76438723829344,-239.86446479708636,-239.9645423558793,-240.06461991467222,-240.16469747346514,-240.26477503225806,-240.36485259105098,-240.4649301498439,-240.56500770863684,-240.66508526742976,-240.76516282622268,-240.8652403850156,-240.96531794380854,-241.06539550260146,-241.16547306139438,-241.2655506201873,-241.36562817898022,-241.46570573777313,-241.56578329656608,-241.665860855359,-241.76593841415192,-241.86601597294484,-241.96609353173778,-242.0661710905307,-242.16624864932362,-242.26632620811654,-242.36640376690946,-242.46648132570238,-242.56655888449532,-242.66663644328824,-242.76671400208116,-242.86679156087408,-242.96686911966702,-243.06694667845994,-243.16702423725286,-243.26710179604578,-243.3671793548387,-243.46725691363162,-243.56733447242456,-243.66741203121748,-243.7674895900104,-243.86756714880332,-243.96764470759626,-244.06772226638918,-244.1677998251821,-244.26787738397502,-244.36795494276794,-244.46803250156086,-244.5681100603538,-244.66818761914672,-244.76826517793964,-244.86834273673256,-244.9684202955255,-245.06849785431842,-245.16857541311134,-245.26865297190426,-245.36873053069718,-245.4688080894901,-245.56888564828304,-245.66896320707596,-245.76904076586888,-245.8691183246618,-245.96919588345474,-246.06927344224766,-246.16935100104058,-246.2694285598335,-246.36950611862642,-246.46958367741934,-246.56966123621228,-246.6697387950052,-246.76981635379812,-246.86989391259104,-246.96997147138399,-247.0700490301769,-247.17012658896982,-247.27020414776274,-247.37028170655566,-247.47035926534858,-247.5704368241415,-247.67051438293444,-247.77059194172736,-247.87066950052028,-247.97074705931323,-248.07082461810614,-248.17090217689906,-248.27097973569198,-248.3710572944849,-248.47113485327782,-248.57121241207074,-248.67128997086368,-248.7713675296566,-248.87144508844952,-248.97152264724247,-249.07160020603538,-249.1716777648283,-249.27175532362122,-249.37183288241414,-249.47191044120706,-249.57198799999998,-249.67206555879292,-249.77214311758584,-249.87222067637876,-249.9722982351717,-250.07237579396462,-250.17245335275754,-250.27253091155046,-250.37260847034338,-250.4726860291363,-250.57276358792922,-250.67284114672216,-250.77291870551508,-250.872996264308,-250.97307382310092,-251.07315138189387,-251.17322894068678,-251.2733064994797,-251.37338405827262,-251.47346161706554,-251.57353917585846,-251.6736167346514,-251.77369429344432,-251.87377185223724,-251.97384941103016,-252.0739269698231,-252.17400452861602,-252.27408208740894,-252.37415964620186,-252.47423720499478,-252.5743147637877,-252.67439232258064,-252.77446988137356,-252.87454744016648,-252.9746249989594,-253.07470255775235,-253.17478011654526,-253.27485767533818,-253.3749352341311,-253.47501279292402,-253.57509035171694,-253.67516791050988,-253.7752454693028,-253.87532302809572,-253.97540058688864,-254.0754781456816,-254.1755557044745,-254.27563326326742,-254.37571082206034,-254.47578838085326,-254.57586593964618,-254.67594349843912,-254.77602105723204,-254.87609861602496,-254.97617617481788,-255.07625373361083,-255.17633129240375,-255.27640885119666,-255.37648640998958,-255.4765639687825,-255.57664152757542,-255.67671908636837,-255.77679664516128,-255.8768742039542,-255.97695176274715,-256.07702932154007,-256.177106880333,-256.2771844391259,-256.3772619979188,-256.47733955671174,-256.57741711550466,-256.6774946742976,-256.7775722330905,-256.8776497918834,-256.9777273506764,-257.0778049094693,-257.1778824682622,-257.27796002705514,-257.37803758584806,-257.478115144641,-257.5781927034339,-257.6782702622268,-257.7783478210198,-257.8784253798127,-257.97850293860563,-258.07858049739855,-258.17865805619147,-258.2787356149844,-258.3788131737773,-258.4788907325702,-258.57896829136314,-258.67904585015606,-258.779123408949,-258.8792009677419,-258.97927852653487,-259.0793560853278,-259.1794336441207,-259.2795112029136,-259.37958876170654,-259.47966632049946,-259.5797438792924,-259.6798214380853,-259.7798989968782,-259.8799765556712,-259.9800541144641,-260.08013167325703,-260.18020923204995,-260.28028679084287,-260.3803643496358,-260.4804419084287,-260.5805194672216,-260.68059702601454,-260.78067458480746,-260.8807521436004,-260.98082970239335,-261.08090726118627,-261.1809848199792,-261.2810623787721,-261.381139937565,-261.48121749635794,-261.58129505515086,-261.6813726139438,-261.7814501727367,-261.8815277315297,-261.9816052903226,-262.0816828491155,-262.1817604079084,-262.28183796670135,-262.38191552549426,-262.4819930842872,-262.5820706430801,-262.682148201873,-262.78222576066594,-262.88230331945886,-262.98238087825183,-263.08245843704475,-263.18253599583767,-263.2826135546306,-263.3826911134235,-263.4827686722164,-263.58284623100934,-263.68292378980226,-263.7830013485952,-263.88307890738815,-263.9831564661811,-264.083234024974,-264.1833115837669,-264.2833891425598,-264.38346670135275,-264.48354426014566,-264.5836218189386,-264.6836993777315,-264.7837769365244,-264.88385449531734,-264.9839320541103,-265.08400961290323,-265.18408717169615,-265.28416473048907,-265.384242289282,-265.4843198480749,-265.5843974068678,-265.68447496566074,-265.7845525244537,-265.88463008324663,-265.98470764203955,-266.08478520083247,-266.1848627596254,-266.2849403184183,-266.3850178772112,-266.48509543600414,-266.58517299479706,-266.68525055359,-266.7853281123829,-266.8854056711758,-266.98548322996874,-267.0855607887617,-267.18563834755463,-267.28571590634755,-267.38579346514047,-267.4858710239334,-267.5859485827263,-267.6860261415192,-267.7861037003122,-267.8861812591051,-267.98625881789803,-268.08633637669095,-268.18641393548387,-268.2864914942768,-268.3865690530697,-268.4866466118626,-268.58672417065554,-268.68680172944846,-268.7868792882414,-268.8869568470343,-268.9870344058272,-269.0871119646202,-269.1871895234131,-269.28726708220603,-269.38734464099895,-269.48742219979187,-269.5874997585848,-269.6875773173777,-269.7876548761706,-269.8877324349636,-269.9878099937565,-270.08788755254943,-270.18796511134235,-270.28804267013527,-270.3881202289282,-270.4881977877211,-270.588275346514,-270.68835290530694,-270.78843046409986,-270.8885080228928,-270.9885855816857,-271.0886631404787,-271.1887406992716,-271.2888182580645,-271.3888958168574,-271.48897337565035,-271.58905093444326,-271.6891284932362,-271.7892060520291,-271.8892836108221,-271.989361169615,-272.0894387284079,-272.18951628720083,-272.28959384599375,-272.38967140478667,-272.4897489635796,-272.5898265223725,-272.6899040811654,-272.78998163995834,-272.89005919875126,-272.9901367575442,-273.09021431633715,-273.1902918751301,-273.290369433923,-273.3904469927159,-273.4905245515088,-273.59060211030175,-273.69067966909466,-273.7907572278876,-273.89083478668056,-273.9909123454735,-274.0909899042664,-274.1910674630593,-274.29114502185223,-274.39122258064515,-274.49130013943807,-274.591377698231,-274.6914552570239,-274.7915328158168,-274.89161037460974,-274.99168793340266,-275.09176549219563,-275.19184305098855,-275.29192060978147,-275.3919981685744,-275.4920757273673,-275.5921532861602,-275.69223084495314,-275.79230840374606,-275.89238596253904,-275.99246352133196,-276.0925410801249,-276.1926186389178,-276.2926961977107,-276.39277375650363,-276.49285131529655,-276.59292887408947,-276.6930064328824,-276.7930839916753,-276.8931615504682,-276.99323910926114,-277.09331666805406,-277.19339422684703,-277.29347178563995,-277.39354934443287,-277.4936269032258,-277.5937044620187,-277.6937820208116,-277.79385957960454,-277.8939371383975,-277.99401469719044,-278.09409225598336,-278.1941698147763,-278.2942473735692,-278.3943249323621,-278.49440249115503,-278.59448004994795,-278.69455760874087,-278.7946351675338,-278.8947127263267,-278.9947902851196,-279.09486784391254,-279.1949454027055,-279.29502296149843,-279.39510052029135,-279.49517807908427,-279.5952556378772,-279.6953331966701,-279.795410755463,-279.895488314256,-279.9955658730489,-280.09564343184184,-280.19572099063475,-280.2957985494277,-280.3958761082206,-280.4959536670135,-280.5960312258064,-280.69610878459935,-280.79618634339226,-280.8962639021852,-280.9963414609781,-281.096419019771,-281.196496578564,-281.2965741373569,-281.39665169614983,-281.49672925494275,-281.59680681373567,-281.6968843725286,-281.7969619313215,-281.8970394901145,-281.9971170489074,-282.0971946077003,-282.19727216649324,-282.29734972528615,-282.3974272840791,-282.497504842872,-282.5975824016649,-282.6976599604578,-282.79773751925075,-282.89781507804366,-282.9978926368366,-283.0979701956295,-283.1980477544225,-283.2981253132154,-283.3982028720083,-283.49828043080123,-283.59835798959415,-283.69843554838707,-283.79851310718,-283.89859066597296,-283.9986682247659,-284.0987457835588,-284.1988233423517,-284.29890090114463,-284.39897845993755,-284.49905601873047,-284.5991335775234,-284.6992111363163,-284.7992886951092,-284.89936625390214,-284.99944381269506,-285.099521371488,-285.19959893028096,-285.2996764890739,-285.3997540478668,-285.4998316066597,-285.59990916545263,-285.69998672424555,-285.80006428303847,-285.9001418418314,-286.00021940062436,-286.1002969594173,-286.2003745182102,-286.3004520770031,-286.40052963579603,-286.50060719458895,-286.60068475338187,-286.7007623121748,-286.8008398709677,-286.9009174297606,-287.00099498855354,-287.10107254734646,-287.20115010613944,-287.30122766493236,-287.4013052237253,-287.5013827825182,-287.6014603413111,-287.70153790010403,-287.80161545889695,-287.90169301768987,-288.00177057648284,-288.10184813527576,-288.2019256940687,-288.3020032528616,-288.4020808116545,-288.50215837044743,-288.60223592924035,-288.70231348803327,-288.8023910468262,-288.9024686056191,-289.002546164412,-289.10262372320494,-289.2027012819979,-289.30277884079084,-289.40285639958375,-289.5029339583767,-289.6030115171696,-289.7030890759625,-289.8031666347554,-289.90324419354835,-290.0033217523413,-290.10339931113424,-290.20347686992716,-290.3035544287201,-290.403631987513,-290.5037095463059,-290.60378710509883,-290.70386466389175,-290.80394222268467,-290.9040197814776,-291.0040973402705,-291.1041748990634,-291.2042524578564,-291.3043300166493,-291.40440757544224,-291.50448513423515,-291.6045626930281,-291.704640251821,-291.8047178106139,-291.9047953694068,-292.0048729281998,-292.1049504869927,-292.20502804578564,-292.30510560457856,-292.4051831633715,-292.5052607221644,-292.6053382809573,-292.70541583975023,-292.80549339854315,-292.90557095733607,-293.005648516129,-293.1057260749219,-293.2058036337148,-293.3058811925078,-293.4059587513007,-293.50603631009363)
rate=c(0.07756997601910223, 0.11417693646710639,0.11417693646710639,0.11417693646710639,0.11417693646710639,0.11417693646710639,0.11417693646710639,0.11417693646710639,0.11417693646710639,0.11417693646710639,0.11417693646710639,0.11417693646710639,0.11417693646710639,0.11417693646710639,0.11417693646710639,0.11417693646710639,0.11417693646710639,0.11417693646710639,0.11417693646710639,0.11417693646710639,0.11417693646710639,0.11418717169417686,0.11417693646710639,0.11417693646710639,0.11418717169417686,0.11420836815965116,0.11422095726640165,0.11422095726640165,0.11423483380514216,0.1142430396554029,0.1142430396554029,0.11420836815965116,0.11420836815965116,0.11420836815965116,0.11423483380514216,0.11424745087677876,0.11424745087677876,0.11430771652338662,0.11430771652338662,0.11430806253030734,0.11426497358201267,0.11424745087677876,0.11423483380514216,0.11419979351634726,0.11416952828941884,0.11416013291561117,0.11411366114829674,0.114066832824912,0.11387333213211749,0.11384022551308709,0.11362515488302496,0.11344653628063653,0.11331662769763111,0.11318005262822868,0.1130942673485143,0.11305844096963905,0.11290578986661304,0.11278920804423306,0.11249407019193881,0.11228883730022453,0.11221199548408636,0.11204411179416575,0.11181406424742216,0.11170308704575774,0.11159689715005228,0.11146584882305552,0.11134099148911526,0.11123261867099245,0.11114610983090983,0.11096149686653412,0.11087105149654883,0.11078308193184344,0.11066166844921277,0.1105806328178586,0.11043968959129982,0.11036548135861367,0.11027212546525673,0.11011308701364458,0.11006236650325325,0.10995872514064492,0.10990254416644286,0.10983916003861238,0.10974064074672871,0.10964436940746254,0.10959571398132534,0.10957208308096178,0.10955205414992866,0.1095408285019287,0.1095068550433297,0.10948882624076928,0.10944863310458763,0.10944097819869528,0.10941268162278078,0.10938413632698951,0.10934314148009333,0.10934314148009333,0.10931922337177682,0.10929127790582208,0.10923544935975343,0.10922345964983107,0.10916530577074043,0.10911896143245278,0.10911033917022608,0.10908346861929294,0.1090775593710446,0.10906913159157136,0.10906028983931693,0.1090533529782226,0.10904429206941478,0.10901938200015643,0.10901938200015643,0.10898690319461067,0.10898690319461067,0.10897486773556368,0.10897486773556368,0.10895504912598891,0.10893425029622124,0.10892122208014797,0.10891937314938197,0.10891937314938197,0.10891937314938197,0.10888518114706779,0.10887900955996895,0.10887293817526993,0.10886866913026332,0.10886428459441704,0.10886866913026332,0.10886866913026332,0.10885782913571801,0.10884544213376618,0.10884544213376618,0.10884544213376618,0.10883294292172685,0.10882960300008265,0.10882960300008265,0.10882960300008265,0.10882960300008265,0.10882960300008265,0.1088278938308383,0.10882082042433155,0.10881106851996018,0.10880482788457713,0.10880482788457713,0.10880133693495131,0.10880133693495131,0.10879542350395596,0.10877369338452092,0.10877369338452092,0.10877369338452092,0.10875667695235366,0.10875060720929619,0.10875667695235366,0.10877369338452092,0.10877369338452092,0.10877369338452092,0.10877369338452092,0.10877369338452092,0.10877369338452092,0.10877369338452092,0.10877369338452092,0.10877369338452092,0.10879542350395596,0.10879542350395596,0.10880364932159178,0.10880364932159178,0.10882082042433155,0.1088278938308383,0.10881106851996018,0.10881106851996018,0.10880364932159178,0.10881106851996018,0.1088278938308383,0.10883294292172685,0.10883294292172685,0.10884544213376618,0.10884544213376618,0.10885782913571801,0.10885782913571801,0.10886428459441704,0.10886428459441704,0.10885782913571801,0.10886866913026332,0.10886866913026332,0.10887293817526993,0.10887900955996895,0.10887900955996895,0.10888518114706779,0.10889823565252948,0.10889823565252948,0.10891296854680199,0.10892122208014797,0.10892122208014797,0.10893425029622124,0.10895504912598891,0.10896980136557771,0.10897486773556368,0.10900109334071387,0.10903608056970056,0.10904960402547326,0.10905116488617797,0.10904960402547326,0.1090533529782226,0.10905481061549688,0.10906913159157136,0.10908346861929294,0.1091141688003816,0.10911896143245278,0.10913338256746985,0.10917439309674239,0.109228057630119,0.10923544935975343,0.10929588033544957,0.10936674309632541,0.10942760512887392,0.10948882624076928,0.1095554370766996,0.10958067245524998,0.10964436940746254,0.10969810711242209,0.10977869457865011,0.10981644913166816,0.10983916003861238,0.1098774628203969,0.10988364636338496,0.10993645649523492,0.10998063057078875,0.11008663371511426,0.1101582565524841,0.11022716210067139,0.11025404183335112,0.11027212546525673,0.11033095246753441,0.11036290335441451,0.11036290335441451,0.11037016952053184,0.11038329549092801,0.11038329549092801,0.1103858870875988,0.11040145874573472,0.11041330117564918,0.11043968959129982,0.11043968959129982,0.11043968959129982,0.11042413472078677,0.11042413472078677,0.11042413472078677,0.11042413472078677,0.1104547497177357,0.11050711376204791,0.11053366454889423,0.11053366454889423,0.11053366454889423,0.11052039494701477,0.11053366454889423,0.11053366454889423,0.11053504583819837,0.11057164415216383,0.11058551700696034,0.11059335997116324,0.11059688719974259,0.11061471721627855,0.11063089231405782,0.11061471721627855,0.11063089231405782,0.11066166844921277,0.11068201656848817,0.11068201656848817,0.11076157527033831,0.11078811431673026,0.1107959564811217,0.1107959564811217,0.11082072433241652,0.11090106196989319,0.1109101863110337,0.110957241045301,0.11100551890735227,0.1110590878507225,0.11106405948847695,0.11114610983090983,0.11123092349829992,0.1113283392895057,0.11134099148911526,0.11141013303795,0.11147633080425245,0.11148147229799593,0.11158326108857956,0.11159949510057773,0.11166849592899336,0.11166849592899336,0.11178256471534224,0.1118040519942702,0.11189856167552006,0.11196937559086566,0.11200853677143688,0.11206305139544798,0.11214078056687482,0.11225785725868964,0.11230662824320305,0.11235135294031426,0.11245116642810199,0.112675368650888,0.11273881622639656,0.11285691237753806,0.11296561040702152,0.11307952444158892,0.11316817055363645,0.11336949590041706,0.11344871593667177,0.11362515488302496,0.11382711867639726,0.11407467499736174,0.11422095726640165,0.11433844691565057,0.11482466326890763,0.11533888834170991,0.11578799017217198,0.11635216868682949,0.11700886118590269,0.11775507695973943,0.11883697223595518,0.12036208754897082,0.1223884152953975,0.12541003763447034,0.1302609278075123,0.13776282665133643,0.14876493652839312,0.16221558244450363,0.18047419282288346,0.21899974166980962,0.2912399301959846,0.34838652521952035,0.3609121586753085,0.36725534954387495,0.37167859342383397,0.3760801047610076,0.3791367879703136,0.380994242958853,0.38228730074900724,0.3833264385479908,0.3841973575494929,0.38479703658893394,0.38593997157319787,0.3877242967404628,0.38955308461281996,0.39178433865560514,0.39495085489403525,0.40052330924537,0.40846590990401643,0.41442042963393294,0.4182134870822176,0.4206326810582297,0.4230891719725721,0.4246161913573355,0.4262744995207161,0.4278384205546623,0.4293146365915754,0.43102108539329603,0.43264689533405976,0.43463737298065275,0.4373709000400512,0.43993478587460794,0.4424935159915326,0.4446612888359466,0.4467959723902727,0.44965040668407424,0.45257854027232935,0.45678692589279635,0.46330875398958826,0.4723149724202994,0.48044310004736335,0.4890707281051154,0.49653375243137376,0.4981909967064937,0.4996328253531789,0.5000713252713889,0.5003284736884179,0.500351613695122,0.5003385240097316,0.500351613695122,0.5003010848800487,0.5001429366683392,0.5000713252713889,0.49991708203668045,0.4996328253531789,0.49939598789588124,0.4990165703863369,0.49816585984628203,0.4973799161495373,0.4964812623731444,0.495635734563349,0.4926321338182112,0.4887708894713098,0.48643800593107095,0.4839727615179288,0.4822697086525204,0.480849017997349,0.4798428533833029,0.47881090319156566,0.47772195862597533,0.4766247637966082,0.47600305073362026,0.47529442418348633,0.4744865944556121,0.4739359208514141,0.47353055626721374,0.4731727141644599,0.4729670530876274,0.4728413181883699,0.47278009754510564,0.4725229156148887,0.47236618506456074,0.47233603139003155,0.472295222940767,0.47215046048465037,0.47195803003749415,0.4717943213559394,0.4715920449791342,0.4714653204667261,0.47136810108258265,0.47126522652077435,0.47100734240959546,0.4708453860223424,0.47081451182078626,0.4707770616527357,0.47055672683732785,0.4703391091530337,0.47023877500373634,0.4700533862612975,0.4698920702932835,0.4696141300047335,0.4692431013261176,0.46905297285045,0.46880576427627085,0.4687018096240021,0.46847016719534035,0.4679292238776328,0.4675865751701732,0.46733010743641745,0.4670177377695769,0.4667982692929825,0.4665231338937954,0.46618734210271134,0.4659940821770582,0.46574377392927185,0.4653895186775645,0.46523987722939414,0.4651283514749551,0.4649999207258363,0.4648112829956986,0.46465059446161117,0.4645652061593214,0.464451459312699,0.46431326013191615,0.46419925866256784,0.4640840115222685,0.4639255273619891,0.4636842446823985,0.46342453969228564,0.46330875398958826,0.46304397964665367,0.46293400727291006,0.46285968944342254,0.4628094428530901,0.46275865891331225,0.4626933990869352,0.4626254055025597,0.46248342241063883,0.4624206314183332,0.4624489247077597,0.46236749643496167,0.46218421016939254,0.46211318318751604,0.46211318318751604,0.4620577553050596,0.4619771405698315,0.4619771405698315,0.46186783904622764,0.461779678064629,0.4616423962981372,0.46157543699709636,0.4612511380927766,0.461015182509612,0.460520718921874,0.46039530702350556,0.4600056722333573,0.45944982774578685,0.45898123119379924,0.4585403207601032,0.4576560222375269,0.45728316313952455,0.45673251097566614,0.4558837658804681,0.4552201725986996,0.45426273264595146,0.45326957851283156,0.45246641244410535,0.4514378848424967,0.44961851565714867,0.44824535545051,0.4468835902815982,0.4450160631966811,0.4437587693597446,0.44207939285081044,0.44091707498007415,0.4400573535516733,0.4385690975101273,0.43758704134825277,0.4360619714066458,0.43529308016794654,0.4344862823288801,0.4335930749021667,0.4327658078126405,0.4321085320780139,0.4312161836008479,0.4301747436971014,0.42924471719416624,0.4283469705143733,0.4275623593620581,0.4269678752812428,0.42629699061927695,0.4256502556019341,0.42452878983761644,0.42376715949782934,0.4230891719725721,0.42234411740562255,0.4212197138421736,0.42064651503152867,0.42022747826979867,0.419830634097878,0.4193309302644238,0.41901291518851486,0.4185981976806179,0.4180072861933857,0.4175103962110116,0.41731875642440464,0.4166266279053631,0.41617749798256076,0.41600895607271576,0.4159289105493566,0.415479712768444,0.41488183860525696,0.41483409107620506,0.4146907137915443,0.41435954080077664,0.41405969910698637,0.4138319670836851,0.41373034385590934,0.41366951846790934,0.4134194838624621,0.4132374764524215,0.41311961622175264,0.4127583438245874,0.4125569116370925,0.4121930364491812,0.4118254440060166,0.4113506406555417,0.41087368120250845,0.4105121152449797,0.41008073094367864,0.40954333097227436,0.4091980988471727,0.4086831799888893,0.4084909274412196,0.40771494293214766,0.407288339534861,0.4063876953941432,0.40541060138084883,0.4041608971152287,0.40313222127062964,0.40221359372747834,0.40106457593671174,0.39943053178135407,0.3979910744203228,0.3967359145578806,0.39469923096650905,0.39257689239449234,0.38987206864918095,0.38689770411559543,0.38329241240637935,0.38072883441116173,0.37769597833275725,0.3735771404745367,0.3678874557798436,0.36042486454731804,0.34853349885295326,0.3362805149235558,0.32114047125413114,0.2995784823857402,0.28718826294130884,0.27644396896960216,0.26634077206242035,0.2586307679567768,0.25366376018132525,0.2489025491120837,0.24571808506912823,0.24327499429584482,0.24113938471649254,0.23870953324771438,0.2362923493958981,0.2338541208265531,0.23143488787367644,0.22943326830658967,0.2275607903604271,0.22606853508919128,0.22440250277428597,0.2227869870359659,0.2214104799509222,0.22006710331900303,0.21908050142894292,0.21794044299212167,0.2170511058844699,0.2164236281109484,0.21566875413108808,0.21488860764561324,0.21438566290148114,0.21376841086528425,0.21339771769840482,0.2128902117801712,0.21223011579292334,0.21180005250661607,0.21126544072795825,0.21069797305562246,0.21020632709674303,0.20985106931879882,0.20925904818151478,0.20870467663637643,0.20838630940826755,0.20795283791711872,0.2076480336479333,0.20727738608874938,0.20684516889718607,0.20662744873944236,0.2063306952425169,0.20603594042215573,0.20580710475531766,0.2054972151503755,0.20512611715896362,0.20457392215561893,0.20435208794982965,0.2039858127439621,0.20388431679381763,0.20365039397371332,0.2034177308289563,0.20330186490706967,0.20311913715736304,0.20281685793637622,0.20268047025872166,0.20247111626257147,0.20224101303420278,0.20205060108641915,0.20192431461322002,0.20176646464152426,0.20157994610125254,0.20146959546664475,0.20133481098962863,0.20117423369527043,0.20091764013210528,0.20074569364981004,0.20050381952965002,0.20037324023687653,0.2001743145779834,0.20004506561625712,0.1998640317930941,0.1996136023252495,0.19940496511078132,0.19917449268023774,0.19894010153021652,0.1987489963543727,0.198547681825394,0.19828223880958595,0.1980406826102683,0.19764066930471114,0.19738570153649837,0.19715288214369675,0.19694546196222285,0.19678461210658388,0.19656582478122908,0.19638426402104997,0.19627879084250793,0.19610389809485734,0.19593080088188453,0.19577741684058736,0.19560037127357027,0.19547507397629404,0.19529155093103645,0.19517963428044732,0.19497473907087656,0.19466176813355202,0.19452819514305494,0.19425442059912437,0.19403837389494438,0.19385986786676035,0.19370438245788577,0.19358200084443095,0.1935152625604507,0.19340182572219028,0.19334219569236394,0.19323223500459807,0.19321904070297846,0.19317512816432114,0.19311018168135238,0.19309325557631027,0.1930849262542138,0.1930717438338353,0.19304502697461212,0.19303910203935268,0.19303910203935268,0.19303353332304438,0.19302989687332966,0.19302544758528328,0.1930236184996421,0.1929829118770073,0.19297269058791688,0.19296782039807148,0.1929642182028002,0.1929642182028002,0.1929503586646657,0.1929503586646657,0.1929503586646657,0.1929503586646657,0.1929503586646657,0.1929374155589315,0.1929374155589315,0.1929374155589315,0.1929338488669152,0.1929374155589315,0.19296159497284232,0.19296159497284232,0.19296159497284232,0.19296159497284232,0.19296159497284232,0.19296159497284232,0.19296159497284232,0.19296159497284232,0.19296782039807148,0.19296782039807148,0.19296988558482603,0.19297269058791688,0.19298073589923406,0.1929829118770073,0.19299149318546746,0.1930236184996421,0.19302544758528328,0.19303353332304438,0.19303518646565782,0.19304502697461212,0.19304921233725747,0.1930803926909757,0.1930849262542138,0.19309325557631027,0.19315108567580733,0.19316326149537838,0.19318517551153233,0.1932043832424508,0.1932665802874435,0.1933889120785045,0.19342124269302402,0.19350457466490792,0.19358200084443095,0.1937182125718683,0.19385656291701003,0.1939696808358623,0.19403837389494438,0.1941938506136235,0.19424644866676694,0.19437821078557416,0.19452819514305494,0.19464824012827514,0.19478049365181338,0.19495795230531565,0.19508976587181878,0.19523155586442725,0.19544500467430206,0.1955235603115516,0.1956602916544969,0.19577741684058736,0.1960231464012857,0.19620248259381046,0.19646129009775798,0.19672643913052917,0.19691698907483682,0.19715094555201357,0.19751342284936213,0.19783886718191554,0.19819547760188666,0.19845663924148804,0.19867717220670303,0.19882239388296372,0.19894578417649766,0.19908730301954275,0.19926057870203523,0.1993107262192747,0.1993503182545621,0.19940639642214403,0.19945033789990288,0.19952411215539412,0.19955603710107492,0.19958305283816263,0.19963304505350124,0.19968163660872937,0.1997597722219132,0.19976239440676719,0.1998640317930941,0.19989343400230264,0.19993985922885138,0.20000458540212424,0.20004506561625712,0.2000781898776146,0.20010355793048223,0.20010900020370082,0.200140422836612,0.2001743145779834,0.20022369845036897,0.2002394274655771,0.20025089995944304,0.2003001739829905,0.20031700552358728,0.2003581858591414,0.20041739842295686,0.2004528975906883,0.2004528975906883,0.20048237546309128,0.20050381952965002,0.2005167509726022,0.2005167509726022,0.2005449371828067,0.20059309113318757,0.20064176156006822,0.20069378555003814,0.20070386599113352,0.20070386599113352,0.2007881044933331,0.20082660078782594,0.200847612749888,0.200870495769795,0.2008779677948198,0.20090914725966358,0.20100169422860942,0.20106413847871102,0.20106973095041938,0.20116236339795496,0.20126900758292757,0.2013320110979017,0.2013585061111772,0.20142121364529092,0.20147351281471693,0.20152424284293674,0.20160235665711468,0.20165775749232878,0.20169776667196554,0.20178959456215553,0.20185282753722153,0.20194805884922176,0.20197653584578185,0.20202365389142443,0.20204286686618872,0.20207056336881435,0.20209687393592377,0.20209687393592377,0.20210550624476883,0.20214791422884992,0.20217377084291205,0.20219643209074956,0.20220752193643832,0.20220752193643832,0.20223098731744266,0.20223098731744266,0.20224101303420278,0.20224870003566706,0.20229128187387163,0.20229128187387163,0.20231632802003474,0.20233530156653073,0.20234074718050685,0.20234981460779256,0.20234981460779256,0.20236495120867792,0.20238906453197708,0.20235662193778223,0.2024226098205192,0.20244918002120868,0.20244918002120868,0.2024226098205192,0.20244918002120868,0.20246127693473984,0.20246127693473984,0.20246127693473984,0.20246127693473984,0.20246127693473984,0.20246127693473984)
minHPD=c(2.9774281482470136e-06, 0.040045448283748966,0.040045448283748966,0.040045448283748966,0.040045448283748966,0.040045448283748966,0.040045448283748966,0.040045448283748966,0.040045448283748966,0.040045448283748966,0.040045448283748966,0.040045448283748966,0.040045448283748966,0.040045448283748966,0.040045448283748966,0.040045448283748966,0.040045448283748966,0.040045448283748966,0.040045448283748966,0.040045448283748966,0.040045448283748966,0.040045448283748966,0.040045448283748966,0.040045448283748966,0.0403728816786805,0.04071333453954655,0.04071333453954655,0.04071333453954655,0.0403728816786805,0.040045448283748966,0.040045448283748966,0.0403728816786805,0.040045448283748966,0.040045448283748966,0.040045448283748966,0.040045448283748966,0.040045448283748966,0.040045448283748966,0.040045448283748966,0.040045448283748966,0.040045448283748966,0.04071333453954655,0.04142650442891429,0.04212657245075923,0.04224451802103322,0.042458089714151666,0.043800537951967845,0.04480916055323621,0.04616526163739954,0.046396490363080495,0.046396490363080495,0.04812406567240236,0.04967507072356599,0.04505577586982378,0.046396490363080495,0.04205477897206877,0.04373215350878065,0.044681775021963153,0.04505577586982378,0.04641268927044526,0.046396490363080495,0.04791615790554264,0.04967507072356599,0.04967507072356599,0.04971074476492478,0.04967507072356599,0.04967507072356599,0.04971074476492478,0.04971074476492478,0.04967507072356599,0.04616526163739954,0.04616526163739954,0.046396490363080495,0.04505577586982378,0.04586512936694197,0.046396490363080495,0.046396490363080495,0.044681775021963153,0.04479978030766653,0.045209825335145386,0.04479978030766653,0.045209825335145386,0.045025650069719876,0.046131562315581714,0.046131562315581714,0.046396490363080495,0.046396490363080495,0.04644012250770846,0.04641268927044526,0.046396490363080495,0.046396490363080495,0.046396490363080495,0.046396490363080495,0.04641268927044526,0.04644012250770846,0.04644012250770846,0.046396490363080495,0.046396490363080495,0.04641268927044526,0.046396490363080495,0.04791615790554264,0.04791615790554264,0.04781398533465239,0.04791615790554264,0.04791615790554264,0.04791615790554264,0.047978092301459954,0.045025650069719876,0.04523909127615332,0.04523909127615332,0.04523909127615332,0.045209825335145386,0.045209825335145386,0.045209825335145386,0.045209825335145386,0.045209825335145386,0.045209825335145386,0.04547768053131505,0.04547768053131505,0.04547768053131505,0.045707032371763004,0.04967507072356599,0.045707032371763004,0.045707032371763004,0.045707032371763004,0.045707032371763004,0.04967507072356599,0.04967507072356599,0.046131562315581714,0.046131562315581714,0.046131562315581714,0.04616526163739954,0.046131562315581714,0.046131562315581714,0.046131562315581714,0.046131562315581714,0.04616526163739954,0.04616526163739954,0.04616526163739954,0.046131562315581714,0.04616526163739954,0.046131562315581714,0.046131562315581714,0.046131562315581714,0.046131562315581714,0.046131562315581714,0.046131562315581714,0.046131562315581714,0.04616526163739954,0.046131562315581714,0.046131562315581714,0.04616526163739954,0.04616526163739954,0.04616526163739954,0.046131562315581714,0.04616526163739954,0.04616526163739954,0.04616526163739954,0.04616526163739954,0.04616526163739954,0.046131562315581714,0.04616526163739954,0.04616526163739954,0.046131562315581714,0.046131562315581714,0.046131562315581714,0.046131562315581714,0.04616526163739954,0.04616526163739954,0.04616526163739954,0.04616526163739954,0.046131562315581714,0.045707032371763004,0.04967507072356599,0.04967507072356599,0.04967507072356599,0.04574872532753451,0.04574872532753451,0.045707032371763004,0.04574872532753451,0.045707032371763004,0.04547768053131505,0.04547768053131505,0.04967507072356599,0.04872448547942955,0.04872448547942955,0.04872448547942955,0.04523909127615332,0.04872448547942955,0.04523909127615332,0.04872448547942955,0.04809687804826346,0.04809687804826346,0.048151835374798904,0.048151835374798904,0.048151835374798904,0.04812680966420255,0.04812680966420255,0.04809687804826346,0.04799444212048394,0.04799444212048394,0.04781398533465239,0.04799444212048394,0.04791615790554264,0.04791615790554264,0.046396490363080495,0.046396490363080495,0.04641268927044526,0.046396490363080495,0.04644012250770846,0.04644012250770846,0.04641268927044526,0.046396490363080495,0.04644012250770846,0.04644012250770846,0.046396490363080495,0.046396490363080495,0.046396490363080495,0.046396490363080495,0.04586512936694197,0.048050842613368935,0.04791615790554264,0.04781398533465239,0.04781398533465239,0.04718694511202154,0.0470924233851399,0.04685596049311661,0.04666845689265983,0.04644012250770846,0.04644012250770846,0.046396490363080495,0.046131562315581714,0.046396490363080495,0.04586512936694197,0.045707032371763004,0.04547768053131505,0.046396490363080495,0.046396490363080495,0.046396490363080495,0.046131562315581714,0.04644012250770846,0.04644012250770846,0.04644012250770846,0.046396490363080495,0.046396490363080495,0.046396490363080495,0.04644012250770846,0.046396490363080495,0.045707032371763004,0.045707032371763004,0.04971074476492478,0.04971074476492478,0.04971074476492478,0.04971074476492478,0.04872448547942955,0.04971074476492478,0.04971074476492478,0.04971074476492478,0.04971074476492478,0.04971074476492478,0.04971074476492478,0.04644012250770846,0.046396490363080495,0.04644012250770846,0.04644012250770846,0.046396490363080495,0.046396490363080495,0.04644012250770846,0.046396490363080495,0.04644012250770846,0.04644012250770846,0.046131562315581714,0.046131562315581714,0.04547768053131505,0.04373107746284138,0.04373107746284138,0.04373107746284138,0.04248371784644949,0.04265486361512229,0.04265486361512229,0.04086515013813397,0.04644012250770846,0.046396490363080495,0.046396490363080495,0.046396490363080495,0.046396490363080495,0.04644012250770846,0.046396490363080495,0.046396490363080495,0.04476033841310004,0.044681775021963153,0.04373107746284138,0.042949488747012175,0.04248371784644949,0.04307639345235563,0.041348296245669866,0.040828372702725685,0.040828372702725685,0.04114298392537673,0.04265486361512229,0.040828372702725685,0.03801255910267823,0.03801255910267823,0.03801255910267823,0.03802599597965721,0.03802599597965721,0.03802599597965721,0.03802599597965721,0.03802599597965721,0.040828372702725685,0.03813468270146873,0.04265486361512229,0.040045448283748966,0.038819417485633514,0.027466356953691932,0.035895963645216265,0.025926260352540014,0.02514419240152077,0.03802599597965721,0.03802599597965721,0.04373107746284138,0.041248441423921194,0.046813285842691725,0.04991056199693591,0.052275659705636884,0.052275659705636884,0.05549677249226652,0.06307130478900096,0.06307130478900096,0.07132810870902005,0.0881767539689483,0.09497346612174934,0.09754838060695639,0.10018625263588617,0.10607376977647105,0.10746158002587392,0.10836983901112489,0.10935506189650318,0.10935506189650318,0.10977550586509541,0.1095743064451384,0.10984540893546357,0.10894691220533172,0.11609002972004422,0.11496795353228681,0.11548655475032567,0.1180548224947008,0.11618747022776335,0.1218343851498781,0.11997324308705425,0.1223828343914519,0.11917573522676199,0.11981474317345094,0.12670070511913564,0.12910293567911152,0.12427374211914868,0.12910293567911152,0.12473650744628273,0.12508255408090066,0.11981474317345094,0.125412972112447,0.12952840035824081,0.12427374211914868,0.125412972112447,0.1254617090925918,0.12119812791310243,0.12591783307332208,0.12196147332532566,0.12927876300663677,0.12358319018202227,0.14038518903589667,0.3025516482856406,0.30895990702648757,0.306374227371985,0.3163053436460746,0.3163053436460746,0.3163053436460746,0.3163053436460746,0.3163053436460746,0.3163053436460746,0.3085119389999754,0.30730288478328327,0.30895990702648757,0.30895990702648757,0.30730288478328327,0.3085119389999754,0.3163053436460746,0.30895990702648757,0.30406268787956386,0.28136546992241085,0.20578309053843483,0.17415327989789192,0.17782574990408498,0.18571920741485237,0.17415327989789192,0.17415327989789192,0.16706885628614254,0.16706885628614254,0.17399058270612028,0.18544970388878287,0.18544970388878287,0.16706885628614254,0.16706885628614254,0.16673015132164942,0.16651876814917824,0.16979648100182965,0.16651876814917824,0.16651876814917824,0.16706885628614254,0.16673015132164942,0.16651876814917824,0.16673015132164942,0.16706885628614254,0.16706885628614254,0.16651876814917824,0.16651876814917824,0.16706885628614254,0.16651876814917824,0.16651876814917824,0.16673015132164942,0.16651876814917824,0.16651876814917824,0.16673015132164942,0.16706885628614254,0.16706885628614254,0.16706885628614254,0.16903177619609377,0.16706885628614254,0.17399058270612028,0.17569649491716013,0.16706885628614254,0.16706885628614254,0.16706885628614254,0.16651876814917824,0.16673015132164942,0.16706885628614254,0.16651876814917824,0.16706885628614254,0.16673015132164942,0.16651876814917824,0.16706885628614254,0.16673015132164942,0.16706885628614254,0.16706885628614254,0.16706885628614254,0.16706885628614254,0.16706885628614254,0.16706885628614254,0.16651876814917824,0.16651876814917824,0.16651876814917824,0.16651876814917824,0.16651876814917824,0.16673015132164942,0.16706885628614254,0.16709038429919076,0.16651876814917824,0.16651876814917824,0.16651876814917824,0.16706885628614254,0.16673015132164942,0.16706885628614254,0.16706885628614254,0.16706885628614254,0.16706885628614254,0.16706885628614254,0.16651876814917824,0.16567703161891742,0.16567703161891742,0.16567703161891742,0.16673015132164942,0.16673015132164942,0.16651876814917824,0.16651876814917824,0.16567703161891742,0.16651876814917824,0.16651876814917824,0.16567703161891742,0.16567703161891742,0.1662570024049226,0.1662570024049226,0.16651876814917824,0.16615504810048437,0.16615504810048437,0.16615504810048437,0.16651876814917824,0.16651876814917824,0.16295833615924984,0.16615504810048437,0.16394678761336728,0.16494823089112612,0.16651876814917824,0.16556499951647374,0.16556499951647374,0.16556499951647374,0.16651876814917824,0.16181938876648377,0.15543112364317768,0.1453634457015652,0.14843451535900729,0.15111232466222496,0.1486197955206893,0.1540430073006627,0.1486197955206893,0.14843451535900729,0.14843451535900729,0.1540430073006627,0.14843451535900729,0.1540430073006627,0.1486197955206893,0.1462287598719913,0.14843451535900729,0.14843451535900729,0.14843451535900729,0.1486197955206893,0.1486197955206893,0.14843451535900729,0.14868417474352905,0.14883668484436707,0.14843451535900729,0.1486197955206893,0.1486197955206893,0.14843451535900729,0.1486197955206893,0.14843451535900729,0.1470191763256144,0.14684115778469956,0.14665402821622167,0.1470191763256144,0.14843451535900729,0.1486197955206893,0.1486197955206893,0.14843451535900729,0.14868417474352905,0.14843451535900729,0.14843451535900729,0.1486197955206893,0.1486197955206893,0.14868417474352905,0.14843451535900729,0.14843451535900729,0.14868417474352905,0.14843451535900729,0.14843451535900729,0.14868417474352905,0.14843451535900729,0.14843451535900729,0.1486197955206893,0.1486197955206893,0.14868417474352905,0.1486197955206893,0.14868417474352905,0.1486197955206893,0.14843451535900729,0.14684115778469956,0.1462812283531275,0.1462287598719913,0.1462287598719913,0.1462287598719913,0.1462287598719913,0.1453634457015652,0.14561349325819006,0.1462287598719913,0.1462287598719913,0.1462287598719913,0.1462287598719913,0.1462287598719913,0.14561349325819006,0.1481682738691037,0.1462812283531275,0.137171318983371,0.13750069530981174,0.137171318983371,0.137171318983371,0.137171318983371,0.13750069530981174,0.137171318983371,0.137171318983371,0.137171318983371,0.1342363333404797,0.1341184755779053,0.13233050547511335,0.12473423241895079,0.12473423241895079,0.1244662140339457,0.12473423241895079,0.12634957308440417,0.12910845534157075,0.13029738906289087,0.12797117239073805,0.11673601261319626,0.12105587008412455,0.12177411413693028,0.12473423241895079,0.12187583443509484,0.11867765751078921,0.120073924448404,0.12187583443509484,0.1254131501570727,0.12187583443509484,0.11128059129703267,0.11178079013464641,0.11268723393047111,0.11640181305442782,0.11579126291661303,0.12415536674122238,0.12177411413693028,0.11579126291661303,0.11717756694246703,0.120073924448404,0.11332515842593291,0.11579126291661303,0.10946256784607349,0.11182002995778978,0.11406450002109475,0.11224343748744986,0.1140030977413022,0.10946256784607349,0.11178079013464641,0.11260359565610248,0.11429050136760364,0.11128059129703267,0.10946256784607349,0.11128059129703267,0.11178079013464641,0.11178079013464641,0.11026049230937768,0.10946256784607349,0.11178079013464641,0.11178079013464641,0.11142065058562685,0.11128059129703267,0.11234328099645438,0.11128059129703267,0.11310589226510144,0.10908471957558892,0.11178079013464641,0.11280819458620947,0.10946256784607349,0.11128059129703267,0.11136836912381266,0.10983508167878037,0.11178079013464641,0.11128059129703267,0.11332515842593291,0.10204904932985781,0.10474139780548615,0.10908471957558892,0.11128059129703267,0.10036860486027228,0.10455614337799096,0.10908471957558892,0.10946256784607349,0.11128059129703267,0.11224343748744986,0.11268723393047111,0.11224343748744986,0.11136836912381266,0.11221462041611413,0.11254142041519563,0.10908471957558892,0.1092277784692151,0.10908471957558892,0.10955969899580213,0.09594406360439327,0.10021162785575158,0.0996491027736142,0.09700525577872238,0.09930917599064222,0.09381914421096355,0.08993443926295541,0.0934213157723272,0.09381914421096355,0.09060454682982859,0.09594406360439327,0.10204904932985781,0.09381914421096355,0.0915617939960955,0.09059421457361007,0.09381914421096355,0.0915617939960955,0.09363783746952828,0.09700525577872238,0.0996491027736142,0.10015899581476904,0.10204904932985781,0.09494762573559722,0.09711352493969323,0.09878611338987908,0.10204904932985781,0.10405420299821955,0.10471861401091934,0.10492343047631177,0.10471861401091934,0.10471861401091934,0.10649596361596794,0.1067265651137436,0.1067265651137436,0.1067265651137436,0.1068493340213801,0.10771209725309458,0.10771209725309458,0.10832050536607904,0.10771209725309458,0.10739635311203016,0.10832050536607904,0.10832050536607904,0.10739635311203016,0.10739635311203016,0.10739635311203016,0.10739635311203016,0.10840334951527332,0.10832050536607904,0.10739635311203016,0.10832050536607904,0.10832050536607904,0.10739635311203016,0.10832050536607904,0.10832050536607904,0.10832050536607904,0.10832050536607904,0.10832050536607904,0.10832050536607904,0.10832050536607904,0.10739635311203016,0.10832050536607904,0.10840334951527332,0.10840334951527332,0.10840334951527332,0.10840334951527332,0.10840334951527332,0.10840334951527332,0.10840334951527332,0.10840334951527332,0.10903788701417469,0.10903788701417469,0.10870409485207722,0.10908471957558892,0.10903788701417469,0.10903788701417469,0.10931304614916601,0.10934173957916943,0.10934173957916943,0.10931304614916601,0.10934173957916943,0.10908471957558892,0.10908471957558892,0.1092277784692151,0.10903788701417469,0.10903788701417469,0.10908471957558892,0.10903788701417469,0.10908471957558892,0.10903788701417469,0.10908471957558892,0.1092277784692151,0.10908471957558892,0.10968321077970962,0.11115826226784993,0.11115826226784993,0.11221462041611413,0.11173821769114396,0.11182002995778978,0.11182002995778978,0.11215628744840335,0.11182002995778978,0.11224343748744986,0.11215628744840335,0.1140030977413022,0.1140030977413022,0.11215628744840335,0.11215628744840335,0.11268723393047111,0.11260359565610248,0.11260359565610248,0.11221462041611413,0.11173821769114396,0.11128059129703267,0.10908471957558892,0.1140030977413022,0.11254142041519563,0.11580498645786083,0.11449090292497664,0.11254142041519563,0.11771936676141587,0.116323777002732,0.11513466785372314,0.11712041162946465,0.12188091892811452,0.12177411413693028,0.12202203668856719,0.1218982745519678,0.12202203668856719,0.12169650322988283,0.12169650322988283,0.12177411413693028,0.12177411413693028,0.12169650322988283,0.12169650322988283,0.12188091892811452,0.12169650322988283,0.12169650322988283,0.12202203668856719,0.12202203668856719,0.12188091892811452,0.12169650322988283,0.11712041162946465,0.12362757833838163,0.11864554818129881,0.12353004756917092,0.12202203668856719,0.12188091892811452,0.12202203668856719,0.12202203668856719,0.12202203668856719,0.12188091892811452,0.12188091892811452,0.12169650322988283,0.12169650322988283,0.12188091892811452,0.12188091892811452,0.12188091892811452,0.12169650322988283,0.12110293960669613,0.12188091892811452,0.12169650322988283,0.12188091892811452,0.12188091892811452,0.12188091892811452,0.11765422515891828,0.11712041162946465,0.11819533073055558,0.11765422515891828,0.11712041162946465,0.11712041162946465,0.11712041162946465,0.12202203668856719,0.12169650322988283,0.12188091892811452,0.12188091892811452,0.11765422515891828,0.11765422515891828,0.11765422515891828,0.12188091892811452,0.12188091892811452,0.12169650322988283,0.12188091892811452,0.12188091892811452,0.12169650322988283,0.12188091892811452,0.12188091892811452,0.12188091892811452,0.12188091892811452,0.12188091892811452,0.12188091892811452,0.12110293960669613,0.11819533073055558,0.12169650322988283,0.11712041162946465,0.11712041162946465,0.12169650322988283,0.12188091892811452,0.12188091892811452,0.11765422515891828,0.11765422515891828,0.11712041162946465,0.12188091892811452,0.11712041162946465,0.11712041162946465,0.12202203668856719,0.1218982745519678,0.12188091892811452,0.12169650322988283,0.12188091892811452,0.12169650322988283,0.12169650322988283,0.11771936676141587,0.11712041162946465,0.11771936676141587,0.11712041162946465,0.11765422515891828,0.11712041162946465,0.11712041162946465,0.11712041162946465,0.11712041162946465,0.11712041162946465,0.11712041162946465,0.11712041162946465,0.11712041162946465,0.11712041162946465)
maxHPD=c(0.2529167344962554, 0.22425569431145864,0.22425569431145864,0.22425569431145864,0.22425569431145864,0.22425569431145864,0.22425569431145864,0.22425569431145864,0.22425569431145864,0.22425569431145864,0.22425569431145864,0.22425569431145864,0.22425569431145864,0.22425569431145864,0.22425569431145864,0.22425569431145864,0.22425569431145864,0.22425569431145864,0.22425569431145864,0.22425569431145864,0.22425569431145864,0.22425569431145864,0.22425569431145864,0.22425569431145864,0.22426181333448506,0.22444371044331599,0.22444371044331599,0.22444371044331599,0.22426181333448506,0.22399704230792758,0.22425569431145864,0.22426181333448506,0.22399704230792758,0.22425569431145864,0.22425569431145864,0.22426181333448506,0.22444371044331599,0.22444371044331599,0.22444371044331599,0.22444371044331599,0.22426181333448506,0.22444371044331599,0.22426181333448506,0.22426181333448506,0.22399704230792758,0.22399704230792758,0.22426181333448506,0.22399704230792758,0.22399704230792758,0.2236308998714009,0.22259666990446808,0.22399704230792758,0.22399704230792758,0.21835157904201966,0.21829336002208355,0.21296277159331123,0.2127923471421544,0.2127923471421544,0.2120830115000159,0.2120830115000159,0.2113402706325543,0.21211936897017983,0.2127923471421544,0.2120830115000159,0.21205632666885563,0.21187720357609208,0.21126519111747732,0.21103795691936264,0.21055683922926788,0.21026896027704972,0.2057596801368559,0.20502300099202733,0.20439367399322636,0.20207005587938737,0.20200574139708158,0.20159989668621922,0.2014400069317585,0.19918107282949304,0.1988500536122358,0.1987612651143176,0.19808904095430319,0.1977903188247616,0.19733163019747413,0.19803415394943874,0.1977903188247616,0.1979172306346658,0.1977903188247616,0.1977903188247616,0.19766244799064883,0.19748250007654036,0.19733163019747413,0.19727744564771915,0.19727744564771915,0.1971120716776624,0.1970634304868658,0.1970634304868658,0.19698071475560466,0.196843220391032,0.1967859844467637,0.1967244167367256,0.19808904095430319,0.19808904095430319,0.1979172306346658,0.1977903188247616,0.1977903188247616,0.1977903188247616,0.1977903188247616,0.19480457200869516,0.19480457200869516,0.1947859520371188,0.1947859520371188,0.19467382551230472,0.19467382551230472,0.19467382551230472,0.19467382551230472,0.19464171265929342,0.19464171265929342,0.19480457200869516,0.19480457200869516,0.19480457200869516,0.19497385740447343,0.19886893937582478,0.19497385740447343,0.19497385740447343,0.19497385740447343,0.19497385740447343,0.19886893937582478,0.19886893937582478,0.19521616856427149,0.19521616856427149,0.19521616856427149,0.19521616856427149,0.19521616856427149,0.19521616856427149,0.19521616856427149,0.19521616856427149,0.19521616856427149,0.19521616856427149,0.19521616856427149,0.19497385740447343,0.19497385740447343,0.19480457200869516,0.19480457200869516,0.19480457200869516,0.19480457200869516,0.19480457200869516,0.19480457200869516,0.19480457200869516,0.19497385740447343,0.19480457200869516,0.19480457200869516,0.19497385740447343,0.19497385740447343,0.19497385740447343,0.19480457200869516,0.19497385740447343,0.19497385740447343,0.19497385740447343,0.19497385740447343,0.19497385740447343,0.19497385740447343,0.19521616856427149,0.19521616856427149,0.19521616856427149,0.19521616856427149,0.19521616856427149,0.19521616856427149,0.19521616856427149,0.19521616856427149,0.19521616856427149,0.19521616856427149,0.19521616856427149,0.19497385740447343,0.19890560905023588,0.19890560905023588,0.19890560905023588,0.19497385740447343,0.19497385740447343,0.19497385740447343,0.19497385740447343,0.19497385740447343,0.19480457200869516,0.19480457200869516,0.19890560905023588,0.19808904095430319,0.19808904095430319,0.19818167267616324,0.1947859520371188,0.19818167267616324,0.1947859520371188,0.19818167267616324,0.19769736806378924,0.19769736806378924,0.1977903188247616,0.1978022836483298,0.1978022836483298,0.1978022836483298,0.1978022836483298,0.1978022836483298,0.1978022836483298,0.1978022836483298,0.1978022836483298,0.19808904095430319,0.19808904095430319,0.19818167267616324,0.1967859844467637,0.1967244167367256,0.1967859844467637,0.1967859844467637,0.19704237381579515,0.1970634304868658,0.1971120716776624,0.19746131472653797,0.19766244799064883,0.1977903188247616,0.1979172306346658,0.19818167267616324,0.19871158428263902,0.19890560905023588,0.19886893937582478,0.20159989668621922,0.20159989668621922,0.20175578047855308,0.20207005587938737,0.20159989668621922,0.20159989668621922,0.20159989668621922,0.20159989668621922,0.20159989668621922,0.20175578047855308,0.20199423849064807,0.20207005587938737,0.20207005587938737,0.20207005587938737,0.20199423849064807,0.20207005587938737,0.20324119467981347,0.20364996693949153,0.2039261415517335,0.2039261415517335,0.20437328887716621,0.204408669820271,0.204408669820271,0.20464091029353995,0.20483127639168247,0.205406813259351,0.20547217549867175,0.2057596801368559,0.20547217549867175,0.2057596801368559,0.21020601967771732,0.2104249972011342,0.210690007058277,0.21115919977979264,0.210690007058277,0.21187720357609208,0.21206797835750968,0.2123208848106812,0.21236856232840096,0.21296277159331123,0.2131342477748198,0.21016733576194002,0.21031503613800015,0.21057805245059205,0.210690007058277,0.21126519111747732,0.2115386082329333,0.2120830115000159,0.2123208848106812,0.21270309730453496,0.21296277159331123,0.2131342477748198,0.21383097955866617,0.21383097955866617,0.21270309730453496,0.21320637870635709,0.21364340771390233,0.21296277159331123,0.21364340771390233,0.21468906473143798,0.21385842179292197,0.21977347274219416,0.21980171089812714,0.22095264511916737,0.22112070552910676,0.2216306012293015,0.22188685481564752,0.22203419720872772,0.22235505072391581,0.22216210978535894,0.2224352979418077,0.2222994997913351,0.2224352979418077,0.22258629408445585,0.22395566914295223,0.22395566914295223,0.2247785663959145,0.22603630567956845,0.22811874593743817,0.2308537621295254,0.2314863958435406,0.23055535271271776,0.23379135236281726,0.23616740580271878,0.23934216027371433,0.2425687519656378,0.2465854644555204,0.25008308711838595,0.25363087101522314,0.2602498196298149,0.26217058571287666,0.2704844413133698,0.2704844413133698,0.28022057388290494,0.2807015664628675,0.3017881839354432,0.3100807940628108,0.33041166478725775,0.3714928918406708,0.3833091452443047,0.403371075719735,0.414977075233603,0.4350661933937242,0.44948170646460783,0.46161485653544937,0.4730896730715742,0.4883767205073437,0.5059473529483374,0.5109214459411362,0.5229942097456894,0.5353764893596407,0.535337101123588,0.535535723004203,0.5370079785487827,0.5409707865594086,0.5410639644660424,0.5410885564957995,0.5410885564957995,0.5410885564957995,0.5411957164426827,0.5410885564957995,0.5410885564957995,0.5409707865594086,0.5485092973567102,0.5486241706894301,0.5502823952045567,0.5557728387029998,0.5627140255567431,0.574327158361692,0.5730380689218207,0.5785920494030552,0.5785170530103693,0.580511580366918,0.5901092984919313,0.5939113752928001,0.5920466648162009,0.5991580920400271,0.5991580920400271,0.6080908231078137,0.6148066890178633,0.6309963218154845,0.6476022144892118,0.6530422834038416,0.6656381427300663,0.6832615319552019,0.6971677269367107,0.7333080042363924,0.787879468295919,0.8988195464139263,0.9842227960585693,1.098026542909243,1.202344853332025,1.1981749154875296,1.1925232345078636,1.202344853332025,1.202344853332025,1.202344853332025,1.203262505739864,1.203262505739864,1.2046360070597573,1.1986879411277263,1.1986879411277263,1.2008191354457545,1.202344853332025,1.2046360070597573,1.2112753809744239,1.2261921003455718,1.2286352083768899,1.2396316987849068,1.2346202503797956,1.1565170056422824,1.0919401471423615,1.0462157236078784,1.0303117325031357,0.9821783862651305,0.9563006828373815,0.9294545200048958,0.9089994095804206,0.9067642862914425,0.9063274553234799,0.9002355731951761,0.8732368741689496,0.8680527828783032,0.862102476169613,0.856697247922327,0.8555384672002557,0.8482255316324105,0.8464525536711144,0.8462273703730623,0.8432529397061104,0.8414582528316018,0.8400615842001274,0.8400326265950905,0.8387067150873159,0.8357931521898883,0.834080105144995,0.8324744901697099,0.8311326843905535,0.8287739018012245,0.8287739018012245,0.8257691205994517,0.8232386584292966,0.8232386584292966,0.8223118528293263,0.8210828016693076,0.8208363370137899,0.822066236444385,0.8187906322460076,0.8245532041288245,0.8245532041288245,0.8139680489341633,0.8116569105826363,0.8102927250298319,0.8076122612549156,0.8054262171885046,0.8025963800209568,0.7994245431759929,0.7986212914674744,0.7975873556187342,0.7959854082721202,0.7955644775528204,0.7937387346523143,0.7923854450483685,0.7916713090568515,0.7911050653405561,0.7907675210095311,0.7904336551113277,0.7902803703011342,0.7896571212505619,0.7896571212505619,0.7896571212505619,0.7896571212505619,0.787879468295919,0.787879468295919,0.7877820666853014,0.7872719940608142,0.786227935499653,0.7843434435371966,0.7843434435371966,0.7843434435371966,0.7843434435371966,0.7843434435371966,0.7842379948065159,0.7842379948065159,0.7843434435371966,0.7843434435371966,0.7830653385680516,0.7816117876266906,0.7816117876266906,0.7816117876266906,0.7816117876266906,0.7816117876266906,0.7816117876266906,0.7816117876266906,0.7816117876266906,0.7830653385680516,0.7816117876266906,0.7816117876266906,0.7816117876266906,0.7806983856194197,0.7793357492447436,0.7793357492447436,0.7793357492447436,0.7791572112794394,0.7791572112794394,0.7793357492447436,0.7791572112794394,0.7741700119725557,0.7759180400410123,0.7741700119725557,0.7741700119725557,0.7729037471056165,0.7699217716992096,0.7694929246557544,0.7686593522160179,0.7686593522160179,0.7624558578661933,0.7531345279098693,0.7412894442616732,0.7376552312225233,0.7333080042363924,0.721588495426105,0.721588495426105,0.7112062424544205,0.7038831411464932,0.6979798403635054,0.6981763322565677,0.6899203076712142,0.6918629396196312,0.6832100866221793,0.6785488139956931,0.6773344516632159,0.6759771897215009,0.6743279614643183,0.6723925300863139,0.6714991132635036,0.6699518864834839,0.6695230487787105,0.6672833536950855,0.6656381427300663,0.665414868397175,0.6642965882861014,0.663901624055152,0.663901624055152,0.6634131054791724,0.6605310872542229,0.6605310872542229,0.6605310872542229,0.6605310872542229,0.660834490932475,0.6605310872542229,0.6605310872542229,0.65991975294262,0.6605310872542229,0.6594069940702035,0.6594069940702035,0.659789675110361,0.659789675110361,0.6605310872542229,0.65991975294262,0.65991975294262,0.6605310872542229,0.65991975294262,0.65991975294262,0.6605310872542229,0.65991975294262,0.65991975294262,0.65991975294262,0.65991975294262,0.6605310872542229,0.6605310872542229,0.6605310872542229,0.6605310872542229,0.6605310872542229,0.65991975294262,0.6594069940702035,0.6596912755186034,0.6594069940702035,0.6596912755186034,0.659789675110361,0.6594069940702035,0.659789675110361,0.6605310872542229,0.65991975294262,0.6596912755186034,0.65991975294262,0.659789675110361,0.6586330397161686,0.660834490932475,0.6594069940702035,0.6498660429154112,0.6498660429154112,0.6498660429154112,0.6498660429154112,0.64983317495439,0.6507450599261814,0.6496506358447969,0.64983317495439,0.6506548539821438,0.6477869423724266,0.647927188735802,0.644703504833404,0.6366236708379033,0.6355820458277028,0.6324724570443514,0.6309963218154845,0.6309963218154845,0.6312002971485363,0.6308345268435859,0.6255289939601015,0.6139047721593919,0.616610384922809,0.6130920025443362,0.6139047721593919,0.6094128201126148,0.6036815331100525,0.6033609692987146,0.6024964680438316,0.6015240087266198,0.5946180920452819,0.5804071308564523,0.5775494862661545,0.5727321574533604,0.5729501607582825,0.5688461553137313,0.574327158361692,0.5698162036813031,0.5595379814840818,0.5594340746914883,0.5604281625868108,0.5508602968700967,0.5508602968700967,0.5414068976566795,0.5414068976566795,0.5414068976566795,0.5375146201098001,0.5382659139914164,0.5314270201718607,0.5316705754363279,0.5313301811129911,0.5314270201718607,0.5273167456490345,0.5226399605968188,0.52242443137568,0.5211397720648672,0.519051280919861,0.5153200601418962,0.5111867340006992,0.5099030148306868,0.5061463366560526,0.5027940070270892,0.5010478422909541,0.500364007843252,0.49678479615905236,0.4965751623986792,0.4887768369697471,0.4887768369697471,0.4877481391003194,0.4818594076835605,0.4817405418681965,0.4806486992359413,0.4777606858009613,0.4777606858009613,0.47410855491492365,0.47410855491492365,0.4604633806073289,0.4606712188441771,0.4622532435286293,0.4606712188441771,0.4468401964910391,0.4468401964910391,0.4483461945110744,0.4468401964910391,0.4468401964910391,0.44581528496952677,0.4446988589759453,0.44130800138458554,0.43880044243482297,0.4369896686091183,0.43660487366394135,0.4306016918298208,0.42835094419311925,0.4233406752872068,0.42179969241610793,0.4033272232044738,0.4033272232044738,0.39865457022076667,0.39152073718022906,0.3876442625102479,0.3756318900779519,0.36075056902688624,0.3536841826548925,0.34501655129993547,0.33274325766104856,0.3316186950331813,0.33266611076472785,0.3189884063204609,0.3099352152606162,0.304709601838679,0.30403121114423587,0.29924534614505066,0.2989706744850744,0.2989706744850744,0.2989706744850744,0.2980642715267766,0.2986128171742358,0.28806973895633836,0.2876537188980831,0.2876537188980831,0.2876537188980831,0.2882481857940264,0.2876537188980831,0.2869907154875182,0.2869907154875182,0.2869907154875182,0.2882481857940264,0.2876324055166378,0.2876537188980831,0.2876537188980831,0.2876537188980831,0.2876537188980831,0.2876537188980831,0.28806973895633836,0.2876537188980831,0.2870244127454427,0.2876537188980831,0.2876537188980831,0.2870244127454427,0.2870244127454427,0.2870244127454427,0.2870244127454427,0.2876537188980831,0.2876537188980831,0.2870244127454427,0.28806973895633836,0.28806973895633836,0.2870244127454427,0.28806973895633836,0.28806973895633836,0.28806973895633836,0.28806973895633836,0.28806973895633836,0.28806973895633836,0.28806973895633836,0.2870244127454427,0.2876537188980831,0.2876537188980831,0.2876537188980831,0.2876537188980831,0.2876537188980831,0.2876537188980831,0.2876537188980831,0.2876537188980831,0.2876537188980831,0.28806973895633836,0.28806973895633836,0.2876537188980831,0.2876537188980831,0.2876537188980831,0.2876537188980831,0.2876537188980831,0.2876537188980831,0.2876537188980831,0.2876537188980831,0.2876537188980831,0.2869907154875182,0.2869907154875182,0.2869907154875182,0.2866606501867967,0.2866606501867967,0.2869907154875182,0.2866606501867967,0.2864043231967732,0.2864043231967732,0.2864043231967732,0.2864043231967732,0.2864043231967732,0.2864043231967732,0.2876537188980831,0.2869907154875182,0.2876537188980831,0.2869907154875182,0.2876537188980831,0.2876537188980831,0.2876537188980831,0.2876537188980831,0.2876537188980831,0.2869907154875182,0.28806973895633836,0.28806973895633836,0.2866606501867967,0.2869907154875182,0.2876537188980831,0.2876537188980831,0.2876537188980831,0.2876537188980831,0.2876537188980831,0.288148167000833,0.2876537188980831,0.2947091080458001,0.29454194594165045,0.2981492222481454,0.2980642715267766,0.29843768713633523,0.3048744697692955,0.304709601838679,0.30554234794383356,0.3100807940628108,0.31634003337165467,0.31634003337165467,0.31869545998440146,0.31869545998440146,0.31869545998440146,0.31869545998440146,0.31909373869541185,0.3193351239072186,0.32020003513317347,0.32020003513317347,0.3211291820271748,0.3219043125893918,0.3221069734373378,0.3221069734373378,0.3228079888199495,0.3228079888199495,0.32288086131096083,0.32411498734954103,0.3205978894105064,0.32732490934057185,0.32295399552193754,0.3279559416227516,0.32684279124163884,0.3267608596473504,0.32729202730557433,0.32732490934057185,0.32729202730557433,0.32729202730557433,0.3279559416227516,0.3279559416227516,0.32965079277528825,0.3304211537807025,0.33081867218901545,0.33086177096087155,0.3316186950331813,0.33207790490089745,0.33316659760403333,0.33329905186859565,0.33382307724214755,0.3344812854671889,0.33513300452385764,0.3316186950331813,0.3316186950331813,0.3344812854671889,0.3344812854671889,0.33501096756081156,0.33596635008754616,0.3367490881016048,0.34278427584905724,0.3432901132658679,0.3446930019170772,0.34485799414216795,0.3432901132658679,0.34491824944841826,0.3453837803249978,0.3509933962934321,0.3521202715131607,0.3539247903870963,0.35580081247225054,0.35646182606468163,0.35712955728067347,0.35825327830692644,0.36005511992655787,0.36154447565340925,0.3634646611266426,0.3634867218362945,0.36525072425413413,0.36525072425413413,0.3638682915937138,0.36808295721991907,0.364434924670658,0.36459840072542543,0.3698518112872127,0.37069285698012344,0.3708132332109141,0.36808295721991907,0.36808295721991907,0.36868956535861713,0.373696830998024,0.36868956535861713,0.36868956535861713,0.3739652943187594,0.3739652943187594,0.3746425703270545,0.37492193378688576,0.3758335286922355,0.3760916312722007,0.377449768567047,0.3739652943187594,0.3739652943187594,0.3739652943187594,0.3739652943187594,0.37492193378688576,0.37492193378688576,0.37492193378688576,0.3760916312722007,0.3760916312722007,0.3760916312722007,0.3760916312722007,0.3760916312722007,0.3760916312722007,0.3760916312722007)
#time=time[4:length(time)]
#rate=rate[4:length(rate)]
#minHPD=minHPD[4:length(minHPD)]
#maxHPD=maxHPD[4:length(maxHPD)]

plot(c(seq(-290,0,by=1),0),rep(2,length(c(seq(290,0,by=-1),0))), xlab="", ylab="Rates (events/Myr/lineage)", xlim=c(-270,-230), ylim=c(0,0.8), type="l", col="white",lwd="1",las="1",cex.axis="1",cex.main="1",cex.lab="1",bty="n", main="A", axes=F)
rect(-323.2,-0.02,-298.9,300, col="white", border=NA)
rect(-298.9,-0.02,-272.95,300, col="whitesmoke", border=NA)
rect(-272.95,-0.02,-259.1,300, col="white", border=NA)
rect(-259.1,-0.02,-251.9,300, col="whitesmoke", border=NA)
rect(-251.9,-0.02,-247.2,300, col="white", border=NA)
rect(-247.2,-0.02,-237,300, col="whitesmoke", border=NA)
rect(-237,-0.02,-201.3,300, col="white", border=NA)
rect(-201.3,-0.02,-174.1,300, col="whitesmoke", border=NA)
rect(-174.1,-0.02,-163.5,300, col="white", border=NA)
rect(-163.5,-0.02,-145,300, col="whitesmoke", border=NA)
rect(-145,-0.02,-100.5,300, col="white", border=NA)
rect(-100.5,-0.02,-66,300, col="whitesmoke", border=NA)
rect(-66,-0.02,-56,300, col="white", border=NA)
rect(-56,-0.02,-33.9,300, col="whitesmoke", border=NA)
rect(-33.9,-0.02,-23.03,300, col="white", border=NA)
rect(-23.03,-0.02,-5.33,300, col="whitesmoke", border=NA)
rect(-5.33,-0.02,-2.58,300, col="white", border=NA)
rect(-2.58,-0.02,0,300, col="whitesmoke", border=NA)

rect(-261.28,-3,-259.51,300, col=alpha('#ffaf03',0.2), border=NA)
rect(-234.5,-3,-232,300, col=alpha('#ffaf03',0.2), border=NA)
abline(v=c(-251.902),col="red",lty="dashed",lwd="2")
axis(side=1, seq(-280, -220, by=10), col="black",col.axis="black",las=1)
axis(side=2, seq(0, 0.8, by=0.2), col="black",col.axis="black",las=2)

legend("topleft", bty="n", c("Origination rate"),lwd="3",col=c("#4c4cec"), cex=1)

lines(time,time,type = 'n')
polygon(c(time, rev(time)), c(maxHPD, rev(minHPD)), col = alpha('#4c4cec',0.3), border = NA)
lines(time,rate, col = '#4c4cec', lwd=2)

add_geochrono(0, -0.15)


# Frequency of shift in speciation rate
mids=c(-0.15287499999999998, -0.45862499999999995,-0.7643749999999999,-1.070125,-1.3758749999999997,-1.681625,-1.9873750000000001,-2.293125,-2.5988749999999996,-2.904625,-3.210375,-3.5161249999999997,-3.8218749999999995,-4.127625,-4.433375,-4.739125,-5.044874999999999,-5.350624999999999,-5.656375,-5.9621249999999995,-6.267874999999999,-6.573625,-6.879375,-7.185124999999999,-7.490874999999999,-7.796624999999999,-8.102374999999999,-8.408125,-8.713875,-9.019625,-9.325375,-9.631124999999999,-9.936874999999999,-10.242624999999999,-10.548374999999998,-10.854124999999998,-11.159875,-11.465625,-11.771374999999999,-12.077124999999999,-12.382874999999999,-12.688624999999998,-12.994374999999998,-13.300125,-13.605875,-13.911624999999999,-14.217374999999999,-14.523124999999999,-14.828874999999998,-15.134624999999998,-15.440374999999998,-15.746124999999997,-16.051874999999995,-16.357624999999995,-16.663374999999995,-16.969125,-17.274874999999998,-17.580624999999998,-17.886374999999997,-18.192124999999997,-18.497874999999997,-18.803624999999997,-19.109374999999996,-19.415124999999996,-19.720874999999996,-20.026624999999996,-20.332374999999995,-20.638124999999995,-20.943874999999995,-21.249624999999995,-21.555374999999994,-21.861124999999994,-22.166874999999997,-22.472624999999997,-22.778374999999997,-23.084124999999997,-23.389874999999996,-23.695624999999996,-24.001374999999996,-24.307124999999996,-24.612874999999995,-24.918624999999995,-25.224374999999995,-25.530124999999995,-25.835874999999994,-26.141624999999994,-26.447374999999994,-26.753124999999997,-27.058874999999997,-27.364624999999997,-27.670374999999996,-27.976124999999996,-28.281874999999996,-28.587624999999996,-28.893374999999995,-29.199124999999995,-29.504874999999995,-29.810624999999995,-30.116374999999994,-30.422124999999994,-30.727874999999994,-31.033624999999994,-31.339374999999993,-31.645124999999993,-31.950874999999996,-32.25662499999999,-32.562374999999996,-32.86812499999999,-33.173874999999995,-33.47962499999999,-33.785374999999995,-34.091125,-34.396874999999994,-34.702625,-35.008374999999994,-35.314125,-35.61987499999999,-35.925625,-36.23137499999999,-36.537124999999996,-36.84287499999999,-37.148624999999996,-37.45437499999999,-37.760124999999995,-38.06587499999999,-38.371624999999995,-38.67737499999999,-38.983124999999994,-39.288875,-39.59462499999999,-39.900375,-40.20612499999999,-40.511874999999996,-40.81762499999999,-41.123374999999996,-41.42912499999999,-41.734874999999995,-42.04062499999999,-42.346374999999995,-42.65212499999999,-42.957874999999994,-43.26362499999999,-43.569374999999994,-43.87512499999999,-44.18087499999999,-44.486625,-44.79237499999999,-45.098124999999996,-45.40387499999999,-45.709624999999996,-46.01537499999999,-46.321124999999995,-46.62687499999999,-46.932624999999994,-47.23837499999999,-47.544124999999994,-47.84987499999999,-48.15562499999999,-48.46137499999999,-48.76712499999999,-49.072874999999996,-49.37862499999999,-49.684374999999996,-49.99012499999999,-50.295874999999995,-50.60162499999999,-50.907374999999995,-51.21312499999999,-51.518874999999994,-51.82462499999999,-52.130374999999994,-52.43612499999999,-52.74187499999999,-53.04762499999999,-53.35337499999999,-53.659124999999996,-53.96487499999999,-54.270624999999995,-54.57637499999999,-54.882124999999995,-55.18787499999999,-55.493624999999994,-55.79937499999999,-56.105124999999994,-56.41087499999999,-56.71662499999999,-57.02237499999999,-57.32812499999999,-57.63387499999999,-57.93962499999999,-58.24537499999999,-58.55112499999999,-58.856874999999995,-59.16262499999999,-59.468374999999995,-59.77412499999999,-60.079874999999994,-60.38562499999999,-60.691374999999994,-60.99712499999999,-61.30287499999999,-61.60862499999999,-61.91437499999999,-62.22012499999999,-62.52587499999999,-62.83162499999999,-63.13737499999999,-63.44312499999999,-63.74887499999999,-64.054625,-64.360375,-64.666125,-64.971875,-65.277625,-65.583375,-65.88912499999999,-66.194875,-66.500625,-66.806375,-67.11212499999999,-67.417875,-67.723625,-68.029375,-68.335125,-68.640875,-68.946625,-69.252375,-69.558125,-69.863875,-70.169625,-70.475375,-70.781125,-71.08687499999999,-71.392625,-71.698375,-72.004125,-72.30987499999999,-72.615625,-72.921375,-73.227125,-73.532875,-73.838625,-74.144375,-74.450125,-74.755875,-75.06162499999999,-75.367375,-75.673125,-75.978875,-76.28462499999999,-76.590375,-76.896125,-77.201875,-77.50762499999999,-77.813375,-78.119125,-78.424875,-78.730625,-79.03637499999999,-79.342125,-79.647875,-79.953625,-80.25937499999999,-80.565125,-80.870875,-81.176625,-81.48237499999999,-81.788125,-82.093875,-82.399625,-82.70537499999999,-83.01112499999999,-83.316875,-83.622625,-83.928375,-84.23412499999999,-84.539875,-84.845625,-85.151375,-85.45712499999999,-85.762875,-86.068625,-86.374375,-86.68012499999999,-86.985875,-87.291625,-87.597375,-87.90312499999999,-88.20887499999999,-88.514625,-88.820375,-89.126125,-89.43187499999999,-89.737625,-90.043375,-90.349125,-90.65487499999999,-90.960625,-91.266375,-91.572125,-91.87787499999999,-92.18362499999999,-92.489375,-92.795125,-93.100875,-93.40662499999999,-93.712375,-94.018125,-94.323875,-94.62962499999999,-94.935375,-95.241125,-95.546875,-95.85262499999999,-96.15837499999999,-96.464125,-96.769875,-97.07562499999999,-97.38137499999999,-97.687125,-97.992875,-98.298625,-98.60437499999999,-98.910125,-99.215875,-99.521625,-99.82737499999999,-100.13312499999999,-100.438875,-100.744625,-101.05037499999999,-101.35612499999999,-101.661875,-101.967625,-102.27337499999999,-102.57912499999999,-102.884875,-103.190625,-103.496375,-103.80212499999999,-104.10787499999999,-104.413625,-104.719375,-105.02512499999999,-105.33087499999999,-105.636625,-105.942375,-106.24812499999999,-106.55387499999999,-106.859625,-107.165375,-107.471125,-107.77687499999999,-108.082625,-108.388375,-108.694125,-108.99987499999999,-109.30562499999999,-109.611375,-109.917125,-110.22287499999999,-110.52862499999999,-110.834375,-111.140125,-111.44587499999999,-111.75162499999999,-112.057375,-112.363125,-112.668875,-112.97462499999999,-113.28037499999999,-113.586125,-113.891875,-114.19762499999999,-114.50337499999999,-114.809125,-115.114875,-115.42062499999999,-115.72637499999999,-116.032125,-116.337875,-116.64362499999999,-116.94937499999999,-117.25512499999999,-117.560875,-117.866625,-118.17237499999999,-118.47812499999999,-118.783875,-119.089625,-119.39537499999999,-119.70112499999999,-120.006875,-120.312625,-120.61837499999999,-120.92412499999999,-121.22987499999999,-121.535625,-121.84137499999999,-122.14712499999999,-122.45287499999999,-122.758625,-123.064375,-123.37012499999999,-123.67587499999999,-123.981625,-124.287375,-124.59312499999999,-124.89887499999999,-125.204625,-125.510375,-125.81612499999999,-126.12187499999999,-126.42762499999999,-126.733375,-127.03912499999998,-127.34487499999999,-127.65062499999999,-127.95637499999998,-128.262125,-128.567875,-128.873625,-129.179375,-129.48512499999998,-129.790875,-130.096625,-130.40237499999998,-130.708125,-131.01387499999998,-131.319625,-131.625375,-131.93112499999998,-132.236875,-132.542625,-132.848375,-133.154125,-133.45987499999998,-133.765625,-134.071375,-134.37712499999998,-134.682875,-134.98862499999998,-135.294375,-135.600125,-135.90587499999998,-136.211625,-136.517375,-136.823125,-137.128875,-137.43462499999998,-137.740375,-138.046125,-138.35187499999998,-138.657625,-138.96337499999998,-139.269125,-139.574875,-139.88062499999998,-140.186375,-140.492125,-140.79787499999998,-141.103625,-141.40937499999998,-141.715125,-142.020875,-142.32662499999998,-142.632375,-142.93812499999999,-143.243875,-143.549625,-143.85537499999998,-144.161125,-144.466875,-144.77262499999998,-145.078375,-145.38412499999998,-145.689875,-145.995625,-146.30137499999998,-146.607125,-146.91287499999999,-147.218625,-147.524375,-147.83012499999998,-148.135875,-148.441625,-148.74737499999998,-149.053125,-149.35887499999998,-149.664625,-149.970375,-150.27612499999998,-150.581875,-150.88762499999999,-151.19337499999997,-151.499125,-151.80487499999998,-152.110625,-152.416375,-152.72212499999998,-153.027875,-153.33362499999998,-153.639375,-153.945125,-154.25087499999998,-154.556625,-154.862375,-155.16812499999997,-155.473875,-155.77962499999998,-156.085375,-156.391125,-156.69687499999998,-157.002625,-157.30837499999998,-157.614125,-157.919875,-158.22562499999998,-158.531375,-158.837125,-159.14287499999998,-159.448625,-159.75437499999998,-160.060125,-160.365875,-160.67162499999998,-160.977375,-161.28312499999998,-161.588875,-161.894625,-162.20037499999998,-162.506125,-162.811875,-163.11762499999998,-163.423375,-163.72912499999998,-164.034875,-164.340625,-164.64637499999998,-164.952125,-165.25787499999998,-165.56362499999997,-165.869375,-166.17512499999998,-166.480875,-166.786625,-167.09237499999998,-167.398125,-167.70387499999998,-168.009625,-168.315375,-168.62112499999998,-168.926875,-169.23262499999998,-169.53837499999997,-169.844125,-170.14987499999998,-170.455625,-170.761375,-171.06712499999998,-171.372875,-171.67862499999998,-171.984375,-172.290125,-172.59587499999998,-172.901625,-173.20737499999998,-173.51312499999997,-173.818875,-174.12462499999998,-174.430375,-174.736125,-175.04187499999998,-175.347625,-175.65337499999998,-175.95912499999997,-176.264875,-176.57062499999998,-176.876375,-177.18212499999998,-177.48787499999997,-177.793625,-178.09937499999998,-178.405125,-178.710875,-179.01662499999998,-179.322375,-179.62812499999998,-179.93387499999997,-180.239625,-180.54537499999998,-180.851125,-181.15687499999999,-181.46262499999997,-181.768375,-182.07412499999998,-182.379875,-182.685625,-182.99137499999998,-183.297125,-183.60287499999998,-183.90862499999997,-184.214375,-184.52012499999998,-184.825875,-185.13162499999999,-185.43737499999997,-185.743125,-186.04887499999998,-186.354625,-186.660375,-186.96612499999998,-187.271875,-187.57762499999998,-187.88337499999997,-188.189125,-188.49487499999998,-188.800625,-189.10637499999999,-189.41212499999997,-189.717875,-190.02362499999998,-190.32937499999997,-190.635125,-190.94087499999998,-191.246625,-191.55237499999998,-191.85812499999997,-192.163875,-192.46962499999998,-192.775375,-193.081125,-193.38687499999997,-193.692625,-193.99837499999998,-194.30412499999997,-194.609875,-194.91562499999998,-195.221375,-195.52712499999998,-195.83287499999997,-196.138625,-196.44437499999998,-196.750125,-197.055875,-197.36162499999998,-197.667375,-197.97312499999998,-198.27887499999997,-198.584625,-198.89037499999998,-199.196125,-199.50187499999998,-199.80762499999997,-200.113375,-200.41912499999998,-200.724875,-201.030625,-201.33637499999998,-201.642125,-201.94787499999998,-202.25362499999997,-202.559375,-202.86512499999998,-203.170875,-203.47662499999998,-203.78237499999997,-204.088125,-204.39387499999998,-204.69962499999997,-205.005375,-205.31112499999998,-205.616875,-205.92262499999998,-206.22837499999997,-206.534125,-206.83987499999998,-207.145625,-207.45137499999998,-207.75712499999997,-208.062875,-208.36862499999998,-208.67437499999997,-208.980125,-209.28587499999998,-209.591625,-209.89737499999998,-210.20312499999997,-210.508875,-210.81462499999998,-211.120375,-211.42612499999998,-211.73187499999997,-212.037625,-212.34337499999998,-212.64912499999997,-212.954875,-213.26062499999998,-213.566375,-213.87212499999998,-214.17787499999997,-214.483625,-214.78937499999998,-215.095125,-215.40087499999998,-215.70662499999997,-216.012375,-216.31812499999998,-216.62387499999997,-216.929625,-217.23537499999998,-217.541125,-217.84687499999998,-218.15262499999997,-218.458375,-218.76412499999998,-219.06987499999997,-219.37562499999999,-219.68137499999997,-219.987125,-220.29287499999998,-220.59862499999997,-220.904375,-221.21012499999998,-221.515875,-221.82162499999998,-222.12737499999997,-222.433125,-222.73887499999998,-223.04462499999997,-223.35037499999999,-223.65612499999997,-223.961875,-224.26762499999998,-224.57337499999997,-224.879125,-225.18487499999998,-225.490625,-225.79637499999998,-226.10212499999997,-226.407875,-226.71362499999998,-227.01937499999997,-227.32512499999999,-227.63087499999997,-227.936625,-228.24237499999998,-228.54812499999997,-228.853875,-229.15962499999998,-229.46537499999997,-229.77112499999998,-230.07687499999997,-230.382625,-230.68837499999998,-230.99412499999997,-231.299875,-231.60562499999997,-231.911375,-232.21712499999998,-232.52287499999997,-232.828625,-233.13437499999998,-233.44012499999997,-233.74587499999998,-234.05162499999997,-234.357375,-234.66312499999998,-234.96887499999997,-235.274625,-235.58037499999998,-235.886125,-236.19187499999998,-236.49762499999997,-236.803375,-237.10912499999998,-237.41487499999997,-237.72062499999998,-238.02637499999997,-238.332125,-238.63787499999998,-238.94362499999997,-239.249375,-239.55512499999998,-239.860875,-240.16662499999998,-240.47237499999997,-240.778125,-241.08387499999998,-241.38962499999997,-241.69537499999998,-242.00112499999997,-242.306875,-242.61262499999998,-242.91837499999997,-243.224125,-243.52987499999998,-243.83562499999996,-244.14137499999998,-244.44712499999997,-244.752875,-245.05862499999998,-245.36437499999997,-245.67012499999998,-245.97587499999997,-246.281625,-246.58737499999998,-246.89312499999997,-247.198875,-247.50462499999998,-247.81037499999996,-248.11612499999998,-248.42187499999997,-248.727625,-249.03337499999998,-249.33912499999997,-249.64487499999998,-249.95062499999997,-250.256375,-250.56212499999998,-250.86787499999997,-251.173625,-251.47937499999998,-251.78512499999997,-252.09087499999998,-252.39662499999997,-252.702375,-253.00812499999998,-253.31387499999997,-253.61962499999998,-253.92537499999997,-254.23112499999996,-254.53687499999998,-254.84262499999997,-255.148375,-255.45412499999998,-255.75987499999997,-256.06562499999995,-256.371375,-256.677125,-256.982875,-257.28862499999997,-257.59437499999996,-257.900125,-258.205875,-258.511625,-258.81737499999997,-259.12312499999996,-259.428875,-259.734625,-260.040375,-260.346125,-260.65187499999996,-260.95762499999995,-261.263375,-261.569125,-261.874875,-262.18062499999996,-262.48637499999995,-262.792125,-263.097875,-263.403625,-263.70937499999997,-264.01512499999995,-264.320875,-264.626625,-264.932375,-265.23812499999997,-265.54387499999996,-265.849625,-266.155375,-266.461125,-266.76687499999997,-267.07262499999996,-267.37837499999995,-267.684125,-267.989875,-268.295625,-268.60137499999996,-268.90712499999995,-269.212875,-269.518625,-269.824375,-270.13012499999996,-270.43587499999995,-270.741625,-271.047375,-271.353125,-271.65887499999997,-271.96462499999996,-272.270375,-272.576125,-272.881875,-273.18762499999997,-273.49337499999996,-273.799125,-274.104875,-274.410625,-274.71637499999997,-275.02212499999996,-275.32787499999995,-275.633625,-275.939375,-276.245125,-276.55087499999996,-276.85662499999995,-277.162375,-277.468125,-277.773875,-278.07962499999996,-278.38537499999995,-278.691125,-278.996875,-279.302625,-279.60837499999997,-279.91412499999996,-280.219875,-280.525625,-280.831375,-281.13712499999997,-281.44287499999996,-281.74862499999995,-282.054375,-282.360125,-282.66587499999997,-282.97162499999996,-283.27737499999995,-283.583125,-283.888875,-284.194625,-284.50037499999996,-284.80612499999995,-285.111875,-285.417625,-285.723375,-286.02912499999996,-286.33487499999995,-286.640625,-286.946375,-287.252125,-287.55787499999997,-287.86362499999996,-288.16937499999995,-288.475125,-288.780875,-289.08662499999997,-289.39237499999996,-289.69812499999995,-290.003875,-290.309625,-290.615375,-290.92112499999996,-291.22687499999995,-291.532625,-291.838375,-292.144125,-292.44987499999996,-292.75562499999995,-293.061375,-293.367125)
counts=c(0.0, 0.0,0.0,0.0,0.0,0.0,0.0,0.0,0.0,0.0,0.0,0.0,0.0,0.0,0.0,0.0,0.0,0.0,0.0,0.0,0.0,0.0,0.0,0.0,0.0,0.0,0.0,0.0,0.0,0.0,0.0,0.0,0.0,0.0,0.0,0.0,0.0,0.0,0.0,0.0,0.0,0.0,0.0,0.0,0.0,0.0,0.0,0.0,0.0,0.0,0.0,0.0,0.0,0.0,0.0,0.0,0.0,0.0,0.0,0.0,0.0,0.0,0.0,0.0,0.0,0.0,0.0,0.0,0.0,0.0,0.0,0.0,0.0,0.0,0.0,0.0,0.0,0.0,0.0,0.0,0.0,0.0,0.0,0.0,0.0,0.0,0.0,0.0,0.0,0.0,0.0,0.0,0.0,0.0,0.0,0.0,0.0,0.0,0.0,0.0,0.0,0.0,0.0,0.0,0.0,0.0,0.0,0.0,0.0,0.0,0.0,0.0,0.0,0.0,0.0,0.0,0.0,0.0,0.0,0.0,0.0,0.0,0.0,0.0,0.0,0.0,0.0,0.0,0.0,0.0,0.0,0.0,0.0,0.0,0.0,0.0,0.0,0.0,0.0,0.0,0.0,0.0,0.0,0.0,0.0,0.0,0.0,0.0,0.0,0.0,0.0,0.0,0.0,0.0,0.0,0.0,0.0,0.0,0.0,0.0,0.0,0.0,0.0,0.0,0.0,0.0,0.0,0.0,0.0,0.0,0.0,0.0,0.0,0.0,0.0,0.0,0.0,0.0,0.0,0.0,0.0,0.0,0.0,0.0,0.0,0.0,0.0,0.0,0.0,0.0,0.0,0.0,0.0,0.0,0.0,0.0,0.0,0.0,0.0,0.0,0.0,0.0,0.0,0.0,0.0,0.0,0.0,0.0,0.0,0.0,0.0,0.0,0.0,0.0,0.0,0.0,0.0,0.0,0.0,0.0,0.0,0.0,0.0,0.0,0.0,0.0,0.0,0.0,0.0,0.0,0.0,0.0,0.0,0.0,0.0,0.0,0.0,0.0,0.0,0.0,0.0,0.0,0.0,0.0,0.0,0.0,0.0,0.0,0.0,0.0,0.0,0.0,0.0,0.0,0.0,0.0,0.0,0.0,0.0,0.0,0.0,0.0,0.0,0.0,0.0,0.0,0.0,0.0,0.0,0.0,0.0,0.0,0.0,0.0,0.0,0.0,0.0,0.0,0.0,0.0,0.0,0.0,0.0,0.0,0.0,0.0,0.0,0.0,0.0,0.0,0.0,0.0,0.0,0.0,0.0,0.0,0.0,0.0,0.0,0.0,0.0,0.0,0.0,0.0,0.0,0.0,0.0,0.0,0.0,0.0,0.0,0.0,0.0,0.0,0.0,0.0,0.0,0.0,0.0,0.0,0.0,0.0,0.0,0.0,0.0,0.0,0.0,0.0,0.0,0.0,0.0,0.0,0.0,0.0,0.0,0.0,0.0,0.0,0.0,0.0,0.0,0.0,0.0,0.0,0.0,0.0,0.0,0.0,0.0,0.0,0.0,0.0,0.0,0.0,0.0,0.0,0.0,0.0,0.0,0.0,0.0,0.0,0.0,0.0,0.0,0.0,0.0,0.0,0.0,0.0,0.0,0.0,0.0,0.0,0.0,0.0,0.0,0.0,0.0,0.0,0.0,0.0,0.0,0.0,0.0,0.0,0.0,0.0,0.0,0.0,0.0,0.0,0.0,0.0,0.0,0.0,0.0,0.0,0.0,0.0,0.0,0.0,0.0,0.0,0.0,0.0,0.0,0.0,0.0,0.0,0.0,0.0,0.0,0.0,0.0,0.0,0.0,0.0,0.0,0.0,0.0,0.0,0.0,0.0,0.0,0.0,0.0,0.0,0.0,0.0,0.0,0.0,0.0,0.0,0.0,0.0,0.0,0.0,0.0,0.0,0.0,0.0,0.0,0.0,0.0,0.0,0.0,0.0,0.0,0.0,0.0,0.0,0.0,0.0,0.0,0.0,0.0,0.0,0.0,0.0,0.0,0.0,0.0,0.0,0.0,0.0,0.0,0.0,0.0,0.0,0.0,0.0,0.0,0.0,0.0,0.0,0.0,0.0,0.0,0.0,0.0,0.0,0.0,0.0,0.0,0.0,0.0,0.0,0.0,0.0,0.0,0.0,0.0,0.0,0.0,0.0,0.0,0.0,0.0,0.0,0.0,0.0,0.0,0.0,0.0,0.0,0.0,0.0,0.0,0.0,0.0,0.0,0.0,0.0,0.0,0.0,0.0,0.0,0.0,0.0,0.0,0.0,0.0,0.0,0.0,0.0,0.0,0.0,0.0,0.0,0.0,0.0,0.0,0.0,0.0,0.0,0.0,0.0,0.0,0.0,0.0,0.0,0.0,0.0,0.0,0.0,0.0,0.0,0.0,0.0,0.0,0.0,0.0,0.0,0.0,0.0,0.0,0.0,0.0,0.0,0.0,0.0,0.0,0.0,0.0,0.0,0.0,0.0,0.0,0.0,0.0,0.0,0.0,0.0,0.0,0.0,0.0,0.0,0.0,0.0,0.0,0.0,0.0,0.0,0.0,0.0,0.0,0.0,0.0,0.0,0.0,0.0,0.0,0.0,0.0,0.0,0.0,0.0,0.0,0.0,0.0,0.0,0.0,0.0,0.0,0.0,0.0,0.0,0.0,0.0,0.0,0.0,0.0,0.0,0.0,0.0,0.0,0.0,0.0,0.0,0.0,0.0,0.0,0.0,0.0,0.0,0.0,0.0,0.0,0.0,0.0,0.0,0.0,0.0,0.0,0.0,0.0,0.0,0.0,0.0,0.0,0.0,0.0,0.0,0.0,0.0,0.0,0.0,0.0,0.0,0.0,0.0,0.0,0.0,0.0,0.0,0.0,0.0,0.0,0.0,0.0,0.0,0.0,0.0,0.0,0.0,0.0,0.0,0.0,0.0,0.0,0.0,0.0,0.0,0.0,0.0004004004004004004,0.0008008008008008008,0.0011011011011011012,0.0006006006006006006,0.0009009009009009009,0.001001001001001001,0.0006006006006006006,0.0014014014014014013,0.0015015015015015015,0.0035035035035035035,0.004304304304304304,0.004704704704704705,0.005005005005005005,0.004804804804804805,0.0036036036036036037,0.003003003003003003,0.004604604604604604,0.003703703703703704,0.0045045045045045045,0.0026026026026026027,0.002702702702702703,0.0017017017017017016,0.0008008008008008008,0.0011011011011011012,0.0014014014014014013,0.001001001001001001,0.0014014014014014013,0.0007007007007007007,0.0006006006006006006,0.0007007007007007007,0.0004004004004004004,0.0008008008008008008,0.0005005005005005005,0.0008008008008008008,0.0006006006006006006,0.0004004004004004004,0.0004004004004004004,0.0008008008008008008,0.0003003003003003003,0.0004004004004004004,0.0003003003003003003,0.0006006006006006006,0.0005005005005005005,0.0004004004004004004,0.0006006006006006006,0.0002002002002002002,0.0003003003003003003,0.0004004004004004004,0.0005005005005005005,0.0004004004004004004,0.0005005005005005005,0.0005005005005005005,0.0011011011011011012,0.0004004004004004004,0.0005005005005005005,0.0007007007007007007,0.0003003003003003003,0.0005005005005005005,0.0013013013013013013,0.0007007007007007007,0.0019019019019019018,0.0013013013013013013,0.0018018018018018018,0.0022022022022022024,0.0026026026026026027,0.002102102102102102,0.0019019019019019018,0.002302302302302302,0.0018018018018018018,0.002002002002002002,0.0014014014014014013,0.0017017017017017016,0.0006006006006006006,0.0019019019019019018,0.0015015015015015015,0.002102102102102102,0.0019019019019019018,0.0013013013013013013,0.0011011011011011012,0.002002002002002002,0.002002002002002002,0.0017017017017017016,0.0018018018018018018,0.0025025025025025025,0.0022022022022022024,0.002102102102102102,0.0024024024024024023,0.0018018018018018018,0.0025025025025025025,0.0026026026026026027,0.003903903903903904,0.0045045045045045045,0.004304304304304304,0.005705705705705706,0.005605605605605605,0.007607607607607607,0.015915915915915915,0.022922922922922924,0.04624624624624624,0.11531531531531532,0.2012012012012012,0.18618618618618618,0.035835835835835834,0.022022022022022022,0.007807807807807808,0.011811811811811812,0.03043043043043043,0.06606606606606606,0.026126126126126126,0.01951951951951952,0.023023023023023025,0.03623623623623624,0.03303303303303303,0.06526526526526527,0.11371371371371371,0.026026026026026026,0.0026026026026026027,0.0009009009009009009,0.0013013013013013013,0.004704704704704705,0.011711711711711712,0.03073073073073073,0.026126126126126126,0.015115115115115116,0.012012012012012012,0.007807807807807808,0.005005005005005005,0.0032032032032032033,0.002302302302302302,0.0038038038038038036,0.003303303303303303,0.003103103103103103,0.0036036036036036037,0.004804804804804805,0.0055055055055055055,0.006906906906906907,0.006206206206206206,0.004904904904904905,0.0045045045045045045,0.0032032032032032033,0.0028028028028028026,0.0036036036036036037,0.0034034034034034033,0.0036036036036036037,0.002302302302302302,0.0022022022022022024,0.001001001001001001,0.0024024024024024023,0.003103103103103103,0.0025025025025025025,0.0028028028028028026,0.005905905905905906,0.007207207207207207,0.009309309309309309,0.012412412412412413,0.014614614614614614,0.01941941941941942,0.024024024024024024,0.017317317317317317,0.015515515515515516,0.013313313313313313,0.01041041041041041,0.011911911911911911,0.00880880880880881,0.00940940940940941,0.007707707707707708,0.006106106106106106,0.005405405405405406,0.005705705705705706,0.004304304304304304,0.005405405405405406,0.0038038038038038036,0.0034034034034034033,0.0035035035035035035,0.0055055055055055055,0.005705705705705706,0.0075075075075075074,0.006306306306306306,0.007207207207207207,0.009209209209209208,0.014114114114114115,0.014214214214214213,0.019119119119119118,0.01981981981981982,0.025925925925925925,0.02762762762762763,0.03023023023023023,0.03053053053053053,0.027427427427427428,0.033733733733733735,0.03183183183183183,0.02922922922922923,0.026326326326326328,0.023223223223223222,0.01831831831831832,0.016916916916916918,0.017317317317317317,0.014414414414414415,0.014514514514514515,0.015515515515515516,0.013713713713713714,0.011911911911911911,0.011011011011011011,0.008008008008008008,0.009209209209209208,0.0075075075075075074,0.00850850850850851,0.006206206206206206,0.008108108108108109,0.007707707707707708,0.008408408408408409,0.007407407407407408,0.008308308308308308,0.01001001001001001,0.008308308308308308,0.006706706706706707,0.007007007007007007,0.006006006006006006,0.009009009009009009,0.008108108108108109,0.0045045045045045045,0.004004004004004004,0.0026026026026026027,0.002002002002002002,0.0003003003003003003,0.0007007007007007007,0.0013013013013013013,0.0006006006006006006,0.0004004004004004004,0.0001001001001001001,0.0007007007007007007,0.0006006006006006006,0.0,0.0005005005005005005,0.0003003003003003003,0.0009009009009009009,0.0009009009009009009,0.0007007007007007007,0.0012012012012012011,0.0015015015015015015,0.0034034034034034033,0.003903903903903904,0.004604604604604604,0.0038038038038038036,0.005105105105105105,0.005705705705705706,0.005305305305305305,0.006906906906906907,0.008008008008008008,0.008208208208208207,0.007707707707707708,0.006006006006006006,0.003303303303303303,0.0022022022022022024,0.0016016016016016017,0.0016016016016016017,0.0019019019019019018,0.0017017017017017016,0.0017017017017017016,0.0008008008008008008,0.0015015015015015015,0.002102102102102102,0.0014014014014014013,0.001001001001001001,0.0016016016016016017,0.002002002002002002,0.0011011011011011012,0.002002002002002002,0.002902902902902903,0.0026026026026026027,0.003103103103103103,0.0025025025025025025,0.0024024024024024023,0.002102102102102102,0.0014014014014014013,0.0008008008008008008,0.0013013013013013013,0.001001001001001001,0.0016016016016016017,0.0011011011011011012,0.0011011011011011012,0.0012012012012012011,0.0012012012012012011,0.0002002002002002002,0.0)
#mids=mids[58:length(mids)]
#counts=counts[58:length(counts)]

plot(c(seq(-290,0,by=1),0),rep(2,length(c(seq(290,0,by=-1),0))), xlab="", ylab="Frequency of shift in origination rate", xlim=c(-270,-230), ylim=c(0,0.25), type="l", col="white",lwd="1",las="1",cex.axis="1",cex.main="1",cex.lab="1",bty="n", main="B", axes=F)
rect(-323.2,-0.02,-298.9,300, col="white", border=NA)
rect(-298.9,-0.02,-272.95,300, col="whitesmoke", border=NA)
rect(-272.95,-0.02,-259.1,300, col="white", border=NA)
rect(-259.1,-0.02,-251.9,300, col="whitesmoke", border=NA)
rect(-251.9,-0.02,-247.2,300, col="white", border=NA)
rect(-247.2,-0.02,-237,300, col="whitesmoke", border=NA)
rect(-237,-0.02,-201.3,300, col="white", border=NA)
rect(-201.3,-0.02,-174.1,300, col="whitesmoke", border=NA)
rect(-174.1,-0.02,-163.5,300, col="white", border=NA)
rect(-163.5,-0.02,-145,300, col="whitesmoke", border=NA)
rect(-145,-0.02,-100.5,300, col="white", border=NA)
rect(-100.5,-0.02,-66,300, col="whitesmoke", border=NA)
rect(-66,-0.02,-56,300, col="white", border=NA)
rect(-56,-0.02,-33.9,300, col="whitesmoke", border=NA)
rect(-33.9,-0.02,-23.03,300, col="white", border=NA)
rect(-23.03,-0.02,-5.33,300, col="whitesmoke", border=NA)
rect(-5.33,-0.02,-2.58,300, col="white", border=NA)
rect(-2.58,-0.02,0,300, col="whitesmoke", border=NA)

rect(-261.28,-3,-259.51,300, col=alpha('#ffaf03',0.2), border=NA)
rect(-234.5,-3,-232,300, col=alpha('#ffaf03',0.2), border=NA)
abline(v=c(-251.902),col="red",lty="dashed",lwd="2")
axis(side=1, seq(-280, -220, by=10), col="black",col.axis="black",las=1)
axis(side=2, seq(0, 0.25, by=0.05), col="black",col.axis="black",las=2)

lines(mids,counts,type = 'h', lwd=5, col='#4c4cec')
bf2 = 0.0035199967728110513
bf6 = 0.025437380745709632
abline(h=bf2, lty=2)
abline(h=bf6, lty=2)

add_geochrono(0, -0.15)


# Extinction rate
time=c(-204.5370865431842, -204.6371641019771,-204.73724166077005,-204.83731921956297,-204.9373967783559,-205.0374743371488,-205.13755189594173,-205.23762945473467,-205.3377070135276,-205.4377845723205,-205.53786213111343,-205.63793968990635,-205.7380172486993,-205.8380948074922,-205.93817236628513,-206.03824992507805,-206.13832748387097,-206.2384050426639,-206.33848260145683,-206.43856016024975,-206.53863771904267,-206.6387152778356,-206.73879283662853,-206.83887039542145,-206.93894795421437,-207.0390255130073,-207.1391030718002,-207.23918063059315,-207.33925818938607,-207.439335748179,-207.5394133069719,-207.63949086576483,-207.73956842455777,-207.8396459833507,-207.9397235421436,-208.03980110093653,-208.13987865972945,-208.23995621852237,-208.3400337773153,-208.44011133610823,-208.54018889490115,-208.64026645369407,-208.74034401248701,-208.84042157127993,-208.94049913007285,-209.04057668886577,-209.1406542476587,-209.2407318064516,-209.34080936524455,-209.44088692403747,-209.5409644828304,-209.6410420416233,-209.74111960041625,-209.84119715920917,-209.9412747180021,-210.041352276795,-210.14142983558793,-210.24150739438085,-210.3415849531738,-210.4416625119667,-210.54174007075963,-210.64181762955255,-210.7418951883455,-210.8419727471384,-210.94205030593133,-211.04212786472425,-211.14220542351717,-211.2422829823101,-211.34236054110303,-211.44243809989595,-211.54251565868887,-211.6425932174818,-211.74267077627474,-211.84274833506765,-211.94282589386057,-212.0429034526535,-212.1429810114464,-212.24305857023933,-212.34313612903227,-212.4432136878252,-212.5432912466181,-212.64336880541103,-212.74344636420395,-212.8435239229969,-212.9436014817898,-213.04367904058273,-213.14375659937565,-213.24383415816857,-213.34391171696151,-213.44398927575443,-213.54406683454735,-213.64414439334027,-213.7442219521332,-213.84429951092613,-213.94437706971905,-214.04445462851197,-214.1445321873049,-214.2446097460978,-214.34468730489075,-214.44476486368367,-214.5448424224766,-214.6449199812695,-214.74499754006243,-214.84507509885538,-214.9451526576483,-215.0452302164412,-215.14530777523413,-215.24538533402705,-215.34546289282,-215.4455404516129,-215.54561801040583,-215.64569556919875,-215.74577312799167,-215.84585068678462,-215.94592824557753,-216.04600580437045,-216.14608336316337,-216.2461609219563,-216.34623848074924,-216.44631603954215,-216.54639359833507,-216.646471157128,-216.7465487159209,-216.84662627471386,-216.94670383350677,-217.0467813922997,-217.1468589510926,-217.24693650988553,-217.34701406867848,-217.4470916274714,-217.5471691862643,-217.64724674505723,-217.74732430385015,-217.8474018626431,-217.94747942143601,-218.04755698022893,-218.14763453902185,-218.24771209781477,-218.34778965660772,-218.44786721540063,-218.54794477419355,-218.64802233298647,-218.7480998917794,-218.84817745057234,-218.94825500936525,-219.04833256815817,-219.1484101269511,-219.248487685744,-219.34856524453696,-219.44864280332988,-219.5487203621228,-219.6487979209157,-219.74887547970863,-219.84895303850158,-219.9490305972945,-220.0491081560874,-220.14918571488033,-220.24926327367325,-220.34934083246617,-220.44941839125912,-220.54949595005203,-220.64957350884495,-220.74965106763787,-220.84972862643082,-220.94980618522374,-221.04988374401665,-221.14996130280957,-221.2500388616025,-221.3501164203954,-221.45019397918836,-221.55027153798127,-221.6503490967742,-221.7504266555671,-221.85050421436006,-221.95058177315298,-222.0506593319459,-222.1507368907388,-222.25081444953173,-222.35089200832465,-222.4509695671176,-222.55104712591051,-222.65112468470343,-222.75120224349635,-222.8512798022893,-222.95135736108222,-223.05143491987513,-223.15151247866805,-223.25159003746097,-223.3516675962539,-223.45174515504684,-223.55182271383975,-223.65190027263267,-223.7519778314256,-223.85205539021854,-223.95213294901146,-224.05221050780438,-224.1522880665973,-224.2523656253902,-224.35244318418313,-224.45252074297608,-224.552598301769,-224.6526758605619,-224.75275341935483,-224.85283097814778,-224.9529085369407,-225.05298609573362,-225.15306365452653,-225.25314121331945,-225.35321877211237,-225.45329633090532,-225.55337388969824,-225.65345144849115,-225.75352900728407,-225.85360656607702,-225.95368412486994,-226.05376168366286,-226.15383924245577,-226.2539168012487,-226.3539943600416,-226.45407191883456,-226.55414947762748,-226.6542270364204,-226.7543045952133,-226.85438215400626,-226.95445971279918,-227.0545372715921,-227.15461483038501,-227.25469238917793,-227.35476994797085,-227.4548475067638,-227.55492506555672,-227.65500262434963,-227.75508018314255,-227.8551577419355,-227.95523530072842,-228.05531285952134,-228.15539041831425,-228.25546797710717,-228.3555455359001,-228.45562309469304,-228.55570065348596,-228.65577821227888,-228.7558557710718,-228.85593332986474,-228.95601088865766,-229.05608844745058,-229.1561660062435,-229.2562435650364,-229.35632112382933,-229.45639868262228,-229.5564762414152,-229.65655380020812,-229.75663135900103,-229.85670891779398,-229.9567864765869,-230.05686403537982,-230.15694159417274,-230.25701915296565,-230.35709671175857,-230.45717427055152,-230.55725182934444,-230.65732938813736,-230.75740694693027,-230.8574845057232,-230.95756206451614,-231.05763962330906,-231.15771718210198,-231.2577947408949,-231.3578722996878,-231.45794985848076,-231.55802741727368,-231.6581049760666,-231.75818253485951,-231.85826009365243,-231.95833765244538,-232.0584152112383,-232.15849277003122,-232.25857032882413,-232.35864788761705,-232.45872544641,-232.55880300520292,-232.65888056399584,-232.75895812278875,-232.85903568158167,-232.95911324037462,-233.05919079916754,-233.15926835796046,-233.25934591675338,-233.3594234755463,-233.4595010343392,-233.55957859313216,-233.65965615192508,-233.759733710718,-233.85981126951094,-233.95988882830386,-234.05996638709678,-234.1600439458897,-234.26012150468262,-234.36019906347553,-234.46027662226845,-234.5603541810614,-234.66043173985432,-234.76050929864724,-234.86058685744018,-234.9606644162331,-235.06074197502602,-235.16081953381894,-235.26089709261186,-235.36097465140477,-235.4610522101977,-235.56112976899064,-235.66120732778356,-235.76128488657648,-235.8613624453694,-235.96144000416234,-236.06151756295526,-236.16159512174818,-236.2616726805411,-236.36175023933401,-236.46182779812693,-236.56190535691988,-236.6619829157128,-236.76206047450572,-236.86213803329863,-236.96221559209158,-237.0622931508845,-237.16237070967742,-237.26244826847034,-237.36252582726325,-237.46260338605617,-237.56268094484912,-237.66275850364204,-237.76283606243496,-237.86291362122788,-237.96299118002082,-238.06306873881374,-238.16314629760666,-238.26322385639958,-238.3633014151925,-238.4633789739854,-238.56345653277836,-238.66353409157128,-238.7636116503642,-238.86368920915712,-238.96376676795006,-239.06384432674298,-239.1639218855359,-239.26399944432882,-239.36407700312174,-239.46415456191465,-239.5642321207076,-239.66430967950052,-239.76438723829344,-239.86446479708636,-239.9645423558793,-240.06461991467222,-240.16469747346514,-240.26477503225806,-240.36485259105098,-240.4649301498439,-240.56500770863684,-240.66508526742976,-240.76516282622268,-240.8652403850156,-240.96531794380854,-241.06539550260146,-241.16547306139438,-241.2655506201873,-241.36562817898022,-241.46570573777313,-241.56578329656608,-241.665860855359,-241.76593841415192,-241.86601597294484,-241.96609353173778,-242.0661710905307,-242.16624864932362,-242.26632620811654,-242.36640376690946,-242.46648132570238,-242.56655888449532,-242.66663644328824,-242.76671400208116,-242.86679156087408,-242.96686911966702,-243.06694667845994,-243.16702423725286,-243.26710179604578,-243.3671793548387,-243.46725691363162,-243.56733447242456,-243.66741203121748,-243.7674895900104,-243.86756714880332,-243.96764470759626,-244.06772226638918,-244.1677998251821,-244.26787738397502,-244.36795494276794,-244.46803250156086,-244.5681100603538,-244.66818761914672,-244.76826517793964,-244.86834273673256,-244.9684202955255,-245.06849785431842,-245.16857541311134,-245.26865297190426,-245.36873053069718,-245.4688080894901,-245.56888564828304,-245.66896320707596,-245.76904076586888,-245.8691183246618,-245.96919588345474,-246.06927344224766,-246.16935100104058,-246.2694285598335,-246.36950611862642,-246.46958367741934,-246.56966123621228,-246.6697387950052,-246.76981635379812,-246.86989391259104,-246.96997147138399,-247.0700490301769,-247.17012658896982,-247.27020414776274,-247.37028170655566,-247.47035926534858,-247.5704368241415,-247.67051438293444,-247.77059194172736,-247.87066950052028,-247.97074705931323,-248.07082461810614,-248.17090217689906,-248.27097973569198,-248.3710572944849,-248.47113485327782,-248.57121241207074,-248.67128997086368,-248.7713675296566,-248.87144508844952,-248.97152264724247,-249.07160020603538,-249.1716777648283,-249.27175532362122,-249.37183288241414,-249.47191044120706,-249.57198799999998,-249.67206555879292,-249.77214311758584,-249.87222067637876,-249.9722982351717,-250.07237579396462,-250.17245335275754,-250.27253091155046,-250.37260847034338,-250.4726860291363,-250.57276358792922,-250.67284114672216,-250.77291870551508,-250.872996264308,-250.97307382310092,-251.07315138189387,-251.17322894068678,-251.2733064994797,-251.37338405827262,-251.47346161706554,-251.57353917585846,-251.6736167346514,-251.77369429344432,-251.87377185223724,-251.97384941103016,-252.0739269698231,-252.17400452861602,-252.27408208740894,-252.37415964620186,-252.47423720499478,-252.5743147637877,-252.67439232258064,-252.77446988137356,-252.87454744016648,-252.9746249989594,-253.07470255775235,-253.17478011654526,-253.27485767533818,-253.3749352341311,-253.47501279292402,-253.57509035171694,-253.67516791050988,-253.7752454693028,-253.87532302809572,-253.97540058688864,-254.0754781456816,-254.1755557044745,-254.27563326326742,-254.37571082206034,-254.47578838085326,-254.57586593964618,-254.67594349843912,-254.77602105723204,-254.87609861602496,-254.97617617481788,-255.07625373361083,-255.17633129240375,-255.27640885119666,-255.37648640998958,-255.4765639687825,-255.57664152757542,-255.67671908636837,-255.77679664516128,-255.8768742039542,-255.97695176274715,-256.07702932154007,-256.177106880333,-256.2771844391259,-256.3772619979188,-256.47733955671174,-256.57741711550466,-256.6774946742976,-256.7775722330905,-256.8776497918834,-256.9777273506764,-257.0778049094693,-257.1778824682622,-257.27796002705514,-257.37803758584806,-257.478115144641,-257.5781927034339,-257.6782702622268,-257.7783478210198,-257.8784253798127,-257.97850293860563,-258.07858049739855,-258.17865805619147,-258.2787356149844,-258.3788131737773,-258.4788907325702,-258.57896829136314,-258.67904585015606,-258.779123408949,-258.8792009677419,-258.97927852653487,-259.0793560853278,-259.1794336441207,-259.2795112029136,-259.37958876170654,-259.47966632049946,-259.5797438792924,-259.6798214380853,-259.7798989968782,-259.8799765556712,-259.9800541144641,-260.08013167325703,-260.18020923204995,-260.28028679084287,-260.3803643496358,-260.4804419084287,-260.5805194672216,-260.68059702601454,-260.78067458480746,-260.8807521436004,-260.98082970239335,-261.08090726118627,-261.1809848199792,-261.2810623787721,-261.381139937565,-261.48121749635794,-261.58129505515086,-261.6813726139438,-261.7814501727367,-261.8815277315297,-261.9816052903226,-262.0816828491155,-262.1817604079084,-262.28183796670135,-262.38191552549426,-262.4819930842872,-262.5820706430801,-262.682148201873,-262.78222576066594,-262.88230331945886,-262.98238087825183,-263.08245843704475,-263.18253599583767,-263.2826135546306,-263.3826911134235,-263.4827686722164,-263.58284623100934,-263.68292378980226,-263.7830013485952,-263.88307890738815,-263.9831564661811,-264.083234024974,-264.1833115837669,-264.2833891425598,-264.38346670135275,-264.48354426014566,-264.5836218189386,-264.6836993777315,-264.7837769365244,-264.88385449531734,-264.9839320541103,-265.08400961290323,-265.18408717169615,-265.28416473048907,-265.384242289282,-265.4843198480749,-265.5843974068678,-265.68447496566074,-265.7845525244537,-265.88463008324663,-265.98470764203955,-266.08478520083247,-266.1848627596254,-266.2849403184183,-266.3850178772112,-266.48509543600414,-266.58517299479706,-266.68525055359,-266.7853281123829,-266.8854056711758,-266.98548322996874,-267.0855607887617,-267.18563834755463,-267.28571590634755,-267.38579346514047,-267.4858710239334,-267.5859485827263,-267.6860261415192,-267.7861037003122,-267.8861812591051,-267.98625881789803,-268.08633637669095,-268.18641393548387,-268.2864914942768,-268.3865690530697,-268.4866466118626,-268.58672417065554,-268.68680172944846,-268.7868792882414,-268.8869568470343,-268.9870344058272,-269.0871119646202,-269.1871895234131,-269.28726708220603,-269.38734464099895,-269.48742219979187,-269.5874997585848,-269.6875773173777,-269.7876548761706,-269.8877324349636,-269.9878099937565,-270.08788755254943,-270.18796511134235,-270.28804267013527,-270.3881202289282,-270.4881977877211,-270.588275346514,-270.68835290530694,-270.78843046409986,-270.8885080228928,-270.9885855816857,-271.0886631404787,-271.1887406992716,-271.2888182580645,-271.3888958168574,-271.48897337565035,-271.58905093444326,-271.6891284932362,-271.7892060520291,-271.8892836108221,-271.989361169615,-272.0894387284079,-272.18951628720083,-272.28959384599375,-272.38967140478667,-272.4897489635796,-272.5898265223725,-272.6899040811654,-272.78998163995834,-272.89005919875126,-272.9901367575442,-273.09021431633715,-273.1902918751301,-273.290369433923,-273.3904469927159,-273.4905245515088,-273.59060211030175,-273.69067966909466,-273.7907572278876,-273.89083478668056,-273.9909123454735,-274.0909899042664,-274.1910674630593,-274.29114502185223,-274.39122258064515,-274.49130013943807,-274.591377698231,-274.6914552570239,-274.7915328158168,-274.89161037460974,-274.99168793340266,-275.09176549219563,-275.19184305098855,-275.29192060978147,-275.3919981685744,-275.4920757273673,-275.5921532861602,-275.69223084495314,-275.79230840374606,-275.89238596253904,-275.99246352133196,-276.0925410801249,-276.1926186389178,-276.2926961977107,-276.39277375650363,-276.49285131529655,-276.59292887408947,-276.6930064328824,-276.7930839916753,-276.8931615504682,-276.99323910926114,-277.09331666805406,-277.19339422684703,-277.29347178563995,-277.39354934443287,-277.4936269032258,-277.5937044620187,-277.6937820208116,-277.79385957960454,-277.8939371383975,-277.99401469719044,-278.09409225598336,-278.1941698147763,-278.2942473735692,-278.3943249323621,-278.49440249115503,-278.59448004994795,-278.69455760874087,-278.7946351675338,-278.8947127263267,-278.9947902851196,-279.09486784391254,-279.1949454027055,-279.29502296149843,-279.39510052029135,-279.49517807908427,-279.5952556378772,-279.6953331966701,-279.795410755463,-279.895488314256,-279.9955658730489,-280.09564343184184,-280.19572099063475,-280.2957985494277,-280.3958761082206,-280.4959536670135,-280.5960312258064,-280.69610878459935,-280.79618634339226,-280.8962639021852,-280.9963414609781,-281.096419019771,-281.196496578564,-281.2965741373569,-281.39665169614983,-281.49672925494275,-281.59680681373567,-281.6968843725286,-281.7969619313215,-281.8970394901145,-281.9971170489074,-282.0971946077003,-282.19727216649324,-282.29734972528615,-282.3974272840791,-282.497504842872,-282.5975824016649,-282.6976599604578,-282.79773751925075,-282.89781507804366,-282.9978926368366,-283.0979701956295,-283.1980477544225,-283.2981253132154,-283.3982028720083,-283.49828043080123,-283.59835798959415,-283.69843554838707,-283.79851310718,-283.89859066597296,-283.9986682247659,-284.0987457835588,-284.1988233423517,-284.29890090114463,-284.39897845993755,-284.49905601873047,-284.5991335775234,-284.6992111363163,-284.7992886951092,-284.89936625390214,-284.99944381269506,-285.099521371488,-285.19959893028096,-285.2996764890739,-285.3997540478668,-285.4998316066597,-285.59990916545263,-285.69998672424555,-285.80006428303847,-285.9001418418314,-286.00021940062436,-286.1002969594173,-286.2003745182102,-286.3004520770031,-286.40052963579603,-286.50060719458895,-286.60068475338187,-286.7007623121748,-286.8008398709677,-286.9009174297606,-287.00099498855354,-287.10107254734646,-287.20115010613944,-287.30122766493236,-287.4013052237253,-287.5013827825182,-287.6014603413111,-287.70153790010403,-287.80161545889695,-287.90169301768987,-288.00177057648284,-288.10184813527576,-288.2019256940687,-288.3020032528616,-288.4020808116545,-288.50215837044743,-288.60223592924035,-288.70231348803327,-288.8023910468262,-288.9024686056191,-289.002546164412,-289.10262372320494,-289.2027012819979,-289.30277884079084,-289.40285639958375,-289.5029339583767,-289.6030115171696,-289.7030890759625,-289.8031666347554,-289.90324419354835,-290.0033217523413,-290.10339931113424,-290.20347686992716,-290.3035544287201,-290.403631987513,-290.5037095463059,-290.60378710509883,-290.70386466389175,-290.80394222268467,-290.9040197814776,-291.0040973402705,-291.1041748990634,-291.2042524578564,-291.3043300166493,-291.40440757544224,-291.50448513423515,-291.6045626930281,-291.704640251821,-291.8047178106139,-291.9047953694068,-292.0048729281998,-292.1049504869927,-292.20502804578564,-292.30510560457856,-292.4051831633715,-292.5052607221644,-292.6053382809573,-292.70541583975023,-292.80549339854315,-292.90557095733607,-293.005648516129,-293.1057260749219,-293.2058036337148,-293.3058811925078,-293.4059587513007,-293.50603631009363)
rate=c(0.42154587772618546, 0.10598085068679133,0.10598085068679133,0.10598085068679133,0.10598085068679133,0.10598085068679133,0.10598085068679133,0.10598085068679133,0.10598085068679133,0.10598085068679133,0.10598085068679133,0.10598085068679133,0.10598085068679133,0.10598085068679133,0.10598085068679133,0.10598085068679133,0.10598085068679133,0.10598085068679133,0.10598085068679133,0.10598085068679133,0.10598085068679133,0.10600081154478781,0.10600081154478781,0.10600081154478781,0.10600081154478781,0.10601153159761288,0.10601153159761288,0.10601153159761288,0.10601153159761288,0.10601153159761288,0.10600081154478781,0.10600081154478781,0.10600081154478781,0.10600081154478781,0.10600081154478781,0.10598085068679133,0.10596525609871531,0.1059541450142196,0.1059541450142196,0.10596525609871531,0.10596525609871531,0.1059541450142196,0.10596525609871531,0.10596525609871531,0.1059541450142196,0.10592278152674209,0.10589116213814578,0.10588703977433075,0.10587795873166617,0.1058634166799656,0.1058292620756666,0.10581187545355317,0.10577060981533828,0.10574536912645968,0.1057112989120727,0.10569143757338756,0.1056283037879977,0.10561643142184102,0.1056115161494364,0.10558875228804598,0.10555543685886451,0.10554797207399681,0.10552909419965265,0.1055034820147101,0.10549912418220073,0.10547754031584385,0.10547754031584385,0.10544589381880683,0.10543509261083261,0.10535275157860874,0.10533082313010253,0.10529915574797497,0.10529915574797497,0.10527167878464555,0.1052593424974348,0.10523798800747283,0.10517593674324466,0.10515613813313464,0.10514406664560462,0.10513817628265645,0.10508171226155863,0.10506630013016183,0.10505870185376551,0.10505106279971779,0.10503521227879388,0.10502279157282804,0.10502279157282804,0.10497913670646858,0.10496964545154316,0.10496316581497972,0.10496316581497972,0.10496316581497972,0.10495505057260138,0.1049445989326191,0.10494192147852252,0.1049355091496797,0.10491482361288063,0.10491077016744069,0.10486058967946577,0.10486058967946577,0.10483492428923988,0.10483492428923988,0.10483492428923988,0.10481449719543828,0.10481449719543828,0.10480005428767306,0.10478019645333118,0.10475918855994149,0.10474531281898357,0.10474531281898357,0.10474531281898357,0.10473119726681737,0.10473119726681737,0.10469257320061898,0.1047057896791822,0.10469257320061898,0.10469257320061898,0.10464472495921415,0.10463894548364372,0.10463073516926974,0.10461633544959768,0.10461633544959768,0.10461633544959768,0.10460014545197571,0.1045836849349594,0.10457739668817426,0.10457739668817426,0.10457739668817426,0.10457739668817426,0.10455573692991806,0.10453306362920502,0.10453306362920502,0.10453505045813527,0.10453505045813527,0.10453505045813527,0.10453505045813527,0.10452277081167582,0.10452277081167582,0.10450451702200779,0.10450451702200779,0.10450451702200779,0.10450451702200779,0.10450451702200779,0.10449263777687533,0.10450451702200779,0.10452277081167582,0.10453306362920502,0.10453306362920502,0.10453306362920502,0.10453306362920502,0.10455573692991806,0.10457739668817426,0.10455573692991806,0.10455573692991806,0.10455573692991806,0.10453505045813527,0.10457739668817426,0.10458938643283974,0.10458938643283974,0.10458938643283974,0.10463073516926974,0.10463894548364372,0.10463894548364372,0.10465864313164902,0.10468034245475905,0.10469257320061898,0.10469257320061898,0.10472381493700994,0.10473894165909228,0.10475918855994149,0.10478019645333118,0.10481449719543828,0.10486058967946577,0.10492387425741326,0.10496316581497972,0.10497913670646858,0.10501181376262049,0.10505655009430173,0.10510477918897287,0.10514119723496207,0.10515715994555683,0.10528588414353202,0.10544199198049821,0.10550153178528021,0.10555543685886451,0.1056283037879977,0.10564897690761052,0.10575455954966076,0.10587795873166617,0.10598653006503429,0.1060926275423324,0.1061560993529248,0.10627309821166354,0.10649362193263907,0.10665388606126316,0.10674196112279569,0.10685107570849645,0.10702586455419227,0.10718034760645073,0.10735167496771825,0.10747851991172239,0.10768628955568924,0.10789434516542429,0.10819147434831523,0.10851301430387628,0.10865794058482951,0.10897867157697777,0.10942656394498754,0.10970581956562764,0.11012697288632065,0.11053525551503293,0.11091478598363934,0.11140822722669191,0.11170315154792415,0.11196432044623097,0.11236460477020871,0.11270027164239019,0.11318062898466069,0.11349570837459196,0.11378266129704342,0.11403278095370512,0.11428365461574497,0.11473266847217176,0.11505190071367749,0.11548827412622936,0.1157904905705848,0.11624342188044591,0.11664897548878612,0.11692803892179746,0.11712002078638312,0.11734648984055074,0.11759754888626864,0.1177768833846575,0.11791617998303533,0.11817040739885161,0.11832072390609563,0.11853861464663532,0.11872703670490999,0.11886130583305676,0.11903084908156233,0.11919040985704939,0.1192671782384751,0.1194790969677751,0.11959200844977959,0.11967936296487065,0.11976967915653866,0.11986951962735296,0.11999766426436145,0.12024550970966096,0.12040695584683067,0.12053732736938344,0.12068657541198248,0.12081319982186016,0.1210268737979319,0.12115645595332154,0.1213427896518798,0.12159700902518346,0.12184966372009678,0.12205206753522853,0.12243899612913234,0.12275017773411792,0.12301310984102513,0.12332362811046202,0.12365857574586145,0.12420924815536227,0.12460734127386237,0.12506143514836293,0.12552475811271752,0.1261847985791743,0.12670992642509007,0.12735784048094928,0.12776789516653364,0.12834874698249316,0.12915941602115677,0.12973702235400472,0.13069841162295553,0.13190745127275866,0.13270029079976015,0.13368883001206788,0.13485588333601312,0.13683990166766702,0.13804630391298137,0.14002118382287254,0.1426156293658045,0.14517736542225063,0.14899168409835964,0.15227291597286785,0.1574057979050693,0.16376054362727518,0.17650921558567767,0.21687300583246236,0.26250386708944184,0.27970773769856594,0.2893026923817303,0.29700283215146994,0.3028563237493845,0.30767448875629283,0.31166051727030986,0.31606897319282706,0.32063070525618065,0.3250996653785837,0.3287945385581603,0.3320083178968361,0.3357891451501881,0.3398511785230853,0.3427987289897422,0.34706754046117383,0.35079760588329223,0.3548137276926505,0.35900266681187537,0.3630913938233076,0.3669676819849692,0.37020606599217487,0.37288035601014513,0.37533385377463024,0.3771276026718003,0.37931363447557737,0.3809043372504862,0.38221453781327075,0.3832455383473619,0.3838931018132009,0.38440995110600235,0.38475191095285166,0.38485003816811814,0.38485003816811814,0.38459791614829386,0.384336061205088,0.38364707999424874,0.3825985971592717,0.38143756933381,0.37974698965950776,0.37743186555194075,0.3737726736831814,0.3708189616718796,0.368987035765343,0.3673729392867042,0.36589788513282506,0.3641810141082229,0.36289125959007273,0.3617313034443529,0.3607915568957685,0.35991257012704236,0.359245537872783,0.35843418143716194,0.35762512520481926,0.3566445934318294,0.3557710879463186,0.3549107175408173,0.35451315765423086,0.3537097394480145,0.35252910600012083,0.35177521014848445,0.3513344349589731,0.35073276203523907,0.3503003622156161,0.3500954807491323,0.3499458660277718,0.34962206632237025,0.34951728140618266,0.3492847544267378,0.3489692675984287,0.34864304684686487,0.348485980440874,0.348185055958216,0.348119096786955,0.3480115593363081,0.3479179490370242,0.3478253409289258,0.34772588028686013,0.3476600899460893,0.34762240683678086,0.3475552276575554,0.3475154049141847,0.34739778156894296,0.3473172121522433,0.34727154225057705,0.3471134880323628,0.3470043271044141,0.346965893944538,0.3469565375352239,0.3469142576488884,0.34687788735943426,0.34687788735943426,0.34687788735943426,0.34687788735943426,0.34687788735943426,0.3468568901556635,0.34687788735943426,0.3469142576488884,0.34687788735943426,0.3469142576488884,0.3469565375352239,0.346965893944538,0.34697475750704,0.3470357630117302,0.3470589463174709,0.3470737137804343,0.3470853848030797,0.3471134880323628,0.3471134880323628,0.34725955013974574,0.34725955013974574,0.34727154225057705,0.34728603811959524,0.3473172121522433,0.3473499641925135,0.34739778156894296,0.34742083163962983,0.3474536076206495,0.3475552276575554,0.34759316020871284,0.34762240683678086,0.34765878758374263,0.34767696268600823,0.3477115139660064,0.3477115139660064,0.3477967175166242,0.3478253409289258,0.3478475136623682,0.3478544976737412,0.34788854183859563,0.34789561405382685,0.3479179490370242,0.34796446042894114,0.34798787196137665,0.34800102084885187,0.34800102084885187,0.34802815107623863,0.34805592896851867,0.34807591958477624,0.3480845855290993,0.3481083898609748,0.34814163114881425,0.3481534042624802,0.348185055958216,0.34831462352985554,0.34837092386284085,0.348423527788133,0.348485980440874,0.34856288076755765,0.34860473420874105,0.34870341076489797,0.3487893357259171,0.3488617918933853,0.34900337426439876,0.34904327550457726,0.349202624963889,0.3492473075249305,0.3492957881005717,0.34936781857418897,0.3494908773333255,0.3495357959752915,0.3495988844053488,0.34984414849160383,0.35001164565238696,0.35006306513068286,0.3502083659382204,0.3502984107993893,0.35030482639705274,0.35043324716345386,0.35059494422207504,0.35073276203523907,0.3508806776966075,0.3510884431327222,0.3513344349589731,0.3514846700051768,0.3515963602390054,0.3516487056660741,0.35182882416136185,0.3519441585421843,0.35197426587066033,0.35202613964034496,0.35205282600216015,0.35209059207015536,0.35217526540306443,0.3522278056688395,0.3522472044863112,0.3522763710633852,0.35228804810504377,0.3523595326073257,0.35238153341469136,0.35241956426201615,0.35245980418905937,0.3524907308155245,0.3524907308155245,0.3524907308155245,0.35252910600012083,0.35253561671648875,0.35253561671648875,0.35253561671648875,0.35253561671648875,0.35253561671648875,0.3525760861839274,0.35258107517589315,0.352586775913212,0.352586775913212,0.3525952991904945,0.352586775913212,0.352586775913212,0.35258107517589315,0.352586775913212,0.352586775913212,0.352586775913212,0.3525952991904945,0.352586775913212,0.35259677828992686,0.35260907028748656,0.35266883063784604,0.35266883063784604,0.3526354706716675,0.3526354706716675,0.35260907028748656,0.35260907028748656,0.3526923328571768,0.3527284382333572,0.3527550882372992,0.3527411701649589,0.3527988335976135,0.3528148448861733,0.35289146707341984,0.35289146707341984,0.35295635975538264,0.3529831856940965,0.35302148374495745,0.3530508213209531,0.3530775738527101,0.35311403518857765,0.35311403518857765,0.35314706565414145,0.3532260773996938,0.35326313263896153,0.35328897025566275,0.35331872400396913,0.35331872400396913,0.3533541290834964,0.35339196117542077,0.3534568148683758,0.35359732746712935,0.3537097394480145,0.3537453543624335,0.35390942714587575,0.35391945431843463,0.3540700903860391,0.3541942648692655,0.3542658458895694,0.35441645266710964,0.354456690670551,0.3545406246371322,0.3546412050950184,0.3548085059675843,0.35497516992873446,0.3551306248042001,0.355428371713985,0.3556928735160426,0.3557881106950682,0.3559428248852261,0.3559871641712458,0.3561330138425692,0.356317168422382,0.35652196411677506,0.35674042524694044,0.3569148185351799,0.35715461366377954,0.35726623055139844,0.35728265560276046,0.35744507268116515,0.35757214628246314,0.3577062079033442,0.35785080044878004,0.35799844464925423,0.35814405433975116,0.3583377443752076,0.35850847580836365,0.35864035223892593,0.3587962636742269,0.35888259484265284,0.35900266681187537,0.3591015261010436,0.3591890098134424,0.3592704247828905,0.35933625667578084,0.3593761042590402,0.3596224417636813,0.35964112457837033,0.3598185564334748,0.3599359132437128,0.36004406774513764,0.36012498934343334,0.3602207252453529,0.36044468096532434,0.3605868900932089,0.36064151089079743,0.36079143286783466,0.3610007626263774,0.36109652300593753,0.3612158815931576,0.36129384703021106,0.36144721612134695,0.3615772741642346,0.3618411742049752,0.3620912500426971,0.36238614864957686,0.3626705378451651,0.36292348174267186,0.36328781566700696,0.3636454922860961,0.3640905457528088,0.36451523815139214,0.3649065593931766,0.3656212496646518,0.36635820566625965,0.366675527600408,0.3670702608304278,0.36763096631383246,0.36799734160189285,0.3685174461980941,0.36905889603071995,0.3696127515598509,0.36993957142383727,0.3702380311909354,0.370757080212778,0.37150566497164195,0.37185679398360305,0.37206851788067863,0.37231427390034455,0.3725795797209701,0.37241673622503796,0.37192459019594803,0.3709479393225451,0.36988602394185155,0.36912986041842044,0.36856624244729574,0.36704882790520743,0.36519259156139783,0.3629419634216338,0.3607861156173636,0.3585608238750485,0.3566170444081024,0.35478740779403795,0.3523378399707164,0.3503800456039209,0.3480845855290993,0.34498768618230446,0.34162811482067207,0.33832556928324653,0.33504057563863654,0.33171230730575696,0.32816413733510114,0.32413122230260866,0.31964907021844335,0.31460553411980996,0.3095616359497301,0.3047951641850015,0.29965145883719113,0.29509955843823116,0.29060077193358014,0.2858031143829572,0.28090875861813003,0.2761936183683767,0.2698839509316769,0.26259100072888797,0.25367061603053814,0.24462462677965385,0.2365748803026962,0.22926115441807238,0.22186576717069917,0.2170795411543518,0.213379826277468,0.21008718166421858,0.2070226630763754,0.20378617606114646,0.20017435555674207,0.1971711280027888,0.19433842655318717,0.19110249337377916,0.1891830384367856,0.18771312947822708,0.18544712815998626,0.18352573313167853,0.18179648249308655,0.17959007603375512,0.1776593406098596,0.17595639106919908,0.17420021726967252,0.17269998193321648,0.17075539333278794,0.16854658376359008,0.166322171110188,0.16449243276353895,0.16232478686629292,0.16036080818953202,0.15809801980531935,0.15635690942387354,0.15447303053009842,0.15292566031343757,0.15166375601398635,0.1507870503279659,0.15016907414996156,0.14942594362623557,0.1483888346603816,0.14751220041044122,0.14661703130619289,0.14574705267733679,0.145074511329439,0.14427241241785127,0.1435367968483084,0.14279283392702508,0.14225659615060451,0.14173103586330932,0.1412744099471906,0.1408728710654426,0.14041336107559577,0.14016137706234827,0.1398362050123979,0.13945290715870584,0.139106523165417,0.13895678102038356,0.1386627642860756,0.1385303625324938,0.1383911911693542,0.13826997794441018,0.13825096549027377,0.13820930442809423,0.1381264726227711,0.13805840124742103,0.1379671709077202,0.13792063658766734,0.13787957565478898,0.13783043738731787,0.1378128497964456,0.13777353307105938,0.13772893345045836,0.13771224513006186,0.13771224513006186,0.13770676311601193,0.13769137314190266,0.1376817210759605,0.13767154916809415,0.1376433550741168,0.1376433550741168,0.1376433550741168,0.1376433550741168,0.1376433550741168,0.13763328588114804,0.13761797658368416,0.13759690184068468,0.13759690184068468,0.13759690184068468,0.13761797658368416,0.13759690184068468,0.13761797658368416,0.13763328588114804,0.13763328588114804,0.13761797658368416,0.13761797658368416,0.1376433550741168,0.13765760365574992,0.13765760365574992,0.13767154916809415,0.13765760365574992,0.13767154916809415,0.1376817210759605,0.13768804236231358,0.13769997070642,0.13770676311601193,0.13770676311601193,0.13770676311601193,0.13771224513006186,0.13771224513006186,0.13771224513006186,0.13771827171939371,0.13775054892697575,0.1377888485401978,0.1378128497964456,0.1378289143343148,0.1378289143343148,0.13783043738731787,0.1378362171814511,0.13785087411588798,0.13787356208715937,0.13788523082787624,0.13789900443534586,0.1379418943801934,0.13794465499594966,0.13798214531634645,0.13799225845525057,0.13804667935159767,0.13811369925595968,0.13811369925595968,0.13812020222888083,0.13815446393023825,0.13817347858276816,0.13820930442809423,0.1382132352390174,0.1382132352390174,0.1382184144195189,0.13822532723131953,0.13824592171819441,0.13826466669058918,0.13826997794441018,0.1382914569073978,0.13833765378919058,0.13833946206331632,0.13836110890772974,0.138350794823064,0.13834112777097324,0.13836110890772974,0.13836345511331344,0.1383911911693542,0.1384211243045521,0.13842654485278877,0.13842654485278877,0.13843112330392898,0.13843112330392898,0.13844070409437476,0.13844506112440325,0.13844506112440325,0.13844506112440325,0.13844506112440325,0.13844506112440325,0.13844506112440325,0.13845856189360653,0.13849241830661024,0.13851367726955552,0.138522861291359,0.13853727844610245,0.13855081916316297,0.13855081916316297,0.13855081916316297,0.13855878204784988,0.13855878204784988,0.13856998579247046,0.13858695863580517,0.13860003928284925,0.13860003928284925,0.13860345754475462,0.13860628932072278,0.13862985590847712,0.1386627642860756,0.13865056911500184,0.1386627642860756,0.1386627642860756,0.13870011094801749,0.13873350117584987,0.13879113811578986,0.13880934307668186,0.13881823794183595,0.1388310380723247,0.13887507424949136,0.13888875180476268,0.13888875180476268,0.13890340772305004,0.13892138926473913,0.13892138926473913,0.1389280137959575,0.13893545312001715,0.1389495291798194,0.13895678102038356,0.13895678102038356,0.1389703326308941,0.1389703326308941,0.1390133502001914,0.13903671009162027,0.13903671009162027,0.13904908772294644,0.139086409333805,0.13918890204670262,0.13921314215627234,0.13923729294780596,0.13928330355075955,0.1392931509672155,0.13931649197694446,0.13937098971728806,0.13937898575439805,0.1393873147262628,0.1394151896367852,0.13944969462767837,0.13947723048165372,0.13952406136535966,0.13957639274027067,0.13957639274027067,0.1396051674483429,0.13961278870593694,0.13969031562098036,0.13978422787167782,0.1397705703486542,0.1397705703486542,0.1397705703486542,0.1397705703486542,0.1397705703486542)
minHPD=c(0.15214273849801566, 0.04134725726874472,0.04134725726874472,0.04134725726874472,0.04134725726874472,0.04134725726874472,0.04134725726874472,0.04134725726874472,0.04134725726874472,0.04134725726874472,0.04134725726874472,0.04134725726874472,0.04134725726874472,0.04134725726874472,0.04134725726874472,0.04134725726874472,0.04134725726874472,0.04134725726874472,0.04134725726874472,0.04134725726874472,0.04134725726874472,0.04134725726874472,0.04134725726874472,0.04134725726874472,0.04134725726874472,0.04134725726874472,0.040811891016801084,0.04100843996170226,0.04100843996170226,0.04100843996170226,0.04100843996170226,0.04100843996170226,0.04100843996170226,0.04100843996170226,0.040811891016801084,0.04100843996170226,0.04118898875126268,0.04134725726874472,0.04134725726874472,0.04134725726874472,0.04134725726874472,0.04118898875126268,0.04134725726874472,0.04134725726874472,0.04118898875126268,0.04134725726874472,0.04134725726874472,0.04138897992568064,0.04134725726874472,0.04138897992568064,0.04134725726874472,0.04134725726874472,0.04157457722593429,0.0416401600327452,0.0416401600327452,0.04134725726874472,0.04209640522950499,0.04209640522950499,0.04146037962371479,0.04222857625909396,0.042168256846926246,0.042168256846926246,0.042168256846926246,0.03930369833837961,0.03954433100831285,0.03961909385508203,0.03961909385508203,0.0397270308523884,0.03981890942597649,0.03981890942597649,0.03981890942597649,0.040811891016801084,0.03981890942597649,0.03981890942597649,0.04118898875126268,0.04138897992568064,0.04100843996170226,0.04134725726874472,0.04138897992568064,0.04118898875126268,0.04134725726874472,0.04139838105622689,0.04146037962371479,0.041558694559799415,0.0416401600327452,0.041654894165702505,0.041654894165702505,0.041654894165702505,0.041654894165702505,0.04209640522950499,0.042168256846926246,0.042168256846926246,0.042168256846926246,0.042168256846926246,0.042168256846926246,0.042168256846926246,0.042168256846926246,0.042168256846926246,0.04209640522950499,0.04209640522950499,0.042168256846926246,0.042168256846926246,0.042168256846926246,0.04220351897054203,0.04220351897054203,0.04220351897054203,0.04222857625909396,0.04225547063151275,0.04220351897054203,0.04220351897054203,0.04220351897054203,0.042401890168134955,0.042401890168134955,0.042401890168134955,0.042401890168134955,0.04241200728892164,0.04247256625661678,0.04247256625661678,0.04241200728892164,0.04241200728892164,0.04251456893106506,0.04251456893106506,0.042606436425769785,0.042606436425769785,0.042606436425769785,0.042606436425769785,0.042606436425769785,0.042606436425769785,0.042606436425769785,0.042606436425769785,0.042606436425769785,0.042606436425769785,0.042606436425769785,0.04100843996170226,0.042606436425769785,0.042606436425769785,0.04251456893106506,0.04251456893106506,0.04247256625661678,0.04247256625661678,0.04241200728892164,0.04241200728892164,0.04247256625661678,0.04251456893106506,0.04241200728892164,0.042401890168134955,0.042401890168134955,0.04225547063151275,0.04222857625909396,0.04222857625909396,0.04220351897054203,0.04209640522950499,0.04209640522950499,0.04209640522950499,0.04209640522950499,0.04209640522950499,0.042168256846926246,0.0416401600327452,0.041654894165702505,0.0416401600327452,0.041558694559799415,0.04139838105622689,0.04138897992568064,0.04134725726874472,0.04134725726874472,0.04100843996170226,0.04138897992568064,0.04118898875126268,0.03999145689832109,0.03981890942597649,0.0397270308523884,0.0397270308523884,0.03930369833837961,0.04146037962371479,0.04138897992568064,0.041558694559799415,0.04134725726874472,0.04118898875126268,0.03999145689832109,0.0397270308523884,0.0397270308523884,0.03930369833837961,0.0397270308523884,0.03930369833837961,0.03930369833837961,0.0397270308523884,0.038715043852583286,0.03764776820412854,0.03908977884484068,0.03954433100831285,0.038715043852583286,0.03709405630606644,0.03503061658164722,0.03077068681844065,0.032062600526221965,0.02999652712438811,0.021724747860476342,0.021724747860476342,0.021724747860476342,0.031025197439156157,0.03077068681844065,0.03930369833837961,0.03908977884484068,0.03981890942597649,0.03908977884484068,0.03981890942597649,0.03981890942597649,0.03981890942597649,0.04134725726874472,0.03981890942597649,0.03999145689832109,0.039733295622263805,0.04134725726874472,0.04138897992568064,0.040811891016801084,0.040811891016801084,0.03981890942597649,0.04139838105622689,0.042006212114359856,0.04706524887101303,0.04702647647968245,0.04702647647968245,0.04702647647968245,0.046169578495963905,0.04495532801561415,0.049790582950556675,0.049790582950556675,0.04985519872408873,0.04985519872408873,0.04702647647968245,0.04751993805347342,0.0473695199110075,0.0468761655613757,0.046169578495963905,0.04649900974176723,0.049811652597141695,0.049811652597141695,0.04990493525216863,0.050197186449471985,0.050138302519564165,0.04990493525216863,0.05120844758195635,0.05090843256129254,0.050273217018613266,0.050197186449471985,0.049811652597141695,0.04990493525216863,0.04990493525216863,0.04990493525216863,0.04962392585592323,0.04815142800981738,0.054689727805270615,0.05534787550152255,0.0554505860828653,0.0554505860828653,0.05531533198035506,0.0552521662885091,0.05416062091410471,0.05287210522116486,0.0552521662885091,0.05416062091410471,0.053252493915297086,0.05202551051653997,0.0511993488523497,0.050138302519564165,0.04990493525216863,0.04819133437720136,0.050649372486656456,0.0552521662885091,0.05416062091410471,0.05433369418502621,0.04990493525216863,0.049811652597141695,0.054689727805270615,0.05531533198035506,0.05416062091410471,0.055468719605404,0.05531533198035506,0.055468719605404,0.05673284473518183,0.05589481415306992,0.054689727805270615,0.05635904826793598,0.055478863974529356,0.05531533198035506,0.05534787550152255,0.05531533198035506,0.05584959453413433,0.05531533198035506,0.05796714280595231,0.057781938580764275,0.05584959453413433,0.05531533198035506,0.05433369418502621,0.05765809389995525,0.049811652597141695,0.05531533198035506,0.049285908927530646,0.04637662662045336,0.0393274872038348,0.03999145689832109,0.05447008781579275,0.040054583185347374,0.04168696046710541,0.057781938580764275,0.04738141069692432,0.05883955841849203,0.05883955841849203,0.059398907948481273,0.057781938580764275,0.061049358653184914,0.06376311977936387,0.07140005544322124,0.07140005544322124,0.07250782337388363,0.06995993845647845,0.08768448946340543,0.08791677550097425,0.22895529223496097,0.22895529223496097,0.22895529223496097,0.23330664872823914,0.23455550301279574,0.22895529223496097,0.22895529223496097,0.23455550301279574,0.22736944363020117,0.22664164425356684,0.22832568259251543,0.23330664872823914,0.21283788552557734,0.22862023650996324,0.21615206601410533,0.21615206601410533,0.2143175034383837,0.21232267479514266,0.22348009741252042,0.21664676591239354,0.2143175034383837,0.21250772564738105,0.21594548226079202,0.21200423201278198,0.20809250063376006,0.20809250063376006,0.20746033887314,0.20809250063376006,0.20843778853761893,0.20851387430376808,0.20740740325115245,0.2095560067054741,0.21594548226079202,0.2159782102831374,0.21594548226079202,0.21863669311017983,0.22017380950025808,0.21594548226079202,0.21622811177582707,0.21615206601410533,0.21594548226079202,0.21594548226079202,0.21594548226079202,0.21594548226079202,0.2159782102831374,0.21628163113513266,0.21594548226079202,0.21594548226079202,0.21594548226079202,0.21594548226079202,0.21594548226079202,0.21615206601410533,0.21594548226079202,0.21594548226079202,0.2159782102831374,0.21594548226079202,0.21594548226079202,0.21594548226079202,0.21594548226079202,0.21561627814561124,0.21615206601410533,0.2160038134650152,0.2160038134650152,0.21594548226079202,0.21594548226079202,0.21594548226079202,0.21594548226079202,0.21594548226079202,0.21594548226079202,0.21594548226079202,0.21622811177582707,0.21594548226079202,0.21615206601410533,0.21615206601410533,0.21615206601410533,0.21594548226079202,0.21594548226079202,0.21594548226079202,0.21594548226079202,0.2160038134650152,0.21594548226079202,0.2160038134650152,0.2160038134650152,0.2160038134650152,0.2160038134650152,0.2159782102831374,0.2159782102831374,0.21594548226079202,0.21594548226079202,0.21594548226079202,0.21594548226079202,0.21594548226079202,0.21594548226079202,0.21594548226079202,0.21594548226079202,0.21594548226079202,0.21594548226079202,0.2160038134650152,0.21594548226079202,0.21594548226079202,0.21594548226079202,0.21518549243519194,0.21518549243519194,0.20938077691800616,0.20938077691800616,0.20910823152925864,0.21373674951961602,0.21373674951961602,0.21373674951961602,0.21373674951961602,0.2080295693941439,0.2080295693941439,0.2077757077554862,0.2077757077554862,0.2077757077554862,0.2077757077554862,0.2079377907753012,0.2077757077554862,0.2077757077554862,0.2077757077554862,0.20804819604324956,0.20804819604324956,0.21633584530007563,0.21594548226079202,0.21594548226079202,0.21594548226079202,0.21594548226079202,0.2077757077554862,0.2077757077554862,0.2077757077554862,0.2077757077554862,0.20670679315459842,0.21518549243519194,0.21052115357206289,0.21010719481454154,0.21010719481454154,0.2095560067054741,0.2095976836497399,0.2092050048340285,0.20812754107361,0.20804819604324956,0.20778218465156978,0.20638359726951178,0.20804819604324956,0.20778218465156978,0.20681362533726239,0.20638359726951178,0.20804819604324956,0.20804819604324956,0.20638359726951178,0.20778218465156978,0.208776121296668,0.20778218465156978,0.2069979888706492,0.2069979888706492,0.20670679315459842,0.20638359726951178,0.20638359726951178,0.20638359726951178,0.20638359726951178,0.20638359726951178,0.20638359726951178,0.20681362533726239,0.20333768680036637,0.20638359726951178,0.20638359726951178,0.20638359726951178,0.20638359726951178,0.20333768680036637,0.20638359726951178,0.20638359726951178,0.20638359726951178,0.20638359726951178,0.20638359726951178,0.20638359726951178,0.20333768680036637,0.20333768680036637,0.20333768680036637,0.20638359726951178,0.20333768680036637,0.20333768680036637,0.20333768680036637,0.20638359726951178,0.20638359726951178,0.2033836743932067,0.2033836743932067,0.20333768680036637,0.2033836743932067,0.20333768680036637,0.20638359726951178,0.20638359726951178,0.20333768680036637,0.20333768680036637,0.20638359726951178,0.20638359726951178,0.20333768680036637,0.20521951719415385,0.20432273275365917,0.2040954504703809,0.2033836743932067,0.20333768680036637,0.20296537226798309,0.2004214227762966,0.2004214227762966,0.2004214227762966,0.19839748753396133,0.1998030116794068,0.19686074483024069,0.19839748753396133,0.19839748753396133,0.19686074483024069,0.1900472738396593,0.19055130362688508,0.19038235140423668,0.19038235140423668,0.1890323131440966,0.1900472738396593,0.1900472738396593,0.18701174027189793,0.18556427171455486,0.18609987515280296,0.18556427171455486,0.20017145477051212,0.1900472738396593,0.1900472738396593,0.18642172487212794,0.18701174027189793,0.1900472738396593,0.1900472738396593,0.18701174027189793,0.18522992284010759,0.18522992284010759,0.18556427171455486,0.18556427171455486,0.18556427171455486,0.18522992284010759,0.18307210790788564,0.1838253069851174,0.18522992284010759,0.18216825797406747,0.18556427171455486,0.18522992284010759,0.18307210790788564,0.17878775862731616,0.18522992284010759,0.18556427171455486,0.18556427171455486,0.18556427171455486,0.18216825797406747,0.18522992284010759,0.18556427171455486,0.18401745485599436,0.18522992284010759,0.18680630867885356,0.18642172487212794,0.18680630867885356,0.18609987515280296,0.18556427171455486,0.17878775862731616,0.1872489811534399,0.18307210790788564,0.18642172487212794,0.18522992284010759,0.18370717886249013,0.18216825797406747,0.17863173857018882,0.18216825797406747,0.18216825797406747,0.17863173857018882,0.18370717886249013,0.18216825797406747,0.18370717886249013,0.18522992284010759,0.17717485774453645,0.17878775862731616,0.17342667077857843,0.18216825797406747,0.1766653365747667,0.18370717886249013,0.1784377643054513,0.18216825797406747,0.1784377643054513,0.18370717886249013,0.17191911420178346,0.18216825797406747,0.18216825797406747,0.1784377643054513,0.1784377643054513,0.1760551609342839,0.1760551609342839,0.17191911420178346,0.17717485774453645,0.17500819947178706,0.1784377643054513,0.1784377643054513,0.17500819947178706,0.1766653365747667,0.1635758903191322,0.1760551609342839,0.1741613262740742,0.1760551609342839,0.1784377643054513,0.17191911420178346,0.17191911420178346,0.1703516714950248,0.1784377643054513,0.17500819947178706,0.1703516714950248,0.1784377643054513,0.1613963417581706,0.1358908239621681,0.12785154700021448,0.10885188345930655,0.12242322320574883,0.10095742917190687,0.09638771905267302,0.10220482684594241,0.10095742917190687,0.09316618636180148,0.09316618636180148,0.09316618636180148,0.09064158984490871,0.08653379028121695,0.08174627555354423,0.08136848951462887,0.08174627555354423,0.0798031410471206,0.08174627555354423,0.08025318768860064,0.08025318768860064,0.0798031410471206,0.0834272197044375,0.08760410105785124,0.09008859813202272,0.09334058123440446,0.08944737886177546,0.09316618636180148,0.09098874791491805,0.09316618636180148,0.09316618636180148,0.09316618636180148,0.09316618636180148,0.09337801768165331,0.09316618636180148,0.09098874791491805,0.09021634639143189,0.09316618636180148,0.09316618636180148,0.09316618636180148,0.09036040425170634,0.09041489901640061,0.09036040425170634,0.09316618636180148,0.09316618636180148,0.09312278356311977,0.09021634639143189,0.08942191474343815,0.09008859813202272,0.09036040425170634,0.09008859813202272,0.09013642931434755,0.09041489901640061,0.0864779574441795,0.08753793456802962,0.08833334984959007,0.0858155929205735,0.08626025848954871,0.08383949813816574,0.08383949813816574,0.08381017841361416,0.08371305601897422,0.08381486182861493,0.08081809716724989,0.07813023906146128,0.07300513904565237,0.07525643387643874,0.07782738751983943,0.07153670370834576,0.07275837618314801,0.07300513904565237,0.07161979064802369,0.07275837618314801,0.07039083645400496,0.06843018193939991,0.06700605163266674,0.0662676067075265,0.06932799337425821,0.0661109526614778,0.06720115248093797,0.06386513452531765,0.0647030723235034,0.060356031761798316,0.06393731034762573,0.05856389148719016,0.06386513452531765,0.06026254479611378,0.06078378290835482,0.06386513452531765,0.060863780743818506,0.06393731034762573,0.06393731034762573,0.06498782563009846,0.0647030723235034,0.06475221963097495,0.06495288822189046,0.0647644015327269,0.06386513452531765,0.06498782563009846,0.06386513452531765,0.0642055352054861,0.0647030723235034,0.06495288822189046,0.06495288822189046,0.06587967491784472,0.06587967491784472,0.06587967491784472,0.06587967491784472,0.06607431669225658,0.06495288822189046,0.06587967491784472,0.06587967491784472,0.06587967491784472,0.06587967491784472,0.06587967491784472,0.06587967491784472,0.0647030723235034,0.06498782563009846,0.06495288822189046,0.06495288822189046,0.06498782563009846,0.0651822279674779,0.06557037884333858,0.06557037884333858,0.06558886225475148,0.06557037884333858,0.06587967491784472,0.06587967491784472,0.06607431669225658,0.06614993779356797,0.06614993779356797,0.06614993779356797,0.06623564393380109,0.06623564393380109,0.06649459204105543,0.06651918282201745,0.06649459204105543,0.06651918282201745,0.06651918282201745,0.06651918282201745,0.06670714446219554,0.06670714446219554,0.06670714446219554,0.06670714446219554,0.06670714446219554,0.0665951874814557,0.06691216226339419,0.06691216226339419,0.06691216226339419,0.06696184663573967,0.06696184663573967,0.06696184663573967,0.06224408811079427,0.06224408811079427,0.06224408811079427,0.06224408811079427,0.06224408811079427,0.06224408811079427,0.06732877108865493,0.06706382698488518,0.06696184663573967,0.06696184663573967,0.06691216226339419,0.06691216226339419,0.06670714446219554,0.06670714446219554,0.06670714446219554,0.06670714446219554,0.06651918282201745,0.06651918282201745,0.06651918282201745,0.06651918282201745,0.06651918282201745,0.0661109526614778,0.06597671347990892,0.06597671347990892,0.06587967491784472,0.06587967491784472,0.06587967491784472,0.06587967491784472,0.06557037884333858,0.06587967491784472,0.06587967491784472,0.06557037884333858,0.06557037884333858,0.06557037884333858,0.06557037884333858,0.06558886225475148,0.06558886225475148,0.06557037884333858,0.06557037884333858,0.06805503845649678,0.06782458592232783,0.06782458592232783,0.06805503845649678,0.06782458592232783,0.06782458592232783,0.06782458592232783,0.06587967491784472,0.06782458592232783,0.06782458592232783,0.06782458592232783,0.06782458592232783,0.06782458592232783,0.06782458592232783,0.06770504609426854,0.06587967491784472,0.06587967491784472,0.06654677136769144,0.06623564393380109,0.06623564393380109,0.06587967491784472,0.06587967491784472,0.06587967491784472,0.06587967491784472,0.06587967491784472,0.06587967491784472,0.06587967491784472,0.06498782563009846,0.06498782563009846,0.06498782563009846,0.06393731034762573,0.06386513452531765,0.06393731034762573,0.06386513452531765,0.06597671347990892,0.06593784691244897,0.06587967491784472,0.06558886225475148,0.06538395016101181,0.06523325774150802,0.0651822279674779,0.06511068949632326,0.06498782563009846,0.0647030723235034,0.06498782563009846,0.06498782563009846,0.06411704989816765,0.06587967491784472,0.06511068949632326,0.06498782563009846,0.06498782563009846,0.06623564393380109,0.06587967491784472,0.06587967491784472,0.06557037884333858,0.06587967491784472,0.06498782563009846,0.0647030723235034,0.06411704989816765,0.06396891234295496,0.06587967491784472,0.06386513452531765,0.06386513452531765,0.06498782563009846,0.0642055352054861,0.06393731034762573,0.06386513452531765,0.06386513452531765,0.06386513452531765,0.06386513452531765,0.06386513452531765,0.06386513452531765)
maxHPD=c(0.7776536081133851, 0.1812620962388788,0.1812620962388788,0.1812620962388788,0.1812620962388788,0.1812620962388788,0.1812620962388788,0.1812620962388788,0.1812620962388788,0.1812620962388788,0.1812620962388788,0.1812620962388788,0.1812620962388788,0.1812620962388788,0.1812620962388788,0.1812620962388788,0.1812620962388788,0.1812620962388788,0.1812620962388788,0.1812620962388788,0.1812620962388788,0.18120778483077776,0.18120778483077776,0.1812620962388788,0.18120778483077776,0.18113735744750728,0.18051531289241107,0.1806301229870471,0.1806301229870471,0.1806301229870471,0.1806301229870471,0.1806301229870471,0.1806301229870471,0.1806301229870471,0.18051531289241107,0.1806301229870471,0.18051531289241107,0.1806301229870471,0.1806301229870471,0.1806301229870471,0.1806301229870471,0.18030646206104733,0.18051531289241107,0.18051531289241107,0.18023458071603066,0.18030646206104733,0.18023458071603066,0.18023458071603066,0.1801208282096449,0.1801208282096449,0.1800640988095288,0.1800640988095288,0.1801208282096449,0.1801208282096449,0.1801208282096449,0.17966391227590506,0.18023458071603066,0.18023458071603066,0.17966391227590506,0.18023458071603066,0.1801208282096449,0.1801208282096449,0.1801208282096449,0.17704910771230062,0.17704910771230062,0.17693001869299252,0.17693001869299252,0.17693001869299252,0.17693001869299252,0.17693001869299252,0.17689194434843208,0.17774991723114117,0.176836065008781,0.1766757060712942,0.17774991723114117,0.17774991723114117,0.17693001869299252,0.17704910771230062,0.17693001869299252,0.17659904620018887,0.17659904620018887,0.17659904620018887,0.17659904620018887,0.1766757060712942,0.17659904620018887,0.17659904620018887,0.17659904620018887,0.17659904620018887,0.17659904620018887,0.17693001869299252,0.17693001869299252,0.17693001869299252,0.17693001869299252,0.17693001869299252,0.17693001869299252,0.17693001869299252,0.17689194434843208,0.17689194434843208,0.17659904620018887,0.17659904620018887,0.17659904620018887,0.17659904620018887,0.17659904620018887,0.17659904620018887,0.17659904620018887,0.17659904620018887,0.17659904620018887,0.17659904620018887,0.1765202705208885,0.1765202705208885,0.1765202705208885,0.1766757060712942,0.17659904620018887,0.17659904620018887,0.17659904620018887,0.17659904620018887,0.17659904620018887,0.17659904620018887,0.17659904620018887,0.17659904620018887,0.17659904620018887,0.17659904620018887,0.1766757060712942,0.1766757060712942,0.1766757060712942,0.1766757060712942,0.1766757060712942,0.17659904620018887,0.1766757060712942,0.1766757060712942,0.17659904620018887,0.17659904620018887,0.17659904620018887,0.17494406220829392,0.17659904620018887,0.17659904620018887,0.17659904620018887,0.17659904620018887,0.17659904620018887,0.17659904620018887,0.17659904620018887,0.17659904620018887,0.17659904620018887,0.17659904620018887,0.17659904620018887,0.17659904620018887,0.1766757060712942,0.17659904620018887,0.17659904620018887,0.17659904620018887,0.17659904620018887,0.1766757060712942,0.1766757060712942,0.1766757060712942,0.1766757060712942,0.1766757060712942,0.17693001869299252,0.1765202705208885,0.17659904620018887,0.17659904620018887,0.17659904620018887,0.17659904620018887,0.17659904620018887,0.1766757060712942,0.17704910771230062,0.17704910771230062,0.17774991723114117,0.17773228059228083,0.1766757060712942,0.17659904620018887,0.176836065008781,0.17704910771230062,0.17693001869299252,0.17966391227590506,0.17966391227590506,0.18019492498523967,0.18023458071603066,0.18051531289241107,0.18019492498523967,0.18019492498523967,0.1806301229870471,0.18141419690103416,0.18245638531117633,0.18332911237569957,0.1852117451777003,0.18687077734447088,0.18669392471175011,0.1880799685688695,0.1918259991266407,0.19370551676440892,0.19451111757723533,0.19541186449680237,0.19679555384294595,0.19788769121617564,0.20953407493422824,0.2119275775338396,0.21245120904222753,0.2304198025517999,0.23946711698430553,0.26404812238167713,0.27001971222914645,0.2848638717116635,0.28752377028490816,0.29219795842474505,0.2954496281151607,0.3017096597768867,0.3060583808313823,0.309227182074436,0.31405304257580474,0.3158589273284629,0.3178224633832638,0.31975296761133,0.32528657058320043,0.32717528319299327,0.32823402845947586,0.3304879257017741,0.3321456547071359,0.3350719781601193,0.3373658024635811,0.34334693499773056,0.34389271834742885,0.344825312969949,0.3457775121665325,0.3457775121665325,0.3457775121665325,0.35108684221869185,0.35217165587656235,0.3529661524689967,0.35407330153009703,0.3522705725211399,0.3529661524689967,0.3529661524689967,0.35315107624397307,0.3529661524689967,0.3541671601172236,0.3578534833043824,0.35822858008111486,0.35926001435583516,0.3603059771714912,0.3603059771714912,0.36012539960360995,0.3616077011481971,0.3616357113167862,0.3616357113167862,0.3616357113167862,0.36196788219766884,0.36246184893854244,0.3628369281788067,0.3636284914780155,0.36430335517020246,0.36393327017238314,0.3710443451374942,0.3723777126000008,0.37316925635162046,0.37336607459315113,0.3738496535601458,0.3742707394155857,0.3743686203533868,0.3741609379872905,0.37686425173569205,0.3767795306796657,0.37686425173569205,0.37686425173569205,0.3767795306796657,0.37686425173569205,0.37789608476686576,0.37789608476686576,0.3819078493073202,0.3879056403479378,0.38824087486724596,0.3899898613901327,0.3875575617296135,0.3889442405320459,0.39592275051159426,0.397643915704766,0.3977303806347692,0.4009362305294655,0.4023102795745766,0.4045247164131577,0.40707621305921055,0.40904124337799647,0.40904124337799647,0.4138434423355693,0.4138434423355693,0.41587933890331896,0.4191159759914313,0.4219829961497496,0.4264784753096935,0.42895311642786244,0.43600650446219386,0.439116302206608,0.43963709286428065,0.4441991044293918,0.4498515394489638,0.46065240842337946,0.46384109787620453,0.4782442861398566,0.4834402111804977,0.504257687099816,0.5258668729499755,0.5676365845525885,0.6227866919049981,0.6422567695109763,0.6936690593763484,0.7526129321463767,0.7740167640115667,0.8146382613100137,0.8549136688427168,0.8859002373996675,0.9397675979195276,0.9877529031445795,1.0296732146839784,1.0464989218095857,1.0568795591475262,1.0682794827052104,1.070671912093534,1.0872979710467474,1.0857008148013745,1.2079294422201885,1.1688224594956655,1.1406349892684435,1.1220998259593347,1.1041449465714892,1.092117528967803,1.0867499800186238,1.0859179030468227,1.074383363235576,1.059865746792656,1.0473144608888705,1.0390221337011418,0.9912753692037534,0.9647981008554879,0.8893761622702259,0.8311734253155055,0.7958272222384766,0.7592404974906016,0.7491690166975694,0.7151902353878323,0.684364699490667,0.6593638584342166,0.6451410745745431,0.6240073875590973,0.6096356539381331,0.5913725061239494,0.5664883087466824,0.546586613905664,0.5212015559820735,0.5076557439032533,0.4974777286599326,0.49109428760944507,0.4877332200775384,0.48079128602533694,0.4758519559839142,0.47456470815160035,0.4738824104634636,0.46774093929040184,0.4672997736964804,0.4661073567062934,0.46518028037991394,0.464138626314631,0.4637616354944255,0.46279619990525267,0.46253015844640305,0.46279619990525267,0.46207967566135527,0.4618820320511749,0.4618065415201915,0.46207967566135527,0.4622802242142951,0.4625921827805256,0.4625921827805256,0.46253015844640305,0.46279619990525267,0.4630599638974387,0.46332797700034745,0.46385424769234584,0.4649531091034175,0.4653793544241139,0.4662066290446596,0.4661073567062934,0.4661073567062934,0.4662066290446596,0.4662066290446596,0.4664322416011103,0.4664322416011103,0.4664322416011103,0.4668310414295552,0.4669107916029892,0.46736636191666353,0.4669107916029892,0.46736636191666353,0.46736636191666353,0.46736636191666353,0.467211147863987,0.4672997736964804,0.4672997736964804,0.46736636191666353,0.46774093929040184,0.46736636191666353,0.46774093929040184,0.46774093929040184,0.46774093929040184,0.46774093929040184,0.46774093929040184,0.46774093929040184,0.46736636191666353,0.4672997736964804,0.46736636191666353,0.4672564212369786,0.4672997736964804,0.4672564212369786,0.4672564212369786,0.467211147863987,0.4672997736964804,0.4672997736964804,0.46774093929040184,0.46774093929040184,0.4678425098083281,0.46814034968563484,0.4678425098083281,0.4678425098083281,0.46287934574809203,0.46287934574809203,0.46287934574809203,0.46774093929040184,0.46774093929040184,0.46774093929040184,0.46814034968563484,0.46253015844640305,0.46287934574809203,0.46279619990525267,0.4630599638974387,0.4631912553184818,0.4635422524431786,0.46385424769234584,0.464138626314631,0.46385424769234584,0.46431728642022513,0.46518028037991394,0.46518028037991394,0.4739337878826439,0.47381072330378454,0.4739337878826439,0.47442469136530885,0.47519859533069675,0.46736636191666353,0.46807436273578396,0.46774093929040184,0.4678425098083281,0.4678425098083281,0.4780287634520829,0.4739337878826439,0.47389973302928395,0.4739337878826439,0.4739337878826439,0.47389973302928395,0.4739337878826439,0.4739337878826439,0.4739337878826439,0.47449387654758224,0.47389973302928395,0.4763497561308351,0.47741321933186703,0.4778325160199502,0.47865969924096885,0.482322504253467,0.4834189430438423,0.482322504253467,0.48562151889998884,0.4877332200775384,0.4877332200775384,0.4877332200775384,0.4877332200775384,0.48760357323862913,0.4879876188478195,0.4877332200775384,0.48760357323862913,0.4877332200775384,0.4887378111809897,0.4896798702028254,0.49089924261596374,0.4877332200775384,0.49089924261596374,0.49236174297419233,0.49236174297419233,0.4927571531017229,0.48996811649740146,0.49327783496343797,0.49327783496343797,0.4938950960814007,0.4938950960814007,0.4938950960814007,0.4938026499070536,0.49089924261596374,0.49089924261596374,0.49089924261596374,0.49443854473687254,0.49109428760944507,0.49109428760944507,0.49109428760944507,0.49443854473687254,0.49443854473687254,0.49202291913547036,0.49202291913547036,0.49202291913547036,0.49327783496343797,0.49327783496343797,0.4970107934263549,0.4971753126704618,0.49443854473687254,0.49443854473687254,0.4971753126704618,0.4971753126704618,0.49443854473687254,0.4971753126704618,0.4970107934263549,0.4971753126704618,0.4970107934263549,0.4971753126704618,0.4993274709718256,0.4970107934263549,0.4984705777545414,0.4984705777545414,0.4971753126704618,0.4993274709718256,0.4971753126704618,0.5002442864054774,0.5002442864054774,0.5000910196010048,0.49433648215242565,0.4968729864433259,0.4970107934263549,0.4971753126704618,0.4971753126704618,0.4989130730573211,0.4993274709718256,0.4971753126704618,0.4970107934263549,0.4993274709718256,0.5000910196010048,0.5172344095053292,0.5080923712444606,0.5115071418016174,0.5103195465434198,0.5131058554068431,0.5196554623431855,0.5216889827866268,0.5221391343871874,0.5223355795368968,0.529772052967354,0.537223033192987,0.5412020425309627,0.5456715710412964,0.5492068966970963,0.5548866099090374,0.5653274881575926,0.5706067166432754,0.5776227677876253,0.5919116840094771,0.5967412422450336,0.6005356614142249,0.6046812720812098,0.6180326002599855,0.6219937919451116,0.6255803167537584,0.6319777907533307,0.6353289748106371,0.6458208124975148,0.6532901697737643,0.6604185647103752,0.6693107719068883,0.6764145991231393,0.6771075706324005,0.6831767625804168,0.6874852810716829,0.6958193627799586,0.6974316987561092,0.7088441934039849,0.7088441934039849,0.7169958561269774,0.7169958561269774,0.7208845641107333,0.7239225544955071,0.7255284121053903,0.7351435607000143,0.7412923822280079,0.7429898888630498,0.7519546528944723,0.7594208427212553,0.7692973603959569,0.7761884675936106,0.7761884675936106,0.7898123392032704,0.7956233937483942,0.8149971486160444,0.8197237121169562,0.8310902241272822,0.8312388477173637,0.8392106838110851,0.846317182896176,0.8593066774852895,0.8637747467691417,0.8948633064343742,0.9116510861931599,0.9230154673266635,0.9449980089394684,0.9669362079625367,0.9843716558992835,1.0004903185768046,1.040508238785055,1.0632744136369927,1.085167240228058,1.1174310847825017,1.140449363750482,1.1528691913733364,1.173357065178431,1.2019095952610093,1.2174034409977363,1.2379151614010815,1.2491093811168856,1.2531862072590052,1.2672950052446625,1.2751309502518313,1.2912360843092712,1.2912360843092712,1.2892830326041766,1.3020873939469857,1.288506570655109,1.2533760623132775,1.2383477322608176,1.2019374299333971,1.2084117116636672,1.1549553270240813,1.1266075777435305,1.085834414387854,1.0551587429280702,1.0251979035952803,0.991465195689271,0.9657050179828285,0.9215932256481549,0.8886969573597775,0.8498675857288438,0.7995690584305836,0.7531632096952897,0.7088441934039849,0.6771075706324005,0.629210095521872,0.5925134864773307,0.5418219767929388,0.4971753126704618,0.4782442861398566,0.4661073567062934,0.46067077420099267,0.44846449690461976,0.44812777359097666,0.44100303590512524,0.43977481238806637,0.43651173930771286,0.4337761256165347,0.4318899426169038,0.43053275236114513,0.4288542849312954,0.424941903422919,0.42220702655972187,0.4231544937005578,0.42220702655972187,0.42128747548462675,0.4173374134702163,0.4160004130065836,0.4155227548681602,0.41761601351149946,0.4169428356787935,0.4162095747702477,0.41217261551758255,0.41091732897705635,0.41091732897705635,0.4110964520382092,0.41030107348797595,0.4092870398604311,0.4089618101545481,0.404661718979993,0.40457826041438355,0.40457826041438355,0.40111155698229345,0.40055491423866607,0.39781839720590306,0.395938133514735,0.3946385966716792,0.39330741538705805,0.39208476857544217,0.38725307585796714,0.38163730166511545,0.3724175614782606,0.3706518851707155,0.368847899750774,0.35954849676107936,0.35822858008111486,0.357188641885355,0.35314305506430976,0.3516527347333424,0.3456064492307578,0.339745974180429,0.33380658453655754,0.32878200340679276,0.32626116041387554,0.3175943089469231,0.31179138710362153,0.30041200039236005,0.29474915871345153,0.2842134401325872,0.27870349879017065,0.2665352356239348,0.26588531838983664,0.2566807077020239,0.2518356256993583,0.25053603856626594,0.24443282956295118,0.24343354264614725,0.24169194588724607,0.2409734763575417,0.2392408998190246,0.2387493350540592,0.23818824482007658,0.236526292822002,0.23441575272238457,0.23441575272238457,0.23242289419176843,0.23242289419176843,0.23209920921478788,0.23209920921478788,0.2318889193698678,0.23265183528771874,0.23209920921478788,0.23196115372375595,0.23181791402589638,0.2318889193698678,0.2303930943950589,0.23112028203410453,0.2308394166564378,0.2308394166564378,0.2308394166564378,0.2308394166564378,0.2307829278301173,0.22933598425947946,0.22933598425947946,0.2291823785154492,0.2291823785154492,0.2291823785154492,0.22933598425947946,0.22933598425947946,0.22933598425947946,0.22933598425947946,0.2291823785154492,0.2291823785154492,0.22917447168882285,0.2291823785154492,0.2291823785154492,0.2291823785154492,0.22917447168882285,0.2291823785154492,0.22917447168882285,0.22933598425947946,0.22933598425947946,0.2291823785154492,0.2291823785154492,0.2291823785154492,0.2291823785154492,0.22933598425947946,0.22933598425947946,0.22933598425947946,0.22933598425947946,0.22933598425947946,0.2291823785154492,0.22933598425947946,0.22933598425947946,0.22933598425947946,0.22933598425947946,0.22933598425947946,0.22933598425947946,0.2244632515751662,0.2244058994892987,0.2242259689966999,0.2242259689966999,0.2244058994892987,0.2242259689966999,0.22933598425947946,0.2291823785154492,0.2291823785154492,0.2291823785154492,0.2291823785154492,0.22933598425947946,0.22933598425947946,0.22933598425947946,0.22933598425947946,0.22933598425947946,0.2291823785154492,0.2291823785154492,0.2291823785154492,0.22933598425947946,0.22933598425947946,0.2291823785154492,0.2291823785154492,0.2291823785154492,0.22917447168882285,0.22917447168882285,0.2291823785154492,0.2293206421341136,0.2291823785154492,0.22933598425947946,0.22933598425947946,0.2291823785154492,0.2291823785154492,0.2291823785154492,0.2291823785154492,0.22933598425947946,0.22933598425947946,0.22933598425947946,0.22933598425947946,0.231983118344264,0.23181791402589638,0.23181791402589638,0.231983118344264,0.23181791402589638,0.2318889193698678,0.231983118344264,0.2303930943950589,0.23242289419176843,0.23242289419176843,0.23251447407604223,0.23257296550877643,0.23257296550877643,0.23265183528771874,0.23265183528771874,0.23104544359107668,0.23112028203410453,0.231983118344264,0.23181791402589638,0.231983118344264,0.2318889193698678,0.23196115372375595,0.23209920921478788,0.23209920921478788,0.23223284445388914,0.23242289419176843,0.23251447407604223,0.231983118344264,0.23223284445388914,0.23257296550877643,0.231983118344264,0.231983118344264,0.231983118344264,0.231983118344264,0.23441575272238457,0.23441575272238457,0.23440937374319126,0.23441575272238457,0.23441575272238457,0.23441575272238457,0.23441575272238457,0.23441575272238457,0.23440937374319126,0.23441575272238457,0.23502883452985057,0.23506750532519916,0.23441575272238457,0.2367266237611505,0.23618304606773893,0.23618304606773893,0.236526292822002,0.23829156018475856,0.23800171342825494,0.23829156018475856,0.23824733160180075,0.2387493350540592,0.23798384615203322,0.23829156018475856,0.23829156018475856,0.2387493350540592,0.2409734763575417,0.2392408998190246,0.2392408998190246,0.24094837164328822,0.24094837164328822,0.2409734763575417,0.24186585088838738,0.24197106389173267,0.24197106389173267,0.24197106389173267,0.24197106389173267,0.24197106389173267)
#time=time[4:length(time)]
#rate=rate[4:length(rate)]
#minHPD=minHPD[4:length(minHPD)]
#maxHPD=maxHPD[4:length(maxHPD)]

plot(c(seq(-290,0,by=1),0),rep(2,length(c(seq(290,0,by=-1),0))), xlab="", ylab="Rates (events/Myr/lineage)", xlim=c(-270,-230), ylim=c(0,0.8), type="l", col="white",lwd="1",las="1",cex.axis="1",cex.main="1",cex.lab="1",bty="n", main="C", axes=F)
rect(-323.2,-0.02,-298.9,300, col="white", border=NA)
rect(-298.9,-0.02,-272.95,300, col="whitesmoke", border=NA)
rect(-272.95,-0.02,-259.1,300, col="white", border=NA)
rect(-259.1,-0.02,-251.9,300, col="whitesmoke", border=NA)
rect(-251.9,-0.02,-247.2,300, col="white", border=NA)
rect(-247.2,-0.02,-237,300, col="whitesmoke", border=NA)
rect(-237,-0.02,-201.3,300, col="white", border=NA)
rect(-201.3,-0.02,-174.1,300, col="whitesmoke", border=NA)
rect(-174.1,-0.02,-163.5,300, col="white", border=NA)
rect(-163.5,-0.02,-145,300, col="whitesmoke", border=NA)
rect(-145,-0.02,-100.5,300, col="white", border=NA)
rect(-100.5,-0.02,-66,300, col="whitesmoke", border=NA)
rect(-66,-0.02,-56,300, col="white", border=NA)
rect(-56,-0.02,-33.9,300, col="whitesmoke", border=NA)
rect(-33.9,-0.02,-23.03,300, col="white", border=NA)
rect(-23.03,-0.02,-5.33,300, col="whitesmoke", border=NA)
rect(-5.33,-0.02,-2.58,300, col="white", border=NA)
rect(-2.58,-0.02,0,300, col="whitesmoke", border=NA)

rect(-261.28,-3,-259.51,300, col=alpha('#ffaf03',0.2), border=NA)
rect(-234.5,-3,-232,300, col=alpha('#ffaf03',0.2), border=NA)
abline(v=c(-251.902),col="red",lty="dashed",lwd="2")
axis(side=1, seq(-280, -220, by=10), col="black",col.axis="black",las=1)
axis(side=2, seq(0, 0.8, by=0.2), col="black",col.axis="black",las=2)

legend("topleft", bty="n", c("Extinction rate"),lwd="3",col=c("#e34a33"), cex=1)
lines(time,time,type = 'n')
polygon(c(time, rev(time)), c(maxHPD, rev(minHPD)), col = alpha('#e34a33',0.3), border = NA)
lines(time,rate, col = '#e34a33', lwd=2)

add_geochrono(0, -0.15)


# Frequency of shift in extinction rate
mids=c(-0.15287499999999998, -0.45862499999999995,-0.7643749999999999,-1.070125,-1.3758749999999997,-1.681625,-1.9873750000000001,-2.293125,-2.5988749999999996,-2.904625,-3.210375,-3.5161249999999997,-3.8218749999999995,-4.127625,-4.433375,-4.739125,-5.044874999999999,-5.350624999999999,-5.656375,-5.9621249999999995,-6.267874999999999,-6.573625,-6.879375,-7.185124999999999,-7.490874999999999,-7.796624999999999,-8.102374999999999,-8.408125,-8.713875,-9.019625,-9.325375,-9.631124999999999,-9.936874999999999,-10.242624999999999,-10.548374999999998,-10.854124999999998,-11.159875,-11.465625,-11.771374999999999,-12.077124999999999,-12.382874999999999,-12.688624999999998,-12.994374999999998,-13.300125,-13.605875,-13.911624999999999,-14.217374999999999,-14.523124999999999,-14.828874999999998,-15.134624999999998,-15.440374999999998,-15.746124999999997,-16.051874999999995,-16.357624999999995,-16.663374999999995,-16.969125,-17.274874999999998,-17.580624999999998,-17.886374999999997,-18.192124999999997,-18.497874999999997,-18.803624999999997,-19.109374999999996,-19.415124999999996,-19.720874999999996,-20.026624999999996,-20.332374999999995,-20.638124999999995,-20.943874999999995,-21.249624999999995,-21.555374999999994,-21.861124999999994,-22.166874999999997,-22.472624999999997,-22.778374999999997,-23.084124999999997,-23.389874999999996,-23.695624999999996,-24.001374999999996,-24.307124999999996,-24.612874999999995,-24.918624999999995,-25.224374999999995,-25.530124999999995,-25.835874999999994,-26.141624999999994,-26.447374999999994,-26.753124999999997,-27.058874999999997,-27.364624999999997,-27.670374999999996,-27.976124999999996,-28.281874999999996,-28.587624999999996,-28.893374999999995,-29.199124999999995,-29.504874999999995,-29.810624999999995,-30.116374999999994,-30.422124999999994,-30.727874999999994,-31.033624999999994,-31.339374999999993,-31.645124999999993,-31.950874999999996,-32.25662499999999,-32.562374999999996,-32.86812499999999,-33.173874999999995,-33.47962499999999,-33.785374999999995,-34.091125,-34.396874999999994,-34.702625,-35.008374999999994,-35.314125,-35.61987499999999,-35.925625,-36.23137499999999,-36.537124999999996,-36.84287499999999,-37.148624999999996,-37.45437499999999,-37.760124999999995,-38.06587499999999,-38.371624999999995,-38.67737499999999,-38.983124999999994,-39.288875,-39.59462499999999,-39.900375,-40.20612499999999,-40.511874999999996,-40.81762499999999,-41.123374999999996,-41.42912499999999,-41.734874999999995,-42.04062499999999,-42.346374999999995,-42.65212499999999,-42.957874999999994,-43.26362499999999,-43.569374999999994,-43.87512499999999,-44.18087499999999,-44.486625,-44.79237499999999,-45.098124999999996,-45.40387499999999,-45.709624999999996,-46.01537499999999,-46.321124999999995,-46.62687499999999,-46.932624999999994,-47.23837499999999,-47.544124999999994,-47.84987499999999,-48.15562499999999,-48.46137499999999,-48.76712499999999,-49.072874999999996,-49.37862499999999,-49.684374999999996,-49.99012499999999,-50.295874999999995,-50.60162499999999,-50.907374999999995,-51.21312499999999,-51.518874999999994,-51.82462499999999,-52.130374999999994,-52.43612499999999,-52.74187499999999,-53.04762499999999,-53.35337499999999,-53.659124999999996,-53.96487499999999,-54.270624999999995,-54.57637499999999,-54.882124999999995,-55.18787499999999,-55.493624999999994,-55.79937499999999,-56.105124999999994,-56.41087499999999,-56.71662499999999,-57.02237499999999,-57.32812499999999,-57.63387499999999,-57.93962499999999,-58.24537499999999,-58.55112499999999,-58.856874999999995,-59.16262499999999,-59.468374999999995,-59.77412499999999,-60.079874999999994,-60.38562499999999,-60.691374999999994,-60.99712499999999,-61.30287499999999,-61.60862499999999,-61.91437499999999,-62.22012499999999,-62.52587499999999,-62.83162499999999,-63.13737499999999,-63.44312499999999,-63.74887499999999,-64.054625,-64.360375,-64.666125,-64.971875,-65.277625,-65.583375,-65.88912499999999,-66.194875,-66.500625,-66.806375,-67.11212499999999,-67.417875,-67.723625,-68.029375,-68.335125,-68.640875,-68.946625,-69.252375,-69.558125,-69.863875,-70.169625,-70.475375,-70.781125,-71.08687499999999,-71.392625,-71.698375,-72.004125,-72.30987499999999,-72.615625,-72.921375,-73.227125,-73.532875,-73.838625,-74.144375,-74.450125,-74.755875,-75.06162499999999,-75.367375,-75.673125,-75.978875,-76.28462499999999,-76.590375,-76.896125,-77.201875,-77.50762499999999,-77.813375,-78.119125,-78.424875,-78.730625,-79.03637499999999,-79.342125,-79.647875,-79.953625,-80.25937499999999,-80.565125,-80.870875,-81.176625,-81.48237499999999,-81.788125,-82.093875,-82.399625,-82.70537499999999,-83.01112499999999,-83.316875,-83.622625,-83.928375,-84.23412499999999,-84.539875,-84.845625,-85.151375,-85.45712499999999,-85.762875,-86.068625,-86.374375,-86.68012499999999,-86.985875,-87.291625,-87.597375,-87.90312499999999,-88.20887499999999,-88.514625,-88.820375,-89.126125,-89.43187499999999,-89.737625,-90.043375,-90.349125,-90.65487499999999,-90.960625,-91.266375,-91.572125,-91.87787499999999,-92.18362499999999,-92.489375,-92.795125,-93.100875,-93.40662499999999,-93.712375,-94.018125,-94.323875,-94.62962499999999,-94.935375,-95.241125,-95.546875,-95.85262499999999,-96.15837499999999,-96.464125,-96.769875,-97.07562499999999,-97.38137499999999,-97.687125,-97.992875,-98.298625,-98.60437499999999,-98.910125,-99.215875,-99.521625,-99.82737499999999,-100.13312499999999,-100.438875,-100.744625,-101.05037499999999,-101.35612499999999,-101.661875,-101.967625,-102.27337499999999,-102.57912499999999,-102.884875,-103.190625,-103.496375,-103.80212499999999,-104.10787499999999,-104.413625,-104.719375,-105.02512499999999,-105.33087499999999,-105.636625,-105.942375,-106.24812499999999,-106.55387499999999,-106.859625,-107.165375,-107.471125,-107.77687499999999,-108.082625,-108.388375,-108.694125,-108.99987499999999,-109.30562499999999,-109.611375,-109.917125,-110.22287499999999,-110.52862499999999,-110.834375,-111.140125,-111.44587499999999,-111.75162499999999,-112.057375,-112.363125,-112.668875,-112.97462499999999,-113.28037499999999,-113.586125,-113.891875,-114.19762499999999,-114.50337499999999,-114.809125,-115.114875,-115.42062499999999,-115.72637499999999,-116.032125,-116.337875,-116.64362499999999,-116.94937499999999,-117.25512499999999,-117.560875,-117.866625,-118.17237499999999,-118.47812499999999,-118.783875,-119.089625,-119.39537499999999,-119.70112499999999,-120.006875,-120.312625,-120.61837499999999,-120.92412499999999,-121.22987499999999,-121.535625,-121.84137499999999,-122.14712499999999,-122.45287499999999,-122.758625,-123.064375,-123.37012499999999,-123.67587499999999,-123.981625,-124.287375,-124.59312499999999,-124.89887499999999,-125.204625,-125.510375,-125.81612499999999,-126.12187499999999,-126.42762499999999,-126.733375,-127.03912499999998,-127.34487499999999,-127.65062499999999,-127.95637499999998,-128.262125,-128.567875,-128.873625,-129.179375,-129.48512499999998,-129.790875,-130.096625,-130.40237499999998,-130.708125,-131.01387499999998,-131.319625,-131.625375,-131.93112499999998,-132.236875,-132.542625,-132.848375,-133.154125,-133.45987499999998,-133.765625,-134.071375,-134.37712499999998,-134.682875,-134.98862499999998,-135.294375,-135.600125,-135.90587499999998,-136.211625,-136.517375,-136.823125,-137.128875,-137.43462499999998,-137.740375,-138.046125,-138.35187499999998,-138.657625,-138.96337499999998,-139.269125,-139.574875,-139.88062499999998,-140.186375,-140.492125,-140.79787499999998,-141.103625,-141.40937499999998,-141.715125,-142.020875,-142.32662499999998,-142.632375,-142.93812499999999,-143.243875,-143.549625,-143.85537499999998,-144.161125,-144.466875,-144.77262499999998,-145.078375,-145.38412499999998,-145.689875,-145.995625,-146.30137499999998,-146.607125,-146.91287499999999,-147.218625,-147.524375,-147.83012499999998,-148.135875,-148.441625,-148.74737499999998,-149.053125,-149.35887499999998,-149.664625,-149.970375,-150.27612499999998,-150.581875,-150.88762499999999,-151.19337499999997,-151.499125,-151.80487499999998,-152.110625,-152.416375,-152.72212499999998,-153.027875,-153.33362499999998,-153.639375,-153.945125,-154.25087499999998,-154.556625,-154.862375,-155.16812499999997,-155.473875,-155.77962499999998,-156.085375,-156.391125,-156.69687499999998,-157.002625,-157.30837499999998,-157.614125,-157.919875,-158.22562499999998,-158.531375,-158.837125,-159.14287499999998,-159.448625,-159.75437499999998,-160.060125,-160.365875,-160.67162499999998,-160.977375,-161.28312499999998,-161.588875,-161.894625,-162.20037499999998,-162.506125,-162.811875,-163.11762499999998,-163.423375,-163.72912499999998,-164.034875,-164.340625,-164.64637499999998,-164.952125,-165.25787499999998,-165.56362499999997,-165.869375,-166.17512499999998,-166.480875,-166.786625,-167.09237499999998,-167.398125,-167.70387499999998,-168.009625,-168.315375,-168.62112499999998,-168.926875,-169.23262499999998,-169.53837499999997,-169.844125,-170.14987499999998,-170.455625,-170.761375,-171.06712499999998,-171.372875,-171.67862499999998,-171.984375,-172.290125,-172.59587499999998,-172.901625,-173.20737499999998,-173.51312499999997,-173.818875,-174.12462499999998,-174.430375,-174.736125,-175.04187499999998,-175.347625,-175.65337499999998,-175.95912499999997,-176.264875,-176.57062499999998,-176.876375,-177.18212499999998,-177.48787499999997,-177.793625,-178.09937499999998,-178.405125,-178.710875,-179.01662499999998,-179.322375,-179.62812499999998,-179.93387499999997,-180.239625,-180.54537499999998,-180.851125,-181.15687499999999,-181.46262499999997,-181.768375,-182.07412499999998,-182.379875,-182.685625,-182.99137499999998,-183.297125,-183.60287499999998,-183.90862499999997,-184.214375,-184.52012499999998,-184.825875,-185.13162499999999,-185.43737499999997,-185.743125,-186.04887499999998,-186.354625,-186.660375,-186.96612499999998,-187.271875,-187.57762499999998,-187.88337499999997,-188.189125,-188.49487499999998,-188.800625,-189.10637499999999,-189.41212499999997,-189.717875,-190.02362499999998,-190.32937499999997,-190.635125,-190.94087499999998,-191.246625,-191.55237499999998,-191.85812499999997,-192.163875,-192.46962499999998,-192.775375,-193.081125,-193.38687499999997,-193.692625,-193.99837499999998,-194.30412499999997,-194.609875,-194.91562499999998,-195.221375,-195.52712499999998,-195.83287499999997,-196.138625,-196.44437499999998,-196.750125,-197.055875,-197.36162499999998,-197.667375,-197.97312499999998,-198.27887499999997,-198.584625,-198.89037499999998,-199.196125,-199.50187499999998,-199.80762499999997,-200.113375,-200.41912499999998,-200.724875,-201.030625,-201.33637499999998,-201.642125,-201.94787499999998,-202.25362499999997,-202.559375,-202.86512499999998,-203.170875,-203.47662499999998,-203.78237499999997,-204.088125,-204.39387499999998,-204.69962499999997,-205.005375,-205.31112499999998,-205.616875,-205.92262499999998,-206.22837499999997,-206.534125,-206.83987499999998,-207.145625,-207.45137499999998,-207.75712499999997,-208.062875,-208.36862499999998,-208.67437499999997,-208.980125,-209.28587499999998,-209.591625,-209.89737499999998,-210.20312499999997,-210.508875,-210.81462499999998,-211.120375,-211.42612499999998,-211.73187499999997,-212.037625,-212.34337499999998,-212.64912499999997,-212.954875,-213.26062499999998,-213.566375,-213.87212499999998,-214.17787499999997,-214.483625,-214.78937499999998,-215.095125,-215.40087499999998,-215.70662499999997,-216.012375,-216.31812499999998,-216.62387499999997,-216.929625,-217.23537499999998,-217.541125,-217.84687499999998,-218.15262499999997,-218.458375,-218.76412499999998,-219.06987499999997,-219.37562499999999,-219.68137499999997,-219.987125,-220.29287499999998,-220.59862499999997,-220.904375,-221.21012499999998,-221.515875,-221.82162499999998,-222.12737499999997,-222.433125,-222.73887499999998,-223.04462499999997,-223.35037499999999,-223.65612499999997,-223.961875,-224.26762499999998,-224.57337499999997,-224.879125,-225.18487499999998,-225.490625,-225.79637499999998,-226.10212499999997,-226.407875,-226.71362499999998,-227.01937499999997,-227.32512499999999,-227.63087499999997,-227.936625,-228.24237499999998,-228.54812499999997,-228.853875,-229.15962499999998,-229.46537499999997,-229.77112499999998,-230.07687499999997,-230.382625,-230.68837499999998,-230.99412499999997,-231.299875,-231.60562499999997,-231.911375,-232.21712499999998,-232.52287499999997,-232.828625,-233.13437499999998,-233.44012499999997,-233.74587499999998,-234.05162499999997,-234.357375,-234.66312499999998,-234.96887499999997,-235.274625,-235.58037499999998,-235.886125,-236.19187499999998,-236.49762499999997,-236.803375,-237.10912499999998,-237.41487499999997,-237.72062499999998,-238.02637499999997,-238.332125,-238.63787499999998,-238.94362499999997,-239.249375,-239.55512499999998,-239.860875,-240.16662499999998,-240.47237499999997,-240.778125,-241.08387499999998,-241.38962499999997,-241.69537499999998,-242.00112499999997,-242.306875,-242.61262499999998,-242.91837499999997,-243.224125,-243.52987499999998,-243.83562499999996,-244.14137499999998,-244.44712499999997,-244.752875,-245.05862499999998,-245.36437499999997,-245.67012499999998,-245.97587499999997,-246.281625,-246.58737499999998,-246.89312499999997,-247.198875,-247.50462499999998,-247.81037499999996,-248.11612499999998,-248.42187499999997,-248.727625,-249.03337499999998,-249.33912499999997,-249.64487499999998,-249.95062499999997,-250.256375,-250.56212499999998,-250.86787499999997,-251.173625,-251.47937499999998,-251.78512499999997,-252.09087499999998,-252.39662499999997,-252.702375,-253.00812499999998,-253.31387499999997,-253.61962499999998,-253.92537499999997,-254.23112499999996,-254.53687499999998,-254.84262499999997,-255.148375,-255.45412499999998,-255.75987499999997,-256.06562499999995,-256.371375,-256.677125,-256.982875,-257.28862499999997,-257.59437499999996,-257.900125,-258.205875,-258.511625,-258.81737499999997,-259.12312499999996,-259.428875,-259.734625,-260.040375,-260.346125,-260.65187499999996,-260.95762499999995,-261.263375,-261.569125,-261.874875,-262.18062499999996,-262.48637499999995,-262.792125,-263.097875,-263.403625,-263.70937499999997,-264.01512499999995,-264.320875,-264.626625,-264.932375,-265.23812499999997,-265.54387499999996,-265.849625,-266.155375,-266.461125,-266.76687499999997,-267.07262499999996,-267.37837499999995,-267.684125,-267.989875,-268.295625,-268.60137499999996,-268.90712499999995,-269.212875,-269.518625,-269.824375,-270.13012499999996,-270.43587499999995,-270.741625,-271.047375,-271.353125,-271.65887499999997,-271.96462499999996,-272.270375,-272.576125,-272.881875,-273.18762499999997,-273.49337499999996,-273.799125,-274.104875,-274.410625,-274.71637499999997,-275.02212499999996,-275.32787499999995,-275.633625,-275.939375,-276.245125,-276.55087499999996,-276.85662499999995,-277.162375,-277.468125,-277.773875,-278.07962499999996,-278.38537499999995,-278.691125,-278.996875,-279.302625,-279.60837499999997,-279.91412499999996,-280.219875,-280.525625,-280.831375,-281.13712499999997,-281.44287499999996,-281.74862499999995,-282.054375,-282.360125,-282.66587499999997,-282.97162499999996,-283.27737499999995,-283.583125,-283.888875,-284.194625,-284.50037499999996,-284.80612499999995,-285.111875,-285.417625,-285.723375,-286.02912499999996,-286.33487499999995,-286.640625,-286.946375,-287.252125,-287.55787499999997,-287.86362499999996,-288.16937499999995,-288.475125,-288.780875,-289.08662499999997,-289.39237499999996,-289.69812499999995,-290.003875,-290.309625,-290.615375,-290.92112499999996,-291.22687499999995,-291.532625,-291.838375,-292.144125,-292.44987499999996,-292.75562499999995,-293.061375,-293.367125)
counts=c(0.0, 0.0,0.0,0.0,0.0,0.0,0.0,0.0,0.0,0.0,0.0,0.0,0.0,0.0,0.0,0.0,0.0,0.0,0.0,0.0,0.0,0.0,0.0,0.0,0.0,0.0,0.0,0.0,0.0,0.0,0.0,0.0,0.0,0.0,0.0,0.0,0.0,0.0,0.0,0.0,0.0,0.0,0.0,0.0,0.0,0.0,0.0,0.0,0.0,0.0,0.0,0.0,0.0,0.0,0.0,0.0,0.0,0.0,0.0,0.0,0.0,0.0,0.0,0.0,0.0,0.0,0.0,0.0,0.0,0.0,0.0,0.0,0.0,0.0,0.0,0.0,0.0,0.0,0.0,0.0,0.0,0.0,0.0,0.0,0.0,0.0,0.0,0.0,0.0,0.0,0.0,0.0,0.0,0.0,0.0,0.0,0.0,0.0,0.0,0.0,0.0,0.0,0.0,0.0,0.0,0.0,0.0,0.0,0.0,0.0,0.0,0.0,0.0,0.0,0.0,0.0,0.0,0.0,0.0,0.0,0.0,0.0,0.0,0.0,0.0,0.0,0.0,0.0,0.0,0.0,0.0,0.0,0.0,0.0,0.0,0.0,0.0,0.0,0.0,0.0,0.0,0.0,0.0,0.0,0.0,0.0,0.0,0.0,0.0,0.0,0.0,0.0,0.0,0.0,0.0,0.0,0.0,0.0,0.0,0.0,0.0,0.0,0.0,0.0,0.0,0.0,0.0,0.0,0.0,0.0,0.0,0.0,0.0,0.0,0.0,0.0,0.0,0.0,0.0,0.0,0.0,0.0,0.0,0.0,0.0,0.0,0.0,0.0,0.0,0.0,0.0,0.0,0.0,0.0,0.0,0.0,0.0,0.0,0.0,0.0,0.0,0.0,0.0,0.0,0.0,0.0,0.0,0.0,0.0,0.0,0.0,0.0,0.0,0.0,0.0,0.0,0.0,0.0,0.0,0.0,0.0,0.0,0.0,0.0,0.0,0.0,0.0,0.0,0.0,0.0,0.0,0.0,0.0,0.0,0.0,0.0,0.0,0.0,0.0,0.0,0.0,0.0,0.0,0.0,0.0,0.0,0.0,0.0,0.0,0.0,0.0,0.0,0.0,0.0,0.0,0.0,0.0,0.0,0.0,0.0,0.0,0.0,0.0,0.0,0.0,0.0,0.0,0.0,0.0,0.0,0.0,0.0,0.0,0.0,0.0,0.0,0.0,0.0,0.0,0.0,0.0,0.0,0.0,0.0,0.0,0.0,0.0,0.0,0.0,0.0,0.0,0.0,0.0,0.0,0.0,0.0,0.0,0.0,0.0,0.0,0.0,0.0,0.0,0.0,0.0,0.0,0.0,0.0,0.0,0.0,0.0,0.0,0.0,0.0,0.0,0.0,0.0,0.0,0.0,0.0,0.0,0.0,0.0,0.0,0.0,0.0,0.0,0.0,0.0,0.0,0.0,0.0,0.0,0.0,0.0,0.0,0.0,0.0,0.0,0.0,0.0,0.0,0.0,0.0,0.0,0.0,0.0,0.0,0.0,0.0,0.0,0.0,0.0,0.0,0.0,0.0,0.0,0.0,0.0,0.0,0.0,0.0,0.0,0.0,0.0,0.0,0.0,0.0,0.0,0.0,0.0,0.0,0.0,0.0,0.0,0.0,0.0,0.0,0.0,0.0,0.0,0.0,0.0,0.0,0.0,0.0,0.0,0.0,0.0,0.0,0.0,0.0,0.0,0.0,0.0,0.0,0.0,0.0,0.0,0.0,0.0,0.0,0.0,0.0,0.0,0.0,0.0,0.0,0.0,0.0,0.0,0.0,0.0,0.0,0.0,0.0,0.0,0.0,0.0,0.0,0.0,0.0,0.0,0.0,0.0,0.0,0.0,0.0,0.0,0.0,0.0,0.0,0.0,0.0,0.0,0.0,0.0,0.0,0.0,0.0,0.0,0.0,0.0,0.0,0.0,0.0,0.0,0.0,0.0,0.0,0.0,0.0,0.0,0.0,0.0,0.0,0.0,0.0,0.0,0.0,0.0,0.0,0.0,0.0,0.0,0.0,0.0,0.0,0.0,0.0,0.0,0.0,0.0,0.0,0.0,0.0,0.0,0.0,0.0,0.0,0.0,0.0,0.0,0.0,0.0,0.0,0.0,0.0,0.0,0.0,0.0,0.0,0.0,0.0,0.0,0.0,0.0,0.0,0.0,0.0,0.0,0.0,0.0,0.0,0.0,0.0,0.0,0.0,0.0,0.0,0.0,0.0,0.0,0.0,0.0,0.0,0.0,0.0,0.0,0.0,0.0,0.0,0.0,0.0,0.0,0.0,0.0,0.0,0.0,0.0,0.0,0.0,0.0,0.0,0.0,0.0,0.0,0.0,0.0,0.0,0.0,0.0,0.0,0.0,0.0,0.0,0.0,0.0,0.0,0.0,0.0,0.0,0.0,0.0,0.0,0.0,0.0,0.0,0.0,0.0,0.0,0.0,0.0,0.0,0.0,0.0,0.0,0.0,0.0,0.0,0.0,0.0,0.0,0.0,0.0,0.0,0.0,0.0,0.0,0.0,0.0,0.0,0.0,0.0,0.0,0.0,0.0,0.0,0.0,0.0,0.0,0.0,0.0,0.0,0.0,0.0,0.0,0.0,0.0,0.0,0.0,0.0,0.0,0.0,0.0,0.0,0.0,0.0,0.0,0.0,0.0,0.0,0.0,0.0,0.0,0.0,0.0,0.0,0.0,0.0,0.0,0.0,0.0,0.0,0.0,0.0,0.0,0.0,0.0,0.0,0.0,0.0,0.0,0.0,0.0,0.0,0.0,0.0,0.0,0.0,0.0,0.0,0.0,0.0,0.0,0.0,0.0,0.0,0.0,0.0,0.0,0.0,0.0,0.0,0.0,0.0,0.0,0.0,0.0,0.0,0.0,0.0,0.0,0.0,0.0,0.0,0.0,0.0,0.0,0.0,0.0,0.0,0.0,0.0,0.0,0.0006006006006006006,0.0004004004004004004,0.0004004004004004004,0.0006006006006006006,0.0002002002002002002,0.0008008008008008008,0.0005005005005005005,0.0004004004004004004,0.0008008008008008008,0.0007007007007007007,0.0012012012012012011,0.0019019019019019018,0.0008008008008008008,0.0016016016016016017,0.0016016016016016017,0.0006006006006006006,0.001001001001001001,0.0011011011011011012,0.0016016016016016017,0.0014014014014014013,0.0006006006006006006,0.0006006006006006006,0.001001001001001001,0.0003003003003003003,0.0006006006006006006,0.0008008008008008008,0.0001001001001001001,0.0004004004004004004,0.0008008008008008008,0.0005005005005005005,0.0006006006006006006,0.0004004004004004004,0.0006006006006006006,0.0005005005005005005,0.0006006006006006006,0.0005005005005005005,0.0003003003003003003,0.0005005005005005005,0.0011011011011011012,0.0006006006006006006,0.0006006006006006006,0.0006006006006006006,0.0007007007007007007,0.0006006006006006006,0.0008008008008008008,0.0007007007007007007,0.001001001001001001,0.0013013013013013013,0.0011011011011011012,0.002102102102102102,0.0022022022022022024,0.002002002002002002,0.0026026026026026027,0.003903903903903904,0.004704704704704705,0.004804804804804805,0.006406406406406407,0.007207207207207207,0.008308308308308308,0.00980980980980981,0.012312312312312312,0.015115115115115116,0.014214214214214213,0.015815815815815815,0.016516516516516516,0.011111111111111112,0.013013013013013013,0.014014014014014014,0.00960960960960961,0.006406406406406407,0.0065065065065065065,0.006406406406406407,0.005905905905905906,0.0055055055055055055,0.005705705705705706,0.008208208208208207,0.007207207207207207,0.008708708708708709,0.011111111111111112,0.01091091091091091,0.014814814814814815,0.016816816816816817,0.017717717717717716,0.022022022022022022,0.024824824824824825,0.03313313313313313,0.03863863863863864,0.039439439439439436,0.04734734734734735,0.05335335335335335,0.047847847847847846,0.05205205205205205,0.05545545545545546,0.06426426426426426,0.07007007007007007,0.06396396396396396,0.03973973973973974,0.028428428428428427,0.013213213213213212,0.006406406406406407,0.010810810810810811,0.025925925925925925,0.05655655655655656,0.032532532532532535,0.027927927927927927,0.01821821821821822,0.02052052052052052,0.015215215215215214,0.016916916916916918,0.008908908908908908,0.004704704704704705,0.0065065065065065065,0.005305305305305305,0.003303303303303303,0.0017017017017017016,0.0024024024024024023,0.002702702702702703,0.001001001001001001,0.0006006006006006006,0.0006006006006006006,0.0005005005005005005,0.0005005005005005005,0.0007007007007007007,0.0013013013013013013,0.0012012012012012011,0.001001001001001001,0.0016016016016016017,0.0014014014014014013,0.002002002002002002,0.0011011011011011012,0.0012012012012012011,0.0013013013013013013,0.0008008008008008008,0.0012012012012012011,0.0015015015015015015,0.0014014014014014013,0.0026026026026026027,0.0024024024024024023,0.0025025025025025025,0.0022022022022022024,0.003303303303303303,0.003103103103103103,0.003703703703703704,0.002902902902902903,0.0036036036036036037,0.004904904904904905,0.003103103103103103,0.0026026026026026027,0.0018018018018018018,0.001001001001001001,0.0018018018018018018,0.0017017017017017016,0.0011011011011011012,0.0009009009009009009,0.0006006006006006006,0.0009009009009009009,0.0007007007007007007,0.0006006006006006006,0.0015015015015015015,0.001001001001001001,0.0008008008008008008,0.0013013013013013013,0.0013013013013013013,0.0015015015015015015,0.0016016016016016017,0.0016016016016016017,0.0012012012012012011,0.0014014014014014013,0.0015015015015015015,0.0017017017017017016,0.002302302302302302,0.003303303303303303,0.003103103103103103,0.004804804804804805,0.0055055055055055055,0.005005005005005005,0.005005005005005005,0.004404404404404405,0.0038038038038038036,0.0045045045045045045,0.005105105105105105,0.005205205205205205,0.004304304304304304,0.002702702702702703,0.004004004004004004,0.004004004004004004,0.005305305305305305,0.005405405405405406,0.004604604604604604,0.006006006006006006,0.00960960960960961,0.011411411411411412,0.011311311311311311,0.013913913913913913,0.012012012012012012,0.013213213213213212,0.012212212212212211,0.008308308308308308,0.008308308308308308,0.016816816816816817,0.022222222222222223,0.037137137137137136,0.03753753753753754,0.04574574574574575,0.052452452452452454,0.05535535535535536,0.06326326326326326,0.04924924924924925,0.03523523523523524,0.03033033033033033,0.027327327327327327,0.024324324324324326,0.02042042042042042,0.01961961961961962,0.02022022022022022,0.022322322322322324,0.025825825825825825,0.02952952952952953,0.038238238238238235,0.046546546546546545,0.047847847847847846,0.031331331331331334,0.03153153153153153,0.025925925925925925,0.025525525525525526,0.019719719719719718,0.015215215215215214,0.00950950950950951,0.007107107107107107,0.0036036036036036037,0.004004004004004004,0.0026026026026026027,0.0014014014014014013,0.0012012012012012011,0.0012012012012012011,0.0009009009009009009,0.0005005005005005005,0.0006006006006006006,0.0013013013013013013,0.0011011011011011012,0.0009009009009009009,0.0006006006006006006,0.0006006006006006006,0.0007007007007007007,0.0002002002002002002,0.0009009009009009009,0.0009009009009009009,0.0005005005005005005,0.0009009009009009009,0.0012012012012012011,0.0009009009009009009,0.0013013013013013013,0.0014014014014014013,0.0006006006006006006,0.0008008008008008008,0.0011011011011011012,0.0008008008008008008,0.0008008008008008008,0.0007007007007007007,0.0005005005005005005,0.0007007007007007007,0.0006006006006006006,0.0006006006006006006,0.001001001001001001,0.0003003003003003003,0.0005005005005005005,0.0012012012012012011,0.001001001001001001,0.0006006006006006006,0.0008008008008008008,0.0014014014014014013,0.0009009009009009009,0.001001001001001001,0.0008008008008008008,0.0006006006006006006,0.0012012012012012011,0.0014014014014014013,0.0015015015015015015,0.0012012012012012011,0.0008008008008008008,0.0018018018018018018,0.0014014014014014013,0.0017017017017017016,0.0007007007007007007,0.0)
#mids=mids[58:length(mids)]
#counts=counts[58:length(counts)]

plot(c(seq(-290,0,by=1),0),rep(2,length(c(seq(290,0,by=-1),0))), xlab="", ylab="Frequency of shift in extinction rate", xlim=c(-270,-230), ylim=c(0,0.08), type="l", col="white",lwd="1",las="1",cex.axis="1",cex.main="1",cex.lab="1",bty="n", main="D", axes=F)
rect(-323.2,-0.02,-298.9,300, col="white", border=NA)
rect(-298.9,-0.02,-272.95,300, col="whitesmoke", border=NA)
rect(-272.95,-0.02,-259.1,300, col="white", border=NA)
rect(-259.1,-0.02,-251.9,300, col="whitesmoke", border=NA)
rect(-251.9,-0.02,-247.2,300, col="white", border=NA)
rect(-247.2,-0.02,-237,300, col="whitesmoke", border=NA)
rect(-237,-0.02,-201.3,300, col="white", border=NA)
rect(-201.3,-0.02,-174.1,300, col="whitesmoke", border=NA)
rect(-174.1,-0.02,-163.5,300, col="white", border=NA)
rect(-163.5,-0.02,-145,300, col="whitesmoke", border=NA)
rect(-145,-0.02,-100.5,300, col="white", border=NA)
rect(-100.5,-0.02,-66,300, col="whitesmoke", border=NA)
rect(-66,-0.02,-56,300, col="white", border=NA)
rect(-56,-0.02,-33.9,300, col="whitesmoke", border=NA)
rect(-33.9,-0.02,-23.03,300, col="white", border=NA)
rect(-23.03,-0.02,-5.33,300, col="whitesmoke", border=NA)
rect(-5.33,-0.02,-2.58,300, col="white", border=NA)
rect(-2.58,-0.02,0,300, col="whitesmoke", border=NA)

rect(-261.28,-3,-259.51,300, col=alpha('#ffaf03',0.2), border=NA)
rect(-234.5,-3,-232,300, col=alpha('#ffaf03',0.2), border=NA)
abline(v=c(-251.902),col="red",lty="dashed",lwd="2")
axis(side=1, seq(-280, -220, by=10), col="black",col.axis="black",las=1)
axis(side=2, seq(0, 0.08, by=0.02), col="black",col.axis="black",las=2)

lines(mids,counts,type = 'h', lwd=5, col='#e34a33')
abline(h=bf2, lty=2)
abline(h=bf6, lty=2)

add_geochrono(0, -0.15)

#Net Diversification Rate (???????? diversification negative ???)
time=c(-204.5370865431842, -204.6371641019771,-204.73724166077005,-204.83731921956297,-204.9373967783559,-205.0374743371488,-205.13755189594173,-205.23762945473467,-205.3377070135276,-205.4377845723205,-205.53786213111343,-205.63793968990635,-205.7380172486993,-205.8380948074922,-205.93817236628513,-206.03824992507805,-206.13832748387097,-206.2384050426639,-206.33848260145683,-206.43856016024975,-206.53863771904267,-206.6387152778356,-206.73879283662853,-206.83887039542145,-206.93894795421437,-207.0390255130073,-207.1391030718002,-207.23918063059315,-207.33925818938607,-207.439335748179,-207.5394133069719,-207.63949086576483,-207.73956842455777,-207.8396459833507,-207.9397235421436,-208.03980110093653,-208.13987865972945,-208.23995621852237,-208.3400337773153,-208.44011133610823,-208.54018889490115,-208.64026645369407,-208.74034401248701,-208.84042157127993,-208.94049913007285,-209.04057668886577,-209.1406542476587,-209.2407318064516,-209.34080936524455,-209.44088692403747,-209.5409644828304,-209.6410420416233,-209.74111960041625,-209.84119715920917,-209.9412747180021,-210.041352276795,-210.14142983558793,-210.24150739438085,-210.3415849531738,-210.4416625119667,-210.54174007075963,-210.64181762955255,-210.7418951883455,-210.8419727471384,-210.94205030593133,-211.04212786472425,-211.14220542351717,-211.2422829823101,-211.34236054110303,-211.44243809989595,-211.54251565868887,-211.6425932174818,-211.74267077627474,-211.84274833506765,-211.94282589386057,-212.0429034526535,-212.1429810114464,-212.24305857023933,-212.34313612903227,-212.4432136878252,-212.5432912466181,-212.64336880541103,-212.74344636420395,-212.8435239229969,-212.9436014817898,-213.04367904058273,-213.14375659937565,-213.24383415816857,-213.34391171696151,-213.44398927575443,-213.54406683454735,-213.64414439334027,-213.7442219521332,-213.84429951092613,-213.94437706971905,-214.04445462851197,-214.1445321873049,-214.2446097460978,-214.34468730489075,-214.44476486368367,-214.5448424224766,-214.6449199812695,-214.74499754006243,-214.84507509885538,-214.9451526576483,-215.0452302164412,-215.14530777523413,-215.24538533402705,-215.34546289282,-215.4455404516129,-215.54561801040583,-215.64569556919875,-215.74577312799167,-215.84585068678462,-215.94592824557753,-216.04600580437045,-216.14608336316337,-216.2461609219563,-216.34623848074924,-216.44631603954215,-216.54639359833507,-216.646471157128,-216.7465487159209,-216.84662627471386,-216.94670383350677,-217.0467813922997,-217.1468589510926,-217.24693650988553,-217.34701406867848,-217.4470916274714,-217.5471691862643,-217.64724674505723,-217.74732430385015,-217.8474018626431,-217.94747942143601,-218.04755698022893,-218.14763453902185,-218.24771209781477,-218.34778965660772,-218.44786721540063,-218.54794477419355,-218.64802233298647,-218.7480998917794,-218.84817745057234,-218.94825500936525,-219.04833256815817,-219.1484101269511,-219.248487685744,-219.34856524453696,-219.44864280332988,-219.5487203621228,-219.6487979209157,-219.74887547970863,-219.84895303850158,-219.9490305972945,-220.0491081560874,-220.14918571488033,-220.24926327367325,-220.34934083246617,-220.44941839125912,-220.54949595005203,-220.64957350884495,-220.74965106763787,-220.84972862643082,-220.94980618522374,-221.04988374401665,-221.14996130280957,-221.2500388616025,-221.3501164203954,-221.45019397918836,-221.55027153798127,-221.6503490967742,-221.7504266555671,-221.85050421436006,-221.95058177315298,-222.0506593319459,-222.1507368907388,-222.25081444953173,-222.35089200832465,-222.4509695671176,-222.55104712591051,-222.65112468470343,-222.75120224349635,-222.8512798022893,-222.95135736108222,-223.05143491987513,-223.15151247866805,-223.25159003746097,-223.3516675962539,-223.45174515504684,-223.55182271383975,-223.65190027263267,-223.7519778314256,-223.85205539021854,-223.95213294901146,-224.05221050780438,-224.1522880665973,-224.2523656253902,-224.35244318418313,-224.45252074297608,-224.552598301769,-224.6526758605619,-224.75275341935483,-224.85283097814778,-224.9529085369407,-225.05298609573362,-225.15306365452653,-225.25314121331945,-225.35321877211237,-225.45329633090532,-225.55337388969824,-225.65345144849115,-225.75352900728407,-225.85360656607702,-225.95368412486994,-226.05376168366286,-226.15383924245577,-226.2539168012487,-226.3539943600416,-226.45407191883456,-226.55414947762748,-226.6542270364204,-226.7543045952133,-226.85438215400626,-226.95445971279918,-227.0545372715921,-227.15461483038501,-227.25469238917793,-227.35476994797085,-227.4548475067638,-227.55492506555672,-227.65500262434963,-227.75508018314255,-227.8551577419355,-227.95523530072842,-228.05531285952134,-228.15539041831425,-228.25546797710717,-228.3555455359001,-228.45562309469304,-228.55570065348596,-228.65577821227888,-228.7558557710718,-228.85593332986474,-228.95601088865766,-229.05608844745058,-229.1561660062435,-229.2562435650364,-229.35632112382933,-229.45639868262228,-229.5564762414152,-229.65655380020812,-229.75663135900103,-229.85670891779398,-229.9567864765869,-230.05686403537982,-230.15694159417274,-230.25701915296565,-230.35709671175857,-230.45717427055152,-230.55725182934444,-230.65732938813736,-230.75740694693027,-230.8574845057232,-230.95756206451614,-231.05763962330906,-231.15771718210198,-231.2577947408949,-231.3578722996878,-231.45794985848076,-231.55802741727368,-231.6581049760666,-231.75818253485951,-231.85826009365243,-231.95833765244538,-232.0584152112383,-232.15849277003122,-232.25857032882413,-232.35864788761705,-232.45872544641,-232.55880300520292,-232.65888056399584,-232.75895812278875,-232.85903568158167,-232.95911324037462,-233.05919079916754,-233.15926835796046,-233.25934591675338,-233.3594234755463,-233.4595010343392,-233.55957859313216,-233.65965615192508,-233.759733710718,-233.85981126951094,-233.95988882830386,-234.05996638709678,-234.1600439458897,-234.26012150468262,-234.36019906347553,-234.46027662226845,-234.5603541810614,-234.66043173985432,-234.76050929864724,-234.86058685744018,-234.9606644162331,-235.06074197502602,-235.16081953381894,-235.26089709261186,-235.36097465140477,-235.4610522101977,-235.56112976899064,-235.66120732778356,-235.76128488657648,-235.8613624453694,-235.96144000416234,-236.06151756295526,-236.16159512174818,-236.2616726805411,-236.36175023933401,-236.46182779812693,-236.56190535691988,-236.6619829157128,-236.76206047450572,-236.86213803329863,-236.96221559209158,-237.0622931508845,-237.16237070967742,-237.26244826847034,-237.36252582726325,-237.46260338605617,-237.56268094484912,-237.66275850364204,-237.76283606243496,-237.86291362122788,-237.96299118002082,-238.06306873881374,-238.16314629760666,-238.26322385639958,-238.3633014151925,-238.4633789739854,-238.56345653277836,-238.66353409157128,-238.7636116503642,-238.86368920915712,-238.96376676795006,-239.06384432674298,-239.1639218855359,-239.26399944432882,-239.36407700312174,-239.46415456191465,-239.5642321207076,-239.66430967950052,-239.76438723829344,-239.86446479708636,-239.9645423558793,-240.06461991467222,-240.16469747346514,-240.26477503225806,-240.36485259105098,-240.4649301498439,-240.56500770863684,-240.66508526742976,-240.76516282622268,-240.8652403850156,-240.96531794380854,-241.06539550260146,-241.16547306139438,-241.2655506201873,-241.36562817898022,-241.46570573777313,-241.56578329656608,-241.665860855359,-241.76593841415192,-241.86601597294484,-241.96609353173778,-242.0661710905307,-242.16624864932362,-242.26632620811654,-242.36640376690946,-242.46648132570238,-242.56655888449532,-242.66663644328824,-242.76671400208116,-242.86679156087408,-242.96686911966702,-243.06694667845994,-243.16702423725286,-243.26710179604578,-243.3671793548387,-243.46725691363162,-243.56733447242456,-243.66741203121748,-243.7674895900104,-243.86756714880332,-243.96764470759626,-244.06772226638918,-244.1677998251821,-244.26787738397502,-244.36795494276794,-244.46803250156086,-244.5681100603538,-244.66818761914672,-244.76826517793964,-244.86834273673256,-244.9684202955255,-245.06849785431842,-245.16857541311134,-245.26865297190426,-245.36873053069718,-245.4688080894901,-245.56888564828304,-245.66896320707596,-245.76904076586888,-245.8691183246618,-245.96919588345474,-246.06927344224766,-246.16935100104058,-246.2694285598335,-246.36950611862642,-246.46958367741934,-246.56966123621228,-246.6697387950052,-246.76981635379812,-246.86989391259104,-246.96997147138399,-247.0700490301769,-247.17012658896982,-247.27020414776274,-247.37028170655566,-247.47035926534858,-247.5704368241415,-247.67051438293444,-247.77059194172736,-247.87066950052028,-247.97074705931323,-248.07082461810614,-248.17090217689906,-248.27097973569198,-248.3710572944849,-248.47113485327782,-248.57121241207074,-248.67128997086368,-248.7713675296566,-248.87144508844952,-248.97152264724247,-249.07160020603538,-249.1716777648283,-249.27175532362122,-249.37183288241414,-249.47191044120706,-249.57198799999998,-249.67206555879292,-249.77214311758584,-249.87222067637876,-249.9722982351717,-250.07237579396462,-250.17245335275754,-250.27253091155046,-250.37260847034338,-250.4726860291363,-250.57276358792922,-250.67284114672216,-250.77291870551508,-250.872996264308,-250.97307382310092,-251.07315138189387,-251.17322894068678,-251.2733064994797,-251.37338405827262,-251.47346161706554,-251.57353917585846,-251.6736167346514,-251.77369429344432,-251.87377185223724,-251.97384941103016,-252.0739269698231,-252.17400452861602,-252.27408208740894,-252.37415964620186,-252.47423720499478,-252.5743147637877,-252.67439232258064,-252.77446988137356,-252.87454744016648,-252.9746249989594,-253.07470255775235,-253.17478011654526,-253.27485767533818,-253.3749352341311,-253.47501279292402,-253.57509035171694,-253.67516791050988,-253.7752454693028,-253.87532302809572,-253.97540058688864,-254.0754781456816,-254.1755557044745,-254.27563326326742,-254.37571082206034,-254.47578838085326,-254.57586593964618,-254.67594349843912,-254.77602105723204,-254.87609861602496,-254.97617617481788,-255.07625373361083,-255.17633129240375,-255.27640885119666,-255.37648640998958,-255.4765639687825,-255.57664152757542,-255.67671908636837,-255.77679664516128,-255.8768742039542,-255.97695176274715,-256.07702932154007,-256.177106880333,-256.2771844391259,-256.3772619979188,-256.47733955671174,-256.57741711550466,-256.6774946742976,-256.7775722330905,-256.8776497918834,-256.9777273506764,-257.0778049094693,-257.1778824682622,-257.27796002705514,-257.37803758584806,-257.478115144641,-257.5781927034339,-257.6782702622268,-257.7783478210198,-257.8784253798127,-257.97850293860563,-258.07858049739855,-258.17865805619147,-258.2787356149844,-258.3788131737773,-258.4788907325702,-258.57896829136314,-258.67904585015606,-258.779123408949,-258.8792009677419,-258.97927852653487,-259.0793560853278,-259.1794336441207,-259.2795112029136,-259.37958876170654,-259.47966632049946,-259.5797438792924,-259.6798214380853,-259.7798989968782,-259.8799765556712,-259.9800541144641,-260.08013167325703,-260.18020923204995,-260.28028679084287,-260.3803643496358,-260.4804419084287,-260.5805194672216,-260.68059702601454,-260.78067458480746,-260.8807521436004,-260.98082970239335,-261.08090726118627,-261.1809848199792,-261.2810623787721,-261.381139937565,-261.48121749635794,-261.58129505515086,-261.6813726139438,-261.7814501727367,-261.8815277315297,-261.9816052903226,-262.0816828491155,-262.1817604079084,-262.28183796670135,-262.38191552549426,-262.4819930842872,-262.5820706430801,-262.682148201873,-262.78222576066594,-262.88230331945886,-262.98238087825183,-263.08245843704475,-263.18253599583767,-263.2826135546306,-263.3826911134235,-263.4827686722164,-263.58284623100934,-263.68292378980226,-263.7830013485952,-263.88307890738815,-263.9831564661811,-264.083234024974,-264.1833115837669,-264.2833891425598,-264.38346670135275,-264.48354426014566,-264.5836218189386,-264.6836993777315,-264.7837769365244,-264.88385449531734,-264.9839320541103,-265.08400961290323,-265.18408717169615,-265.28416473048907,-265.384242289282,-265.4843198480749,-265.5843974068678,-265.68447496566074,-265.7845525244537,-265.88463008324663,-265.98470764203955,-266.08478520083247,-266.1848627596254,-266.2849403184183,-266.3850178772112,-266.48509543600414,-266.58517299479706,-266.68525055359,-266.7853281123829,-266.8854056711758,-266.98548322996874,-267.0855607887617,-267.18563834755463,-267.28571590634755,-267.38579346514047,-267.4858710239334,-267.5859485827263,-267.6860261415192,-267.7861037003122,-267.8861812591051,-267.98625881789803,-268.08633637669095,-268.18641393548387,-268.2864914942768,-268.3865690530697,-268.4866466118626,-268.58672417065554,-268.68680172944846,-268.7868792882414,-268.8869568470343,-268.9870344058272,-269.0871119646202,-269.1871895234131,-269.28726708220603,-269.38734464099895,-269.48742219979187,-269.5874997585848,-269.6875773173777,-269.7876548761706,-269.8877324349636,-269.9878099937565,-270.08788755254943,-270.18796511134235,-270.28804267013527,-270.3881202289282,-270.4881977877211,-270.588275346514,-270.68835290530694,-270.78843046409986,-270.8885080228928,-270.9885855816857,-271.0886631404787,-271.1887406992716,-271.2888182580645,-271.3888958168574,-271.48897337565035,-271.58905093444326,-271.6891284932362,-271.7892060520291,-271.8892836108221,-271.989361169615,-272.0894387284079,-272.18951628720083,-272.28959384599375,-272.38967140478667,-272.4897489635796,-272.5898265223725,-272.6899040811654,-272.78998163995834,-272.89005919875126,-272.9901367575442,-273.09021431633715,-273.1902918751301,-273.290369433923,-273.3904469927159,-273.4905245515088,-273.59060211030175,-273.69067966909466,-273.7907572278876,-273.89083478668056,-273.9909123454735,-274.0909899042664,-274.1910674630593,-274.29114502185223,-274.39122258064515,-274.49130013943807,-274.591377698231,-274.6914552570239,-274.7915328158168,-274.89161037460974,-274.99168793340266,-275.09176549219563,-275.19184305098855,-275.29192060978147,-275.3919981685744,-275.4920757273673,-275.5921532861602,-275.69223084495314,-275.79230840374606,-275.89238596253904,-275.99246352133196,-276.0925410801249,-276.1926186389178,-276.2926961977107,-276.39277375650363,-276.49285131529655,-276.59292887408947,-276.6930064328824,-276.7930839916753,-276.8931615504682,-276.99323910926114,-277.09331666805406,-277.19339422684703,-277.29347178563995,-277.39354934443287,-277.4936269032258,-277.5937044620187,-277.6937820208116,-277.79385957960454,-277.8939371383975,-277.99401469719044,-278.09409225598336,-278.1941698147763,-278.2942473735692,-278.3943249323621,-278.49440249115503,-278.59448004994795,-278.69455760874087,-278.7946351675338,-278.8947127263267,-278.9947902851196,-279.09486784391254,-279.1949454027055,-279.29502296149843,-279.39510052029135,-279.49517807908427,-279.5952556378772,-279.6953331966701,-279.795410755463,-279.895488314256,-279.9955658730489,-280.09564343184184,-280.19572099063475,-280.2957985494277,-280.3958761082206,-280.4959536670135,-280.5960312258064,-280.69610878459935,-280.79618634339226,-280.8962639021852,-280.9963414609781,-281.096419019771,-281.196496578564,-281.2965741373569,-281.39665169614983,-281.49672925494275,-281.59680681373567,-281.6968843725286,-281.7969619313215,-281.8970394901145,-281.9971170489074,-282.0971946077003,-282.19727216649324,-282.29734972528615,-282.3974272840791,-282.497504842872,-282.5975824016649,-282.6976599604578,-282.79773751925075,-282.89781507804366,-282.9978926368366,-283.0979701956295,-283.1980477544225,-283.2981253132154,-283.3982028720083,-283.49828043080123,-283.59835798959415,-283.69843554838707,-283.79851310718,-283.89859066597296,-283.9986682247659,-284.0987457835588,-284.1988233423517,-284.29890090114463,-284.39897845993755,-284.49905601873047,-284.5991335775234,-284.6992111363163,-284.7992886951092,-284.89936625390214,-284.99944381269506,-285.099521371488,-285.19959893028096,-285.2996764890739,-285.3997540478668,-285.4998316066597,-285.59990916545263,-285.69998672424555,-285.80006428303847,-285.9001418418314,-286.00021940062436,-286.1002969594173,-286.2003745182102,-286.3004520770031,-286.40052963579603,-286.50060719458895,-286.60068475338187,-286.7007623121748,-286.8008398709677,-286.9009174297606,-287.00099498855354,-287.10107254734646,-287.20115010613944,-287.30122766493236,-287.4013052237253,-287.5013827825182,-287.6014603413111,-287.70153790010403,-287.80161545889695,-287.90169301768987,-288.00177057648284,-288.10184813527576,-288.2019256940687,-288.3020032528616,-288.4020808116545,-288.50215837044743,-288.60223592924035,-288.70231348803327,-288.8023910468262,-288.9024686056191,-289.002546164412,-289.10262372320494,-289.2027012819979,-289.30277884079084,-289.40285639958375,-289.5029339583767,-289.6030115171696,-289.7030890759625,-289.8031666347554,-289.90324419354835,-290.0033217523413,-290.10339931113424,-290.20347686992716,-290.3035544287201,-290.403631987513,-290.5037095463059,-290.60378710509883,-290.70386466389175,-290.80394222268467,-290.9040197814776,-291.0040973402705,-291.1041748990634,-291.2042524578564,-291.3043300166493,-291.40440757544224,-291.50448513423515,-291.6045626930281,-291.704640251821,-291.8047178106139,-291.9047953694068,-292.0048729281998,-292.1049504869927,-292.20502804578564,-292.30510560457856,-292.4051831633715,-292.5052607221644,-292.6053382809573,-292.70541583975023,-292.80549339854315,-292.90557095733607,-293.005648516129,-293.1057260749219,-293.2058036337148,-293.3058811925078,-293.4059587513007,-293.50603631009363)
net_rate=c(-0.3460071425796846, 0.016626958634799686,0.016626958634799686,0.016626958634799686,0.016626958634799686,0.016626958634799686,0.016626958634799686,0.016626958634799686,0.016626958634799686,0.016626958634799686,0.016626958634799686,0.016626958634799686,0.016626958634799686,0.016626958634799686,0.016626958634799686,0.016626958634799686,0.016626958634799686,0.016626958634799686,0.016626958634799686,0.016626958634799686,0.016626958634799686,0.016597946198444378,0.0165859502888268,0.01657917267053276,0.016584851069143633,0.016786385514071574,0.016876764332710868,0.01688863689507943,0.01702198949903862,0.017088541155699005,0.01722277424931292,0.01717304213469792,0.01723719926386793,0.017270323284484763,0.017403782068147224,0.01796619735113939,0.01817365603297516,0.018532177588672392,0.018499296184181894,0.018530117621682583,0.018482882061433527,0.018423027135528795,0.018323008478762712,0.018246471064730447,0.018154413974923473,0.018131130280918336,0.018000255218895006,0.017824528622881815,0.017352768217405345,0.017213117667444617,0.016858449685032747,0.01663851909685523,0.01628928265998326,0.016068828052056148,0.015668035278167236,0.015482498459153103,0.015100207609240357,0.014806238806851515,0.01436411627564973,0.01384611523862985,0.013352185550564092,0.013028724170769041,0.012659148680243449,0.012368248390016393,0.01227940518887054,0.012053262941753786,0.01175374163392934,0.011569126097360079,0.011280387222181677,0.010924811582027247,0.010508247701262352,0.010062388712879778,0.009783502634882455,0.009589659616456707,0.009231340690323595,0.008931054479559586,0.008831880188982255,0.008674236224051198,0.008588551408969585,0.008511720629216778,0.0084336704082947,0.0082089432086729,0.008066779928142667,0.008017528112472716,0.00788401390195014,0.007834130525872533,0.007794908885751052,0.007789710270932464,0.007730142856295921,0.007728952266847842,0.007688525584185295,0.007670631261835231,0.007647177057679031,0.007623981879247307,0.007574996947896623,0.007578850110238567,0.0075558495427445055,0.007503050369956052,0.00749529363636886,0.00746963781721177,0.007432539785257078,0.007382714289726814,0.007341162376978398,0.00736603046052957,0.007359338107478554,0.007370402419522372,0.007401261173001001,0.0074174279686498685,0.007392802829044429,0.007351889953105925,0.007351889953105925,0.007349469776055427,0.007342044382075974,0.007373315557927802,0.00736746751281513,0.007339110454231263,0.007315335900778034,0.007338269494437915,0.0073401230111016,0.007361673899022241,0.0073720162965935695,0.0073219612928346256,0.0073120707264264975,0.00729299011252606,0.007287311617498995,0.007281228482686074,0.007293970675271072,0.007300347527936693,0.007257150586923033,0.007266697961482416,0.007304724037967667,0.007298191810338707,0.007284704614959913,0.007243921367713834,0.007215560035869026,0.007222628864850525,0.00722010070138585,0.0072197994888858336,0.007213486075713649,0.007207084179512895,0.0071660765517371754,0.00713977077899594,0.007149791184735277,0.007157382397785345,0.007118146400586645,0.007088571231147079,0.007065438570229234,0.007059342190628711,0.007046355626259323,0.00703560775210605,0.006980355807013032,0.0069536009784690045,0.006987816767764141,0.006987816767764141,0.006985003218062738,0.007006699780049365,0.006952233542972103,0.006908966772422795,0.006880517468602108,0.006861964093836017,0.006767682179948925,0.006732633121153647,0.006712990515889748,0.0066881456661466365,0.006615963206028472,0.006581442974509212,0.0065223123292637575,0.006464385074938022,0.006420044563089172,0.006322851364914596,0.006204222925842922,0.0061137633385367,0.006067877123058007,0.005951165976398837,0.005840873561512716,0.005706939279317373,0.0056106998012367204,0.005463876082647511,0.005287118541130382,0.005192736617688641,0.005049499752179001,0.004822896958445263,0.004595892290146103,0.00434023358181183,0.004066592840389896,0.0037702172304024347,0.003657014151651634,0.003241452654885202,0.0029037068741120057,0.002587014494938416,0.002249666206591944,0.0019640920564609693,0.001596214637029917,0.0010009346993267662,0.000371890272364775,-1.600023645215879e-05,-0.0005372025605723552,-0.0011378774010474245,-0.001595020589713445,-0.002310702006115834,-0.002961352023586076,-0.0037699380364239602,-0.004475591957942032,-0.005105516990123573,-0.006028875707743695,-0.006904941883442841,-0.007921170608769798,-0.00915676326824134,-0.010192795640811037,-0.011300238767593264,-0.012268870357057428,-0.013153413627724321,-0.014498990048208678,-0.015696368566859957,-0.016586965699463697,-0.017743498427484964,-0.01897953698629203,-0.020120312350481652,-0.0212844497782617,-0.022232167963522984,-0.022718308301652685,-0.02351650801106947,-0.024630555462336078,-0.02548965903163653,-0.026393781589951554,-0.027216332492886894,-0.028302036198119686,-0.029128176098198795,-0.0299062604002121,-0.030503195751307034,-0.03099954673838391,-0.03137454053213341,-0.03185712192152591,-0.032204154888322074,-0.03277930251620512,-0.03321505244351901,-0.033670131058299406,-0.03413783864025861,-0.034532514142563926,-0.035009487818463664,-0.035463014059819296,-0.03575748993236434,-0.03625151750555488,-0.036677661115306015,-0.03700604225526256,-0.03738654601948517,-0.0378010491040057,-0.038096838462684524,-0.03865203648847893,-0.03926582220055674,-0.03969365330217412,-0.04045674466721899,-0.04104734911029206,-0.04179025279798843,-0.04210711733401706,-0.04267251213964999,-0.043257760953144785,-0.04401378565524471,-0.044779362074286184,-0.04552549388462053,-0.046418401054784744,-0.047333060968661626,-0.047939611397197684,-0.04888982258951805,-0.050023100059931346,-0.05104430588125391,-0.05229963954954461,-0.05339563505897536,-0.05485405346251292,-0.05635035219702762,-0.057746953158012156,-0.059005209040054754,-0.0606618368572388,-0.06247058674855833,-0.06407903324487357,-0.0658140684847208,-0.06778219466722009,-0.06971509951219429,-0.07188250306600547,-0.07435409844052268,-0.07823832161743725,-0.0806699009161044,-0.08394075095096185,-0.08734128964373047,-0.09088528084749278,-0.09473582486401612,-0.09844072590147461,-0.10265437846162204,-0.10624685109524952,-0.11111882185995743,-0.11667050558639395,-0.12138112014568886,-0.1272337317123859,-0.1329991179510786,-0.13915518039250782,-0.14543220379782731,-0.15079659800095757,-0.15692562543100516,-0.16311595002358353,-0.16958453710521035,-0.17677138053798175,-0.18450651623765157,-0.1922008776716547,-0.20084700651501786,-0.2117202381831505,-0.21953149997261898,-0.23046155249592168,-0.2440060801604184,-0.25587524005467027,-0.2714148194948852,-0.28565671603221326,-0.2991559485543262,-0.3094922011659547,-0.31702918724408174,-0.3239812132321176,-0.32843780036470516,-0.33235053058713543,-0.3347615773211976,-0.33688208386519514,-0.336683935730619,-0.33458828764887866,-0.3312496343201061,-0.3248623849095598,-0.3145011710798227,-0.3012079935125194,-0.28074091293433306,-0.25908065076213255,-0.23423608399504908,-0.20523584887522472,-0.1772530679714417,-0.14699046696591997,-0.12850152395461195,-0.10775250848243799,-0.09083716179653803,-0.07881272607235941,-0.0694681633938897,-0.06177779846209912,-0.054581031316910535,-0.048049466785103176,-0.04309107845984953,-0.03873764177852455,-0.034718917965094666,-0.031217641789607918,-0.02664084454457583,-0.021931947343949577,-0.015737231803118493,-0.006385382850511732,0.0061903065698879715,0.016586102046130126,0.02359364076968206,0.030541104452014405,0.03563588894244468,0.039141319914483906,0.04261575778458863,0.04658623414560484,0.04960239730603295,0.052713494699169534,0.05585346364618897,0.060332297800316216,0.06619700376116117,0.0720921894587015,0.07828006590836646,0.08354950557054608,0.08890861439540185,0.09462384743498033,0.10202136876517685,0.11230958113172572,0.1303482732831851,0.15988231285670315,0.18607950767422718,0.217216050976992,0.24148123206310648,0.24673476761593208,0.24936525091583547,0.25037497967380806,0.2508647734682588,0.2511816260314108,0.25142585462335487,0.2515216356735168,0.2514427302532706,0.2512324551690761,0.25116224503936135,0.2508827240092566,0.2503939436776306,0.24988483353593008,0.24912428595406436,0.248053117569126,0.2458134340110123,0.24252949571426619,0.2386198421906025,0.22871821816695917,0.21769968468723744,0.20746356172642724,0.19948112874229856,0.19192949633743095,0.18643505895944257,0.1818156203050339,0.17705407555832312,0.17358322072328505,0.16938286166662633,0.1670071489267714,0.1650564052963876,0.1626433792537284,0.1606327477687569,0.15919410027698172,0.15781884216550096,0.15675787296146917,0.15596700676055889,0.15557779900567414,0.15455675145223763,0.15394186234560522,0.15357245845078987,0.153147750047153,0.15257425748418582,0.151999020461602,0.15147057852508788,0.1507716633516379,0.15025554620645296,0.1497069081531788,0.14936715770661788,0.14860558952630096,0.14779741842425467,0.14750940325927175,0.14694434687947752,0.146402143942515,0.14582033848288875,0.14532357820326494,0.1445123876793552,0.1438482666752703,0.14303432228035115,0.14194756837570094,0.14110554355237762,0.14031004923242216,0.1394810195682939,0.13855754304280715,0.13668496014668227,0.1356609060680985,0.13475547653324477,0.13405955125940336,0.1333556200854393,0.13241515545705393,0.13141296320794185,0.13057722471850766,0.12993364718888653,0.12901582303255263,0.12850572410113265,0.12785957483765908,0.1273736622451784,0.12664573729093112,0.1262133085583484,0.12547980220575494,0.12494295424476252,0.12428020198666638,0.12344921500093041,0.12253236193609215,0.12203004724555694,0.1213220600624984,0.12033510257769081,0.11999463164238336,0.11931357266419378,0.11854535540854115,0.11803974738622407,0.11718071005636907,0.11645890394639909,0.11572646856532531,0.11497716954164387,0.11432897434079528,0.11407746171471818,0.11363747073370078,0.11313537958262314,0.1124376815101607,0.11218862328096807,0.1120346462741473,0.11189137030814893,0.11167624841114665,0.11163842810856438,0.11142499720274802,0.11113601730145599,0.11089732235727219,0.11042517661361516,0.1096895771258928,0.10920270939253494,0.10832285059164615,0.1075114662978522,0.10672548582566217,0.10563613843313728,0.10519485110235435,0.10418815399036266,0.1027178403224289,0.10172223830010918,0.10055623256016265,0.0988128615101497,0.09752556208052059,0.09588687727206009,0.094219149957607,0.09228086052393408,0.08974315078314399,0.08658477031164782,0.08446341816663393,0.08142084628336167,0.07794004085021235,0.07460322553355067,0.07170918046200787,0.0691885345361872,0.06705645119653716,0.06469519119927308,0.06211747325509586,0.0598900681842804,0.05817461292718958,0.05632195911912029,0.0547877959993608,0.05327386125046422,0.052064600140429886,0.05083554679304913,0.04937486711680959,0.0480748822496939,0.046865181460909684,0.045514930323932196,0.044388948435786224,0.04322190938862422,0.04222223387394542,0.041023669027129256,0.03993471589251715,0.03921205549750532,0.03852893846765148,0.037506005325118094,0.03660795829406714,0.035903331259471524,0.03512322703543246,0.03456864893446182,0.03394694493125828,0.03324456823825866,0.03273914338095187,0.03208255841847745,0.03155161150524521,0.031002783286529487,0.030436199569036135,0.030052162558708642,0.029674364811361206,0.029321686331501052,0.028389657151514987,0.028008484533177603,0.02717309554823025,0.026371756677599917,0.025634488777721468,0.024857536986272286,0.024415515910661337,0.023800561773371698,0.023097672101202574,0.022253160280896304,0.02122733513688907,0.02001292408401887,0.01894016863330763,0.017615416048335716,0.016264279043307205,0.014933114679439046,0.013941856346232859,0.0126686968657661,0.011279632799189136,0.009810287478916093,0.008785777252635725,0.007547850281468633,0.006380619705179046,0.004887572808749595,0.003867128188788546,0.0022122756670842213,0.0006907182626131181,-0.0007843214119860372,-0.0027863342603057758,-0.004548014113950614,-0.006940007600796898,-0.00929394976008854,-0.010805925273905833,-0.012973683056835487,-0.015069494581679787,-0.01710327181856072,-0.020067159152275946,-0.022179192895241794,-0.02533255362587846,-0.02765110140072538,-0.030152161189885857,-0.03287573740504137,-0.03578199053359127,-0.038576007523561905,-0.04235058454870157,-0.045725065526212756,-0.049059249181941836,-0.05301657242188926,-0.05713374884629418,-0.06179428932273157,-0.06583051423049262,-0.07058221903232863,-0.07500482117002903,-0.07924868714088534,-0.08320658761293409,-0.08765238395838777,-0.0905694219759622,-0.0950099985644765,-0.10015030134641476,-0.10585162202333766,-0.11091313208262461,-0.11721831944895263,-0.12355309912062094,-0.1292923919494924,-0.1360187118301373,-0.14376116408739417,-0.15028051496332237,-0.1566313375540114,-0.1626429391022083,-0.16959014417569804,-0.17654105639274564,-0.18177105781150557,-0.18810724775009977,-0.1935889140325773,-0.19764380113232574,-0.20382298884689581,-0.20926169158585572,-0.21390920369644018,-0.21895335512322922,-0.2233646464672043,-0.22774480194345711,-0.2322713322954646,-0.23610095987498395,-0.23878527360557295,-0.2413163786622389,-0.2440057555695616,-0.24390447491821832,-0.24177913641590537,-0.23740750147554537,-0.2339339912877898,-0.23000973604155125,-0.22750746989075776,-0.22067860878580675,-0.2141314352921238,-0.20480914009419587,-0.19599668432416104,-0.18821407837260376,-0.181350205965204,-0.17412305094986413,-0.1656674645474124,-0.1589618655212306,-0.15120463624061814,-0.14032433198902497,-0.13135731800630346,-0.1232439909763607,-0.11592852788142824,-0.10759259284612228,-0.09941245402102954,-0.0911691025841754,-0.08255735210761982,-0.07489692828388751,-0.06779611607848972,-0.0620381474897243,-0.05624978555745139,-0.05262118031531698,-0.04914342948610147,-0.046356606625868935,-0.04413259928312338,-0.04205349923496261,-0.0400615648365283,-0.038278529239861116,-0.03653355732419722,-0.03511842896777626,-0.03379123037106694,-0.03245305506158374,-0.030880518020749467,-0.02996845436902535,-0.02911954957140942,-0.02859411889301731,-0.02798807721060242,-0.02737414193074687,-0.026743826473709868,-0.02644627577136036,-0.025808291216574585,-0.02481399165708633,-0.02394177490645491,-0.02356482773854735,-0.02270700155169052,-0.02138191207414101,-0.020428773842292004,-0.01908811839880289,-0.017905967175622668,-0.016583965420308745,-0.014730593550793087,-0.013035337510805914,-0.01127220184904556,-0.009164255561210428,-0.007299810089477324,-0.005186898098825794,-0.0028737149293931253,-9.776428538855092e-05,0.0030948854688440624,0.006137693231753769,0.009454059241009925,0.012515038076797729,0.014782376048277243,0.01664979990106607,0.018254190179937357,0.02046304839698186,0.022584357062662694,0.024606580857698443,0.02651130137532222,0.028463195699486892,0.030053011400312638,0.03193888550322372,0.03344900461456103,0.03537868450053868,0.03708829058033225,0.0384294692225906,0.03964495695038505,0.04090080232859652,0.04195124216157172,0.04280290309704997,0.0436047425102465,0.044391433393438165,0.04506619465156502,0.045556420892694446,0.04614742843623402,0.04647342466613173,0.04682238687382463,0.04709707680649072,0.04721402221141692,0.04740415406734596,0.04768777293396052,0.04793091295617377,0.04816814717951024,0.048349544846939076,0.04844765391894558,0.048615224319593385,0.04867281813157454,0.04874849061603951,0.048789347985357674,0.048894695223732895,0.048929932300080456,0.04900270396746697,0.04905762308287367,0.04916380216661063,0.049233143981543014,0.04930962891620537,0.04932185267694019,0.049378740432796026,0.04944541939344405,0.04949278413696361,0.049540295961728965,0.04959783182819229,0.04965539630069771,0.049676402805775066,0.049730446804213645,0.04977879547787956,0.04986401351938977,0.05001759017887972,0.05007942130953601,0.05017230119323966,0.05026403522209497,0.05044512777642552,0.050646887387149904,0.05080643149513045,0.05104101771667074,0.051373516822537366,0.05171316230891242,0.051980633560040235,0.05223570664797621,0.05239263999378071,0.052594570205314266,0.0527828542105211,0.05304166884127271,0.05338337953901423,0.053712081205412154,0.053983855104750615,0.054312174167157605,0.05476920792981262,0.055032682229698586,0.05553169397962148,0.05568304801485381,0.05601597922069464,0.056370061184561046,0.057076462251872705,0.05748242041089921,0.05810744789223246,0.058924434249792094,0.05939322543198506,0.05985301956641513,0.06060460655196243,0.06116188607057809,0.06180359052313214,0.06241579448245396,0.06304920925452724,0.0635443466171262,0.0639336705697989,0.06420434125631748,0.06452761304467468,0.064589196349556,0.06463016233045,0.06482219840875071,0.06490155521521825,0.06499942577375785,0.0651133510778688,0.06518450308556105,0.06525735659437511,0.06534241228624973,0.0653859123207821,0.06536555853443103,0.06549400943220951,0.06549902510518693,0.06562206252612342,0.06576250197666621,0.06583038375652134,0.06587002632399856,0.06597747720999658,0.06600378660132582,0.06607275358791749,0.06621315214560221,0.06628243091625331,0.06634948058120031,0.06636494506292563,0.06650327406495192,0.06661912955905644,0.06670608578754761,0.06692498363068047,0.06699929352753882,0.06705939277625889,0.0671219821861189,0.06725508208892667,0.06728883888889607,0.06729654376635041,0.06731088406835493,0.06739572915356067,0.06754867810090154,0.06764020615519516,0.06772054207590468,0.06772950625427462,0.0680345325363077,0.06815909626407124,0.06815382709461987,0.06832412079823108,0.0682796361389779,0.06844496020651421,0.06875478158286717,0.06875654877384414,0.06879854628465998,0.06923367800782962,0.0696067283732448,0.06967655863167665,0.06992329950472123,0.0701107661997526,0.07044769283255924,0.07067608480983675,0.0708638402086256,0.07095192483279252,0.07127263421310347,0.07166636051883336,0.0720111310269574,0.07223283398787388,0.07236512859288635,0.07289639585267824,0.07288956807135397,0.07299377828514965,0.07313507238429415,0.07313402163364216,0.0731923468241312,0.07335903892139949,0.07331351762263116,0.07329014134484542,0.07347201733575175,0.07335332594190569,0.07344809227532885,0.0731718409939936,0.07309947872451965,0.07292470624683563,0.07321099344288555,0.07326721535797898,0.0732872550849665,0.07329328064605144,0.07330556239916373,0.07328821964278504,0.07304866994637718,0.07293288428538955,0.07290981610963115,0.07263710101114723,0.0726603412875603,0.0726965219850853,0.07224754396165119,0.07193348881879703,0.07182596125936731,0.07118815261343212,0.07111031879871743,0.07111031879871743,0.07111031879871743,0.07111031879871743,0.07111031879871743)
net_minHPD=c(-0.7026093967641011, -0.10907628150274193,-0.10907628150274193,-0.10907628150274193,-0.10907628150274193,-0.10907628150274193,-0.10907628150274193,-0.10907628150274193,-0.10907628150274193,-0.10907628150274193,-0.10907628150274193,-0.10907628150274193,-0.10907628150274193,-0.10907628150274193,-0.10907628150274193,-0.10907628150274193,-0.10907628150274193,-0.10907628150274193,-0.10907628150274193,-0.10907628150274193,-0.10907628150274193,-0.10911890576150363,-0.10907628150274193,-0.10911890576150363,-0.10859596493791168,-0.10859596493791168,-0.10911890576150363,-0.10911890576150363,-0.10911890576150363,-0.10887002410324476,-0.10859596493791168,-0.10887002410324476,-0.10859596493791168,-0.10859596493791168,-0.10911890576150363,-0.10950320684180953,-0.10950320684180953,-0.10950320684180953,-0.10950320684180953,-0.10911890576150363,-0.10911890576150363,-0.10859596493791168,-0.10887002410324476,-0.10911890576150363,-0.10684528565698467,-0.10691991198761092,-0.10691991198761092,-0.10577309702498111,-0.10181537939676313,-0.10165439484592126,-0.10092645494130204,-0.1014272144420903,-0.10181537939676313,-0.10253130517898669,-0.10141491866637203,-0.1014272144420903,-0.1014272144420903,-0.10128135402306296,-0.09696015652030207,-0.09450862024703405,-0.1014272144420903,-0.10181537939676313,-0.10253130517898669,-0.10119933928921053,-0.10116704476384694,-0.09450862024703405,-0.09450862024703405,-0.09883686762119366,-0.09450862024703405,-0.09450862024703405,-0.09450862024703405,-0.0939787761603389,-0.09351081273068719,-0.09104145742854662,-0.09104145742854662,-0.09084344803917645,-0.09045959088997915,-0.08788920937709775,-0.09450862024703405,-0.09450862024703405,-0.09045959088997915,-0.08997887466931033,-0.09535865201610615,-0.09104145742854662,-0.09442689229730884,-0.0939787761603389,-0.0939787761603389,-0.09385533575494123,-0.09045959088997915,-0.08997887466931033,-0.09351081273068719,-0.09045959088997915,-0.09045959088997915,-0.09045959088997915,-0.0977369961113425,-0.0977369961113425,-0.09535865201610615,-0.09535865201610615,-0.09535865201610615,-0.09526764346328158,-0.09450862024703405,-0.09450862024703405,-0.09450862024703405,-0.09535865201610615,-0.09535865201610615,-0.09535865201610615,-0.09517175978061143,-0.09535865201610615,-0.09505634165372734,-0.09504928365401082,-0.09504928365401082,-0.09450862024703405,-0.09450862024703405,-0.09450862024703405,-0.09450862024703405,-0.09450862024703405,-0.09450862024703405,-0.09450862024703405,-0.09504928365401082,-0.09505634165372734,-0.09450862024703405,-0.09450862024703405,-0.09450862024703405,-0.09450862024703405,-0.09450862024703405,-0.09450862024703405,-0.09450862024703405,-0.09450862024703405,-0.09450862024703405,-0.09450862024703405,-0.09442689229730884,-0.09436183379862272,-0.09436183379862272,-0.09433850562379402,-0.09433850562379402,-0.09433850562379402,-0.0939787761603389,-0.0939787761603389,-0.09436183379862272,-0.09436183379862272,-0.09442689229730884,-0.09436183379862272,-0.09433850562379402,-0.0939787761603389,-0.09436183379862272,-0.09444835765051335,-0.09450862024703405,-0.09450862024703405,-0.09450862024703405,-0.09450862024703405,-0.09450862024703405,-0.09517175978061143,-0.09505634165372734,-0.09505634165372734,-0.09505634165372734,-0.09505634165372734,-0.09535865201610615,-0.09535865201610615,-0.09595880943653665,-0.09597367095665664,-0.09632644007891072,-0.09674528451150073,-0.0968629566411274,-0.0972355384314684,-0.09762944336824929,-0.09802043932458403,-0.09854099776256836,-0.09854099776256836,-0.09865163313881273,-0.09883686762119366,-0.1010037585315722,-0.1014272144420903,-0.1010037585315722,-0.10119933928921053,-0.1014272144420903,-0.1014272144420903,-0.10284845122768015,-0.1014272144420903,-0.10307341956780267,-0.10106420984712722,-0.10119933928921053,-0.10307341956780267,-0.10119933928921053,-0.10119933928921053,-0.1024385896052104,-0.1014272144420903,-0.1024385896052104,-0.1024385896052104,-0.1035775127950498,-0.10684528565698467,-0.1070334153305901,-0.1070334153305901,-0.11340268551203408,-0.11377166082923,-0.11377166082923,-0.11377166082923,-0.12236907203104173,-0.12304183914550834,-0.12320145088690579,-0.1291417349428146,-0.13855801676569887,-0.1455305531040916,-0.15108330632414563,-0.16913503346081254,-0.1729814087717793,-0.17804255337934863,-0.18265163221270286,-0.1869271369967384,-0.19276797548962274,-0.19925296684683533,-0.20957750901646466,-0.21190233934582803,-0.21566588267651526,-0.2182124170967581,-0.2235277374300203,-0.2257454954741399,-0.22881023874289314,-0.23362908145682892,-0.23393567047510946,-0.2384285427872888,-0.23935812919233837,-0.2420684197341191,-0.24699276858970456,-0.24656339764564025,-0.24713812923336886,-0.24971881706243237,-0.2503975137210374,-0.2547109219762568,-0.2503975137210374,-0.2618347460839563,-0.26125894015109435,-0.2618347460839563,-0.2616666442822227,-0.266167584789677,-0.2662788524143826,-0.2662788524143826,-0.26623011401594904,-0.2662788524143826,-0.26961626300638486,-0.269463823291388,-0.26961626300638486,-0.269463823291388,-0.269463823291388,-0.2720655107805212,-0.27667997319286813,-0.27667997319286813,-0.27667997319286813,-0.27633963144492063,-0.27667997319286813,-0.2775853559574283,-0.27898531627212814,-0.2814865364954925,-0.28641493350105784,-0.28698138675980955,-0.28641493350105784,-0.28707373735098984,-0.28707373735098984,-0.28707373735098984,-0.28707373735098984,-0.28707373735098984,-0.2893374414490357,-0.29187022062392143,-0.2940687415089187,-0.2953156965285333,-0.2971864123915655,-0.2999536450593211,-0.300885686842608,-0.2947761804781985,-0.30719762367690684,-0.30750185502998256,-0.309525604202947,-0.3162804040974374,-0.3191397335378756,-0.3192829547651642,-0.32115959778974745,-0.32139657955394535,-0.32178564284927735,-0.32178564284927735,-0.3260063602175443,-0.33432309104982866,-0.33560992621067004,-0.3338311222165452,-0.3344708087765529,-0.3338311222165452,-0.3331606649916054,-0.3347581711936472,-0.3422413775901596,-0.34809103272192,-0.35051192928707353,-0.35929053101541064,-0.3659224581442362,-0.37140030488259684,-0.37334910861441234,-0.3947788072207204,-0.4038966119955104,-0.39545452586143803,-0.4109083868478795,-0.4102174083981148,-0.4429272222396455,-0.47095889942706226,-0.5126958183163492,-0.5482164765285023,-0.5963961329066139,-0.6421524159092826,-0.7160339108037946,-0.7277942812813035,-0.736101073061038,-0.7916214944360713,-0.8082206971868764,-0.8577913923859606,-0.9114588095453288,-0.92362477088642,-0.9187032809884269,-0.9392389232294414,-0.9321928721010738,-0.9522857395911624,-0.9417410643491853,-0.9431097163575557,-0.9335484733911565,-0.9335484733911565,-0.92362477088642,-0.9335484733911565,-0.9310135561557815,-0.9035013048090921,-0.9158849902426152,-0.8900285807671433,-0.8690919522994632,-0.8525957261501123,-0.821036141229824,-0.8019996721706679,-0.7629717933926927,-0.7101414789958583,-0.5985947995473286,-0.507405322970303,-0.4537992869701206,-0.40708020902964964,-0.3801237352568758,-0.35146775700442956,-0.3264461394400967,-0.32357351733516115,-0.30537006102300324,-0.2996726923876835,-0.29670637914081166,-0.2996726923876835,-0.2946044896734244,-0.29320221381875455,-0.2783041858165778,-0.26753341219359583,-0.24742872041794128,-0.2503212544166111,-0.24824154045270433,-0.24036090468509363,-0.2383411655204558,-0.2233624409679738,-0.22417966714356108,-0.2233624409679738,-0.2233624409679738,-0.22391918183480014,-0.2233624409679738,-0.2233074839245735,-0.22417966714356108,-0.2233074839245735,-0.2169441726575167,-0.2233074839245735,-0.22417966714356108,-0.2233074839245735,-0.2233074839245735,-0.2233074839245735,-0.22578885215027264,-0.20548594884424665,-0.18894743159006416,-0.07079145121074681,-0.06165621940151983,-0.058899343543652505,-0.058899343543652505,-0.058899343543652505,-0.058899343543652505,-0.058899343543652505,-0.058899343543652505,-0.058899343543652505,-0.061032053852828394,-0.061032053852828394,-0.06165621940151983,-0.061032053852828394,-0.061032053852828394,-0.06872677021623214,-0.07046142016304097,-0.07147898981909323,-0.08772694677306725,-0.10469179058287467,-0.1260338632129709,-0.15951072615309592,-0.16464238807643497,-0.15438584009276396,-0.1601797721880235,-0.15512514779134534,-0.15821922336201102,-0.1607954348997967,-0.1601797721880235,-0.1601797721880235,-0.15968210170636493,-0.15821922336201102,-0.15968210170636493,-0.1561539371983914,-0.16531026902680362,-0.16531026902680362,-0.1800874038779188,-0.1601797721880235,-0.16531026902680362,-0.15968210170636493,-0.15968210170636493,-0.15968210170636493,-0.15968210170636493,-0.15968210170636493,-0.1651387613578194,-0.16531026902680362,-0.1601797721880235,-0.15951072615309592,-0.1607954348997967,-0.1593009359249911,-0.16085487675027613,-0.1593009359249911,-0.1586541429870592,-0.15821922336201102,-0.15687230439070893,-0.15687230439070893,-0.1561539371983914,-0.1559643176402818,-0.1561539371983914,-0.17369104949176553,-0.18086540919074215,-0.19016786457354184,-0.18903431180391694,-0.18727897712512256,-0.18592051951965383,-0.18199184323473883,-0.1800874038779188,-0.18086540919074215,-0.1800874038779188,-0.18086540919074215,-0.18883652796200823,-0.18668274794605344,-0.18592051951965383,-0.18511436235402734,-0.1895257945484688,-0.18903431180391694,-0.1898871743888389,-0.1898871743888389,-0.18668274794605344,-0.18727897712512256,-0.18862224603218755,-0.18862224603218755,-0.1880307176050158,-0.18862224603218755,-0.1895257945484688,-0.1898871743888389,-0.1898871743888389,-0.19673600979726563,-0.19673600979726563,-0.19673600979726563,-0.1979799461714069,-0.19852804393056495,-0.19989795187019735,-0.20221884183372382,-0.2040874262844341,-0.20489484563850968,-0.2040874262844341,-0.2040874262844341,-0.20548372595854958,-0.20548372595854958,-0.20087948017941096,-0.20087948017941096,-0.20221884183372382,-0.2032304175989211,-0.20405713312655288,-0.20405713312655288,-0.20405713312655288,-0.2040874262844341,-0.2040874262844341,-0.2040874262844341,-0.20405713312655288,-0.20492353852210052,-0.22141189338400757,-0.22173157099569796,-0.22141189338400757,-0.22141189338400757,-0.22141189338400757,-0.22141189338400757,-0.23688427534530979,-0.23688427534530979,-0.23585045026512672,-0.2319305802215304,-0.22986390144809798,-0.2319305802215304,-0.23988418332614492,-0.23970502701338295,-0.23797566903244535,-0.23692141714769005,-0.24289358401604835,-0.24098799747036664,-0.24289358401604835,-0.23970502701338295,-0.24289358401604835,-0.251743404132752,-0.25212056212989387,-0.24578672888740288,-0.2592610234996754,-0.25736138260398844,-0.251743404132752,-0.251743404132752,-0.2596820734359421,-0.2592610234996754,-0.2593893911329807,-0.2587342191766606,-0.2593893911329807,-0.2593893911329807,-0.2593893911329807,-0.2588750274888929,-0.2588750274888929,-0.26027687966783075,-0.2635091745452002,-0.2587342191766606,-0.2635091745452002,-0.2635091745452002,-0.2587342191766606,-0.2623553719785029,-0.2635091745452002,-0.2635091745452002,-0.2636521932149172,-0.2635091745452002,-0.2636521932149172,-0.26832054732196015,-0.2636521932149172,-0.26832054732196015,-0.26832054732196015,-0.2681492235797055,-0.26832054732196015,-0.2679498758795562,-0.27171554350016874,-0.27171554350016874,-0.27153306867640303,-0.2716985073837415,-0.275509703001952,-0.27781252771716647,-0.27171554350016874,-0.27171554350016874,-0.27171554350016874,-0.2874863203474014,-0.2817502611970546,-0.29186258228481543,-0.28679245840821144,-0.2921796667489535,-0.30349225736155394,-0.3074645241032914,-0.2874863203474014,-0.30349225736155394,-0.303851100520628,-0.30349225736155394,-0.303851100520628,-0.303851100520628,-0.31256507942040423,-0.30295196313043327,-0.30321311221793434,-0.30349225736155394,-0.3071907153026625,-0.33139146587852664,-0.33139146587852664,-0.3202336104945628,-0.3312394000287825,-0.3364890807557268,-0.33485220761248524,-0.3383872076000025,-0.3409570752605078,-0.35015670227628837,-0.35618911155448885,-0.3619951545407687,-0.3635098307099148,-0.3635098307099148,-0.381797505662128,-0.3883900717466725,-0.3938614246466248,-0.4135080397307145,-0.4135080397307145,-0.4141269913239701,-0.4141269913239701,-0.4351345112099184,-0.43910164942505425,-0.46967689123297873,-0.46946209219466967,-0.46967689123297873,-0.46946209219466967,-0.4779355607799959,-0.4923417437635533,-0.523808802182462,-0.523808802182462,-0.5270296406292694,-0.5283485357566167,-0.532893237307713,-0.563195234244969,-0.6105111786218917,-0.6147080151185387,-0.6210135202993873,-0.6347175548133315,-0.6347175548133315,-0.6366862129288324,-0.7026630977856951,-0.7251359478857979,-0.7515142971504929,-0.7624257455838418,-0.8104416445184897,-0.8340124878270443,-0.8518270608179408,-0.878228587314277,-0.8969129532604707,-0.9106280668550664,-0.933064880519241,-0.9851696882967046,-0.9843359365220532,-0.9851696882967046,-0.9961479149521818,-1.0556316870806695,-1.0532070346736448,-1.0532070346736448,-1.0532070346736448,-1.0564507468973063,-1.054860019039197,-1.0532070346736448,-1.0543950294150128,-1.0240976479007695,-1.0068308219565087,-0.9845518013400316,-0.9845518013400316,-0.9229497387009279,-0.8991650332899933,-0.8634331173768228,-0.8352437580589324,-0.7977790243375267,-0.7833485962329386,-0.7570053879111933,-0.6894347173750949,-0.67718561104193,-0.644944831955219,-0.5621178151872157,-0.5216443474776633,-0.5216443474776633,-0.4749528249233847,-0.4413017340563463,-0.3975970199003853,-0.3619951545407687,-0.3405573003940122,-0.3388390059198866,-0.31676380336782783,-0.3055219279006597,-0.2953199086683649,-0.3025569920127821,-0.2974907654563591,-0.2750027176590911,-0.2750027176590911,-0.2802871829074353,-0.275509703001952,-0.2753495641721961,-0.275509703001952,-0.2690728124873486,-0.27171554350016874,-0.2678038892065754,-0.2748010060559547,-0.2734148527232969,-0.2748010060559547,-0.2688758035512476,-0.265919088943846,-0.2645347855187238,-0.2614779679524135,-0.25717320522755405,-0.2556170275616186,-0.25153997392594707,-0.24898108602299587,-0.2472762392678132,-0.2455989230608451,-0.24327643977330685,-0.24220158292259777,-0.2397525899990673,-0.2397525899990673,-0.2382405584852299,-0.23594488109262093,-0.2355741827947269,-0.23425525741826012,-0.2313499239021704,-0.22698438039539887,-0.22506105562430606,-0.22480833216877327,-0.22210453897240656,-0.21808065502680427,-0.2136181010799784,-0.20998575303193603,-0.1933495658006115,-0.19222995002622456,-0.18273691443121942,-0.18129321760554543,-0.1805753610914511,-0.1722090787213945,-0.16535718677387695,-0.15917273279143682,-0.15594953772147171,-0.14981929583693426,-0.14197443777604574,-0.13642210668728846,-0.12979096537971144,-0.11482451683429676,-0.11411312706711119,-0.10340402182456163,-0.10550364669062859,-0.09189087481520816,-0.09085245425814098,-0.09058722493497808,-0.08864070638721316,-0.08678638171464848,-0.0821033367475382,-0.07923712491263424,-0.07818061547555093,-0.07711851437034759,-0.07579831082475283,-0.07507441318642825,-0.07316925258893126,-0.07314048172661317,-0.0706061447764971,-0.06902053692999202,-0.06890946144073748,-0.06838017376222172,-0.06727442865340863,-0.06745478266653561,-0.06745478266653561,-0.0671547983422836,-0.06676717080410674,-0.06515666941418832,-0.06530786111053749,-0.06530786111053749,-0.06530786111053749,-0.06498061031826041,-0.06482610363714798,-0.06482610363714798,-0.06452922877004685,-0.06452922877004685,-0.06452922877004685,-0.06452922877004685,-0.06394610389686728,-0.06358375211724082,-0.06358375211724082,-0.06346292834861378,-0.06334776166524711,-0.0628046243390672,-0.06334776166524711,-0.0628046243390672,-0.0628046243390672,-0.0628046243390672,-0.06270626421595984,-0.06270626421595984,-0.0628046243390672,-0.0628046243390672,-0.0628046243390672,-0.0628046243390672,-0.06270626421595984,-0.06258982397000465,-0.0628046243390672,-0.0628046243390672,-0.06403201954360935,-0.0628046243390672,-0.0628046243390672,-0.06452922877004685,-0.0628046243390672,-0.06394610389686728,-0.05954500516080208,-0.05981424210123465,-0.05641683915490307,-0.06031960682309431,-0.060141130178421265,-0.06258982397000465,-0.0628046243390672,-0.06270626421595984,-0.05575235319327759,-0.05954500516080208,-0.05641683915490307,-0.0628046243390672,-0.05575235319327759,-0.058630454347412625,-0.059961535618493544,-0.0628046243390672,-0.0628046243390672,-0.06836334654035534,-0.06836334654035534,-0.06900405411230161,-0.06993810775035272,-0.07063822451373969,-0.07040024586223778,-0.0646069361402695,-0.06270626421595984,-0.06836334654035534,-0.06900405411230161,-0.06993810775035272,-0.06993810775035272,-0.07063822451373969,-0.07017877751751589,-0.07017877751751589,-0.07017877751751589,-0.06767984310216496,-0.06836334654035534,-0.06895893715211318,-0.07063822451373969,-0.06530786111053749,-0.06836334654035534,-0.06836334654035534,-0.06895893715211318,-0.06836334654035534,-0.06836334654035534,-0.06784664443933297,-0.06784664443933297,-0.06836334654035534,-0.06964592089721885,-0.06993810775035272,-0.07063822451373969,-0.07017877751751589,-0.07040024586223778,-0.07040024586223778,-0.07063822451373969,-0.07063822451373969,-0.07063822451373969,-0.07063822451373969,-0.07648662261070938,-0.07711851437034759,-0.0786362614214291,-0.07929007757052106,-0.07949285356534741,-0.08153464006468816,-0.08175465830244005,-0.07929007757052106,-0.0802440505466478,-0.08529656758536364,-0.08652743341811775,-0.087672750989018,-0.08841474021954582,-0.08841474021954582,-0.07976654512494333,-0.07929007757052106,-0.0802440505466478,-0.0802440505466478,-0.08814253230532285,-0.06836334654035534,-0.06993810775035272,-0.06976362609871256,-0.07063822451373969,-0.06895893715211318,-0.07711851437034759,-0.07929007757052106,-0.0802440505466478,-0.07929007757052106,-0.07949285356534741,-0.07919445607450987,-0.07949285356534741,-0.08131280580590511,-0.08330645869394011,-0.08381143762959273,-0.08814253230532285,-0.08841474021954582,-0.08804815639963778,-0.08704518797480279,-0.087672750989018,-0.08841474021954582,-0.08814253230532285,-0.08841474021954582,-0.08969129001571904,-0.08814253230532285,-0.08814253230532285,-0.08969129001571904,-0.08678638171464848,-0.08704518797480279,-0.08804815639963778,-0.08969129001571904,-0.08814253230532285,-0.08814253230532285,-0.08841474021954582,-0.08841474021954582,-0.08841474021954582,-0.08153464006468816,-0.08814253230532285,-0.08841474021954582,-0.08678638171464848,-0.08704518797480279,-0.08704518797480279,-0.08704518797480279,-0.08704518797480279,-0.08704518797480279)
net_maxHPD=c(-0.009094197854921882, 0.14317166204777548,0.14317166204777548,0.14317166204777548,0.14317166204777548,0.14317166204777548,0.14317166204777548,0.14317166204777548,0.14317166204777548,0.14317166204777548,0.14317166204777548,0.14317166204777548,0.14317166204777548,0.14317166204777548,0.14317166204777548,0.14317166204777548,0.14317166204777548,0.14317166204777548,0.14317166204777548,0.14317166204777548,0.14317166204777548,0.14287626706451562,0.14317166204777548,0.14287626706451562,0.14317166204777548,0.14317166204777548,0.14287626706451562,0.14287626706451562,0.14317166204777548,0.14377300941607352,0.14419849245777605,0.14377300941607352,0.14419849245777605,0.14427066972370528,0.14427066972370528,0.14436239722516392,0.14436239722516392,0.14436239722516392,0.14436239722516392,0.14436239722516392,0.14427066972370528,0.14427066972370528,0.14377300941607352,0.14287626706451562,0.14427066972370528,0.14377300941607352,0.14253029002561113,0.14253029002561113,0.14436239722516392,0.14317166204777548,0.14253029002561113,0.14115617100732697,0.13909505205987413,0.13776025858535534,0.13635657968973586,0.13517534421226757,0.13345108951980594,0.13336743625000358,0.13635657968973586,0.13689262768470328,0.12887298726023766,0.12743301568592824,0.12552350947183302,0.12572100063592023,0.12552350947183302,0.1313474049049042,0.13091518710974445,0.12572100063592023,0.12858123464802274,0.1282725355883266,0.1261601920826664,0.1257067306686669,0.12552350947183302,0.127236356079405,0.12627909130664403,0.12572100063592023,0.12552350947183302,0.12710231144990702,0.12004845446226456,0.1197455091681752,0.12306070416374981,0.12248687861363865,0.11620150720399894,0.12004845446226456,0.11620150720399894,0.11620150720399894,0.11620150720399894,0.11620150720399894,0.11938114143944978,0.1197455091681752,0.11620150720399894,0.11913773744303904,0.11913773744303904,0.11913773744303904,0.1117854522399303,0.1117854522399303,0.1137527784817831,0.11351331281066482,0.11277151387589104,0.11277151387589104,0.11351331281066482,0.1133041127367114,0.1133041127367114,0.11223844193908541,0.11223844193908541,0.11239188766706217,0.11223844193908541,0.1117854522399303,0.11160133576561071,0.11160133576561071,0.11160133576561071,0.11160133576561071,0.11160133576561071,0.1117854522399303,0.1117854522399303,0.1117854522399303,0.1117854522399303,0.11206854015466194,0.11160133576561071,0.11160133576561071,0.11206854015466194,0.11160133576561071,0.11160133576561071,0.1117854522399303,0.11160133576561071,0.1117854522399303,0.1117854522399303,0.1117854522399303,0.11160133576561071,0.11160133576561071,0.11160133576561071,0.11160133576561071,0.11160133576561071,0.11160133576561071,0.11160133576561071,0.11160133576561071,0.1117854522399303,0.1117854522399303,0.11160133576561071,0.11160133576561071,0.11160133576561071,0.11160133576561071,0.11160133576561071,0.1117854522399303,0.11160133576561071,0.11160133576561071,0.11160133576561071,0.1117854522399303,0.11206854015466194,0.1117854522399303,0.11206854015466194,0.11160133576561071,0.11160133576561071,0.11160133576561071,0.11160133576561071,0.11160133576561071,0.11160133576561071,0.11206854015466194,0.11160133576561071,0.11160133576561071,0.11160133576561071,0.11160133576561071,0.11160133576561071,0.11160133576561071,0.11160133576561071,0.11160133576561071,0.11160133576561071,0.11160133576561071,0.1117854522399303,0.1117854522399303,0.11054887078665152,0.11054887078665152,0.11145453219226112,0.11160133576561071,0.11160133576561071,0.11239188766706217,0.11160133576561071,0.11365565362409052,0.1133041127367114,0.11607716992726232,0.11620150720399894,0.11620150720399894,0.11878518336018726,0.11988746471506508,0.12028597957694827,0.12300424775197995,0.12306070416374981,0.1255116728022836,0.12627909130664403,0.12537587102139403,0.127236356079405,0.12946425006479878,0.12552350947183302,0.12946425006479878,0.13416785076783386,0.13689262768470328,0.13307750196520274,0.13689262768470328,0.14115617100732697,0.14317166204777548,0.13773435849244953,0.13796752752501729,0.13776025858535534,0.12537587102139403,0.12552350947183302,0.12627909130664403,0.12572100063592023,0.12537587102139403,0.12306070416374981,0.12028597957694827,0.11160133576561071,0.1117854522399303,0.11160133576561071,0.11160133576561071,0.11022700622994552,0.11160133576561071,0.11160133576561071,0.10983479683451508,0.11236050026913251,0.11054887078665152,0.11160133576561071,0.11141482708025215,0.1083246013034799,0.10976055806034608,0.11160133576561071,0.11160133576561071,0.11476250860734236,0.11270169980982828,0.11933960918836926,0.10976055806034608,0.11160133576561071,0.11160133576561071,0.1133041127367114,0.10976055806034608,0.11049531750458177,0.11116098043367922,0.11145453219226112,0.11270169980982828,0.11022700622994552,0.11141482708025215,0.1117854522399303,0.11270169980982828,0.11327464028969897,0.11160133576561071,0.10746692922263082,0.10872143654741055,0.10873665880395676,0.10976055806034608,0.11049531750458177,0.11160133576561071,0.11160133576561071,0.10956659130519036,0.10573790048271395,0.10632556583818943,0.10777939814614489,0.10777939814614489,0.10896924663054669,0.11022700622994552,0.11116098043367922,0.11270169980982828,0.11270169980982828,0.1117854522399303,0.11043222197359957,0.11160133576561071,0.11160133576561071,0.11049531750458177,0.11160133576561071,0.12028597957694827,0.10976055806034608,0.1117854522399303,0.11270169980982828,0.10824131789712264,0.10752240288774828,0.10889405095157931,0.10824131789712264,0.10976055806034608,0.11069158087720854,0.11236050026913251,0.11270169980982828,0.10824131789712264,0.11116098043367922,0.11598121183318479,0.12028597957694827,0.12300424775197995,0.12627909130664403,0.12864742673636292,0.12606249320998816,0.12536112181226503,0.12627909130664403,0.12627909130664403,0.12626648072779345,0.12626648072779345,0.13480192078179898,0.12864742673636292,0.13480192078179898,0.16911067726059836,0.17381621656854424,0.19331851060232363,0.19283284240670928,0.19331851060232363,0.19207689561277155,0.19283284240670928,0.17799527840278845,0.17056864877329847,0.1280775397754293,0.127236356079405,0.1512323342207515,0.12869558475257878,0.134581994852084,0.11583658191969284,0.08102765870328399,0.08063778457063311,0.0802571964536195,0.05969230316479136,0.05969230316479136,0.036445045807101645,0.039567717582069784,0.03652589415791041,0.05354357294987283,0.05829770461126155,0.07831827163470828,0.09358937032971903,0.11457132343958892,0.15112439277440676,0.15682021239393562,0.18562543733589315,0.2066142000407033,0.21404565832511416,0.23427806778804855,0.23557115526905475,0.23561363683609504,0.23561363683609504,0.2639186546765162,0.24866141985039913,0.23561363683609504,0.23561363683609504,0.23459039958279393,0.23512135688176344,0.23561363683609504,0.22573423783672653,0.23561363683609504,0.23459039958279393,0.23561363683609504,0.22704424822182165,0.22704424822182165,0.22704424822182165,0.2391648001995612,0.2525247948772312,0.27146636094916765,0.2645222473656709,0.2639186546765162,0.2715406238726565,0.27170501406711167,0.28567717930448727,0.28322473518838837,0.28575604241701624,0.2868898280774419,0.2893642223873268,0.29332244265162666,0.300819587258309,0.30626095128354386,0.31459135665754423,0.32802673880004296,0.33147620460394767,0.3427726269950585,0.35947211286019987,0.38618316512024686,0.4492619529337578,0.5429954949924254,0.6504071274506462,0.7582092322187111,0.8657331238394459,0.8698113534821402,0.8672962033789623,0.8672962033789623,0.8672962033789623,0.8665291333086205,0.8661849582752108,0.8661849582752108,0.8672962033789623,0.8661849582752108,0.8661849582752108,0.8665291333086205,0.8693813931990988,0.8713147467414929,0.8665291333086205,0.8740497534304001,0.884029837747013,0.8782267118040968,0.8644391037703771,0.8255162369539922,0.7607276918179668,0.705863499818611,0.6854974197245194,0.6418174937833909,0.6254597444533986,0.6066499147064977,0.5848932350407824,0.5745704319222806,0.5639850157480668,0.5557009055056775,0.5525911626883983,0.5455326041691824,0.5433870477604212,0.5296232146249684,0.5250274340113191,0.507375309288065,0.525408496073938,0.5193844265456001,0.5229744155016802,0.5212065260029284,0.5199432356468141,0.5197566694166724,0.5189640704445092,0.5111689397032317,0.5093640362735062,0.5111689397032317,0.5111689397032317,0.5093640362735062,0.5111689397032317,0.5074594773787874,0.5074594773787874,0.5074594773787874,0.5074594773787874,0.5074594773787874,0.5074594773787874,0.5074594773787874,0.5074594773787874,0.507375309288065,0.4894242693835008,0.4817201207471154,0.4708854414309417,0.47040024305803557,0.4708854414309417,0.47040024305803557,0.47040024305803557,0.4708854414309417,0.46819757989205146,0.46819757989205146,0.46781812259690436,0.4604320233027017,0.46029737770758805,0.46029737770758805,0.4604320233027017,0.45454519734600074,0.45454519734600074,0.4544153493144543,0.4544153493144543,0.46029737770758805,0.4604320233027017,0.4604320233027017,0.4604320233027017,0.4604320233027017,0.4604320233027017,0.4604320233027017,0.46029737770758805,0.4604320233027017,0.4544153493144543,0.45454519734600074,0.4544153493144543,0.45454519734600074,0.4544153493144543,0.45454519734600074,0.4544153493144543,0.45429779206570664,0.45454519734600074,0.45440155688618117,0.45429779206570664,0.45362710523191063,0.45454519734600074,0.46131018779392835,0.46131018779392835,0.46029737770758805,0.4604320233027017,0.46029737770758805,0.46005102149869986,0.46005102149869986,0.46005102149869986,0.46005102149869986,0.4604320233027017,0.46029737770758805,0.46029737770758805,0.44228724168930555,0.4406744596454212,0.44206219709848454,0.44206219709848454,0.44206219709848454,0.4406744596454212,0.42497713504938117,0.4255603236810128,0.42497713504938117,0.4255603236810128,0.42497713504938117,0.42287433195471924,0.4117127471121859,0.4110074562611627,0.40920332219556815,0.40853994279754713,0.40073681386066085,0.40004099054286,0.3925876890691827,0.3921923551518213,0.38692869178241635,0.3741314052845177,0.3686354782950419,0.3726820286742712,0.3537070439525413,0.3537070439525413,0.35493496832253324,0.35334556958038305,0.34421819965297085,0.3427726269950585,0.3415263128720263,0.3415263128720263,0.3377340780731068,0.3377340780731068,0.3370147028779319,0.3377340780731068,0.33736381171008745,0.33512672811909083,0.3307781429835917,0.3370147028779319,0.3313138260791146,0.3313138260791146,0.3370147028779319,0.3313138260791146,0.3307781429835917,0.3307781429835917,0.3307781429835917,0.3307781429835917,0.3313138260791146,0.32741949384977126,0.3313138260791146,0.3280169074396439,0.3280169074396439,0.3288951849551784,0.3290707083644545,0.3307781429835917,0.32877724124328195,0.32945981775870825,0.3307781429835917,0.3307781429835917,0.3307781429835917,0.3307781429835917,0.33898990776514515,0.34132707558084624,0.34375864070962064,0.3313138260791146,0.3377340780731068,0.3307781429835917,0.3377340780731068,0.3370147028779319,0.32976670643023676,0.3307781429835917,0.35493496832253324,0.3427726269950585,0.3439640343094399,0.34870174380948626,0.35334556958038305,0.35719789276444547,0.35493496832253324,0.3667901385950219,0.3721580215578237,0.3726820286742712,0.3726820286742712,0.35334556958038305,0.35719789276444547,0.3726820286742712,0.3667901385950219,0.3667901385950219,0.3726820286742712,0.3726820286742712,0.3726820286742712,0.3726820286742712,0.3721580215578237,0.3721580215578237,0.3781548065021498,0.38251778355112637,0.3721580215578237,0.3721580215578237,0.3721580215578237,0.3589632186441147,0.3613535195227876,0.36959266583109474,0.373472689910258,0.35485696781169374,0.35485696781169374,0.3313138260791146,0.3375468458609474,0.34401490021641234,0.35334556958038305,0.35485696781169374,0.35485696781169374,0.3313138260791146,0.33736381171008745,0.3375468458609474,0.3375468458609474,0.3469594293603115,0.32976670643023676,0.2924607952256051,0.2924607952256051,0.29881307410481267,0.29881307410481267,0.31924158861259194,0.3375468458609474,0.2969779183318825,0.30501694738097435,0.28905821720484903,0.29139031627756706,0.2893362096471635,0.289947915618912,0.29139031627756706,0.2904156698809868,0.2968960246581026,0.29139031627756706,0.2986727253138441,0.26274374736222406,0.27890125433893664,0.2870935550443395,0.29139031627756706,0.23669474766775134,0.24205860828059078,0.24205860828059078,0.2482415460478789,0.24603017875877892,0.24283026180501532,0.23639570358240605,0.22673699998824054,0.23669474766775134,0.23639570358240605,0.23426434456405487,0.22487391852004884,0.2482415460478789,0.23639570358240605,0.23804583874106286,0.2374003324195585,0.24283026180501532,0.22630792128073335,0.2192755136136501,0.24283026180501532,0.2192755136136501,0.21920615594621518,0.2420766357606697,0.2410696917405232,0.2056392988214802,0.2192755136136501,0.2222935069007368,0.24390965412362223,0.24390965412362223,0.21920615594621518,0.18610834355037684,0.1805543264818178,0.1803874679664045,0.18097175659857678,0.16357844410372346,0.16357844410372346,0.1805543264818178,0.17548249548366868,0.16357844410372346,0.16357844410372346,0.1591824435652499,0.15574615928298977,0.15771553338689823,0.1548779528878183,0.15641803674537064,0.14565828549008808,0.14565828549008808,0.14422101177185476,0.14565828549008808,0.14501132837612407,0.14485595636370135,0.14501132837612407,0.14482686267752357,0.1442785747585904,0.14501132837612407,0.14485595636370135,0.1442785747585904,0.14408016831052967,0.14485595636370135,0.1442785747585904,0.14485595636370135,0.1442785747585904,0.1442785747585904,0.14485595636370135,0.14501132837612407,0.1442785747585904,0.1442785747585904,0.14501132837612407,0.1442785747585904,0.1442785747585904,0.1442785747585904,0.14501132837612407,0.14485595636370135,0.1442785747585904,0.157734330604256,0.1548779528878183,0.15898923697905437,0.15774048941924412,0.1548779528878183,0.15898923697905437,0.15774048941924412,0.15898923697905437,0.15626828460270636,0.15794987109119285,0.15898923697905437,0.15863968664433106,0.15774048941924412,0.16528196377851956,0.15898923697905437,0.16488288445070895,0.1566668897635037,0.1647505384779976,0.16253044709171116,0.15898923697905437,0.15774048941924412,0.15647718831014998,0.1589757590404139,0.15898923697905437,0.15846652224958924,0.15774048941924412,0.15774048941924412,0.15774048941924412,0.15863968664433106,0.15774048941924412,0.15898923697905437,0.15863968664433106,0.15774048941924412,0.15794987109119285,0.15846652224958924,0.15774048941924412,0.15774048941924412,0.15774048941924412,0.15774048941924412,0.15898923697905437,0.15863968664433106,0.15863968664433106,0.15794987109119285,0.15774048941924412,0.157734330604256,0.157734330604256,0.157734330604256,0.15771553338689823,0.157734330604256,0.15771553338689823,0.157734330604256,0.15794987109119285,0.15794987109119285,0.157734330604256,0.157734330604256,0.15794987109119285,0.157734330604256,0.15794987109119285,0.15771553338689823,0.15771553338689823,0.157734330604256,0.157734330604256,0.157734330604256,0.15771553338689823,0.15794987109119285,0.15794987109119285,0.157734330604256,0.15771553338689823,0.15794987109119285,0.15846652224958924,0.157734330604256,0.15898923697905437,0.1589757590404139,0.157734330604256,0.15898923697905437,0.15898923697905437,0.16488288445070895,0.16488288445070895,0.1685361421946127,0.16528196377851956,0.1663586229043012,0.1647505384779976,0.16599879875372806,0.16695856257502775,0.17517091298998705,0.17523224691195313,0.1803656125137544,0.17566475067702148,0.1850760464551396,0.1839453180661017,0.1839453180661017,0.18367966890753046,0.18720284367768267,0.18524269255960596,0.18735641495491612,0.18796153531138615,0.18960834623103293,0.18960834623103293,0.18960834623103293,0.19687118354658673,0.19926171622939415,0.1936813077793142,0.1940071625104795,0.1936813077793142,0.19499351508535062,0.19499351508535062,0.19619468624748845,0.19619468624748845,0.19687118354658673,0.19969790004052737,0.19940394391030836,0.20000385046829988,0.19969790004052737,0.20528409588782945,0.20275391863641334,0.20275391863641334,0.20275391863641334,0.20387880287611682,0.20443223512133726,0.20528409588782945,0.20528409588782945,0.20528409588782945,0.20528409588782945,0.20528409588782945,0.20715737931708667,0.20852026994298753,0.20852026994298753,0.20852026994298753,0.20917237758436885,0.20969411378028577,0.20969411378028577,0.21059505272331927,0.20528409588782945,0.20571297047780746,0.20528409588782945,0.20528409588782945,0.20528409588782945,0.20528409588782945,0.20571297047780746,0.20969411378028577,0.20969411378028577,0.20528409588782945,0.20528409588782945,0.20528409588782945,0.20675905199144295,0.20772174970342874,0.2209906039132669,0.22386581213618714,0.22386581213618714,0.22673062009732148,0.2201507852540926,0.24204742511199098,0.24204742511199098,0.24421183451285355,0.24421183451285355,0.24797009270712403,0.24204742511199098,0.24119798226339345,0.2423335011738337,0.24421183451285355,0.24600194705530642,0.24733352022911992,0.24805934571443236,0.24805934571443236,0.24805934571443236,0.24805934571443236,0.2441142851149296,0.24421183451285355,0.24600194705530642,0.24805934571443236,0.24805934571443236,0.24906438910251133,0.25118800163885535,0.25118800163885535,0.25175913979523057,0.25478855586270843,0.2554150477339891,0.2563828496169825,0.260473243220815,0.260473243220815,0.2602993378940359,0.26124687895725396,0.26429457387831395,0.2661469524121184,0.26507222301360545,0.26538881107614753,0.2661469524121184,0.2764784006609655,0.27093708774687697,0.27289820817257165,0.2764784006609655,0.2764784006609655,0.2764784006609655,0.2764784006609655,0.2764784006609655,0.2764784006609655)
#time=time[4:length(time)]
#net_rate=net_rate[4:length(net_rate)]
#net_minHPD=net_minHPD[4:length(net_minHPD)]
#net_maxHPD=net_maxHPD[4:length(net_maxHPD)]

plot(c(seq(-290,0,by=1),0),rep(2,length(c(seq(290,0,by=-1),0))), xlab="", ylab="Rates (events/Myr/lineage)", xlim=c(-270,-230), ylim=c(-0.6,0.6), type="l", col="white",lwd="1",las="1",cex.axis="1",cex.main="1",cex.lab="1",bty="n", main="E", axes=F)
rect(-323.2,-3,-298.9,300, col="white", border=NA)
rect(-298.9,-3,-272.95,300, col="whitesmoke", border=NA)
rect(-272.95,-3,-259.1,300, col="white", border=NA)
rect(-259.1,-3,-251.9,300, col="whitesmoke", border=NA)
rect(-251.9,-3,-247.2,300, col="white", border=NA)
rect(-247.2,-3,-237,300, col="whitesmoke", border=NA)
rect(-237,-3,-201.3,300, col="white", border=NA)
rect(-201.3,-3,-174.1,300, col="whitesmoke", border=NA)
rect(-174.1,-3,-163.5,300, col="white", border=NA)
rect(-163.5,-3,-145,300, col="whitesmoke", border=NA)
rect(-145,-3,-100.5,300, col="white", border=NA)
rect(-100.5,-3,-66,300, col="whitesmoke", border=NA)
rect(-66,-3,-56,300, col="white", border=NA)
rect(-56,-3,-33.9,300, col="whitesmoke", border=NA)
rect(-33.9,-3,-23.03,300, col="white", border=NA)
rect(-23.03,-3,-5.33,300, col="whitesmoke", border=NA)
rect(-5.33,-3,-2.58,300, col="white", border=NA)
rect(-2.58,-3,0,300, col="whitesmoke", border=NA)


rect(-261.28,-3,-259.51,300, col=alpha('#ffaf03',0.2), border=NA)
rect(-234.5,-3,-232,300, col=alpha('#ffaf03',0.2), border=NA)
abline(v=c(-251.902),col="red",lty="dashed",lwd="2")
legend("topleft", bty="n", c("Net diversification rate"),lwd="3",col=c("#504A4B"), cex=1)

axis(side=1, seq(-280, -220, by=10), col="black",col.axis="black",las=1)
axis(side=2, seq(-0.6, 0.6, by=0.3), col="black",col.axis="black",las=2)

lines(time,time,type = 'n', lwd=2, col= '#504A4B')
polygon(c(time, rev(time)), c(net_maxHPD, rev(net_minHPD)), col = alpha('#504A4B',0.2), border = NA)
lines(time,net_rate, col = '#504A4B', lwd=2)
abline(h=0,lty=2,col="darkred")

add_geochrono(-0.6, -1.1)

############################# Diversity dynamics

tbl = read.table(file = "TeTs-RJMCMC14_ltt.txt",header = T)
time = -tbl$time
    
plot(time,tbl$diversity, type="n",ylab= "Number of lineages", xlab="",cex.main="1", main="F", ylim=c(0,40), xlim=c(-270,-230), axes=F)
rect(-323.2,-3,-298.9,300, col="white", border=NA)
rect(-298.9,-3,-272.95,300, col="whitesmoke", border=NA)
rect(-272.95,-3,-259.1,300, col="white", border=NA)
rect(-259.1,-3,-251.9,300, col="whitesmoke", border=NA)
rect(-251.9,-3,-247.2,300, col="white", border=NA)
rect(-247.2,-3,-237,300, col="whitesmoke", border=NA)
rect(-237,-3,-201.3,300, col="white", border=NA)
rect(-201.3,-3,-174.1,300, col="whitesmoke", border=NA)
rect(-174.1,-3,-163.5,300, col="white", border=NA)
rect(-163.5,-3,-145,300, col="whitesmoke", border=NA)
rect(-145,-3,-100.5,300, col="white", border=NA)
rect(-100.5,-3,-66,300, col="whitesmoke", border=NA)
rect(-66,-3,-56,300, col="white", border=NA)
rect(-56,-3,-33.9,300, col="whitesmoke", border=NA)
rect(-33.9,-3,-23.03,300, col="white", border=NA)
rect(-23.03,-3,-5.33,300, col="whitesmoke", border=NA)
rect(-5.33,-3,-2.58,300, col="white", border=NA)
rect(-2.58,-3,0,300, col="whitesmoke", border=NA)


rect(-261.28,-3,-259.51,300, col=alpha('#ffaf03',0.2), border=NA)
rect(-234.5,-3,-232,300, col=alpha('#ffaf03',0.2), border=NA)
abline(v=c(-251.902),col="red",lty="dashed",lwd="2")


axis(side=1, seq(-280, -220, by=10), col="black",col.axis="black",las=1)
axis(side=2, seq(0, 40, by=10), col="black",col.axis="black",las=2)

polygon(c(time, rev(time)), c(tbl$M_div, rev(tbl$m_div)), col = alpha("#00A359",0.4), border = NA)

legend("topleft", bty="n", c("Diversity"),lwd="3",col=c("#00A359"), cex=1)
lines(time,tbl$diversity, type="l", col = alpha("#00A359"), lwd = 2)

add_geochrono(0, -10)

dev.print(device=pdf, file="RJMCMC_OrthoTitano_genus.pdf", width=8.3, height=11.7)
