# Supplementary material for: Multiple drivers and lineage-specific insect extinctions during the Permo–Triassic
Source: Nat Commun. 2022 Dec 6;13:7512. doi: 10.1038/s41467-022-35284-4 (PMC9726944; doi:10.1038/s41467-022-35284-4)
Supplement: Supplementary file 7 — Source Data [file 41467_2022_35284_MOESM7_ESM.zip › Source_Data/SupplementaryFigure9/TeTs-RJMCMC14.txt]

clade	species	ts	te	ts	te	ts	te	ts	te	ts	te	ts	te	ts	te	ts	te	ts	te	ts	te
0.0	1.0	282.20021135522205	280.32236303726086	276.20233942762866	274.3221289871331	281.6551050212337	279.91092616731436	280.6758529974569	278.84305917646583	277.81768144709156	275.92050508022476	282.54481302557923	280.89158886525604	282.1776506643924	280.2017952188321	281.7292327801971	280.26947170366446	283.70065844716896	282.04986718837097	277.0775833109906	275.49139667007375
0.0	2.0	272.9614486465042	270.7312443112705	274.40862656092247	267.60718455735906	274.6776001019055	266.75956007207725	268.59034320197446	267.0539989730818	270.21659199719124	267.22988650645107	271.4679484888219	268.52964205248867	273.6776816585708	267.17130125684133	268.3861462391979	267.3437494754709	273.13486133187973	268.0600729692474	271.0433364024124	268.0334075228437
0.0	3.0	241.4158037773399	236.97166830637428	242.5454599577773	237.07844052292018	243.05245057631836	235.92615683377466	242.70496143904364	238.30928212031253	243.2072769330081	238.46220117376606	239.10131240561194	237.38062755819547	242.04130352202603	235.3367302773963	240.72178445121367	236.5101466422195	240.7716620502101	238.65536454374978	242.34817176926808	235.08952205516158
0.0	4.0	261.5351649157181	260.6540969975548	260.5082595591203	259.85541176134495	262.5574260437717	261.6575269587925	261.1273159885526	260.3047045192178	261.5132118094281	260.564587887803	262.32007815016146	261.4899243829612	263.2114209784147	262.1314095297599	262.65533131910297	261.93644251089603	262.18373622356836	261.28800209605924	263.94996898006264	263.18886232868823
0.0	5.0	236.1518718077783	230.53914089558424	234.43333232016784	226.74714987360332	237.11401024240075	227.83622826208685	232.1929836275358	226.42995622160507	236.4462422377692	229.65821058768657	232.40494237700162	227.3649241546211	235.0474627731819	227.82384851027433	236.68458966405828	226.30419289563199	237.00163440566874	226.25894179992036	236.95645609022077	227.54163649245564
0.0	6.0	237.49476940396653	236.6072660244735	239.85985039526867	239.6657088836493	237.5100232619352	236.96999975156425	237.97637266267336	237.76976472939205	239.2733044630513	239.07704569188067	237.5289530863109	236.92591158694353	237.21813443047296	235.87980280123134	241.50233115872507	241.26587483318443	237.58671169595348	237.06600565430006	237.5475705272139	236.96964364939208
0.0	7.0	290.46761559037367	288.5315489091243	289.54624402863277	287.8758854649404	288.53055356917145	286.9366973244183	287.01975473556115	285.68577832571737	288.494308913571	286.9482460380322	291.2957517256796	289.3327424531017	287.0548028404247	285.1727574302466	286.64931996316716	285.0916985240545	291.2167993683479	289.19764270600024	288.6105722423692	287.09727596611276
0.0	8.0	257.2540774574101	253.64903117737376	258.9719101147831	256.9237746079829	258.7139274414232	255.80443090939386	260.59939601296463	253.31089887063322	257.36076023528074	253.47816585608612	259.4124866028232	258.0108876587862	259.39231422215835	253.4315010762769	256.0569233704092	255.3226900183567	255.10335668373648	253.38913609026778	259.09173339611544	256.64327055998547
0.0	9.0	243.0310347592472	240.28367464525002	240.89211032087374	236.20790032155	241.14331956326546	238.94442293263154	240.20857211036326	238.16183053919983	238.62817609058308	236.05134794866515	242.73489664091764	240.1815984855634	241.43821158110268	236.43048249884401	240.0536242327625	237.7295056282954	241.29939254708196	240.03222047733263	239.75512507770972	238.8008430836804
0.0	10.0	237.45635449375143	236.46167285994414	239.43190588854026	239.24527594608568	237.222761410862	235.79555570141278	240.8293383110924	240.64371480181285	241.2916034778955	241.0855652213377	237.98391442940266	237.76963015871723	241.7004766171971	241.39608116686227	241.57173337800853	241.33407632545413	240.1355542724002	239.91719057184412	242.0922415018143	241.66856595812925
0.0	11.0	207.61941423148525	201.53665087005206	209.6316345178709	200.92678748133392	209.21639392030607	201.02852453286258	209.34369157240275	201.1114821232396	208.26489081229133	202.49313196119735	206.6713770181069	201.10134370480583	208.7087197629771	201.16433794959764	209.40027037363873	200.96768171008216	209.44554960476987	201.22963813008832	207.68442959970955	201.64052510152544
0.0	12.0	240.82720753807098	236.99596561141982	241.50058954331553	239.7305023806911	242.5260249206379	236.949788904127	242.68329482550476	237.25353853874398	242.13912013001504	237.37858575256158	242.9394288739288	236.29164286947932	242.17326615125305	237.67278601940345	242.52951039086034	237.77109829075488	240.86486929984773	240.02537185514205	239.0035324672726	237.63889031364673
0.0	13.0	237.349395028643	236.19039321611487	240.46655111878658	240.26737718084982	238.28527806531645	238.09905696068876	240.7346352303233	240.55049781295835	239.01088599475653	238.81885942446058	239.92993259724244	239.74007677392203	239.7760876967988	239.52661324078153	240.44699288998183	240.20897782524722	241.05575372053406	240.81700123917207	238.9210715010653	238.73619624947744
0.0	14.0	213.01938807307283	211.65130801316266	226.31257546119608	224.36841505691513	220.4148084844041	218.96568383060466	213.88646078854177	212.6790207150261	215.46460977033297	214.13019830754672	216.43538834727383	215.0409111673559	209.6583546325989	208.61196142789564	228.02490581296925	225.44325780214234	210.4032598323919	209.11815841199243	210.182334049657	209.00603524600734
0.0	15.0	246.46915722118806	241.94287027365812	246.88022646370504	244.3755487133937	247.29717210174348	242.06612043365317	247.13498983335305	241.94464145949726	248.09529173400384	242.4688308612214	247.79143838185144	242.43150483425808	248.1154090978975	241.96306890728883	246.4663617964704	241.9559148372031	247.97378551743364	241.96372338534886	244.34541039121365	241.96949247546556
0.0	16.0	290.33014985594326	279.6535850722121	287.3293783438191	274.9274079981393	291.3465387495301	272.93440288397437	289.205251651548	281.40291969546024	289.58100717314807	281.65463620946815	291.5184822555914	278.2572948700605	290.9176487605155	274.0293409610033	289.8478212746312	278.6737695577535	288.33338770770126	275.5997617543984	286.16733338803766	281.41722190490725
0.0	17.0	261.7684128842179	260.8695538066126	262.63363182174635	261.84873682839896	261.362813794473	260.51862010539196	263.7845752716566	262.9008620882003	260.15307001779075	259.42703226006097	263.0783396856539	262.2501085756827	261.76754912362355	260.7060527882558	264.35854537763777	263.8004443761824	261.7789734540274	260.88910039199135	260.9611760542552	260.1805142832749
0.0	18.0	237.13062525689367	235.93697674184673	239.35747214520742	239.1521974272256	241.52024041422297	241.28136755959343	239.16686358188883	238.96281804667942	240.26277560830607	240.065936570664	237.29549369155706	236.0092412192327	241.2242933890836	240.87627446652013	239.65122958379737	239.43958228591833	238.4061758048162	238.1797823083437	241.86718088863105	241.56605125641866
0.0	19.0	242.1393934779121	241.57539206483327	242.27527103406035	241.77774405899902	238.95500786895582	238.7716189946213	239.51551487551563	239.33815245550525	239.899664485426	239.7114921948232	237.76610213367758	237.52800145316047	239.32010702215197	239.06841134771958	238.47758308535924	238.26404517861468	241.54633223520247	241.24873480608554	237.2038993150183	235.60798081308482
0.0	20.0	235.93805046588858	227.54662427390392	237.04052037637948	227.3304261989692	236.67168978715438	227.5977308915852	235.35012310466055	227.13495415150348	236.63861693353093	229.7029806474939	236.14984503756384	227.1165144519192	235.87311048832143	230.79054773314704	233.02180312653314	227.45129063707222	236.46240809926246	226.59977985434216	236.76863909495208	227.0571829336451
0.0	21.0	241.75120470063746	236.75058285557355	238.22911922836693	235.18491980476756	242.8957644751651	235.6990239423853	242.65571901079585	240.68192575187626	240.98990517698783	238.28540251913083	242.10102544604197	240.8299320983248	242.17010828499937	235.25403847811165	238.64937724927782	235.63493350246313	238.8429000969694	236.95715798779074	239.6794568562303	235.10796984792327
0.0	22.0	242.86198859407142	236.8957251086583	240.42752707006187	236.18867911037944	240.6251854834319	236.46285289022282	240.61318927588079	237.7458358926314	243.01511592450888	241.03076174932437	239.62759444685878	237.2472370128691	239.9473838437037	235.89738175167312	240.04087895537447	235.78480160382637	242.84058803236317	239.150313204814	242.08368833341248	239.1023296709401
0.0	23.0	273.01287946734857	266.4804620847532	273.8700517073817	267.5764245905896	273.08356861370714	267.3328315659935	272.64891600590863	268.0908362182419	270.1619780660172	267.9626166206818	273.9345584556432	268.7029389956433	270.4086928706703	268.13874084833014	270.74000139639844	268.9218274263844	271.6131878826517	267.2331740178699	270.5216378684339	267.62843962491814
0.0	24.0	254.18361342066606	253.51794766922328	253.5188223939531	252.89737416183246	252.67047499096347	251.6959036160109	253.58233681006524	252.7644461730556	254.00411857007546	253.21237501145782	253.8438915345401	253.13878459524545	254.0376471626744	253.17861120193513	252.3521793702489	251.42654153156053	252.51926645210284	251.49517722681506	252.3541643793943	251.39744473536425
0.0	25.0	253.52012756890383	252.66805289488428	253.07908075576455	252.37891842572049	253.12214516648018	252.27512207184995	254.12570723090062	253.43203664507516	252.71570642621737	251.57240469456335	253.92706809763928	253.24232259942474	252.86990554781676	251.68164824548379	253.12540192869602	252.3362998851394	252.97678986985972	252.03848149562037	253.38183960862952	252.56490394246
0.0	26.0	206.66452062443213	205.58468475352544	209.24006808195287	207.90791115207605	204.57569834996252	203.87538461394024	208.3331311044112	207.30898793492	207.10054827885588	206.03454879946892	205.2719551909108	204.2382176235444	202.54550356370495	201.78674018707102	201.63086466869896	201.0421821213253	206.53323780854598	205.53030291145723	206.17741172849082	204.96570585560582
0.0	27.0	240.0593014623428	239.8089658305187	240.73896121163293	240.53965845911895	237.83841800184112	237.6017436808208	239.26996483092904	239.06679119384503	238.10770244501552	237.92022320926446	239.33623375296645	239.15243437244777	241.40854749379062	241.05441979153662	241.56720007621004	241.31971456958198	239.0212439564834	238.78747269478956	240.70452108047854	240.51729023777847
0.0	28.0	227.71514214842853	225.78210858098504	224.4062456959886	222.6376376226103	223.9288597406809	222.3060697682203	209.96077790424496	208.89540449298087	216.8113631470841	215.51555716664302	211.86880227506447	210.61347493995615	226.8295802945576	225.41081777734658	215.29145581400257	213.73539615646362	217.60265252411784	215.82907297252862	214.73264592226744	213.34523431301898
0.0	29.0	267.99462028780226	266.9262596991571	269.4828535557197	268.154681290839	273.9848827395627	272.13855714132023	273.8748803136364	272.045479889863	273.38719549170173	271.8058714834711	271.35057129860246	270.05894254712746	273.1742263147936	271.7076383695035	269.8334312589338	268.8284384747615	270.78844226229154	269.22595287390624	270.12544576228174	268.83500812490524
0.0	30.0	238.81951762267508	238.5520605221332	241.9314742834797	241.61515763815888	237.33379484002285	236.3143185335556	237.41003125853902	237.0308373478594	237.47381940211758	236.9896245867201	239.46861964337768	239.28185632885186	240.1765586741968	239.91379704957535	238.23246807055153	238.0164955259223	237.41136424812177	236.5175433200195	239.83313199324962	239.65304025746465
0.0	31.0	239.53905373362429	239.28277759015492	237.61374477178282	237.16066015935965	241.20211845902284	241.00267605905213	239.64462371584455	239.46448509090928	239.64897870975227	239.4552611217194	241.04486806306582	240.8574819428815	237.80510720239423	237.3633468089822	241.91000422409758	241.5521982290362	240.0497477574418	239.82927116383195	238.23450161449617	238.05024573856565
0.0	32.0	242.22410323109872	236.00921830566	242.42282804126924	235.6747669708799	242.68715361136788	235.91067210248877	242.62082723266903	236.3395031304925	242.51803437845055	236.3665883900767	242.49960984512745	235.716905378136	242.11380272373083	235.87886349483693	242.4533373198472	236.0777054128765	242.3748490056429	236.89811774503468	242.47135328098034	235.38637257891557
0.0	33.0	242.45192636241117	235.87659512704425	242.25160174268098	235.9142208504063	242.39521940981135	236.13670193119108	242.35931709391122	236.40498396429842	242.4513614276253	236.28001256382348	242.41515962178804	236.04060572434136	242.3511636780508	235.91999603294246	242.4037564265942	236.18759125506122	242.51272169731595	236.130083364026	242.31097670201444	235.88977599828905
0.0	34.0	239.37719438556422	239.12129002731479	238.22883984395094	238.03471465908893	240.36335654552298	240.17173634541484	241.5150174012193	241.31161124773215	238.4007832278389	238.2060589741084	237.1939391149852	235.83432977507863	241.87541805212922	241.52873592677193	242.0713343440185	241.63425088230298	241.26634428391364	241.02636240252312	241.82210719366608	241.54241654817469
0.0	35.0	247.6004754547671	245.15839061957973	247.58101849340642	245.81606323659125	247.76115117698728	244.57907716424998	247.8232955755457	245.65878756663574	247.04968536029477	245.67203977067032	247.2718782768514	244.79622760902802	246.9474245285787	244.8960899918649	247.65010861874967	245.8559219596154	247.85402994247016	246.2113314058186	246.81943016346483	244.6141598616582
0.0	36.0	241.72848848350765	235.95902047698448	242.16070162521186	235.72080990111462	242.2403775024429	235.79951028529413	242.40066351996853	236.3353519978158	242.58781620643379	236.12434563309088	242.20053944657494	235.64235823806538	242.14423891719534	236.131962586604	242.45806783107668	236.02115778591153	241.87060267889143	236.10919617923102	242.46337934751674	235.8577039073436
0.0	37.0	242.5132034161922	233.4203930737171	242.28488149862514	227.87860084308585	242.4096084211567	234.58431212552077	242.3799423576499	236.1456451036565	242.4421553768737	227.92034889729106	242.3994757568741	230.75808541279042	242.36855686018862	232.6969550976393	242.36856415609984	235.84082980593593	242.44908602192035	230.85386199333465	242.2476596134506	226.805803696182
0.0	38.0	242.79394442346572	235.7052088742865	241.9312283016477	236.64231044371283	240.27406589478042	235.52046059074016	240.3617734902481	236.51840913456897	241.17962477724205	240.2183227494463	241.57265148146098	235.17222785281118	240.73887932509925	235.24800838742786	241.6453224542522	238.65162771472544	241.72283655446185	238.057025357232	241.3356091368166	236.03776259782373
0.0	39.0	208.5186256508224	201.20500130041833	208.95538907107053	201.1945565480674	208.6712381187104	201.55911089609629	208.68124805981006	201.17557443541372	208.94572761362343	201.2169845196416	208.78734565871963	201.14706234047836	208.30523484100289	201.11619039658683	208.58671572028743	201.21838955144997	208.68836125806263	201.35981206354185	208.87715879507064	201.0864877429256
0.0	40.0	237.86634521825786	237.42286104739492	242.28148132502034	241.79523065570666	241.34287898424031	241.14639207922235	240.34967472659778	240.1776572068897	240.82786602222325	240.6312328982015	241.70412145552066	241.45008020287406	237.67914438112092	237.10080050409297	241.49729278634877	241.26452402766435	238.0620348575399	237.8274102904383	238.51316544151743	238.31883992097818
0.0	41.0	242.44984852209961	241.67439218934857	239.6836882664554	239.49184413707198	241.83277355252307	241.5109876875425	240.3043247778136	240.1237201965739	240.57987320415762	240.37912547890085	241.34631806868177	241.15767075116352	241.11246807613753	240.78501906582625	239.32478996638125	239.10517585124055	238.7961817700716	238.58018304392	241.67432557464622	241.45308222459343
0.0	42.0	210.08831637861485	204.72432331475943	209.660461579011	201.4458834821473	208.4015810131192	203.763280295113	206.31300320806068	200.95879621442285	209.54650547327176	204.22338394292933	207.798935339195	201.0958786637206	207.08569816333454	201.66638072388346	209.01853359407903	203.2112335691208	210.5914256401682	200.75818916493463	208.31491470092655	204.31567413521404
0.0	43.0	241.87565757310983	241.42853529826033	237.95705138975273	237.72576500763316	240.8452547499278	240.65196633618774	237.1517939334911	236.41010034737667	242.24825610256227	241.6696551852117	239.308067085723	239.1246067133254	239.9138513523995	239.65761667971375	241.41055737476086	241.19098502552512	241.6570562150546	241.3400261303706	240.83731064943152	240.66236711724207
0.0	44.0	238.30797850172553	238.0486685884379	237.55084490172828	236.9328773896858	238.72485632279228	238.5368865696444	237.2497064141792	236.58405517383082	237.99331944308167	237.7960361871107	238.4825293024525	238.30067371537004	237.4511440802676	236.35770162591464	239.5292787012023	239.31079515375188	238.4168816238541	238.18056576844884	237.84479716811612	237.5989976094316
0.0	45.0	298.6209784148422	292.2708186020751	298.1063907788789	292.8377705612345	298.4042714669854	293.42894449035794	298.6310621442126	294.7806408301037	298.42362051585246	293.7875598561756	298.1106538126442	291.96473133058055	299.1010231646264	295.31327804991105	298.1904741090471	292.6145367129942	297.63706685202993	293.29397787403707	297.1927720704428	294.8116188478387
0.0	46.0	290.10189125883636	272.6023905251358	290.0451942454147	272.242606029466	289.7370359674074	272.7493294405076	286.65283342121376	272.3746462639742	290.1781194202675	274.1264200780209	289.64956840988856	272.49387594284195	291.02219200026815	272.81323369558015	289.05652565758976	272.6751578815686	291.0483896864813	273.22621829887976	289.2400987792176	272.8378184053996
0.0	47.0	281.68194903777055	272.75986861353704	281.701991100877	273.9651770115588	283.2413371534084	272.5458310711198	284.0435770109876	272.299080526527	281.9905169793352	273.8142263710766	283.5646367702204	272.4662646783661	282.46478720577676	273.2946615378574	283.3123832600568	272.6633703556992	282.65064237826664	272.45542261516255	283.63394480940474	272.1192655273716
0.0	48.0	273.2186928264992	271.6799462771443	268.3881994093309	267.4673167092423	269.45763331575085	268.33193744094973	270.2264046759997	268.81633185466444	270.9431288293379	269.642873191119	267.8725536458063	266.99561141710507	268.4249555645267	267.388314629603	269.0755659685685	268.26874457713444	271.49630314027377	269.83150173638825	271.7086225755985	270.2195913133628
0.0	49.0	273.43297037410093	266.53327248637993	273.72918394103255	266.8741346806378	274.02021224276723	269.1465041330567	274.01244276311354	268.1206399544847	270.5202945538346	269.04234434420533	269.2329123020271	267.26002075940755	273.32137375273635	270.0765410857996	273.8209217670941	267.5871659785374	273.4911854299061	267.7723401622311	273.3431802518664	267.468615623212
0.0	50.0	289.3997893783133	287.46823255810756	285.7097241649713	283.91068413906555	285.9376429880957	284.23053396057225	289.4042537306188	287.9380556490068	290.19133090902653	288.34288266769533	291.2558625039025	289.329082966495	286.5095068308394	284.772317341845	286.6494500270144	285.1405449973495	288.50308533625764	286.95002455922173	290.9201637253181	289.28637664775886
0.0	51.0	261.1355750526063	260.2770225405597	262.81530046643	262.0196827611769	262.5236328780876	261.62548362600086	262.55419629307903	261.62651867433715	262.3342054433506	261.3140822193604	263.59055306737656	262.8252270236216	263.9074435932974	262.91321899598034	262.61419269925256	261.88219557096426	262.9572150654508	262.01204679019503	263.4938896964132	262.6709639930172
0.0	52.0	242.99391926901342	235.69057185649083	241.76513806584452	235.57643935342645	241.03051055454205	235.76578520880847	241.89607303797578	237.14318626568533	242.88510994501655	235.71854158372773	241.462660058976	236.07225176687132	242.4445417804717	235.5023723192625	241.67445180775624	237.1597605768466	242.79592031679888	236.99830112983454	242.72812932597486	235.11697444386695
0.0	53.0	273.0603555874082	271.4165179406966	272.96413013003047	270.94010346448266	269.76650221107724	268.5879653880394	270.209774060913	268.78862034140195	267.5629725906821	266.5354609609	271.656813752514	270.23273424362833	268.63081393920913	267.5624144921606	270.3224703555269	269.1589476389593	268.6016362163729	267.4599245556022	272.35660153262563	270.83350687169786
0.0	54.0	261.57626235253946	260.68829621863875	262.78587926278146	261.9823350873002	260.34612126875885	259.6376734903503	261.9292536234564	261.01021402308413	261.42391900755604	260.4595892902591	262.3126065411927	261.4808153577664	261.6957342054321	260.62749656407544	263.8399883060709	263.14201200218923	260.3117959427254	259.58429288290336	264.2137717117408	263.51969508827057
0.0	55.0	242.49578334009604	236.87708639206699	242.49298861998545	235.6979428212068	242.31188082914363	235.814961017686	242.47516599255687	236.38409113716722	242.54640517044132	236.08318562311652	242.2330992661572	235.70441651829893	242.40720696484058	235.87865331579548	241.63059054585193	236.3043809816453	242.1534606234609	235.97602488599404	242.53136677253698	235.57092801424827
0.0	56.0	208.23011845028654	201.51720454646366	209.33894894516473	200.8999724505648	208.9206122968546	200.96281014861069	208.79656877365346	201.20609619328908	209.42222127284552	201.55090797974057	209.17024194588117	201.6114500050856	209.08642327567966	201.84627374844243	208.821473574078	201.06857271676856	209.80811598126115	201.827792011254	206.8884840072655	202.60236535754046
0.0	57.0	287.38772334811733	285.58836630745736	287.0651392250312	285.4748783343753	284.7976636658668	283.03769840611847	286.1589636632434	284.74265355317067	287.30488290774434	285.807748200547	286.52927832979356	284.821448341522	287.3350842060959	285.50300764024985	284.55574941653055	283.1688077955963	291.1197463361697	289.1445959790567	290.882932283349	289.1473015225574
0.0	58.0	234.9277344448011	233.33780916319387	234.23422234481316	232.2210551709551	234.65578953868214	232.97256827213988	228.84987687515343	227.3287424510501	233.55925447214554	231.25914528578662	235.571094066148	234.13557567845467	230.68064570283317	229.02614173745272	236.21511826065282	235.2160924519142	231.17600122417153	228.83122381915925	228.899600133705	227.20203850066622
0.0	59.0	242.71315863534528	235.30884924967435	242.67239635412773	236.22235302357927	241.70176388863646	236.7434702556658	241.87208726783595	236.01256313153883	240.9957506098336	236.4440918611084	242.57844707288984	235.59620901789697	242.24851180513576	236.96186154594216	241.7752902502054	235.96681524781957	242.6637929342253	237.7815591961107	242.07739712935538	236.1570768728105
0.0	60.0	238.01444396289892	237.6832986428573	241.14184771962377	240.92516802661473	237.36839444039205	236.46722829193183	237.7909310623516	237.58919562932107	237.68977958734223	237.40728112231608	239.20645457162857	239.011284026868	238.93297172404223	238.66721235498702	240.09486766564015	239.87642540650066	239.57122272205555	239.34749891929062	241.05681378955123	240.88261076590746
0.0	61.0	273.5375125698335	268.1983534915346	271.9472978437741	268.5309384559217	273.88166996169355	270.06080180269714	270.44526617604043	267.5975728247937	274.5420366470413	267.27712674835556	272.26210517627413	269.66622879558247	271.46299643166003	267.5692921476548	267.95237938476794	267.00370727343807	270.3140716746443	266.7881246101715	269.50129215705596	266.9055915075564
0.0	62.0	242.55534346860966	235.98459694871178	242.1027573388943	235.73679868658402	242.43383638133952	235.81702192699694	242.60202841885004	236.4579534709668	242.72875886612292	235.92503580084534	242.51892971266017	236.35036585984494	242.27635177699315	236.02123154029331	241.89199978139482	236.11213428687057	242.5523004274321	236.46441094272052	242.5905731112997	235.53987589802992
0.0	63.0	239.6915899250994	239.43951046445693	238.58874538850705	238.39240999013927	242.57447778825764	241.82784544788828	242.4983376422259	241.8700742105449	239.15208530923337	238.9621820623382	237.47609601855842	236.75145309652268	238.79573473091747	238.55242589083974	238.912204841619	238.69307568056195	242.46297983815398	241.7583514007101	237.56589331710097	237.06587917388478
0.0	64.0	242.45735645320346	241.6832941162165	240.75586964225135	240.54973584146444	237.80545164928648	237.5511263303818	241.37762522343235	241.19196015702946	239.96303035972693	239.77174930244203	237.9115200783084	237.68893947564854	239.25756061967562	239.00172224972087	241.16649817261833	240.94355231670957	242.55614035951984	241.88932917280007	241.46823508642177	241.2692951229464
0.0	65.0	246.54587612779252	245.55480525442744	244.5047166174082	243.8829394806594	242.76639393720782	242.21214144217583	243.1400668837132	242.5362238652057	247.00364469257957	245.88073060630714	244.7145472674226	243.96296519710677	246.91541697521504	245.8437621034109	245.51044801179677	244.72877781043485	242.51518160111772	242.06081285344698	246.34055440075142	245.50879254476177
0.0	66.0	267.90517342495275	236.1076436871477	268.25928500936857	236.40985031822305	267.7090445824536	235.63511560331258	269.1750148370481	237.17374922268257	267.5870205749372	240.62853248102488	266.3026187879513	235.28820784697476	268.4762380196065	236.89831015957947	267.66271466901424	238.65550031873332	267.7121568520027	240.71649525524649	268.1508451576795	235.34551795548415
0.0	67.0	242.89551027394856	235.59192256010607	242.65898185870233	235.22049214427824	242.8681838046515	235.9858937612414	242.35103814486618	236.47892228079613	242.56759921065654	236.10501179667904	242.51185572403372	236.658336689603	242.32384061608184	235.40863353452596	242.03375986488518	236.10927375033808	242.84520150171082	235.403740739025	242.54972359357672	235.47814757402767
0.0	68.0	221.35414615204903	207.76126140404548	228.89887415948445	210.6802744777131	218.55326407104047	209.47046875289413	229.2344981297545	213.8675470123	227.0269773807913	210.38668207151872	221.20282183622083	215.47328071379152	223.14766797503108	206.96815326187158	227.7274308345199	216.49562764974434	227.68220676714316	207.15528177912068	224.52830665548618	208.0235584069944
0.0	69.0	244.9805409914373	235.84159358343214	244.69964258435903	238.57223441630617	244.80377072390922	239.17650714085158	245.28772162582044	236.74787682790492	245.31849644224476	238.10175657477208	244.82383329161846	235.7728586209965	244.7046050317171	237.27331743554691	245.09198450856735	237.33426610041442	245.13977284001862	237.95168245685295	244.9909346115872	235.0183331521989
0.0	70.0	243.02356579720472	236.9279497216722	240.45027052024528	235.17805087872796	242.94580687017086	237.51413815956863	242.768603601065	237.50059615983275	243.01816914572865	237.86515973470804	242.2580265125113	235.75928448438722	242.16023790468358	235.6382255705231	242.83667023314746	235.5891494094565	242.37666459816018	235.47793292453014	241.87133580851128	237.36388441932925
0.0	71.0	270.95105937325593	267.05666673350095	269.9000325851436	268.34631042646964	271.8234879528671	266.3492042875996	274.59724617940867	267.8296617071892	271.82463920593784	269.75233248470414	270.4833649885374	267.17539076896304	274.3757013825136	265.9071129616674	271.955732357509	268.52471447902747	270.77002068810566	267.1162681640354	272.9387963101792	266.44565578720216
0.0	72.0	269.8939427382074	266.35972138468935	274.5579886631644	267.8775554415288	273.9335738279796	269.170922298444	273.08910196276173	268.64070171005034	274.13820936240467	268.7778216980038	273.85167517976333	270.7739752179768	271.6878060547387	266.0534119116004	272.33223548656514	266.7021734377455	272.77083809880673	267.03085211769456	273.6768997016015	266.2084164801399
0.0	73.0	239.78269891708396	239.53072896124758	241.72740904169365	241.47401769873383	240.84236509834116	240.661643200008	237.60095127110733	237.35469530024213	238.92702829519988	238.74178915871934	240.88804455183063	240.70317352617053	237.87851745502414	237.43751650648215	240.9446394813862	240.73674833809025	238.54299615814213	238.3243640893001	238.1617970998284	237.9813382447846
0.0	74.0	239.49162948153673	239.2187640023402	242.17424925589182	241.71876933216	237.4974118172791	236.8566765931497	239.78366423804968	239.60178401187784	239.0728980055813	238.87227658385467	238.5700849459471	238.3795414457378	237.61668722534733	236.9798814150249	238.12361253567806	237.88956943228817	240.61931231621372	240.39656093780096	240.04612479379406	239.85953277985345
0.0	75.0	240.06960903600665	239.82303718339338	239.9999322620409	239.81067684806868	240.12771085644016	239.94087883739414	238.41803525120082	238.23534641377032	237.4753884172109	236.96832157885123	238.33810403465603	238.15707806681013	241.90053584881312	241.50933129935999	242.1326329252133	241.6771555331654	239.6125390178676	239.40323113515117	240.52577891624082	240.34387619719556
0.0	76.0	240.58172791362188	240.34179239571597	241.3342794810332	241.11202284888168	237.9198126207003	237.72105176176748	242.11664050767462	241.69042208336467	237.19883385423444	235.9630836824179	240.12442815074968	239.92866397776012	238.56850353355878	238.30551528529193	241.32184856916882	241.10812819433173	237.61675207490845	237.12373919470997	240.32328785801965	240.14108399918382
0.0	77.0	259.68892732154586	251.60939628559163	259.9666273602503	254.12251136529437	259.9951397487852	252.20747895761704	259.93849711539997	253.57590488004013	260.1044188840281	254.03316366509657	259.989061157298	253.15319676513909	259.9569990224936	252.56047504972872	259.816788622761	253.8685532644008	260.14606516507126	253.2378460950275	259.60519490383405	252.71663566398226
0.0	78.0	227.03464461578622	207.45008046451238	227.41382153105994	207.62229322979235	225.94693562317406	208.89421858583103	228.73181636120356	212.9946360212946	225.23837413169156	209.86733122564775	228.96342747961427	209.85025449293838	224.23164309239996	207.6366950481587	228.76333733436726	209.98795395036967	223.45290246923062	208.75719956003167	228.19406127392995	207.66703774944204
0.0	79.0	240.1562164818568	239.92691846557508	237.6674039933763	237.33314358856018	240.6368941197378	240.43666105598453	240.04461519132687	239.86399288388895	241.42707269950108	241.19119220884573	241.64483405182537	241.4048863374161	242.25864022017524	241.75103117016934	242.2693100755094	241.74963370168336	239.29135324576058	239.07889962807238	240.02323852760472	239.83487551262
0.0	80.0	286.74936422608613	284.887279915924	285.3139562616125	283.6646546134257	285.80712273829624	284.26826117463315	286.45589369579216	285.0641193797923	287.9765037114982	286.4272830537666	285.07565083077776	283.4287742479864	289.29353265104294	287.3972189673561	287.7496207068103	286.1691999712406	287.7135626933144	286.0974149734836	285.0524000805817	283.6242920861694
0.0	81.0	236.8001709932985	235.9724271985014	235.1389894239394	228.14066985637476	232.93891157495509	226.8950152935636	233.97057165109416	231.9095163719257	234.25254884533894	229.39645813573202	235.65320353799504	233.02727120899993	233.01805213927136	226.9409845289856	231.40297231990715	228.70585880370436	233.41019182679224	227.4465355691257	236.70965143483733	227.36341081041581
0.0	82.0	241.211402291856	240.94829607637007	239.31172038011334	239.11071092663232	239.03179420102907	238.8452429399953	239.68530835287694	239.50057862109082	237.86099318703282	237.65778267302213	238.03327956438352	237.8314616938798	238.88569855831327	238.62622952446162	240.6271704973278	240.4222130580076	237.4432808788493	236.57869160451492	240.68586390831854	240.50348198833836
0.0	83.0	295.40230784882283	293.99677506611005	297.6360816274973	296.8908384313106	296.3055340455857	295.67226149399664	297.3284337254611	296.5819733265011	298.93869391107734	298.41234472184067	296.9204500856575	296.35568654567754	298.94134378812413	298.5002060583956	298.9224950218627	298.20955943323156	297.9497880607501	297.4287123233124	297.451367142028	296.76742014812237
0.0	84.0	209.03297633338144	202.77594551908592	209.74196471203223	201.44917430325006	208.59206430828084	200.74185597642156	208.28844751947105	200.85794114991424	207.76906547881265	201.48405454041682	209.12277424583488	201.26317575631919	209.78945116649956	201.21952332866294	210.2568371755857	202.94290054888393	210.5727875096039	200.65812619873742	210.01205601046132	201.37238936212938
0.0	85.0	241.2818831126448	241.00028953212512	241.41584619627824	241.21409130906594	239.88273503424912	239.69353450665722	240.63674949836894	240.46441739612771	239.42879977183483	239.22882936984627	237.71269476316638	237.42121005652916	237.99315504513632	237.64937708087248	240.82250545458731	240.60048911383743	242.2123329000267	241.62221623796268	239.83125673522744	239.63827392330634
0.0	86.0	241.1074980244926	238.3392725067927	242.24348005309258	236.73005882096447	240.63255636558287	237.66013950710337	242.5483080457663	239.9195685460393	239.70485124022971	238.43295854378513	241.26698515624997	238.01624341023094	242.1753337684744	239.30762155327494	240.2030479815276	237.3056565557722	241.530067601003	235.69365188021655	241.26200689240608	235.8566292470419
0.0	87.0	229.64154169842257	227.85540402563896	230.9690007910797	228.67093264340082	236.38283054227927	235.23806038049165	235.33205806903942	234.2640854188604	233.7356269122387	231.62376915147	232.6509774220296	230.66144154592092	230.56066782072028	228.99270803616153	234.67160702415543	233.3461592985328	228.47673848589034	226.36482394636025	229.07700894317583	227.23944775257866
0.0	88.0	242.19762270058715	235.5445977256361	242.47844037302087	235.3701850704879	242.8784288333229	236.23345458223338	241.91143319764205	236.28208023053918	241.95161390784432	236.06606560690423	241.271859212442	235.50149418484577	241.87343859369167	235.52885100405632	242.6464206811096	236.62431832102047	242.85362147105232	235.8153246102103	242.5069640804336	235.5577437883326
0.0	89.0	239.173265618215	238.90506312151373	241.4301057167259	241.23345226711595	237.52245733905565	237.01476185371766	241.3381840932058	241.14796875164873	239.44137734531432	239.25659842253057	238.57931383304094	238.39643156441198	240.6261362782194	240.36020326363575	237.37721727698147	236.54425561688646	238.78056702236515	238.55644558905	238.55747004965673	238.35461907517956
0.0	90.0	207.98229956107056	206.950733102857	202.29221468336263	201.5997143469939	201.77170357750649	201.1220492042272	205.238448144229	204.23765964685438	207.50573183517616	206.46861178488712	209.14254330737037	208.06454315316276	206.1344148281608	204.94333928335533	202.96195968312864	202.33342548848717	202.21943764915568	201.5010367858432	202.23290395642158	201.51419408149033
0.0	91.0	291.18900204032457	283.22814191354115	290.5748582292206	283.4495030953063	291.07025970821945	282.90858768878667	289.87445227943533	283.2683822197893	290.1165315253529	285.5691703325588	291.23831594832956	283.27729927414555	290.8428148857309	283.722718193788	290.757452431938	283.1558271938061	287.7366292807067	283.9035139330807	290.84615613724543	282.982129284703
0.0	92.0	238.7787620671621	238.52421683080473	241.68685071057195	241.4453959534027	239.22828474424807	239.04486738908787	241.62297848866675	241.3981395467038	239.61660260711866	239.42290677617552	242.4401859859929	241.80049447840648	241.43230767451462	241.0598898343285	240.5112018098146	240.2843819202642	242.03082956310192	241.5534317001504	240.99911046923026	240.81641528735352
0.0	93.0	283.55899673802986	266.44347969404663	283.43511154936124	266.5230667148554	282.2507737233351	268.0583213499388	284.435646943036	268.629594087571	284.16521316793853	270.36456855258115	284.91684987749596	266.31014543739235	284.0066230262913	266.33255063318734	282.63026582625986	267.53556817593375	281.41912215423775	266.450554239984	277.5421124802966	268.23597882849
0.0	94.0	298.9407590005403	298.2421218316664	298.3495508029893	297.61540330135546	296.56534638270733	295.87330945662524	295.51276575856815	294.7698571030552	298.1221902695564	297.58209344271535	295.30059895279214	293.8735020817945	297.67181976764624	297.240185292801	295.2331343443206	293.79898096882454	298.4523984206462	297.9317444557585	294.8632761055931	293.3923533119615
0.0	95.0	252.21403156430083	251.1749822394811	251.94442467121533	251.21986464351951	252.0113018390621	251.07998107078353	252.34928377474034	251.25449253005905	251.69008293732304	250.77861457002743	251.9968239715742	251.14144872466935	252.53610125896174	251.37803022748375	252.0983459057353	251.321664787274	252.2747148441547	251.31614443356636	252.4129706271994	251.49798972612024
0.0	96.0	283.0901144604717	272.8934588109421	282.6343088113492	272.55767020162506	282.10657979485467	273.2947437658776	283.92152017810145	272.27243395803066	283.4249401186172	272.9631903937561	283.42635677128646	272.76609382526334	283.5324488537633	273.5142353257786	284.49392772291685	273.0288536419177	280.4194463797728	272.2705882030945	282.79920409565796	272.1146337472757
0.0	97.0	289.092698840246	273.7794951347571	290.6609134411883	274.77094114720467	289.2877117370194	276.77251496876113	289.5306312855579	262.71104148237197	290.90242499886887	261.05666561257453	291.7488450523297	264.3627757971087	291.26273370044754	266.49791492076935	290.68424832253	283.7855952691691	296.4813209864216	283.09270329987066	290.7441352854428	279.84131395542033
0.0	98.0	269.16505696072346	267.8369486322459	267.43453786845276	266.83497479775986	267.7167776376008	266.96424925269383	270.86656418833525	269.17621695135256	268.1001415415668	267.03735167786385	273.1699333681594	271.5391705899803	271.5404048982028	270.2292274048639	268.0797025039108	267.43655129088575	268.5881920411184	267.5004628811501	270.9651117688207	269.52745324404884
0.0	99.0	276.15358725272773	274.1567602540508	280.8707087711805	278.9491598182186	280.0389874665032	278.2245261697151	278.54267087641847	276.70891499649923	282.87387801995624	281.27437786822816	279.34535223052444	277.51196490315215	279.6954835991932	277.6603417206172	277.85904510749106	276.2663886501167	283.9202311995892	282.2813754232726	278.06181034461326	276.3898954003031
0.0	100.0	252.91103266301604	251.9681527357615	254.1593773153858	253.5730125608298	253.9882946332527	253.2917615537335	253.41806234963838	252.50166502852971	252.73363507148426	251.54865691421583	253.72655334203074	253.00223067045553	252.58469308594343	251.4149894471881	253.7608320826141	253.10260717605075	253.93918388525788	253.1156926716693	254.22451538122593	253.57265024982635
0.0	101.0	285.5835409358402	283.77231190647166	286.969645469205	285.31254642634786	284.5631719620583	282.757705134482	290.5558358852866	289.09758325857246	285.9652123188716	284.40486770967846	289.4303316450221	287.59990592347907	287.455010589894	285.6468217582612	288.416902712208	286.81092398387966	284.2933281066546	282.79915700765997	286.5792822781617	285.0573168903522
0.0	102.0	237.62557529611786	236.9546788768268	239.7972689684674	239.60084442951757	238.62253968220142	238.4383723752912	239.38323792435793	239.19668164480882	237.97969732272452	237.78306131261743	238.58767704904457	238.3959983992565	240.6609260305682	240.3836270770641	241.5337815901893	241.30420580685637	238.8245123275977	238.60890717536222	238.81480378147955	238.63559743728234
0.0	103.0	237.4028833884943	236.31307265202008	241.10384192848767	240.88920915391176	241.16172679661796	240.97425757212477	242.1751747719941	241.70822083948224	239.81217021660234	239.62245433967138	239.47772017424194	239.29687032761	239.39792143967668	239.1483426406871	237.525042849018	236.98271612820574	238.711336957422	238.48478925334405	241.64538783609584	241.40118509737084
0.0	104.0	297.4558434424584	266.8934263941977	298.3293359707565	269.72096915245675	298.68039078005785	268.54536708380454	298.7499131391262	266.45101149997197	295.27416508059156	271.0088378981777	295.54237662892376	268.7647288973293	295.47069070213144	270.5723817618826	298.2004589297515	267.68896006849315	295.721754315029	270.1421373568247	298.9551386523501	266.54956440856546
0.0	105.0	242.6020340197814	241.79474634062493	239.2993629490243	239.10448325300433	239.0331484105914	238.8543647338852	240.98074942096895	240.79776178022954	238.44491602866273	238.2620958391657	238.4120848556185	238.2357937459569	240.8835421894537	240.5829728992099	240.67286274175004	240.47305821978821	237.98796101167656	237.70492876750555	239.3740380853478	239.1986894048516
0.0	106.0	238.86526914926708	238.60631001369197	241.67749530991293	241.4318140426359	241.4133779495869	241.2208315004196	238.0887943198486	237.89146740094023	238.24234560107502	238.05875468442173	237.96225081542678	237.7377764021184	238.4659254892291	238.19939005449936	238.80584166146448	238.58977203941959	237.57186672863597	237.00543886289444	238.19566154262748	238.00304457371095
0.0	107.0	296.0995324034051	295.3680009230277	296.55581398433054	295.78471190601226	297.6863292138663	297.03193521414835	295.40282671708087	294.3216592564211	294.625903070431	293.06425290469537	294.30595244516064	292.3383342364749	296.4291201142657	295.9775680128008	295.3832399126026	294.1900822925691	296.26235648008975	295.72378861174445	298.4945101764724	297.81405750466877
0.0	108.0	252.30325923696307	251.28016263711453	252.28819902864197	251.47484284104436	252.20884980551165	251.2773118426722	252.45622218857213	251.42072460564776	251.97145954030307	251.08572381679477	252.1154827329082	251.27757716066094	252.03154901509507	250.9847118433609	251.91220945492134	251.15384288093912	251.7385008826573	250.8374997503593	251.78818879974895	250.94499568269268
0.0	109.0	242.74201174536995	235.8212729840383	242.48953096711838	235.60918216203447	242.055808690271	235.7437402268451	242.62996093193874	237.4529790063783	242.07690575327143	235.9287112098576	241.48882695149993	235.65932712561641	242.52072681228023	235.5084168294089	242.37371141513333	235.9149154159591	242.6908929432108	235.91040677252903	242.40642408778757	236.31792075749397
0.0	110.0	283.67171657788816	280.00186565340664	281.12424949394705	273.60325450369345	280.10022649585517	275.05670859594386	284.070164397345	279.29532323285144	283.6955856669069	278.75010323659683	280.8013305106834	274.3495321546176	284.47787651958345	273.5414723279717	278.80478875561124	274.0633814953735	281.81306919353284	279.79941413411416	282.4500501559535	272.000022929641
0.0	111.0	245.12110076689956	208.79248756999488	244.93946547556737	206.1271836162533	246.14190714405143	205.81279313801994	247.6214866814684	207.71654679730494	246.8840417053779	210.8431951017413	246.1369011664254	209.47963704817622	247.873860872325	205.90358951857783	247.7671621636112	205.67083663737242	245.92731757426586	205.91999305733003	244.75579523507508	207.40612644586525
0.0	112.0	240.79430635573527	237.93167658761485	242.39749899288262	236.67901706997915	241.57463740650687	235.4963176094035	241.9618237373007	236.08884796859877	241.40896420609522	238.38767009018548	241.4905484336072	236.0495190101957	242.23519125905997	240.19787361589815	240.07965133714941	235.60105580103695	242.64186655798272	238.8227081275555	241.01936285670197	235.28329667261684
0.0	113.0	287.5483252374989	285.6422228040625	284.36175592928225	282.6558623342883	284.5255441234385	282.72698030369526	289.6477297146795	288.24593252090614	284.2113455995794	282.532891428712	287.16492571354377	285.576835062034	284.79814873933054	282.9241145506387	286.6813984264285	285.163771482959	285.45832600218245	283.92453058684293	284.26979817942936	282.6596228567443
0.0	114.0	227.06551216160983	213.6417196835327	218.14157430037906	211.9409307367563	229.53018582578298	210.9009868833729	222.03376028910378	212.98304824969983	224.66818287306256	207.10673570614028	228.61440712292173	208.0264242622787	221.41109725294905	217.41094711457146	228.37451458877953	205.56170609453642	216.83357686044258	212.3763130725011	223.203401218157	218.41102275731893
0.0	115.0	238.90218874192834	238.64313344524598	241.43906008653724	241.23167139898715	238.54524494461333	238.36960816229308	237.70585121966175	237.4760422932007	240.5748289365793	240.3743635990802	240.44913152573827	240.27107184438245	237.5420525967831	236.68356821054928	240.00407714659883	239.77592524662256	240.76891553516413	240.55998055774006	239.91647738338511	239.7337766376648
0.0	116.0	253.29122150983653	252.37821184069134	254.16642263619283	253.65414428615563	253.21247934666007	252.31822831243483	252.4478375386839	251.428448764699	254.02985192616362	253.18486724512792	252.5867078741417	251.7915661761192	253.56453186318197	252.59208525902514	253.48315244504158	252.73896859999462	252.9307823298033	251.92873278935951	253.04365008458717	252.19662473104881
0.0	117.0	208.20867170886083	201.1294091940912	207.76918438819268	202.30861949974755	208.73250616066045	201.11915437956122	209.61417126170778	201.2246419920188	209.56152716121005	201.88039225336277	209.3590378729308	203.65303175702329	209.5588081123864	202.82446547627282	210.0616259975063	201.64802378192283	208.62548797871875	202.30963467121802	208.53218246795754	200.75471544032283
0.0	118.0	240.36469681654674	240.10929513531516	237.74133289364363	237.4393457251153	237.93533998813245	237.727095195989	239.34400096959743	239.16217951917184	240.6218413154696	240.4307609442551	238.68133010406146	238.48594006466058	238.45328811850197	238.19324897749806	237.14163771752166	236.12707991943216	239.51551396767505	239.28812661870708	237.5685683311465	237.05682645155343
0.0	119.0	243.0884897959839	235.48975250517316	241.38374263544586	236.23667256785015	240.18504934787552	235.33001963099267	242.589100288159	236.29703654238727	243.01106252655882	236.55616421119322	241.94892656408894	235.8777307296812	242.5218011108336	235.6294989664863	242.8211415037392	237.15473894232278	241.7247693726085	237.05951450037395	241.39410866198799	239.3410311398605
0.0	120.0	240.02805602917428	239.7815498009677	239.77583875173687	239.58738104435443	240.12124241874412	239.93563998080361	241.48956199090583	241.2951993257424	240.41609626200014	240.23649324572946	239.30193194655283	239.12149267440972	242.05387008425484	241.64659441729822	241.0765498334685	240.86805812693717	240.2813088861491	240.05827726788107	239.40727729105595	239.22440962156023
0.0	121.0	243.09836512202065	235.0964111945268	242.52309150720424	235.537245735692	242.88507453467727	236.89787188125175	240.6880021036657	237.34882861383485	243.01226511907893	237.75282886572566	241.80595099270434	235.7724796932416	242.09946432603746	235.37929527410796	242.03576229087514	237.7314938038893	242.09895539018825	237.6592391022202	242.31093230720836	236.77720386438423
0.0	122.0	272.2356357788659	270.60437538860896	272.8572123104829	270.9171684785585	273.4787742292035	271.7674985970725	269.79513614114677	268.54079359142025	271.45147513021965	270.2450996395249	269.7968289075067	268.63023158399096	272.7540318693234	271.2690570720763	269.17208209232894	268.29968287376266	268.5489119323936	267.36129661771713	268.6722457975218	267.6429582542925
0.0	123.0	283.34152281125654	272.04017834735424	281.425837304088	273.5621825339314	281.4728639710315	277.52189273942514	281.468333089811	274.4626534762016	285.54938214687814	272.22828239225515	282.7535575813465	274.9569580157358	279.76950305122153	271.67333590235717	277.3749022832481	272.9733805551951	280.7712017450764	271.60102201368346	277.3109555265135	273.42515496515824
0.0	124.0	237.62023361195378	237.06469655073633	238.00781852490593	237.77108042581924	238.52319025433522	238.32888712793851	242.1374105504914	241.66236076139847	239.55508357929617	239.35506036047295	240.7266979223553	240.54576083926054	238.5080562028111	238.25546805409394	237.34408675183087	236.51346055863974	242.30048354690305	241.66391345873518	239.3245227870558	239.14502425008234
0.0	125.0	286.86742473346266	285.12953525912565	285.0895797614809	283.3808333247033	286.63053190899075	284.97292222419804	284.29115659820775	282.58168295962497	285.87124068234317	284.3398962949943	287.54711847913524	285.939663704934	291.0673195832059	289.3271442920254	286.863639651733	285.2622924606303	286.395241345832	284.9129116302926	287.9319973704912	286.48502761107386
0.0	126.0	242.0412556210763	236.25963877384456	242.10798482054847	235.16064147672597	241.75032662470323	237.9661362818684	241.31111925561697	237.68419923304577	242.4517806117444	235.46408986628035	242.86815417845233	239.4730649462573	242.46575995244888	236.7778811647206	242.7562372512143	237.38426165227912	238.80198505570567	235.22301154712687	241.317569104584	234.859752006842
0.0	127.0	241.7396372483878	239.67632303185542	242.68204860973654	241.05853122304546	240.58191434073632	236.63907736959973	241.41864708751368	239.98132390957497	241.58913950054674	240.46887566325594	240.68748671589373	238.7643823835911	242.20427304108892	239.43291185883785	241.10041208609204	236.29607071493163	240.19911341740456	236.56898668467196	241.26754034871996	237.66875736220084
0.0	128.0	287.99957843281624	286.1739092410376	284.3990091503535	282.62418007761664	288.0882697773693	286.4644785486619	285.1664523452142	283.6572152116254	288.2492836264351	286.64068330569273	290.2093326780896	288.25878747853903	286.65979038814567	284.9077915313503	286.5742730424694	285.00558590065947	286.5676247236926	284.97760982864565	290.02571464706443	288.42013549172805
0.0	129.0	278.1804796314741	276.17796750104094	275.6790513353217	273.93230249950255	282.3876079988013	280.60669037845577	278.86926568416544	277.14234342141435	276.2330974132689	274.2909502716175	274.20626259454457	272.5634624265691	279.24306426807965	277.2622856206485	282.9738279412805	281.39841789388174	281.4415617903546	279.83848800456013	280.9790267880075	279.29329870130005
0.0	130.0	281.95954688500854	280.10823943730117	282.05637370256454	280.2395526395078	277.90665000439895	276.1057003644216	283.1154512488516	281.458806923979	277.76723999267006	275.845469689247	281.54739301811315	279.8894072445674	275.2602267083156	273.5259135909183	275.3585289926843	273.87340606951	275.74687944874097	274.25134356880096	279.2425345772165	277.62670613678597
0.0	131.0	240.83050403720634	240.58180860262476	238.3850609407315	238.19351133222236	239.3124060500951	239.13387746312114	239.72184806054085	239.55363832725408	238.86449150794567	238.6669829852054	239.93453405671613	239.75869227602172	241.73392270216527	241.421089934864	237.84566487546616	237.5752391721524	239.52232491084538	239.30351650983368	239.25616691405855	239.0730945960332
0.0	132.0	292.96261398140257	289.52699346884623	294.38364770099884	291.6593461643184	292.7886809324422	289.85381848351574	294.3434894586617	290.99524973650523	293.96169128467807	290.48731686273646	293.75479002925056	289.20572212462764	292.5499349987964	289.7675873011323	292.261661857923	289.8380075819429	291.6844239129258	289.68226363574337	291.9953783276557	290.1677933516659
0.0	133.0	271.53148246173197	268.31257218913987	271.36977358065695	268.0160390769671	271.0070896421102	267.9377600380405	274.03480323955387	269.3194518343602	273.3390007219727	266.4767780697336	269.8396844823838	266.9977582124491	272.52173452195154	270.39391648203014	269.01041975706124	267.5475692565821	268.5555094431146	266.7115151501239	272.98147373161316	271.22436817316515
0.0	134.0	252.58396635380376	250.9417474771622	252.31297856907972	251.33940059171522	252.4481100104327	251.3764242009746	252.62803478605983	250.90896839527613	252.4659570904313	251.26573666649136	251.88951442790787	250.91925588684586	252.37201931106821	251.16465746465872	252.5063273885648	251.4263043876276	252.54502196103113	251.1226442450839	252.40689348668874	251.01947373776105
0.0	135.0	239.8471861537251	236.71219753927645	240.10970442582817	235.14114473119756	242.92986237490484	237.5172311092517	242.72151745852378	237.417190970818	240.96029889370072	236.50055453441743	241.02244654877265	237.8209633849075	242.05947555494816	236.08266850777176	242.05380675803826	238.3443426286204	242.37461845065567	236.2614492880739	238.94727757673442	235.38814282275
0.0	136.0	280.59773901592195	278.4715583491524	279.880725115364	278.1349783618951	278.8244645229597	276.9837181066702	274.6638388871328	272.8585436275254	282.28975508687705	280.4903730268725	278.38942697238997	276.45513349470104	276.6347470230103	274.5715733881593	276.1827378212443	274.71411419007086	277.5147654598173	275.8778090613446	273.9607684800611	272.2969433102449
0.0	137.0	239.59316499777267	239.3231920678756	242.21772826634518	241.74566342743628	239.4514349628874	239.27065207419543	237.48577267136304	237.17522767611257	238.84282853452558	238.6518756512827	242.51626605191584	241.86201699790217	237.20727161156287	235.7715560780945	238.9503112938144	238.73676566667686	239.74881229087964	239.53021814321548	239.9666207256529	239.79403130340893
0.0	138.0	240.7367489001769	240.48680856328414	241.66221767376166	241.44164179422472	237.64889309686066	237.29149354850597	239.60165246465402	239.42300575977302	239.01100976947626	238.8196866640595	237.5791156423511	237.1005255466636	241.5328591124508	241.18918165402556	237.50413416099747	236.92705205328514	241.26274518386163	241.01893198220273	237.59482733918347	237.14046010740003
0.0	139.0	256.2890912379787	255.62309895254342	257.47694336690864	256.9484608077766	259.7511235330622	258.90293448437285	256.8760753196536	256.34773004386926	258.140482836115	257.45341046015784	258.5935940076942	257.9923350285923	259.21772847592837	258.3526267460584	257.8780844443453	257.3625068120066	260.1005844398591	259.1450150106257	255.08003676144565	254.44428510837164
0.0	140.0	274.62351632549536	272.8685339811773	280.7595050765864	278.84428286248556	282.8400297453152	281.06937481338286	274.43085565888316	272.614573633785	276.2404342039637	274.40986838398095	283.7663039500443	282.2192104844715	278.9488465808663	276.7517057890435	276.1752647611731	274.71204145339243	281.48185552918386	279.8814279537492	277.6647558822151	276.103603973372
0.0	141.0	285.08979920981227	267.79942521508985	279.5976031115472	268.01898725426366	283.33093723810026	271.0377297350809	284.23487383467767	268.06497405291975	278.9049441916395	270.9090800276732	284.6491462424173	269.3662870878177	280.09108371888624	271.21623629608655	281.70292713154174	269.3176173258751	281.3028482252415	268.1299054613555	283.01729420443894	268.809740646972
0.0	142.0	283.9428772687722	266.77699949853894	283.5733897808756	267.4666390920969	283.6186200353634	266.87567275067505	283.55251286067295	267.7624266081731	282.9406224317506	266.7523156402712	283.1972278033895	266.58635610414075	282.73914781123426	268.44102473923743	284.21941638463926	268.79620335402046	283.88128276118493	266.9825703241621	283.08270607355854	267.0110084704375
0.0	143.0	269.3099105913623	267.9440994390974	268.38261783225187	267.49135515017025	268.05418059858795	267.18163665504443	273.6652425446395	271.69057998831823	269.0941821726094	267.9872018425775	273.7125499127547	272.0550273136197	268.00221142224717	266.96694136630356	270.5287368071723	269.3744690529032	267.8006077934242	266.88020447829217	269.01295345947284	267.85340389017995
0.0	144.0	267.6724650279738	266.6641956816354	273.68451543988147	271.8106960351626	270.28336429545396	268.99875345507854	269.7190089939227	268.39589685315747	269.65765326873645	268.4562904974466	267.6304753254737	266.7274408188846	269.33881684391804	268.1016585257591	269.3069014685541	268.4775888578892	271.20593833809465	269.60029402850995	271.4699145785029	269.9487994977219
0.0	145.0	283.7900378586699	272.3175026468474	283.0876841275371	273.0273886924705	283.56550551444883	274.22656513878655	283.9073218139391	271.8087795814383	283.86491166430835	273.7652607017015	279.6874862657087	274.6264372106365	283.4063098816067	276.0830339395387	280.1423420101111	272.3613435832394	283.4419294033509	272.65007116488	284.0932492642778	275.20245072107866
0.0	146.0	272.80015698300144	271.237472147217	270.6496992225962	268.85772392270246	270.028946345116	268.7521486699349	272.57715054653045	270.6974961321398	271.95194097111414	270.6919825172929	270.48384576162744	269.2232335813387	272.0971798024265	270.69036458636674	269.62751289448084	268.6764312578835	272.49071817798443	270.99772654514106	273.2551210993098	271.71914276614973
0.0	147.0	271.1701799716693	269.67351129206185	269.0055241078894	267.91835128489913	270.53655669917	269.2512335932209	270.4928601700656	268.9991044746314	270.3737487703521	269.2231947382706	270.00813779544796	268.861717707588	270.0474747547124	268.8249412979778	271.88059982103465	270.4409421410877	271.92729005249635	270.29593328907896	269.5891733304906	268.335613276537
0.0	148.0	299.0797944713091	298.4038565414866	295.04135386667014	293.3361029728431	298.75325763556543	298.0462431416734	296.42217188241244	295.61958235320543	296.0215090234637	295.4419045383765	296.5170568240126	295.92880324290866	295.54840994391634	295.1364810324942	297.3483641465227	296.5292267451005	298.34960341487283	297.8264485578227	294.5964600830269	292.9997753448491
0.0	149.0	272.63936775060193	271.05479591707063	269.94228276097186	268.3850475054472	272.1738177746424	270.570137991318	270.52599586155804	268.97222132231633	269.41427533015064	268.2708539448357	271.2885550412724	270.02803355146295	268.3481105117706	267.28450568129125	271.10168511016474	269.78868974578774	271.94501798330253	270.307558696086	273.6193176401345	272.05793781124737
0.0	150.0	240.65732753015934	237.5169438984728	242.75867468658467	239.91673028321952	241.17453918966856	235.19903809733472	243.1233690976235	236.34162728061153	243.11975548481414	239.57738496786027	242.3889720403031	241.62768687880848	242.17210385621775	239.73196030185485	242.27844486861528	239.26226452067135	242.12759452753716	237.42342840702094	241.9042034297484	235.92815724236164
0.0	151.0	242.88748411568707	236.87392088486814	242.14788120871083	239.26726476184842	240.47384637277688	235.44663104736685	240.87717391409134	240.0033735914098	242.58036457130055	237.5318922203685	243.0087907850307	236.18703600858348	242.57902724386517	236.89709904431575	242.2327843502221	235.7592022738436	241.3491630012155	239.33734577157065	239.30908193617242	235.54628675513993
0.0	152.0	240.2837134213273	240.0577568962818	237.6632220752243	237.26499123580302	238.60599333506	238.41968515634855	238.39825032060685	238.20093114771362	238.422327249279	238.23559696458594	242.4140387368625	241.79166031207689	239.4770222679464	239.23336299046045	237.2546285265212	236.10303892630566	238.23093466301373	238.00356306337324	238.04300871836335	237.83703025067157
0.0	153.0	223.2446952067285	220.68167627937092	229.00799654370715	206.86482122088134	217.73271299607686	213.34058320137234	217.91413998185368	214.9035078856929	228.40047698099406	216.69060764472815	227.14104076733668	217.66485350584392	212.07837222602856	209.76293627335025	226.85031204460665	207.67369534985298	215.73347600889028	211.38573570933275	226.31523343332833	212.69629138614127
0.0	154.0	242.24904434812288	235.593121538537	242.44654767808785	235.4419697256161	242.6900948133958	235.7381137446642	242.60777144261465	237.21936361618256	242.73780632915333	235.88377819344973	242.19736786388552	235.6103255610577	242.46794649707076	235.55382218145454	242.5577076508173	236.1497322118122	242.72682773633048	235.71941516839036	242.54173042003308	235.73119979163886
0.0	155.0	222.17108786715036	220.91343534580182	217.80772643225765	216.11647759883067	226.7774904934703	224.71746940415852	227.44407039303064	225.7186782576885	221.93737860231747	220.63171263256905	209.48048298173453	208.49320882981164	210.3910079895936	209.33298638914016	223.19137523554298	221.4689837515237	211.85334323037588	210.39332268613532	220.26667094718147	218.8918518532274
0.0	156.0	245.9497806091398	244.99813551334827	246.41956979445672	245.69791491726886	246.76482410869073	245.8391360882893	246.88974343594205	245.92399661548293	246.69799382611743	245.60344131785104	246.04622895977076	245.18302585025077	246.08638951097214	245.03889198802432	247.80910457762076	246.87222737158862	245.65050706281744	244.7049496763197	247.7919233842296	246.82784273464176
0.0	157.0	240.7011889547214	240.45462414445737	240.76754625102217	240.57057535110766	239.31173653071434	239.10952461833648	239.30065446762183	239.10543255469824	237.37327490770696	236.5445671479544	241.46490519680063	241.25547161592092	241.4721216593175	241.13515707380665	239.28617267916357	239.05900712255712	239.63738509262424	239.40370205126703	239.7300401329691	239.5535902366518
0.0	158.0	281.58551282038695	279.63417861914553	274.92968216372714	272.93377201315184	279.2561987115735	277.3800566111825	277.96529151148525	276.17529076368874	278.1702353697063	276.2846316827001	281.5002912296394	279.74551534681655	276.3856526005532	274.48323294891037	279.22875798550575	277.75737259818294	275.36436864885326	273.73203827142476	280.6420967224469	278.9710075570781
0.0	159.0	241.34458998343672	239.13711755693558	242.56439518126737	238.95104881964917	240.63058925119137	238.54427158563834	241.31443759285114	237.22368520051054	241.55103996361376	236.09596573647192	241.8875821422517	236.10534888224666	242.68571699183934	236.27765267380406	242.95814207026672	236.06346159624533	241.89665811372168	235.22870040815909	241.63745195174502	238.66863423523117
0.0	160.0	238.2977147191108	235.42190274837077	239.14952591782628	237.75209777817787	241.43936501020306	239.1807981514145	240.45272209815008	236.74084155810576	241.08308042891397	239.25441597806207	242.2770846989287	239.82883146147813	241.88235431155775	236.0208843422629	240.6740388092568	238.18638967049313	239.4871822537919	238.1725280270483	239.03360925841184	234.99683412785956
0.0	161.0	281.44607544544397	274.9812762108345	282.86027142419937	272.86479927852434	277.116142458455	272.6703312838961	277.7463706936008	273.7759994024497	283.269883925502	273.93823598076295	280.12495860812606	271.9625525590551	282.0210934013856	274.3365364570733	282.81086746207814	279.29812858585075	281.43988693684065	277.445574579482	283.46863525112616	279.54763561889627
0.0	162.0	242.79728010641057	235.38835808062714	242.6963013842586	236.6748731600624	243.02351826282666	241.02527262225487	239.58795120823623	236.5942800215599	239.19297785052	237.46374820082522	241.21324572361732	235.13705440982486	241.15882868264427	238.12507056217365	240.66694054302644	235.6691968137191	238.78179614965254	235.84664407748494	239.30868393487387	236.080227652439
0.0	163.0	241.342323108123	241.05672224166491	239.50358160489213	239.31925884555346	242.59405152402417	241.8612028094956	240.6193508666107	240.44624247822944	241.1147890886562	240.91026662304486	238.42739403845735	238.24058705484043	239.6627575822015	239.4132720528925	240.58866919232375	240.37968047525828	239.1249881818367	238.90623513316402	242.4689947706929	241.87825026778867
0.0	164.0	242.27836752898068	224.31866884011603	237.76217471937943	228.00319717233302	242.91762411946544	223.69045703421125	239.40764636032168	232.24774191399715	242.49222138401672	229.08397325028596	237.63467299398224	224.65165405450165	241.59398791922595	227.13193028549108	237.59372047660332	229.03675036246975	242.36271889943012	224.04202602583953	242.1194415860773	230.9126912835759
0.0	165.0	256.45508856965836	255.82705189650065	254.58735783574377	253.9400894788529	256.5305500224635	255.96363868474987	256.2484303375624	255.69762429402198	259.1568567740611	258.33732678511046	256.36412380977384	255.8131664426116	255.60050963801072	254.83124705965474	255.6692963282479	255.13458044002482	255.568809454858	254.8774282127001	255.27933566776022	254.66700512912772
0.0	166.0	247.10002778977295	246.0112933499043	245.62238337416855	244.95737804375503	246.65890153079854	245.72858817662612	246.25260856473315	245.36757255361778	246.3435514550853	245.30341930201493	246.55956019423678	245.74110481336982	246.16292314048266	245.22981708372112	246.42089738511586	245.58660119721705	247.43190351644347	246.3048657004977	245.72550145647128	244.9711640179714
0.0	167.0	241.10282973764419	240.8472879127399	241.53753406915803	241.32765698219853	240.72525803513324	240.55006048394668	241.3755664191649	241.1879879436919	242.59348017682254	241.81964747800168	241.515042453681	241.303173448027	239.8907477388251	239.63561943645806	237.8758663693293	237.618689354048	238.4779646365661	238.2601799866573	241.56877631189903	241.35040140709998
0.0	168.0	228.35604707354995	209.12561383004137	228.9620285103487	208.1010644439147	228.63666203880263	209.79580262568535	228.18586804762998	208.5092168836703	229.00671794417033	207.8888363446703	228.92082594873455	211.63448611226696	225.66025198581505	208.14270413596893	228.84069287874937	208.7373542342764	228.99484225196295	208.62791146792554	225.26741028709674	208.22943630881753
0.0	169.0	261.0498164217811	260.22332520255037	261.24503588015796	260.484217523143	263.5623866763898	262.75839819098394	262.7124654609887	261.7569737829126	262.02709085830674	261.05988725545745	260.01550311138607	259.3742445498735	262.3399656803	261.3103809933573	260.2307547818174	259.6011179607462	264.42405119399564	263.67148385097977	261.8652500615398	261.02001340825234
0.0	170.0	239.37204420936345	239.11805618657678	240.8987842689569	240.70161078981474	241.9826791776786	241.56763329216471	237.77611624865858	237.58090162681737	240.18261932975977	239.98953427035374	238.49680422057284	238.3063886509022	241.73300329152283	241.43034173161737	241.11556957514296	240.90925731786854	240.1650979259665	239.94644928093743	239.6657530403447	239.50204332018455
0.0	171.0	237.73534797430878	237.28987004433947	237.91777969002274	237.70038432114848	238.0327908114758	237.8354155350855	242.4732425540475	241.83435289866128	238.19507065788642	238.0073512001209	239.84245250000387	239.65596469885213	241.682901178223	241.38070741104477	239.6976913425447	239.47558235501762	238.09684822357502	237.81248577721496	240.915570972049	240.7363766058358
0.0	172.0	237.27089556586125	236.03390452813306	239.62223163115547	239.41916167783378	239.9761607784882	239.78675029489975	238.28900638812152	238.08971902954386	238.1570465959353	237.96950484627365	240.59228902940677	240.41324099299848	239.58184296638524	239.33174013652607	239.30796353710448	239.08490603471637	242.60957809129425	241.83147653812551	238.02800717900465	237.8106226069105
0.0	173.0	242.18168818757397	237.70348422307654	242.36895680975448	238.24501729989547	242.5127477719589	235.5111017423414	242.4321405698612	238.76550256511342	241.48051363634875	235.28811089779603	242.56587573153445	239.50545882813938	242.2132594353794	235.6735571551862	240.85947094546182	235.7996866049441	243.14717810718025	236.29798759443486	239.58348502025444	235.11276066029095
