# Supplementary material for: Multiple drivers and lineage-specific insect extinctions during the Permo–Triassic
Source: Nat Commun. 2022 Dec 6;13:7512. doi: 10.1038/s41467-022-35284-4 (PMC9726944; doi:10.1038/s41467-022-35284-4)
Supplement: Supplementary file 7 — Source Data [file 41467_2022_35284_MOESM7_ESM.zip › Source_Data/SupplementaryFigure9/TeTs-RJMCMC14_ltt.txt]

time	diversity	m_div	M_div
200.65812619873742	0.1	0	1
200.75827156696315	0.4	0	2
200.85841693518887	0.5	0	2
200.9585623034146	0.7	0	2
201.05870767164032	1.2	0	3
201.15885303986605	2.2	0	5
201.25899840809177	3.2	1	6
201.3591437763175	3.3	1	6
201.45928914454322	3.7	1	6
201.55943451276895	4.4	3	6
201.65957988099467	4.7	3	6
201.75972524922042	4.7	3	6
201.85987061744615	4.8	3	6
201.96001598567187	5.0	3	6
202.0601613538976	5.1	4	6
202.16030672212332	5.1	4	6
202.26045209034905	5.1	4	6
202.36059745857477	4.9	4	6
202.4607428268005	5.1	4	6
202.56088819502622	5.1	4	6
202.66103356325195	5.1	4	6
202.76117893147767	5.2	4	6
202.8613242997034	5.2	4	6
202.96146966792912	5.4	5	6
203.06161503615485	5.5	5	6
203.16176040438057	5.4	5	6
203.2619057726063	5.4	5	6
203.36205114083202	5.5	5	6
203.46219650905775	5.5	5	6
203.56234187728347	5.5	5	6
203.6624872455092	5.5	5	6
203.76263261373492	5.6	5	6
203.86277798196068	5.6	5	6
203.9629233501864	5.7	5	6
204.06306871841213	5.8	5	7
204.16321408663785	5.8	5	7
204.26335945486358	5.8	5	7
204.3635048230893	6.1	5	7
204.46365019131503	6.2	5	7
204.56379555954075	6.2	5	7
204.66394092776648	6.2	5	7
204.7640862959922	6.1	5	7
204.86423166421793	6.2	6	7
204.96437703244365	6.2	6	7
205.06452240066938	6.3	6	7
205.1646677688951	6.4	6	7
205.26481313712083	6.4	6	7
205.36495850534655	6.3	6	7
205.46510387357228	6.2	6	7
205.565249241798	6.2	6	7
205.66539461002372	6.4	6	7
205.76553997824945	6.5	6	7
205.86568534647517	6.6	6	8
205.96583071470093	6.7	6	8
206.06597608292665	6.9	6	8
206.16612145115238	7.0	6	8
206.2662668193781	7.0	6	8
206.36641218760383	6.9	6	8
206.46655755582955	6.8	5	8
206.56670292405528	6.8	5	8
206.666848292281	6.8	5	8
206.76699366050673	6.7	5	8
206.86713902873245	6.6	5	8
206.96728439695818	6.7	5	8
207.0674297651839	6.7	5	8
207.16757513340963	6.8	5	8
207.26772050163535	6.8	5	8
207.36786586986108	6.8	5	8
207.4680112380868	6.9	5	8
207.56815660631253	7.1	5	8
207.66830197453825	7.0	5	8
207.76844734276398	7.2	5	9
207.8685927109897	7.4	5	9
207.96873807921543	7.1	4	9
208.06888344744118	7.3	4	9
208.1690288156669	7.5	6	9
208.26917418389263	7.7	6	10
208.36931955211836	7.5	5	10
208.46946492034408	7.1	5	10
208.5696102885698	7.0	5	10
208.66975565679553	7.0	4	10
208.76990102502126	6.9	4	10
208.87004639324698	6.6	3	10
208.9701917614727	6.4	3	10
209.07033712969843	6.2	3	9
209.17048249792416	6.1	3	9
209.27062786614988	5.9	3	9
209.3707732343756	5.7	2	9
209.47091860260133	5.5	2	9
209.57106397082705	5.3	2	8
209.67120933905278	5.0	2	8
209.7713547072785	4.6	2	8
209.87150007550423	4.6	2	8
209.97164544372995	4.7	3	7
210.07179081195568	4.6	2	7
210.17193618018143	4.5	2	7
210.27208154840716	4.4	2	7
210.37222691663288	4.2	2	7
210.4723722848586	4.2	2	7
210.57251765308433	4.2	2	7
210.67266302131006	4.2	2	7
210.77280838953578	4.1	2	5
210.8729537577615	4.2	2	5
210.97309912598723	4.3	2	5
211.07324449421296	4.4	2	5
211.17338986243868	4.4	2	5
211.2735352306644	4.4	2	5
211.37368059889013	4.4	2	5
211.47382596711586	4.4	2	5
211.57397133534158	4.5	2	6
211.6741167035673	4.5	2	6
211.77426207179303	4.7	2	6
211.87440744001876	4.7	2	6
211.97455280824448	4.5	2	5
212.0746981764702	4.6	2	6
212.17484354469593	4.6	2	6
212.27498891292169	4.5	2	6
212.3751342811474	4.5	2	6
212.47527964937314	4.5	2	6
212.57542501759886	4.6	2	6
212.67557038582459	4.6	2	6
212.7757157540503	4.6	2	6
212.87586112227604	4.8	3	6
212.97600649050176	4.8	3	6
213.07615185872748	4.8	3	6
213.1762972269532	4.9	4	6
213.27644259517893	4.9	4	6
213.37658796340466	4.9	4	6
213.47673333163038	5.1	4	6
213.5768786998561	5.1	4	6
213.67702406808183	5.1	4	6
213.77716943630756	5.2	4	6
213.87731480453328	5.3	4	6
213.977460172759	5.4	4	6
214.07760554098473	5.3	4	6
214.17775090921046	5.3	4	6
214.27789627743618	5.4	4	6
214.37804164566194	5.4	4	6
214.47818701388766	5.4	4	6
214.5783323821134	5.4	4	6
214.6784777503391	5.4	4	6
214.77862311856484	5.4	4	6
214.87876848679056	5.3	4	6
214.9789138550163	5.3	4	6
215.079059223242	5.4	4	6
215.17920459146774	5.5	4	6
215.27934995969346	5.5	4	6
215.3794953279192	5.5	4	6
215.4796406961449	5.4	4	6
215.57978606437064	5.4	4	6
215.67993143259636	5.5	4	6
215.7800768008221	5.5	4	6
215.8802221690478	5.4	4	6
215.98036753727354	5.5	4	6
216.08051290549926	5.5	4	6
216.180658273725	5.5	4	6
216.2808036419507	5.6	4	7
216.38094901017644	5.6	4	7
216.4810943784022	5.6	4	7
216.58123974662792	5.5	4	7
216.68138511485364	5.6	4	7
216.78153048307937	5.6	4	7
216.8816758513051	5.7	4	7
216.98182121953081	5.5	4	7
217.08196658775654	5.5	4	7
217.18211195598226	5.5	4	7
217.282257324208	5.5	4	7
217.38240269243371	5.5	4	7
217.48254806065944	5.5	4	7
217.58269342888516	5.6	5	7
217.6828387971109	5.6	5	7
217.78298416533661	5.6	4	7
217.88312953356234	5.5	4	7
217.98327490178806	5.4	4	6
218.0834202700138	5.3	4	6
218.18356563823951	5.3	4	6
218.28371100646524	5.2	4	6
218.383856374691	5.2	4	6
218.4840017429167	5.2	4	6
218.58414711114244	5.3	4	6
218.68429247936817	5.2	4	6
218.7844378475939	5.2	4	6
218.88458321581962	5.2	4	6
218.98472858404534	5.2	4	6
219.08487395227107	5.4	4	7
219.1850193204968	5.4	4	7
219.28516468872252	5.4	4	7
219.38531005694824	5.4	4	7
219.48545542517397	5.4	4	7
219.5856007933997	5.4	4	7
219.68574616162542	5.4	4	7
219.78589152985114	5.4	4	7
219.88603689807687	5.4	4	7
219.9861822663026	5.4	4	7
220.08632763452832	5.4	4	7
220.18647300275404	5.4	4	7
220.28661837097977	5.4	4	7
220.3867637392055	5.3	4	6
220.48690910743125	5.3	4	6
220.58705447565694	5.2	4	6
220.6871998438827	5.2	4	6
220.78734521210842	5.4	4	7
220.88749058033414	5.4	4	7
220.98763594855987	5.4	4	7
221.0877813167856	5.5	4	7
221.18792668501132	5.5	4	7
221.28807205323704	5.5	4	7
221.38821742146277	5.4	4	7
221.4883627896885	5.3	4	7
221.58850815791422	5.3	4	7
221.68865352613994	5.3	4	7
221.78879889436567	5.3	4	7
221.8889442625914	5.3	4	7
221.98908963081712	5.3	4	7
222.08923499904284	5.2	4	7
222.18938036726857	5.1	4	7
222.2895257354943	5.0	4	7
222.38967110372002	5.0	4	7
222.48981647194574	5.1	4	7
222.5899618401715	5.1	4	7
222.6901072083972	5.1	4	7
222.79025257662295	5.2	4	7
222.89039794484867	5.2	4	7
222.9905433130744	5.2	4	7
223.09068868130012	5.2	4	7
223.19083404952585	5.2	4	7
223.29097941775157	5.1	3	7
223.3911247859773	4.8	3	6
223.49127015420302	4.8	3	6
223.59141552242875	4.7	3	6
223.69156089065447	4.7	3	6
223.7917062588802	4.8	3	6
223.89185162710592	4.8	3	6
223.99199699533165	4.8	3	6
224.09214236355737	4.7	3	6
224.1922877317831	4.8	3	6
224.29243310000882	4.8	3	6
224.39257846823455	4.7	2	6
224.49272383646027	4.9	2	7
224.592869204686	4.8	2	6
224.69301457291175	4.7	2	6
224.79315994113745	4.7	2	6
224.8933053093632	4.8	2	6
224.99345067758892	4.8	2	6
225.09359604581465	4.8	2	6
225.19374141404037	4.8	2	6
225.2938867822661	4.8	2	6
225.39403215049182	4.6	2	6
225.49417751871755	4.6	2	6
225.59432288694327	4.8	3	7
225.694468255169	4.8	3	7
225.79461362339472	4.7	2	7
225.89475899162045	4.9	2	7
225.99490435984617	4.9	2	7
226.0950497280719	4.8	2	7
226.19519509629762	4.8	2	7
226.29534046452335	4.8	2	7
226.39548583274907	4.9	2	7
226.4956312009748	4.9	2	8
226.59577656920052	5.0	2	8
226.69592193742625	5.0	2	8
226.796067305652	5.1	2	8
226.8962126738777	5.1	2	8
226.99635804210345	5.1	1	7
227.09650341032918	5.2	2	7
227.1966487785549	5.0	2	7
227.29679414678063	5.2	3	7
227.39693951500635	5.4	3	7
227.49708488323208	5.8	3	8
227.5972302514578	5.8	3	8
227.69737561968353	6.0	3	8
227.79752098790925	6.0	3	8
227.89766635613498	5.8	3	8
227.9978117243607	6.2	3	8
228.09795709258643	6.3	4	8
228.19810246081215	6.3	4	8
228.29824782903788	6.2	4	9
228.3983931972636	6.2	4	9
228.49853856548933	6.0	4	9
228.59868393371505	5.8	3	9
228.69882930194078	5.8	3	9
228.7989746701665	5.7	3	10
228.89912003839225	5.6	3	10
228.99926540661795	5.4	3	9
229.0994107748437	5.0	3	8
229.19955614306943	5.0	3	7
229.29970151129515	5.0	3	7
229.39984687952088	4.9	3	7
229.4999922477466	5.0	3	7
229.60013761597233	5.0	3	7
229.70028298419805	4.9	3	7
229.80042835242378	4.9	3	7
229.9005737206495	5.0	3	7
230.00071908887523	5.0	3	7
230.10086445710095	5.0	3	7
230.20100982532668	5.0	3	7
230.3011551935524	5.0	3	7
230.40130056177813	5.0	3	7
230.50144593000385	5.0	3	7
230.60159129822958	5.0	3	7
230.7017366664553	5.0	3	7
230.80188203468103	5.0	3	7
230.90202740290675	5.2	3	7
231.0021727711325	5.3	3	7
231.1023181393582	5.3	3	7
231.20246350758396	5.3	3	7
231.30260887580968	5.2	3	6
231.4027542440354	5.3	3	7
231.50289961226113	5.3	3	7
231.60304498048686	5.2	3	7
231.70319034871258	5.2	3	7
231.8033357169383	5.3	3	8
231.90348108516403	5.3	3	8
232.00362645338976	5.3	3	8
232.10377182161548	5.4	4	8
232.2039171898412	5.4	4	8
232.30406255806693	5.3	3	8
232.40420792629266	5.5	4	8
232.50435329451838	5.5	4	8
232.6044986627441	5.4	4	8
232.70464403096983	5.4	4	8
232.80478939919556	5.4	4	8
232.9049347674213	5.4	4	8
233.005080135647	5.4	4	8
233.10522550387276	5.4	4	8
233.20537087209846	5.3	3	8
233.3055162403242	5.3	3	8
233.40566160854993	5.3	3	8
233.50580697677566	5.5	4	8
233.60595234500138	5.5	4	8
233.7060977132271	5.4	4	7
233.80624308145283	5.4	4	7
233.90638844967856	5.3	4	7
234.00653381790428	5.3	4	7
234.10667918613	5.2	3	7
234.20682455435573	5.2	3	7
234.30696992258146	5.3	3	7
234.40711529080718	5.2	4	6
234.5072606590329	5.2	4	6
234.60740602725863	5.1	4	6
234.70755139548436	5.2	4	6
234.80769676371008	5.0	3	6
234.9078421319358	5.0	3	6
235.00798750016156	5.1	3	7
235.10813286838726	5.1	3	8
235.208278236613	5.4	3	11
235.3084236048387	6.2	3	13
235.40856897306446	7.2	4	14
235.5087143412902	8.0	2	17
235.6088597095159	9.2	2	18
235.70900507774164	10.8	2	23
235.80915044596736	12.4	2	23
235.9092958141931	14.2	2	24
236.0094411824188	15.9	2	27
236.10958655064454	17.7	2	28
236.20973191887026	20.1	4	30
236.309877287096	21.3	5	31
236.4100226553217	22.5	7	31
236.51016802354744	23.6	12	32
236.61031339177316	24.5	15	32
236.7104587599989	25.6	18	32
236.8106041282246	25.9	18	31
236.91074949645034	26.6	20	31
237.01089486467606	27.4	20	32
237.11104023290181	29.0	20	36
237.2111856011275	29.9	21	37
237.31133096935326	29.9	23	36
237.41147633757896	30.2	23	36
237.5116217058047	30.3	24	35
237.61176707403044	30.2	23	35
237.71191244225616	29.9	24	34
237.8120578104819	30.1	24	34
237.9122031787076	30.9	27	34
238.01234854693334	31.0	27	34
238.11249391515906	30.7	28	36
238.2126392833848	30.8	28	35
238.3127846516105	31.5	28	34
238.41293001983624	31.9	29	36
238.51307538806196	32.5	29	36
238.6132207562877	31.9	29	35
238.7133661245134	31.9	29	35
238.81351149273914	32.5	28	36
238.91365686096486	32.5	29	36
239.0138022291906	32.3	29	35
239.1139475974163	32.0	30	35
239.21409296564207	32.8	29	36
239.31423833386776	33.7	29	38
239.41438370209352	33.7	31	37
239.5145290703192	33.5	30	36
239.61467443854497	33.9	30	37
239.7148198067707	33.5	30	36
239.81496517499642	33.0	30	37
239.91511054322214	33.2	29	37
240.01525591144787	33.1	30	36
240.1154012796736	33.3	30	37
240.21554664789932	32.7	28	37
240.31569201612504	32.2	29	35
240.41583738435077	32.3	29	35
240.5159827525765	32.7	29	37
240.61612812080222	32.8	29	37
240.71627348902794	33.1	30	38
240.81641885725367	32.0	29	36
240.9165642254794	31.4	29	36
241.01670959370512	30.8	28	36
241.11685496193084	30.8	28	36
241.21700033015657	30.4	27	37
241.31714569838232	30.4	27	38
241.41729106660802	30.5	26	37
241.51743643483377	29.5	25	38
241.61758180305947	28.6	25	38
241.71772717128522	28.0	24	37
241.81787253951094	27.7	24	36
241.91801790773667	27.5	24	35
242.0181632759624	26.6	21	31
242.11830864418812	26.6	22	32
242.21845401241384	24.7	19	29
242.31859938063957	22.3	18	26
242.4187447488653	19.8	15	24
242.51889011709102	17.3	11	23
242.61903548531674	13.7	8	19
242.71918085354247	10.6	5	16
242.8193262217682	8.9	4	15
242.91947158999392	7.5	3	13
243.01961695821964	6.0	3	10
243.11976232644537	5.0	3	8
243.2199076946711	4.3	3	6
243.32005306289682	3.9	3	4
243.42019843112257	3.9	3	4
243.52034379934827	3.9	3	4
243.62048916757402	3.9	3	4
243.72063453579972	3.9	3	4
243.82077990402547	3.9	3	4
243.9209252722512	3.9	3	4
244.02107064047692	4.0	4	4
244.12121600870265	4.1	4	5
244.22136137692837	4.1	4	5
244.3215067451541	4.1	4	5
244.42165211337982	4.1	4	5
244.52179748160555	4.1	3	5
244.62194284983127	4.0	3	5
244.722088218057	4.2	4	5
244.82223358628272	4.0	3	5
244.92237895450845	4.0	3	5
245.02252432273417	4.0	3	5
245.1226696909599	4.0	3	5
245.22281505918562	3.9	3	5
245.32296042741135	4.0	3	5
245.42310579563707	4.0	3	6
245.52325116386282	4.1	3	6
245.62339653208852	4.1	3	6
245.72354190031427	4.3	2	6
245.82368726853997	4.5	3	6
245.92383263676572	4.7	3	6
246.02397800499145	5.1	3	7
246.12412337321717	5.1	2	7
246.2242687414429	4.9	2	7
246.32441410966862	4.7	3	7
246.42455947789435	4.7	3	7
246.52470484612007	4.3	2	6
246.6248502143458	4.1	2	6
246.72499558257152	3.9	2	6
246.82514095079725	3.7	2	5
246.92528631902297	3.5	1	5
247.0254316872487	3.3	2	4
247.12557705547442	3.1	2	4
247.22572242370015	2.9	2	4
247.32586779192587	2.8	2	4
247.4260131601516	2.6	2	4
247.52615852837732	2.6	2	4
247.62630389660308	2.5	2	4
247.72644926482877	2.2	1	4
247.82659463305453	2.1	1	3
247.92674000128022	1.5	1	3
248.02688536950598	1.3	1	2
248.1270307377317	1.2	1	2
248.22717610595743	1.0	1	1
248.32732147418315	1.0	1	1
248.42746684240888	1.0	1	1
248.5276122106346	1.0	1	1
248.62775757886033	1.0	1	1
248.72790294708605	1.0	1	1
248.82804831531178	1.0	1	1
248.9281936835375	1.0	1	1
249.02833905176323	1.0	1	1
249.12848441998895	1.0	1	1
249.22862978821468	1.0	1	1
249.3287751564404	1.0	1	1
249.42892052466613	1.0	1	1
249.52906589289185	1.0	1	1
249.62921126111758	1.0	1	1
249.72935662934333	1.0	1	1
249.82950199756903	1.0	1	1
249.92964736579478	1.0	1	1
250.02979273402048	1.0	1	1
250.12993810224623	1.0	1	1
250.23008347047195	1.0	1	1
250.33022883869768	1.0	1	1
250.4303742069234	1.0	1	1
250.53051957514913	1.0	1	1
250.63066494337485	1.0	1	1
250.73081031160058	1.0	1	1
250.8309556798263	1.0	1	1
250.93110104805203	1.1	1	2
251.03124641627775	1.4	1	2
251.13139178450348	1.8	1	3
251.2315371527292	2.1	1	3
251.33168252095493	2.6	2	3
251.43182788918065	3.3	2	4
251.53197325740638	4.2	3	5
251.6321186256321	4.5	4	5
251.73226399385783	4.8	4	6
251.83240936208358	4.9	4	6
251.93255473030928	4.8	4	6
252.03270009853503	4.7	4	6
252.13284546676073	4.3	3	6
252.23299083498648	4.2	2	6
252.3331362032122	4.2	2	6
252.43328157143793	4.0	1	6
252.53342693966366	3.7	2	6
252.63357230788938	3.2	2	5
252.7337176761151	2.9	1	5
252.83386304434083	2.8	1	5
252.93400841256656	3.0	1	5
253.03415378079228	2.8	1	4
253.134299149018	2.8	1	4
253.23444451724373	2.6	1	4
253.33458988546946	3.0	2	4
253.43473525369518	3.3	2	5
253.5348806219209	3.4	2	5
253.63502599014663	3.3	1	5
253.73517135837236	3.4	2	5
253.83531672659808	3.5	2	4
253.93546209482383	3.4	1	4
254.03560746304953	3.3	2	4
254.13575283127528	3.1	2	4
254.23589819950098	3.0	2	5
254.33604356772673	2.6	2	3
254.43618893595246	2.6	2	3
254.53633430417818	2.6	2	3
254.6364796724039	2.7	2	3
254.73662504062963	2.6	2	3
254.83677040885536	2.7	2	4
254.93691577708108	2.8	2	4
255.0370611453068	2.9	2	4
255.13720651353253	2.9	2	4
255.23735188175826	2.8	2	4
255.33749724998398	2.8	2	4
255.4376426182097	2.8	2	4
255.53778798643543	2.8	2	4
255.63793335466116	2.8	2	4
255.73807872288688	2.7	2	4
255.8382240911126	2.7	2	4
255.93836945933833	3.0	2	5
256.0385148275641	3.0	2	5
256.1386601957898	3.1	2	5
256.23880556401554	3.0	2	5
256.33895093224123	3.0	2	5
256.439096300467	2.8	2	4
256.5392416686927	2.8	2	4
256.63938703691844	2.6	2	4
256.73953240514413	2.6	2	4
256.8396777733699	2.7	2	4
256.93982314159564	2.7	2	4
257.03996850982134	2.7	2	3
257.14011387804703	2.8	2	4
257.2402592462728	2.8	2	4
257.34040461449854	2.8	2	4
257.44054998272424	2.7	2	4
257.54069535095	2.7	2	4
257.6408407191757	2.7	2	3
257.74098608740144	2.7	2	3
257.84113145562713	2.7	2	3
257.9412768238529	2.7	2	3
258.0414221920786	2.6	2	3
258.14156756030434	2.8	2	4
258.24171292853003	2.7	2	4
258.3418582967558	2.7	2	4
258.4420036649815	2.8	2	4
258.54214903320724	2.9	2	4
258.64229440143293	2.9	2	4
258.7424397696587	2.8	2	4
258.8425851378844	2.7	2	4
258.94273050611014	2.7	2	4
259.0428758743359	2.8	2	4
259.1430212425616	2.7	2	4
259.2431666107873	2.6	2	4
259.34331197901304	2.5	2	3
259.4434573472388	2.5	2	3
259.5436027154645	2.5	2	3
259.64374808369024	2.5	2	3
259.74389345191594	2.7	1	4
259.8440388201417	2.6	1	4
259.9441841883674	2.4	1	4
260.04432955659314	2.4	1	4
260.14447492481884	1.9	1	4
260.2446202930446	1.7	1	3
260.3447656612703	1.6	1	2
260.44491102949604	1.7	1	3
260.54505639772174	1.6	1	3
260.6452017659475	1.8	1	3
260.7453471341732	1.9	1	3
260.84549250239894	2.2	1	5
260.94563787062464	2.2	1	5
261.0457832388504	2.4	1	6
261.14592860707614	2.5	1	6
261.24607397530184	2.4	1	5
261.34621934352754	2.3	1	5
261.4463647117533	2.6	1	6
261.54651007997904	2.4	1	5
261.64665544820474	2.4	1	4
261.7468008164305	2.5	1	4
261.8469461846562	2.5	1	4
261.94709155288194	2.3	1	4
262.04723692110764	2.4	1	4
262.1473822893334	2.6	1	4
262.2475276575591	2.7	1	4
262.34767302578484	2.6	1	4
262.44781839401054	2.3	1	4
262.5479637622363	2.3	1	4
262.648109130462	2.2	1	4
262.74825449868774	1.8	1	3
262.84839986691344	1.8	1	3
262.9485452351392	1.8	1	3
263.0486906033649	2.0	1	3
263.14883597159064	1.9	1	3
263.2489813398164	1.9	1	3
263.3491267080421	1.9	1	3
263.4492720762678	1.9	1	3
263.54941744449354	1.9	1	3
263.6495628127193	1.9	1	3
263.749708180945	1.7	1	3
263.84985354917075	1.8	1	3
263.94999891739644	1.7	1	3
264.0501442856222	1.5	1	2
264.1502896538479	1.5	1	2
264.25043502207365	1.5	1	2
264.35058039029934	1.4	1	2
264.4507257585251	1.4	1	2
264.5508711267508	1.3	1	2
264.65101649497655	1.3	1	2
264.75116186320224	1.3	1	2
264.851307231428	1.3	1	2
264.9514525996537	1.3	1	2
265.05159796787945	1.3	1	2
265.15174333610514	1.3	1	2
265.2518887043309	1.3	1	2
265.35203407255665	1.3	1	2
265.45217944078234	1.3	1	2
265.55232480900804	1.3	1	2
265.6524701772338	1.3	1	2
265.75261554545955	1.3	1	2
265.85276091368524	1.3	1	2
265.95290628191094	1.3	1	2
266.0530516501367	1.4	1	2
266.15319701836245	1.4	1	2
266.25334238658814	1.5	1	3
266.3534877548139	1.6	1	3
266.4536331230396	1.8	1	4
266.55377849126535	2.3	1	4
266.65392385949104	3.0	1	5
266.7540692277168	3.1	1	5
266.8542145959425	3.6	2	6
266.95435996416825	4.0	2	7
267.05450533239394	4.6	2	9
267.1546507006197	5.6	3	9
267.2547960688454	5.8	3	10
267.35494143707115	6.3	3	10
267.4550868052969	6.8	4	10
267.5552321735226	7.0	3	10
267.6553775417483	7.8	4	12
267.75552290997405	8.3	5	12
267.8556682781998	7.9	5	11
267.9558136464255	8.4	5	11
268.0559590146512	8.5	6	11
268.15610438287695	8.7	5	12
268.2562497511027	9.3	6	13
268.3563951193284	9.5	6	13
268.45654048755415	10.0	6	13
268.55668585577985	10.0	6	13
268.6568312240056	10.3	7	13
268.7569765922313	10.3	8	13
268.85712196045705	10.5	9	13
268.95726732868275	11.4	9	15
269.0574126969085	11.7	9	15
269.1575580651342	11.8	9	17
269.25770343335995	11.7	9	17
269.35784880158565	12.0	10	17
269.4579941698114	11.9	9	18
269.55813953803715	11.9	9	18
269.65828490626285	11.8	9	18
269.75843027448855	11.7	9	18
269.8585756427143	12.0	9	17
269.95872101094005	11.7	9	16
270.05886637916575	11.5	9	16
270.15901174739145	11.3	8	16
270.2591571156172	11.6	9	16
270.35930248384295	11.6	10	14
270.45944785206865	11.5	10	14
270.5595932202944	11.5	10	14
270.6597385885201	10.7	9	14
270.75988395674585	10.9	9	14
270.86002932497155	11.2	9	14
270.9601746931973	11.2	9	12
271.060320061423	11.2	9	12
271.16046542964875	11.3	9	13
271.26061079787445	11.2	8	13
271.3607561661002	11.3	8	13
271.4609015343259	11.2	8	14
271.56104690255165	11.1	8	14
271.6611922707774	10.6	8	12
271.7613376390031	10.5	8	12
271.8614830072288	10.8	8	13
271.96162837545455	11.0	8	13
272.0617737436803	10.4	6	13
272.161919111906	11.0	6	14
272.2620644801317	11.2	6	14
272.36220984835745	11.2	6	14
272.4623552165832	11.5	6	16
272.5625005848089	11.7	6	17
272.66264595303466	11.9	6	17
272.76279132126035	12.0	6	16
272.8629366894861	12.4	8	16
272.9630820577118	12.5	8	17
273.06322742593755	12.8	8	17
273.16337279416325	12.8	10	17
273.263518162389	12.5	9	16
273.3636635306147	12.2	10	16
273.46380889884045	12.1	10	16
273.56395426706615	12.0	9	16
273.6640996352919	12.1	9	16
273.76424500351766	12.1	9	16
273.86439037174335	11.6	9	15
273.96453573996905	11.8	9	16
274.0646811081948	11.5	9	15
274.16482647642056	11.4	9	15
274.26497184464625	11.5	9	15
274.36511721287195	11.6	9	15
274.4652625810977	12.0	9	16
274.56540794932346	11.9	9	15
274.66555331754915	11.8	9	14
274.7656986857749	11.7	9	15
274.8658440540006	11.8	9	15
274.96598942222636	11.9	9	15
275.06613479045205	12.0	9	15
275.1662801586778	12.2	9	15
275.2664255269035	12.2	9	15
275.36657089512926	12.2	10	15
275.46671626335495	12.0	10	15
275.5668616315807	12.0	10	15
275.6670069998064	12.1	10	15
275.76715236803216	12.2	11	15
275.8672977362579	12.0	10	14
275.9674431044836	12.1	10	14
276.0675884727093	12.3	11	15
276.16773384093506	12.3	11	15
276.2678792091608	12.5	11	15
276.3680245773865	12.3	11	15
276.4681699456122	12.4	11	15
276.56831531383796	12.5	11	14
276.6684606820637	12.5	11	14
276.7686060502894	12.4	11	14
276.86875141851516	12.6	11	14
276.96889678674086	12.7	11	14
277.0690421549666	12.7	11	14
277.1691875231923	12.8	11	14
277.26933289141806	12.7	11	14
277.36947825964376	12.8	11	15
277.4696236278695	12.7	11	15
277.56976899609526	12.8	10	15
277.66991436432096	12.8	10	15
277.77005973254666	12.9	10	16
277.8702051007724	12.8	10	16
277.97035046899816	12.6	10	16
278.07049583722386	12.4	10	16
278.17064120544956	12.3	9	16
278.2707865736753	12.3	9	16
278.37093194190106	12.4	9	16
278.47107731012676	12.4	9	16
278.57122267835246	12.3	9	16
278.6713680465782	12.3	9	16
278.77151341480396	12.3	9	16
278.87165878302966	12.5	9	16
278.9718041512554	12.4	9	16
279.0719495194811	12.4	10	16
279.17209488770686	12.4	10	16
279.27224025593256	12.4	10	16
279.3723856241583	12.0	9	16
279.472530992384	12.2	10	16
279.57267636060976	12.2	10	16
279.6728217288355	12.3	10	16
279.7729670970612	12.4	10	15
279.8731124652869	12.2	10	15
279.97325783351266	12.5	10	15
280.0734032017384	12.7	10	14
280.1735485699641	12.7	10	15
280.2736939381898	12.4	9	16
280.37383930641556	12.7	10	16
280.4739846746413	12.8	10	17
280.574130042867	12.7	10	17
280.6742754110927	12.8	10	17
280.77442077931846	12.7	10	16
280.8745661475442	12.4	10	16
280.9747115157699	12.2	10	16
281.07485688399566	12.3	10	16
281.17500225222136	12.3	10	16
281.2751476204471	12.2	10	16
281.3752929886728	12.3	10	16
281.47543835689856	12.2	10	16
281.57558372512426	11.9	8	15
281.67572909335	11.6	7	15
281.77587446157577	11.5	7	14
281.87601982980146	11.1	7	14
281.97616519802716	11.0	6	14
282.0763105662529	10.9	6	14
282.17645593447867	10.7	7	13
282.27660130270436	10.6	7	13
282.37674667093006	10.4	7	13
282.4768920391558	10.4	8	12
282.57703740738157	10.1	8	12
282.67718277560726	10.1	8	13
282.77732814383296	10.2	7	13
282.8774735120587	10.2	7	13
282.97761888028447	9.8	7	13
283.07776424851016	9.8	6	13
283.1779096167359	9.9	6	13
283.2780549849616	9.8	8	12
283.37820035318737	9.8	8	13
283.47834572141306	9.5	7	13
283.5784910896388	9.2	7	13
283.6786364578645	8.6	7	12
283.77878182609027	8.6	7	13
283.878927194316	8.5	7	13
283.9790725625417	8.4	7	13
284.0792179307674	8.2	7	11
284.17936329899317	7.9	7	10
284.2795086672189	7.7	6	10
284.3796540354446	7.5	5	10
284.4797994036703	7.3	6	10
284.57994477189607	7.1	6	10
284.6800901401218	6.7	5	8
284.7802355083475	6.6	5	8
284.8803808765732	6.8	5	8
284.98052624479897	6.7	5	8
285.0806716130247	7.1	5	8
285.1808169812504	7.2	6	8
285.28096234947617	7.4	6	9
285.38110771770187	7.5	6	10
285.4812530859276	7.5	6	10
285.5813984541533	7.5	6	10
285.68154382237907	7.7	6	10
285.78168919060477	7.9	6	10
285.8818345588305	7.9	6	10
285.9819799270563	7.8	6	10
286.08212529528197	7.7	6	10
286.18227066350767	7.7	6	10
286.2824160317334	7.8	5	11
286.3825613999592	7.8	5	11
286.48270676818487	7.8	5	11
286.58285213641057	7.8	5	11
286.6829975046363	7.4	5	10
286.7831428728621	6.9	5	10
286.88328824108777	6.8	5	9
286.98343360931347	6.7	5	8
287.0835789775392	6.9	5	9
287.183724345765	6.6	4	9
287.28386971399067	6.6	4	9
287.3840150822164	6.6	4	9
287.4841604504421	6.3	4	8
287.5843058186679	6.3	4	8
287.68445118689357	6.1	4	8
287.7845965551193	6.2	4	8
287.884741923345	5.9	4	8
287.9848872915708	6.0	4	8
288.0850326597965	5.9	5	7
288.1851780280222	5.8	5	7
288.2853233962479	5.7	5	7
288.38546876447367	5.8	5	7
288.4856141326994	5.8	4	7
288.5857595009251	5.8	4	7
288.6859048691508	5.6	3	7
288.78605023737657	5.5	3	7
288.8861956056023	5.5	3	7
288.986340973828	5.5	3	7
289.0864863420538	5.5	3	7
289.18663171027947	5.4	3	7
289.2867770785052	5.6	4	7
289.3869224467309	5.7	4	8
289.4870678149567	5.8	4	10
289.58721318318237	5.5	4	9
289.6873585514081	5.3	4	9
289.7875039196338	5.2	3	8
289.8876492878596	5.2	3	8
289.98779465608527	5.2	2	8
290.087940024311	5.2	2	8
290.1880853925368	5.0	2	8
290.2882307607625	4.8	2	8
290.38837612898817	4.6	2	7
290.4885214972139	4.5	2	7
290.5886668654397	4.5	2	7
290.6888122336654	4.3	1	7
290.78895760189107	4.1	1	7
290.8891029701168	3.9	1	7
290.9892483383426	3.6	1	7
291.0893937065683	3.3	1	7
291.189539074794	3.0	1	7
291.2896844430197	2.8	1	7
291.3898298112455	2.4	1	5
291.4899751794712	2.2	1	4
291.5901205476969	2.2	1	4
291.6902659159226	2.1	1	3
291.7904112841484	2.1	2	3
291.8905566523741	2.0	2	2
291.9907020205998	2.0	2	2
292.0908473888255	2.1	2	3
292.1909927570513	2.0	1	3
292.29113812527703	2.0	1	3
292.3912834935027	2.0	1	3
292.4914288617284	2.1	1	4
292.5915742299542	2.1	1	4
292.69171959817993	2.0	1	4
292.7918649664056	2.1	1	4
292.8920103346313	2.0	1	4
292.9921557028571	2.1	1	4
293.09230107108283	2.0	1	4
293.1924464393085	2.2	1	4
293.2925918075343	2.2	1	4
293.39273717576	2.2	1	4
293.49288254398573	2.5	1	4
293.5930279122114	2.6	1	4
293.6931732804372	2.6	1	4
293.7933186486629	2.6	1	4
293.89346401688863	2.6	1	4
293.9936093851143	2.8	1	4
294.0937547533401	2.7	1	4
294.1939001215658	2.8	1	4
294.29404548979153	2.9	1	4
294.3941908580173	2.9	1	4
294.494336226243	2.7	1	4
294.5944815944687	2.7	1	4
294.69462696269443	2.7	1	4
294.7947723309202	2.5	1	4
294.8949176991459	2.7	1	4
294.9950630673716	2.7	1	4
295.0952084355973	2.7	1	4
295.1953538038231	2.6	1	4
295.2954991720488	2.7	2	4
295.39564454027453	2.5	1	4
295.4957899085002	2.5	1	4
295.595935276726	2.3	2	3
295.6960806449517	2.0	1	3
295.79622601317743	2.2	1	3
295.8963713814031	2.3	1	3
295.9965167496289	2.4	1	4
296.0966621178546	2.6	2	4
296.19680748608033	2.5	1	4
296.296952854306	2.4	1	4
296.3970982225318	2.3	1	4
296.49724359075753	2.3	1	3
296.59738895898323	2.0	1	3
296.6975343272089	1.9	1	3
296.7976796954347	1.9	1	3
296.89782506366043	2.0	1	3
296.99797043188613	2.1	1	3
297.0981158001118	2.0	1	3
297.1982611683376	2.1	1	3
297.29840653656333	2.0	1	3
297.39855190478903	2.1	1	3
297.4986972730148	1.9	1	3
297.5988426412405	1.8	1	3
297.69898800946623	1.9	1	3
297.79913337769193	1.6	1	3
297.8992787459177	1.6	1	3
297.9994241141434	1.8	1	3
298.09956948236913	1.8	1	3
298.19971485059483	1.9	1	3
298.2998602188206	1.5	0	3
298.4000055870463	1.6	0	3
298.50015095527203	1.3	0	3
298.6002963234978	1.1	0	3
298.7004416917235	1.2	0	3
298.8005870599492	0.9	0	2
298.90073242817493	0.7	0	2
299.0008777964007	0.7	0	2
299.1010231646264	0.2	0	1
