# Supplementary material for: Multiple drivers and lineage-specific insect extinctions during the Permo–Triassic
Source: Nat Commun. 2022 Dec 6;13:7512. doi: 10.1038/s41467-022-35284-4 (PMC9726944; doi:10.1038/s41467-022-35284-4)
Supplement: Supplementary file 7 — Source Data [file 41467_2022_35284_MOESM7_ESM.zip › Source_Data/SupplementaryFigure7/TeTs-RJMCMC10_ltt.txt]

time	diversity	m_div	M_div
199.8612530270642	0.1	0	1
199.96135616795385	0.1	0	1
200.0614593088435	0.2	0	1
200.1615624497331	0.2	0	1
200.26166559062275	0.2	0	1
200.3617687315124	0.2	0	1
200.46187187240204	0.2	0	1
200.5619750132917	0.3	0	1
200.6620781541813	0.3	0	1
200.76218129507095	0.5	0	1
200.8622844359606	0.5	0	1
200.96238757685023	0.5	0	1
201.06249071773985	0.5	0	1
201.1625938586295	0.5	0	1
201.26269699951914	0.5	0	1
201.36280014040878	1.3	1	2
201.46290328129842	1.5	1	2
201.56300642218804	1.6	1	2
201.66310956307768	1.7	1	2
201.76321270396733	1.8	1	2
201.86331584485697	1.9	1	3
201.9634189857466	1.9	1	3
202.06352212663623	2.1	2	3
202.16362526752587	2.3	2	3
202.26372840841552	2.5	2	3
202.36383154930516	2.6	2	4
202.46393469019478	2.6	2	4
202.56403783108442	2.6	2	4
202.66414097197406	2.8	2	4
202.7642441128637	3.0	2	5
202.86434725375335	3.1	2	5
202.96445039464297	3.2	2	5
203.0645535355326	3.3	2	5
203.16465667642225	3.3	2	5
203.2647598173119	3.4	2	5
203.36486295820154	3.4	2	5
203.46496609909116	3.4	2	5
203.5650692399808	3.4	2	5
203.66517238087044	3.6	2	5
203.7652755217601	3.7	2	5
203.8653786626497	3.8	2	5
203.96548180353935	3.8	2	5
204.065584944429	3.9	2	5
204.16568808531864	4.0	2	5
204.26579122620828	4.0	2	5
204.3658943670979	4.0	2	5
204.46599750798754	4.1	2	5
204.56610064887718	4.1	2	5
204.66620378976683	4.1	2	5
204.76630693065647	4.1	2	5
204.86641007154608	4.1	2	5
204.96651321243573	4.1	2	5
205.06661635332537	4.1	2	5
205.16671949421502	4.2	2	5
205.26682263510463	4.2	2	5
205.36692577599428	4.2	2	5
205.46702891688392	4.3	2	5
205.56713205777356	4.3	2	5
205.6672351986632	4.3	2	5
205.76733833955282	4.3	2	5
205.86744148044247	4.3	2	5
205.9675446213321	4.4	2	5
206.06764776222175	4.4	2	5
206.1677509031114	4.3	2	5
206.267854044001	4.3	2	5
206.36795718489066	4.4	3	5
206.4680603257803	4.5	3	5
206.56816346666994	4.5	3	5
206.66826660755956	4.5	3	5
206.7683697484492	4.5	3	5
206.86847288933885	4.5	3	5
206.9685760302285	4.5	3	5
207.06867917111813	4.5	3	5
207.16878231200775	4.5	3	5
207.2688854528974	4.5	3	5
207.36898859378704	4.6	3	6
207.46909173467668	4.7	3	6
207.56919487556632	4.8	3	6
207.66929801645594	5.0	3	7
207.76940115734558	5.0	3	7
207.86950429823523	5.1	3	7
207.96960743912487	5.3	4	7
208.0697105800145	5.3	4	7
208.16981372090413	5.4	4	7
208.26991686179377	5.5	4	7
208.37002000268342	6.0	4	8
208.47012314357306	6.2	4	8
208.57022628446268	6.4	4	9
208.67032942535232	7.0	4	9
208.77043256624196	7.2	5	9
208.8705357071316	7.1	5	9
208.97063884802125	7.1	5	9
209.07074198891087	7.0	5	9
209.1708451298005	7.1	5	9
209.27094827069016	7.4	6	8
209.3710514115798	7.9	6	10
209.47115455246944	7.9	6	10
209.57125769335906	8.1	6	10
209.6713608342487	7.9	5	10
209.77146397513835	8.0	6	10
209.871567116028	8.1	6	10
209.9716702569176	8.2	6	10
210.07177339780725	8.6	6	10
210.1718765386969	8.9	6	11
210.27197967958654	9.1	6	12
210.37208282047618	9.1	6	12
210.4721859613658	9.1	6	12
210.57228910225544	9.2	6	12
210.67239224314508	9.2	6	12
210.77249538403473	9.3	7	12
210.87259852492434	9.3	8	12
210.972701665814	9.3	8	12
211.07280480670363	9.7	8	12
211.17290794759327	9.8	8	12
211.27301108848292	10.0	8	12
211.37311422937253	9.9	8	12
211.47321737026218	9.9	8	12
211.57332051115182	10.0	8	12
211.67342365204146	9.9	8	12
211.7735267929311	9.9	8	12
211.87362993382072	10.1	8	11
211.97373307471037	10.1	9	11
212.0738362156	10.0	9	11
212.17393935648965	10.0	9	11
212.2740424973793	10.1	9	12
212.3741456382689	10.1	9	12
212.47424877915856	10.2	9	12
212.5743519200482	10.2	9	12
212.67445506093785	10.3	9	12
212.77455820182746	10.3	8	12
212.8746613427171	10.2	8	13
212.97476448360675	10.2	8	13
213.0748676244964	10.2	8	13
213.17497076538604	10.2	8	13
213.27507390627565	10.1	8	12
213.3751770471653	10.0	8	12
213.47528018805494	10.0	8	12
213.57538332894458	10.0	8	12
213.6754864698342	10.0	8	12
213.77558961072384	9.9	8	12
213.87569275161349	10.1	8	12
213.97579589250313	10.0	8	11
214.07589903339277	10.2	8	12
214.1760021742824	10.1	9	12
214.27610531517203	10.1	9	12
214.37620845606168	10.1	9	12
214.47631159695132	10.0	8	12
214.57641473784096	10.0	8	12
214.67651787873058	10.0	8	12
214.77662101962022	10.1	8	13
214.87672416050987	10.2	8	13
214.9768273013995	10.4	8	13
215.07693044228915	10.5	8	13
215.17703358317877	10.6	8	13
215.2771367240684	10.5	8	13
215.37723986495806	10.5	8	13
215.4773430058477	10.5	8	13
215.57744614673732	10.6	9	13
215.67754928762696	10.6	9	13
215.7776524285166	10.6	9	14
215.87775556940625	10.6	9	13
215.9778587102959	10.8	9	14
216.0779618511855	10.8	9	14
216.17806499207515	10.9	9	14
216.2781681329648	11.1	9	15
216.37827127385444	11.2	10	15
216.47837441474405	11.3	10	14
216.5784775556337	11.1	9	13
216.67858069652334	11.1	9	13
216.77868383741298	11.0	9	13
216.87878697830263	10.9	9	13
216.97889011919224	10.9	9	14
217.0789932600819	10.8	9	14
217.17909640097153	10.9	9	14
217.27919954186117	11.0	9	14
217.37930268275082	10.9	9	13
217.47940582364043	10.9	9	13
217.57950896453008	10.8	9	13
217.67961210541972	10.7	9	12
217.77971524630937	10.7	9	12
217.879818387199	10.7	9	12
217.97992152808862	10.5	9	12
218.08002466897827	10.5	9	12
218.1801278098679	10.4	9	12
218.28023095075756	10.3	9	12
218.38033409164717	10.3	9	12
218.48043723253681	10.3	9	12
218.58054037342646	10.3	9	12
218.6806435143161	10.3	9	12
218.78074665520575	10.4	9	12
218.88084979609536	10.4	9	12
218.980952936985	10.4	9	12
219.08105607787465	10.4	9	12
219.1811592187643	10.4	9	12
219.2812623596539	10.3	9	11
219.38136550054355	10.3	9	11
219.4814686414332	10.3	9	11
219.58157178232284	10.2	9	11
219.68167492321248	10.2	9	11
219.78177806410213	10.2	8	12
219.88188120499174	10.2	8	12
219.9819843458814	10.2	8	12
220.08208748677103	10.2	8	12
220.18219062766067	10.3	8	12
220.2822937685503	10.4	8	13
220.38239690943993	10.4	8	13
220.48250005032958	10.5	8	13
220.58260319121922	10.2	8	13
220.68270633210886	10.1	8	12
220.78280947299848	10.3	9	12
220.88291261388812	10.3	9	12
220.98301575477777	10.2	9	12
221.0831188956674	10.2	9	12
221.18322203655703	10.2	9	12
221.28332517744667	10.2	9	12
221.3834283183363	10.3	9	12
221.48353145922596	10.2	9	12
221.5836346001156	10.1	9	12
221.68373774100522	10.1	9	12
221.78384088189486	10.1	9	12
221.8839440227845	10.0	9	12
221.98404716367415	9.9	9	12
222.08415030456376	9.9	9	12
222.1842534454534	9.9	9	12
222.28435658634305	9.9	9	12
222.3844597272327	9.9	9	12
222.48456286812234	9.8	8	12
222.58466600901198	9.8	8	12
222.6847691499016	9.6	8	11
222.78487229079124	9.6	8	11
222.88497543168089	9.6	8	11
222.98507857257053	9.5	8	11
223.08518171346014	9.5	8	11
223.1852848543498	9.5	8	11
223.28538799523943	9.6	8	11
223.38549113612908	9.5	8	11
223.48559427701872	9.7	8	13
223.58569741790834	9.5	8	13
223.68580055879798	9.4	8	13
223.78590369968762	9.6	8	13
223.88600684057727	9.7	8	13
223.98610998146688	9.8	8	13
224.08621312235653	9.8	8	13
224.18631626324617	9.8	8	13
224.2864194041358	9.7	8	13
224.38652254502546	9.7	8	13
224.48662568591507	9.7	8	13
224.58672882680472	9.7	8	13
224.68683196769436	9.7	8	13
224.786935108584	9.7	8	13
224.88703824947362	9.6	8	13
224.98714139036326	9.6	8	13
225.0872445312529	9.6	8	13
225.18734767214255	9.7	8	13
225.2874508130322	9.6	8	13
225.38755395392184	9.4	7	13
225.48765709481145	9.4	7	13
225.5877602357011	9.4	7	13
225.68786337659074	9.4	7	13
225.78796651748038	9.3	7	13
225.88806965837	9.2	7	12
225.98817279925964	9.2	7	11
226.0882759401493	9.2	7	11
226.18837908103893	9.0	6	11
226.28848222192858	9.0	6	11
226.3885853628182	9.1	7	11
226.48868850370783	9.1	7	11
226.58879164459748	9.1	7	11
226.68889478548712	9.2	7	11
226.78899792637674	9.3	7	12
226.88910106726638	9.4	7	12
226.98920420815602	9.2	7	12
227.08930734904567	9.4	7	12
227.1894104899353	9.3	7	12
227.28951363082493	9.5	8	13
227.38961677171457	9.9	8	13
227.48971991260422	10.0	8	13
227.58982305349386	10.0	8	13
227.68992619438347	10.0	8	13
227.79002933527312	9.9	8	12
227.89013247616276	10.0	8	13
227.9902356170524	10.1	8	13
228.09033875794205	10.1	8	13
228.1904418988317	10.1	8	13
228.2905450397213	10.2	8	13
228.39064818061095	10.4	8	13
228.4907513215006	10.7	9	13
228.59085446239024	10.7	9	13
228.69095760327986	10.7	9	13
228.7910607441695	10.7	9	13
228.89116388505914	10.5	8	13
228.9912670259488	10.4	8	12
229.09137016683843	10.5	8	12
229.19147330772805	10.4	8	12
229.2915764486177	10.3	8	12
229.39167958950733	9.9	8	12
229.49178273039698	9.9	7	12
229.5918858712866	9.7	7	12
229.69198901217624	9.6	7	12
229.79209215306588	9.7	6	13
229.89219529395552	9.5	6	13
229.99229843484517	9.4	6	13
230.09240157573478	9.5	6	13
230.19250471662443	9.3	6	13
230.29260785751407	9.2	6	13
230.39271099840371	9.1	6	13
230.49281413929333	9.0	6	13
230.59291728018297	9.0	7	12
230.69302042107262	9.0	7	12
230.79312356196226	9.1	7	12
230.8932267028519	8.9	7	12
230.99332984374155	8.9	7	12
231.09343298463116	8.5	7	11
231.1935361255208	8.4	7	10
231.29363926641045	8.3	7	10
231.3937424073001	8.4	7	10
231.4938455481897	8.4	7	10
231.59394868907935	8.6	7	10
231.694051829969	8.5	7	10
231.79415497085864	8.5	7	10
231.8942581117483	8.6	8	10
231.9943612526379	8.6	7	10
232.09446439352755	8.4	7	10
232.1945675344172	8.5	7	10
232.29467067530683	8.4	7	10
232.39477381619645	8.4	7	10
232.4948769570861	8.3	6	10
232.59498009797574	8.3	6	10
232.69508323886538	8.3	6	10
232.79518637975502	8.0	6	9
232.89528952064467	8.0	6	9
232.99539266153428	8.0	6	9
233.09549580242393	7.9	6	9
233.19559894331357	8.0	6	9
233.29570208420319	8.0	6	9
233.39580522509283	8.1	6	9
233.49590836598247	8.0	5	9
233.59601150687212	8.0	5	9
233.69611464776176	8.0	5	9
233.7962177886514	8.1	5	10
233.89632092954102	8.3	5	10
233.99642407043066	8.2	5	10
234.0965272113203	8.4	5	10
234.19663035220995	8.3	5	10
234.29673349309957	8.4	5	10
234.3968366339892	8.6	5	10
234.49693977487885	8.9	5	12
234.5970429157685	8.8	5	12
234.69714605665814	8.9	5	13
234.79724919754776	9.0	5	14
234.8973523384374	9.6	5	15
234.99745547932704	9.6	5	16
235.0975586202167	9.8	5	17
235.1976617611063	10.4	5	18
235.29776490199595	10.5	5	18
235.3978680428856	10.8	6	18
235.49797118377523	11.4	6	19
235.59807432466488	11.7	6	21
235.69817746555452	12.2	6	21
235.79828060644414	12.4	6	21
235.89838374733378	13.1	6	21
235.99848688822343	13.5	7	21
236.09859002911304	13.7	7	20
236.19869317000268	14.2	9	21
236.29879631089233	15.1	9	21
236.39889945178197	15.9	10	21
236.49900259267162	16.7	11	23
236.59910573356126	17.2	12	24
236.69920887445087	18.1	13	26
236.79931201534052	18.6	14	26
236.89941515623016	19.1	14	26
236.9995182971198	19.1	14	26
237.09962143800942	19.3	14	26
237.19972457889907	19.5	14	27
237.2998277197887	19.6	14	27
237.39993086067835	20.3	15	28
237.500034001568	20.5	15	29
237.6001371424576	20.5	15	28
237.70024028334726	20.2	15	28
237.8003434242369	20.2	15	28
237.90044656512654	20.4	17	28
238.00054970601616	20.3	16	27
238.1006528469058	20.1	15	27
238.20075598779545	20.5	16	28
238.3008591286851	21.1	17	27
238.40096226957473	21.6	18	26
238.50106541046438	22.0	19	25
238.601168551354	22.2	16	26
238.70127169224364	22.0	17	27
238.80137483313328	21.9	17	28
238.9014779740229	21.0	18	28
239.00158111491254	21.1	18	28
239.10168425580218	21.0	18	28
239.20178739669183	21.0	19	28
239.30189053758147	20.3	17	29
239.40199367847111	19.6	16	27
239.50209681936073	18.7	16	24
239.60219996025037	17.8	15	21
239.70230310114002	17.6	15	21
239.80240624202966	17.3	14	21
239.90250938291928	16.9	14	21
240.00261252380892	16.6	14	20
240.10271566469856	16.0	14	20
240.2028188055882	15.5	13	18
240.30292194647785	15.3	13	18
240.4030250873675	15.3	14	18
240.5031282282571	15.1	14	17
240.60323136914676	15.0	13	17
240.7033345100364	15.0	13	17
240.803437650926	14.8	13	17
240.90354079181566	14.9	13	17
241.0036439327053	14.8	13	16
241.10374707359495	14.7	12	16
241.2038502144846	14.6	12	16
241.30395335537423	14.7	12	16
241.40405649626385	14.5	12	16
241.5041596371535	14.3	12	16
241.60426277804314	13.9	12	15
241.70436591893275	13.6	12	15
241.8044690598224	13.4	12	15
241.90457220071204	13.2	12	14
242.00467534160168	13.2	12	14
242.10477848249133	13.0	11	14
242.20488162338097	12.6	11	14
242.30498476427059	12.5	11	14
242.40508790516023	12.5	11	14
242.50519104604987	11.9	10	14
242.60529418693952	11.8	10	14
242.70539732782913	11.5	10	13
242.80550046871878	11.4	10	13
242.90560360960842	10.9	10	13
243.00570675049806	10.8	9	13
243.1058098913877	10.7	9	13
243.20591303227735	10.2	9	11
243.30601617316697	9.8	9	11
243.4061193140566	9.7	9	11
243.50622245494625	9.6	9	11
243.60632559583587	9.7	9	11
243.7064287367255	9.3	9	10
243.80653187761516	9.4	9	10
243.9066350185048	9.5	9	10
244.00673815939444	9.5	9	10
244.1068413002841	9.5	9	10
244.2069444411737	9.5	9	10
244.30704758206335	9.5	9	10
244.407150722953	9.6	9	10
244.5072538638426	9.7	9	10
244.60735700473225	9.7	9	10
244.7074601456219	9.7	9	10
244.80756328651154	9.7	9	10
244.90766642740118	9.6	8	10
245.00776956829083	9.7	8	10
245.10787270918044	9.8	8	10
245.20797585007008	9.8	8	10
245.30807899095973	9.8	8	10
245.40818213184937	9.8	8	10
245.508285272739	9.9	9	10
245.60838841362863	9.9	9	10
245.70849155451828	9.9	9	10
245.80859469540792	9.9	9	10
245.90869783629756	9.9	9	10
246.0088009771872	9.8	9	10
246.10890411807682	9.7	9	10
246.20900725896647	9.6	9	10
246.3091103998561	9.3	9	10
246.40921354074572	9.3	9	10
246.50931668163537	9.0	8	10
246.609419822525	8.9	8	10
246.70952296341466	8.7	8	9
246.8096261043043	8.6	8	9
246.90972924519394	8.5	8	9
247.00983238608356	8.5	8	9
247.1099355269732	8.7	8	10
247.21003866786285	8.7	8	10
247.3101418087525	8.8	8	11
247.4102449496421	8.9	8	11
247.51034809053175	8.9	8	11
247.6104512314214	9.0	8	11
247.71055437231104	9.0	7	11
247.81065751320068	9.2	7	11
247.9107606540903	9.3	6	11
248.01086379497994	9.7	6	13
248.11096693586958	9.9	7	13
248.21107007675923	9.8	7	13
248.31117321764884	9.9	6	15
248.4112763585385	9.9	6	15
248.51137949942813	10.4	6	16
248.61148264031777	10.7	6	17
248.71158578120742	11.1	6	17
248.81168892209706	10.9	6	17
248.91179206298668	10.8	5	17
249.01189520387632	10.7	5	18
249.11199834476596	10.5	5	16
249.21210148565558	10.7	5	17
249.31220462654522	11.2	5	16
249.41230776743487	11.5	5	16
249.5124109083245	12.1	5	17
249.61251404921416	12.6	5	17
249.7126171901038	12.7	5	17
249.81272033099341	13.0	5	18
249.91282347188306	13.4	5	19
250.0129266127727	13.8	5	19
250.11302975366235	14.2	5	19
250.21313289455196	14.9	5	20
250.3132360354416	15.3	5	20
250.41333917633125	15.7	5	20
250.5134423172209	16.0	5	20
250.61354545811054	16.4	7	20
250.71364859900015	16.7	7	20
250.8137517398898	16.8	7	20
250.91385488077944	17.2	7	21
251.01395802166908	17.9	8	21
251.1140611625587	18.4	10	21
251.21416430344834	19.3	14	22
251.314267444338	19.7	15	22
251.41437058522763	20.0	16	22
251.51447372611727	20.1	17	22
251.61457686700692	20.2	17	22
251.71468000789653	20.7	19	22
251.81478314878618	20.9	19	22
251.91488628967582	20.9	19	22
252.01498943056544	21.4	19	23
252.11509257145508	21.7	20	23
252.21519571234472	21.7	20	23
252.31529885323437	21.7	19	23
252.415401994124	22.2	20	24
252.51550513501365	22.7	21	25
252.61560827590327	22.7	21	25
252.7157114167929	22.6	21	24
252.81581455768256	23.0	21	25
252.9159176985722	23.4	22	25
253.01602083946182	23.3	21	25
253.11612398035146	23.4	22	26
253.2162271212411	23.6	22	26
253.31633026213075	24.3	22	27
253.4164334030204	24.1	22	27
253.51653654391	24.5	23	27
253.61663968479965	24.8	24	27
253.7167428256893	24.8	23	26
253.81684596657894	24.9	24	26
253.91694910746855	24.7	23	27
254.0170522483582	24.9	23	28
254.11715538924784	25.1	23	27
254.21725853013749	24.7	21	27
254.31736167102713	24.3	21	27
254.41746481191677	23.8	21	27
254.5175679528064	23.7	21	25
254.61767109369603	23.7	21	25
254.71777423458568	23.8	21	25
254.8178773754753	23.7	21	25
254.91798051636493	23.4	21	25
255.01808365725458	23.3	22	25
255.11818679814422	23.1	22	25
255.21828993903387	22.8	21	25
255.3183930799235	22.6	21	25
255.41849622081313	22.4	21	25
255.51859936170277	22.2	19	25
255.6187025025924	22.1	19	25
255.71880564348206	21.9	19	25
255.81890878437167	21.6	19	24
255.91901192526132	21.6	20	24
256.01911506615096	21.4	20	23
256.1192182070406	20.9	20	23
256.21932134793025	20.8	19	23
256.3194244888199	20.7	19	23
256.41952762970953	20.5	19	22
256.5196307705992	20.5	19	22
256.61973391148877	20.3	19	22
256.7198370523784	20.1	19	22
256.81994019326805	19.9	19	21
256.9200433341577	20.0	19	21
257.02014647504734	20.0	19	21
257.120249615937	20.0	19	21
257.2203527568266	20.1	19	21
257.3204558977163	20.1	19	21
257.4205590386059	20.0	19	21
257.5206621794955	20.0	20	20
257.62076532038515	20.0	20	20
257.7208684612748	20.0	20	20
257.82097160216443	20.0	20	20
257.9210747430541	20.0	20	20
258.0211778839437	20.0	20	20
258.12128102483337	20.0	20	20
258.221384165723	20.0	20	20
258.32148730661265	20.0	20	20
258.42159044750224	20.0	20	20
258.5216935883919	20.0	20	20
258.6217967292815	20.0	20	20
258.72189987017117	20.0	20	20
258.8220030110608	20.0	20	20
258.92210615195046	19.9	19	20
259.0222092928401	19.9	19	20
259.12231243372975	19.8	19	20
259.2224155746194	19.8	19	20
259.322518715509	19.9	19	21
259.4226218563986	19.9	19	21
259.52272499728826	19.9	19	21
259.6228281381779	19.9	19	21
259.72293127906755	20.1	19	22
259.8230344199572	20.2	19	22
259.92313756084684	20.2	19	22
260.0232407017365	20.3	19	22
260.1233438426261	20.2	19	21
260.2234469835157	20.2	19	21
260.32355012440536	20.4	19	22
260.423653265295	20.3	19	22
260.52375640618465	20.5	19	22
260.6238595470743	20.5	18	22
260.72396268796393	20.0	18	22
260.8240658288536	19.9	18	21
260.9241689697432	19.9	18	22
261.02427211063286	19.9	18	22
261.12437525152245	19.7	19	22
261.22447839241215	19.3	18	22
261.32458153330174	18.2	17	20
261.4246846741914	17.8	16	20
261.524787815081	17.6	16	19
261.62489095597067	17.3	15	19
261.7249940968603	16.8	15	19
261.82509723774996	16.6	15	18
261.9252003786396	16.2	15	18
262.02530351952925	16.2	15	18
262.1254066604189	16.1	15	17
262.2255098013085	16.3	15	17
262.3256129421981	16.3	15	18
262.42571608308776	16.7	16	19
262.5258192239774	17.0	15	18
262.62592236486705	17.2	15	18
262.7260255057567	17.3	15	18
262.82612864664634	17.4	16	18
262.926231787536	17.5	16	19
263.0263349284256	17.7	17	19
263.1264380693152	17.8	17	19
263.22654121020486	18.0	17	19
263.3266443510945	18.0	17	19
263.42674749198414	18.1	17	20
263.5268506328738	18.5	17	21
263.62695377376343	18.6	17	21
263.7270569146531	18.8	17	21
263.8271600555427	19.1	17	21
263.92726319643236	19.5	17	21
264.02736633732195	19.5	17	22
264.1274694782116	19.6	17	22
264.22757261910124	19.9	18	23
264.3276757599909	20.2	18	23
264.4277789008805	20.8	18	23
264.52788204177017	21.0	18	24
264.6279851826598	21.4	18	25
264.72808832354946	21.6	18	25
264.8281914644391	21.7	18	25
264.9282946053287	21.9	18	25
265.0283977462184	21.9	18	25
265.128500887108	21.9	18	25
265.2286040279976	21.9	19	25
265.32870716888726	22.0	20	25
265.4288103097769	21.7	20	25
265.52891345066655	21.5	20	24
265.6290165915562	21.2	19	24
265.72911973244584	21.4	19	24
265.8292228733354	21.8	20	24
265.9293260142251	21.8	20	23
266.0294291551147	21.9	20	23
266.12953229600436	21.7	20	23
266.229635436894	21.3	19	24
266.32973857778364	21.0	19	23
266.4298417186733	20.8	19	23
266.52994485956293	20.7	19	22
266.6300480004526	20.8	20	22
266.73015114134216	20.4	19	21
266.83025428223186	20.5	19	22
266.93035742312145	20.4	19	22
267.0304605640111	20.4	20	22
267.13056370490074	20.2	20	21
267.2306668457904	19.8	19	21
267.33076998668	20.0	18	21
267.43087312756967	20.0	19	22
267.5309762684593	19.7	18	21
267.6310794093489	19.6	18	21
267.7311825502386	19.8	19	21
267.8312856911282	19.5	18	21
267.93138883201783	19.3	18	21
268.0314919729075	19.2	18	20
268.1315951137971	19.2	18	20
268.23169825468676	19.3	18	21
268.3318013955764	19.2	17	21
268.43190453646605	19.0	17	21
268.5320076773557	19.1	18	20
268.63211081824534	19.2	18	21
268.7322139591349	19.1	18	20
268.83231710002457	19.6	18	22
268.9324202409142	19.5	18	20
269.03252338180386	19.4	18	20
269.1326265226935	19.3	18	21
269.23272966358314	19.2	18	21
269.3328328044728	19.2	18	20
269.43293594536243	19.3	18	21
269.5330390862521	19.1	18	20
269.63314222714166	19.2	18	21
269.7332453680313	19.3	18	21
269.83334850892095	19.3	18	21
269.9334516498106	19.3	18	21
270.03355479070024	19.0	16	21
270.1336579315899	18.9	16	21
270.2337610724795	18.8	16	21
270.33386421336917	18.6	16	21
270.4339673542588	19.0	17	23
270.5340704951484	18.7	17	21
270.6341736360381	18.5	17	20
270.7342767769277	18.5	17	20
270.83437991781733	18.5	17	20
270.934483058707	18.5	17	20
271.0345861995966	18.7	17	21
271.13468934048626	18.7	17	21
271.2347924813759	18.5	17	20
271.33489562226555	18.4	17	20
271.43499876315514	18.3	17	20
271.53510190404484	18.3	17	20
271.6352050449344	18.3	17	20
271.73530818582407	18.3	17	20
271.8354113267137	18.3	16	20
271.93551446760335	18.4	16	20
272.035617608493	18.6	17	21
272.13572074938264	18.4	17	20
272.2358238902723	18.3	17	20
272.3359270311619	18.3	17	20
272.4360301720516	18.3	17	20
272.53613331294116	18.3	17	20
272.6362364538308	18.0	17	20
272.73633959472045	18.3	17	20
272.8364427356101	18.5	17	20
272.93654587649974	18.5	17	20
273.0366490173894	18.7	17	21
273.136752158279	18.7	16	21
273.2368552991686	18.9	16	22
273.3369584400583	19.0	16	22
273.4370615809479	18.9	17	22
273.53716472183754	18.9	17	22
273.6372678627272	18.9	17	22
273.73737100361683	18.8	17	22
273.8374741445065	18.7	17	21
273.9375772853961	18.6	16	21
274.03768042628576	18.6	16	21
274.1377835671754	18.4	15	21
274.23788670806505	18.4	15	21
274.33798984895463	18.3	15	21
274.4380929898443	18.0	15	21
274.5381961307339	18.1	15	21
274.63829927162357	18.2	15	21
274.7384024125132	18.3	15	21
274.83850555340285	18.6	15	22
274.9386086942925	18.4	15	22
275.03871183518214	18.2	15	22
275.1388149760718	17.8	14	21
275.2389181169614	17.6	13	21
275.339021257851	17.0	13	22
275.43912439874066	16.8	13	22
275.5392275396303	16.7	13	21
275.63933068051995	16.6	13	21
275.7394338214096	16.5	13	20
275.83953696229923	16.0	13	20
275.9396401031889	16.1	13	20
276.0397432440785	15.8	13	19
276.1398463849681	15.7	13	20
276.2399495258578	15.5	13	20
276.3400526667474	15.6	13	20
276.44015580763704	15.6	13	20
276.5402589485267	15.5	13	19
276.6403620894163	15.4	13	19
276.740465230306	15.0	12	19
276.8405683711956	15.1	12	18
276.94067151208526	15.1	13	17
277.04077465297485	15.1	13	18
277.14087779386455	14.8	13	17
277.24098093475413	14.7	13	17
277.3410840756438	14.4	13	16
277.4411872165334	14.4	13	16
277.54129035742307	14.4	13	16
277.6413934983127	14.2	13	16
277.74149663920235	14.2	13	16
277.841599780092	14.5	13	16
277.9417029209816	14.5	13	16
278.0418060618713	14.6	14	16
278.14190920276087	14.5	14	16
278.2420123436505	14.4	13	16
278.34211548454016	14.5	14	16
278.4422186254298	14.4	14	16
278.54232176631945	14.1	14	15
278.6424249072091	14.2	14	15
278.74252804809873	14.1	13	15
278.8426311889884	14.1	13	16
278.942734329878	14.2	13	16
279.0428374707676	14.0	13	15
279.14294061165725	14.0	13	15
279.2430437525469	13.7	13	15
279.34314689343654	13.7	13	15
279.4432500343262	13.7	13	15
279.5433531752158	13.7	13	15
279.64345631610547	13.7	13	15
279.7435594569951	13.7	13	14
279.84366259788476	13.7	13	14
279.94376573877435	13.7	13	15
280.043868879664	13.6	13	15
280.14397202055363	13.7	13	15
280.2440751614433	13.7	12	15
280.3441783023329	13.4	12	15
280.44428144322256	13.3	11	15
280.5443845841122	13.2	11	15
280.64448772500185	13.2	10	16
280.7445908658915	13.1	10	16
280.8446940067811	13.2	10	16
280.9447971476708	13.2	10	16
281.04490028856037	12.9	10	16
281.14500342945	12.9	10	16
281.24510657033966	12.6	10	16
281.3452097112293	12.6	10	16
281.44531285211895	12.7	10	16
281.5454159930086	12.6	10	16
281.64551913389823	12.4	9	15
281.7456222747878	12.5	9	16
281.8457254156775	12.3	9	16
281.9458285565671	12.1	9	15
282.04593169745675	11.9	9	15
282.1460348383464	12.0	8	15
282.24613797923604	11.9	8	15
282.3462411201257	11.7	8	14
282.4463442610153	11.9	9	15
282.54644740190497	11.9	9	15
282.64655054279456	11.9	9	15
282.74665368368426	12.0	10	15
282.84675682457384	11.9	10	15
282.9468599654635	11.9	9	15
283.04696310635313	12.1	10	15
283.1470662472428	11.9	10	15
283.2471693881324	11.9	10	14
283.34727252902206	11.7	10	14
283.4473756699117	11.7	10	14
283.5474788108013	11.3	9	13
283.647581951691	11.2	9	13
283.7476850925806	11.0	9	13
283.8477882334702	10.6	8	12
283.94789137435987	10.5	8	13
284.0479945152495	10.4	8	13
284.14809765613916	10.3	8	12
284.2482007970288	10.3	8	12
284.34830393791844	10.1	8	11
284.4484070788081	10.1	8	11
284.54851021969773	10.2	9	11
284.6486133605873	10.1	9	11
284.74871650147696	10.0	9	11
284.8488196423666	10.0	9	11
284.94892278325625	10.0	9	11
285.0490259241459	9.9	8	11
285.14912906503554	9.9	8	11
285.2492322059252	9.9	8	11
285.3493353468148	9.6	6	11
285.44943848770447	9.7	6	11
285.54954162859406	9.5	6	11
285.6496447694837	9.3	6	11
285.74974791037334	9.3	6	11
285.849851051263	9.3	6	11
285.94995419215263	9.1	6	11
286.0500573330423	8.8	6	11
286.1501604739319	8.7	6	11
286.25026361482156	8.6	6	11
286.3503667557112	8.5	6	10
286.4504698966008	8.1	6	10
286.5505730374905	8.0	6	10
286.6506761783801	7.7	5	10
286.7507793192697	7.8	5	10
286.85088246015937	7.6	5	10
286.950985601049	7.4	5	9
287.05108874193866	7.3	5	9
287.1511918828283	7.1	5	8
287.25129502371794	7.1	5	8
287.35139816460753	7.0	5	8
287.45150130549723	7.1	5	8
287.5516044463868	7.1	5	8
287.65170758727646	7.1	5	8
287.7518107281661	7.0	5	8
287.85191386905575	7.1	6	8
287.9520170099454	7.0	6	8
288.05212015083504	6.7	6	8
288.1522232917247	6.4	5	8
288.25232643261427	6.4	5	8
288.35242957350397	6.4	5	8
288.45253271439356	6.3	5	8
288.5526358552832	6.2	5	8
288.65273899617284	6.2	5	8
288.7528421370625	6.0	4	8
288.85294527795213	6.0	4	8
288.9530484188418	5.9	4	8
289.0531515597314	5.8	4	8
289.153254700621	5.8	4	7
289.2533578415107	5.4	4	7
289.3534609824003	5.4	4	7
289.45356412328994	5.3	3	7
289.5536672641796	5.2	3	7
289.6537704050692	5.2	3	7
289.75387354595887	5.1	3	7
289.8539766868485	5.0	3	7
289.95407982773816	4.8	3	7
290.0541829686278	4.7	2	7
290.15428610951744	4.6	2	7
290.25438925040703	4.4	2	7
290.3544923912967	4.2	2	7
290.4545955321863	4.1	2	7
290.55469867307596	3.9	2	7
290.6548018139656	3.6	2	6
290.75490495485525	3.4	1	6
290.8550080957449	3.0	1	5
290.95511123663454	2.3	0	4
291.0552143775242	2.2	0	4
291.15531751841377	2.1	0	4
291.2554206593034	2.0	0	4
291.35552380019305	1.9	0	4
291.4556269410827	1.6	0	4
291.55573008197234	1.3	0	3
291.655833222862	1.1	0	3
291.75593636375163	0.9	0	3
291.8560395046413	0.7	0	2
291.9561426455309	0.4	0	2
292.0562457864205	0.3	0	1
292.1563489273102	0.2	0	1
292.2564520681998	0.1	0	1
292.35655520908944	0.0	0	0
292.4566583499791	0.0	0	0
292.5567614908687	0.0	0	0
292.65686463175837	0.2	0	1
292.756967772648	0.6	0	2
292.85707091353765	0.7	0	2
292.95717405442724	0.8	0	2
293.05727719531694	0.9	0	2
293.15738033620653	0.9	0	2
293.2574834770962	0.9	0	2
293.3575866179858	1.1	0	2
293.45768975887546	1.2	0	2
293.5577928997651	1.3	0	2
293.65789604065475	1.6	0	2
293.7579991815444	1.8	1	3
293.858102322434	1.8	1	2
293.9582054633237	1.8	1	2
294.05830860421327	1.8	1	2
294.1584117451029	1.8	1	2
294.25851488599255	1.9	1	2
294.3586180268822	2.0	1	3
294.45872116777184	2.1	1	3
294.5588243086615	2.2	2	3
294.65892744955113	2.3	2	3
294.7590305904408	2.3	2	3
294.8591337313304	2.5	2	3
294.95923687222	2.6	2	3
295.05934001310965	2.6	2	3
295.1594431539993	2.6	2	3
295.25954629488893	2.6	2	3
295.3596494357786	2.7	2	4
295.4597525766682	2.5	2	3
295.55985571755787	2.5	2	3
295.6599588584475	2.5	2	3
295.76006199933715	2.5	2	3
295.86016514022674	2.4	2	3
295.9602682811164	2.4	2	3
296.060371422006	2.3	2	3
296.1604745628957	2.6	2	4
296.2605777037853	2.7	2	4
296.36068084467496	2.6	2	4
296.4607839855646	2.4	2	4
296.56088712645425	2.4	2	4
296.6609902673439	2.1	2	3
296.7610934082335	2.0	2	2
296.8611965491232	2.0	2	2
296.96129969001277	2.0	2	2
297.0614028309024	2.0	2	2
297.16150597179205	2.0	2	2
297.2616091126817	2.0	2	2
297.36171225357134	2.1	2	3
297.461815394461	2.3	2	3
297.5619185353506	2.3	2	3
297.6620216762402	2.3	2	3
297.7621248171299	2.3	2	3
297.8622279580195	2.2	2	3
297.96233109890915	2.0	2	2
298.0624342397988	2.0	2	2
298.16253738068843	2.3	2	3
298.2626405215781	2.1	1	3
298.3627436624677	2.1	1	3
298.46284680335737	2.1	1	3
298.56294994424695	2.2	1	3
298.66305308513665	1.9	1	3
298.76315622602624	1.9	1	3
298.8632593669159	1.8	1	3
298.9633625078055	1.5	0	3
299.06346564869517	1.2	0	3
299.1635687895848	0.5	0	1
