# Supplementary material for: Multiple drivers and lineage-specific insect extinctions during the Permo–Triassic
Source: Nat Commun. 2022 Dec 6;13:7512. doi: 10.1038/s41467-022-35284-4 (PMC9726944; doi:10.1038/s41467-022-35284-4)
Supplement: Supplementary file 7 — Source Data [file 41467_2022_35284_MOESM7_ESM.zip › Source_Data/SupplementaryFigure7/RJMCMC_RTT_plots_tt_and_sp_ex_PT-mecoptera.R]

library(scales)
par(mfrow=c(3,2))

add_geochrono <- function(Y1,Y2){
polygon(-c(273.01,273.01,266.9,266.9), c(Y1,Y2,Y2,Y1), col = "#e99b85", lwd = 0.5) # Roadian
polygon(-c(266.9,266.9,264.28,264.28), c(Y1,Y2,Y2,Y1), col = "#eba490", lwd = 0.5) # Wordian
polygon(-c(264.28,264.28,259.51,259.51), c(Y1,Y2,Y2,Y1), col = "#edae9b", lwd = 0.5) # Capitanian
polygon(-c(259.51,259.51,254.14,254.14), c(Y1,Y2,Y2,Y1), col = "#f1c1b2", lwd = 0.5) # Wuchiapingian
polygon(-c(254.14,254.14,251.902,251.902), c(Y1,Y2,Y2,Y1), col = "#f3cbbe", lwd = 0.5) # Changhsingian
polygon(-c(251.902,251.902,251.2,251.2), c(Y1,Y2,Y2,Y1), col = "#a06aa7", lwd = 0.5) # Induan
polygon(-c(251.2,251.2,247.2,247.2), c(Y1,Y2,Y2,Y1), col = "#aa74ac", lwd = 0.5) # Olenekian
polygon(-c(247.2,247.2,242,242), c(Y1,Y2,Y2,Y1), col = "#b58ebc", lwd = 0.5) # Anisian
polygon(-c(242,242,237,237), c(Y1,Y2,Y2,Y1), col = "#c099c2", lwd = 0.5) # Ladinian
polygon(-c(237,237,227,227), c(Y1,Y2,Y2,Y1), col = "#c2aace", lwd = 0.5) # Carnian
}

# Speciation rate
time=c(-204.56441452992775, -204.6644859716202,-204.76455741331267,-204.86462885500515,-204.9647002966976,-205.06477173839008,-205.16484318008253,-205.264914621775,-205.36498606346748,-205.46505750515993,-205.5651289468524,-205.66520038854486,-205.76527183023734,-205.86534327192982,-205.96541471362227,-206.06548615531474,-206.1655575970072,-206.26562903869967,-206.36570048039215,-206.4657719220846,-206.56584336377708,-206.66591480546953,-206.765986247162,-206.86605768885448,-206.96612913054693,-207.0662005722394,-207.16627201393186,-207.26634345562434,-207.36641489731682,-207.46648633900926,-207.56655778070174,-207.6666292223942,-207.76670066408667,-207.86677210577915,-207.9668435474716,-208.06691498916408,-208.16698643085653,-208.267057872549,-208.36712931424145,-208.46720075593393,-208.5672721976264,-208.66734363931886,-208.76741508101134,-208.86748652270379,-208.96755796439626,-209.06762940608874,-209.1677008477812,-209.26777228947367,-209.36784373116612,-209.4679151728586,-209.56798661455107,-209.66805805624352,-209.768129497936,-209.86820093962845,-209.96827238132093,-210.0683438230134,-210.16841526470586,-210.26848670639833,-210.36855814809078,-210.46862958978326,-210.56870103147574,-210.6687724731682,-210.76884391486067,-210.86891535655312,-210.9689867982456,-211.06905823993807,-211.16912968163052,-211.269201123323,-211.36927256501545,-211.46934400670793,-211.5694154484004,-211.66948689009286,-211.76955833178533,-211.86962977347778,-211.96970121517026,-212.06977265686274,-212.1698440985552,-212.26991554024767,-212.36998698194012,-212.4700584236326,-212.57012986532507,-212.67020130701752,-212.77027274871,-212.87034419040245,-212.97041563209493,-213.0704870737874,-213.17055851547985,-213.27062995717233,-213.37070139886478,-213.47077284055726,-213.57084428224974,-213.6709157239422,-213.77098716563466,-213.87105860732711,-213.9711300490196,-214.07120149071204,-214.17127293240452,-214.271344374097,-214.37141581578945,-214.47148725748193,-214.57155869917437,-214.67163014086685,-214.77170158255933,-214.87177302425178,-214.97184446594426,-215.0719159076367,-215.17198734932919,-215.27205879102166,-215.3721302327141,-215.4722016744066,-215.57227311609904,-215.67234455779152,-215.772415999484,-215.87248744117645,-215.97255888286892,-216.07263032456137,-216.17270176625385,-216.27277320794633,-216.37284464963878,-216.47291609133126,-216.5729875330237,-216.67305897471618,-216.77313041640866,-216.8732018581011,-216.9732732997936,-217.07334474148604,-217.17341618317852,-217.27348762487097,-217.37355906656344,-217.47363050825592,-217.57370194994837,-217.67377339164085,-217.7738448333333,-217.87391627502578,-217.97398771671826,-218.0740591584107,-218.17413060010318,-218.27420204179563,-218.3742734834881,-218.4743449251806,-218.57441636687304,-218.67448780856552,-218.77455925025797,-218.87463069195044,-218.97470213364292,-219.07477357533537,-219.17484501702785,-219.2749164587203,-219.37498790041278,-219.47505934210525,-219.5751307837977,-219.67520222549018,-219.77527366718263,-219.8753451088751,-219.9754165505676,-220.07548799226004,-220.17555943395251,-220.27563087564496,-220.37570231733744,-220.47577375902992,-220.57584520072237,-220.67591664241485,-220.7759880841073,-220.87605952579977,-220.97613096749225,-221.0762024091847,-221.17627385087718,-221.27634529256963,-221.3764167342621,-221.4764881759546,-221.57655961764704,-221.6766310593395,-221.77670250103196,-221.87677394272444,-221.97684538441692,-222.07691682610937,-222.17698826780185,-222.2770597094943,-222.37713115118677,-222.47720259287925,-222.5772740345717,-222.67734547626418,-222.77741691795663,-222.8774883596491,-222.97755980134158,-223.07763124303403,-223.1777026847265,-223.27777412641896,-223.37784556811144,-223.47791700980392,-223.57798845149637,-223.67805989318884,-223.7781313348813,-223.87820277657377,-223.97827421826625,-224.0783456599587,-224.17841710165118,-224.27848854334363,-224.3785599850361,-224.47863142672855,-224.57870286842103,-224.6787743101135,-224.77884575180596,-224.87891719349844,-224.9789886351909,-225.07906007688337,-225.17913151857584,-225.2792029602683,-225.37927440196077,-225.47934584365322,-225.5794172853457,-225.67948872703818,-225.77956016873063,-225.8796316104231,-225.97970305211555,-226.07977449380803,-226.17984593550048,-226.27991737719296,-226.37998881888544,-226.4800602605779,-226.58013170227036,-226.6802031439628,-226.7802745856553,-226.88034602734777,-226.98041746904022,-227.0804889107327,-227.18056035242515,-227.28063179411762,-227.3807032358101,-227.48077467750255,-227.58084611919503,-227.68091756088748,-227.78098900257996,-227.88106044427244,-227.98113188596488,-228.08120332765736,-228.1812747693498,-228.2813462110423,-228.38141765273477,-228.48148909442722,-228.5815605361197,-228.68163197781215,-228.78170341950462,-228.8817748611971,-228.98184630288955,-229.08191774458203,-229.18198918627448,-229.28206062796696,-229.38213206965943,-229.48220351135188,-229.58227495304436,-229.6823463947368,-229.7824178364293,-229.88248927812177,-229.98256071981422,-230.0826321615067,-230.18270360319914,-230.28277504489162,-230.3828464865841,-230.48291792827655,-230.58298936996903,-230.68306081166148,-230.78313225335395,-230.88320369504643,-230.98327513673888,-231.08334657843136,-231.1834180201238,-231.2834894618163,-231.38356090350877,-231.48363234520122,-231.5837037868937,-231.68377522858614,-231.78384667027862,-231.8839181119711,-231.98398955366355,-232.08406099535603,-232.18413243704848,-232.28420387874095,-232.38427532043343,-232.48434676212588,-232.58441820381836,-232.6844896455108,-232.7845610872033,-232.88463252889576,-232.9847039705882,-233.0847754122807,-233.18484685397314,-233.28491829566562,-233.38498973735807,-233.48506117905055,-233.585132620743,-233.68520406243547,-233.78527550412795,-233.88534694582043,-233.98541838751288,-234.08548982920533,-234.1855612708978,-234.28563271259029,-234.38570415428276,-234.4857755959752,-234.58584703766766,-234.68591847936014,-234.78598992105262,-234.88606136274507,-234.98613280443755,-235.08620424613,-235.18627568782247,-235.28634712951495,-235.3864185712074,-235.48649001289988,-235.58656145459233,-235.6866328962848,-235.78670433797728,-235.88677577966973,-235.9868472213622,-236.08691866305466,-236.18699010474714,-236.28706154643962,-236.38713298813207,-236.48720442982454,-236.587275871517,-236.68734731320947,-236.78741875490195,-236.8874901965944,-236.98756163828688,-237.08763307997933,-237.1877045216718,-237.28777596336428,-237.38784740505673,-237.4879188467492,-237.58799028844166,-237.68806173013414,-237.78813317182662,-237.88820461351906,-237.98827605521154,-238.088347496904,-238.18841893859647,-238.28849038028895,-238.3885618219814,-238.48863326367388,-238.58870470536633,-238.6887761470588,-238.78884758875128,-238.88891903044373,-238.9889904721362,-239.08906191382866,-239.18913335552114,-239.2892047972136,-239.38927623890606,-239.48934768059854,-239.589419122291,-239.68949056398347,-239.78956200567595,-239.8896334473684,-239.98970488906087,-240.08977633075332,-240.1898477724458,-240.28991921413828,-240.38999065583073,-240.4900620975232,-240.59013353921566,-240.69020498090813,-240.7902764226006,-240.89034786429306,-240.99041930598554,-241.090490747678,-241.19056218937047,-241.29063363106295,-241.3907050727554,-241.49077651444787,-241.59084795614032,-241.6909193978328,-241.79099083952528,-241.89106228121773,-241.9911337229102,-242.09120516460266,-242.19127660629513,-242.2913480479876,-242.39141948968006,-242.49149093137254,-242.591562373065,-242.69163381475747,-242.79170525644994,-242.8917766981424,-242.99184813983484,-243.09191958152732,-243.1919910232198,-243.29206246491228,-243.39213390660473,-243.49220534829718,-243.59227678998965,-243.69234823168213,-243.7924196733746,-243.89249111506706,-243.9925625567595,-244.092633998452,-244.19270544014447,-244.29277688183691,-244.3928483235294,-244.49291976522184,-244.59299120691432,-244.6930626486068,-244.79313409029925,-244.89320553199173,-244.99327697368417,-245.09334841537665,-245.19341985706913,-245.29349129876158,-245.39356274045406,-245.4936341821465,-245.59370562383899,-245.69377706553146,-245.7938485072239,-245.8939199489164,-245.99399139060884,-246.09406283230132,-246.1941342739938,-246.29420571568625,-246.39427715737872,-246.49434859907117,-246.59442004076365,-246.69449148245613,-246.79456292414858,-246.89463436584106,-246.9947058075335,-247.09477724922598,-247.19484869091846,-247.2949201326109,-247.3949915743034,-247.49506301599584,-247.59513445768832,-247.6952058993808,-247.79527734107324,-247.89534878276572,-247.99542022445817,-248.09549166615065,-248.19556310784313,-248.29563454953558,-248.39570599122806,-248.4957774329205,-248.59584887461298,-248.69592031630546,-248.7959917579979,-248.8960631996904,-248.99613464138284,-249.09620608307532,-249.1962775247678,-249.29634896646024,-249.39642040815272,-249.49649184984517,-249.59656329153765,-249.69663473323013,-249.79670617492258,-249.89677761661505,-249.9968490583075,-250.09692049999998,-250.19699194169246,-250.2970633833849,-250.3971348250774,-250.49720626676984,-250.59727770846231,-250.6973491501548,-250.79742059184724,-250.89749203353972,-250.99756347523217,-251.09763491692465,-251.19770635861713,-251.29777780030958,-251.39784924200205,-251.4979206836945,-251.59799212538698,-251.69806356707946,-251.7981350087719,-251.8982064504644,-251.99827789215684,-252.0983493338493,-252.1984207755418,-252.29849221723424,-252.3985636589267,-252.49863510061917,-252.59870654231165,-252.69877798400412,-252.79884942569657,-252.89892086738902,-252.9989923090815,-253.09906375077398,-253.19913519246646,-253.2992066341589,-253.39927807585136,-253.49934951754383,-253.5994209592363,-253.69949240092876,-253.79956384262124,-253.8996352843137,-253.99970672600617,-254.09977816769864,-254.1998496093911,-254.29992105108357,-254.39999249277602,-254.5000639344685,-254.60013537616098,-254.70020681785343,-254.8002782595459,-254.90034970123835,-255.00042114293083,-255.1004925846233,-255.20056402631576,-255.30063546800824,-255.4007069097007,-255.50077835139317,-255.60084979308564,-255.7009212347781,-255.80099267647057,-255.90106411816302,-256.00113555985547,-256.101207001548,-256.2012784432404,-256.30134988493285,-256.4014213266254,-256.5014927683178,-256.60156421001034,-256.70163565170276,-256.8017070933952,-256.9017785350877,-257.00184997678014,-257.10192141847267,-257.2019928601651,-257.3020643018575,-257.40213574355005,-257.50220718524247,-257.602278626935,-257.7023500686274,-257.80242151031985,-257.9024929520124,-258.0025643937048,-258.10263583539734,-258.20270727708976,-258.3027787187822,-258.4028501604747,-258.50292160216713,-258.60299304385967,-258.7030644855521,-258.8031359272445,-258.90320736893705,-259.00327881062947,-259.103350252322,-259.2034216940144,-259.30349313570684,-259.4035645773994,-259.5036360190918,-259.60370746078434,-259.70377890247676,-259.8038503441692,-259.9039217858617,-260.00399322755413,-260.10406466924667,-260.2041361109391,-260.3042075526315,-260.40427899432405,-260.50435043601647,-260.604421877709,-260.7044933194014,-260.80456476109384,-260.9046362027864,-261.0047076444788,-261.10477908617133,-261.20485052786375,-261.3049219695562,-261.4049934112487,-261.50506485294113,-261.60513629463367,-261.7052077363261,-261.8052791780185,-261.90535061971104,-262.00542206140346,-262.105493503096,-262.2055649447884,-262.30563638648084,-262.4057078281734,-262.5057792698658,-262.60585071155833,-262.70592215325075,-262.8059935949432,-262.9060650366357,-263.00613647832813,-263.10620792002067,-263.2062793617131,-263.3063508034055,-263.40642224509804,-263.50649368679046,-263.606565128483,-263.7066365701754,-263.80670801186784,-263.9067794535604,-264.0068508952528,-264.10692233694533,-264.20699377863775,-264.3070652203302,-264.4071366620227,-264.50720810371513,-264.60727954540766,-264.7073509871001,-264.8074224287925,-264.90749387048504,-265.00756531217746,-265.10763675387,-265.2077081955624,-265.30777963725484,-265.4078510789474,-265.5079225206398,-265.6079939623322,-265.70806540402475,-265.8081368457172,-265.9082082874097,-266.0082797291021,-266.10835117079455,-266.2084226124871,-266.3084940541795,-266.40856549587204,-266.50863693756446,-266.6087083792569,-266.7087798209494,-266.80885126264184,-266.9089227043344,-267.0089941460268,-267.1090655877192,-267.20913702941175,-267.30920847110417,-267.4092799127967,-267.5093513544891,-267.60942279618155,-267.7094942378741,-267.8095656795665,-267.90963712125904,-268.00970856295146,-268.1097800046439,-268.2098514463364,-268.30992288802884,-268.40999432972137,-268.5100657714138,-268.6101372131062,-268.71020865479875,-268.81028009649117,-268.9103515381837,-269.0104229798761,-269.11049442156855,-269.2105658632611,-269.3106373049535,-269.41070874664604,-269.51078018833846,-269.6108516300309,-269.7109230717234,-269.81099451341584,-269.91106595510837,-270.0111373968008,-270.1112088384932,-270.21128028018575,-270.31135172187817,-270.4114231635707,-270.5114946052631,-270.61156604695555,-270.7116374886481,-270.8117089303405,-270.91178037203304,-271.01185181372546,-271.1119232554179,-271.2119946971104,-271.31206613880283,-271.41213758049537,-271.5122090221878,-271.6122804638802,-271.71235190557275,-271.81242334726517,-271.9124947889577,-272.0125662306501,-272.11263767234254,-272.2127091140351,-272.3127805557275,-272.41285199742003,-272.51292343911246,-272.6129948808049,-272.7130663224974,-272.81313776418983,-272.91320920588237,-273.0132806475748,-273.1133520892672,-273.21342353095974,-273.31349497265217,-273.4135664143447,-273.5136378560371,-273.61370929772954,-273.7137807394221,-273.8138521811145,-273.91392362280703,-274.01399506449945,-274.1140665061919,-274.2141379478844,-274.31420938957683,-274.41428083126937,-274.5143522729618,-274.6144237146542,-274.71449515634674,-274.81456659803916,-274.9146380397317,-275.0147094814241,-275.11478092311654,-275.2148523648091,-275.3149238065015,-275.41499524819403,-275.51506668988645,-275.6151381315789,-275.7152095732714,-275.81528101496383,-275.91535245665636,-276.0154238983488,-276.1154953400412,-276.21556678173374,-276.31563822342616,-276.4157096651187,-276.5157811068111,-276.61585254850354,-276.7159239901961,-276.8159954318885,-276.91606687358103,-277.01613831527345,-277.1162097569659,-277.2162811986584,-277.31635264035083,-277.41642408204336,-277.5164955237358,-277.6165669654282,-277.71663840712074,-277.81670984881316,-277.9167812905057,-278.0168527321981,-278.11692417389054,-278.2169956155831,-278.3170670572755,-278.41713849896803,-278.51720994066045,-278.61728138235287,-278.7173528240454,-278.8174242657378,-278.91749570743036,-279.0175671491228,-279.1176385908152,-279.21771003250774,-279.31778147420016,-279.4178529158927,-279.5179243575851,-279.61799579927754,-279.7180672409701,-279.8181386826625,-279.918210124355,-280.01828156604745,-280.11835300773987,-280.2184244494324,-280.3184958911248,-280.41856733281736,-280.5186387745098,-280.6187102162022,-280.71878165789474,-280.81885309958716,-280.9189245412797,-281.0189959829721,-281.11906742466454,-281.21913886635707,-281.3192103080495,-281.419281749742,-281.51935319143445,-281.61942463312687,-281.7194960748194,-281.8195675165118,-281.91963895820436,-282.0197103998968,-282.1197818415892,-282.21985328328174,-282.31992472497416,-282.4199961666667,-282.5200676083591,-282.62013905005153,-282.72021049174407,-282.8202819334365,-282.920353375129,-283.02042481682145,-283.12049625851387,-283.2205677002064,-283.3206391418988,-283.42071058359136,-283.5207820252838,-283.6208534669762,-283.72092490866874,-283.82099635036116,-283.9210677920537,-284.0211392337461,-284.12121067543853,-284.22128211713107,-284.3213535588235,-284.4214250005159,-284.52149644220844,-284.62156788390087,-284.7216393255934,-284.8217107672858,-284.92178220897824,-285.0218536506708,-285.1219250923632,-285.22199653405573,-285.32206797574815,-285.4221394174406,-285.5222108591331,-285.62228230082553,-285.72235374251807,-285.8224251842105,-285.9224966259029,-286.02256806759544,-286.12263950928786,-286.2227109509804,-286.3227823926728,-286.42285383436524,-286.5229252760578,-286.6229967177502,-286.72306815944273,-286.82313960113515,-286.9232110428276,-287.0232824845201,-287.12335392621253,-287.22342536790507,-287.3234968095975,-287.4235682512899,-287.52363969298244,-287.62371113467486,-287.7237825763674,-287.8238540180598,-287.92392545975224,-288.0239969014448,-288.1240683431372,-288.22413978482973,-288.32421122652215,-288.4242826682146,-288.5243541099071,-288.62442555159953,-288.72449699329206,-288.8245684349845,-288.9246398766769,-289.02471131836944,-289.12478276006186,-289.2248542017544,-289.3249256434468,-289.42499708513924,-289.5250685268318,-289.6251399685242,-289.72521141021673,-289.82528285190915,-289.9253542936016,-290.0254257352941,-290.1254971769865,-290.22556861867906,-290.3256400603715,-290.4257115020639,-290.52578294375644,-290.62585438544886,-290.7259258271414,-290.8259972688338,-290.92606871052624,-291.0261401522188,-291.1262115939112,-291.22628303560373,-291.32635447729615,-291.42642591898857,-291.5264973606811,-291.6265688023735,-291.72664024406606,-291.8267116857585,-291.9267831274509,-292.02685456914344,-292.12692601083586,-292.2269974525284,-292.3270688942208,-292.42714033591324,-292.52721177760577,-292.6272832192982,-292.7273546609907,-292.82742610268315,-292.92749754437557,-293.0275689860681,-293.1276404277605,-293.22771186945306,-293.3277833111455,-293.4278547528379)
rate=c(0.08997972436904551, 0.08997972436904551,0.08997972436904551,0.08997972436904551,0.08997972436904551,0.08997972436904551,0.08997972436904551,0.08997972436904551,0.08997972436904551,0.08997972436904551,0.08997972436904551,0.08997972436904551,0.08997972436904551,0.08997972436904551,0.08997972436904551,0.08997972436904551,0.08997972436904551,0.08997972436904551,0.08997972436904551,0.08997972436904551,0.08997972436904551,0.08997972436904551,0.08997972436904551,0.08995592425164162,0.08996884059560797,0.08997972436904551,0.08996884059560797,0.08996884059560797,0.08996884059560797,0.08996884059560797,0.08996884059560797,0.08997972436904551,0.08997972436904551,0.08998745931215557,0.08998822745944171,0.08999482841493717,0.09000281338454089,0.09000281338454089,0.09000281338454089,0.09000830224967296,0.09000830224967296,0.08999482841493717,0.08999482841493717,0.08999482841493717,0.09000281338454089,0.09000608313307518,0.09000830224967296,0.09001117817028395,0.09001117817028395,0.09001440120972215,0.0900211509309671,0.0900211509309671,0.0900211509309671,0.0900211509309671,0.0900211509309671,0.09002456001456828,0.09002456001456828,0.09002456001456828,0.09002456001456828,0.09002456001456828,0.0900211509309671,0.0900211509309671,0.0900211509309671,0.09002456001456828,0.09003121342905425,0.09003121342905425,0.09003121342905425,0.09003121342905425,0.09002456001456828,0.09002456001456828,0.0900211509309671,0.0900211509309671,0.09003121342905425,0.09004083890970786,0.09004083890970786,0.09004083890970786,0.09004083890970786,0.09005780488367401,0.09008755468815083,0.090075380893696,0.090075380893696,0.090075380893696,0.09009548042622972,0.09009636024262307,0.09009636024262307,0.09009636024262307,0.0901002908972973,0.0901002908972973,0.09011169770900307,0.09012993402360435,0.09012993402360435,0.09013849438043811,0.09013849438043811,0.09014029588071608,0.09014078507548352,0.09014078507548352,0.0901445781914927,0.09015048480263343,0.0901532714714624,0.09015906335062344,0.090160776990964,0.090160776990964,0.09016470949739896,0.09016722025967118,0.09017413990937331,0.09017413990937331,0.09017413990937331,0.09018128731940342,0.09019339398049331,0.09019339398049331,0.09019973312077506,0.09020645599947597,0.09021215823205139,0.09022882749344675,0.09023962646156898,0.09024176567546821,0.09026573242402555,0.09026676912361487,0.09027375694343505,0.09027904271580461,0.09029516022314546,0.09032469949011458,0.09035578520820084,0.09036322937198789,0.09037708596078044,0.09038328682609492,0.09038703770556232,0.09039604158361693,0.09040720272066,0.09042071591356216,0.09042854532542632,0.09043493926620386,0.09046912103417334,0.09048363058669252,0.09050800643658469,0.09051824138935996,0.09053872036766877,0.09055574644878582,0.09058518661150824,0.09059555535119451,0.09059821135924301,0.09061141650159768,0.09064702389552357,0.09066845400673731,0.09068906853332309,0.09070860116251368,0.09072872098795545,0.09074709307245338,0.09077481322750344,0.09080552451675877,0.09081593751062036,0.09084232448141753,0.09084538282646505,0.09087433607837014,0.09089292934766292,0.09095209914495969,0.09095916126477445,0.09099301444752775,0.0910130788109598,0.09107412117646749,0.09111304623881641,0.09112559899148287,0.09114143028402477,0.09116757697410946,0.0911778630841498,0.09118817825863867,0.09120161341871004,0.09124178442230062,0.09126217235841011,0.09127270116055569,0.09128027305402225,0.09132943908382089,0.09136637384461435,0.09141726993181029,0.09147340795668352,0.09153406200592037,0.09156587025813595,0.0915770254994196,0.09159113912527547,0.09160164273585017,0.09164215982993193,0.09167211668292796,0.0917083324319087,0.09174270631798276,0.09176945800623815,0.09182036313198313,0.09185789821271138,0.09188417107197325,0.09192994650424516,0.0919761142891013,0.09199353960831297,0.09201400681124716,0.09202998229933948,0.09205025876078958,0.09206711203298193,0.09208870151227669,0.09216387115684406,0.0922009341686159,0.09226982132700251,0.09231145014915915,0.09237960991536434,0.09239771117759649,0.0924698890694927,0.09250713231415014,0.09255832739310062,0.09258947822494913,0.09274542021403409,0.09279230800472227,0.09284394746108529,0.0928936869093673,0.09291289312095487,0.09292880023830818,0.09302326280193932,0.09306095685974046,0.09307275154909202,0.09313308986823127,0.09316600138867441,0.0932077321724838,0.09324343355745365,0.09329831657024466,0.09331880332652306,0.09335531746276807,0.09342802233330826,0.09345669915617782,0.09354016833595766,0.09356661721184241,0.09358816002307255,0.0936086871941612,0.09365268523172693,0.0936735339534928,0.09370176675606101,0.09377769267202446,0.09381726909734112,0.09385819676808319,0.0939091863012305,0.09393713256957956,0.09400732066114043,0.09404110996713103,0.09408207539513364,0.09412093656240823,0.09416541359705735,0.09422604026907289,0.09427244937509553,0.09432330591910436,0.09438830690718164,0.09443976379107348,0.0944615625817371,0.09450210923379543,0.09451471494209493,0.09455292371354437,0.09455895606567549,0.09459622957793912,0.09461864936602415,0.09466907416987438,0.09468870413038818,0.09473241287018455,0.09477785432911018,0.09483788914750045,0.09484987446063806,0.09489043918890434,0.09494276363079399,0.09497305527528377,0.0950262075990338,0.09503823579510848,0.09510062033475503,0.09512838409184786,0.09515352348913456,0.09520914973938839,0.09530030626342471,0.09533415856228362,0.09536422982074938,0.09540499004548236,0.0954603292183905,0.0955041922207433,0.09554606259709209,0.09556033726272545,0.09561493238515717,0.09566710661231695,0.09572435507591723,0.09577758552491819,0.09584065365533342,0.09591891419217609,0.09595756692226612,0.09600687299583227,0.09605574281374579,0.09609160627986818,0.09615737153913517,0.09618938377173362,0.09624896055243197,0.09631199637874485,0.09640030349537104,0.0964998803054288,0.09656470136921903,0.0966588241445521,0.09674035451861118,0.09678660171578254,0.09686577420276157,0.09703051145685765,0.09711826668397498,0.09725244550014894,0.09728671916846757,0.09739200657674676,0.09748036316709839,0.09755948663857882,0.09763498051439376,0.0977378069660474,0.09784031429239459,0.09802222817374506,0.09816635443171629,0.09835224194536343,0.09850715587350249,0.09862931966160783,0.09874315131924086,0.09897925367556495,0.0991164261366769,0.09926311374115018,0.09939905180871161,0.09960004702504005,0.09975763109482548,0.09995293126405949,0.10018453022498353,0.10037456660075317,0.10059320052257549,0.10092035692016638,0.10122162659445312,0.10153026279579838,0.10189366216255917,0.10227342068623516,0.10253423083067204,0.10281079420208455,0.10294439161462893,0.1031931656557866,0.10336323697942121,0.10346674751144083,0.10358892118054103,0.10368284107886608,0.10372791808741497,0.10374825480625716,0.10377247201983522,0.1037913968397681,0.10381324385539023,0.10382952320752856,0.10385560877199843,0.10386291082909284,0.10387655324502748,0.10385729312258973,0.1037913968397681,0.10372237127280666,0.1035910815609002,0.10339239623767815,0.10316246074580943,0.10292804248059173,0.10263302655187,0.1024230063973644,0.10207263316035967,0.10187547835276578,0.10170107040548658,0.10148568062964468,0.10132610521051277,0.10120498640088682,0.10112984963804861,0.10098673915962163,0.10088731637946902,0.10078262102540024,0.10070914296576812,0.10062129150321339,0.10056795894853846,0.10050540707848676,0.10046139775182045,0.10039070584966744,0.1003075281714269,0.10024750509169739,0.10018100580957874,0.10012847677689807,0.1000596173470677,0.09998406685395253,0.09990087235688222,0.09983923923943991,0.09975763109482548,0.09972864618386876,0.09968868490209146,0.09961925431584562,0.09956545919341475,0.0994817621775743,0.09944816937157522,0.09940089637242155,0.09937349427391301,0.09935209390316954,0.09931711955565761,0.09928736307835923,0.09928736307835923,0.0992443610404207,0.09920447197789868,0.09918770420179024,0.09916570985172463,0.09915745858462084,0.0991164261366769,0.0991067559573151,0.09909030199918577,0.09908865897133304,0.0990638581712883,0.09905256355975817,0.09904994519934603,0.09904025908866004,0.09902034959669195,0.09900992776947597,0.09900992776947597,0.09900555799572866,0.09899267749859536,0.09898761552435537,0.09896574379165181,0.0989618526166671,0.09895616153094985,0.09895257019711412,0.09895134786169744,0.09894692793673096,0.0989494992431858,0.0989494992431858,0.09894692793673096,0.09894692793673096,0.09893183089856872,0.09891553062487356,0.09891340610801862,0.09890081153725164,0.0988877330109802,0.09887798816082312,0.09886803061586644,0.09886803061586644,0.09885868955308669,0.0988582521273523,0.09885709639784312,0.09885543549128664,0.09885543549128664,0.09885162134102403,0.09885543549128664,0.09885543549128664,0.09885162134102403,0.09885162134102403,0.09885162134102403,0.09884808751897742,0.0988435210962802,0.09882594546344502,0.09880712563352272,0.09880712563352272,0.09880712563352272,0.09880535798542775,0.09880168846601696,0.09880168846601696,0.09880168846601696,0.09880016300427094,0.09879754252940423,0.09879478609208504,0.09878899314214823,0.09878899314214823,0.09878899314214823,0.09877735862014189,0.09877231466752648,0.09877231466752648,0.09876474422838355,0.09876474422838355,0.09875576617281703,0.09875576617281703,0.09874862395393809,0.09874862395393809,0.09874862395393809,0.09875576617281703,0.09875576617281703,0.09875576617281703,0.09874862395393809,0.09874862395393809,0.09874862395393809,0.09874862395393809,0.09874862395393809,0.09874862395393809,0.09874862395393809,0.09874862395393809,0.09876474422838355,0.09876474422838355,0.09876474422838355,0.09876474422838355,0.09877231466752648,0.09877231466752648,0.09877231466752648,0.09877735862014189,0.09877735862014189,0.09877735862014189,0.09877735862014189,0.09878062032911256,0.09877735862014189,0.09877735862014189,0.09878062032911256,0.09878062032911256,0.09878062032911256,0.09877735862014189,0.09877735862014189,0.09877735862014189,0.09877735862014189,0.09877735862014189,0.09875576617281703,0.09874315131924086,0.09874044808651067,0.0987239520734999,0.09871025735620126,0.09868265874610713,0.09867645273515073,0.09867268575204827,0.09866761562458203,0.09866247399927575,0.09866198857175712,0.09866198857175712,0.09866198857175712,0.09865261742201924,0.09865261742201924,0.09865261742201924,0.09865158092527793,0.09865158092527793,0.09865261742201924,0.09865261742201924,0.09865261742201924,0.09865261742201924,0.09865261742201924,0.09865261742201924,0.09865261742201924,0.09865261742201924,0.09865158092527793,0.09864812419122176,0.09864812419122176,0.09864588775106709,0.09864588775106709,0.09864495524892242,0.09864495524892242,0.09864495524892242,0.09864495524892242,0.09864495524892242,0.09864495524892242,0.09864495524892242,0.09864495524892242,0.09864495524892242,0.09864495524892242,0.09864495524892242,0.09864495524892242,0.09864495524892242,0.09864495524892242,0.09864495524892242,0.09864495524892242,0.09864588775106709,0.09864588775106709,0.09864495524892242,0.09864495524892242,0.09864495524892242,0.09864588775106709,0.09864588775106709,0.09864495524892242,0.09864495524892242,0.09864588775106709,0.09864588775106709,0.09864588775106709,0.09864588775106709,0.09864495524892242,0.09864443352536874,0.09864443352536874,0.09864443352536874,0.09864443352536874,0.09864443352536874,0.09864443352536874,0.09864443352536874,0.09864272676964456,0.09864272676964456,0.09864443352536874,0.09864443352536874,0.09864443352536874,0.09864443352536874,0.09864443352536874,0.09864495524892242,0.09864495524892242,0.09864495524892242,0.09864495524892242,0.09864495524892242,0.09864443352536874,0.09864443352536874,0.09864443352536874,0.09864443352536874,0.09864443352536874,0.09864443352536874,0.09864495524892242,0.09864495524892242,0.09864495524892242,0.09864588775106709,0.09864588775106709,0.09864588775106709,0.09865158092527793,0.09865261742201924,0.09865261742201924,0.09865261742201924,0.09865261742201924,0.09865261742201924,0.09865261742201924,0.09865261742201924,0.09865404924358406,0.09865827394629996,0.0986614239285247,0.09866247399927575,0.09866247399927575,0.09866247399927575,0.09866247399927575,0.09866358575415252,0.09867268575204827,0.09867601761920541,0.09867601761920541,0.09867601761920541,0.09867645273515073,0.09867645273515073,0.09868265874610713,0.09868881284027362,0.09868881284027362,0.09868265874610713,0.09868881284027362,0.09871025735620126,0.09871280426980286,0.0987200680476976,0.0987239520734999,0.0987239520734999,0.09873279204283443,0.09874380656799636,0.09874862395393809,0.09875576617281703,0.09875576617281703,0.09876474422838355,0.09877231466752648,0.09877231466752648,0.09877231466752648,0.09877231466752648,0.09877231466752648,0.09877231466752648,0.09877231466752648,0.09878062032911256,0.09878062032911256,0.09878899314214823,0.09878899314214823,0.09878899314214823,0.09878899314214823,0.09880016300427094,0.09880390320954627,0.09880390320954627,0.09880610387035726,0.098808541672428,0.09880712563352272,0.09880712563352272,0.098808541672428,0.098808541672428,0.09884461027270186,0.09884808751897742,0.09884808751897742,0.09884808751897742,0.09884808751897742,0.09885162134102403,0.09885162134102403,0.09885432421678325,0.09885432421678325,0.09885543549128664,0.09885543549128664,0.09885543549128664,0.09885709639784312,0.0988582521273523,0.09885868955308669,0.09885868955308669,0.09886044270383383,0.09885868955308669,0.09886719629617163,0.09886719629617163,0.0988732678079681,0.0988732678079681,0.0988732678079681,0.0988732678079681,0.09887798816082312,0.09887798816082312,0.09887798816082312,0.09887798816082312,0.09887798816082312,0.09887798816082312,0.09887798816082312,0.0988804944644267,0.09887798816082312,0.09887798816082312,0.09887544004706272,0.0988804944644267,0.0988804944644267,0.09888284086998475,0.09888395701600186,0.0988877330109802,0.09888395701600186,0.09888395701600186,0.09888395701600186,0.09888395701600186,0.0988804944644267,0.09888284086998475,0.09888284086998475,0.09888284086998475,0.09888395701600186,0.0988877330109802,0.0988877330109802,0.0988877330109802,0.0988877330109802,0.0988877330109802,0.09889466473055027,0.09890784215382867,0.09890081153725164,0.09890081153725164,0.09890081153725164,0.09890081153725164,0.09890081153725164,0.09890081153725164,0.09890081153725164,0.09890081153725164,0.09890784215382867,0.09890784215382867,0.09890784215382867,0.09891340610801862,0.09893183089856872,0.09893982602897258,0.09894469154195869,0.09894692793673096,0.09894692793673096,0.0989494992431858,0.0989494992431858,0.09894692793673096,0.0989494992431858,0.09895257019711412,0.09895616153094985,0.0989593850197174,0.09896239949826284,0.09897254057488604,0.09897925367556495,0.09899267749859536,0.09900017757533652,0.09900845929425298,0.09902034959669195,0.09902922328822071,0.09903488451712823,0.09903488451712823,0.09903488451712823,0.0990432182766047,0.09905327979361425,0.09907043302371464,0.09907998946257981,0.09909030199918577,0.0991067559573151,0.0991164261366769,0.09912699304869982,0.09915745858462084,0.09918770420179024,0.0991940344246007,0.09921856063662907,0.09923906949180152,0.09925515412289898,0.09928736307835923,0.09930563817702057,0.09932916099607444,0.09936690687482308,0.09940375371039048,0.0994384593783647,0.09947171233560761,0.09951573470772648,0.09955557054203808,0.09957019775852781,0.0995920152871157,0.09962333891649047,0.09965215894033097,0.09967112276942652,0.09969650769950963,0.09972087666716048,0.09975763109482548,0.09982266597188476,0.09988298830200179,0.09993998087875611,0.10001910939818878,0.10008342463376592,0.10017567516114924,0.10027556385607199,0.10039070584966744,0.10050039860936971,0.10063961996313911,0.10075029514455744,0.10082964521830402,0.10092554036200677,0.1009725949034248,0.10100630332816776,0.10101942198482107,0.10103194368463586,0.10106215394986609,0.10108877472486949,0.10111215343644303,0.10112984963804861,0.10113758377677393,0.10115928498660055,0.10118094634623999,0.10119886452997391,0.10120498640088682,0.10122162659445312,0.10122404181634148,0.10123090729993357,0.10124554583610096,0.10125666455473374,0.10127988691644933,0.10132227264091374,0.10134411310266705,0.10135757291829212,0.10138342119738655,0.10139134555509298,0.10143316278916956,0.10147151000682952,0.1014953196833856,0.10151194766736263,0.10153592701890024,0.10159237190898018,0.10167533526544109,0.10172246075294901,0.10174379294185834,0.10181382768637205,0.10188451161824368,0.10193193752287444,0.10204081121785098,0.1021227625850101,0.10222978053383822,0.10235245389028738,0.1025340519619762,0.10266592650919412,0.10286768257555653,0.10299665671783778,0.10324681042974987,0.10350597240349682,0.10375852469912175,0.10396584723357329,0.10416856504321037,0.10436293905520336,0.10457807732555202,0.10485184545808032,0.10521674701409012,0.10569275154635135,0.1063567532861526,0.10705987368142236,0.10771487483120358,0.10849982276382605,0.10918888843761229,0.10988672606351993,0.1106044751575638,0.11143296210377966,0.11219851844758083,0.11304237469009505,0.11448937632534828,0.11568218039091155,0.11739264986764811,0.12004039038981765,0.12328702901233068,0.1291790163483296,0.13516817658007732,0.14294794357506424,0.15804874916165695,0.16898165777610952,0.17858714704618348,0.18410060386635418,0.18986078685459495,0.19452682519216768,0.2015436577629185,0.2037619943467507,0.20645162071380813,0.20817641617596022,0.21023130387213598,0.21210425006950584,0.21371271258955427,0.21578122227511093,0.2163024910168094,0.21663184850342512,0.2166787770439928,0.21768183726362458,0.21843913877183851,0.21877576927360187,0.2188277454597468,0.2188277454597468,0.21906512367315312,0.21906512367315312,0.21906512367315312,0.2188277454597468,0.21917917575928278,0.2188277454597468,0.2188277454597468,0.2188277454597468,0.2188277454597468,0.2188277454597468)
minHPD=c(0.02485312057996207, 0.02485312057996207,0.02485312057996207,0.02485312057996207,0.02485312057996207,0.02485312057996207,0.02485312057996207,0.02485312057996207,0.02485312057996207,0.02485312057996207,0.02485312057996207,0.02485312057996207,0.02485312057996207,0.02485312057996207,0.02485312057996207,0.02485312057996207,0.02485312057996207,0.02485312057996207,0.02485312057996207,0.02485312057996207,0.02485312057996207,0.024871343765716623,0.024871343765716623,0.024871343765716623,0.02618378114079272,0.02618378114079272,0.026186190610608368,0.026186190610608368,0.026186190610608368,0.026186190610608368,0.02622853972457904,0.02509124482110937,0.02509124482110937,0.02509124482110937,0.02509124482110937,0.02618378114079272,0.02622853972457904,0.02622853972457904,0.02622853972457904,0.02622853972457904,0.02622853972457904,0.026159452259734418,0.026159452259734418,0.02622853972457904,0.02622853972457904,0.02622853972457904,0.02622853972457904,0.02622853972457904,0.026240689959399575,0.026240689959399575,0.026159452259734418,0.026159452259734418,0.026159452259734418,0.026159452259734418,0.026159452259734418,0.0252417752310794,0.0252417752310794,0.0252417752310794,0.0252417752310794,0.0252417752310794,0.026504810320767094,0.026504810320767094,0.026504810320767094,0.02534436424798212,0.02534436424798212,0.02534436424798212,0.025767982728045615,0.025767982728045615,0.025767982728045615,0.025767982728045615,0.025767982728045615,0.025767982728045615,0.02583530716990654,0.02583530716990654,0.02583530716990654,0.025767982728045615,0.025767982728045615,0.025767982728045615,0.02583530716990654,0.02583530716990654,0.02583530716990654,0.02583530716990654,0.02583530716990654,0.02583530716990654,0.02583530716990654,0.02583530716990654,0.02583530716990654,0.02583530716990654,0.025909377297774566,0.02583530716990654,0.025909377297774566,0.025909377297774566,0.025909377297774566,0.02583530716990654,0.02583530716990654,0.02583530716990654,0.02583530716990654,0.02583530716990654,0.02583530716990654,0.027138652118453607,0.027138652118453607,0.027138652118453607,0.027138652118453607,0.027138652118453607,0.027138652118453607,0.027138652118453607,0.027138652118453607,0.027138652118453607,0.027138652118453607,0.027138652118453607,0.027138652118453607,0.027138652118453607,0.027138652118453607,0.02618378114079272,0.027243187047753713,0.027204908472519974,0.02732054268611506,0.02732054268611506,0.027390076767337936,0.027390076767337936,0.027283294087114406,0.027390076767337936,0.027390076767337936,0.027390076767337936,0.027390076767337936,0.02732054268611506,0.02732054268611506,0.027390076767337936,0.027390076767337936,0.02732054268611506,0.027390076767337936,0.028334872884000557,0.027390076767337936,0.027390076767337936,0.028334872884000557,0.028334872884000557,0.0276069230442581,0.027390076767337936,0.027390076767337936,0.028360143567371564,0.028360143567371564,0.028334872884000557,0.028445218394008213,0.028445218394008213,0.028445218394008213,0.028334872884000557,0.028334872884000557,0.028334872884000557,0.028334872884000557,0.028334872884000557,0.028334872884000557,0.028445218394008213,0.028445218394008213,0.028360143567371564,0.028360143567371564,0.028360143567371564,0.028334872884000557,0.028360143567371564,0.028334872884000557,0.029898149276025583,0.028334872884000557,0.028360143567371564,0.028334872884000557,0.029929481649457447,0.02997795590725056,0.028334872884000557,0.028445218394008213,0.02997795590725056,0.02997795590725056,0.02997795590725056,0.02997795590725056,0.030013230796136922,0.02997795590725056,0.0295055036772042,0.030163844731579632,0.030191408747661786,0.030191408747661786,0.030163844731579632,0.030163844731579632,0.02990238626169317,0.03035458231430012,0.030013230796136922,0.030013230796136922,0.030013230796136922,0.030459245922053207,0.02993558904275254,0.02997795590725056,0.02997795590725056,0.02997795590725056,0.030163844731579632,0.030191408747661786,0.03035458231430012,0.030307008435541436,0.03035458231430012,0.030459245922053207,0.030489983418407016,0.031237194317434987,0.03134376741811592,0.03134376741811592,0.03134376741811592,0.03150920251041658,0.03154652843764013,0.031612334251334015,0.03159978673912125,0.03159978673912125,0.03254842262363249,0.03254842262363249,0.032662994069600576,0.032662994069600576,0.03254842262363249,0.032556690666225574,0.032662994069600576,0.03254842262363249,0.03254842262363249,0.03250244529879512,0.03250244529879512,0.03250244529879512,0.032469786110035634,0.03250244529879512,0.03250244529879512,0.03254842262363249,0.03225012638628068,0.03225012638628068,0.032682747676082625,0.03254842262363249,0.03225012638628068,0.03250244529879512,0.03225012638628068,0.03225012638628068,0.03225012638628068,0.03225012638628068,0.03254842262363249,0.031674134015240815,0.03159978673912125,0.03134376741811592,0.03134376741811592,0.03134376741811592,0.03134376741811592,0.03134376741811592,0.03143021558453895,0.03134376741811592,0.0313521896226654,0.03159978673912125,0.03348894004444811,0.03337895092571925,0.03347582472132673,0.034238401512330145,0.03347582472132673,0.03347582472132673,0.033406527033516466,0.033406527033516466,0.033547124970417744,0.03348894004444811,0.033406527033516466,0.033406527033516466,0.033406527033516466,0.033406527033516466,0.032682747676082625,0.032682747676082625,0.03250244529879512,0.03250244529879512,0.03250244529879512,0.03250244529879512,0.03225012638628068,0.032662994069600576,0.033406527033516466,0.033406527033516466,0.033406527033516466,0.032729984648651775,0.032579455482921175,0.03250244529879512,0.03250244529879512,0.03159978673912125,0.0313521896226654,0.03348894004444811,0.03347582472132673,0.032729984648651775,0.032662994069600576,0.03261043932880624,0.032662994069600576,0.03225012638628068,0.0313521896226654,0.030759393921567173,0.030491528797357104,0.030013766322768184,0.02853116818022807,0.02853116818022807,0.02853116818022807,0.02853116818022807,0.02853116818022807,0.028474669987597102,0.02780176333724471,0.02853116818022807,0.02853116818022807,0.026255324377327055,0.025048597376039514,0.02202630086518992,0.022376545269600482,0.02202630086518992,0.022376545269600482,0.020529502009163474,0.025776387651024312,0.021214806101132234,0.02674363492011153,0.02656609411812698,0.02558989578937964,0.02558989578937964,0.024708951200383977,0.028474669987597102,0.028474669987597102,0.028474669987597102,0.02656609411812698,0.028474669987597102,0.028474669987597102,0.028474669987597102,0.028816183527576263,0.02862015486828967,0.03250244529879512,0.03250244529879512,0.03250244529879512,0.03250244529879512,0.03250244529879512,0.034238401512330145,0.03261043932880624,0.035566378496038616,0.03874823568892761,0.043163487891196325,0.03806704047322828,0.04691277524924745,0.043163487891196325,0.038136332761941005,0.04823108908524598,0.06598528344643846,0.06652722817215026,0.06598528344643846,0.06721252690837347,0.06692980596632103,0.06692980596632103,0.06859577957434732,0.06859577957434732,0.06950462751291842,0.06975003936908701,0.0706644476448585,0.0706644476448585,0.06713551326477295,0.06666650886694485,0.06713551326477295,0.0706644476448585,0.06713551326477295,0.07017298438424877,0.06712051127782623,0.06907223280467024,0.07055613175236444,0.0664939806616718,0.06666650886694485,0.06859577957434732,0.06666650886694485,0.06666650886694485,0.06666650886694485,0.06610438678665945,0.06610438678665945,0.06692980596632103,0.06610438678665945,0.06610438678665945,0.06712051127782623,0.06610438678665945,0.06610438678665945,0.06364620072554143,0.0664939806616718,0.06555615291866329,0.0642410038135977,0.06605155410304815,0.06364620072554143,0.06313504066999615,0.06313504066999615,0.06390751150626178,0.06555615291866329,0.06568923196536747,0.06907223280467024,0.06605155410304815,0.06692980596632103,0.06985814045965874,0.07126814347513696,0.0710367864160554,0.07107369642158114,0.07185009299167974,0.07185009299167974,0.0710367864160554,0.0718160262673301,0.0718160262673301,0.07196187212005718,0.0738903242405765,0.07323663733707128,0.07323663733707128,0.07384878760600004,0.0738903242405765,0.0738903242405765,0.0738903242405765,0.0718160262673301,0.0718160262673301,0.0727057348587972,0.0727057348587972,0.0727057348587972,0.07323663733707128,0.07323663733707128,0.07332701821039482,0.07332701821039482,0.07353022777734038,0.07384878760600004,0.07384878760600004,0.0738903242405765,0.07384878760600004,0.0738903242405765,0.0738903242405765,0.07391626994941787,0.0738903242405765,0.0738903242405765,0.0738903242405765,0.0738903242405765,0.0738903242405765,0.07391626994941787,0.07384878760600004,0.0738903242405765,0.0738903242405765,0.07391626994941787,0.07384878760600004,0.0738903242405765,0.0738903242405765,0.0738903242405765,0.07384878760600004,0.0738903242405765,0.0738903242405765,0.0738903242405765,0.0738903242405765,0.0739011907302288,0.0739011907302288,0.0738903242405765,0.0738903242405765,0.0738903242405765,0.0738903242405765,0.07391626994941787,0.07391626994941787,0.07409641034379534,0.07409641034379534,0.07409641034379534,0.0738903242405765,0.0738903242405765,0.0738903242405765,0.0738903242405765,0.0738903242405765,0.0739011907302288,0.07391626994941787,0.0738903242405765,0.0738903242405765,0.0738903242405765,0.0738903242405765,0.0738903242405765,0.0738903242405765,0.07427034733988686,0.07427034733988686,0.07427034733988686,0.07427034733988686,0.07427034733988686,0.07427034733988686,0.07427034733988686,0.07432105844075901,0.07432105844075901,0.07432105844075901,0.0738903242405765,0.0738903242405765,0.0738903242405765,0.0738903242405765,0.0738903242405765,0.0738903242405765,0.0738903242405765,0.0738903242405765,0.0738903242405765,0.0738903242405765,0.0738903242405765,0.0738903242405765,0.07391626994941787,0.07461785885604644,0.07461785885604644,0.07457825162313796,0.07461785885604644,0.07461785885604644,0.07461785885604644,0.07461785885604644,0.07453697607310937,0.07453697607310937,0.07453697607310937,0.07453697607310937,0.07453697607310937,0.07453697607310937,0.07453697607310937,0.07453697607310937,0.07453697607310937,0.07453697607310937,0.07384878760600004,0.07384878760600004,0.0738903242405765,0.0738903242405765,0.0739011907302288,0.0738903242405765,0.0738903242405765,0.07488622939278977,0.07488622939278977,0.07488622939278977,0.07488622939278977,0.07488622939278977,0.07488622939278977,0.07384878760600004,0.07384878760600004,0.07384878760600004,0.0738903242405765,0.0738903242405765,0.07384878760600004,0.07384878760600004,0.07384878760600004,0.07384878760600004,0.0738903242405765,0.0738903242405765,0.0738903242405765,0.0738903242405765,0.0738903242405765,0.0738903242405765,0.0738903242405765,0.0739011907302288,0.0739011907302288,0.0738903242405765,0.0738903242405765,0.0738903242405765,0.0738903242405765,0.0738903242405765,0.0738903242405765,0.0738903242405765,0.0739011907302288,0.0739011907302288,0.0739011907302288,0.0739011907302288,0.0739011907302288,0.0739011907302288,0.0739011907302288,0.0739011907302288,0.0739011907302288,0.07391626994941787,0.0739011907302288,0.07391626994941787,0.07391626994941787,0.07391626994941787,0.07391626994941787,0.07391626994941787,0.07391626994941787,0.07391626994941787,0.07391626994941787,0.07391626994941787,0.07391626994941787,0.07391626994941787,0.07391626994941787,0.07391626994941787,0.07391626994941787,0.07391626994941787,0.07391626994941787,0.07391626994941787,0.07391626994941787,0.07391626994941787,0.07391626994941787,0.0738903242405765,0.0738903242405765,0.0738903242405765,0.0738903242405765,0.0738903242405765,0.0738903242405765,0.0738903242405765,0.0738903242405765,0.0738903242405765,0.0738903242405765,0.0738903242405765,0.07391626994941787,0.07391626994941787,0.07391626994941787,0.07391626994941787,0.07391626994941787,0.07391626994941787,0.07391626994941787,0.07391626994941787,0.07391626994941787,0.0738903242405765,0.0738903242405765,0.0738903242405765,0.0738903242405765,0.0738903242405765,0.0738903242405765,0.0738903242405765,0.0738903242405765,0.0738903242405765,0.0738903242405765,0.0738903242405765,0.07391626994941787,0.07391626994941787,0.07391626994941787,0.0738903242405765,0.07384878760600004,0.07384878760600004,0.07384878760600004,0.07384878760600004,0.07384878760600004,0.07384878760600004,0.07384878760600004,0.07384878760600004,0.07371882702780737,0.07370191863544792,0.07370191863544792,0.0738903242405765,0.0738903242405765,0.0739011907302288,0.0738903242405765,0.0739011907302288,0.0738903242405765,0.0738903242405765,0.0738903242405765,0.0738903242405765,0.0738903242405765,0.0738903242405765,0.0738903242405765,0.07384878760600004,0.07384878760600004,0.07461785885604644,0.07457825162313796,0.07457825162313796,0.07457825162313796,0.07457825162313796,0.07457825162313796,0.07457825162313796,0.07457825162313796,0.07461785885604644,0.07461785885604644,0.07461785885604644,0.07461785885604644,0.07461785885604644,0.07457825162313796,0.07455398281159689,0.07457825162313796,0.07457825162313796,0.07462461233640671,0.07461785885604644,0.07461785885604644,0.07461785885604644,0.07461785885604644,0.07461785885604644,0.07455398281159689,0.07457825162313796,0.07457825162313796,0.07457825162313796,0.07457825162313796,0.07457825162313796,0.07455398281159689,0.07488622939278977,0.07488622939278977,0.07488622939278977,0.07488622939278977,0.07488622939278977,0.07427034733988686,0.07427034733988686,0.07421367441095998,0.07421367441095998,0.07421367441095998,0.0738903242405765,0.07427794207916111,0.07427794207916111,0.07427034733988686,0.07427034733988686,0.07427034733988686,0.07427034733988686,0.07411033701082086,0.07411033701082086,0.07411033701082086,0.07411033701082086,0.07409641034379534,0.07409641034379534,0.07409641034379534,0.0738903242405765,0.07403194531185607,0.07403194531185607,0.07403194531185607,0.07400797979051973,0.07400797979051973,0.07400797979051973,0.0739876841567368,0.07397320618444526,0.07396179816618526,0.07396179816618526,0.07391626994941787,0.07391626994941787,0.07391626994941787,0.07391626994941787,0.07391626994941787,0.07391626994941787,0.07391626994941787,0.07391626994941787,0.07391626994941787,0.07391626994941787,0.07391626994941787,0.07391626994941787,0.07391626994941787,0.07391626994941787,0.07391626994941787,0.07391626994941787,0.0738903242405765,0.0738903242405765,0.0738903242405765,0.0738903242405765,0.0738903242405765,0.0738903242405765,0.0738903242405765,0.0738903242405765,0.0738903242405765,0.07384878760600004,0.0738903242405765,0.0738903242405765,0.0738903242405765,0.0738903242405765,0.07384878760600004,0.07391626994941787,0.07391626994941787,0.07391626994941787,0.0739011907302288,0.07384878760600004,0.0738903242405765,0.0738903242405765,0.0738903242405765,0.0738903242405765,0.0738903242405765,0.0738903242405765,0.07391626994941787,0.0739011907302288,0.0738903242405765,0.07384878760600004,0.0738903242405765,0.07391626994941787,0.07391626994941787,0.0739011907302288,0.0738903242405765,0.0738903242405765,0.07358360172849385,0.07332120332921459,0.07370191863544792,0.0738903242405765,0.0727057348587972,0.07397320618444526,0.07397320618444526,0.0739011907302288,0.0738903242405765,0.07358360172849385,0.07370191863544792,0.07370191863544792,0.07391626994941787,0.0739011907302288,0.07370191863544792,0.0738903242405765,0.0727057348587972,0.0718160262673301,0.0718160262673301,0.0718160262673301,0.07107845382811297,0.0710367864160554,0.07053581007380273,0.07122170390489276,0.0706644476448585,0.07087870670115336,0.07015063443497126,0.0686489361842318,0.06713551326477295,0.07055613175236444,0.06880630465869443,0.06411448182199102,0.06390751150626178,0.06713551326477295,0.06266529630613188,0.06713551326477295,0.06737604093637527,0.06737604093637527,0.06692980596632103,0.06666650886694485,0.06737604093637527,0.0671599278336955,0.0671599278336955,0.06692980596632103,0.06737604093637527,0.06737604093637527,0.06692980596632103,0.06692980596632103,0.06740185815660198,0.0671599278336955,0.06859577957434732,0.06737604093637527,0.0671599278336955,0.06692980596632103,0.06390751150626178,0.06737604093637527,0.0671599278336955,0.06666650886694485,0.06666650886694485,0.0671599278336955,0.06666650886694485,0.06666650886694485,0.06666650886694485,0.06731009542078628,0.06731009542078628,0.06692980596632103,0.06859577957434732,0.0671599278336955,0.0671599278336955,0.06692980596632103,0.06666650886694485,0.06692980596632103,0.0671599278336955,0.0686489361842318,0.06666650886694485,0.06731009542078628,0.06740185815660198,0.06731009542078628,0.0688266529646512,0.06731009542078628,0.06880630465869443,0.06767320781168286,0.06859577957434732,0.06666650886694485,0.06666650886694485,0.06666650886694485,0.06880630465869443,0.06666650886694485,0.06859577957434732,0.06731009542078628,0.06859577957434732,0.06296390663781333,0.06859577957434732,0.06666650886694485,0.06666650886694485,0.06666650886694485,0.06859577957434732,0.06859577957434732,0.06692980596632103,0.06266529630613188,0.06666650886694485,0.06913695050990076,0.06950462751291842,0.06731009542078628,0.07061305297108089,0.06907223280467024,0.06266529630613188,0.06907223280467024,0.06913695050990076,0.06975003936908701,0.07017298438424877,0.07088563785884051,0.07088563785884051,0.07088563785884051,0.07107845382811297,0.07186527966363505,0.07209019455988899,0.07088563785884051,0.06767320781168286,0.07088563785884051,0.07140857585180302,0.07140857585180302,0.07140857585180302,0.07017298438424877,0.07140857585180302,0.07140857585180302,0.07017298438424877,0.07140857585180302,0.07017298438424877,0.07140857585180302,0.07140857585180302,0.0716005007785337,0.0716005007785337,0.07017298438424877,0.07140857585180302,0.07140857585180302,0.07186527966363505,0.07140857585180302,0.0716005007785337,0.0716005007785337,0.07140857585180302,0.07140857585180302,0.07140857585180302,0.07140857585180302,0.07140857585180302)
maxHPD=c(0.11887974204401663, 0.11887974204401663,0.11887974204401663,0.11887974204401663,0.11887974204401663,0.11887974204401663,0.11887974204401663,0.11887974204401663,0.11887974204401663,0.11887974204401663,0.11887974204401663,0.11887974204401663,0.11887974204401663,0.11887974204401663,0.11887974204401663,0.11887974204401663,0.11887974204401663,0.11887974204401663,0.11887974204401663,0.11887974204401663,0.11887974204401663,0.11893472240851863,0.11893472240851863,0.11887974204401663,0.12009101129597015,0.12009101129597015,0.12009101129597015,0.12009101129597015,0.12009101129597015,0.12009101129597015,0.12009101129597015,0.11893472240851863,0.11893472240851863,0.11893472240851863,0.11893472240851863,0.11992249032424701,0.119943626516675,0.119943626516675,0.119943626516675,0.119943626516675,0.119943626516675,0.11982401248867373,0.11982401248867373,0.11992249032424701,0.11992249032424701,0.11992249032424701,0.11992249032424701,0.11992249032424701,0.11992249032424701,0.11992249032424701,0.11982401248867373,0.11982401248867373,0.11982401248867373,0.11982401248867373,0.11982401248867373,0.11887974204401663,0.11887974204401663,0.11887974204401663,0.11887974204401663,0.11887974204401663,0.12009101129597015,0.12009101129597015,0.12009101129597015,0.11887974204401663,0.11886832345442394,0.11886832345442394,0.11924241108121782,0.11924241108121782,0.11924241108121782,0.11924241108121782,0.11924241108121782,0.11924241108121782,0.11924241108121782,0.11924241108121782,0.11924241108121782,0.11910553621000257,0.11910553621000257,0.11910553621000257,0.11910553621000257,0.11910553621000257,0.11910553621000257,0.11910553621000257,0.11910553621000257,0.1190481558521847,0.1190481558521847,0.1190749062569589,0.11901523097660885,0.11901523097660885,0.1190749062569589,0.11901523097660885,0.1190481558521847,0.1190481558521847,0.1190481558521847,0.11893472240851863,0.11887974204401663,0.11887974204401663,0.11887974204401663,0.11887974204401663,0.11887974204401663,0.12013901456169533,0.12013901456169533,0.12009101129597015,0.12009101129597015,0.12009101129597015,0.12009101129597015,0.12009101129597015,0.12009101129597015,0.12013901456169533,0.12013901456169533,0.12013901456169533,0.12013901456169533,0.12013901456169533,0.12013901456169533,0.11910553621000257,0.12009101129597015,0.12009101129597015,0.12009101129597015,0.12009101129597015,0.12013901456169533,0.12013901456169533,0.12009101129597015,0.12013901456169533,0.12009050686541536,0.12009050686541536,0.12003486369323611,0.11992249032424701,0.119943626516675,0.12003486369323611,0.12003486369323611,0.11992249032424701,0.119943626516675,0.12085097669709394,0.11992249032424701,0.11992249032424701,0.12085097669709394,0.12085097669709394,0.12009101129597015,0.119943626516675,0.119943626516675,0.12085097669709394,0.12083110164721525,0.12077926179219987,0.12082116145838125,0.12082116145838125,0.12074338048930135,0.12060868936519177,0.12060868936519177,0.12060868936519177,0.12057614660900164,0.12057614660900164,0.12053387820811985,0.12056723083999765,0.12056723083999765,0.12040151522854092,0.12040319664654918,0.12040319664654918,0.12040319664654918,0.12040319664654918,0.12040319664654918,0.12182602228497252,0.12022008000669136,0.12022008000669136,0.12013901456169533,0.12181429818022015,0.12182602228497252,0.12013901456169533,0.1202455925878692,0.12181429818022015,0.12181429818022015,0.12181429818022015,0.12181429818022015,0.12182602228497252,0.12181429818022015,0.12125386773916932,0.12182602228497252,0.12182602228497252,0.12182602228497252,0.12182602228497252,0.12182602228497252,0.12146771379993869,0.12182602228497252,0.1214581285836511,0.1214581285836511,0.1214581285836511,0.12186352923294178,0.12125386773916932,0.12120279238277491,0.12123122296282723,0.12119030140878398,0.12125386773916932,0.12125386773916932,0.12146771379993869,0.12146771379993869,0.12146771379993869,0.12146771379993869,0.12146771379993869,0.1221642025035211,0.1221642025035211,0.12203650276577953,0.12205298287829995,0.1221642025035211,0.1221642025035211,0.1221642025035211,0.1221642025035211,0.12210935938798925,0.12294469579583336,0.12294469579583336,0.12308779841024725,0.12308779841024725,0.12294469579583336,0.12302847312111069,0.12308779841024725,0.12302847312111069,0.12302847312111069,0.12302847312111069,0.12308779841024725,0.12308779841024725,0.12308779841024725,0.12308779841024725,0.12308779841024725,0.12308779841024725,0.12291512381650642,0.12307507475781877,0.12357446450040468,0.12376455188124838,0.12355225408753634,0.12376455188124838,0.1236337206200351,0.12373321450356083,0.1236337206200351,0.12373321450356083,0.12428848660326028,0.12357446450040468,0.1236337206200351,0.12355225408753634,0.12355225408753634,0.12373321450356083,0.12376455188124838,0.12388747691937314,0.12419229131741757,0.12415986508121885,0.12428848660326028,0.12479589781138423,0.1268720522183197,0.12672209111679728,0.1268720522183197,0.12767038686138057,0.12707771276703778,0.12713749343885353,0.12713749343885353,0.12722521549937885,0.12761977388755044,0.12761977388755044,0.12761977388755044,0.12767038686138057,0.12773571768338754,0.1280027831750099,0.12761977388755044,0.12761977388755044,0.12761977388755044,0.12761977388755044,0.12773571768338754,0.1280027831750099,0.12799762010561486,0.12855914268965565,0.12940550005635962,0.12957938168023247,0.1297327344999387,0.12940550005635962,0.12940550005635962,0.12940550005635962,0.12957938168023247,0.12940550005635962,0.12940550005635962,0.13188638322393556,0.13188638322393556,0.13146812980439168,0.13146812980439168,0.13148829668137582,0.13188638322393556,0.13188638322393556,0.13225279416779034,0.13201511497264365,0.1323233105651053,0.13233911156609426,0.13146812980439168,0.13214612221376043,0.13288826973349147,0.13353922193615814,0.1350551033406204,0.13646889331554204,0.13805111336410864,0.14046600463837083,0.142721672461469,0.14273172706733323,0.1439060293480162,0.1447486298337767,0.1522593307271602,0.1567895256800962,0.1668283579116839,0.17033196377328286,0.18396557447010992,0.18561007483183922,0.19839987494116013,0.20607513775272754,0.21175016697721397,0.2228544209153115,0.22834524576027926,0.23979760217392598,0.24788493977773426,0.25231693844811914,0.25450446339485305,0.2617168599064999,0.2684416998263771,0.27237693215578285,0.2804788153731024,0.284959825634169,0.29509051230087463,0.3016338176655574,0.3098312092185489,0.3190608905838375,0.32408627957273267,0.3333804966824171,0.3410027750652086,0.3534241236210369,0.3666998599277666,0.37656517426039243,0.38159449129475026,0.39586513722175654,0.39586513722175654,0.3959980430305429,0.4118073218842928,0.426891894404568,0.42554648172896153,0.42280110969070744,0.4226669938517703,0.42157443457619137,0.42157443457619137,0.4226669938517703,0.4226669938517703,0.42280110969070744,0.42280110969070744,0.42280110969070744,0.4226271492613736,0.41832505812127896,0.416365998540175,0.41357954404362507,0.41357954404362507,0.40156149715570827,0.39586513722175654,0.3841750876649769,0.3768224859212365,0.3684172978640877,0.3524506119853876,0.3354696764389273,0.3282111064048376,0.31601391492040154,0.3060574376620319,0.29509051230087463,0.28721334588233316,0.2806747857535393,0.2722066709141864,0.2654291762859815,0.2583786056571158,0.2544279154340167,0.24912352011135502,0.24367619084385247,0.2373356560932948,0.2361474213213118,0.22286061549207842,0.20943360042657,0.20421932129617554,0.19394766563155866,0.18404430221533172,0.17568861912967096,0.16411119812233915,0.15286300880270476,0.1439060293480162,0.14259044569722143,0.13646889331554204,0.13536328043991572,0.13506655488236197,0.13446698342411367,0.13214612221376043,0.13160290643326733,0.13148829668137582,0.13092879588476705,0.1297513908787799,0.12987728120504252,0.12944062017004154,0.12944062017004154,0.13096954982032777,0.12987728120504252,0.12955216491245136,0.12987728120504252,0.1297327344999387,0.12944062017004154,0.12940550005635962,0.12722521549937885,0.12713749343885353,0.12786808214225895,0.12778293507830948,0.12773571768338754,0.12806849006373608,0.12786808214225895,0.12786808214225895,0.1278097964468515,0.12786808214225895,0.1280027831750099,0.12794307900504542,0.12775499890815703,0.12767038686138057,0.12761977388755044,0.12761977388755044,0.1276134931630014,0.1275546301512606,0.12746812446223504,0.12746812446223504,0.12744409221406836,0.12744409221406836,0.12731787660230884,0.12713749343885353,0.12713749343885353,0.12707771276703778,0.12707771276703778,0.12692954386445032,0.1268637379963548,0.1268637379963548,0.12680239248274414,0.12665340024241856,0.12665340024241856,0.12665340024241856,0.12665340024241856,0.1266152623320007,0.1266152623320007,0.1266152623320007,0.1265045876387415,0.1265045876387415,0.1265045876387415,0.1264932043834416,0.1264932043834416,0.1264932043834416,0.12665340024241856,0.12665340024241856,0.1266152623320007,0.12633019801716983,0.12627697834797108,0.12627697834797108,0.12625663258215436,0.12625663258215436,0.12625663258215436,0.12625663258215436,0.1262104669823019,0.1262104669823019,0.12619950572027908,0.12617862442566694,0.12617862442566694,0.12617862442566694,0.1265045876387415,0.1265045876387415,0.1265045876387415,0.1265045876387415,0.1264932043834416,0.1264849935048805,0.1264849935048805,0.1265045876387415,0.1265045876387415,0.1265045876387415,0.1260360141231997,0.12601962468090758,0.12601962468090758,0.12601962468090758,0.12601962468090758,0.12601962468090758,0.12601962468090758,0.12601962468090758,0.12598097823311372,0.12598097823311372,0.12598097823311372,0.12596995638641115,0.12598097823311372,0.12665340024241856,0.12665340024241856,0.12665340024241856,0.12665340024241856,0.12665340024241856,0.12663396127207957,0.1266152623320007,0.1265045876387415,0.1265045876387415,0.1265045876387415,0.1265045876387415,0.1265045876387415,0.1265045876387415,0.1265045876387415,0.1265045876387415,0.1265045876387415,0.1265045876387415,0.12569560287513926,0.12569560287513926,0.12569560287513926,0.12566771682783226,0.1256266110191694,0.12554334692428884,0.12554334692428884,0.1265045876387415,0.1265045876387415,0.1265045876387415,0.1265045876387415,0.1265045876387415,0.1265045876387415,0.1254171393290474,0.12530318997516368,0.12530318997516368,0.12530318997516368,0.12530318997516368,0.12530318997516368,0.12530318997516368,0.12530318997516368,0.12530318997516368,0.12530318997516368,0.12530318997516368,0.12530318997516368,0.12530318997516368,0.12530318997516368,0.12530318997516368,0.12530318997516368,0.12530318997516368,0.12530318997516368,0.12530318997516368,0.12530318997516368,0.12530318997516368,0.12530318997516368,0.12530318997516368,0.12530318997516368,0.12530318997516368,0.12530318997516368,0.12530318997516368,0.12530318997516368,0.12530318997516368,0.12530318997516368,0.12530318997516368,0.12530318997516368,0.12530318997516368,0.12530318997516368,0.12530318997516368,0.12530318997516368,0.12530318997516368,0.12530318997516368,0.12530318997516368,0.125302600929806,0.125302600929806,0.125302600929806,0.125302600929806,0.125302600929806,0.125302600929806,0.125302600929806,0.125302600929806,0.125302600929806,0.125302600929806,0.125302600929806,0.125302600929806,0.125302600929806,0.125302600929806,0.125302600929806,0.125302600929806,0.125302600929806,0.12526099566367171,0.12526099566367171,0.12526099566367171,0.12526099566367171,0.12526099566367171,0.12526099566367171,0.12526099566367171,0.12526099566367171,0.12526099566367171,0.12526099566367171,0.12526099566367171,0.12530318997516368,0.12530318997516368,0.12530318997516368,0.12530318997516368,0.12530318997516368,0.12530318997516368,0.125302600929806,0.125302600929806,0.125302600929806,0.12526099566367171,0.12526099566367171,0.12523915386659165,0.12526099566367171,0.12526099566367171,0.12526099566367171,0.12526099566367171,0.12526099566367171,0.12526099566367171,0.12526099566367171,0.12526099566367171,0.125302600929806,0.125302600929806,0.12530318997516368,0.12530318997516368,0.12530318997516368,0.12530318997516368,0.12530318997516368,0.12530318997516368,0.12530318997516368,0.1254171393290474,0.1254171393290474,0.1254171393290474,0.12530318997516368,0.12530318997516368,0.12530318997516368,0.12552606118918838,0.12552606118918838,0.12559016586335534,0.12559016586335534,0.1256266110191694,0.1256266110191694,0.1256266110191694,0.12565055442702222,0.12565055442702222,0.12565055442702222,0.12566771682783226,0.12569560287513926,0.12569560287513926,0.12569560287513926,0.1265045876387415,0.1265045876387415,0.1265045876387415,0.1265045876387415,0.1265045876387415,0.1265045876387415,0.1265045876387415,0.1265045876387415,0.1265045876387415,0.1265045876387415,0.1265045876387415,0.1265045876387415,0.1265045876387415,0.1265045876387415,0.1265045876387415,0.1265045876387415,0.1265045876387415,0.1266152623320007,0.12663396127207957,0.12665340024241856,0.12665340024241856,0.12665340024241856,0.12665340024241856,0.12665340024241856,0.12672209111679728,0.12672209111679728,0.12672209111679728,0.12672209111679728,0.12672209111679728,0.12672209111679728,0.12707771276703778,0.12707771276703778,0.12707771276703778,0.12707771276703778,0.12707771276703778,0.1264849935048805,0.1265045876387415,0.1265045876387415,0.1265045876387415,0.1265045876387415,0.12621849615214967,0.1266152623320007,0.1266152623320007,0.1266152623320007,0.12663396127207957,0.12663396127207957,0.12663396127207957,0.1265045876387415,0.1265045876387415,0.1265045876387415,0.1265045876387415,0.1265045876387415,0.1265045876387415,0.1265045876387415,0.12633019801716983,0.1265045876387415,0.1265045876387415,0.1265045876387415,0.1264932043834416,0.1264932043834416,0.1265045876387415,0.1265045876387415,0.1265045876387415,0.1265045876387415,0.1265045876387415,0.12648306098109005,0.12648306098109005,0.1264849935048805,0.12648306098109005,0.12648306098109005,0.12648306098109005,0.12648306098109005,0.12648306098109005,0.12648306098109005,0.1264849935048805,0.1264849935048805,0.1264849935048805,0.1264849935048805,0.1265045876387415,0.1265045876387415,0.1265045876387415,0.1264932043834416,0.1264932043834416,0.1264932043834416,0.1264932043834416,0.1264932043834416,0.1264932043834416,0.1265045876387415,0.1265045876387415,0.1265045876387415,0.1265045876387415,0.1266152623320007,0.12663396127207957,0.12665340024241856,0.12672209111679728,0.12672209111679728,0.1268637379963548,0.1268637379963548,0.1268637379963548,0.1268637379963548,0.1268637379963548,0.12692954386445032,0.1269965591216347,0.12703963568249255,0.1271180929087573,0.12713749343885353,0.1272520773347522,0.12731787660230884,0.12731787660230884,0.127378519441072,0.12746812446223504,0.1275780330032426,0.1276134931630014,0.1276134931630014,0.12761977388755044,0.12775499890815703,0.1280027831750099,0.12794307900504542,0.12786808214225895,0.12860879331962063,0.12893463758708157,0.1278097964468515,0.12921133357149878,0.12939010795296943,0.12944062017004154,0.12978842699537532,0.12982258758196746,0.13016798422702225,0.130421110937221,0.13092879588476705,0.1314408848565274,0.13160290643326733,0.13233911156609426,0.1315818534001757,0.1311759413882647,0.13165940816468252,0.13214612221376043,0.13188638322393556,0.1323632595563071,0.13247122453353574,0.13368014914035523,0.13368014914035523,0.13446698342411367,0.13439856318241447,0.13506655488236197,0.13566126665371323,0.1423286528903047,0.14260801760345448,0.142721672461469,0.15044797391636286,0.16118036392654825,0.16629224409522403,0.18080388737862868,0.19402761531254997,0.20677064286991037,0.21563327434544075,0.22362329646895243,0.23134123041365917,0.23286882984835527,0.2349597258194172,0.2365580762590576,0.23900939569638086,0.23994266740018677,0.23994266740018677,0.24061465537220392,0.24149714224991667,0.24149714224991667,0.24377786281349517,0.24337849151210944,0.24377786281349517,0.24478076840734153,0.24377786281349517,0.24832658721655754,0.24893823866651138,0.24964891009252727,0.2511549280533556,0.2527597983774336,0.2532385886206244,0.25638427705577077,0.2582862506540817,0.26158092370602487,0.2621077903915907,0.26486873835209956,0.26798362217152405,0.2675884560416911,0.26896526074293803,0.26990707665057995,0.27290007701478225,0.27656804663432166,0.28165860675702087,0.2860844604029859,0.28774231432293923,0.29120338139950064,0.2953772434325583,0.3018750244178253,0.3080899360074448,0.30986636399650397,0.31562588295702243,0.3235914307118965,0.33311378108626966,0.3404541785003385,0.3508004547034945,0.36611489572124833,0.38163705158442385,0.4007361982608365,0.41863252389474226,0.43416564890730847,0.4468712158503459,0.4596566450263405,0.48685710144448213,0.5159935226161663,0.5432967625851366,0.5859063713540553,0.6391690026661018,0.6931252564665934,0.7397288448489322,0.7677683579896192,0.7979616129200992,0.8211862443773146,0.8536401541928731,0.879570277238267,0.9201352313227951,0.967687439942255,0.9944112816422571,1.0413995480976068,1.1024723346171295,1.177203808004854,1.228839397002913,1.2552859577300686,1.2820317471055678,1.298495145816367,1.306159096099487,1.3194013812927883,1.324445324865015,1.3266239212356083,1.3283418901304294,1.3364896038188743,1.3386818217253136,1.3411007264321082,1.3411007264321082,1.3426603548017997,1.3462550901327524,1.3462550901327524,1.3462550901327524,1.3482538845404508,1.3482538845404508,1.3482538845404508,1.3462550901327524,1.3419678864742313,1.3419678864742313,1.33949207570441,1.33949207570441,1.3375409749896572,1.3369028172578221,1.3343595590803994,1.3353474188344132,1.3353474188344132,1.3361086196861884,1.3361086196861884,1.3361086196861884,1.3361086196861884,1.3361086196861884)
#time=time[4:length(time)]
#rate=rate[4:length(rate)]
#minHPD=minHPD[4:length(minHPD)]
#maxHPD=maxHPD[4:length(maxHPD)]

plot(c(seq(-290,0,by=1),0),rep(2,length(c(seq(290,0,by=-1),0))), xlab="", ylab="Rates (events/Myr/lineage)", xlim=c(-270,-230), ylim=c(0,0.5), type="l", col="white",lwd="1",las="1",cex.axis="1",cex.main="1",cex.lab="1",bty="n", main="A", axes=F)
rect(-323.2,-0.02,-298.9,300, col="white", border=NA)
rect(-298.9,-0.02,-272.95,300, col="whitesmoke", border=NA)
rect(-272.95,-0.02,-259.1,300, col="white", border=NA)
rect(-259.1,-0.02,-251.9,300, col="whitesmoke", border=NA)
rect(-251.9,-0.02,-247.2,300, col="white", border=NA)
rect(-247.2,-0.02,-237,300, col="whitesmoke", border=NA)
rect(-237,-0.02,-201.3,300, col="white", border=NA)
rect(-201.3,-0.02,-174.1,300, col="whitesmoke", border=NA)
rect(-174.1,-0.02,-163.5,300, col="white", border=NA)
rect(-163.5,-0.02,-145,300, col="whitesmoke", border=NA)
rect(-145,-0.02,-100.5,300, col="white", border=NA)
rect(-100.5,-0.02,-66,300, col="whitesmoke", border=NA)
rect(-66,-0.02,-56,300, col="white", border=NA)
rect(-56,-0.02,-33.9,300, col="whitesmoke", border=NA)
rect(-33.9,-0.02,-23.03,300, col="white", border=NA)
rect(-23.03,-0.02,-5.33,300, col="whitesmoke", border=NA)
rect(-5.33,-0.02,-2.58,300, col="white", border=NA)
rect(-2.58,-0.02,0,300, col="whitesmoke", border=NA)

rect(-261.28,-3,-259.51,300, col=alpha('#ffaf03',0.2), border=NA)
rect(-234.5,-3,-232,300, col=alpha('#ffaf03',0.2), border=NA)

axis(side=1, seq(-280, -220, by=10), col="black",col.axis="black",las=1)
axis(side=2, seq(0, 0.5, by=0.1), col="black",col.axis="black",las=2)
abline(v=c(-251.902),col="red",lty="dashed",lwd="2")

legend("topleft", bty="n", c("Origination rate"),lwd="3",col=c("#4c4cec"), cex=1)

lines(time,time,type = 'n')
polygon(c(time, rev(time)), c(maxHPD, rev(minHPD)), col = alpha('#4c4cec',0.3), border = NA)
lines(time,rate, col = '#4c4cec', lwd=2)

add_geochrono(0, -0.15)


# Frequency of shift in speciation rate
mids=c(-0.15161157024793387, -0.4548347107438016,-0.7580578512396694,-1.061280991735537,-1.3645041322314049,-1.6677272727272725,-1.9709504132231401,-2.274173553719008,-2.577396694214876,-2.880619834710744,-3.1838429752066113,-3.487066115702479,-3.790289256198347,-4.093512396694214,-4.396735537190082,-4.69995867768595,-5.003181818181817,-5.306404958677685,-5.609628099173553,-5.912851239669421,-6.2160743801652885,-6.519297520661156,-6.822520661157024,-7.125743801652892,-7.428966942148759,-7.732190082644627,-8.035413223140496,-8.338636363636363,-8.641859504132231,-8.9450826446281,-9.248305785123966,-9.551528925619834,-9.854752066115703,-10.15797520661157,-10.461198347107437,-10.764421487603306,-11.067644628099172,-11.37086776859504,-11.674090909090909,-11.977314049586777,-12.280537190082644,-12.583760330578512,-12.88698347107438,-13.190206611570247,-13.493429752066115,-13.796652892561983,-14.09987603305785,-14.403099173553718,-14.706322314049586,-15.009545454545453,-15.312768595041321,-15.61599173553719,-15.919214876033056,-16.222438016528926,-16.525661157024793,-16.82888429752066,-17.13210743801653,-17.435330578512396,-17.738553719008262,-18.041776859504132,-18.345,-18.648223140495865,-18.951446280991735,-19.254669421487602,-19.55789256198347,-19.86111570247934,-20.164338842975205,-20.46756198347107,-20.77078512396694,-21.074008264462808,-21.377231404958675,-21.680454545454545,-21.98367768595041,-22.286900826446278,-22.590123966942148,-22.893347107438014,-23.19657024793388,-23.49979338842975,-23.803016528925617,-24.106239669421488,-24.409462809917354,-24.71268595041322,-25.01590909090909,-25.319132231404957,-25.622355371900824,-25.925578512396694,-26.22880165289256,-26.532024793388427,-26.835247933884297,-27.138471074380163,-27.44169421487603,-27.7449173553719,-28.048140495867766,-28.351363636363633,-28.654586776859503,-28.95780991735537,-29.261033057851236,-29.564256198347106,-29.867479338842973,-30.17070247933884,-30.47392561983471,-30.777148760330576,-31.080371900826442,-31.383595041322312,-31.68681818181818,-31.990041322314045,-32.29326446280991,-32.59648760330578,-32.89971074380165,-33.202933884297515,-33.50615702479338,-33.80938016528925,-34.112603305785115,-34.41582644628099,-34.719049586776855,-35.02227272727272,-35.32549586776859,-35.628719008264454,-35.93194214876032,-36.235165289256194,-36.53838842975206,-36.84161157024793,-37.144834710743794,-37.44805785123966,-37.75128099173553,-38.0545041322314,-38.35772727272727,-38.660950413223134,-38.964173553719,-39.26739669421487,-39.57061983471074,-39.87384297520661,-40.17706611570247,-40.48028925619834,-40.783512396694206,-41.08673553719007,-41.38995867768595,-41.69318181818181,-41.99640495867768,-42.299628099173546,-42.60285123966941,-42.90607438016528,-43.20929752066115,-43.51252066115702,-43.815743801652886,-44.11896694214875,-44.42219008264462,-44.725413223140485,-45.02863636363636,-45.331859504132225,-45.63508264462809,-45.93830578512396,-46.241528925619825,-46.54475206611569,-46.847975206611565,-47.15119834710743,-47.4544214876033,-47.757644628099165,-48.06086776859503,-48.364090909090905,-48.66731404958677,-48.97053719008264,-49.273760330578504,-49.57698347107437,-49.88020661157024,-50.18342975206611,-50.48665289256198,-50.789876033057844,-51.09309917355371,-51.39632231404958,-51.699545454545444,-52.00276859504132,-52.305991735537184,-52.60921487603305,-52.91243801652892,-53.21566115702478,-53.51888429752065,-53.82210743801652,-54.12533057851239,-54.42855371900826,-54.73177685950412,-55.03499999999999,-55.338223140495856,-55.64144628099173,-55.944669421487596,-56.24789256198346,-56.55111570247933,-56.854338842975196,-57.15756198347106,-57.460785123966936,-57.7640082644628,-58.06723140495867,-58.370454545454535,-58.6736776859504,-58.976900826446276,-59.28012396694214,-59.58334710743801,-59.886570247933875,-60.18979338842974,-60.49301652892561,-60.79623966942148,-61.09946280991735,-61.402685950413215,-61.70590909090908,-62.00913223140495,-62.312355371900814,-62.61557851239669,-62.918801652892554,-63.22202479338842,-63.52524793388429,-63.828471074380154,-64.13169421487602,-64.4349173553719,-64.73814049586775,-65.04136363636363,-65.3445867768595,-65.64780991735536,-65.95103305785123,-66.2542561983471,-66.55747933884297,-66.86070247933883,-67.1639256198347,-67.46714876033057,-67.77037190082643,-68.0735950413223,-68.37681818181817,-68.68004132231404,-68.98326446280991,-69.28648760330577,-69.58971074380165,-69.8929338842975,-70.19615702479338,-70.49938016528925,-70.80260330578511,-71.10582644628099,-71.40904958677685,-71.71227272727272,-72.01549586776858,-72.31871900826445,-72.62194214876033,-72.92516528925619,-73.22838842975206,-73.53161157024792,-73.83483471074379,-74.13805785123967,-74.44128099173552,-74.7445041322314,-75.04772727272726,-75.35095041322313,-75.65417355371899,-75.95739669421486,-76.26061983471074,-76.5638429752066,-76.86706611570247,-77.17028925619833,-77.4735123966942,-77.77673553719008,-78.07995867768594,-78.38318181818181,-78.68640495867767,-78.98962809917354,-79.29285123966942,-79.59607438016528,-79.89929752066115,-80.20252066115701,-80.50574380165288,-80.80896694214874,-81.11219008264462,-81.41541322314049,-81.71863636363635,-82.02185950413222,-82.32508264462808,-82.62830578512396,-82.93152892561983,-83.23475206611569,-83.53797520661156,-83.84119834710742,-84.1444214876033,-84.44764462809916,-84.75086776859503,-85.0540909090909,-85.35731404958676,-85.66053719008264,-85.9637603305785,-86.26698347107437,-86.57020661157024,-86.8734297520661,-87.17665289256198,-87.47987603305783,-87.78309917355371,-88.08632231404958,-88.38954545454544,-88.69276859504131,-88.99599173553717,-89.29921487603305,-89.60243801652891,-89.90566115702478,-90.20888429752065,-90.51210743801651,-90.81533057851239,-91.11855371900825,-91.42177685950412,-91.725,-92.02822314049585,-92.33144628099173,-92.63466942148759,-92.93789256198346,-93.24111570247932,-93.5443388429752,-93.84756198347107,-94.15078512396693,-94.4540082644628,-94.75723140495866,-95.06045454545453,-95.3636776859504,-95.66690082644627,-95.97012396694214,-96.273347107438,-96.57657024793387,-96.87979338842975,-97.1830165289256,-97.48623966942148,-97.78946280991734,-98.09268595041321,-98.39590909090907,-98.69913223140495,-99.00235537190082,-99.30557851239668,-99.60880165289255,-99.91202479338841,-100.21524793388429,-100.51847107438016,-100.82169421487602,-101.12491735537189,-101.42814049586775,-101.73136363636362,-102.03458677685948,-102.33780991735536,-102.64103305785123,-102.94425619834709,-103.24747933884296,-103.55070247933882,-103.8539256198347,-104.15714876033057,-104.46037190082643,-104.7635950413223,-105.06681818181816,-105.37004132231404,-105.6732644628099,-105.97648760330577,-106.27971074380164,-106.5829338842975,-106.88615702479338,-107.18938016528924,-107.49260330578511,-107.79582644628098,-108.09904958677684,-108.40227272727272,-108.70549586776858,-109.00871900826445,-109.31194214876032,-109.61516528925618,-109.91838842975206,-110.22161157024792,-110.52483471074379,-110.82805785123965,-111.13128099173552,-111.4345041322314,-111.73772727272726,-112.04095041322313,-112.34417355371899,-112.64739669421486,-112.95061983471074,-113.2538429752066,-113.55706611570247,-113.86028925619833,-114.1635123966942,-114.46673553719006,-114.76995867768593,-115.07318181818181,-115.37640495867767,-115.67962809917354,-115.9828512396694,-116.28607438016527,-116.58929752066115,-116.89252066115701,-117.19574380165288,-117.49896694214874,-117.80219008264461,-118.10541322314049,-118.40863636363635,-118.71185950413222,-119.01508264462808,-119.31830578512395,-119.62152892561981,-119.92475206611569,-120.22797520661156,-120.53119834710742,-120.8344214876033,-121.13764462809915,-121.44086776859503,-121.7440909090909,-122.04731404958676,-122.35053719008263,-122.65376033057849,-122.95698347107437,-123.26020661157023,-123.5634297520661,-123.86665289256197,-124.16987603305783,-124.4730991735537,-124.77632231404957,-125.07954545454544,-125.38276859504131,-125.68599173553717,-125.98921487603305,-126.2924380165289,-126.59566115702478,-126.89888429752065,-127.20210743801651,-127.50533057851239,-127.80855371900824,-128.11177685950412,-128.415,-128.71822314049587,-129.02144628099174,-129.3246694214876,-129.62789256198346,-129.93111570247933,-130.2343388429752,-130.53756198347108,-130.84078512396695,-131.1440082644628,-131.44723140495867,-131.75045454545455,-132.05367768595042,-132.3569008264463,-132.66012396694214,-132.963347107438,-133.26657024793388,-133.56979338842976,-133.8730165289256,-134.17623966942148,-134.47946280991735,-134.78268595041322,-135.0859090909091,-135.38913223140494,-135.69235537190082,-135.9955785123967,-136.29880165289256,-136.60202479338844,-136.90524793388428,-137.20847107438016,-137.51169421487603,-137.8149173553719,-138.11814049586778,-138.42136363636362,-138.7245867768595,-139.02780991735537,-139.33103305785124,-139.63425619834712,-139.93747933884296,-140.24070247933884,-140.5439256198347,-140.84714876033058,-141.15037190082646,-141.4535950413223,-141.75681818181818,-142.06004132231405,-142.36326446280992,-142.66648760330577,-142.96971074380164,-143.27293388429752,-143.5761570247934,-143.87938016528926,-144.1826033057851,-144.48582644628098,-144.78904958677685,-145.09227272727273,-145.3954958677686,-145.69871900826445,-146.00194214876032,-146.3051652892562,-146.60838842975207,-146.91161157024794,-147.2148347107438,-147.51805785123966,-147.82128099173553,-148.1245041322314,-148.42772727272728,-148.73095041322313,-149.034173553719,-149.33739669421487,-149.64061983471075,-149.94384297520662,-150.24706611570247,-150.55028925619834,-150.8535123966942,-151.1567355371901,-151.45995867768593,-151.7631818181818,-152.06640495867768,-152.36962809917355,-152.67285123966943,-152.97607438016527,-153.27929752066115,-153.58252066115702,-153.8857438016529,-154.18896694214877,-154.4921900826446,-154.79541322314049,-155.09863636363636,-155.40185950413223,-155.7050826446281,-156.00830578512395,-156.31152892561983,-156.6147520661157,-156.91797520661157,-157.22119834710745,-157.5244214876033,-157.82764462809916,-158.13086776859504,-158.4340909090909,-158.7373140495868,-159.04053719008263,-159.3437603305785,-159.64698347107438,-159.95020661157025,-160.2534297520661,-160.55665289256197,-160.85987603305784,-161.16309917355372,-161.4663223140496,-161.76954545454544,-162.0727685950413,-162.37599173553718,-162.67921487603306,-162.98243801652893,-163.28566115702478,-163.58888429752065,-163.89210743801652,-164.1953305785124,-164.49855371900827,-164.80177685950412,-165.105,-165.40822314049586,-165.71144628099174,-166.0146694214876,-166.31789256198346,-166.62111570247933,-166.9243388429752,-167.22756198347108,-167.53078512396695,-167.8340082644628,-168.13723140495867,-168.44045454545454,-168.74367768595042,-169.04690082644626,-169.35012396694214,-169.653347107438,-169.95657024793388,-170.25979338842976,-170.5630165289256,-170.86623966942147,-171.16946280991735,-171.47268595041322,-171.7759090909091,-172.07913223140494,-172.38235537190081,-172.6855785123967,-172.98880165289256,-173.29202479338844,-173.59524793388428,-173.89847107438015,-174.20169421487603,-174.5049173553719,-174.80814049586778,-175.11136363636362,-175.4145867768595,-175.71780991735537,-176.02103305785124,-176.32425619834711,-176.62747933884296,-176.93070247933883,-177.2339256198347,-177.53714876033058,-177.84037190082643,-178.1435950413223,-178.44681818181817,-178.75004132231405,-179.05326446280992,-179.35648760330577,-179.65971074380164,-179.9629338842975,-180.2661570247934,-180.56938016528926,-180.8726033057851,-181.17582644628098,-181.47904958677685,-181.78227272727273,-182.0854958677686,-182.38871900826445,-182.69194214876032,-182.9951652892562,-183.29838842975207,-183.60161157024794,-183.90483471074378,-184.20805785123966,-184.51128099173553,-184.8145041322314,-185.11772727272728,-185.42095041322312,-185.724173553719,-186.02739669421487,-186.33061983471075,-186.6338429752066,-186.93706611570246,-187.24028925619834,-187.5435123966942,-187.84673553719009,-188.14995867768593,-188.4531818181818,-188.75640495867768,-189.05962809917355,-189.36285123966942,-189.66607438016527,-189.96929752066114,-190.27252066115702,-190.5757438016529,-190.87896694214876,-191.1821900826446,-191.48541322314048,-191.78863636363636,-192.09185950413223,-192.3950826446281,-192.69830578512395,-193.00152892561982,-193.3047520661157,-193.60797520661157,-193.91119834710744,-194.2144214876033,-194.51764462809916,-194.82086776859504,-195.1240909090909,-195.42731404958676,-195.73053719008263,-196.0337603305785,-196.33698347107438,-196.64020661157025,-196.9434297520661,-197.24665289256197,-197.54987603305784,-197.85309917355372,-198.1563223140496,-198.45954545454543,-198.7627685950413,-199.06599173553718,-199.36921487603306,-199.67243801652893,-199.97566115702477,-200.27888429752065,-200.58210743801652,-200.8853305785124,-201.18855371900827,-201.4917768595041,-201.795,-202.09822314049586,-202.40144628099173,-202.70466942148758,-203.00789256198345,-203.31111570247933,-203.6143388429752,-203.91756198347107,-204.22078512396692,-204.5240082644628,-204.82723140495867,-205.13045454545454,-205.4336776859504,-205.73690082644626,-206.04012396694213,-206.343347107438,-206.64657024793388,-206.94979338842975,-207.2530165289256,-207.55623966942147,-207.85946280991735,-208.16268595041322,-208.4659090909091,-208.76913223140494,-209.0723553719008,-209.3755785123967,-209.67880165289256,-209.98202479338843,-210.28524793388428,-210.58847107438015,-210.89169421487603,-211.1949173553719,-211.49814049586774,-211.80136363636362,-212.1045867768595,-212.40780991735537,-212.71103305785124,-213.01425619834708,-213.31747933884296,-213.62070247933883,-213.9239256198347,-214.22714876033058,-214.53037190082642,-214.8335950413223,-215.13681818181817,-215.44004132231404,-215.74326446280992,-216.04648760330576,-216.34971074380164,-216.6529338842975,-216.95615702479338,-217.25938016528926,-217.5626033057851,-217.86582644628098,-218.16904958677685,-218.47227272727272,-218.7754958677686,-219.07871900826444,-219.38194214876032,-219.6851652892562,-219.98838842975206,-220.2916115702479,-220.59483471074378,-220.89805785123966,-221.20128099173553,-221.5045041322314,-221.80772727272725,-222.11095041322312,-222.414173553719,-222.71739669421487,-223.02061983471074,-223.3238429752066,-223.62706611570246,-223.93028925619834,-224.2335123966942,-224.53673553719008,-224.83995867768593,-225.1431818181818,-225.44640495867768,-225.74962809917355,-226.05285123966942,-226.35607438016527,-226.65929752066114,-226.96252066115701,-227.2657438016529,-227.56896694214876,-227.8721900826446,-228.17541322314048,-228.47863636363635,-228.78185950413223,-229.08508264462807,-229.38830578512395,-229.69152892561982,-229.9947520661157,-230.29797520661157,-230.6011983471074,-230.9044214876033,-231.20764462809916,-231.51086776859503,-231.8140909090909,-232.11731404958675,-232.42053719008263,-232.7237603305785,-233.02698347107437,-233.33020661157025,-233.6334297520661,-233.93665289256197,-234.23987603305784,-234.5430991735537,-234.8463223140496,-235.14954545454543,-235.4527685950413,-235.75599173553718,-236.05921487603305,-236.36243801652893,-236.66566115702477,-236.96888429752065,-237.27210743801652,-237.5753305785124,-237.87855371900824,-238.1817768595041,-238.48499999999999,-238.78822314049586,-239.09144628099173,-239.39466942148758,-239.69789256198345,-240.00111570247932,-240.3043388429752,-240.60756198347107,-240.91078512396692,-241.2140082644628,-241.51723140495866,-241.82045454545454,-242.1236776859504,-242.42690082644626,-242.73012396694213,-243.033347107438,-243.33657024793388,-243.63979338842975,-243.9430165289256,-244.24623966942147,-244.54946280991734,-244.85268595041322,-245.1559090909091,-245.45913223140494,-245.7623553719008,-246.06557851239668,-246.36880165289256,-246.6720247933884,-246.97524793388428,-247.27847107438015,-247.58169421487602,-247.8849173553719,-248.18814049586774,-248.49136363636362,-248.7945867768595,-249.09780991735536,-249.40103305785124,-249.70425619834708,-250.00747933884296,-250.31070247933883,-250.6139256198347,-250.91714876033058,-251.22037190082642,-251.5235950413223,-251.82681818181817,-252.13004132231404,-252.43326446280992,-252.73648760330576,-253.03971074380163,-253.3429338842975,-253.64615702479338,-253.94938016528926,-254.2526033057851,-254.55582644628097,-254.85904958677685,-255.16227272727272,-255.46549586776857,-255.76871900826444,-256.0719421487603,-256.37516528925613,-256.67838842975203,-256.9816115702479,-257.2848347107438,-257.5880578512396,-257.89128099173547,-258.1945041322314,-258.4977272727272,-258.8009504132231,-259.10417355371897,-259.4073966942148,-259.7106198347107,-260.01384297520656,-260.31706611570246,-260.6202892561983,-260.92351239669415,-261.22673553719005,-261.5299586776859,-261.8331818181818,-262.13640495867764,-262.4396280991735,-262.7428512396694,-263.04607438016524,-263.34929752066114,-263.652520661157,-263.95574380165283,-264.25896694214873,-264.5621900826446,-264.8654132231405,-265.1686363636363,-265.47185950413217,-265.77508264462807,-266.0783057851239,-266.3815289256198,-266.68475206611566,-266.9879752066115,-267.2911983471074,-267.59442148760326,-267.8976446280991,-268.200867768595,-268.50409090909085,-268.80731404958675,-269.1105371900826,-269.41376033057844,-269.71698347107434,-270.0202066115702,-270.3234297520661,-270.62665289256194,-270.9298760330578,-271.2330991735537,-271.5363223140495,-271.83954545454543,-272.1427685950413,-272.4459917355371,-272.749214876033,-273.05243801652887,-273.35566115702477,-273.6588842975206,-273.96210743801646,-274.26533057851236,-274.5685537190082,-274.8717768595041,-275.17499999999995,-275.4782231404958,-275.7814462809917,-276.08466942148755,-276.38789256198345,-276.6911157024793,-276.99433884297514,-277.29756198347104,-277.6007851239669,-277.9040082644628,-278.20723140495863,-278.5104545454545,-278.8136776859504,-279.1169008264462,-279.4201239669421,-279.723347107438,-280.0265702479338,-280.3297933884297,-280.63301652892557,-280.93623966942147,-281.2394628099173,-281.54268595041316,-281.84590909090906,-282.1491322314049,-282.4523553719008,-282.75557851239665,-283.0588016528925,-283.3620247933884,-283.66524793388425,-283.96847107438015,-284.271694214876,-284.57491735537184,-284.87814049586774,-285.1813636363636,-285.48458677685943,-285.78780991735533,-286.0910330578512,-286.3942561983471,-286.6974793388429,-287.00070247933877,-287.3039256198347,-287.6071487603305,-287.9103719008264,-288.21359504132226,-288.5168181818181,-288.820041322314,-289.12326446280986,-289.42648760330576,-289.7297107438016,-290.03293388429745,-290.33615702479335,-290.6393801652892,-290.9426033057851,-291.24582644628094,-291.5490495867768,-291.8522727272727,-292.15549586776854,-292.45871900826444,-292.7619421487603,-293.06516528925613,-293.36838842975203)
counts=c(0.0, 0.0,0.0,0.0,0.0,0.0,0.0,0.0,0.0,0.0,0.0,0.0,0.0,0.0,0.0,0.0,0.0,0.0,0.0,0.0,0.0,0.0,0.0,0.0,0.0,0.0,0.0,0.0,0.0,0.0,0.0,0.0,0.0,0.0,0.0,0.0,0.0,0.0,0.0,0.0,0.0,0.0,0.0,0.0,0.0,0.0,0.0,0.0,0.0,0.0,0.0,0.0,0.0,0.0,0.0,0.0,0.0,0.0,0.0,0.0,0.0,0.0,0.0,0.0,0.0,0.0,0.0,0.0,0.0,0.0,0.0,0.0,0.0,0.0,0.0,0.0,0.0,0.0,0.0,0.0,0.0,0.0,0.0,0.0,0.0,0.0,0.0,0.0,0.0,0.0,0.0,0.0,0.0,0.0,0.0,0.0,0.0,0.0,0.0,0.0,0.0,0.0,0.0,0.0,0.0,0.0,0.0,0.0,0.0,0.0,0.0,0.0,0.0,0.0,0.0,0.0,0.0,0.0,0.0,0.0,0.0,0.0,0.0,0.0,0.0,0.0,0.0,0.0,0.0,0.0,0.0,0.0,0.0,0.0,0.0,0.0,0.0,0.0,0.0,0.0,0.0,0.0,0.0,0.0,0.0,0.0,0.0,0.0,0.0,0.0,0.0,0.0,0.0,0.0,0.0,0.0,0.0,0.0,0.0,0.0,0.0,0.0,0.0,0.0,0.0,0.0,0.0,0.0,0.0,0.0,0.0,0.0,0.0,0.0,0.0,0.0,0.0,0.0,0.0,0.0,0.0,0.0,0.0,0.0,0.0,0.0,0.0,0.0,0.0,0.0,0.0,0.0,0.0,0.0,0.0,0.0,0.0,0.0,0.0,0.0,0.0,0.0,0.0,0.0,0.0,0.0,0.0,0.0,0.0,0.0,0.0,0.0,0.0,0.0,0.0,0.0,0.0,0.0,0.0,0.0,0.0,0.0,0.0,0.0,0.0,0.0,0.0,0.0,0.0,0.0,0.0,0.0,0.0,0.0,0.0,0.0,0.0,0.0,0.0,0.0,0.0,0.0,0.0,0.0,0.0,0.0,0.0,0.0,0.0,0.0,0.0,0.0,0.0,0.0,0.0,0.0,0.0,0.0,0.0,0.0,0.0,0.0,0.0,0.0,0.0,0.0,0.0,0.0,0.0,0.0,0.0,0.0,0.0,0.0,0.0,0.0,0.0,0.0,0.0,0.0,0.0,0.0,0.0,0.0,0.0,0.0,0.0,0.0,0.0,0.0,0.0,0.0,0.0,0.0,0.0,0.0,0.0,0.0,0.0,0.0,0.0,0.0,0.0,0.0,0.0,0.0,0.0,0.0,0.0,0.0,0.0,0.0,0.0,0.0,0.0,0.0,0.0,0.0,0.0,0.0,0.0,0.0,0.0,0.0,0.0,0.0,0.0,0.0,0.0,0.0,0.0,0.0,0.0,0.0,0.0,0.0,0.0,0.0,0.0,0.0,0.0,0.0,0.0,0.0,0.0,0.0,0.0,0.0,0.0,0.0,0.0,0.0,0.0,0.0,0.0,0.0,0.0,0.0,0.0,0.0,0.0,0.0,0.0,0.0,0.0,0.0,0.0,0.0,0.0,0.0,0.0,0.0,0.0,0.0,0.0,0.0,0.0,0.0,0.0,0.0,0.0,0.0,0.0,0.0,0.0,0.0,0.0,0.0,0.0,0.0,0.0,0.0,0.0,0.0,0.0,0.0,0.0,0.0,0.0,0.0,0.0,0.0,0.0,0.0,0.0,0.0,0.0,0.0,0.0,0.0,0.0,0.0,0.0,0.0,0.0,0.0,0.0,0.0,0.0,0.0,0.0,0.0,0.0,0.0,0.0,0.0,0.0,0.0,0.0,0.0,0.0,0.0,0.0,0.0,0.0,0.0,0.0,0.0,0.0,0.0,0.0,0.0,0.0,0.0,0.0,0.0,0.0,0.0,0.0,0.0,0.0,0.0,0.0,0.0,0.0,0.0,0.0,0.0,0.0,0.0,0.0,0.0,0.0,0.0,0.0,0.0,0.0,0.0,0.0,0.0,0.0,0.0,0.0,0.0,0.0,0.0,0.0,0.0,0.0,0.0,0.0,0.0,0.0,0.0,0.0,0.0,0.0,0.0,0.0,0.0,0.0,0.0,0.0,0.0,0.0,0.0,0.0,0.0,0.0,0.0,0.0,0.0,0.0,0.0,0.0,0.0,0.0,0.0,0.0,0.0,0.0,0.0,0.0,0.0,0.0,0.0,0.0,0.0,0.0,0.0,0.0,0.0,0.0,0.0,0.0,0.0,0.0,0.0,0.0,0.0,0.0,0.0,0.0,0.0,0.0,0.0,0.0,0.0,0.0,0.0,0.0,0.0,0.0,0.0,0.0,0.0,0.0,0.0,0.0,0.0,0.0,0.0,0.0,0.0,0.0,0.0,0.0,0.0,0.0,0.0,0.0,0.0,0.0,0.0,0.0,0.0,0.0,0.0,0.0,0.0,0.0,0.0,0.0,0.0,0.0,0.0,0.0,0.0,0.0,0.0,0.0,0.0,0.0,0.0,0.0,0.0,0.0,0.0,0.0,0.0,0.0,0.0,0.0,0.0,0.0,0.0,0.0,0.0,0.0,0.0,0.0,0.0,0.0,0.0,0.0,0.0,0.0,0.0,0.0,0.0,0.0,0.0,0.0,0.0,0.0,0.0,0.0,0.0,0.0,0.0,0.0,0.0,0.0,0.0,0.0,0.0,0.0,0.0,0.0,0.0,0.0,0.0,0.0,0.0,0.0,0.0,0.0,0.0,0.0,0.0,0.0,0.0,0.0,0.0,0.0,0.0,0.0,0.0,0.0,0.0,0.0,0.0,0.0,0.0,0.0,0.0,0.0,0.0,0.0,0.0,0.0,0.0,0.0,0.0,0.0,0.0,0.0,0.0,0.0,0.0,0.0,0.0,0.0,0.0,0.0,0.0,0.0,0.0,0.0,0.0,0.0,0.0004004004004004004,0.0006006006006006006,0.0001001001001001001,0.0006006006006006006,0.0006006006006006006,0.0003003003003003003,0.0005005005005005005,0.0004004004004004004,0.0003003003003003003,0.0006006006006006006,0.0003003003003003003,0.0001001001001001001,0.0001001001001001001,0.0003003003003003003,0.0005005005005005005,0.0002002002002002002,0.0002002002002002002,0.0003003003003003003,0.0006006006006006006,0.0002002002002002002,0.0006006006006006006,0.0006006006006006006,0.0006006006006006006,0.0004004004004004004,0.0005005005005005005,0.0004004004004004004,0.0011011011011011012,0.0004004004004004004,0.0005005005005005005,0.0002002002002002002,0.0012012012012012011,0.001001001001001001,0.0012012012012012011,0.0015015015015015015,0.001001001001001001,0.0011011011011011012,0.001001001001001001,0.0013013013013013013,0.0016016016016016017,0.0011011011011011012,0.0018018018018018018,0.0016016016016016017,0.002102102102102102,0.0018018018018018018,0.002002002002002002,0.0026026026026026027,0.002002002002002002,0.0017017017017017016,0.0025025025025025025,0.0017017017017017016,0.003003003003003003,0.002002002002002002,0.002302302302302302,0.0026026026026026027,0.0024024024024024023,0.002902902902902903,0.0019019019019019018,0.002902902902902903,0.004904904904904905,0.004104104104104104,0.0035035035035035035,0.003303303303303303,0.0034034034034034033,0.0028028028028028026,0.0036036036036036037,0.002702702702702703,0.004304304304304304,0.004904904904904905,0.0034034034034034033,0.003303303303303303,0.004304304304304304,0.0036036036036036037,0.003903903903903904,0.004004004004004004,0.003103103103103103,0.002702702702702703,0.0036036036036036037,0.003103103103103103,0.0038038038038038036,0.004004004004004004,0.002702702702702703,0.004204204204204204,0.003003003003003003,0.003303303303303303,0.003303303303303303,0.004304304304304304,0.005105105105105105,0.004704704704704705,0.005905905905905906,0.006106106106106106,0.005105105105105105,0.008608608608608608,0.007307307307307307,0.008308308308308308,0.010810810810810811,0.012312312312312312,0.012312312312312312,0.011611611611611611,0.015915915915915915,0.01881881881881882,0.026926926926926928,0.021521521521521522,0.014514514514514515,0.007207207207207207,0.003703703703703704,0.0018018018018018018,0.0025025025025025025,0.007107107107107107,0.018018018018018018,0.027927927927927927,0.024124124124124124,0.02012012012012012,0.013913913913913913,0.011411411411411412,0.007907907907907907,0.01091091091091091,0.007907907907907907,0.01031031031031031,0.007807807807807808,0.009209209209209208,0.005405405405405406,0.004404404404404405,0.0032032032032032033,0.0022022022022022024,0.0011011011011011012,0.0016016016016016017,0.0016016016016016017,0.0007007007007007007,0.0016016016016016017,0.0008008008008008008,0.0007007007007007007,0.0004004004004004004,0.0008008008008008008,0.0009009009009009009,0.0006006006006006006,0.0002002002002002002,0.0006006006006006006,0.0003003003003003003,0.0004004004004004004,0.0005005005005005005,0.0006006006006006006,0.0006006006006006006,0.0004004004004004004,0.0005005005005005005,0.0003003003003003003,0.0005005005005005005,0.0002002002002002002,0.0001001001001001001,0.0001001001001001001,0.0,0.0003003003003003003,0.0002002002002002002,0.0004004004004004004,0.0002002002002002002,0.0004004004004004004,0.0001001001001001001,0.0,0.0005005005005005005,0.0013013013013013013,0.0006006006006006006,0.0004004004004004004,0.0009009009009009009,0.0004004004004004004,0.0002002002002002002,0.0001001001001001001,0.0,0.0004004004004004004,0.0002002002002002002,0.0002002002002002002,0.0,0.0002002002002002002,0.0,0.0,0.0006006006006006006,0.0003003003003003003,0.0002002002002002002,0.0001001001001001001,0.0003003003003003003,0.0001001001001001001,0.0001001001001001001,0.0003003003003003003,0.0,0.0002002002002002002,0.0001001001001001001,0.0003003003003003003,0.0001001001001001001,0.0002002002002002002,0.0002002002002002002,0.0003003003003003003,0.0,0.0003003003003003003,0.0007007007007007007,0.0003003003003003003,0.0004004004004004004,0.0002002002002002002,0.0003003003003003003,0.0005005005005005005,0.0004004004004004004,0.0005005005005005005,0.0004004004004004004,0.0002002002002002002,0.0,0.0004004004004004004,0.0001001001001001001,0.0005005005005005005,0.0007007007007007007,0.0004004004004004004,0.0003003003003003003,0.0002002002002002002,0.0003003003003003003,0.0002002002002002002,0.0001001001001001001,0.0005005005005005005,0.0007007007007007007,0.0002002002002002002,0.0004004004004004004,0.0001001001001001001,0.0,0.0005005005005005005,0.0002002002002002002,0.0005005005005005005,0.0001001001001001001,0.0005005005005005005,0.0002002002002002002,0.0001001001001001001,0.0001001001001001001,0.0003003003003003003,0.0001001001001001001,0.0,0.0002002002002002002,0.0008008008008008008,0.0005005005005005005,0.0003003003003003003,0.0005005005005005005,0.0008008008008008008,0.001001001001001001,0.0012012012012012011,0.0007007007007007007,0.002102102102102102,0.0018018018018018018,0.0019019019019019018,0.0034034034034034033,0.002302302302302302,0.004604604604604604,0.0045045045045045045,0.003303303303303303,0.0034034034034034033,0.006206206206206206,0.007807807807807808,0.00940940940940941,0.014714714714714715,0.011611611611611611,0.005605605605605605,0.0032032032032032033,0.0016016016016016017,0.0026026026026026027,0.0017017017017017016,0.0022022022022022024,0.002902902902902903,0.0034034034034034033,0.004304304304304304,0.004004004004004004,0.007207207207207207,0.006406406406406407,0.01021021021021021,0.011311311311311311,0.01981981981981982,0.02312312312312312,0.02192192192192192,0.03333333333333333,0.05035035035035035,0.043143143143143145,0.03973973973973974,0.04124124124124124,0.05185185185185185,0.03843843843843844,0.017517517517517518,0.010810810810810811,0.008708708708708709,0.005205205205205205,0.003703703703703704,0.0035035035035035035,0.004004004004004004,0.002902902902902903,0.003703703703703704,0.0004004004004004004,0.0)
#mids=mids[58:length(mids)]
#counts=counts[58:length(counts)]

plot(c(seq(-290,0,by=1),0),rep(2,length(c(seq(290,0,by=-1),0))), xlab="", ylab="Frequency of shift in origination rate", xlim=c(-270,-230), ylim=c(0,0.03), type="l", col="white",lwd="1",las="1",cex.axis="1",cex.main="1",cex.lab="1",bty="n", main="B", axes=F)
rect(-323.2,-0.02,-298.9,300, col="white", border=NA)
rect(-298.9,-0.02,-272.95,300, col="whitesmoke", border=NA)
rect(-272.95,-0.02,-259.1,300, col="white", border=NA)
rect(-259.1,-0.02,-251.9,300, col="whitesmoke", border=NA)
rect(-251.9,-0.02,-247.2,300, col="white", border=NA)
rect(-247.2,-0.02,-237,300, col="whitesmoke", border=NA)
rect(-237,-0.02,-201.3,300, col="white", border=NA)
rect(-201.3,-0.02,-174.1,300, col="whitesmoke", border=NA)
rect(-174.1,-0.02,-163.5,300, col="white", border=NA)
rect(-163.5,-0.02,-145,300, col="whitesmoke", border=NA)
rect(-145,-0.02,-100.5,300, col="white", border=NA)
rect(-100.5,-0.02,-66,300, col="whitesmoke", border=NA)
rect(-66,-0.02,-56,300, col="white", border=NA)
rect(-56,-0.02,-33.9,300, col="whitesmoke", border=NA)
rect(-33.9,-0.02,-23.03,300, col="white", border=NA)
rect(-23.03,-0.02,-5.33,300, col="whitesmoke", border=NA)
rect(-5.33,-0.02,-2.58,300, col="white", border=NA)
rect(-2.58,-0.02,0,300, col="whitesmoke", border=NA)

rect(-261.28,-3,-259.51,300, col=alpha('#ffaf03',0.2), border=NA)
rect(-234.5,-3,-232,300, col=alpha('#ffaf03',0.2), border=NA)
abline(v=c(-251.902),col="red",lty="dashed",lwd="2")
axis(side=1, seq(-280, -220, by=10), col="black",col.axis="black",las=1)
axis(side=2, seq(0, 0.03, by=0.01), col="black",col.axis="black",las=2)


lines(mids,counts,type = 'h', lwd=5, col='#4c4cec')
bf2 = 0.0035218205383019236
bf6 = 0.02545027022376004
abline(h=bf2, lty=2)
abline(h=bf6, lty=2)

add_geochrono(0, -0.15)


# Extinction rate
time=c(-204.56441452992775, -204.6644859716202,-204.76455741331267,-204.86462885500515,-204.9647002966976,-205.06477173839008,-205.16484318008253,-205.264914621775,-205.36498606346748,-205.46505750515993,-205.5651289468524,-205.66520038854486,-205.76527183023734,-205.86534327192982,-205.96541471362227,-206.06548615531474,-206.1655575970072,-206.26562903869967,-206.36570048039215,-206.4657719220846,-206.56584336377708,-206.66591480546953,-206.765986247162,-206.86605768885448,-206.96612913054693,-207.0662005722394,-207.16627201393186,-207.26634345562434,-207.36641489731682,-207.46648633900926,-207.56655778070174,-207.6666292223942,-207.76670066408667,-207.86677210577915,-207.9668435474716,-208.06691498916408,-208.16698643085653,-208.267057872549,-208.36712931424145,-208.46720075593393,-208.5672721976264,-208.66734363931886,-208.76741508101134,-208.86748652270379,-208.96755796439626,-209.06762940608874,-209.1677008477812,-209.26777228947367,-209.36784373116612,-209.4679151728586,-209.56798661455107,-209.66805805624352,-209.768129497936,-209.86820093962845,-209.96827238132093,-210.0683438230134,-210.16841526470586,-210.26848670639833,-210.36855814809078,-210.46862958978326,-210.56870103147574,-210.6687724731682,-210.76884391486067,-210.86891535655312,-210.9689867982456,-211.06905823993807,-211.16912968163052,-211.269201123323,-211.36927256501545,-211.46934400670793,-211.5694154484004,-211.66948689009286,-211.76955833178533,-211.86962977347778,-211.96970121517026,-212.06977265686274,-212.1698440985552,-212.26991554024767,-212.36998698194012,-212.4700584236326,-212.57012986532507,-212.67020130701752,-212.77027274871,-212.87034419040245,-212.97041563209493,-213.0704870737874,-213.17055851547985,-213.27062995717233,-213.37070139886478,-213.47077284055726,-213.57084428224974,-213.6709157239422,-213.77098716563466,-213.87105860732711,-213.9711300490196,-214.07120149071204,-214.17127293240452,-214.271344374097,-214.37141581578945,-214.47148725748193,-214.57155869917437,-214.67163014086685,-214.77170158255933,-214.87177302425178,-214.97184446594426,-215.0719159076367,-215.17198734932919,-215.27205879102166,-215.3721302327141,-215.4722016744066,-215.57227311609904,-215.67234455779152,-215.772415999484,-215.87248744117645,-215.97255888286892,-216.07263032456137,-216.17270176625385,-216.27277320794633,-216.37284464963878,-216.47291609133126,-216.5729875330237,-216.67305897471618,-216.77313041640866,-216.8732018581011,-216.9732732997936,-217.07334474148604,-217.17341618317852,-217.27348762487097,-217.37355906656344,-217.47363050825592,-217.57370194994837,-217.67377339164085,-217.7738448333333,-217.87391627502578,-217.97398771671826,-218.0740591584107,-218.17413060010318,-218.27420204179563,-218.3742734834881,-218.4743449251806,-218.57441636687304,-218.67448780856552,-218.77455925025797,-218.87463069195044,-218.97470213364292,-219.07477357533537,-219.17484501702785,-219.2749164587203,-219.37498790041278,-219.47505934210525,-219.5751307837977,-219.67520222549018,-219.77527366718263,-219.8753451088751,-219.9754165505676,-220.07548799226004,-220.17555943395251,-220.27563087564496,-220.37570231733744,-220.47577375902992,-220.57584520072237,-220.67591664241485,-220.7759880841073,-220.87605952579977,-220.97613096749225,-221.0762024091847,-221.17627385087718,-221.27634529256963,-221.3764167342621,-221.4764881759546,-221.57655961764704,-221.6766310593395,-221.77670250103196,-221.87677394272444,-221.97684538441692,-222.07691682610937,-222.17698826780185,-222.2770597094943,-222.37713115118677,-222.47720259287925,-222.5772740345717,-222.67734547626418,-222.77741691795663,-222.8774883596491,-222.97755980134158,-223.07763124303403,-223.1777026847265,-223.27777412641896,-223.37784556811144,-223.47791700980392,-223.57798845149637,-223.67805989318884,-223.7781313348813,-223.87820277657377,-223.97827421826625,-224.0783456599587,-224.17841710165118,-224.27848854334363,-224.3785599850361,-224.47863142672855,-224.57870286842103,-224.6787743101135,-224.77884575180596,-224.87891719349844,-224.9789886351909,-225.07906007688337,-225.17913151857584,-225.2792029602683,-225.37927440196077,-225.47934584365322,-225.5794172853457,-225.67948872703818,-225.77956016873063,-225.8796316104231,-225.97970305211555,-226.07977449380803,-226.17984593550048,-226.27991737719296,-226.37998881888544,-226.4800602605779,-226.58013170227036,-226.6802031439628,-226.7802745856553,-226.88034602734777,-226.98041746904022,-227.0804889107327,-227.18056035242515,-227.28063179411762,-227.3807032358101,-227.48077467750255,-227.58084611919503,-227.68091756088748,-227.78098900257996,-227.88106044427244,-227.98113188596488,-228.08120332765736,-228.1812747693498,-228.2813462110423,-228.38141765273477,-228.48148909442722,-228.5815605361197,-228.68163197781215,-228.78170341950462,-228.8817748611971,-228.98184630288955,-229.08191774458203,-229.18198918627448,-229.28206062796696,-229.38213206965943,-229.48220351135188,-229.58227495304436,-229.6823463947368,-229.7824178364293,-229.88248927812177,-229.98256071981422,-230.0826321615067,-230.18270360319914,-230.28277504489162,-230.3828464865841,-230.48291792827655,-230.58298936996903,-230.68306081166148,-230.78313225335395,-230.88320369504643,-230.98327513673888,-231.08334657843136,-231.1834180201238,-231.2834894618163,-231.38356090350877,-231.48363234520122,-231.5837037868937,-231.68377522858614,-231.78384667027862,-231.8839181119711,-231.98398955366355,-232.08406099535603,-232.18413243704848,-232.28420387874095,-232.38427532043343,-232.48434676212588,-232.58441820381836,-232.6844896455108,-232.7845610872033,-232.88463252889576,-232.9847039705882,-233.0847754122807,-233.18484685397314,-233.28491829566562,-233.38498973735807,-233.48506117905055,-233.585132620743,-233.68520406243547,-233.78527550412795,-233.88534694582043,-233.98541838751288,-234.08548982920533,-234.1855612708978,-234.28563271259029,-234.38570415428276,-234.4857755959752,-234.58584703766766,-234.68591847936014,-234.78598992105262,-234.88606136274507,-234.98613280443755,-235.08620424613,-235.18627568782247,-235.28634712951495,-235.3864185712074,-235.48649001289988,-235.58656145459233,-235.6866328962848,-235.78670433797728,-235.88677577966973,-235.9868472213622,-236.08691866305466,-236.18699010474714,-236.28706154643962,-236.38713298813207,-236.48720442982454,-236.587275871517,-236.68734731320947,-236.78741875490195,-236.8874901965944,-236.98756163828688,-237.08763307997933,-237.1877045216718,-237.28777596336428,-237.38784740505673,-237.4879188467492,-237.58799028844166,-237.68806173013414,-237.78813317182662,-237.88820461351906,-237.98827605521154,-238.088347496904,-238.18841893859647,-238.28849038028895,-238.3885618219814,-238.48863326367388,-238.58870470536633,-238.6887761470588,-238.78884758875128,-238.88891903044373,-238.9889904721362,-239.08906191382866,-239.18913335552114,-239.2892047972136,-239.38927623890606,-239.48934768059854,-239.589419122291,-239.68949056398347,-239.78956200567595,-239.8896334473684,-239.98970488906087,-240.08977633075332,-240.1898477724458,-240.28991921413828,-240.38999065583073,-240.4900620975232,-240.59013353921566,-240.69020498090813,-240.7902764226006,-240.89034786429306,-240.99041930598554,-241.090490747678,-241.19056218937047,-241.29063363106295,-241.3907050727554,-241.49077651444787,-241.59084795614032,-241.6909193978328,-241.79099083952528,-241.89106228121773,-241.9911337229102,-242.09120516460266,-242.19127660629513,-242.2913480479876,-242.39141948968006,-242.49149093137254,-242.591562373065,-242.69163381475747,-242.79170525644994,-242.8917766981424,-242.99184813983484,-243.09191958152732,-243.1919910232198,-243.29206246491228,-243.39213390660473,-243.49220534829718,-243.59227678998965,-243.69234823168213,-243.7924196733746,-243.89249111506706,-243.9925625567595,-244.092633998452,-244.19270544014447,-244.29277688183691,-244.3928483235294,-244.49291976522184,-244.59299120691432,-244.6930626486068,-244.79313409029925,-244.89320553199173,-244.99327697368417,-245.09334841537665,-245.19341985706913,-245.29349129876158,-245.39356274045406,-245.4936341821465,-245.59370562383899,-245.69377706553146,-245.7938485072239,-245.8939199489164,-245.99399139060884,-246.09406283230132,-246.1941342739938,-246.29420571568625,-246.39427715737872,-246.49434859907117,-246.59442004076365,-246.69449148245613,-246.79456292414858,-246.89463436584106,-246.9947058075335,-247.09477724922598,-247.19484869091846,-247.2949201326109,-247.3949915743034,-247.49506301599584,-247.59513445768832,-247.6952058993808,-247.79527734107324,-247.89534878276572,-247.99542022445817,-248.09549166615065,-248.19556310784313,-248.29563454953558,-248.39570599122806,-248.4957774329205,-248.59584887461298,-248.69592031630546,-248.7959917579979,-248.8960631996904,-248.99613464138284,-249.09620608307532,-249.1962775247678,-249.29634896646024,-249.39642040815272,-249.49649184984517,-249.59656329153765,-249.69663473323013,-249.79670617492258,-249.89677761661505,-249.9968490583075,-250.09692049999998,-250.19699194169246,-250.2970633833849,-250.3971348250774,-250.49720626676984,-250.59727770846231,-250.6973491501548,-250.79742059184724,-250.89749203353972,-250.99756347523217,-251.09763491692465,-251.19770635861713,-251.29777780030958,-251.39784924200205,-251.4979206836945,-251.59799212538698,-251.69806356707946,-251.7981350087719,-251.8982064504644,-251.99827789215684,-252.0983493338493,-252.1984207755418,-252.29849221723424,-252.3985636589267,-252.49863510061917,-252.59870654231165,-252.69877798400412,-252.79884942569657,-252.89892086738902,-252.9989923090815,-253.09906375077398,-253.19913519246646,-253.2992066341589,-253.39927807585136,-253.49934951754383,-253.5994209592363,-253.69949240092876,-253.79956384262124,-253.8996352843137,-253.99970672600617,-254.09977816769864,-254.1998496093911,-254.29992105108357,-254.39999249277602,-254.5000639344685,-254.60013537616098,-254.70020681785343,-254.8002782595459,-254.90034970123835,-255.00042114293083,-255.1004925846233,-255.20056402631576,-255.30063546800824,-255.4007069097007,-255.50077835139317,-255.60084979308564,-255.7009212347781,-255.80099267647057,-255.90106411816302,-256.00113555985547,-256.101207001548,-256.2012784432404,-256.30134988493285,-256.4014213266254,-256.5014927683178,-256.60156421001034,-256.70163565170276,-256.8017070933952,-256.9017785350877,-257.00184997678014,-257.10192141847267,-257.2019928601651,-257.3020643018575,-257.40213574355005,-257.50220718524247,-257.602278626935,-257.7023500686274,-257.80242151031985,-257.9024929520124,-258.0025643937048,-258.10263583539734,-258.20270727708976,-258.3027787187822,-258.4028501604747,-258.50292160216713,-258.60299304385967,-258.7030644855521,-258.8031359272445,-258.90320736893705,-259.00327881062947,-259.103350252322,-259.2034216940144,-259.30349313570684,-259.4035645773994,-259.5036360190918,-259.60370746078434,-259.70377890247676,-259.8038503441692,-259.9039217858617,-260.00399322755413,-260.10406466924667,-260.2041361109391,-260.3042075526315,-260.40427899432405,-260.50435043601647,-260.604421877709,-260.7044933194014,-260.80456476109384,-260.9046362027864,-261.0047076444788,-261.10477908617133,-261.20485052786375,-261.3049219695562,-261.4049934112487,-261.50506485294113,-261.60513629463367,-261.7052077363261,-261.8052791780185,-261.90535061971104,-262.00542206140346,-262.105493503096,-262.2055649447884,-262.30563638648084,-262.4057078281734,-262.5057792698658,-262.60585071155833,-262.70592215325075,-262.8059935949432,-262.9060650366357,-263.00613647832813,-263.10620792002067,-263.2062793617131,-263.3063508034055,-263.40642224509804,-263.50649368679046,-263.606565128483,-263.7066365701754,-263.80670801186784,-263.9067794535604,-264.0068508952528,-264.10692233694533,-264.20699377863775,-264.3070652203302,-264.4071366620227,-264.50720810371513,-264.60727954540766,-264.7073509871001,-264.8074224287925,-264.90749387048504,-265.00756531217746,-265.10763675387,-265.2077081955624,-265.30777963725484,-265.4078510789474,-265.5079225206398,-265.6079939623322,-265.70806540402475,-265.8081368457172,-265.9082082874097,-266.0082797291021,-266.10835117079455,-266.2084226124871,-266.3084940541795,-266.40856549587204,-266.50863693756446,-266.6087083792569,-266.7087798209494,-266.80885126264184,-266.9089227043344,-267.0089941460268,-267.1090655877192,-267.20913702941175,-267.30920847110417,-267.4092799127967,-267.5093513544891,-267.60942279618155,-267.7094942378741,-267.8095656795665,-267.90963712125904,-268.00970856295146,-268.1097800046439,-268.2098514463364,-268.30992288802884,-268.40999432972137,-268.5100657714138,-268.6101372131062,-268.71020865479875,-268.81028009649117,-268.9103515381837,-269.0104229798761,-269.11049442156855,-269.2105658632611,-269.3106373049535,-269.41070874664604,-269.51078018833846,-269.6108516300309,-269.7109230717234,-269.81099451341584,-269.91106595510837,-270.0111373968008,-270.1112088384932,-270.21128028018575,-270.31135172187817,-270.4114231635707,-270.5114946052631,-270.61156604695555,-270.7116374886481,-270.8117089303405,-270.91178037203304,-271.01185181372546,-271.1119232554179,-271.2119946971104,-271.31206613880283,-271.41213758049537,-271.5122090221878,-271.6122804638802,-271.71235190557275,-271.81242334726517,-271.9124947889577,-272.0125662306501,-272.11263767234254,-272.2127091140351,-272.3127805557275,-272.41285199742003,-272.51292343911246,-272.6129948808049,-272.7130663224974,-272.81313776418983,-272.91320920588237,-273.0132806475748,-273.1133520892672,-273.21342353095974,-273.31349497265217,-273.4135664143447,-273.5136378560371,-273.61370929772954,-273.7137807394221,-273.8138521811145,-273.91392362280703,-274.01399506449945,-274.1140665061919,-274.2141379478844,-274.31420938957683,-274.41428083126937,-274.5143522729618,-274.6144237146542,-274.71449515634674,-274.81456659803916,-274.9146380397317,-275.0147094814241,-275.11478092311654,-275.2148523648091,-275.3149238065015,-275.41499524819403,-275.51506668988645,-275.6151381315789,-275.7152095732714,-275.81528101496383,-275.91535245665636,-276.0154238983488,-276.1154953400412,-276.21556678173374,-276.31563822342616,-276.4157096651187,-276.5157811068111,-276.61585254850354,-276.7159239901961,-276.8159954318885,-276.91606687358103,-277.01613831527345,-277.1162097569659,-277.2162811986584,-277.31635264035083,-277.41642408204336,-277.5164955237358,-277.6165669654282,-277.71663840712074,-277.81670984881316,-277.9167812905057,-278.0168527321981,-278.11692417389054,-278.2169956155831,-278.3170670572755,-278.41713849896803,-278.51720994066045,-278.61728138235287,-278.7173528240454,-278.8174242657378,-278.91749570743036,-279.0175671491228,-279.1176385908152,-279.21771003250774,-279.31778147420016,-279.4178529158927,-279.5179243575851,-279.61799579927754,-279.7180672409701,-279.8181386826625,-279.918210124355,-280.01828156604745,-280.11835300773987,-280.2184244494324,-280.3184958911248,-280.41856733281736,-280.5186387745098,-280.6187102162022,-280.71878165789474,-280.81885309958716,-280.9189245412797,-281.0189959829721,-281.11906742466454,-281.21913886635707,-281.3192103080495,-281.419281749742,-281.51935319143445,-281.61942463312687,-281.7194960748194,-281.8195675165118,-281.91963895820436,-282.0197103998968,-282.1197818415892,-282.21985328328174,-282.31992472497416,-282.4199961666667,-282.5200676083591,-282.62013905005153,-282.72021049174407,-282.8202819334365,-282.920353375129,-283.02042481682145,-283.12049625851387,-283.2205677002064,-283.3206391418988,-283.42071058359136,-283.5207820252838,-283.6208534669762,-283.72092490866874,-283.82099635036116,-283.9210677920537,-284.0211392337461,-284.12121067543853,-284.22128211713107,-284.3213535588235,-284.4214250005159,-284.52149644220844,-284.62156788390087,-284.7216393255934,-284.8217107672858,-284.92178220897824,-285.0218536506708,-285.1219250923632,-285.22199653405573,-285.32206797574815,-285.4221394174406,-285.5222108591331,-285.62228230082553,-285.72235374251807,-285.8224251842105,-285.9224966259029,-286.02256806759544,-286.12263950928786,-286.2227109509804,-286.3227823926728,-286.42285383436524,-286.5229252760578,-286.6229967177502,-286.72306815944273,-286.82313960113515,-286.9232110428276,-287.0232824845201,-287.12335392621253,-287.22342536790507,-287.3234968095975,-287.4235682512899,-287.52363969298244,-287.62371113467486,-287.7237825763674,-287.8238540180598,-287.92392545975224,-288.0239969014448,-288.1240683431372,-288.22413978482973,-288.32421122652215,-288.4242826682146,-288.5243541099071,-288.62442555159953,-288.72449699329206,-288.8245684349845,-288.9246398766769,-289.02471131836944,-289.12478276006186,-289.2248542017544,-289.3249256434468,-289.42499708513924,-289.5250685268318,-289.6251399685242,-289.72521141021673,-289.82528285190915,-289.9253542936016,-290.0254257352941,-290.1254971769865,-290.22556861867906,-290.3256400603715,-290.4257115020639,-290.52578294375644,-290.62585438544886,-290.7259258271414,-290.8259972688338,-290.92606871052624,-291.0261401522188,-291.1262115939112,-291.22628303560373,-291.32635447729615,-291.42642591898857,-291.5264973606811,-291.6265688023735,-291.72664024406606,-291.8267116857585,-291.9267831274509,-292.02685456914344,-292.12692601083586,-292.2269974525284,-292.3270688942208,-292.42714033591324,-292.52721177760577,-292.6272832192982,-292.7273546609907,-292.82742610268315,-292.92749754437557,-293.0275689860681,-293.1276404277605,-293.22771186945306,-293.3277833111455,-293.4278547528379)
rate=c(0.09673609656825151, 0.09673609656825151,0.09673609656825151,0.09673609656825151,0.09673609656825151,0.09673609656825151,0.09673609656825151,0.09673609656825151,0.09673609656825151,0.09673609656825151,0.09673609656825151,0.09673609656825151,0.09673609656825151,0.09673609656825151,0.09673609656825151,0.09673609656825151,0.09673609656825151,0.09673609656825151,0.09673609656825151,0.09673609656825151,0.0967274269709206,0.0967274269709206,0.09673609656825151,0.0967274269709206,0.0967274269709206,0.0967274269709206,0.09672173114035217,0.09672173114035217,0.09671760337169688,0.09671454512917135,0.09671454512917135,0.0967059619981841,0.09670315398153366,0.09670315398153366,0.09670315398153366,0.09670315398153366,0.09668058336807614,0.09667605747561366,0.09665108693418203,0.09663739312338057,0.09662815355378762,0.0966128812679571,0.09649474455412538,0.09640218615369534,0.09632509872598768,0.09623825703264396,0.09615192817416364,0.09599520705992284,0.09589445229574418,0.0956435146674251,0.09548235826188131,0.09532325306551938,0.09510067807164278,0.09487823891116991,0.09459539914252435,0.09423329120185436,0.09396895560319807,0.09378658121421912,0.0934178866568625,0.09315170501476597,0.09289686325481054,0.09262581883211093,0.09236209671070672,0.09208730477027757,0.09163778509627588,0.09136033984118733,0.09094593263517925,0.09058407003975708,0.09046511550081923,0.09033179534962553,0.0902121325884713,0.0900165752853467,0.08983840489292627,0.0897034167707007,0.08960447508125852,0.08958338408770387,0.08951369241665447,0.08941529996641982,0.08932896076405433,0.08927471963006228,0.08924617831059085,0.08922083024432464,0.08918168044385127,0.0891226351815591,0.08909049138880706,0.08904427187765038,0.08900185031316137,0.08894345566282522,0.08889970869929024,0.08888909025063317,0.08888212777277721,0.08886827118856311,0.08884431056200785,0.08882017051475416,0.08881072098891885,0.08877372855786235,0.08877372855786235,0.08877372855786235,0.08877372855786235,0.08876608831827444,0.08876152116912783,0.08874811412491979,0.08874811412491979,0.08874052928849877,0.08873214265361337,0.08871604317719349,0.0887127575878683,0.0887127575878683,0.08871262107973081,0.08871134926364174,0.08869838356558946,0.08867700063565469,0.08867700063565469,0.08865211177095061,0.08865211177095061,0.08864542005969227,0.0886375215703191,0.0886262477353563,0.0886262477353563,0.08861819982121685,0.08861819982121685,0.08861819982121685,0.0886122842161888,0.0886122842161888,0.08860517784754118,0.08859583760619077,0.08858233190634711,0.08856905897677533,0.08856905897677533,0.08856905897677533,0.08858233190634711,0.08858233190634711,0.08859583760619077,0.08858233190634711,0.08856905897677533,0.08856905897677533,0.08856293082908327,0.08856164976133603,0.08856164976133603,0.08856164976133603,0.08856164976133603,0.08856293082908327,0.08856552272678873,0.08856164976133603,0.08856164976133603,0.08856164976133603,0.08856164976133603,0.08856164976133603,0.08856164976133603,0.08856164976133603,0.08855980142939751,0.08856164976133603,0.08856164976133603,0.08855980142939751,0.08855980142939751,0.08855980142939751,0.08856164976133603,0.08856164976133603,0.08856164976133603,0.08856164976133603,0.08856164976133603,0.08856164976133603,0.08856293082908327,0.08856293082908327,0.08856293082908327,0.08856164976133603,0.08856293082908327,0.08856293082908327,0.08856293082908327,0.08856552272678873,0.08856552272678873,0.08856552272678873,0.08856905897677533,0.08856905897677533,0.08856905897677533,0.08856905897677533,0.08856905897677533,0.08856905897677533,0.08856905897677533,0.08856905897677533,0.08856905897677533,0.08856905897677533,0.08856905897677533,0.08858233190634711,0.08856905897677533,0.08858233190634711,0.08858233190634711,0.08858233190634711,0.08859583760619077,0.08859583760619077,0.08859583760619077,0.08859583760619077,0.08859583760619077,0.08860517784754118,0.08861819982121685,0.08861819982121685,0.0886122842161888,0.0886122842161888,0.0886122842161888,0.08861819982121685,0.08861819982121685,0.0886262477353563,0.08865211177095061,0.08865211177095061,0.08870508356060638,0.08871262107973081,0.08871604317719349,0.08871604317719349,0.08873214265361337,0.08873846985026018,0.08874811412491979,0.08874811412491979,0.08874811412491979,0.08875410213620896,0.08876608831827444,0.08880471330452197,0.08881072098891885,0.08882487919450864,0.08884663523116926,0.08887529624283795,0.08888620555221055,0.08891016419123669,0.08892241490145109,0.08893858814107139,0.0889544133518352,0.08899873817810014,0.08906735470023744,0.08910704116763736,0.08915903475130157,0.08920406255773555,0.0892241097010103,0.08924383344150968,0.08924932210798281,0.08925904779394075,0.08927036320288714,0.08930075483797396,0.08933432335956537,0.0893477955107807,0.08938954687033177,0.08941529996641982,0.08941885671536776,0.08946588812396455,0.08952522959760353,0.08953455563099286,0.08955470507399788,0.08956817692937397,0.08958338408770387,0.08959856639594974,0.08962250353682694,0.08968577834870763,0.08968577834870763,0.0897844160533795,0.0898091050584175,0.08983840489292627,0.08985773306739187,0.08987495889621695,0.08987825017889203,0.08991206153037418,0.08992604169878271,0.08993268148368368,0.08995548246043694,0.0899905195893947,0.09002211843927024,0.09002923685933731,0.09004182332015191,0.09006325080822705,0.09007549233801591,0.09013729852489663,0.09015037522128723,0.09020424455356421,0.09022444570635435,0.09023558045777699,0.09025488179352181,0.09028900784233942,0.09033179534962553,0.09035099966653909,0.09036363350381121,0.09040597783514846,0.09043728633522577,0.09047556494722543,0.0904908980849804,0.09053016033070078,0.09059964956990407,0.0906764469205262,0.09076495438627416,0.09092355015382794,0.09102708520909514,0.09121061925839699,0.09141614519727298,0.09150957620469076,0.09167453780101142,0.09186711633641348,0.09209198583012716,0.09222778089684205,0.09246353604303087,0.09272555802915883,0.09298838610987417,0.09324448494724354,0.0935220907469827,0.09386336453055137,0.09435735564227071,0.09478949334299433,0.09503935713271869,0.09546572111404433,0.09597283190020485,0.09652162928707095,0.09711178026205408,0.09780731236425036,0.09854709738270462,0.09925987531023442,0.100177513727895,0.10111492957013049,0.1023284467805067,0.10382429382595074,0.1057060891681745,0.10804186425573495,0.110574340312652,0.11529818949648639,0.12347606047387921,0.13428069166743994,0.15311889491630615,0.18984605864227316,0.23540483303155518,0.27896571373096524,0.29994673924381543,0.30876790500175144,0.31388909819447264,0.3182730460435478,0.320534879160293,0.3209696030527419,0.32108349335517916,0.32007422753331305,0.31762120412392814,0.31410678796718994,0.30876790500175144,0.29777524696228275,0.2873276808056686,0.2735073431511384,0.2508692100415809,0.22540028924808045,0.2018608597244323,0.18616775605471514,0.15377934781299124,0.13335278762384312,0.11723525422633142,0.10804186425573495,0.10274536003232931,0.09945672931590957,0.09684959159826509,0.09429785898718732,0.09266056461434197,0.09147212953772972,0.09053204581642117,0.09006534563108554,0.08946442547158162,0.08903935180368591,0.08874590301604998,0.08849435233649434,0.0882833679800621,0.08813814900115713,0.08802786379513891,0.0879540364338739,0.08782613581355728,0.08778607485141574,0.08769974886559101,0.08763156323359862,0.08759510248357322,0.08753044133463805,0.08750563833435895,0.08747976304254615,0.08742198596349443,0.08741429848752974,0.08739124935486495,0.08737181875914689,0.0873523152036575,0.08734806984627322,0.08734806984627322,0.08734126513194074,0.08732017085823077,0.08731353255096388,0.08731083411027757,0.08731083411027757,0.08731083411027757,0.08731083411027757,0.08730833665516512,0.08730833665516512,0.08730687921071108,0.08730833665516512,0.08730687921071108,0.08730356277343551,0.08730687921071108,0.08730687921071108,0.08730687921071108,0.08730687921071108,0.08730687921071108,0.08730687921071108,0.08730687921071108,0.08730356277343551,0.08729895547574154,0.0872913269102175,0.08728222622009701,0.0872913269102175,0.08730356277343551,0.08730687921071108,0.08731083411027757,0.08731083411027757,0.08730833665516512,0.08731083411027757,0.08731353255096388,0.08731353255096388,0.08732759058472286,0.08732759058472286,0.08732759058472286,0.08733354507524749,0.0873523152036575,0.08736181430697423,0.08738203064090092,0.08739658284964391,0.08741879981606968,0.08741879981606968,0.08741879981606968,0.08742198596349443,0.08747047608645825,0.08747047608645825,0.08747976304254615,0.08749798844583358,0.08754331903767437,0.0875671251413725,0.0876104285153268,0.08765274972424172,0.08770841474061489,0.08773241757006628,0.08774287845034423,0.08778780318155567,0.08781975469022145,0.08789348304392564,0.08793524358960224,0.08801376913221866,0.0881025488991674,0.08819923175000202,0.08837419151092492,0.08848313780407166,0.08870159122583238,0.08891344551555877,0.08913960992192996,0.08949218282260105,0.08978540767153803,0.0901146770453727,0.09043532989772264,0.09095289884629221,0.09133681461751944,0.0918256415477116,0.09229142196555526,0.0929420571821149,0.09371425066549703,0.09436157317165667,0.0953630682998588,0.09642793414429646,0.0977757867308785,0.09919827697627545,0.1008727184937317,0.10231911008261074,0.10376511969113975,0.10453852431052585,0.1052781768301028,0.10578695621357154,0.10614873429637826,0.1064303899254248,0.10673019304568632,0.10695941344865306,0.10709405550558693,0.10733692712517068,0.10739947637461937,0.10742745667996445,0.10745912075831915,0.10745912075831915,0.1074708412785012,0.10745912075831915,0.10740456298779921,0.10701625209228197,0.1056073641716739,0.10261344141537204,0.09982905777912537,0.09807670846131367,0.09698182947930327,0.09624134349642155,0.09574241856153162,0.09538721435206718,0.09509296635483547,0.09482799887615018,0.09424807779314573,0.09372219970585827,0.09306824096115043,0.09243512063143407,0.09184508657785306,0.09100783201967788,0.08948612727420913,0.08804627219793074,0.086737995255346,0.08568859231354706,0.08480507645647337,0.08407677353460263,0.08349243321981689,0.08301256899480053,0.08272804760604521,0.08236410842598989,0.0821014813545872,0.08194176584292966,0.08173092902599624,0.08158940799292261,0.08138554349949759,0.0811900451979452,0.08114601176946004,0.08094072501477777,0.08084356091445986,0.08079580498890168,0.08064512905001756,0.08055419623285126,0.0803970440216584,0.08033934207080423,0.08028101425345543,0.08025137770157081,0.08021698720703777,0.0801748759207638,0.08013199466675734,0.08006239337104845,0.08003230772453251,0.0799599787377579,0.0798855899813175,0.07986390215776154,0.07985238515207341,0.07984244287995593,0.07982363598250541,0.0798066213255657,0.07980166411815984,0.07979393484138902,0.07978389642418784,0.07977932679610783,0.07977127756224875,0.07977127756224875,0.07977127756224875,0.07977127756224875,0.07976008391726817,0.07975188762019388,0.07975188762019388,0.07975188762019388,0.07972461026834168,0.07971705429580027,0.07971499287786804,0.07971499287786804,0.07971193178433508,0.07969986255400852,0.07969986255400852,0.07969040659740151,0.07969040659740151,0.07969986255400852,0.07969986255400852,0.07969040659740151,0.07969040659740151,0.07967934280532803,0.07967370897861088,0.07966859159392828,0.07966859159392828,0.07966859159392828,0.07967370897861088,0.07967370897861088,0.07967370897861088,0.07967370897861088,0.07966859159392828,0.07966428790148025,0.07966315507160024,0.07966114362075734,0.07966315507160024,0.07966114362075734,0.07966114362075734,0.07965548414881098,0.07965036875431103,0.07964531225622376,0.07964531225622376,0.07963965494768493,0.07963628644883827,0.07963628644883827,0.07963628644883827,0.07962920122847728,0.07963965494768493,0.07963965494768493,0.07963965494768493,0.07963965494768493,0.07963965494768493,0.07963628644883827,0.07963628644883827,0.07962920122847728,0.07963628644883827,0.07963628644883827,0.07963965494768493,0.07963965494768493,0.07963965494768493,0.07963965494768493,0.07963965494768493,0.07963965494768493,0.07963965494768493,0.07963965494768493,0.07963965494768493,0.07964108485963087,0.07964108485963087,0.07964108485963087,0.07963965494768493,0.07964531225622376,0.07964531225622376,0.07964531225622376,0.07964531225622376,0.07964531225622376,0.07964108485963087,0.07964108485963087,0.07963965494768493,0.07963965494768493,0.07963965494768493,0.07964108485963087,0.07964108485963087,0.07964108485963087,0.07964108485963087,0.07963965494768493,0.07963628644883827,0.07963628644883827,0.07962920122847728,0.07961908594951883,0.07961908594951883,0.07961908594951883,0.07962920122847728,0.07962920122847728,0.07961908594951883,0.07962920122847728,0.07961076009556517,0.07961076009556517,0.07961076009556517,0.07960761675880856,0.0796027548028046,0.0796027548028046,0.0796027548028046,0.0796027548028046,0.07959567374019128,0.07959223556853327,0.07958657164445765,0.07958657164445765,0.07957777578450315,0.07957777578450315,0.07957777578450315,0.07956795244111553,0.07956631441945741,0.07956631441945741,0.07956443678008326,0.07954391701473308,0.07954391701473308,0.07952162954374206,0.07952162954374206,0.07948878326929112,0.07948878326929112,0.07945917778652703,0.07945276285292288,0.0794517836524182,0.0794517836524182,0.0794517836524182,0.0794517836524182,0.0794517836524182,0.0794517836524182,0.07942479281054643,0.07940454104124704,0.07940454104124704,0.07937180945729946,0.0793686829001412,0.0793686829001412,0.0793686829001412,0.0793686829001412,0.0793686829001412,0.0793686829001412,0.0793686829001412,0.0793686829001412,0.07936778305621583,0.07936778305621583,0.07936669741891055,0.07936485665456794,0.07936485665456794,0.07936485665456794,0.07935552896395967,0.07935552896395967,0.07934940716772795,0.07934940716772795,0.07934940716772795,0.07934940716772795,0.07934425512170114,0.07934425512170114,0.07934425512170114,0.07934195676808009,0.07933879164908941,0.07933410620678194,0.07933410620678194,0.07931233711649793,0.07931233711649793,0.07930880417689881,0.07930880417689881,0.07930880417689881,0.07930592178804452,0.07929734615937392,0.07929089580980776,0.07929089580980776,0.07928591225507278,0.07928591225507278,0.07927939370662063,0.07927284750905433,0.07926629585204625,0.07926265310280026,0.07925748573108538,0.07924959466700751,0.0792471823794594,0.07922990547903476,0.07921857377620309,0.07918940975924613,0.07919111258684712,0.07918940975924613,0.0791723435147936,0.07916005002889794,0.07916005002889794,0.07916005002889794,0.07915429816572,0.07915287697312245,0.0791421229812514,0.07913613814996012,0.07913613814996012,0.07913613814996012,0.07913613814996012,0.07913613814996012,0.07913613814996012,0.07913224498667151,0.07912996161631668,0.07912555835316215,0.07912555835316215,0.07912555835316215,0.07912226136862208,0.07912226136862208,0.07910468722876446,0.07909720989857529,0.07908206114143942,0.07908531597162066,0.07908531597162066,0.07908206114143942,0.0790789442646193,0.0790789442646193,0.07907635898894735,0.07906738206653946,0.07906738206653946,0.07906423780052302,0.07905440805850983,0.07905440805850983,0.07905440805850983,0.07905286359163535,0.07905136624701173,0.0790504299184144,0.07904913365033542,0.07904664301024573,0.07903861325362126,0.07903861325362126,0.07903861325362126,0.07903018045903337,0.07903018045903337,0.07902732093510124,0.07902732093510124,0.07902732093510124,0.07902732093510124,0.0790183644792823,0.07902732093510124,0.0790183644792823,0.07900410359925224,0.07900410359925224,0.07899607295773442,0.07899607295773442,0.07899607295773442,0.07899607295773442,0.07899607295773442,0.07899607295773442,0.07899607295773442,0.07899607295773442,0.07899607295773442,0.0789926255622751,0.0789926255622751,0.0789926255622751,0.0789926255622751,0.07898817548706538,0.07898817548706538,0.07898817548706538,0.07898262871239933,0.07895713679253955,0.0789487104371025,0.0789487104371025,0.0789487104371025,0.0789487104371025,0.07893663152370603,0.07892855628867218,0.07892855628867218,0.07892855628867218,0.07893663152370603,0.07893663152370603,0.0789487104371025,0.0789487104371025,0.0789487104371025,0.0789487104371025,0.0789487104371025,0.07895713679253955,0.07895713679253955,0.07896150152992033,0.07897159079754623,0.07897159079754623,0.07895713679253955,0.07895713679253955,0.07895713679253955,0.07896150152992033,0.07896150152992033,0.07896150152992033,0.07896150152992033,0.07896150152992033,0.07896150152992033,0.07896150152992033,0.07897159079754623,0.07898262871239933,0.07898262871239933,0.07898262871239933,0.07898262871239933,0.0789926255622751,0.0789926255622751,0.0789926255622751,0.0789926255622751,0.0789926255622751,0.07900410359925224,0.07900410359925224,0.07900410359925224,0.07902732093510124,0.07903018045903337,0.07903018045903337,0.07903861325362126,0.07904913365033542,0.07905136624701173,0.07905440805850983,0.07905440805850983,0.07907222296359698,0.07908206114143942,0.07911362846129422,0.07913224498667151,0.07918940975924613,0.07924883467965602,0.07926629585204625,0.07929089580980776,0.079307755277762,0.07934940716772795,0.07936669741891055,0.0794517836524182,0.0794921504714211,0.07956631441945741,0.07964108485963087,0.0797079262682055,0.07979687942826481,0.07994779473224942,0.08011206174848065,0.08025481592939668,0.08041486568552211,0.08065722762868621,0.08090691756245239,0.08113586331798595,0.08132532166627118,0.08159105637589925,0.08173586056728555,0.0821247941262142,0.08249293741868823,0.08278123864141179,0.08315647345449764,0.08348392066244682,0.0838778621777243,0.08435753215389825,0.08478384820122009,0.08522107079084855,0.08562598409104477,0.08612079575825715,0.08647424280338045,0.08696492962814145,0.08756561064256724,0.08812983021570195,0.08853378135542597,0.08864000920333759,0.08864000920333759,0.08864000920333759,0.08864000920333759)
minHPD=c(0.038918990456966916, 0.038918990456966916,0.038918990456966916,0.038918990456966916,0.038918990456966916,0.038918990456966916,0.038918990456966916,0.038918990456966916,0.038918990456966916,0.038918990456966916,0.038918990456966916,0.038918990456966916,0.038918990456966916,0.038918990456966916,0.038918990456966916,0.038918990456966916,0.038918990456966916,0.038918990456966916,0.038918990456966916,0.038918990456966916,0.03756863098175489,0.03769222308342467,0.03769222308342467,0.039593923270443414,0.039593923270443414,0.039593923270443414,0.039593923270443414,0.039593923270443414,0.03769222308342467,0.03769222308342467,0.03769222308342467,0.03756863098175489,0.03756863098175489,0.03756863098175489,0.03756863098175489,0.03756863098175489,0.03769222308342467,0.03769222308342467,0.03769222308342467,0.039037573825647355,0.038918990456966916,0.03978328291519194,0.039037573825647355,0.03789661128400248,0.038918990456966916,0.03756863098175489,0.03478597645356396,0.03631185190249867,0.03478597645356396,0.034685086359300996,0.028841272801380533,0.033444333974354694,0.034685086359300996,0.028841272801380533,0.03229518741350631,0.028211916407662834,0.031012296872879246,0.031012296872879246,0.025071348780156447,0.025724428365386416,0.025724428365386416,0.01845906544258697,0.022582101851949577,0.01845906544258697,0.02020757236685087,0.024644571015750256,0.026768420014350064,0.028841272801380533,0.031201291841517646,0.028841272801380533,0.03163814738612545,0.03310854304425068,0.03340386464577301,0.03304147961252362,0.03340386464577301,0.03304147961252362,0.03318269642836451,0.03310854304425068,0.03368244387142071,0.033702819225730964,0.03304147961252362,0.033444333974354694,0.033486996815911045,0.033486996815911045,0.03368244387142071,0.033820176408330495,0.033820176408330495,0.034685086359300996,0.03454294740335541,0.034582743364929794,0.03454294740335541,0.03461093685177169,0.034773686764546556,0.03454294740335541,0.034582743364929794,0.03461093685177169,0.03461093685177169,0.03461093685177169,0.03461093685177169,0.034582743364929794,0.03274376477532126,0.03304147961252362,0.03304147961252362,0.03304147961252362,0.03304147961252362,0.03304147961252362,0.03304147961252362,0.03304147961252362,0.03304147961252362,0.03310854304425068,0.033486996815911045,0.03318269642836451,0.03318269642836451,0.03318269642836451,0.03318269642836451,0.033486996815911045,0.03318269642836451,0.03340386464577301,0.03368244387142071,0.03340386464577301,0.03340386464577301,0.03340386464577301,0.03340386464577301,0.03340386464577301,0.03340386464577301,0.03340386464577301,0.03340386464577301,0.033444333974354694,0.033444333974354694,0.033444333974354694,0.033444333974354694,0.033486996815911045,0.033486996815911045,0.033486996815911045,0.03368244387142071,0.03368244387142071,0.03368244387142071,0.03368244387142071,0.03368244387142071,0.03368244387142071,0.03368244387142071,0.03368244387142071,0.03368244387142071,0.03368244387142071,0.03368244387142071,0.03368244387142071,0.03368244387142071,0.03368244387142071,0.03368244387142071,0.03368244387142071,0.03368244387142071,0.03368244387142071,0.03368244387142071,0.03368244387142071,0.03368244387142071,0.03368244387142071,0.03368244387142071,0.03368244387142071,0.03368244387142071,0.03368244387142071,0.03368244387142071,0.03368244387142071,0.03368244387142071,0.03368244387142071,0.03368244387142071,0.03368244387142071,0.03368244387142071,0.03368244387142071,0.03368244387142071,0.03368244387142071,0.03368244387142071,0.03368244387142071,0.03368244387142071,0.03368244387142071,0.03368244387142071,0.03368244387142071,0.03368244387142071,0.03368244387142071,0.03368244387142071,0.033486996815911045,0.033486996815911045,0.033486996815911045,0.033486996815911045,0.033444333974354694,0.033444333974354694,0.033486996815911045,0.033486996815911045,0.033486996815911045,0.033486996815911045,0.033486996815911045,0.033486996815911045,0.033486996815911045,0.033486996815911045,0.033444333974354694,0.03340386464577301,0.03340386464577301,0.03340386464577301,0.03340386464577301,0.03340386464577301,0.03368244387142071,0.03340386464577301,0.03368244387142071,0.03368244387142071,0.033486996815911045,0.033444333974354694,0.03340386464577301,0.03304147961252362,0.03304147961252362,0.03340386464577301,0.03310854304425068,0.03304147961252362,0.03304147961252362,0.03304147961252362,0.03304147961252362,0.03304147961252362,0.03304147961252362,0.03304147961252362,0.03274376477532126,0.03461093685177169,0.03454294740335541,0.034773686764546556,0.034773686764546556,0.034685086359300996,0.034685086359300996,0.03454294740335541,0.034685086359300996,0.03454294740335541,0.034582743364929794,0.033702819225730964,0.033486996815911045,0.03368244387142071,0.033702819225730964,0.03368244387142071,0.03368244387142071,0.033444333974354694,0.03340386464577301,0.03340386464577301,0.033486996815911045,0.03340386464577301,0.033486996815911045,0.033486996815911045,0.033820176408330495,0.03340386464577301,0.033486996815911045,0.03340386464577301,0.03368244387142071,0.03304147961252362,0.03368244387142071,0.033486996815911045,0.03304147961252362,0.03310854304425068,0.033444333974354694,0.033702819225730964,0.03368244387142071,0.033444333974354694,0.03304147961252362,0.03368244387142071,0.033486996815911045,0.03304147961252362,0.03304147961252362,0.033486996815911045,0.033444333974354694,0.03304147961252362,0.03274376477532126,0.03274376477532126,0.03163814738612545,0.033702819225730964,0.033444333974354694,0.033444333974354694,0.03304147961252362,0.032599352549591704,0.03163814738612545,0.03163814738612545,0.030806551228259503,0.030503398325796457,0.029853031997597198,0.029642375849088055,0.032599352549591704,0.03193862754074061,0.03139876684531178,0.030732329471245882,0.029808819010113483,0.02953718573540849,0.030732329471245882,0.02953718573540849,0.030186768909568774,0.028628852659985424,0.027092002483361237,0.028841272801380533,0.024914859265459034,0.024914859265459034,0.026542997723061807,0.02497494967053326,0.0243797518720145,0.024914859265459034,0.01984530560828515,0.020578121062624494,0.01984530560828515,0.024914859265459034,0.0243797518720145,0.02597958972279219,0.027107202502346685,0.02597958972279219,0.025254919669412925,0.021697487366955932,0.02597958972279219,0.027107202502346685,0.028628852659985424,0.031956822252680026,0.02836386952204697,0.030732329471245882,0.028628852659985424,0.031791279757090306,0.02836386952204697,0.03397875307197609,0.028628852659985424,0.03606158541116977,0.03419970284194114,0.03822379322906901,0.03419970284194114,0.044493088262542994,0.046084612055851695,0.05858345789481068,0.06462726970865729,0.06748018360343838,0.07067756374884672,0.071048837817304,0.07118388319988805,0.07068118657211332,0.07068118657211332,0.07068118657211332,0.07156989709133608,0.07093047713447584,0.07093047713447584,0.07093047713447584,0.07033241638606212,0.07033241638606212,0.06300468871844697,0.011681268374970265,0.006583488547910776,0.002798905095716553,0.002621281015173635,0.0011851199493202924,0.0011851199493202924,0.002621281015173635,0.001630170016105065,0.0010970070793411759,0.00016592979980059084,0.00016592979980059084,0.00016592979980059084,0.0004483961736200379,0.00016592979980059084,0.0002531381072508276,0.0002531381072508276,0.00016592979980059084,0.00016592979980059084,0.0004161844570840807,0.0002531381072508276,0.0004161844570840807,0.00016592979980059084,0.00016592979980059084,0.00016592979980059084,0.0008820994989293436,0.0009032424535469092,0.0006592553622361573,0.0006592553622361573,0.0008820994989293436,0.0008820994989293436,0.0007037785098313161,0.0008820994989293436,0.0004161844570840807,0.0006592553622361573,0.0006592553622361573,0.0008820994989293436,0.0009032424535469092,0.0009032424535469092,0.0008820994989293436,0.0008820994989293436,0.0008820994989293436,0.0006592553622361573,0.0006592553622361573,0.0006592553622361573,0.0006592553622361573,0.0006592553622361573,0.0006592553622361573,0.0006592553622361573,0.0006592553622361573,0.0006592553622361573,0.0006592553622361573,0.0006592553622361573,0.0006592553622361573,0.0006592553622361573,0.0006592553622361573,0.0006592553622361573,0.0006592553622361573,0.0006592553622361573,0.0006592553622361573,0.0006592553622361573,0.0006592553622361573,0.0006592553622361573,0.0006592553622361573,0.0006592553622361573,0.0009032424535469092,0.0009032424535469092,0.0009032424535469092,0.0008820994989293436,0.0008820994989293436,0.0008820994989293436,0.0008820994989293436,0.0006592553622361573,0.0006592553622361573,0.0006592553622361573,0.0006592553622361573,0.0006592553622361573,0.0008820994989293436,0.0007037785098313161,0.0006592553622361573,0.0004161844570840807,0.0008820994989293436,0.0008820994989293436,0.0008820994989293436,0.0007037785098313161,0.0004161844570840807,0.0006592553622361573,0.0008820994989293436,0.0007037785098313161,0.0006592553622361573,0.0006592553622361573,0.00016592979980059084,0.0008820994989293436,0.0006592553622361573,0.0008820994989293436,0.0004161844570840807,0.0002531381072508276,0.00016592979980059084,0.0002531381072508276,0.0006592553622361573,0.0004161844570840807,0.0006592553622361573,0.0004161844570840807,0.0004161844570840807,0.0006592553622361573,0.00016592979980059084,0.0004161844570840807,0.0004161844570840807,0.00016592979980059084,0.00016592979980059084,0.00016592979980059084,0.00016592979980059084,0.00016592979980059084,0.00016592979980059084,0.0007037785098313161,0.00016592979980059084,0.0004161844570840807,0.0006592553622361573,0.0006592553622361573,0.00016592979980059084,0.0004161844570840807,0.00016592979980059084,0.00016592979980059084,0.00016592979980059084,0.0012089015505732897,0.0067258811443312114,0.012253352336158692,0.016328515698580622,0.05426333722363686,0.05398200534247505,0.055708821267583496,0.0558926222185466,0.05398200534247505,0.0558926222185466,0.054199552146140306,0.054199552146140306,0.05343047530298218,0.05343047530298218,0.05343047530298218,0.05343047530298218,0.054199552146140306,0.054199552146140306,0.05393572074912513,0.05342877021126136,0.047245819303501115,0.045863704025319474,0.045863704025319474,0.045863704025319474,0.045863704025319474,0.045863704025319474,0.045863704025319474,0.04433807899116268,0.045863704025319474,0.04433807899116268,0.04433807899116268,0.04364770901246329,0.045863704025319474,0.04324321863456746,0.04433807899116268,0.04211077762492431,0.04081397208897199,0.040065192525599355,0.03745308773406253,0.03986138829345424,0.04071395865141934,0.044297081920830296,0.044433754830013175,0.04473457894755982,0.04376060703749283,0.04376060703749283,0.044414514881819335,0.044297081920830296,0.044433754830013175,0.045854178172094986,0.04624576514464508,0.04476249172584301,0.045854178172094986,0.04658613679579436,0.04693052738966015,0.047199972562543234,0.04806158196807946,0.04882439703941971,0.04874039443244168,0.04888471007238898,0.04906738371322405,0.04871579210659393,0.04892171688651923,0.04906738371322405,0.04888471007238898,0.04892171688651923,0.04906738371322405,0.04871579210659393,0.04888471007238898,0.04888471007238898,0.04892171688651923,0.04892171688651923,0.04906738371322405,0.04908261353110462,0.04908261353110462,0.049206837270695136,0.04888471007238898,0.04888471007238898,0.04888471007238898,0.04892171688651923,0.04860808189000651,0.04871579210659393,0.04871579210659393,0.04871579210659393,0.04871579210659393,0.04874039443244168,0.04888471007238898,0.04888471007238898,0.04888471007238898,0.04860808189000651,0.04872846870352338,0.04872846870352338,0.048795840968597404,0.04888471007238898,0.04888471007238898,0.04888471007238898,0.04888471007238898,0.04888471007238898,0.04894795073719122,0.04894795073719122,0.049050956683175356,0.04906738371322405,0.04871579210659393,0.04874039443244168,0.04872846870352338,0.04872846870352338,0.04872846870352338,0.04872846870352338,0.04872846870352338,0.04872846870352338,0.04872846870352338,0.04871579210659393,0.04872846870352338,0.04860808189000651,0.04871579210659393,0.04871579210659393,0.04871579210659393,0.04871579210659393,0.04871579210659393,0.04871579210659393,0.04872846870352338,0.04874039443244168,0.04874039443244168,0.04874039443244168,0.04874039443244168,0.04874039443244168,0.04888471007238898,0.04888471007238898,0.04888471007238898,0.04888471007238898,0.04888471007238898,0.04888471007238898,0.04888471007238898,0.04892171688651923,0.04892171688651923,0.04892171688651923,0.04892171688651923,0.04892171688651923,0.04892171688651923,0.04888471007238898,0.04888471007238898,0.04888471007238898,0.04888471007238898,0.04888471007238898,0.04888471007238898,0.04888471007238898,0.04892171688651923,0.04892171688651923,0.04892171688651923,0.04892171688651923,0.049050956683175356,0.049050956683175356,0.049050956683175356,0.049050956683175356,0.049050956683175356,0.049050956683175356,0.049050956683175356,0.049050956683175356,0.049050956683175356,0.049050956683175356,0.049050956683175356,0.049050956683175356,0.049050956683175356,0.04871579210659393,0.04871579210659393,0.04871579210659393,0.04871579210659393,0.049050956683175356,0.049050956683175356,0.049050956683175356,0.049050956683175356,0.049050956683175356,0.049050956683175356,0.049050956683175356,0.04906738371322405,0.04906738371322405,0.04906738371322405,0.04906738371322405,0.04906738371322405,0.04871579210659393,0.04871579210659393,0.04871579210659393,0.04871579210659393,0.04906738371322405,0.04906738371322405,0.04871579210659393,0.04872846870352338,0.04872846870352338,0.04872846870352338,0.049206837270695136,0.049206837270695136,0.049206837270695136,0.04888471007238898,0.04888471007238898,0.049206837270695136,0.049206837270695136,0.049206837270695136,0.04888471007238898,0.04888471007238898,0.04888471007238898,0.04888471007238898,0.04888471007238898,0.04888471007238898,0.04888471007238898,0.049206837270695136,0.04888471007238898,0.04888471007238898,0.04888471007238898,0.049206837270695136,0.04888471007238898,0.04888471007238898,0.04888471007238898,0.04888471007238898,0.04888471007238898,0.04888471007238898,0.04888471007238898,0.04888471007238898,0.04888471007238898,0.04888471007238898,0.04888471007238898,0.049206837270695136,0.049206837270695136,0.049206837270695136,0.049206837270695136,0.049206837270695136,0.049206837270695136,0.049206837270695136,0.049206837270695136,0.049206837270695136,0.049206837270695136,0.049206837270695136,0.04888471007238898,0.04888471007238898,0.049206837270695136,0.049206837270695136,0.049206837270695136,0.049206837270695136,0.04872846870352338,0.04872846870352338,0.04872846870352338,0.04872846870352338,0.04872846870352338,0.04871579210659393,0.04871579210659393,0.04874039443244168,0.04874039443244168,0.04871579210659393,0.04871579210659393,0.04871579210659393,0.04871579210659393,0.04871579210659393,0.04871579210659393,0.04872846870352338,0.04871579210659393,0.04872846870352338,0.04872846870352338,0.04872846870352338,0.04871579210659393,0.04871579210659393,0.04871579210659393,0.04871579210659393,0.04871579210659393,0.04871579210659393,0.04871579210659393,0.04871579210659393,0.04871579210659393,0.04871579210659393,0.04871579210659393,0.04871579210659393,0.04871579210659393,0.04871579210659393,0.04871579210659393,0.04871579210659393,0.04871579210659393,0.04871579210659393,0.04871579210659393,0.04871579210659393,0.04871579210659393,0.04871579210659393,0.04872846870352338,0.04871579210659393,0.04871579210659393,0.04871579210659393,0.04872846870352338,0.04872846870352338,0.04872846870352338,0.04871579210659393,0.04860808189000651,0.04860808189000651,0.04860808189000651,0.04821359544737743,0.04821359544737743,0.04821359544737743,0.04821359544737743,0.048460408001049206,0.048460408001049206,0.048460408001049206,0.048439813489860095,0.048439813489860095,0.04805200153056058,0.04805200153056058,0.04805200153056058,0.04805200153056058,0.04805200153056058,0.04805200153056058,0.04805200153056058,0.04805200153056058,0.04805200153056058,0.04805200153056058,0.04874039443244168,0.04874039443244168,0.04874039443244168,0.04874039443244168,0.04874039443244168,0.04874039443244168,0.04874039443244168,0.04874039443244168,0.04874039443244168,0.04874039443244168,0.04874039443244168,0.04874039443244168,0.04872846870352338,0.04872846870352338,0.04872846870352338,0.04872846870352338,0.04871579210659393,0.04861760209974466,0.04861760209974466,0.04861760209974466,0.04741548937987862,0.04741548937987862,0.04739295082739279,0.04739295082739279,0.04739295082739279,0.04739295082739279,0.04741548937987862,0.04739295082739279,0.04739295082739279,0.04739295082739279,0.04739295082739279,0.047345247014770296,0.047345247014770296,0.047345247014770296,0.047345247014770296,0.047345247014770296,0.047345247014770296,0.047345247014770296,0.04874039443244168,0.04872846870352338,0.04871579210659393,0.04871579210659393,0.04871579210659393,0.04872846870352338,0.04872846870352338,0.04871579210659393,0.04871579210659393,0.04871579210659393,0.04871579210659393,0.04871579210659393,0.04871579210659393,0.04871579210659393,0.04871579210659393,0.04871579210659393,0.04871579210659393,0.04739295082739279,0.047345247014770296,0.047345247014770296,0.047345247014770296,0.047345247014770296,0.047345247014770296,0.047345247014770296,0.047199972562543234,0.047199972562543234,0.04715480169123153,0.04715480169123153,0.04715480169123153,0.047043836266626275,0.04672835637563037,0.04685552101064851,0.04678233754639707,0.04672835637563037,0.04658613679579436,0.04871579210659393,0.04624576514464508,0.045854178172094986,0.045854178172094986,0.04582487538666941,0.045854178172094986,0.04678233754639707,0.04624576514464508,0.045854178172094986,0.04582487538666941,0.04573594339188277,0.045854178172094986,0.04582487538666941,0.044806838933537076,0.04316023222158366,0.043619480492310896,0.04094581146881104,0.04094581146881104,0.03963427009512766,0.021981827893529187,0.016482310274585285,0.016482310274585285,0.009213412609522633,0.031174744568044838,0.02385831881416719,0.02355353585752326,0.02355353585752326,0.02355353585752326,0.031174744568044838,0.02355353585752326,0.026598329413560794,0.02428629840980483,0.031174744568044838,0.02355353585752326,0.02355353585752326,0.02788210207446166,0.03150984678483159,0.02593653435957654,0.02788210207446166,0.031174744568044838,0.02788210207446166,0.03657931362576177,0.03427647422820508,0.03427647422820508,0.03427647422820508,0.03427647422820508)
maxHPD=c(0.3780053983855116, 0.3780053983855116,0.3780053983855116,0.3780053983855116,0.3780053983855116,0.3780053983855116,0.3780053983855116,0.3780053983855116,0.3780053983855116,0.3780053983855116,0.3780053983855116,0.3780053983855116,0.3780053983855116,0.3780053983855116,0.3780053983855116,0.3780053983855116,0.3780053983855116,0.3780053983855116,0.3780053983855116,0.3780053983855116,0.3765342921652727,0.3763124121985904,0.3763124121985904,0.3783117092084153,0.3783117092084153,0.3783117092084153,0.3783117092084153,0.3783117092084153,0.3763124121985904,0.3763124121985904,0.3763124121985904,0.37586843414285054,0.37586843414285054,0.37539372959049466,0.37539372959049466,0.37508222107277345,0.37508222107277345,0.37508222107277345,0.37508222107277345,0.37508222107277345,0.3749121776565079,0.37508222107277345,0.3729316763943517,0.3702594102122362,0.36834529257184023,0.36394722516494976,0.3586585420574969,0.35604157039065565,0.35252516200483186,0.34708912248248314,0.3351906201446376,0.3350160155167834,0.33095610232161404,0.31869070382853865,0.31313526219731525,0.3011165746027496,0.2970277421849387,0.2892327111230689,0.2696325856800146,0.25942829209749196,0.25027039655721117,0.22529786763288623,0.21434294301557433,0.18894081993861409,0.16882801627651278,0.16028784191964224,0.15358161724846728,0.15088185756633282,0.15092691411938752,0.14617825694152548,0.1465852874308998,0.14587096336858354,0.14443162721951552,0.14312782012646977,0.1428583532293179,0.14211823245822192,0.14129066970960844,0.1406196893871779,0.1406647263832029,0.1405874737368197,0.1395739489251738,0.13972387298324498,0.13958228373491066,0.13916964893681671,0.139224127384672,0.139224127384672,0.13893412472220637,0.13958228373491066,0.139224127384672,0.13916964893681671,0.13893412472220637,0.13890337523703752,0.13890337523703752,0.1385489058204979,0.1385489058204979,0.1384558674804676,0.1384558674804676,0.1384558674804676,0.1384558674804676,0.13839082074817605,0.13642302431496306,0.13647446216571976,0.13647446216571976,0.13642302431496306,0.13625593111357032,0.13615492788018407,0.13602982539217076,0.13596263940105752,0.13591504469571028,0.13591504469571028,0.13625593111357032,0.13591504469571028,0.13591504469571028,0.13591504469571028,0.13591504469571028,0.13625593111357032,0.13591504469571028,0.13602982539217076,0.13637357203090308,0.13602982539217076,0.13596263940105752,0.13596263940105752,0.13591504469571028,0.13591504469571028,0.13596263940105752,0.13596263940105752,0.13591504469571028,0.13591504469571028,0.13591504469571028,0.13591504469571028,0.13591504469571028,0.13590222727282597,0.13590222727282597,0.13590222727282597,0.13602982539217076,0.13596263940105752,0.13596263940105752,0.13596263940105752,0.13596263940105752,0.13596263940105752,0.13596263940105752,0.13596263940105752,0.13596263940105752,0.13591504469571028,0.13596263940105752,0.13596263940105752,0.13596263940105752,0.13596263940105752,0.13596263940105752,0.13596263940105752,0.13596263940105752,0.13596263940105752,0.13596263940105752,0.13591504469571028,0.13591504469571028,0.13591504469571028,0.13596263940105752,0.13596263940105752,0.13596263940105752,0.13596263940105752,0.13596263940105752,0.13596263940105752,0.13596263940105752,0.13596263940105752,0.13596263940105752,0.13596263940105752,0.13591504469571028,0.13596263940105752,0.13596263940105752,0.13596263940105752,0.13596263940105752,0.13596263940105752,0.13596263940105752,0.13602982539217076,0.13602982539217076,0.13602982539217076,0.13602982539217076,0.13602982539217076,0.13602982539217076,0.13590222727282597,0.13590222727282597,0.13590222727282597,0.13591504469571028,0.13591504469571028,0.13591504469571028,0.13591504469571028,0.13591504469571028,0.13591504469571028,0.13590222727282597,0.13591504469571028,0.13591504469571028,0.13591504469571028,0.13591504469571028,0.13591504469571028,0.13596263940105752,0.13602982539217076,0.13602982539217076,0.13602982539217076,0.13602982539217076,0.13637357203090308,0.13602982539217076,0.13637357203090308,0.13642302431496306,0.13625593111357032,0.13625593111357032,0.13625593111357032,0.13597327051916955,0.13597327051916955,0.13647446216571976,0.13625593111357032,0.13635088043503496,0.13635088043503496,0.13635088043503496,0.13635088043503496,0.13642302431496306,0.13642302431496306,0.13647446216571976,0.13642302431496306,0.1384558674804676,0.1385489058204979,0.13884909172248602,0.13893412472220637,0.13893412472220637,0.13893412472220637,0.13893412472220637,0.13916964893681671,0.13931371750186466,0.13958228373491066,0.13890337523703752,0.13893412472220637,0.139224127384672,0.13958228373491066,0.13969438294589523,0.13972387298324498,0.13958228373491066,0.13958228373491066,0.13958228373491066,0.13972387298324498,0.13988818735290026,0.1400206639223665,0.14005641819464937,0.1406647263832029,0.14043766502569244,0.1406196893871779,0.1406647263832029,0.14106826053468904,0.1405874737368197,0.14125838533881188,0.14129066970960844,0.14125838533881188,0.14145315472827338,0.14220868735584316,0.1426957105427011,0.14282683057485798,0.1428583532293179,0.1428583532293179,0.14357135843794228,0.14357135843794228,0.14340517743695372,0.14357135843794228,0.14429250495323573,0.14443162721951552,0.1442512743432905,0.14429250495323573,0.14435486173311415,0.1436179324266368,0.14587096336858354,0.14617825694152548,0.1464566152363856,0.14654403344893382,0.1466198690358381,0.14615247590962757,0.14654403344893382,0.1464566152363856,0.1466198690358381,0.1466198690358381,0.1471774421110282,0.1510248489854175,0.15088185756633282,0.15092691411938752,0.15092691411938752,0.15092691411938752,0.15170319226232673,0.153995772608151,0.1538619887575277,0.1563955145313611,0.156961536763178,0.1592277199906455,0.16737525482234178,0.16737525482234178,0.1727451419440905,0.1826046428865438,0.19245302362548597,0.1987428757057146,0.21203685093636856,0.22423271615717755,0.24356082247830022,0.2661699732251089,0.29024355966842963,0.3102721400868054,0.3346099977490956,0.35514515653846024,0.3727307386012887,0.38708673169937036,0.40411019739558235,0.42691045470559824,0.4456102658414619,0.46786597691154763,0.4850772467573876,0.5000412733737624,0.5196032040419366,0.5353826233829778,0.5654660520905089,0.5924432528141899,0.6158648846217709,0.6338843439780334,0.6587353194986365,0.6774680881490096,0.7023886683024373,0.7184085669276762,0.7486560849974621,0.7638099157243663,0.7844312756674718,0.7941825248408121,0.7906319959637028,0.7906319959637028,0.7906319959637028,0.7901506667861884,0.7889445950967917,0.7889445950967917,0.7889445950967917,0.7903080866336167,0.7906319959637028,0.7922399091954189,0.7976519007220678,0.8061092159307581,0.8161611662783659,0.8205512538549249,0.7712811742191922,0.7638099157243663,0.7550012704353896,0.7502241786142979,0.7360310414278955,0.7183914490209252,0.6939050706807051,0.6587353194986365,0.6208915005832871,0.5797755908451471,0.5334847492117191,0.46935860552761527,0.4041933084242776,0.34068417021747577,0.2641977303794041,0.22175173239109522,0.19719977883435677,0.18694959025055402,0.17722642480701858,0.1708925325716375,0.16625596640614435,0.16270648111030106,0.15963748611677336,0.15821255276714427,0.156961536763178,0.1562760603292951,0.15393510428202606,0.15317758943544332,0.15269743479516257,0.1523725079522579,0.15200440316951475,0.15172156518149216,0.15092691411938752,0.1510248489854175,0.15088185756633282,0.15088185756633282,0.15080689389907245,0.15079185840100648,0.15067599689721886,0.15067599689721886,0.15067599689721886,0.15039762146907482,0.15039762146907482,0.15039762146907482,0.15039762146907482,0.15039762146907482,0.15032432677249163,0.15032432677249163,0.15039762146907482,0.15039762146907482,0.15039762146907482,0.15032432677249163,0.15032432677249163,0.15032432677249163,0.15032432677249163,0.15032432677249163,0.15032432677249163,0.15026765870728703,0.15026765870728703,0.15026765870728703,0.15026765870728703,0.15026765870728703,0.15032432677249163,0.15032432677249163,0.15079185840100648,0.15080689389907245,0.15080689389907245,0.15080689389907245,0.15080689389907245,0.15092691411938752,0.1510248489854175,0.15088185756633282,0.1510248489854175,0.1510248489854175,0.1510248489854175,0.1513337961525006,0.15172156518149216,0.15172156518149216,0.1518795802754148,0.15201102506181027,0.15269743479516257,0.15273878185703346,0.15273878185703346,0.15273878185703346,0.15273878185703346,0.15317758943544332,0.15372140061412554,0.15360522422309916,0.1540659732164465,0.15422849194862073,0.15492415049281963,0.1563955145313611,0.15708774857762905,0.15798177644009118,0.1580480582394957,0.15963748611677336,0.16126720583314827,0.16185766809935495,0.16399872140101857,0.16513734453827922,0.16828154725029856,0.1711136711180292,0.17567354133621083,0.17975109028191805,0.18694959025055402,0.19404722069438377,0.20079490091804708,0.21189801689061294,0.22382311334256152,0.24158073979061884,0.2659823877115125,0.28893663755281107,0.31013454141621205,0.3346317996111744,0.35449707714429907,0.3815514276771601,0.40840244157562244,0.4356896681499866,0.4790234647026522,0.526646100191843,0.5872589083850916,0.6550331815147485,0.7185989506392648,0.7721832481997736,0.7956590123876064,0.8082893234807361,0.8108746775372128,0.8453797574238752,0.8348476156916551,0.8297954170494962,0.8272812730881068,0.819134020671084,0.8188361453716223,0.8123158776984789,0.8108746775372128,0.8092777593473817,0.8092777593473817,0.8092777593473817,0.8092777593473817,0.8092777593473817,0.8087780952843121,0.8023132762669287,0.778581594016832,0.6986712871835896,0.5865674469247224,0.5234563328338439,0.4860517459649683,0.4694470212044146,0.4566251587479094,0.4487529117086624,0.4420667911989638,0.4357804811583451,0.427834557885526,0.4163359486087052,0.40510720802873657,0.3965817397667154,0.3841043430899351,0.3661702160879817,0.3346317996111744,0.28864218956495813,0.2334326831871063,0.18352259999924372,0.1618178588096472,0.14562427134140316,0.14024100448836788,0.13517188503056396,0.131272142204498,0.12617342017853028,0.12298986204829572,0.12181175277801756,0.12006329386769166,0.11813025734687745,0.11786403362331822,0.11721466266472981,0.11520111329582784,0.1149140243917645,0.11519241240662939,0.11519241240662939,0.11471360600229241,0.11522326494426548,0.11522326494426548,0.11471360600229241,0.11450432989210159,0.11450432989210159,0.11396509792417119,0.11400198195215545,0.11400198195215545,0.11356185147124306,0.1134308762372644,0.11344696475709655,0.11290393061620042,0.11301458867160664,0.11297263625748902,0.11290393061620042,0.11290393061620042,0.11297263625748902,0.11290393061620042,0.11289595215555864,0.11297263625748902,0.11261315847445198,0.11257659236134286,0.11257659236134286,0.11257659236134286,0.11222902895417018,0.11227630152228474,0.11222902895417018,0.11222902895417018,0.11211751403242327,0.11207171948367307,0.11216007312972952,0.11211112254936857,0.11207171948367307,0.11177674796113163,0.11177674796113163,0.11177674796113163,0.11177674796113163,0.11177674796113163,0.11176827457260158,0.11176827457260158,0.11176827457260158,0.11176827457260158,0.11177674796113163,0.11176827457260158,0.11177674796113163,0.11177674796113163,0.11130612979571833,0.11130612979571833,0.11124077054934133,0.11124077054934133,0.11124077054934133,0.11124077054934133,0.11124077054934133,0.11124077054934133,0.11124077054934133,0.11116659995308993,0.11124077054934133,0.11103046021488487,0.11109126791544884,0.11109126791544884,0.11099087008994599,0.11099087008994599,0.11095548070446909,0.1109241596624706,0.1109241596624706,0.1109241596624706,0.1109173864742659,0.1109173864742659,0.1109173864742659,0.1109173864742659,0.11103046021488487,0.11103046021488487,0.11103046021488487,0.11103046021488487,0.11097029785606662,0.11097029785606662,0.11097029785606662,0.11099087008994599,0.11099087008994599,0.11099087008994599,0.11099087008994599,0.11099087008994599,0.11099087008994599,0.1109241596624706,0.1109241596624706,0.1109241596624706,0.1109241596624706,0.1109241596624706,0.1109241596624706,0.1109173864742659,0.1109241596624706,0.1109241596624706,0.1109241596624706,0.1109241596624706,0.11103046021488487,0.11099087008994599,0.11099087008994599,0.11099087008994599,0.11099087008994599,0.11099087008994599,0.11099087008994599,0.11099087008994599,0.11099087008994599,0.11103046021488487,0.11099087008994599,0.11099087008994599,0.11099087008994599,0.11061009513906335,0.11061009513906335,0.11061009513906335,0.11061009513906335,0.11097029785606662,0.11097029785606662,0.11097029785606662,0.11097029785606662,0.1109241596624706,0.1109241596624706,0.1109241596624706,0.1109241596624706,0.1109241596624706,0.1109241596624706,0.1109241596624706,0.1109241596624706,0.11055430709467313,0.11055430709467313,0.11055430709467313,0.11055430709467313,0.1109241596624706,0.1109241596624706,0.11055430709467313,0.11053425098649958,0.11053425098649958,0.11053425098649958,0.11099087008994599,0.11099087008994599,0.11099087008994599,0.1106460496880339,0.1106460496880339,0.11099087008994599,0.11099087008994599,0.11099087008994599,0.1106460496880339,0.11061009513906335,0.11061009513906335,0.11061009513906335,0.11061009513906335,0.11061009513906335,0.11061009513906335,0.1109241596624706,0.11061009513906335,0.1106460496880339,0.1106460496880339,0.11099087008994599,0.1106460496880339,0.1106460496880339,0.1106460496880339,0.1106460496880339,0.1106460496880339,0.11061009513906335,0.11061009513906335,0.11061009513906335,0.11061009513906335,0.11061009513906335,0.11061009513906335,0.1109241596624706,0.1109241596624706,0.1109241596624706,0.1109241596624706,0.1109241596624706,0.1109241596624706,0.1109241596624706,0.1109241596624706,0.1109241596624706,0.1109241596624706,0.1109241596624706,0.11061009513906335,0.1106460496880339,0.11099087008994599,0.11099087008994599,0.11099087008994599,0.11099087008994599,0.11053425098649958,0.11053425098649958,0.11053425098649958,0.11053425098649958,0.11053425098649958,0.11053425098649958,0.11053425098649958,0.11061009513906335,0.11061009513906335,0.11061009513906335,0.1106460496880339,0.11061009513906335,0.11061009513906335,0.11068142879023819,0.11070868116594744,0.11075757949877395,0.11078524496494473,0.11086988926176371,0.11086988926176371,0.11086988926176371,0.11086988926176371,0.1109078342338889,0.1109241596624706,0.1109241596624706,0.1109241596624706,0.11097029785606662,0.11099087008994599,0.11097029785606662,0.11099087008994599,0.11099087008994599,0.11099087008994599,0.11099087008994599,0.11099087008994599,0.11099087008994599,0.11103046021488487,0.11109126791544884,0.11109126791544884,0.11109126791544884,0.11109126791544884,0.11109126791544884,0.11109126791544884,0.11116659995308993,0.11124077054934133,0.11124077054934133,0.11124077054934133,0.11124077054934133,0.11130612979571833,0.11130612979571833,0.11130612979571833,0.11130612979571833,0.11130612979571833,0.11130612979571833,0.11130612979571833,0.11099087008994599,0.11099087008994599,0.11099087008994599,0.11103046021488487,0.11130612979571833,0.11130612979571833,0.11130612979571833,0.11130612979571833,0.11135324024141298,0.11099087008994599,0.11099087008994599,0.11099087008994599,0.11099087008994599,0.11099087008994599,0.11099087008994599,0.11099087008994599,0.11099087008994599,0.11099087008994599,0.11103046021488487,0.11176827457260158,0.11176827457260158,0.11176827457260158,0.11177674796113163,0.11177674796113163,0.11177674796113163,0.11177674796113163,0.11177674796113163,0.11177674796113163,0.11177674796113163,0.11177674796113163,0.11177674796113163,0.11177674796113163,0.11177674796113163,0.11177674796113163,0.11177674796113163,0.11177674796113163,0.11177674796113163,0.11177674796113163,0.11177674796113163,0.11061009513906335,0.11061009513906335,0.11061009513906335,0.11061009513906335,0.11061009513906335,0.11061009513906335,0.11061009513906335,0.11061009513906335,0.11061009513906335,0.11061009513906335,0.11061009513906335,0.11061009513906335,0.11061009513906335,0.11061009513906335,0.11061009513906335,0.11061009513906335,0.1106460496880339,0.1106460496880339,0.11207171948367307,0.11207171948367307,0.11207171948367307,0.11207171948367307,0.11207171948367307,0.11211751403242327,0.11211751403242327,0.11211751403242327,0.11216007312972952,0.11216007312972952,0.11216007312972952,0.11216007312972952,0.11216007312972952,0.11219102598246898,0.11222902895417018,0.11222902895417018,0.11222902895417018,0.11099087008994599,0.11097029785606662,0.11099087008994599,0.11099087008994599,0.11099087008994599,0.11103046021488487,0.11109126791544884,0.11099087008994599,0.11099087008994599,0.11099087008994599,0.11103046021488487,0.11105908403766379,0.11103046021488487,0.11078524496494473,0.11095548070446909,0.11097029785606662,0.11099087008994599,0.11099087008994599,0.1132860699007374,0.11099087008994599,0.11089565709732205,0.11130612979571833,0.11177674796113163,0.11222902895417018,0.1135724077340619,0.1132860699007374,0.11324839439307255,0.11344696475709655,0.11372262754764173,0.11426773245165556,0.1149578909660458,0.11520111329582784,0.11522326494426548,0.1172414969950931,0.11721466266472981,0.12063884086237062,0.12642703122254814,0.13213960865404892,0.24347223138539123,0.3955601962835004,0.486310994507326,0.600516147152828,0.650587515974105,0.7159991382180705,0.7956092201454337,0.8652478940104686,0.9324720403717985,0.9853360563789912,1.0427998399815361,1.0819971371050139,1.135839859723218,1.1525159544422434,1.184903560503725,1.2154409016383696,1.2550862676192367,1.2831673172344855,1.3233833265279349,1.3694001130719047,1.4007294252258524,1.4349039072308034,1.4337787222788485,1.4337787222788485,1.4337787222788485,1.4337787222788485)
#time=time[4:length(time)]
#rate=rate[4:length(rate)]
#minHPD=minHPD[4:length(minHPD)]
#maxHPD=maxHPD[4:length(maxHPD)]

plot(c(seq(-290,0,by=1),0),rep(2,length(c(seq(290,0,by=-1),0))), xlab="", ylab="Rates (events/Myr/lineage)", xlim=c(-270,-230), ylim=c(0,0.8), type="l", col="white",lwd="1",las="1",cex.axis="1",cex.main="1",cex.lab="1",bty="n", main="C", axes=F)
rect(-323.2,-0.02,-298.9,300, col="white", border=NA)
rect(-298.9,-0.02,-272.95,300, col="whitesmoke", border=NA)
rect(-272.95,-0.02,-259.1,300, col="white", border=NA)
rect(-259.1,-0.02,-251.9,300, col="whitesmoke", border=NA)
rect(-251.9,-0.02,-247.2,300, col="white", border=NA)
rect(-247.2,-0.02,-237,300, col="whitesmoke", border=NA)
rect(-237,-0.02,-201.3,300, col="white", border=NA)
rect(-201.3,-0.02,-174.1,300, col="whitesmoke", border=NA)
rect(-174.1,-0.02,-163.5,300, col="white", border=NA)
rect(-163.5,-0.02,-145,300, col="whitesmoke", border=NA)
rect(-145,-0.02,-100.5,300, col="white", border=NA)
rect(-100.5,-0.02,-66,300, col="whitesmoke", border=NA)
rect(-66,-0.02,-56,300, col="white", border=NA)
rect(-56,-0.02,-33.9,300, col="whitesmoke", border=NA)
rect(-33.9,-0.02,-23.03,300, col="white", border=NA)
rect(-23.03,-0.02,-5.33,300, col="whitesmoke", border=NA)
rect(-5.33,-0.02,-2.58,300, col="white", border=NA)
rect(-2.58,-0.02,0,300, col="whitesmoke", border=NA)

rect(-261.28,-3,-259.51,300, col=alpha('#ffaf03',0.2), border=NA)
rect(-234.5,-3,-232,300, col=alpha('#ffaf03',0.2), border=NA)

axis(side=1, seq(-280, -220, by=10), col="black",col.axis="black",las=1)
axis(side=2, seq(0, 0.8, by=0.1), col="black",col.axis="black",las=2)

abline(v=c(-251.902),col="red",lty="dashed",lwd="2")

legend("topleft", bty="n", c("Extinction rate"),lwd="3",col=c("#e34a33"), cex=1)
lines(time,time,type = 'n')
polygon(c(time, rev(time)), c(maxHPD, rev(minHPD)), col = alpha('#e34a33',0.3), border = NA)
lines(time,rate, col = '#e34a33', lwd=2)

add_geochrono(0, -0.15)


# Frequency of shift in extinction rate
mids=c(-0.15161157024793387, -0.4548347107438016,-0.7580578512396694,-1.061280991735537,-1.3645041322314049,-1.6677272727272725,-1.9709504132231401,-2.274173553719008,-2.577396694214876,-2.880619834710744,-3.1838429752066113,-3.487066115702479,-3.790289256198347,-4.093512396694214,-4.396735537190082,-4.69995867768595,-5.003181818181817,-5.306404958677685,-5.609628099173553,-5.912851239669421,-6.2160743801652885,-6.519297520661156,-6.822520661157024,-7.125743801652892,-7.428966942148759,-7.732190082644627,-8.035413223140496,-8.338636363636363,-8.641859504132231,-8.9450826446281,-9.248305785123966,-9.551528925619834,-9.854752066115703,-10.15797520661157,-10.461198347107437,-10.764421487603306,-11.067644628099172,-11.37086776859504,-11.674090909090909,-11.977314049586777,-12.280537190082644,-12.583760330578512,-12.88698347107438,-13.190206611570247,-13.493429752066115,-13.796652892561983,-14.09987603305785,-14.403099173553718,-14.706322314049586,-15.009545454545453,-15.312768595041321,-15.61599173553719,-15.919214876033056,-16.222438016528926,-16.525661157024793,-16.82888429752066,-17.13210743801653,-17.435330578512396,-17.738553719008262,-18.041776859504132,-18.345,-18.648223140495865,-18.951446280991735,-19.254669421487602,-19.55789256198347,-19.86111570247934,-20.164338842975205,-20.46756198347107,-20.77078512396694,-21.074008264462808,-21.377231404958675,-21.680454545454545,-21.98367768595041,-22.286900826446278,-22.590123966942148,-22.893347107438014,-23.19657024793388,-23.49979338842975,-23.803016528925617,-24.106239669421488,-24.409462809917354,-24.71268595041322,-25.01590909090909,-25.319132231404957,-25.622355371900824,-25.925578512396694,-26.22880165289256,-26.532024793388427,-26.835247933884297,-27.138471074380163,-27.44169421487603,-27.7449173553719,-28.048140495867766,-28.351363636363633,-28.654586776859503,-28.95780991735537,-29.261033057851236,-29.564256198347106,-29.867479338842973,-30.17070247933884,-30.47392561983471,-30.777148760330576,-31.080371900826442,-31.383595041322312,-31.68681818181818,-31.990041322314045,-32.29326446280991,-32.59648760330578,-32.89971074380165,-33.202933884297515,-33.50615702479338,-33.80938016528925,-34.112603305785115,-34.41582644628099,-34.719049586776855,-35.02227272727272,-35.32549586776859,-35.628719008264454,-35.93194214876032,-36.235165289256194,-36.53838842975206,-36.84161157024793,-37.144834710743794,-37.44805785123966,-37.75128099173553,-38.0545041322314,-38.35772727272727,-38.660950413223134,-38.964173553719,-39.26739669421487,-39.57061983471074,-39.87384297520661,-40.17706611570247,-40.48028925619834,-40.783512396694206,-41.08673553719007,-41.38995867768595,-41.69318181818181,-41.99640495867768,-42.299628099173546,-42.60285123966941,-42.90607438016528,-43.20929752066115,-43.51252066115702,-43.815743801652886,-44.11896694214875,-44.42219008264462,-44.725413223140485,-45.02863636363636,-45.331859504132225,-45.63508264462809,-45.93830578512396,-46.241528925619825,-46.54475206611569,-46.847975206611565,-47.15119834710743,-47.4544214876033,-47.757644628099165,-48.06086776859503,-48.364090909090905,-48.66731404958677,-48.97053719008264,-49.273760330578504,-49.57698347107437,-49.88020661157024,-50.18342975206611,-50.48665289256198,-50.789876033057844,-51.09309917355371,-51.39632231404958,-51.699545454545444,-52.00276859504132,-52.305991735537184,-52.60921487603305,-52.91243801652892,-53.21566115702478,-53.51888429752065,-53.82210743801652,-54.12533057851239,-54.42855371900826,-54.73177685950412,-55.03499999999999,-55.338223140495856,-55.64144628099173,-55.944669421487596,-56.24789256198346,-56.55111570247933,-56.854338842975196,-57.15756198347106,-57.460785123966936,-57.7640082644628,-58.06723140495867,-58.370454545454535,-58.6736776859504,-58.976900826446276,-59.28012396694214,-59.58334710743801,-59.886570247933875,-60.18979338842974,-60.49301652892561,-60.79623966942148,-61.09946280991735,-61.402685950413215,-61.70590909090908,-62.00913223140495,-62.312355371900814,-62.61557851239669,-62.918801652892554,-63.22202479338842,-63.52524793388429,-63.828471074380154,-64.13169421487602,-64.4349173553719,-64.73814049586775,-65.04136363636363,-65.3445867768595,-65.64780991735536,-65.95103305785123,-66.2542561983471,-66.55747933884297,-66.86070247933883,-67.1639256198347,-67.46714876033057,-67.77037190082643,-68.0735950413223,-68.37681818181817,-68.68004132231404,-68.98326446280991,-69.28648760330577,-69.58971074380165,-69.8929338842975,-70.19615702479338,-70.49938016528925,-70.80260330578511,-71.10582644628099,-71.40904958677685,-71.71227272727272,-72.01549586776858,-72.31871900826445,-72.62194214876033,-72.92516528925619,-73.22838842975206,-73.53161157024792,-73.83483471074379,-74.13805785123967,-74.44128099173552,-74.7445041322314,-75.04772727272726,-75.35095041322313,-75.65417355371899,-75.95739669421486,-76.26061983471074,-76.5638429752066,-76.86706611570247,-77.17028925619833,-77.4735123966942,-77.77673553719008,-78.07995867768594,-78.38318181818181,-78.68640495867767,-78.98962809917354,-79.29285123966942,-79.59607438016528,-79.89929752066115,-80.20252066115701,-80.50574380165288,-80.80896694214874,-81.11219008264462,-81.41541322314049,-81.71863636363635,-82.02185950413222,-82.32508264462808,-82.62830578512396,-82.93152892561983,-83.23475206611569,-83.53797520661156,-83.84119834710742,-84.1444214876033,-84.44764462809916,-84.75086776859503,-85.0540909090909,-85.35731404958676,-85.66053719008264,-85.9637603305785,-86.26698347107437,-86.57020661157024,-86.8734297520661,-87.17665289256198,-87.47987603305783,-87.78309917355371,-88.08632231404958,-88.38954545454544,-88.69276859504131,-88.99599173553717,-89.29921487603305,-89.60243801652891,-89.90566115702478,-90.20888429752065,-90.51210743801651,-90.81533057851239,-91.11855371900825,-91.42177685950412,-91.725,-92.02822314049585,-92.33144628099173,-92.63466942148759,-92.93789256198346,-93.24111570247932,-93.5443388429752,-93.84756198347107,-94.15078512396693,-94.4540082644628,-94.75723140495866,-95.06045454545453,-95.3636776859504,-95.66690082644627,-95.97012396694214,-96.273347107438,-96.57657024793387,-96.87979338842975,-97.1830165289256,-97.48623966942148,-97.78946280991734,-98.09268595041321,-98.39590909090907,-98.69913223140495,-99.00235537190082,-99.30557851239668,-99.60880165289255,-99.91202479338841,-100.21524793388429,-100.51847107438016,-100.82169421487602,-101.12491735537189,-101.42814049586775,-101.73136363636362,-102.03458677685948,-102.33780991735536,-102.64103305785123,-102.94425619834709,-103.24747933884296,-103.55070247933882,-103.8539256198347,-104.15714876033057,-104.46037190082643,-104.7635950413223,-105.06681818181816,-105.37004132231404,-105.6732644628099,-105.97648760330577,-106.27971074380164,-106.5829338842975,-106.88615702479338,-107.18938016528924,-107.49260330578511,-107.79582644628098,-108.09904958677684,-108.40227272727272,-108.70549586776858,-109.00871900826445,-109.31194214876032,-109.61516528925618,-109.91838842975206,-110.22161157024792,-110.52483471074379,-110.82805785123965,-111.13128099173552,-111.4345041322314,-111.73772727272726,-112.04095041322313,-112.34417355371899,-112.64739669421486,-112.95061983471074,-113.2538429752066,-113.55706611570247,-113.86028925619833,-114.1635123966942,-114.46673553719006,-114.76995867768593,-115.07318181818181,-115.37640495867767,-115.67962809917354,-115.9828512396694,-116.28607438016527,-116.58929752066115,-116.89252066115701,-117.19574380165288,-117.49896694214874,-117.80219008264461,-118.10541322314049,-118.40863636363635,-118.71185950413222,-119.01508264462808,-119.31830578512395,-119.62152892561981,-119.92475206611569,-120.22797520661156,-120.53119834710742,-120.8344214876033,-121.13764462809915,-121.44086776859503,-121.7440909090909,-122.04731404958676,-122.35053719008263,-122.65376033057849,-122.95698347107437,-123.26020661157023,-123.5634297520661,-123.86665289256197,-124.16987603305783,-124.4730991735537,-124.77632231404957,-125.07954545454544,-125.38276859504131,-125.68599173553717,-125.98921487603305,-126.2924380165289,-126.59566115702478,-126.89888429752065,-127.20210743801651,-127.50533057851239,-127.80855371900824,-128.11177685950412,-128.415,-128.71822314049587,-129.02144628099174,-129.3246694214876,-129.62789256198346,-129.93111570247933,-130.2343388429752,-130.53756198347108,-130.84078512396695,-131.1440082644628,-131.44723140495867,-131.75045454545455,-132.05367768595042,-132.3569008264463,-132.66012396694214,-132.963347107438,-133.26657024793388,-133.56979338842976,-133.8730165289256,-134.17623966942148,-134.47946280991735,-134.78268595041322,-135.0859090909091,-135.38913223140494,-135.69235537190082,-135.9955785123967,-136.29880165289256,-136.60202479338844,-136.90524793388428,-137.20847107438016,-137.51169421487603,-137.8149173553719,-138.11814049586778,-138.42136363636362,-138.7245867768595,-139.02780991735537,-139.33103305785124,-139.63425619834712,-139.93747933884296,-140.24070247933884,-140.5439256198347,-140.84714876033058,-141.15037190082646,-141.4535950413223,-141.75681818181818,-142.06004132231405,-142.36326446280992,-142.66648760330577,-142.96971074380164,-143.27293388429752,-143.5761570247934,-143.87938016528926,-144.1826033057851,-144.48582644628098,-144.78904958677685,-145.09227272727273,-145.3954958677686,-145.69871900826445,-146.00194214876032,-146.3051652892562,-146.60838842975207,-146.91161157024794,-147.2148347107438,-147.51805785123966,-147.82128099173553,-148.1245041322314,-148.42772727272728,-148.73095041322313,-149.034173553719,-149.33739669421487,-149.64061983471075,-149.94384297520662,-150.24706611570247,-150.55028925619834,-150.8535123966942,-151.1567355371901,-151.45995867768593,-151.7631818181818,-152.06640495867768,-152.36962809917355,-152.67285123966943,-152.97607438016527,-153.27929752066115,-153.58252066115702,-153.8857438016529,-154.18896694214877,-154.4921900826446,-154.79541322314049,-155.09863636363636,-155.40185950413223,-155.7050826446281,-156.00830578512395,-156.31152892561983,-156.6147520661157,-156.91797520661157,-157.22119834710745,-157.5244214876033,-157.82764462809916,-158.13086776859504,-158.4340909090909,-158.7373140495868,-159.04053719008263,-159.3437603305785,-159.64698347107438,-159.95020661157025,-160.2534297520661,-160.55665289256197,-160.85987603305784,-161.16309917355372,-161.4663223140496,-161.76954545454544,-162.0727685950413,-162.37599173553718,-162.67921487603306,-162.98243801652893,-163.28566115702478,-163.58888429752065,-163.89210743801652,-164.1953305785124,-164.49855371900827,-164.80177685950412,-165.105,-165.40822314049586,-165.71144628099174,-166.0146694214876,-166.31789256198346,-166.62111570247933,-166.9243388429752,-167.22756198347108,-167.53078512396695,-167.8340082644628,-168.13723140495867,-168.44045454545454,-168.74367768595042,-169.04690082644626,-169.35012396694214,-169.653347107438,-169.95657024793388,-170.25979338842976,-170.5630165289256,-170.86623966942147,-171.16946280991735,-171.47268595041322,-171.7759090909091,-172.07913223140494,-172.38235537190081,-172.6855785123967,-172.98880165289256,-173.29202479338844,-173.59524793388428,-173.89847107438015,-174.20169421487603,-174.5049173553719,-174.80814049586778,-175.11136363636362,-175.4145867768595,-175.71780991735537,-176.02103305785124,-176.32425619834711,-176.62747933884296,-176.93070247933883,-177.2339256198347,-177.53714876033058,-177.84037190082643,-178.1435950413223,-178.44681818181817,-178.75004132231405,-179.05326446280992,-179.35648760330577,-179.65971074380164,-179.9629338842975,-180.2661570247934,-180.56938016528926,-180.8726033057851,-181.17582644628098,-181.47904958677685,-181.78227272727273,-182.0854958677686,-182.38871900826445,-182.69194214876032,-182.9951652892562,-183.29838842975207,-183.60161157024794,-183.90483471074378,-184.20805785123966,-184.51128099173553,-184.8145041322314,-185.11772727272728,-185.42095041322312,-185.724173553719,-186.02739669421487,-186.33061983471075,-186.6338429752066,-186.93706611570246,-187.24028925619834,-187.5435123966942,-187.84673553719009,-188.14995867768593,-188.4531818181818,-188.75640495867768,-189.05962809917355,-189.36285123966942,-189.66607438016527,-189.96929752066114,-190.27252066115702,-190.5757438016529,-190.87896694214876,-191.1821900826446,-191.48541322314048,-191.78863636363636,-192.09185950413223,-192.3950826446281,-192.69830578512395,-193.00152892561982,-193.3047520661157,-193.60797520661157,-193.91119834710744,-194.2144214876033,-194.51764462809916,-194.82086776859504,-195.1240909090909,-195.42731404958676,-195.73053719008263,-196.0337603305785,-196.33698347107438,-196.64020661157025,-196.9434297520661,-197.24665289256197,-197.54987603305784,-197.85309917355372,-198.1563223140496,-198.45954545454543,-198.7627685950413,-199.06599173553718,-199.36921487603306,-199.67243801652893,-199.97566115702477,-200.27888429752065,-200.58210743801652,-200.8853305785124,-201.18855371900827,-201.4917768595041,-201.795,-202.09822314049586,-202.40144628099173,-202.70466942148758,-203.00789256198345,-203.31111570247933,-203.6143388429752,-203.91756198347107,-204.22078512396692,-204.5240082644628,-204.82723140495867,-205.13045454545454,-205.4336776859504,-205.73690082644626,-206.04012396694213,-206.343347107438,-206.64657024793388,-206.94979338842975,-207.2530165289256,-207.55623966942147,-207.85946280991735,-208.16268595041322,-208.4659090909091,-208.76913223140494,-209.0723553719008,-209.3755785123967,-209.67880165289256,-209.98202479338843,-210.28524793388428,-210.58847107438015,-210.89169421487603,-211.1949173553719,-211.49814049586774,-211.80136363636362,-212.1045867768595,-212.40780991735537,-212.71103305785124,-213.01425619834708,-213.31747933884296,-213.62070247933883,-213.9239256198347,-214.22714876033058,-214.53037190082642,-214.8335950413223,-215.13681818181817,-215.44004132231404,-215.74326446280992,-216.04648760330576,-216.34971074380164,-216.6529338842975,-216.95615702479338,-217.25938016528926,-217.5626033057851,-217.86582644628098,-218.16904958677685,-218.47227272727272,-218.7754958677686,-219.07871900826444,-219.38194214876032,-219.6851652892562,-219.98838842975206,-220.2916115702479,-220.59483471074378,-220.89805785123966,-221.20128099173553,-221.5045041322314,-221.80772727272725,-222.11095041322312,-222.414173553719,-222.71739669421487,-223.02061983471074,-223.3238429752066,-223.62706611570246,-223.93028925619834,-224.2335123966942,-224.53673553719008,-224.83995867768593,-225.1431818181818,-225.44640495867768,-225.74962809917355,-226.05285123966942,-226.35607438016527,-226.65929752066114,-226.96252066115701,-227.2657438016529,-227.56896694214876,-227.8721900826446,-228.17541322314048,-228.47863636363635,-228.78185950413223,-229.08508264462807,-229.38830578512395,-229.69152892561982,-229.9947520661157,-230.29797520661157,-230.6011983471074,-230.9044214876033,-231.20764462809916,-231.51086776859503,-231.8140909090909,-232.11731404958675,-232.42053719008263,-232.7237603305785,-233.02698347107437,-233.33020661157025,-233.6334297520661,-233.93665289256197,-234.23987603305784,-234.5430991735537,-234.8463223140496,-235.14954545454543,-235.4527685950413,-235.75599173553718,-236.05921487603305,-236.36243801652893,-236.66566115702477,-236.96888429752065,-237.27210743801652,-237.5753305785124,-237.87855371900824,-238.1817768595041,-238.48499999999999,-238.78822314049586,-239.09144628099173,-239.39466942148758,-239.69789256198345,-240.00111570247932,-240.3043388429752,-240.60756198347107,-240.91078512396692,-241.2140082644628,-241.51723140495866,-241.82045454545454,-242.1236776859504,-242.42690082644626,-242.73012396694213,-243.033347107438,-243.33657024793388,-243.63979338842975,-243.9430165289256,-244.24623966942147,-244.54946280991734,-244.85268595041322,-245.1559090909091,-245.45913223140494,-245.7623553719008,-246.06557851239668,-246.36880165289256,-246.6720247933884,-246.97524793388428,-247.27847107438015,-247.58169421487602,-247.8849173553719,-248.18814049586774,-248.49136363636362,-248.7945867768595,-249.09780991735536,-249.40103305785124,-249.70425619834708,-250.00747933884296,-250.31070247933883,-250.6139256198347,-250.91714876033058,-251.22037190082642,-251.5235950413223,-251.82681818181817,-252.13004132231404,-252.43326446280992,-252.73648760330576,-253.03971074380163,-253.3429338842975,-253.64615702479338,-253.94938016528926,-254.2526033057851,-254.55582644628097,-254.85904958677685,-255.16227272727272,-255.46549586776857,-255.76871900826444,-256.0719421487603,-256.37516528925613,-256.67838842975203,-256.9816115702479,-257.2848347107438,-257.5880578512396,-257.89128099173547,-258.1945041322314,-258.4977272727272,-258.8009504132231,-259.10417355371897,-259.4073966942148,-259.7106198347107,-260.01384297520656,-260.31706611570246,-260.6202892561983,-260.92351239669415,-261.22673553719005,-261.5299586776859,-261.8331818181818,-262.13640495867764,-262.4396280991735,-262.7428512396694,-263.04607438016524,-263.34929752066114,-263.652520661157,-263.95574380165283,-264.25896694214873,-264.5621900826446,-264.8654132231405,-265.1686363636363,-265.47185950413217,-265.77508264462807,-266.0783057851239,-266.3815289256198,-266.68475206611566,-266.9879752066115,-267.2911983471074,-267.59442148760326,-267.8976446280991,-268.200867768595,-268.50409090909085,-268.80731404958675,-269.1105371900826,-269.41376033057844,-269.71698347107434,-270.0202066115702,-270.3234297520661,-270.62665289256194,-270.9298760330578,-271.2330991735537,-271.5363223140495,-271.83954545454543,-272.1427685950413,-272.4459917355371,-272.749214876033,-273.05243801652887,-273.35566115702477,-273.6588842975206,-273.96210743801646,-274.26533057851236,-274.5685537190082,-274.8717768595041,-275.17499999999995,-275.4782231404958,-275.7814462809917,-276.08466942148755,-276.38789256198345,-276.6911157024793,-276.99433884297514,-277.29756198347104,-277.6007851239669,-277.9040082644628,-278.20723140495863,-278.5104545454545,-278.8136776859504,-279.1169008264462,-279.4201239669421,-279.723347107438,-280.0265702479338,-280.3297933884297,-280.63301652892557,-280.93623966942147,-281.2394628099173,-281.54268595041316,-281.84590909090906,-282.1491322314049,-282.4523553719008,-282.75557851239665,-283.0588016528925,-283.3620247933884,-283.66524793388425,-283.96847107438015,-284.271694214876,-284.57491735537184,-284.87814049586774,-285.1813636363636,-285.48458677685943,-285.78780991735533,-286.0910330578512,-286.3942561983471,-286.6974793388429,-287.00070247933877,-287.3039256198347,-287.6071487603305,-287.9103719008264,-288.21359504132226,-288.5168181818181,-288.820041322314,-289.12326446280986,-289.42648760330576,-289.7297107438016,-290.03293388429745,-290.33615702479335,-290.6393801652892,-290.9426033057851,-291.24582644628094,-291.5490495867768,-291.8522727272727,-292.15549586776854,-292.45871900826444,-292.7619421487603,-293.06516528925613,-293.36838842975203)
counts=c(0.0, 0.0,0.0,0.0,0.0,0.0,0.0,0.0,0.0,0.0,0.0,0.0,0.0,0.0,0.0,0.0,0.0,0.0,0.0,0.0,0.0,0.0,0.0,0.0,0.0,0.0,0.0,0.0,0.0,0.0,0.0,0.0,0.0,0.0,0.0,0.0,0.0,0.0,0.0,0.0,0.0,0.0,0.0,0.0,0.0,0.0,0.0,0.0,0.0,0.0,0.0,0.0,0.0,0.0,0.0,0.0,0.0,0.0,0.0,0.0,0.0,0.0,0.0,0.0,0.0,0.0,0.0,0.0,0.0,0.0,0.0,0.0,0.0,0.0,0.0,0.0,0.0,0.0,0.0,0.0,0.0,0.0,0.0,0.0,0.0,0.0,0.0,0.0,0.0,0.0,0.0,0.0,0.0,0.0,0.0,0.0,0.0,0.0,0.0,0.0,0.0,0.0,0.0,0.0,0.0,0.0,0.0,0.0,0.0,0.0,0.0,0.0,0.0,0.0,0.0,0.0,0.0,0.0,0.0,0.0,0.0,0.0,0.0,0.0,0.0,0.0,0.0,0.0,0.0,0.0,0.0,0.0,0.0,0.0,0.0,0.0,0.0,0.0,0.0,0.0,0.0,0.0,0.0,0.0,0.0,0.0,0.0,0.0,0.0,0.0,0.0,0.0,0.0,0.0,0.0,0.0,0.0,0.0,0.0,0.0,0.0,0.0,0.0,0.0,0.0,0.0,0.0,0.0,0.0,0.0,0.0,0.0,0.0,0.0,0.0,0.0,0.0,0.0,0.0,0.0,0.0,0.0,0.0,0.0,0.0,0.0,0.0,0.0,0.0,0.0,0.0,0.0,0.0,0.0,0.0,0.0,0.0,0.0,0.0,0.0,0.0,0.0,0.0,0.0,0.0,0.0,0.0,0.0,0.0,0.0,0.0,0.0,0.0,0.0,0.0,0.0,0.0,0.0,0.0,0.0,0.0,0.0,0.0,0.0,0.0,0.0,0.0,0.0,0.0,0.0,0.0,0.0,0.0,0.0,0.0,0.0,0.0,0.0,0.0,0.0,0.0,0.0,0.0,0.0,0.0,0.0,0.0,0.0,0.0,0.0,0.0,0.0,0.0,0.0,0.0,0.0,0.0,0.0,0.0,0.0,0.0,0.0,0.0,0.0,0.0,0.0,0.0,0.0,0.0,0.0,0.0,0.0,0.0,0.0,0.0,0.0,0.0,0.0,0.0,0.0,0.0,0.0,0.0,0.0,0.0,0.0,0.0,0.0,0.0,0.0,0.0,0.0,0.0,0.0,0.0,0.0,0.0,0.0,0.0,0.0,0.0,0.0,0.0,0.0,0.0,0.0,0.0,0.0,0.0,0.0,0.0,0.0,0.0,0.0,0.0,0.0,0.0,0.0,0.0,0.0,0.0,0.0,0.0,0.0,0.0,0.0,0.0,0.0,0.0,0.0,0.0,0.0,0.0,0.0,0.0,0.0,0.0,0.0,0.0,0.0,0.0,0.0,0.0,0.0,0.0,0.0,0.0,0.0,0.0,0.0,0.0,0.0,0.0,0.0,0.0,0.0,0.0,0.0,0.0,0.0,0.0,0.0,0.0,0.0,0.0,0.0,0.0,0.0,0.0,0.0,0.0,0.0,0.0,0.0,0.0,0.0,0.0,0.0,0.0,0.0,0.0,0.0,0.0,0.0,0.0,0.0,0.0,0.0,0.0,0.0,0.0,0.0,0.0,0.0,0.0,0.0,0.0,0.0,0.0,0.0,0.0,0.0,0.0,0.0,0.0,0.0,0.0,0.0,0.0,0.0,0.0,0.0,0.0,0.0,0.0,0.0,0.0,0.0,0.0,0.0,0.0,0.0,0.0,0.0,0.0,0.0,0.0,0.0,0.0,0.0,0.0,0.0,0.0,0.0,0.0,0.0,0.0,0.0,0.0,0.0,0.0,0.0,0.0,0.0,0.0,0.0,0.0,0.0,0.0,0.0,0.0,0.0,0.0,0.0,0.0,0.0,0.0,0.0,0.0,0.0,0.0,0.0,0.0,0.0,0.0,0.0,0.0,0.0,0.0,0.0,0.0,0.0,0.0,0.0,0.0,0.0,0.0,0.0,0.0,0.0,0.0,0.0,0.0,0.0,0.0,0.0,0.0,0.0,0.0,0.0,0.0,0.0,0.0,0.0,0.0,0.0,0.0,0.0,0.0,0.0,0.0,0.0,0.0,0.0,0.0,0.0,0.0,0.0,0.0,0.0,0.0,0.0,0.0,0.0,0.0,0.0,0.0,0.0,0.0,0.0,0.0,0.0,0.0,0.0,0.0,0.0,0.0,0.0,0.0,0.0,0.0,0.0,0.0,0.0,0.0,0.0,0.0,0.0,0.0,0.0,0.0,0.0,0.0,0.0,0.0,0.0,0.0,0.0,0.0,0.0,0.0,0.0,0.0,0.0,0.0,0.0,0.0,0.0,0.0,0.0,0.0,0.0,0.0,0.0,0.0,0.0,0.0,0.0,0.0,0.0,0.0,0.0,0.0,0.0,0.0,0.0,0.0,0.0,0.0,0.0,0.0,0.0,0.0,0.0,0.0,0.0,0.0,0.0,0.0,0.0,0.0,0.0,0.0,0.0,0.0,0.0,0.0,0.0,0.0,0.0,0.0,0.0,0.0,0.0,0.0,0.0,0.0,0.0,0.0,0.0,0.0,0.0,0.0,0.0,0.0,0.0,0.0,0.0,0.0,0.0,0.0,0.0,0.0,0.0,0.0,0.0,0.0,0.0,0.0,0.0,0.0,0.0,0.0,0.0,0.0,0.0,0.0,0.0,0.0,0.0,0.0,0.0,0.0,0.0,0.0,0.0,0.0,0.0,0.0,0.0,0.0,0.0,0.0,0.0,0.0,0.0,0.0,0.0,0.0,0.0,0.0,0.0,0.0,0.0,0.0,0.0,0.0,0.0,0.0,0.0,0.0,0.0,0.0,0.0,0.0,0.0,0.0,0.0,0.0,0.0,0.0,0.0009009009009009009,0.0001001001001001001,0.0006006006006006006,0.0005005005005005005,0.0007007007007007007,0.0012012012012012011,0.0017017017017017016,0.004904904904904905,0.006906906906906907,0.009209209209209208,0.013313313313313313,0.01701701701701702,0.015815815815815815,0.016316316316316318,0.01831831831831832,0.014714714714714715,0.009209209209209208,0.005605605605605605,0.004004004004004004,0.0026026026026026027,0.0019019019019019018,0.0022022022022022024,0.0016016016016016017,0.0013013013013013013,0.0012012012012012011,0.0,0.0006006006006006006,0.0006006006006006006,0.0006006006006006006,0.0006006006006006006,0.0002002002002002002,0.0005005005005005005,0.0005005005005005005,0.0002002002002002002,0.0004004004004004004,0.0002002002002002002,0.0006006006006006006,0.0005005005005005005,0.0006006006006006006,0.0001001001001001001,0.0005005005005005005,0.0001001001001001001,0.0002002002002002002,0.0003003003003003003,0.0002002002002002002,0.0002002002002002002,0.0003003003003003003,0.0001001001001001001,0.0004004004004004004,0.0001001001001001001,0.0003003003003003003,0.0,0.0002002002002002002,0.0004004004004004004,0.0003003003003003003,0.0002002002002002002,0.0002002002002002002,0.0006006006006006006,0.0003003003003003003,0.0006006006006006006,0.0007007007007007007,0.0005005005005005005,0.0008008008008008008,0.0007007007007007007,0.001001001001001001,0.0017017017017017016,0.0015015015015015015,0.0018018018018018018,0.002302302302302302,0.0018018018018018018,0.0012012012012012011,0.0015015015015015015,0.0017017017017017016,0.0017017017017017016,0.0015015015015015015,0.0016016016016016017,0.002002002002002002,0.0016016016016016017,0.0009009009009009009,0.0018018018018018018,0.0013013013013013013,0.0019019019019019018,0.002102102102102102,0.0026026026026026027,0.003103103103103103,0.003003003003003003,0.003703703703703704,0.006706706706706707,0.00990990990990991,0.01091091091091091,0.015015015015015015,0.01891891891891892,0.024024024024024024,0.02982982982982983,0.04124124124124124,0.04604604604604605,0.06726726726726727,0.08508508508508508,0.0962962962962963,0.06546546546546547,0.025225225225225224,0.0075075075075075074,0.0036036036036036037,0.012912912912912912,0.02122122122122122,0.03123123123123123,0.10760760760760761,0.16546546546546548,0.11631631631631631,0.04954954954954955,0.023523523523523524,0.011311311311311311,0.006306306306306306,0.005005005005005005,0.0016016016016016017,0.002102102102102102,0.0013013013013013013,0.0005005005005005005,0.0007007007007007007,0.0003003003003003003,0.0004004004004004004,0.0004004004004004004,0.0003003003003003003,0.0003003003003003003,0.0005005005005005005,0.0007007007007007007,0.0006006006006006006,0.0007007007007007007,0.0006006006006006006,0.0011011011011011012,0.0009009009009009009,0.0009009009009009009,0.0011011011011011012,0.0013013013013013013,0.002002002002002002,0.002902902902902903,0.0032032032032032033,0.005005005005005005,0.007707707707707708,0.013313313313313313,0.017817817817817817,0.023323323323323323,0.03293293293293293,0.045145145145145144,0.06806806806806807,0.06746746746746747,0.02072072072072072,0.010510510510510511,0.006606606606606606,0.002102102102102102,0.001001001001001001,0.02812812812812813,0.0972972972972973,0.03073073073073073,0.018618618618618618,0.03063063063063063,0.044344344344344346,0.07507507507507508,0.04384384384384384,0.024324324324324326,0.014514514514514515,0.011911911911911911,0.008008008008008008,0.005805805805805806,0.005805805805805806,0.003103103103103103,0.002702702702702703,0.0025025025025025025,0.0013013013013013013,0.0012012012012012011,0.0007007007007007007,0.0004004004004004004,0.0002002002002002002,0.0013013013013013013,0.0005005005005005005,0.0009009009009009009,0.0004004004004004004,0.0004004004004004004,0.0008008008008008008,0.0007007007007007007,0.0003003003003003003,0.0004004004004004004,0.0006006006006006006,0.0004004004004004004,0.0004004004004004004,0.0004004004004004004,0.0002002002002002002,0.0002002002002002002,0.0003003003003003003,0.0001001001001001001,0.0003003003003003003,0.0003003003003003003,0.0001001001001001001,0.0003003003003003003,0.0002002002002002002,0.0006006006006006006,0.0002002002002002002,0.0001001001001001001,0.0003003003003003003,0.0004004004004004004,0.0002002002002002002,0.0005005005005005005,0.0001001001001001001,0.0001001001001001001,0.0002002002002002002,0.0002002002002002002,0.0003003003003003003,0.0006006006006006006,0.0006006006006006006,0.0005005005005005005,0.0006006006006006006,0.0,0.0003003003003003003,0.0006006006006006006,0.0006006006006006006,0.0001001001001001001,0.0002002002002002002,0.0005005005005005005,0.0003003003003003003,0.0002002002002002002,0.0001001001001001001,0.0003003003003003003,0.0008008008008008008,0.0005005005005005005,0.0005005005005005005,0.0005005005005005005,0.0005005005005005005,0.0007007007007007007,0.0005005005005005005,0.001001001001001001,0.0007007007007007007,0.0002002002002002002,0.0007007007007007007,0.0001001001001001001,0.0002002002002002002,0.0004004004004004004,0.0002002002002002002,0.0007007007007007007,0.0003003003003003003,0.0003003003003003003,0.0005005005005005005,0.0002002002002002002,0.0004004004004004004,0.0003003003003003003,0.0006006006006006006,0.0001001001001001001,0.0003003003003003003,0.0004004004004004004,0.0001001001001001001,0.0001001001001001001,0.0,0.0001001001001001001,0.0001001001001001001,0.0003003003003003003,0.0005005005005005005,0.0001001001001001001,0.0003003003003003003,0.0003003003003003003,0.0003003003003003003,0.0002002002002002002,0.0005005005005005005,0.0003003003003003003,0.0004004004004004004,0.0001001001001001001,0.0003003003003003003,0.0004004004004004004,0.0002002002002002002,0.001001001001001001,0.0003003003003003003,0.0007007007007007007,0.0011011011011011012,0.0019019019019019018,0.004304304304304304,0.004104104104104104,0.0034034034034034033,0.0075075075075075074,0.010510510510510511,0.016116116116116116,0.01941941941941942,0.01961961961961962,0.026026026026026026,0.026726726726726727,0.027327327327327327,0.03073073073073073,0.032632632632632635,0.006306306306306306,0.0)
#mids=mids[58:length(mids)]
#counts=counts[58:length(counts)]

plot(c(seq(-290,0,by=1),0),rep(2,length(c(seq(290,0,by=-1),0))), xlab="", ylab="Frequency of shift in extinction rate", xlim=c(-270,-230), ylim=c(0,0.2), type="l", col="white",lwd="1",las="1",cex.axis="1",cex.main="1",cex.lab="1",bty="n", main="D", axes=F)
rect(-323.2,-0.02,-298.9,300, col="white", border=NA)
rect(-298.9,-0.02,-272.95,300, col="whitesmoke", border=NA)
rect(-272.95,-0.02,-259.1,300, col="white", border=NA)
rect(-259.1,-0.02,-251.9,300, col="whitesmoke", border=NA)
rect(-251.9,-0.02,-247.2,300, col="white", border=NA)
rect(-247.2,-0.02,-237,300, col="whitesmoke", border=NA)
rect(-237,-0.02,-201.3,300, col="white", border=NA)
rect(-201.3,-0.02,-174.1,300, col="whitesmoke", border=NA)
rect(-174.1,-0.02,-163.5,300, col="white", border=NA)
rect(-163.5,-0.02,-145,300, col="whitesmoke", border=NA)
rect(-145,-0.02,-100.5,300, col="white", border=NA)
rect(-100.5,-0.02,-66,300, col="whitesmoke", border=NA)
rect(-66,-0.02,-56,300, col="white", border=NA)
rect(-56,-0.02,-33.9,300, col="whitesmoke", border=NA)
rect(-33.9,-0.02,-23.03,300, col="white", border=NA)
rect(-23.03,-0.02,-5.33,300, col="whitesmoke", border=NA)
rect(-5.33,-0.02,-2.58,300, col="white", border=NA)
rect(-2.58,-0.02,0,300, col="whitesmoke", border=NA)

rect(-261.28,-3,-259.51,300, col=alpha('#ffaf03',0.2), border=NA)
rect(-234.5,-3,-232,300, col=alpha('#ffaf03',0.2), border=NA)

axis(side=1, seq(-280, -220, by=10), col="black",col.axis="black",las=1)
axis(side=2, seq(0, 0.2, by=0.05), col="black",col.axis="black",las=2)

abline(v=c(-251.902),col="red",lty="dashed",lwd="2")

lines(mids,counts,type = 'h', lwd=5, col='#e34a33')
abline(h=bf2, lty=2)
abline(h=bf6, lty=2)

add_geochrono(0, -0.15)

#Net Diversification Rate (???????? diversification negative ???)
time=c(-204.56441452992775, -204.6644859716202,-204.76455741331267,-204.86462885500515,-204.9647002966976,-205.06477173839008,-205.16484318008253,-205.264914621775,-205.36498606346748,-205.46505750515993,-205.5651289468524,-205.66520038854486,-205.76527183023734,-205.86534327192982,-205.96541471362227,-206.06548615531474,-206.1655575970072,-206.26562903869967,-206.36570048039215,-206.4657719220846,-206.56584336377708,-206.66591480546953,-206.765986247162,-206.86605768885448,-206.96612913054693,-207.0662005722394,-207.16627201393186,-207.26634345562434,-207.36641489731682,-207.46648633900926,-207.56655778070174,-207.6666292223942,-207.76670066408667,-207.86677210577915,-207.9668435474716,-208.06691498916408,-208.16698643085653,-208.267057872549,-208.36712931424145,-208.46720075593393,-208.5672721976264,-208.66734363931886,-208.76741508101134,-208.86748652270379,-208.96755796439626,-209.06762940608874,-209.1677008477812,-209.26777228947367,-209.36784373116612,-209.4679151728586,-209.56798661455107,-209.66805805624352,-209.768129497936,-209.86820093962845,-209.96827238132093,-210.0683438230134,-210.16841526470586,-210.26848670639833,-210.36855814809078,-210.46862958978326,-210.56870103147574,-210.6687724731682,-210.76884391486067,-210.86891535655312,-210.9689867982456,-211.06905823993807,-211.16912968163052,-211.269201123323,-211.36927256501545,-211.46934400670793,-211.5694154484004,-211.66948689009286,-211.76955833178533,-211.86962977347778,-211.96970121517026,-212.06977265686274,-212.1698440985552,-212.26991554024767,-212.36998698194012,-212.4700584236326,-212.57012986532507,-212.67020130701752,-212.77027274871,-212.87034419040245,-212.97041563209493,-213.0704870737874,-213.17055851547985,-213.27062995717233,-213.37070139886478,-213.47077284055726,-213.57084428224974,-213.6709157239422,-213.77098716563466,-213.87105860732711,-213.9711300490196,-214.07120149071204,-214.17127293240452,-214.271344374097,-214.37141581578945,-214.47148725748193,-214.57155869917437,-214.67163014086685,-214.77170158255933,-214.87177302425178,-214.97184446594426,-215.0719159076367,-215.17198734932919,-215.27205879102166,-215.3721302327141,-215.4722016744066,-215.57227311609904,-215.67234455779152,-215.772415999484,-215.87248744117645,-215.97255888286892,-216.07263032456137,-216.17270176625385,-216.27277320794633,-216.37284464963878,-216.47291609133126,-216.5729875330237,-216.67305897471618,-216.77313041640866,-216.8732018581011,-216.9732732997936,-217.07334474148604,-217.17341618317852,-217.27348762487097,-217.37355906656344,-217.47363050825592,-217.57370194994837,-217.67377339164085,-217.7738448333333,-217.87391627502578,-217.97398771671826,-218.0740591584107,-218.17413060010318,-218.27420204179563,-218.3742734834881,-218.4743449251806,-218.57441636687304,-218.67448780856552,-218.77455925025797,-218.87463069195044,-218.97470213364292,-219.07477357533537,-219.17484501702785,-219.2749164587203,-219.37498790041278,-219.47505934210525,-219.5751307837977,-219.67520222549018,-219.77527366718263,-219.8753451088751,-219.9754165505676,-220.07548799226004,-220.17555943395251,-220.27563087564496,-220.37570231733744,-220.47577375902992,-220.57584520072237,-220.67591664241485,-220.7759880841073,-220.87605952579977,-220.97613096749225,-221.0762024091847,-221.17627385087718,-221.27634529256963,-221.3764167342621,-221.4764881759546,-221.57655961764704,-221.6766310593395,-221.77670250103196,-221.87677394272444,-221.97684538441692,-222.07691682610937,-222.17698826780185,-222.2770597094943,-222.37713115118677,-222.47720259287925,-222.5772740345717,-222.67734547626418,-222.77741691795663,-222.8774883596491,-222.97755980134158,-223.07763124303403,-223.1777026847265,-223.27777412641896,-223.37784556811144,-223.47791700980392,-223.57798845149637,-223.67805989318884,-223.7781313348813,-223.87820277657377,-223.97827421826625,-224.0783456599587,-224.17841710165118,-224.27848854334363,-224.3785599850361,-224.47863142672855,-224.57870286842103,-224.6787743101135,-224.77884575180596,-224.87891719349844,-224.9789886351909,-225.07906007688337,-225.17913151857584,-225.2792029602683,-225.37927440196077,-225.47934584365322,-225.5794172853457,-225.67948872703818,-225.77956016873063,-225.8796316104231,-225.97970305211555,-226.07977449380803,-226.17984593550048,-226.27991737719296,-226.37998881888544,-226.4800602605779,-226.58013170227036,-226.6802031439628,-226.7802745856553,-226.88034602734777,-226.98041746904022,-227.0804889107327,-227.18056035242515,-227.28063179411762,-227.3807032358101,-227.48077467750255,-227.58084611919503,-227.68091756088748,-227.78098900257996,-227.88106044427244,-227.98113188596488,-228.08120332765736,-228.1812747693498,-228.2813462110423,-228.38141765273477,-228.48148909442722,-228.5815605361197,-228.68163197781215,-228.78170341950462,-228.8817748611971,-228.98184630288955,-229.08191774458203,-229.18198918627448,-229.28206062796696,-229.38213206965943,-229.48220351135188,-229.58227495304436,-229.6823463947368,-229.7824178364293,-229.88248927812177,-229.98256071981422,-230.0826321615067,-230.18270360319914,-230.28277504489162,-230.3828464865841,-230.48291792827655,-230.58298936996903,-230.68306081166148,-230.78313225335395,-230.88320369504643,-230.98327513673888,-231.08334657843136,-231.1834180201238,-231.2834894618163,-231.38356090350877,-231.48363234520122,-231.5837037868937,-231.68377522858614,-231.78384667027862,-231.8839181119711,-231.98398955366355,-232.08406099535603,-232.18413243704848,-232.28420387874095,-232.38427532043343,-232.48434676212588,-232.58441820381836,-232.6844896455108,-232.7845610872033,-232.88463252889576,-232.9847039705882,-233.0847754122807,-233.18484685397314,-233.28491829566562,-233.38498973735807,-233.48506117905055,-233.585132620743,-233.68520406243547,-233.78527550412795,-233.88534694582043,-233.98541838751288,-234.08548982920533,-234.1855612708978,-234.28563271259029,-234.38570415428276,-234.4857755959752,-234.58584703766766,-234.68591847936014,-234.78598992105262,-234.88606136274507,-234.98613280443755,-235.08620424613,-235.18627568782247,-235.28634712951495,-235.3864185712074,-235.48649001289988,-235.58656145459233,-235.6866328962848,-235.78670433797728,-235.88677577966973,-235.9868472213622,-236.08691866305466,-236.18699010474714,-236.28706154643962,-236.38713298813207,-236.48720442982454,-236.587275871517,-236.68734731320947,-236.78741875490195,-236.8874901965944,-236.98756163828688,-237.08763307997933,-237.1877045216718,-237.28777596336428,-237.38784740505673,-237.4879188467492,-237.58799028844166,-237.68806173013414,-237.78813317182662,-237.88820461351906,-237.98827605521154,-238.088347496904,-238.18841893859647,-238.28849038028895,-238.3885618219814,-238.48863326367388,-238.58870470536633,-238.6887761470588,-238.78884758875128,-238.88891903044373,-238.9889904721362,-239.08906191382866,-239.18913335552114,-239.2892047972136,-239.38927623890606,-239.48934768059854,-239.589419122291,-239.68949056398347,-239.78956200567595,-239.8896334473684,-239.98970488906087,-240.08977633075332,-240.1898477724458,-240.28991921413828,-240.38999065583073,-240.4900620975232,-240.59013353921566,-240.69020498090813,-240.7902764226006,-240.89034786429306,-240.99041930598554,-241.090490747678,-241.19056218937047,-241.29063363106295,-241.3907050727554,-241.49077651444787,-241.59084795614032,-241.6909193978328,-241.79099083952528,-241.89106228121773,-241.9911337229102,-242.09120516460266,-242.19127660629513,-242.2913480479876,-242.39141948968006,-242.49149093137254,-242.591562373065,-242.69163381475747,-242.79170525644994,-242.8917766981424,-242.99184813983484,-243.09191958152732,-243.1919910232198,-243.29206246491228,-243.39213390660473,-243.49220534829718,-243.59227678998965,-243.69234823168213,-243.7924196733746,-243.89249111506706,-243.9925625567595,-244.092633998452,-244.19270544014447,-244.29277688183691,-244.3928483235294,-244.49291976522184,-244.59299120691432,-244.6930626486068,-244.79313409029925,-244.89320553199173,-244.99327697368417,-245.09334841537665,-245.19341985706913,-245.29349129876158,-245.39356274045406,-245.4936341821465,-245.59370562383899,-245.69377706553146,-245.7938485072239,-245.8939199489164,-245.99399139060884,-246.09406283230132,-246.1941342739938,-246.29420571568625,-246.39427715737872,-246.49434859907117,-246.59442004076365,-246.69449148245613,-246.79456292414858,-246.89463436584106,-246.9947058075335,-247.09477724922598,-247.19484869091846,-247.2949201326109,-247.3949915743034,-247.49506301599584,-247.59513445768832,-247.6952058993808,-247.79527734107324,-247.89534878276572,-247.99542022445817,-248.09549166615065,-248.19556310784313,-248.29563454953558,-248.39570599122806,-248.4957774329205,-248.59584887461298,-248.69592031630546,-248.7959917579979,-248.8960631996904,-248.99613464138284,-249.09620608307532,-249.1962775247678,-249.29634896646024,-249.39642040815272,-249.49649184984517,-249.59656329153765,-249.69663473323013,-249.79670617492258,-249.89677761661505,-249.9968490583075,-250.09692049999998,-250.19699194169246,-250.2970633833849,-250.3971348250774,-250.49720626676984,-250.59727770846231,-250.6973491501548,-250.79742059184724,-250.89749203353972,-250.99756347523217,-251.09763491692465,-251.19770635861713,-251.29777780030958,-251.39784924200205,-251.4979206836945,-251.59799212538698,-251.69806356707946,-251.7981350087719,-251.8982064504644,-251.99827789215684,-252.0983493338493,-252.1984207755418,-252.29849221723424,-252.3985636589267,-252.49863510061917,-252.59870654231165,-252.69877798400412,-252.79884942569657,-252.89892086738902,-252.9989923090815,-253.09906375077398,-253.19913519246646,-253.2992066341589,-253.39927807585136,-253.49934951754383,-253.5994209592363,-253.69949240092876,-253.79956384262124,-253.8996352843137,-253.99970672600617,-254.09977816769864,-254.1998496093911,-254.29992105108357,-254.39999249277602,-254.5000639344685,-254.60013537616098,-254.70020681785343,-254.8002782595459,-254.90034970123835,-255.00042114293083,-255.1004925846233,-255.20056402631576,-255.30063546800824,-255.4007069097007,-255.50077835139317,-255.60084979308564,-255.7009212347781,-255.80099267647057,-255.90106411816302,-256.00113555985547,-256.101207001548,-256.2012784432404,-256.30134988493285,-256.4014213266254,-256.5014927683178,-256.60156421001034,-256.70163565170276,-256.8017070933952,-256.9017785350877,-257.00184997678014,-257.10192141847267,-257.2019928601651,-257.3020643018575,-257.40213574355005,-257.50220718524247,-257.602278626935,-257.7023500686274,-257.80242151031985,-257.9024929520124,-258.0025643937048,-258.10263583539734,-258.20270727708976,-258.3027787187822,-258.4028501604747,-258.50292160216713,-258.60299304385967,-258.7030644855521,-258.8031359272445,-258.90320736893705,-259.00327881062947,-259.103350252322,-259.2034216940144,-259.30349313570684,-259.4035645773994,-259.5036360190918,-259.60370746078434,-259.70377890247676,-259.8038503441692,-259.9039217858617,-260.00399322755413,-260.10406466924667,-260.2041361109391,-260.3042075526315,-260.40427899432405,-260.50435043601647,-260.604421877709,-260.7044933194014,-260.80456476109384,-260.9046362027864,-261.0047076444788,-261.10477908617133,-261.20485052786375,-261.3049219695562,-261.4049934112487,-261.50506485294113,-261.60513629463367,-261.7052077363261,-261.8052791780185,-261.90535061971104,-262.00542206140346,-262.105493503096,-262.2055649447884,-262.30563638648084,-262.4057078281734,-262.5057792698658,-262.60585071155833,-262.70592215325075,-262.8059935949432,-262.9060650366357,-263.00613647832813,-263.10620792002067,-263.2062793617131,-263.3063508034055,-263.40642224509804,-263.50649368679046,-263.606565128483,-263.7066365701754,-263.80670801186784,-263.9067794535604,-264.0068508952528,-264.10692233694533,-264.20699377863775,-264.3070652203302,-264.4071366620227,-264.50720810371513,-264.60727954540766,-264.7073509871001,-264.8074224287925,-264.90749387048504,-265.00756531217746,-265.10763675387,-265.2077081955624,-265.30777963725484,-265.4078510789474,-265.5079225206398,-265.6079939623322,-265.70806540402475,-265.8081368457172,-265.9082082874097,-266.0082797291021,-266.10835117079455,-266.2084226124871,-266.3084940541795,-266.40856549587204,-266.50863693756446,-266.6087083792569,-266.7087798209494,-266.80885126264184,-266.9089227043344,-267.0089941460268,-267.1090655877192,-267.20913702941175,-267.30920847110417,-267.4092799127967,-267.5093513544891,-267.60942279618155,-267.7094942378741,-267.8095656795665,-267.90963712125904,-268.00970856295146,-268.1097800046439,-268.2098514463364,-268.30992288802884,-268.40999432972137,-268.5100657714138,-268.6101372131062,-268.71020865479875,-268.81028009649117,-268.9103515381837,-269.0104229798761,-269.11049442156855,-269.2105658632611,-269.3106373049535,-269.41070874664604,-269.51078018833846,-269.6108516300309,-269.7109230717234,-269.81099451341584,-269.91106595510837,-270.0111373968008,-270.1112088384932,-270.21128028018575,-270.31135172187817,-270.4114231635707,-270.5114946052631,-270.61156604695555,-270.7116374886481,-270.8117089303405,-270.91178037203304,-271.01185181372546,-271.1119232554179,-271.2119946971104,-271.31206613880283,-271.41213758049537,-271.5122090221878,-271.6122804638802,-271.71235190557275,-271.81242334726517,-271.9124947889577,-272.0125662306501,-272.11263767234254,-272.2127091140351,-272.3127805557275,-272.41285199742003,-272.51292343911246,-272.6129948808049,-272.7130663224974,-272.81313776418983,-272.91320920588237,-273.0132806475748,-273.1133520892672,-273.21342353095974,-273.31349497265217,-273.4135664143447,-273.5136378560371,-273.61370929772954,-273.7137807394221,-273.8138521811145,-273.91392362280703,-274.01399506449945,-274.1140665061919,-274.2141379478844,-274.31420938957683,-274.41428083126937,-274.5143522729618,-274.6144237146542,-274.71449515634674,-274.81456659803916,-274.9146380397317,-275.0147094814241,-275.11478092311654,-275.2148523648091,-275.3149238065015,-275.41499524819403,-275.51506668988645,-275.6151381315789,-275.7152095732714,-275.81528101496383,-275.91535245665636,-276.0154238983488,-276.1154953400412,-276.21556678173374,-276.31563822342616,-276.4157096651187,-276.5157811068111,-276.61585254850354,-276.7159239901961,-276.8159954318885,-276.91606687358103,-277.01613831527345,-277.1162097569659,-277.2162811986584,-277.31635264035083,-277.41642408204336,-277.5164955237358,-277.6165669654282,-277.71663840712074,-277.81670984881316,-277.9167812905057,-278.0168527321981,-278.11692417389054,-278.2169956155831,-278.3170670572755,-278.41713849896803,-278.51720994066045,-278.61728138235287,-278.7173528240454,-278.8174242657378,-278.91749570743036,-279.0175671491228,-279.1176385908152,-279.21771003250774,-279.31778147420016,-279.4178529158927,-279.5179243575851,-279.61799579927754,-279.7180672409701,-279.8181386826625,-279.918210124355,-280.01828156604745,-280.11835300773987,-280.2184244494324,-280.3184958911248,-280.41856733281736,-280.5186387745098,-280.6187102162022,-280.71878165789474,-280.81885309958716,-280.9189245412797,-281.0189959829721,-281.11906742466454,-281.21913886635707,-281.3192103080495,-281.419281749742,-281.51935319143445,-281.61942463312687,-281.7194960748194,-281.8195675165118,-281.91963895820436,-282.0197103998968,-282.1197818415892,-282.21985328328174,-282.31992472497416,-282.4199961666667,-282.5200676083591,-282.62013905005153,-282.72021049174407,-282.8202819334365,-282.920353375129,-283.02042481682145,-283.12049625851387,-283.2205677002064,-283.3206391418988,-283.42071058359136,-283.5207820252838,-283.6208534669762,-283.72092490866874,-283.82099635036116,-283.9210677920537,-284.0211392337461,-284.12121067543853,-284.22128211713107,-284.3213535588235,-284.4214250005159,-284.52149644220844,-284.62156788390087,-284.7216393255934,-284.8217107672858,-284.92178220897824,-285.0218536506708,-285.1219250923632,-285.22199653405573,-285.32206797574815,-285.4221394174406,-285.5222108591331,-285.62228230082553,-285.72235374251807,-285.8224251842105,-285.9224966259029,-286.02256806759544,-286.12263950928786,-286.2227109509804,-286.3227823926728,-286.42285383436524,-286.5229252760578,-286.6229967177502,-286.72306815944273,-286.82313960113515,-286.9232110428276,-287.0232824845201,-287.12335392621253,-287.22342536790507,-287.3234968095975,-287.4235682512899,-287.52363969298244,-287.62371113467486,-287.7237825763674,-287.8238540180598,-287.92392545975224,-288.0239969014448,-288.1240683431372,-288.22413978482973,-288.32421122652215,-288.4242826682146,-288.5243541099071,-288.62442555159953,-288.72449699329206,-288.8245684349845,-288.9246398766769,-289.02471131836944,-289.12478276006186,-289.2248542017544,-289.3249256434468,-289.42499708513924,-289.5250685268318,-289.6251399685242,-289.72521141021673,-289.82528285190915,-289.9253542936016,-290.0254257352941,-290.1254971769865,-290.22556861867906,-290.3256400603715,-290.4257115020639,-290.52578294375644,-290.62585438544886,-290.7259258271414,-290.8259972688338,-290.92606871052624,-291.0261401522188,-291.1262115939112,-291.22628303560373,-291.32635447729615,-291.42642591898857,-291.5264973606811,-291.6265688023735,-291.72664024406606,-291.8267116857585,-291.9267831274509,-292.02685456914344,-292.12692601083586,-292.2269974525284,-292.3270688942208,-292.42714033591324,-292.52721177760577,-292.6272832192982,-292.7273546609907,-292.82742610268315,-292.92749754437557,-293.0275689860681,-293.1276404277605,-293.22771186945306,-293.3277833111455,-293.4278547528379)
net_rate=c(-0.04834488856650253, -0.04834488856650253,-0.04834488856650253,-0.04834488856650253,-0.04834488856650253,-0.04834488856650253,-0.04834488856650253,-0.04834488856650253,-0.04834488856650253,-0.04834488856650253,-0.04834488856650253,-0.04834488856650253,-0.04834488856650253,-0.04834488856650253,-0.04834488856650253,-0.04834488856650253,-0.04834488856650253,-0.04834488856650253,-0.04834488856650253,-0.04834488856650253,-0.048293091761842,-0.048228526808243834,-0.04821549277785596,-0.04826332270225906,-0.04833642715284336,-0.04832149851103002,-0.04833777151559067,-0.04838813563174212,-0.04835586618042991,-0.0483305545023007,-0.04837121828323199,-0.04820734633448404,-0.048192718949637704,-0.048154405646813704,-0.048152540457264456,-0.04811891416209665,-0.048054398873286226,-0.04804977305718689,-0.048025340141625766,-0.047776920706422484,-0.04769469574175684,-0.04754500155193963,-0.0469233839861223,-0.046443026937708264,-0.04568411918227254,-0.044826755897190984,-0.04418414565116768,-0.04331182191334802,-0.04290215499862614,-0.041482537526281234,-0.04009702975822868,-0.039059615850959156,-0.03775554176362468,-0.03605294447364423,-0.033986475839876705,-0.032136006632362005,-0.03082152354045267,-0.029238388513809336,-0.027355440986401823,-0.025795274833818427,-0.02431260863074515,-0.022609959147653423,-0.0211797575489563,-0.019653309402477503,-0.01756818073563284,-0.01620502898741973,-0.01449086636931326,-0.013143134595025172,-0.012454907395555985,-0.011782872032275253,-0.011070115546012749,-0.010425807773159827,-0.009739644022061676,-0.009354610576064237,-0.009083475389966381,-0.008958550230711798,-0.008581084063619357,-0.008321455046518381,-0.008051402454975879,-0.00793314573652189,-0.007768168890458768,-0.0076408822938988695,-0.007573223292928489,-0.007436257926381658,-0.007364560075145427,-0.0072720479281385845,-0.007102170171538783,-0.006939041617920715,-0.00683032187929094,-0.006769414556894335,-0.006709989082184099,-0.006654094741729069,-0.006564543390108991,-0.006475240399802524,-0.0064168198491118674,-0.006355654329739689,-0.006349249383245939,-0.0063432205131322686,-0.006335530891552302,-0.0063001227852547345,-0.006257478927961786,-0.006204603094369945,-0.006197707535941686,-0.006174331146486289,-0.006134068917337236,-0.006098720509412403,-0.006078779816393719,-0.00605475955755486,-0.006024934675156096,-0.006011905287160608,-0.0059907009569631405,-0.005969138552371641,-0.0059539350570569395,-0.005916025463230805,-0.005873256706279202,-0.005855996581326051,-0.00580080275268678,-0.005757603088370041,-0.005739158025496022,-0.005708001393467139,-0.0056615411303324445,-0.005621579254528642,-0.005587610224758015,-0.005570671355256668,-0.005533929887830532,-0.0055000855304868255,-0.0054817783534392706,-0.005447885008532413,-0.005426667048645731,-0.0054075693037143255,-0.005406796039812273,-0.005375521010937161,-0.005352812229553358,-0.00532879169006804,-0.005264728325862173,-0.005230631553473025,-0.005193619375652423,-0.0051626927591694035,-0.005103855341444367,-0.005085625049332676,-0.005064808798707497,-0.005032348150002778,-0.004993876493175848,-0.004933599892808597,-0.004880946382273821,-0.004834320135577502,-0.004802035946113363,-0.004765473555722291,-0.004700554793367772,-0.0046480408906687,-0.0046183700640030426,-0.004564460024959736,-0.004561425296790878,-0.004504102921960245,-0.004471230240903436,-0.004397431458846961,-0.00438438977029416,-0.004324023605298838,-0.004272979941908275,-0.004193402081834345,-0.0041470785012174315,-0.004076494166957139,-0.004042259823125614,-0.003993559192724323,-0.0039606305170992685,-0.003928915564013343,-0.003911315084656019,-0.003852499447141442,-0.0038008735332252033,-0.003759288493462985,-0.0037401151030844832,-0.0036772476988661193,-0.0036441371237929342,-0.0035805013253706794,-0.0035106342226866663,-0.003429374072705892,-0.0033711610151286593,-0.0033392077162522496,-0.0032831504298704273,-0.0032432385796323485,-0.0031580675123769053,-0.0030818273770360613,-0.003045863873948775,-0.0029800427946698954,-0.0029353200889313713,-0.0028931154121937053,-0.002816452379545057,-0.0027800565331209327,-0.002687911692748259,-0.002601243427301293,-0.0025644682582004214,-0.0025238287953719173,-0.002488664411486807,-0.0024571361823118036,-0.002416875300269713,-0.0023595588624232603,-0.0021839615583830927,-0.0020764220155119685,-0.001946874316398509,-0.0018575289470451235,-0.0017460549944859083,-0.0016643583518409781,-0.0015875995702728971,-0.0015557853223295197,-0.0014945587990516426,-0.0014146051870983496,-0.0012715242291498924,-0.0011846391704065846,-0.001160190136239566,-0.0010392251719491875,-0.0009740699710289552,-0.0009387316696022588,-0.0008737950522153225,-0.000807828903915442,-0.0007849351996864216,-0.0007406187790988639,-0.0006787210823897298,-0.0006595172799899248,-0.0006606129189813695,-0.0006546444140106499,-0.0006371155710449953,-0.0006578072255974493,-0.0004895955012208992,-0.00038366020451361803,-0.00025939029254082964,-0.00018522191929560024,-0.0002702386416953718,-0.00027009124266652893,-0.0002946130286778252,-0.00029810064233564044,-0.00029372384028716794,-0.00025807256975697807,-0.0002349927352975266,-0.0001304028291062817,-4.5342172331431244e-05,-1.1219308320575934e-05,6.67155783887988e-05,0.00011048331810579197,8.848080187209271e-05,0.00015336902074476405,0.00024325376036487116,0.0002072912337510836,0.0002460117156403357,0.00037104122706790117,0.00040482902286198856,0.00047012772274889267,0.0004727388161218625,0.0004956751125989686,0.000516380389350173,0.00047745395542963674,0.000500460185158935,0.00041737363822155044,0.00047851189418322544,0.0005583844644402342,0.0005873951788195855,0.0006261747142261611,0.0007509554118328097,0.0009270251779595152,0.001012034845434017,0.001115477688318025,0.0011884588699067518,0.0011943704377071194,0.0013218366453726144,0.0013591761420145142,0.0014892723886729088,0.0014887555666168685,0.0015449516367363042,0.0015202444681447218,0.0017026265243833309,0.0016838831516087583,0.0016785920397408762,0.0017125515925123876,0.001875344674040791,0.0018473352956149358,0.0018943735739188085,0.001791439464699713,0.0018317246313839272,0.0017317754464317514,0.001664221174912082,0.0016347216646599573,0.0016018417711429075,0.0017622951609993808,0.0016156407648327635,0.0015251774214567837,0.001527992853398798,0.0012481778715910082,0.0009248948382293901,0.0005229320578331292,-0.0001605632143626299,-0.0004668196526668629,-0.0010618974251615514,-0.0016026789815037292,-0.002511070359805925,-0.0028648916160025576,-0.0039506707068648955,-0.005450825706000728,-0.007020389627056488,-0.008389651296509723,-0.009595447470157423,-0.01153262547092185,-0.014436563242072533,-0.01612769016682988,-0.018714735632402883,-0.02158603064342165,-0.024803229063563453,-0.028613359545788863,-0.03300007187568792,-0.03794846762401528,-0.04287708124558843,-0.04752719619634437,-0.05342978227025757,-0.06064441488116197,-0.07101800773944625,-0.08094430011536505,-0.09090903534620907,-0.10374000332564384,-0.11609598228352996,-0.13077364602819175,-0.14654652851093355,-0.16195913930862882,-0.17761638832522295,-0.19005530987425862,-0.20044124785034528,-0.20789390653248316,-0.21208853803969624,-0.2123891264187515,-0.21131986868002153,-0.20958435781056126,-0.2087650630865798,-0.20657315734737183,-0.20531533764278576,-0.2029573598763784,-0.20084131342638953,-0.1988898956422287,-0.19601499779976506,-0.19102433279122155,-0.18688763090874605,-0.18318654599870168,-0.17807357119639938,-0.1725883450760928,-0.16671678781182192,-0.1613537261249592,-0.14899999478833723,-0.1299234852372683,-0.10402778739161228,-0.07458756794397561,-0.04637414209379826,-0.02365881106947387,-0.004821957832768887,0.013352649730055462,0.0240457886626131,0.030722571840054284,0.034168259076761666,0.03561163459056533,0.03611776599148256,0.036244344166926484,0.03646768951534834,0.03565259649472438,0.035164461368712374,0.034358540081044345,0.03421049067221891,0.033173774175045787,0.03279488861725057,0.03207581174842115,0.031633742216037986,0.031183445392970903,0.030798967662203316,0.03035187030005781,0.030018746528124345,0.029158233868523863,0.028562377513700547,0.028011512497668357,0.02743161200574777,0.026972251979271285,0.026504826023998656,0.025906403090525415,0.025273028829881528,0.024625821751096465,0.023925717848566456,0.023419262807815183,0.023040476571092747,0.022430356888424537,0.021874479437734917,0.021235922712043224,0.021046272295284402,0.020632751541130322,0.020390174457725074,0.02022143533790688,0.01994786264099924,0.01983179383742889,0.019728617989287905,0.019533025394073446,0.019339506327401133,0.01925633251344585,0.019182935219191545,0.019116410515610322,0.01903476415942586,0.019005016911683048,0.018898091785547487,0.018877214851455677,0.01877719244136464,0.018715023693616464,0.0186364597208297,0.018562130668310143,0.018475379549431913,0.018418941260174362,0.01839450288469513,0.0183197499454734,0.018231243464395266,0.01820110997529425,0.0181265356908425,0.018112250483191483,0.01809548300126813,0.018036384142224117,0.017913656412476647,0.017839260738061195,0.017798722272062015,0.017703998597521624,0.017634158812273922,0.017622738249630888,0.01754410299532525,0.01749386421174539,0.017419416723441213,0.01735670679429026,0.017263266568397866,0.01721230358509793,0.01701098576567312,0.016971568921735437,0.016759171940422934,0.01651621286643652,0.01624547141115406,0.016055971228128997,0.015913945683610087,0.015572507607074203,0.015312774070652131,0.015181138059587335,0.014825477076973691,0.014391406048648222,0.013818451623613857,0.013136898807474906,0.01233503446878226,0.011604137756359068,0.010200278061102496,0.008686660882604287,0.0072441758668353225,0.005045191985042269,0.00308824389524893,0.0008671510323298748,-0.0019738367724708742,-0.005111339719457657,-0.008093926301506462,-0.012205707544525301,-0.016278638604040975,-0.021816404957580852,-0.027745409338390082,-0.034378075872278716,-0.044094384004891636,-0.054630019588075354,-0.06792006845390196,-0.08328075397300307,-0.10108111116546066,-0.11779480175752942,-0.12924979598099598,-0.13456140067983086,-0.13797124541129221,-0.14028142166732901,-0.14218906574593937,-0.14355800883701525,-0.14499035770956326,-0.14605494153613266,-0.1467826620959274,-0.14752198740624334,-0.14786366191372002,-0.14797727597310678,-0.14812884992310296,-0.14811816200037697,-0.14819180574046267,-0.14808588886339435,-0.14787485316593985,-0.1454691983259826,-0.1361943343375278,-0.11322023172155746,-0.08541158312798336,-0.06945892634941583,-0.05949802449154583,-0.053569686444618646,-0.050343639490446644,-0.047587428494400744,-0.04587651707034805,-0.043559822925891445,-0.04051857638665226,-0.03698023584622867,-0.033429812065644084,-0.03005596037147869,-0.026798066986323272,-0.022234507198757178,-0.01507278804535315,-0.007874114031158628,-0.0014889379453481117,0.0034239713415805217,0.00661973922815245,0.009170776944915877,0.011075258286671517,0.012384711791794959,0.013416312493464796,0.014337193818030811,0.015026707343335494,0.015414525892196638,0.015815937663347757,0.016226912807469646,0.016602633797817856,0.016858891777287922,0.016982766235463555,0.01737334686409311,0.01754230807972245,0.017653569503473115,0.017907873468039587,0.018049037225589128,0.0182628548426595,0.01840270108712421,0.01850637993801164,0.01857476268205328,0.018633107064064125,0.018691393513451744,0.0187450136392625,0.018817648017138616,0.01885943398445768,0.018918179802594,0.018970630602338907,0.01898466432293885,0.018993270732216863,0.019020115830643135,0.019051268277329593,0.019076352033757238,0.019083225928888954,0.01910000908393429,0.019117262459942157,0.01912365303845479,0.019129318994178298,0.019129318994178298,0.01912487337787568,0.019120379310974288,0.019124592663040528,0.01913154980244011,0.01913154980244011,0.01913139323886183,0.01915454676121032,0.019160913900284363,0.01917333704745032,0.019166432164181544,0.01918329610778148,0.019201015960448303,0.019200940063055633,0.019201578546541493,0.01920422329453016,0.019196542380575145,0.01919565030041273,0.01919933966516991,0.019196712180058043,0.019203404130946938,0.019210570239549196,0.019202512059874572,0.019200787364733653,0.019186389886972674,0.019171286418582623,0.019170209571676,0.019169223796771287,0.019170581470462706,0.01919238645090311,0.01919674455914392,0.019202171902711552,0.01920552179570093,0.019198874761165132,0.019205630001885483,0.019205494979472854,0.01920948928427255,0.01921200554388248,0.01920678948663786,0.019204734572893376,0.01920903721570472,0.019217333619930214,0.019220642727849013,0.019214051525586404,0.019218607683469863,0.01921028528085401,0.01921028528085401,0.019209593088013868,0.019210321817204945,0.019210321817204945,0.01921637429306055,0.019239862506677828,0.019248075856090282,0.01924452199703542,0.01924452199703542,0.019237493300554003,0.019237493300554003,0.019238838321808095,0.019238514454638075,0.019243753539574415,0.01924903104093157,0.01925126776606332,0.019264374851996016,0.01926701963558061,0.019264051238623552,0.019265708932160806,0.019270897894500268,0.01929635615589185,0.019302309978277574,0.019302309978277574,0.019302309978277574,0.01930898898188517,0.01931161019989773,0.019329132981083404,0.01933464647940495,0.019341068953670243,0.019340914558305642,0.019345101692251288,0.01934939143592481,0.01935673267872866,0.01936780142055411,0.01937554016194989,0.019382870086154018,0.019392558526252768,0.019405393277854278,0.01942177874789429,0.01942931602804519,0.01942931602804519,0.019434528919638563,0.01943717094984169,0.01943968792246375,0.01944465789791782,0.019442307087398726,0.019456320193760777,0.01945726510751516,0.01945726510751516,0.019470770711882714,0.019474473645412254,0.019476813115163208,0.019476813115163208,0.019476813115163208,0.0194850827629543,0.019504886563478242,0.019516028362841196,0.019516028362841196,0.019539146431784032,0.0195604007598674,0.01955786166302946,0.019566949668289556,0.019581251971077344,0.019581251971077344,0.0196005629516443,0.019629279093717464,0.019629279093717464,0.019649298328408383,0.019647861952657834,0.019676462631092014,0.01968145536015478,0.019703705806619495,0.019708221636106485,0.019716275689958995,0.019716275689958995,0.019716275689958995,0.0197217009742811,0.019731718318820674,0.01974028874262347,0.019747512796766283,0.019760957453583583,0.019779626212716086,0.019793856103621908,0.019795737680747022,0.019806899877328525,0.019808501139828107,0.019808501139828107,0.019808501139828107,0.01982364911668464,0.019827951529519966,0.019827951529519966,0.01983329510486913,0.019840207342415147,0.019845251906122484,0.019852802185702796,0.019861043084351868,0.019862269125291876,0.01987342270656833,0.019870934953355998,0.019887255211331948,0.019887255211331948,0.01989221276848343,0.01989860261705866,0.01990563985968049,0.01990732391487139,0.01990732391487139,0.019920527794219923,0.019946417558754908,0.01994548885540782,0.019924291390953044,0.019932453335855145,0.019932453335855145,0.019946797806922354,0.019952961299238386,0.01995489065855798,0.01997005403886711,0.019981563604189727,0.02000009325756818,0.02000627164702551,0.02003444625636425,0.02003358811253392,0.020046867227595324,0.020066697374620975,0.020078180442736706,0.020082490175703637,0.020097618865788945,0.020110052633261197,0.0201229237872444,0.0201567534418218,0.020163666466772315,0.02019738433176411,0.020202401704343266,0.020234403829682005,0.020266372867711418,0.020286056504843903,0.020306830162406572,0.020313484079640138,0.020342510167213057,0.020349034731172132,0.020354251803342275,0.02036142375675426,0.020375427114219215,0.020381664914707408,0.020400875688269038,0.020412718869351344,0.02044677414199754,0.02046005872022203,0.020504253171324777,0.020524537037925235,0.020547418000941575,0.020595157485368745,0.02063417286362445,0.020658901591326783,0.020679960356696583,0.020684714468643308,0.020725943054771018,0.020783295732487196,0.02085713988776388,0.020929106778580314,0.020988896075540938,0.021073787527934415,0.021110312452803304,0.021157501383376243,0.021237221847453566,0.021362329599380562,0.021480187296966307,0.021628477697924347,0.02172951795781785,0.021806862066236842,0.021894567199172137,0.021986203715385115,0.022171864022400598,0.022368991946152342,0.022569279306311398,0.022734576708260505,0.022931666844779784,0.023135349917222766,0.02332773442693837,0.023510577919971364,0.023650889988265526,0.023819966094436176,0.023993923828775302,0.024156648037357595,0.024403034882223906,0.024591893169913562,0.024959953472541565,0.0253414338509518,0.025748191628421686,0.026242752686705645,0.026846691486070728,0.027533643603290643,0.02818215954673949,0.029002505295233107,0.02989775483666296,0.03108613605449826,0.03220362573349286,0.032989567095638266,0.03380618945255529,0.03447444811711683,0.0348019252184482,0.035093188305008544,0.03527069504352611,0.03546833772712891,0.035653242372486585,0.035758816511439,0.03584353155935825,0.035901414567657296,0.0359602287441539,0.03614214861144826,0.036245211978839155,0.03641763895909169,0.036460926296408284,0.036629906446010274,0.03673532368303298,0.03690381397424325,0.03698508061465052,0.03709857746929926,0.03723322926673242,0.03735480474003591,0.03759984672618707,0.037767362705189246,0.038142976573811105,0.038157957953894525,0.03855410468531113,0.03877341307355821,0.039044977113891606,0.03924849734294434,0.03946359961349744,0.03990848040387616,0.04034649947683448,0.04110463382434458,0.041571862045570326,0.04225034126031888,0.04275674753140223,0.04337264032403136,0.0444552828597188,0.04529403095549866,0.046022791038758885,0.04708639423779872,0.0487526336841225,0.05045447940348016,0.052703495015858796,0.05498968146739677,0.05781310643050164,0.06068254205039329,0.06409260056175352,0.06681763360071094,0.06993600812516147,0.072434575072482,0.07639179550181475,0.08108662718668457,0.08688162828547202,0.09319274082982647,0.10261108717244931,0.11315463278943867,0.1250435288287003,0.1365869132642998,0.14546923817328977,0.15348176873464575,0.16165388262887584,0.17100192275484233,0.1792354336267268,0.18934633089932204,0.2024379119644555,0.21325966855475373,0.22589505807408586,0.24350233339948607,0.2616431305552718,0.2800534337685579,0.2914501438831362,0.2981661832793676,0.3024962490841714,0.3048158876928355,0.30657537732828133,0.30645475614413237,0.30571219473890543,0.3024530088149929,0.3001130409638161,0.2951880502428158,0.29070610682933495,0.28583242032783646,0.2815907503902838,0.2760249506639522,0.26760115671688883,0.25992438792969275,0.2514464781245878,0.24184373205391996,0.23321447373611143,0.22337483284229354,0.21280988996883057,0.20480725578626696,0.1943111841386505,0.1854432678072666,0.17397388971776537,0.1633577985646871,0.15205922766038274,0.13977829824959762,0.1276255421949561,0.1189064197074313,0.1172698169177276,0.1172698169177276,0.1172698169177276,0.1172698169177276)
net_minHPD=c(-0.3084234586033072, -0.3084234586033072,-0.3084234586033072,-0.3084234586033072,-0.3084234586033072,-0.3084234586033072,-0.3084234586033072,-0.3084234586033072,-0.3084234586033072,-0.3084234586033072,-0.3084234586033072,-0.3084234586033072,-0.3084234586033072,-0.3084234586033072,-0.3084234586033072,-0.3084234586033072,-0.3084234586033072,-0.3084234586033072,-0.3084234586033072,-0.3084234586033072,-0.3070120796654919,-0.3070120796654919,-0.3070120796654919,-0.3070120796654919,-0.3070120796654919,-0.3070120796654919,-0.308797874826286,-0.3070120796654919,-0.308797874826286,-0.308797874826286,-0.308797874826286,-0.308797874826286,-0.308797874826286,-0.3086663619627512,-0.3086663619627512,-0.3086663619627512,-0.3086663619627512,-0.3086663619627512,-0.3086663619627512,-0.3070120796654919,-0.3068082831482867,-0.3061181976049606,-0.3028839540057168,-0.30178133365734316,-0.29514906209542363,-0.2943818895952854,-0.2919332212071439,-0.2844008639774697,-0.2844008639774697,-0.28032113613297,-0.27245081090048245,-0.2694243612292963,-0.25997043948515947,-0.2541704623674137,-0.245329373258023,-0.22822753189339792,-0.2241477599047434,-0.22194157787387342,-0.2037425291605801,-0.18817923795160243,-0.18283042093533874,-0.16081182538543004,-0.1445680560810837,-0.1181316019308874,-0.10994269730191339,-0.09501197009274781,-0.09336807319858662,-0.08946641432866531,-0.08557372259618339,-0.08583397153552466,-0.08246521084812913,-0.0817080002498014,-0.0768572844798881,-0.07655181540294051,-0.07673585733346333,-0.07655181540294051,-0.07655181540294051,-0.07655181540294051,-0.07576842543282805,-0.07576842543282805,-0.07673585733346333,-0.07611451712597153,-0.07626588075753934,-0.07611451712597153,-0.07576842543282805,-0.07570347822832654,-0.07655181540294051,-0.07608490631745556,-0.07576842543282805,-0.07576842543282805,-0.07576842543282805,-0.0755602122148199,-0.07551898381485211,-0.07576842543282805,-0.07570347822832654,-0.07570347822832654,-0.07570347822832654,-0.07570347822832654,-0.07570347822832654,-0.07568364519019419,-0.07339860728772962,-0.07339860728772962,-0.07339860728772962,-0.07339860728772962,-0.07339860728772962,-0.07300715163136727,-0.07300715163136727,-0.07300715163136727,-0.07276233908062883,-0.07276233908062883,-0.07276233908062883,-0.07276233908062883,-0.07289465604796168,-0.07273737973013497,-0.07273737973013497,-0.07273737973013497,-0.07289465604796168,-0.07273737973013497,-0.07276233908062883,-0.07273737973013497,-0.07270393341425974,-0.07251001557593734,-0.07246354028018658,-0.07246354028018658,-0.07246354028018658,-0.07246354028018658,-0.07237071046896737,-0.07227965240878377,-0.07237071046896737,-0.07227965240878377,-0.07234850214426636,-0.07223327500144215,-0.07223327500144215,-0.07324456199668992,-0.07223327500144215,-0.07223327500144215,-0.07224137476353451,-0.07224137476353451,-0.07227965240878377,-0.07227965240878377,-0.07227965240878377,-0.07227965240878377,-0.07237071046896737,-0.07227965240878377,-0.07234850214426636,-0.07234850214426636,-0.07234850214426636,-0.07237071046896737,-0.07276233908062883,-0.07276233908062883,-0.07276233908062883,-0.07276233908062883,-0.07276233908062883,-0.07224137476353451,-0.07237071046896737,-0.07224137476353451,-0.07276233908062883,-0.07224137476353451,-0.07276233908062883,-0.07276233908062883,-0.07273737973013497,-0.07276233908062883,-0.07237071046896737,-0.07273737973013497,-0.07273737973013497,-0.07237071046896737,-0.07237071046896737,-0.07237071046896737,-0.07237071046896737,-0.07273737973013497,-0.07270393341425974,-0.07270393341425974,-0.07273737973013497,-0.07273737973013497,-0.07276233908062883,-0.07276233908062883,-0.07276233908062883,-0.07276233908062883,-0.07276233908062883,-0.07276233908062883,-0.07265449444978511,-0.07265449444978511,-0.07276233908062883,-0.07265449444978511,-0.07270393341425974,-0.07273737973013497,-0.07237071046896737,-0.07270393341425974,-0.07237071046896737,-0.06982849925821075,-0.06982849925821075,-0.06982849925821075,-0.06982849925821075,-0.06982849925821075,-0.06982849925821075,-0.06982849925821075,-0.06982849925821075,-0.06982849925821075,-0.06943250834814152,-0.06982849925821075,-0.06668285297028918,-0.06991505695438621,-0.06991505695438621,-0.06943250834814152,-0.06943250834814152,-0.0667429299353454,-0.06786099028942119,-0.06796560671028982,-0.06786099028942119,-0.0680576233765772,-0.06818680096818512,-0.06818680096818512,-0.06818680096818512,-0.06827045785306209,-0.06839616422013636,-0.0682327193530209,-0.06870223997666747,-0.06885966108187705,-0.06919736011268701,-0.0689366727114759,-0.06885966108187705,-0.06907996703830566,-0.06921875454429728,-0.06921875454429728,-0.06983827868119223,-0.06983827868119223,-0.0704774879173227,-0.0710502204681128,-0.07135762614715938,-0.07164727750848507,-0.07227965240878377,-0.07253545389850015,-0.07276233908062883,-0.07276233908062883,-0.07251001557593734,-0.07251001557593734,-0.07273737973013497,-0.07155400629478634,-0.06983827868119223,-0.07224137476353451,-0.07253545389850015,-0.07138126404345022,-0.07227965240878377,-0.07227965240878377,-0.07253545389850015,-0.07253545389850015,-0.07273737973013497,-0.07246354028018658,-0.07273737973013497,-0.07324456199668992,-0.07270393341425974,-0.0755602122148199,-0.07570347822832654,-0.07264828961535255,-0.07234850214426636,-0.07273737973013497,-0.07273737973013497,-0.07227965240878377,-0.07324456199668992,-0.07428922449915712,-0.07587651128461596,-0.07565634816687995,-0.07611451712597153,-0.07622772990405995,-0.07815661130999815,-0.07847884749950804,-0.07901820585999442,-0.07622772990405995,-0.07855093623605286,-0.07958015201116367,-0.08109612308417921,-0.0817080002498014,-0.08246521084812913,-0.08655548552796677,-0.08725843639782976,-0.0866003651621049,-0.08725843639782976,-0.0956551928020287,-0.09402001979853936,-0.0956551928020287,-0.10017022019388808,-0.106652801546537,-0.11063966230105002,-0.10911952075295725,-0.1129193752730189,-0.11886675275947123,-0.1318918084508336,-0.14180320119990722,-0.15094147799308513,-0.15924915452222754,-0.1498085476446979,-0.1889247190373257,-0.18767595095589934,-0.15862838745521846,-0.16118058719301054,-0.1863855613731499,-0.20162897519184597,-0.22438770168134042,-0.24814103198061682,-0.2726282814163903,-0.3312060064972629,-0.3115879325201345,-0.3369138614659647,-0.3437826569957289,-0.36832795698961485,-0.38478480427330736,-0.40251859677982427,-0.42053795532129135,-0.4424388298645358,-0.4508238192315501,-0.46405892899597734,-0.5224927100875054,-0.5288624902377014,-0.5554302322159709,-0.5800465826909509,-0.6021487390633006,-0.6385557043967771,-0.6385557043967771,-0.6970192455820268,-0.7420189064282603,-0.7420189064282603,-0.740941232627972,-0.7425135064050566,-0.7466791896366001,-0.7650099582650683,-0.7665070526548992,-0.7815260862287163,-0.7420189064282603,-0.7471870637381777,-0.7463604519675491,-0.7466791896366001,-0.7291824788248472,-0.7249917723481212,-0.7234878373757231,-0.7244495950561533,-0.7249917723481212,-0.7249917723481212,-0.7196903930814866,-0.7180761833269832,-0.6874717688524494,-0.6838055391844589,-0.6808404148385137,-0.6779986367249033,-0.635627677014934,-0.6118557659616939,-0.5899624703490911,-0.5383885987968897,-0.5072551817926491,-0.45813126897126455,-0.3826605150720247,-0.3477870687299775,-0.273658782143094,-0.15587723068706538,-0.14293088508484494,-0.1151683093922039,-0.11262781191360714,-0.1085946617113888,-0.1085946617113888,-0.1083113671882493,-0.0974741823950824,-0.1066746401908666,-0.10613004956494074,-0.0935203801282969,-0.08720875625790754,-0.09696149675100979,-0.1083113671882493,-0.10606151773529966,-0.10613004956494074,-0.09970211166248878,-0.1013513541209948,-0.09682648135517116,-0.10276159221782653,-0.10865410640068766,-0.10486540126009906,-0.09970211166248878,-0.09696149675100979,-0.08910156527740928,-0.08707649461813997,-0.08337293336140807,-0.07958015201116367,-0.07654412167845859,-0.0751646833147672,-0.07270393341425974,-0.07300662951140223,-0.07224137476353451,-0.06441706287213454,-0.06356811248062959,-0.06441706287213454,-0.06327020382497926,-0.06334165040380745,-0.061972803038176705,-0.061972803038176705,-0.06356811248062959,-0.06334165040380745,-0.06334165040380745,-0.06356811248062959,-0.062241914911767726,-0.06356811248062959,-0.062241914911767726,-0.062241914911767726,-0.061972803038176705,-0.062241914911767726,-0.062196178703644675,-0.06212765060252269,-0.062196178703644675,-0.06212765060252269,-0.062196178703644675,-0.062196178703644675,-0.061972803038176705,-0.06212765060252269,-0.062196178703644675,-0.06212765060252269,-0.061972803038176705,-0.062241914911767726,-0.062196178703644675,-0.062241914911767726,-0.062241914911767726,-0.06212765060252269,-0.062241914911767726,-0.06327020382497926,-0.062196178703644675,-0.06327020382497926,-0.06356811248062959,-0.06356811248062959,-0.062241914911767726,-0.06356811248062959,-0.06334165040380745,-0.06356811248062959,-0.0645914343659825,-0.06356811248062959,-0.06424101227275641,-0.0645914343659825,-0.0645914343659825,-0.07300662951140223,-0.07300662951140223,-0.07411142034704767,-0.07647555340387155,-0.07654412167845859,-0.07654412167845859,-0.0847712968509716,-0.08720875625790754,-0.08720875625790754,-0.09540088741672786,-0.10462736112584327,-0.10923367485623245,-0.11732332139146066,-0.1318918084508336,-0.15466850196469809,-0.1692259279216562,-0.19809511328146082,-0.21958004316825874,-0.23696366709113614,-0.2569177800061486,-0.28928352930724094,-0.31528784700303614,-0.3359152104442934,-0.3825273244359136,-0.4259872497528122,-0.4857136093009343,-0.5544266854672532,-0.6165075278178951,-0.6762976846310548,-0.6960920960120193,-0.708464608541311,-0.7105416407968687,-0.7303333635082957,-0.7280480121795923,-0.721364031587383,-0.7184162772753995,-0.7184162772753995,-0.7184162772753995,-0.7167596099010931,-0.7156557318952771,-0.7156557318952771,-0.7156557318952771,-0.7156557318952771,-0.7156557318952771,-0.7156557318952771,-0.7141176978660039,-0.7093435026366707,-0.6869274777968709,-0.6080045995926626,-0.4897088820425251,-0.4259872497528122,-0.39427658082694517,-0.36559843900748584,-0.3628123685116614,-0.34578273820834726,-0.3402637684228914,-0.3373820991920876,-0.32939716961904164,-0.32114472282454887,-0.30905731655032453,-0.297644138487701,-0.2872033873543291,-0.268090738872919,-0.2391972839954063,-0.19631590052282688,-0.1380741637427625,-0.08842219032822951,-0.06441706287213454,-0.050986277050023024,-0.04585072448934577,-0.040133244942584925,-0.04024006062449288,-0.03490039565573676,-0.03397916001528799,-0.032373271367055645,-0.031507895424082985,-0.028726480809252358,-0.02836267990631003,-0.026664533250393987,-0.02659220388662918,-0.025337814150911298,-0.025204438500177173,-0.0258424384889184,-0.026664533250393987,-0.02524702814191232,-0.025337814150911298,-0.02524702814191232,-0.025366302765751414,-0.025366302765751414,-0.025115287085255428,-0.02524702814191232,-0.025149382088813094,-0.02524702814191232,-0.025115287085255428,-0.024138860858673034,-0.024120628411347697,-0.023865851765867627,-0.02385859258100438,-0.023826487078961067,-0.0237904921544351,-0.023865851765867627,-0.023865851765867627,-0.0241647242681943,-0.025149382088813094,-0.025115287085255428,-0.02510216338351498,-0.02510216338351498,-0.02524702814191232,-0.023865851765867627,-0.023865851765867627,-0.023865851765867627,-0.023865851765867627,-0.023826487078961067,-0.022870332971911322,-0.022843413939040325,-0.022723804213138438,-0.022777085281525916,-0.022723804213138438,-0.022675097767927685,-0.022675097767927685,-0.02254428634874507,-0.022723804213138438,-0.022723804213138438,-0.022723804213138438,-0.022723804213138438,-0.022723804213138438,-0.022282163861182813,-0.022253095056669753,-0.022173571089353764,-0.02221903877880116,-0.02205664434779861,-0.02203282332416978,-0.021884225675337668,-0.021884225675337668,-0.021884225675337668,-0.021884225675337668,-0.021884225675337668,-0.021884225675337668,-0.021884225675337668,-0.02185827297616834,-0.02185827297616834,-0.021762382108503633,-0.02178903320699091,-0.02178903320699091,-0.021762382108503633,-0.021762382108503633,-0.021756790603593215,-0.02172537892002746,-0.021884225675337668,-0.022282163861182813,-0.022282163861182813,-0.022282163861182813,-0.022282163861182813,-0.022282163861182813,-0.022282163861182813,-0.022282163861182813,-0.02178903320699091,-0.02178903320699091,-0.022173571089353764,-0.022173571089353764,-0.022173571089353764,-0.022173571089353764,-0.022173571089353764,-0.022173571089353764,-0.022173571089353764,-0.022173571089353764,-0.022173571089353764,-0.022173571089353764,-0.022173571089353764,-0.022173571089353764,-0.022173571089353764,-0.022173571089353764,-0.022173571089353764,-0.022173571089353764,-0.022173571089353764,-0.022173571089353764,-0.022173571089353764,-0.02178903320699091,-0.02178903320699091,-0.021409358281511914,-0.021409358281511914,-0.021409358281511914,-0.021409358281511914,-0.021762382108503633,-0.021762382108503633,-0.021409358281511914,-0.021401186524227386,-0.021401186524227386,-0.02203282332416978,-0.02203282332416978,-0.02203282332416978,-0.02203282332416978,-0.021409358281511914,-0.021409358281511914,-0.021409358281511914,-0.021401186524227386,-0.021409358281511914,-0.021409358281511914,-0.021409358281511914,-0.02203282332416978,-0.021409358281511914,-0.021409358281511914,-0.02203282332416978,-0.02203282332416978,-0.02203282332416978,-0.02203282332416978,-0.02203282332416978,-0.02203282332416978,-0.021409358281511914,-0.021401186524227386,-0.021401186524227386,-0.021762382108503633,-0.021884225675337668,-0.02178903320699091,-0.02178903320699091,-0.021762382108503633,-0.021762382108503633,-0.021762382108503633,-0.02178903320699091,-0.02178903320699091,-0.021409358281511914,-0.021409358281511914,-0.021401186524227386,-0.021409358281511914,-0.021401186524227386,-0.021401186524227386,-0.021409358281511914,-0.021409358281511914,-0.021409358281511914,-0.021401186524227386,-0.021409358281511914,-0.021762382108503633,-0.021762382108503633,-0.021409358281511914,-0.02178903320699091,-0.02178903320699091,-0.02178903320699091,-0.021884225675337668,-0.021884225675337668,-0.021884225675337668,-0.021884225675337668,-0.021699642711505332,-0.021699642711505332,-0.021699642711505332,-0.021699642711505332,-0.02172537892002746,-0.02172537892002746,-0.02172537892002746,-0.021762382108503633,-0.021762382108503633,-0.02172537892002746,-0.02172537892002746,-0.021762382108503633,-0.021762382108503633,-0.021762382108503633,-0.021762382108503633,-0.021762382108503633,-0.02178903320699091,-0.02178903320699091,-0.02178903320699091,-0.02178903320699091,-0.02178903320699091,-0.021762382108503633,-0.021762382108503633,-0.021762382108503633,-0.021762382108503633,-0.021762382108503633,-0.021762382108503633,-0.02178903320699091,-0.021762382108503633,-0.02178903320699091,-0.02178903320699091,-0.02178903320699091,-0.02178903320699091,-0.02203282332416978,-0.02203282332416978,-0.02203282332416978,-0.02203282332416978,-0.02203282332416978,-0.02203282332416978,-0.022173571089353764,-0.02178903320699091,-0.02178903320699091,-0.02203282332416978,-0.02178903320699091,-0.022282163861182813,-0.022282163861182813,-0.022282163861182813,-0.022253095056669753,-0.022282163861182813,-0.022282163861182813,-0.022282163861182813,-0.02178903320699091,-0.02178903320699091,-0.021376051192948317,-0.021401186524227386,-0.021762382108503633,-0.021762382108503633,-0.02166745651018931,-0.021699642711505332,-0.02178903320699091,-0.02178903320699091,-0.02178903320699091,-0.02178903320699091,-0.022282163861182813,-0.02178903320699091,-0.021884225675337668,-0.021884225675337668,-0.021762382108503633,-0.021884225675337668,-0.021355340505335996,-0.021762382108503633,-0.02172537892002746,-0.02178903320699091,-0.021884225675337668,-0.021762382108503633,-0.021492921447820737,-0.021762382108503633,-0.021401186524227386,-0.021762382108503633,-0.021762382108503633,-0.02178903320699091,-0.021762382108503633,-0.021762382108503633,-0.022777085281525916,-0.021762382108503633,-0.022173571089353764,-0.022843413939040325,-0.023501204387301605,-0.024113525884774875,-0.024745022012826093,-0.025115287085255428,-0.025768427759783052,-0.02605147987244301,-0.02695046274520632,-0.02695046274520632,-0.025149382088813094,-0.025149382088813094,-0.025115287085255428,-0.025149382088813094,-0.02659220388662918,-0.027943585521194178,-0.029910326581435075,-0.031611256934776566,-0.03495655664428249,-0.032373271367055645,-0.03495655664428249,-0.03495655664428249,-0.03495655664428249,-0.028726480809252358,-0.03495655664428249,-0.032373271367055645,-0.03279004860851134,-0.03490039565573676,-0.03490039565573676,-0.03495655664428249,-0.031507895424082985,-0.031470036133546014,-0.031611256934776566,-0.03490039565573676,-0.03495655664428249,-0.03490039565573676,-0.03490039565573676,-0.03495655664428249,-0.03495655664428249,-0.03495655664428249,-0.03495655664428249,-0.03495655664428249,-0.0348662025091295,-0.0348662025091295,-0.03495655664428249,-0.0348662025091295,-0.034235322293836315,-0.0348662025091295,-0.03495655664428249,-0.03495655664428249,-0.03495655664428249,-0.03495655664428249,-0.028438547313420645,-0.02918157107492743,-0.029435157468661433,-0.031611256934776566,-0.0348662025091295,-0.028726480809252358,-0.032373271367055645,-0.03495655664428249,-0.028726480809252358,-0.02918157107492743,-0.02962315234472576,-0.031507895424082985,-0.03495655664428249,-0.028726480809252358,-0.03428459843300524,-0.028726480809252358,-0.031507895424082985,-0.03495655664428249,-0.03428459843300524,-0.03495655664428249,-0.03495655664428249,-0.03495655664428249,-0.0348662025091295,-0.031507895424082985,-0.034235322293836315,-0.03495655664428249,-0.03495655664428249,-0.03495655664428249,-0.03495655664428249,-0.03395731665510077,-0.03395731665510077,-0.03418985531586258,-0.031507895424082985,-0.03418985531586258,-0.03418985531586258,-0.03495655664428249,-0.03418985531586258,-0.03418985531586258,-0.03418985531586258,-0.03418985531586258,-0.03418985531586258,-0.03418985531586258,-0.03395731665510077,-0.03393160142561459,-0.03418985531586258,-0.03418985531586258,-0.04314667596068317,-0.03395731665510077,-0.03418985531586258,-0.03418985531586258,-0.04314667596068317,-0.04314667596068317,-0.09072484101493017,-0.1259126819143146,-0.2159780169038118,-0.24997974468590234,-0.28616777838223006,-0.42232317585069723,-0.4636277918256754,-0.5412597081319347,-0.5412597081319347,-0.5411801020636582,-0.6631017041891232,-0.7162567678006958,-0.7309887269634074,-0.7334360417004877,-0.914771599666908,-0.914771599666908,-0.9085532419121449,-0.9101170814228849,-0.989185661907007,-0.9807021674481791,-0.9981337665893169,-1.0080537992239211,-1.0698197749208025,-1.0698197749208025,-1.0698197749208025,-1.0698197749208025)
net_maxHPD=c(0.06507559482995828, 0.06507559482995828,0.06507559482995828,0.06507559482995828,0.06507559482995828,0.06507559482995828,0.06507559482995828,0.06507559482995828,0.06507559482995828,0.06507559482995828,0.06507559482995828,0.06507559482995828,0.06507559482995828,0.06507559482995828,0.06507559482995828,0.06507559482995828,0.06507559482995828,0.06507559482995828,0.06507559482995828,0.06507559482995828,0.06627324836281412,0.06573471639008427,0.06573471639008427,0.06627324836281412,0.06573471639008427,0.06573471639008427,0.06316301626630627,0.06573471639008427,0.06316301626630627,0.06316301626630627,0.06272584155492847,0.062305096098420054,0.062305096098420054,0.062305096098420054,0.062305096098420054,0.062305096098420054,0.062305096098420054,0.062305096098420054,0.062305096098420054,0.062305096098420054,0.062305096098420054,0.0626749867410412,0.06316301626630627,0.06272584155492847,0.06530043752305581,0.062305096098420054,0.06272584155492847,0.06573471639008427,0.06272584155492847,0.06316301626630627,0.06507559482995828,0.06272584155492847,0.06381726290050299,0.06316301626630627,0.06272584155492847,0.07024794392581515,0.06722331210830007,0.062305096098420054,0.06714298028464671,0.07360531823274508,0.06787515700125166,0.07388171621104742,0.07388171621104742,0.07986230369109412,0.06825145800575236,0.07199504453288788,0.06316301626630627,0.06220405948226561,0.06316301626630627,0.060915099348761034,0.06220405948226561,0.0606926801725917,0.0633972125294045,0.06200412035083089,0.06099735506936372,0.06056618277276454,0.05944452937562695,0.05886113642383691,0.05881127040707816,0.058510189424592185,0.057217818326505444,0.05746975313033047,0.057217818326505444,0.05697552793318479,0.057141178163596484,0.05697552793318479,0.05586979990648675,0.05586979990648675,0.055978793071523154,0.055852531570715375,0.05573970364500131,0.05586979990648675,0.05586979990648675,0.05529603077490174,0.05532975945946184,0.05529603077490174,0.05529603077490174,0.05532975945946184,0.05532975945946184,0.05529603077490174,0.05746975313033047,0.057440167211578456,0.057440167211578456,0.057440167211578456,0.057217818326505444,0.05746975313033047,0.057440167211578456,0.057440167211578456,0.05746975313033047,0.057440167211578456,0.05746975313033047,0.05740668386859472,0.057217818326505444,0.057217818326505444,0.057217818326505444,0.057217818326505444,0.05697552793318479,0.05697552793318479,0.05697552793318479,0.05697552793318479,0.05697552793318479,0.05697552793318479,0.05697552793318479,0.05697552793318479,0.05697552793318479,0.05697552793318479,0.05697552793318479,0.05697552793318479,0.05697552793318479,0.05697552793318479,0.05697552793318479,0.05697552793318479,0.05697552793318479,0.05590309646255049,0.05697552793318479,0.05697552793318479,0.05697552793318479,0.05697552793318479,0.05697552793318479,0.05704174883940438,0.05697552793318479,0.05704174883940438,0.05697552793318479,0.057217818326505444,0.057217818326505444,0.057217818326505444,0.057217818326505444,0.057217818326505444,0.05697552793318479,0.05704174883940438,0.05704174883940438,0.05697552793318479,0.05697552793318479,0.05746975313033047,0.057217818326505444,0.05746975313033047,0.05704174883940438,0.05746975313033047,0.05704174883940438,0.057141178163596484,0.057217818326505444,0.057141178163596484,0.05746975313033047,0.057217818326505444,0.057217818326505444,0.05746975313033047,0.057440167211578456,0.05746975313033047,0.05746975313033047,0.057217818326505444,0.057217818326505444,0.057217818326505444,0.057217818326505444,0.057217818326505444,0.057440167211578456,0.05746975313033047,0.05758153264004104,0.057440167211578456,0.05740668386859472,0.05740668386859472,0.05746975313033047,0.057440167211578456,0.05740668386859472,0.05746975313033047,0.057217818326505444,0.057217818326505444,0.05746975313033047,0.057217818326505444,0.05746975313033047,0.059962231934331055,0.05988521185287068,0.05988521185287068,0.059962231934331055,0.05998687776683182,0.05998687776683182,0.05988521185287068,0.05987204044005678,0.05974332123540619,0.060110303490072105,0.05982109017626602,0.0628647286027626,0.05998687776683182,0.05998687776683182,0.06056618277276454,0.06052098559577865,0.06316301626630627,0.062305096098420054,0.062305096098420054,0.062305096098420054,0.062305096098420054,0.062305096098420054,0.062305096098420054,0.062305096098420054,0.062305096098420054,0.062305096098420054,0.06272584155492847,0.062305096098420054,0.062305096098420054,0.062104792142655005,0.062305096098420054,0.062305096098420054,0.06220405948226561,0.06220405948226561,0.062305096098420054,0.062305096098420054,0.06272584155492847,0.062305096098420054,0.06220405948226561,0.062305096098420054,0.062305096098420054,0.06211067824810812,0.062305096098420054,0.0626907218922384,0.06301405346498182,0.06381726290050299,0.06381726290050299,0.06381726290050299,0.06530082845702812,0.06722331210830007,0.06530082845702812,0.06535030325082486,0.06718737118038205,0.06681776410905144,0.06710001570847193,0.06722331210830007,0.06730663344903484,0.06755095802235964,0.06863099357868854,0.06894862088294054,0.06929588807200013,0.07024794392581515,0.06863099357868854,0.06922641518540815,0.07298624749467367,0.07360531823274508,0.07388656061313814,0.07454423954838194,0.07597184087180406,0.07594024590818867,0.07597184087180406,0.0751483187507258,0.07583148879982532,0.07597184087180406,0.07654584203340747,0.07597184087180406,0.07654584203340747,0.07654584203340747,0.08043770259797386,0.08038089734488629,0.08043770259797386,0.08008539999601622,0.08043770259797386,0.08221091661826252,0.08008539999601622,0.08204403738551802,0.08515991201989528,0.08708385007893331,0.08043770259797386,0.08515991201989528,0.08708385007893331,0.0851143544140963,0.08515991201989528,0.08515991201989528,0.09111058910003153,0.0923107957737327,0.09618816505010278,0.0944045184973824,0.09618816505010278,0.10410939258606974,0.10885469749313867,0.13450134442580486,0.10885469749313867,0.13075657309460856,0.17527633496047043,0.19164840727512844,0.18824300780545672,0.19177092522123323,0.19177092522123323,0.18824300780545672,0.18711683990072658,0.14989459319198212,0.19177092522123323,0.18711683990072658,0.1981490886088021,0.19794272724816286,0.1978906220879005,0.20135253740321024,0.20901186900246255,0.20526994578705704,0.22464634764428182,0.23105117459466162,0.20135253740321024,0.22585966269579222,0.2308846700844014,0.22713361217415062,0.22713361217415062,0.1986153724167256,0.21228340678048085,0.16055649073810307,0.10733272636304099,0.08042419499602702,0.07566681934086486,0.07566681934086486,0.07566681934086486,0.06342048062434633,0.07890815163541617,0.08898640245933663,0.152355150041959,0.15640252924820736,0.17513152312661073,0.18286338825457416,0.21507541170733632,0.2223487210953538,0.22580340314548367,0.22580340314548367,0.2223487210953538,0.22023848504596086,0.22580340314548367,0.22580340314548367,0.252635960762384,0.2518877396722293,0.25388349316818043,0.2514016325253147,0.28194971341843866,0.29759767558180705,0.3091605355863193,0.3403011470590855,0.3403011470590855,0.3599451389818128,0.3770366844834023,0.35977382523095003,0.374348962508678,0.41356329606359554,0.374348962508678,0.34383203438460697,0.30895477799257876,0.2871910523753401,0.26756638641004266,0.24613843973098212,0.2417728679807533,0.22131578486353842,0.20833380299566398,0.20833380299566398,0.20601522145319867,0.1900548196536066,0.17157083547462776,0.16891327226112668,0.16205022234089153,0.16391351957660114,0.1518989148776269,0.1495571480280775,0.13670405193993956,0.12393345479773679,0.12429899491270724,0.12367530706315556,0.12060017464488676,0.12393345479773679,0.11958349622053496,0.11958349622053496,0.12013044699851144,0.12000405498704221,0.11826011007818071,0.11802017697684009,0.1152979305949364,0.1152979305949364,0.12013044699851144,0.12013044699851144,0.11826011007818071,0.11802017697684009,0.11731289976218034,0.11826011007818071,0.11731289976218034,0.11495154299166874,0.11495154299166874,0.11458690419388586,0.11405231316024374,0.1152979305949364,0.11405231316024374,0.11486493182212817,0.11458690419388586,0.11458690419388586,0.11405231316024374,0.11458690419388586,0.11458690419388586,0.11405231316024374,0.11405231316024374,0.11371991074041929,0.11371991074041929,0.11371991074041929,0.11371991074041929,0.11371991074041929,0.11371991074041929,0.11371991074041929,0.11371991074041929,0.11405231316024374,0.11405231316024374,0.11405231316024374,0.11458690419388586,0.11458690419388586,0.11371991074041929,0.11458690419388586,0.11371991074041929,0.11371991074041929,0.11371991074041929,0.1152979305949364,0.11405231316024374,0.1152979305949364,0.1152979305949364,0.11520865015361861,0.11731289976218034,0.11815091423200098,0.11914773929515216,0.12013044699851144,0.11369929629769779,0.11495154299166874,0.11458690419388586,0.11405231316024374,0.11584604805409116,0.11914773929515216,0.11495154299166874,0.11538557894128165,0.1185609823182709,0.11826011007818071,0.11717020832693666,0.11914773929515216,0.12060017464488676,0.12060017464488676,0.12060017464488676,0.12637393425720647,0.1205077844462697,0.11710749967907544,0.12013044699851144,0.11914773929515216,0.11890008313587593,0.11710749967907544,0.12013044699851144,0.12013044699851144,0.11826011007818071,0.12013044699851144,0.11454741966698712,0.11731289976218034,0.1047114724748007,0.10265377524079303,0.09472102214906195,0.09191220833218565,0.06920242336909738,0.06474999245839279,0.0653621327752269,0.06264128199379466,0.05816304450932911,0.05389477635104066,0.05319861623025944,0.05389477635104066,0.05344386606758429,0.05344386606758429,0.05344386606758429,0.05344386606758429,0.05319861623025944,0.054325143357208616,0.054325143357208616,0.05504456438758809,0.05912313751909332,0.0700128323330807,0.0700128323330807,0.06647413321181236,0.0731329488548437,0.0663549481466379,0.07399745715441804,0.07399745715441804,0.07026555175520255,0.0700128323330807,0.06919097491669375,0.07399745715441804,0.07399745715441804,0.0731329488548437,0.0731329488548437,0.07399745715441804,0.07399745715441804,0.07686319991288555,0.07686319991288555,0.07686319991288555,0.07423594929158145,0.07105050184992127,0.07105050184992127,0.06710335060660627,0.06851671050421262,0.06647413321181236,0.0666545286109302,0.0663549481466379,0.06710335060660627,0.06583937609259502,0.06647413321181236,0.06583937609259502,0.06583937609259502,0.06526675591797196,0.06417235702058241,0.06247565152540647,0.06332119583539308,0.06238189283472825,0.062081692493953115,0.06144762065425353,0.06099476837463268,0.06099476837463268,0.06068085678964653,0.06068085678964653,0.060201285771624626,0.060201285771624626,0.060993831145321045,0.0609254564480296,0.06109953993711269,0.060993831145321045,0.0609254564480296,0.0609254564480296,0.06080614435855488,0.06068085678964653,0.060265606980953276,0.05912586075862564,0.05912586075862564,0.05912586075862564,0.05912586075862564,0.05897479226575429,0.060265606980953276,0.060265606980953276,0.060225662481642184,0.060225662481642184,0.060201285771624626,0.060993831145321045,0.0609254564480296,0.060993831145321045,0.0609254564480296,0.0609254564480296,0.0609254564480296,0.0609254564480296,0.0609254564480296,0.060725482265557754,0.06068085678964653,0.06068085678964653,0.06068085678964653,0.06068085678964653,0.060993831145321045,0.060993831145321045,0.060993831145321045,0.0609254564480296,0.0609254564480296,0.06091397049987535,0.060993831145321045,0.060993831145321045,0.060993831145321045,0.060993831145321045,0.060993831145321045,0.060993831145321045,0.060993831145321045,0.060993831145321045,0.060993831145321045,0.060993831145321045,0.0609254564480296,0.0609254564480296,0.0609254564480296,0.0609254564480296,0.06091397049987535,0.0609254564480296,0.060725482265557754,0.060265606980953276,0.060265606980953276,0.060225662481642184,0.060225662481642184,0.060225662481642184,0.060225662481642184,0.060225662481642184,0.06068085678964653,0.06068085678964653,0.060225662481642184,0.060225662481642184,0.060225662481642184,0.060201285771624626,0.060201285771624626,0.060201285771624626,0.060201285771624626,0.060225662481642184,0.060225662481642184,0.060265606980953276,0.060265606980953276,0.060265606980953276,0.060265606980953276,0.060265606980953276,0.060265606980953276,0.060225662481642184,0.060265606980953276,0.060265606980953276,0.060265606980953276,0.06068085678964653,0.06068085678964653,0.060993831145321045,0.060993831145321045,0.060993831145321045,0.060993831145321045,0.06068085678964653,0.06068085678964653,0.060993831145321045,0.060993831145321045,0.060993831145321045,0.060265606980953276,0.060225662481642184,0.060265606980953276,0.060265606980953276,0.0609254564480296,0.0609254564480296,0.0609254564480296,0.060993831145321045,0.0609254564480296,0.0609254564480296,0.0609254564480296,0.060265606980953276,0.0609254564480296,0.0609254564480296,0.060265606980953276,0.060225662481642184,0.060225662481642184,0.060225662481642184,0.060225662481642184,0.060265606980953276,0.060993831145321045,0.060993831145321045,0.060993831145321045,0.06068085678964653,0.06068085678964653,0.060725482265557754,0.06068085678964653,0.06068085678964653,0.06068085678964653,0.06068085678964653,0.06068085678964653,0.06068085678964653,0.060993831145321045,0.060993831145321045,0.060993831145321045,0.060993831145321045,0.060993831145321045,0.060993831145321045,0.0609254564480296,0.0609254564480296,0.0609254564480296,0.060993831145321045,0.060993831145321045,0.06068085678964653,0.06068085678964653,0.060993831145321045,0.06068085678964653,0.060725482265557754,0.060725482265557754,0.06068085678964653,0.06068085678964653,0.06068085678964653,0.06068085678964653,0.0609254564480296,0.0609254564480296,0.0609254564480296,0.0609254564480296,0.0609254564480296,0.0609254564480296,0.0609254564480296,0.06091397049987535,0.0609254564480296,0.0609254564480296,0.0609254564480296,0.06091397049987535,0.06091397049987535,0.06091397049987535,0.0609254564480296,0.0609254564480296,0.0609254564480296,0.0609254564480296,0.060993831145321045,0.060993831145321045,0.060993831145321045,0.060993831145321045,0.060993831145321045,0.060993831145321045,0.060993831145321045,0.060993831145321045,0.060993831145321045,0.060993831145321045,0.060993831145321045,0.060993831145321045,0.060993831145321045,0.06112573357814807,0.06112573357814807,0.0609254564480296,0.0609254564480296,0.06098707008087137,0.06098707008087137,0.0609254564480296,0.06098707008087137,0.0609254564480296,0.061324599493724236,0.061324599493724236,0.06112573357814807,0.061405995925386786,0.06102407799279499,0.06117882816125805,0.06117882816125805,0.061324599493724236,0.061324599493724236,0.06144762065425353,0.061405995925386786,0.06188741846182591,0.06188741846182591,0.06238189283472825,0.06238189283472825,0.062081692493953115,0.062081692493953115,0.062310104497296605,0.062310104497296605,0.06226870141358555,0.062310104497296605,0.06247565152540647,0.0626706744936325,0.06238189283472825,0.06300250442446241,0.0630889948236272,0.0630889948236272,0.06325657938142881,0.06332119583539308,0.06417235702058241,0.06404985065057876,0.06417235702058241,0.06441630505901409,0.06456391048028703,0.06479165122677373,0.06524462069225223,0.06524462069225223,0.06583937609259502,0.06582357755955001,0.06625541065211085,0.0663595884343355,0.0666545286109302,0.06710335060660627,0.0666545286109302,0.0683662619115177,0.06855094783846553,0.06837728594096754,0.06851671050421262,0.06851671050421262,0.06851671050421262,0.06851671050421262,0.06855094783846553,0.06889671393345972,0.06872579869635441,0.0695986100570136,0.0724174823074607,0.0731329488548437,0.07419025541755887,0.07533916924518848,0.07550536264569213,0.07637738129985339,0.07763030916611556,0.08009862453200556,0.08157618601289791,0.09195314908458539,0.09889348389066563,0.10998102376018704,0.12345781005744491,0.14120241087834456,0.1407920225724969,0.14852882674763068,0.15011589717192542,0.15011589717192542,0.15193475001855067,0.1531586923524906,0.15841235977362078,0.159050142341321,0.159050142341321,0.1563770733549778,0.1565599124660244,0.15831342813975466,0.159050142341321,0.15994552126217162,0.161048329526709,0.16267095519885957,0.16382707071903374,0.16603044142564624,0.167346131631541,0.16875391320352814,0.1693766265694786,0.17006201551915057,0.17372209466231833,0.1742053551876121,0.17686531320123516,0.17808258286883585,0.18129949994972977,0.1833452860953032,0.19112938144654068,0.1914521903442872,0.19204075940320986,0.19204075940320986,0.19204075940320986,0.20473256200882373,0.20320002851001726,0.20473256200882373,0.21344422363255405,0.21571716610528563,0.22106575644145315,0.22364609060615515,0.22478622919084587,0.23550329900961553,0.23917413795039266,0.2547788445309084,0.26011877075133244,0.26884731245192317,0.2836962949979321,0.30093543291708513,0.3250192862938393,0.34103830378912525,0.35621102556303563,0.37248163914395777,0.3890470697945606,0.41029391995512277,0.44267823254261407,0.4702599844255266,0.514954255699503,0.568070883911453,0.6248292575327288,0.6773570879008872,0.7114452893284566,0.7309087471285629,0.7596836474305823,0.7921008716012625,0.825060579337801,0.866217330048893,0.9156747572875249,0.9481136148223478,1.005828884893774,1.077016010000856,1.1498724556906692,1.210021489028556,1.2454975572021918,1.2835566985333497,1.3216956311403265,1.3633312926054033,1.4145903131309923,1.4408331412743822,1.4784994987241071,1.524614792973384,1.524614792973384,1.5710141566942397,1.543434916457184,1.5695650872342282,1.5695650872342282,1.4894692091779749,1.494653878410439,1.4677031009263577,1.5203169920612596,1.5695650872342282,1.4894692091779749,1.4628396372727779,1.453322336880456,1.4628396372727779,1.2835566985333497,1.2835566985333497,1.2835566985333497,1.2835566985333497,1.2131512113211391,1.2151446359307578,1.1991592214571072,1.1991592214571072,1.1307063390308412,1.1307063390308412,1.1307063390308412,1.1307063390308412)
#time=time[4:length(time)]
#net_rate=net_rate[4:length(net_rate)]
#net_minHPD=net_minHPD[4:length(net_minHPD)]
#net_maxHPD=net_maxHPD[4:length(net_maxHPD)]

plot(c(seq(-290,0,by=1),0),rep(2,length(c(seq(290,0,by=-1),0))), xlab="", ylab="Rates (events/Myr/lineage)", xlim=c(-270,-230), ylim=c(-0.75,0.50), type="l", col="white",lwd="1",las="1",cex.axis="1",cex.main="1",cex.lab="1",bty="n", main="E", axes=F)
rect(-323.2,-3,-298.9,300, col="white", border=NA)
rect(-298.9,-3,-272.95,300, col="whitesmoke", border=NA)
rect(-272.95,-3,-259.1,300, col="white", border=NA)
rect(-259.1,-3,-251.9,300, col="whitesmoke", border=NA)
rect(-251.9,-3,-247.2,300, col="white", border=NA)
rect(-247.2,-3,-237,300, col="whitesmoke", border=NA)
rect(-237,-3,-201.3,300, col="white", border=NA)
rect(-201.3,-3,-174.1,300, col="whitesmoke", border=NA)
rect(-174.1,-3,-163.5,300, col="white", border=NA)
rect(-163.5,-3,-145,300, col="whitesmoke", border=NA)
rect(-145,-3,-100.5,300, col="white", border=NA)
rect(-100.5,-3,-66,300, col="whitesmoke", border=NA)
rect(-66,-3,-56,300, col="white", border=NA)
rect(-56,-3,-33.9,300, col="whitesmoke", border=NA)
rect(-33.9,-3,-23.03,300, col="white", border=NA)
rect(-23.03,-3,-5.33,300, col="whitesmoke", border=NA)
rect(-5.33,-3,-2.58,300, col="white", border=NA)
rect(-2.58,-3,0,300, col="whitesmoke", border=NA)


rect(-261.28,-3,-259.51,300, col=alpha('#ffaf03',0.2), border=NA)
rect(-234.5,-3,-232,300, col=alpha('#ffaf03',0.2), border=NA)

legend("topleft", bty="n", c("Net diversification rate"),lwd="3",col=c("#504A4B"), cex=1)

axis(side=1, seq(-280, -220, by=10), col="black",col.axis="black",las=1)
axis(side=2, seq(-0.75, 0.50, by=0.25), col="black",col.axis="black",las=2)

lines(time,time,type = 'n', lwd=2, col= '#504A4B')
polygon(c(time, rev(time)), c(net_maxHPD, rev(net_minHPD)), col = alpha('#504A4B',0.2), border = NA)
lines(time,net_rate, col = '#504A4B', lwd=2)
abline(h=0,lty=2,col="darkred")
abline(v=c(-251.902),col="red",lty="dashed",lwd="2")

add_geochrono(-0.75, -1.25)

############################# Diversity dynamics

tbl = read.table(file = "TeTs-RJMCMC10_ltt.txt",header = T)
time = -tbl$time
    
plot(time,tbl$diversity, type="n",ylab= "Number of lineages", xlab="", cex.main="1", main="F", ylim=c(0,30), xlim=c(-270,-230), axes=F)
rect(-323.2,-3,-298.9,300, col="white", border=NA)
rect(-298.9,-3,-272.95,300, col="whitesmoke", border=NA)
rect(-272.95,-3,-259.1,300, col="white", border=NA)
rect(-259.1,-3,-251.9,300, col="whitesmoke", border=NA)
rect(-251.9,-3,-247.2,300, col="white", border=NA)
rect(-247.2,-3,-237,300, col="whitesmoke", border=NA)
rect(-237,-3,-201.3,300, col="white", border=NA)
rect(-201.3,-3,-174.1,300, col="whitesmoke", border=NA)
rect(-174.1,-3,-163.5,300, col="white", border=NA)
rect(-163.5,-3,-145,300, col="whitesmoke", border=NA)
rect(-145,-3,-100.5,300, col="white", border=NA)
rect(-100.5,-3,-66,300, col="whitesmoke", border=NA)
rect(-66,-3,-56,300, col="white", border=NA)
rect(-56,-3,-33.9,300, col="whitesmoke", border=NA)
rect(-33.9,-3,-23.03,300, col="white", border=NA)
rect(-23.03,-3,-5.33,300, col="whitesmoke", border=NA)
rect(-5.33,-3,-2.58,300, col="white", border=NA)
rect(-2.58,-3,0,300, col="whitesmoke", border=NA)


rect(-261.28,-3,-259.51,300, col=alpha('#ffaf03',0.2), border=NA)
rect(-234.5,-3,-232,300, col=alpha('#ffaf03',0.2), border=NA)
abline(v=c(-251.902),col="red",lty="dashed",lwd="2")


axis(side=1, seq(-280, -220, by=10), col="black",col.axis="black",las=1)
axis(side=2, seq(0, 30, by=10), col="black",col.axis="black",las=2)

polygon(c(time, rev(time)), c(tbl$M_div, rev(tbl$m_div)), col = alpha("#00A359",0.4), border = NA)

legend("topleft", bty="n", c("Diversity"),lwd="3",col=c("#00A359"), cex=1)
lines(time,tbl$diversity, type="l", col = alpha("#00A359"), lwd = 2)

add_geochrono(0, -10)

dev.print(device=pdf, file="RJMCMC_Mecoptera_genus.pdf", width=8.3, height=11.7)
