# Supplementary material for: Multiple drivers and lineage-specific insect extinctions during the Permo–Triassic
Source: Nat Commun. 2022 Dec 6;13:7512. doi: 10.1038/s41467-022-35284-4 (PMC9726944; doi:10.1038/s41467-022-35284-4)
Supplement: Supplementary file 7 — Source Data [file 41467_2022_35284_MOESM7_ESM.zip › Source_Data/SupplementaryFigure7/TeTs-RJMCMC10.txt]

clade	species	ts	te	ts	te	ts	te	ts	te	ts	te	ts	te	ts	te	ts	te	ts	te	ts	te
0.0	1.0	232.80769392432106	229.66236437738638	234.6553330562685	232.063665720028	229.6383278171172	227.25016240163637	235.8798799870892	233.7206669080895	231.9527640448096	228.79488616336374	235.31373966592605	232.94778985085932	233.31155775201572	230.79851257995801	230.32876754570037	227.78826133701503	234.4064033630383	231.70109081090123	235.99837164773743	233.65435235030031
0.0	2.0	275.9159138446904	274.6991681977869	283.38889445337594	282.5490277465047	278.04172622183717	276.72995632438904	281.9129940685905	280.5029608328575	276.04847188310964	274.7132974482773	281.8026693509326	280.44970155489	282.0270153245112	280.83388721588506	274.77667432000794	273.7804381044513	278.0537290977223	276.6514771082567	279.0883410707771	277.9288671600351
0.0	3.0	287.6164684905732	238.31931322626605	289.1380617704953	235.55532686685567	286.52977732501205	236.67347390949988	286.8573090555322	235.58948148382873	286.50289149550315	238.031396941313	289.3035848369167	236.34911104979687	290.2013652478267	237.89615828897308	286.52580955501827	234.5069867938344	289.3549546473502	238.14142850087427	290.83691431050613	237.4204928423073
0.0	4.0	238.60588343759295	237.6540702504601	237.62652797910107	235.5175592804114	239.29971148785864	237.80740519876906	239.88285515089103	238.18196356866326	239.63147602518146	238.53542237253805	238.28280396610538	236.5580140432607	239.4179527053265	238.32939171910556	239.65908185230668	238.01638845194816	239.95445635464006	238.7810372142235	239.0946811623302	237.6897778823056
0.0	5.0	274.7588657671915	252.67880071576892	274.94490813645956	253.1306554555817	274.8193848404253	252.88272519961802	274.27759213489776	251.60139852417527	275.0199808067009	253.38497873248525	275.2026682457977	253.38620446413847	275.04258694097376	252.53197035246532	274.9418028895497	248.72510974666574	275.18030743609404	251.31156991866973	274.8687408669384	251.99180459418568
0.0	6.0	260.9471040844814	253.90463213983506	261.4272378618262	254.2190712132738	261.1545425910833	253.90736633793264	261.61728295937877	254.10657252085704	261.0010181957074	255.0988857514595	261.19166798309294	254.22348801917317	261.66361766762077	254.3470908025687	261.0921556839947	254.04245580656126	261.62592489698415	253.8937289080731	261.54435294482397	254.3385730438214
0.0	7.0	287.9097829126228	287.41977958258326	290.0838660033044	289.04301047097294	287.84671117116284	287.2977909435981	289.9153024331027	289.21826991582395	288.2126336462562	287.6968107220327	290.45863214206537	289.3877001565312	288.99180770356736	288.2436381684523	286.99199298207037	286.5532945738753	285.9873746156137	285.3131231024178	290.36117814249116	289.33037961889374
0.0	8.0	229.56837692861632	207.86246237313267	229.85763475441755	207.99362344863525	228.77134138819903	215.6848977553845	227.72933233702304	210.94693827814373	230.8859849003017	208.62876370407395	230.0813171728189	209.46777081939467	222.801965442812	212.2312447371676	229.22512122195263	208.21919155766236	230.30313563807834	211.6780023850451	230.79113978512066	209.86717193953135
0.0	9.0	254.2384861507283	254.04362532489446	253.27638098246166	253.1579467134047	253.5423266497356	253.43682326904113	254.21940537125613	254.02575091517562	253.22157529851768	253.1148845128698	252.46444532846616	252.27658336811663	252.00212145547496	251.04146081756778	253.83397512224127	253.70493151994762	253.92277102569523	253.78451242971738	253.76598764965635	253.6595710771753
0.0	10.0	235.97323022281856	233.95910640736497	229.20048800079942	226.93933021973524	229.38843227008604	227.1148683209306	231.9688980878926	229.12377089730245	234.76336693848242	232.24734879896954	234.0886522236556	231.45346968537444	231.57386234516775	228.91282983606425	230.21195707104914	227.73955202937	230.49456377418775	227.8547140167548	234.50677848448882	231.80312451623345
0.0	11.0	285.5126691981431	262.4058749828708	285.9389214808387	262.79589086504006	292.2071154582694	262.25519697489494	289.7033398282917	263.0396650546999	285.22192887921756	262.4273261248958	288.8600298883866	262.3526994387407	289.10173221119993	262.4096512824913	286.36882747560844	262.53205901033056	285.8335465202127	263.39122148055327	288.60515648835025	262.3526223617194
0.0	12.0	224.1658957827065	221.98921652177768	209.52147549114233	208.49165691982284	222.37162643389343	220.62817994341808	215.7434993736391	213.95920476125605	227.0709541784511	223.79100271969253	216.47733115030167	214.71596749880055	221.330940488189	219.61880322420873	218.0384741830096	216.28418898663244	219.3921345121683	217.61016575860168	216.6186490718227	214.80854281794126
0.0	13.0	255.6924001445617	250.15423350766568	256.24411772345866	247.75914471243178	256.3703144473628	248.3194215665572	254.90582068173435	250.8480257404801	255.0682081282931	250.85125043171362	256.47090844024325	246.910786381617	255.72191489003797	251.13939350994875	253.3516164080561	251.90617054289487	253.5336715664718	249.74329704162548	256.0326304983298	247.25386689573537
0.0	14.0	239.05130582671288	238.2598669768789	239.50033919097535	238.2253963966881	239.1199225519782	237.13213792742908	237.50274902755768	235.35256795705328	238.71984404514785	237.52428129740628	241.07717823174494	239.4544148130191	237.5628171576219	236.04706673519735	242.3990062739975	240.95312634304167	237.66075995934565	235.99827321607734	240.3689818038953	239.00855175805393
0.0	15.0	276.8353680099006	249.37401592176766	268.1951666417017	250.857786258341	270.7229843450799	247.7725999533477	277.00834906755045	250.2923130895911	274.9418190910859	248.19419708448928	276.61598038941935	246.98122640757603	275.17599609531334	251.54160047427453	269.71100762440125	248.39029045075804	272.051597197175	250.72727962397516	270.1352763862251	250.51690042468994
0.0	16.0	248.38602338600407	237.23160607759212	248.85818199606476	235.72096841144622	248.70113597894277	235.38058913094326	248.45164330928364	235.49881697005202	248.53487271125655	238.1958809969667	248.86730152210563	237.63638277099903	248.25307999934807	237.21049803178272	248.68447084256076	234.84874302231032	248.76950256717492	238.74200274021206	249.02982437700743	237.84145201686047
0.0	17.0	253.70472073760865	250.14418370628474	255.50125428918005	252.24817749285182	256.1759932646024	249.62026320425593	256.75610437902475	249.90932946061926	255.1153414820291	248.49211941583587	254.03982199215108	247.9412466126319	255.52122696838657	250.9691652420047	252.82020063139692	249.11503342822198	255.94047541895733	252.20122686930324	255.1513957347674	250.0935203590375
0.0	18.0	238.19297342718025	237.2220655512499	239.98341023862838	238.44249621380987	238.51176693624768	236.09459935994244	237.60665540955478	235.26806719196946	238.35895885503257	237.05004164389732	238.8539555119287	237.24254790779645	238.0516813686006	236.7813526560354	238.67500076102522	236.32453325295194	237.96604671265575	236.53987589747462	239.28117851459615	237.836994355553
0.0	19.0	265.45465683071683	264.6185424746312	265.38310456234865	264.3799044829396	265.0885819734257	263.818516495261	265.2816370058936	264.188974048671	265.24271121947993	264.2633193651872	266.0773772406457	265.6012866797781	266.1889975162683	265.710476036603	265.3835347583043	264.50367687700333	265.48657418811047	264.55897505008954	266.7787562385191	266.46452957220475
0.0	20.0	276.9741768326805	265.79040855680347	273.54090558348616	263.78310553040427	271.57502286657456	269.65391067548285	273.9731167495168	264.3696640994615	274.8068153154078	265.9487315413383	270.2016507909576	267.2469059078343	269.8433433980005	266.7563995857366	272.89327360757113	267.4186159940896	276.98220455980527	268.8035855484584	276.27279343781436	265.0896455380981
0.0	21.0	236.93806738165154	228.13466740892156	234.85448966811995	231.2174755792711	234.8039903428864	230.54606131794284	237.57243318796773	226.69622417892975	235.38593859802882	233.2283506671229	237.13585049983328	228.22165685578346	232.30746828724963	227.77301739184716	236.03225508065287	226.56581448494845	235.44275205252484	227.2197829603521	237.15955249171574	231.40910122451186
0.0	22.0	282.9702946373667	274.67269990206245	285.41466482489466	276.55362977204254	278.9234538750141	272.5539231105742	283.395114794312	277.43965938736306	283.7141755946794	277.7285156403249	284.6144232787863	274.33800269119655	282.02335346393045	277.371767702811	284.1664458183963	274.98408219441274	280.3984926739551	273.0295177151317	285.4616910808566	272.65492978788603
0.0	23.0	238.58269157807214	237.55767287512649	237.8271931171781	235.58967305408223	237.77680703441342	235.0397169307251	239.83678890333115	238.07108341665577	238.8249801696282	237.56843546373452	238.32016756904306	236.64478280503266	239.66212397768967	238.48998073238246	237.4852928426468	234.68433150206604	238.4844552970948	237.18117503819764	237.89489276664236	235.8682984549871
0.0	24.0	238.57959995153763	237.6949747762832	239.30423374891419	237.8831033817592	237.5260862925725	234.9252979387154	240.21892907866777	238.36696666577674	239.4660859525841	238.29165447272442	240.08632541497724	238.66114033352386	238.59911994281296	237.37720683364304	238.62549098496254	236.3166504108202	237.73223323886359	236.092768006457	239.98211746906628	238.41850413630104
0.0	25.0	216.92508153822052	214.98939557331107	221.79043323829504	220.0701575814641	217.81913584687265	216.13276367579883	216.40392474178975	214.59784923585013	223.4067654173071	221.19979569808527	225.13790952678863	223.08934551259347	209.50954883195217	208.6110930365973	213.798789987615	212.096478525093	221.38989190104934	219.5067957802069	212.59968309455894	210.9143583966415
0.0	26.0	271.76081483182577	271.63999222050137	270.08365159641903	269.9611070195797	269.6860068100416	269.5642890352433	271.95587199562095	271.8326458741724	269.5089259595244	269.3821609430173	271.13436447284806	271.0010625668389	269.83713837863627	269.7125566929284	269.12820615669386	269.01098457060147	272.0549117451951	271.92606101769536	268.7900266355627	268.66617000023405
0.0	27.0	238.99203979948805	238.06690273053968	239.4191289289296	237.9577958829045	239.23926240852217	237.56383501100782	238.1161592590641	235.8909386344252	238.63160392637153	237.44152031616778	238.76188419962222	237.29761033646625	240.0054992273872	238.65551492998094	239.1234598847374	237.13737005975267	237.90891622331702	236.27419441141197	237.55177393731663	235.34694845416323
0.0	28.0	224.70596118412627	217.15198628533113	222.50861644732097	211.13229804837485	217.64708526917735	210.95708825057335	230.43618527530347	211.696878903328	223.5498639711016	212.51927772207597	229.5762515604967	214.03969404758968	224.91364031177287	209.1316868933626	229.69702787116464	214.90832872826724	229.2209374563686	223.64096308961356	228.77250390330016	216.98291390280568
0.0	29.0	232.29219833380495	229.29627658765946	230.92870071771634	228.33497923784	235.1465867695594	232.58362398315734	232.5395343351917	229.67943614663145	237.15345617703122	236.01540307657336	229.30856514801553	227.16012310118643	230.81978272797522	228.382533003241	228.8815503874525	226.45099487080614	237.2360698770163	236.0372938547212	233.2573435765702	230.29515974855659
0.0	30.0	269.72365249357966	269.6058808416846	272.40906344432466	272.2900641025801	272.27511364396497	272.15177872879144	271.23083125368737	271.1075720012116	270.48894743652414	270.36812253856056	269.184375861763	269.0554695233864	272.2326393777855	272.10935702321984	271.8548718348801	271.739991994696	271.0115851455326	270.8845593375733	267.85672573920306	267.73478555414556
0.0	31.0	266.68706990555177	265.7194694164852	266.1515150368942	262.3506416254715	267.3031966394822	262.2175566710552	267.1128354357015	262.8550481531595	267.13253217642284	265.0490647199865	267.1988237256389	262.7136272480101	267.11472719561675	265.09075455633064	265.78152133386044	263.09376013544124	265.93862780903487	262.9513369538909	266.30671799568483	262.8940230363968
0.0	32.0	254.12833236846242	253.96992813739323	252.5376485109752	252.3617474633035	252.1673709303216	250.55549652331328	254.07584708624302	253.92951225450224	253.72383963354815	253.61983403173747	253.49862158400504	253.40162580795067	252.45617070230153	252.31716108632247	253.4185626095107	253.3004959431857	252.1803562415245	250.99620422497114	253.01126382542316	252.90784331657127
0.0	33.0	266.1376128071505	250.86793414980067	266.8232679943855	249.20623979304676	266.9003983732596	249.1716271728692	266.19544006282746	249.68467356964982	266.15438313498703	249.35426613924724	265.21893514196444	248.8564744500705	266.69834391376844	250.97264928282087	266.01520394373495	249.15952852589814	265.9879158812269	250.87041249923354	265.59248030679106	248.9054195387511
0.0	34.0	237.62381597047712	236.13735110708092	243.07025599716152	241.1745002225633	242.51009353479367	240.8890014417887	238.5614269723879	236.53849887646965	239.34436924132683	238.2023008872171	240.62672278466843	239.0993415155301	240.90561825599403	238.8861792809421	240.90923409098377	239.34722944302007	241.38828334471884	239.81872911093004	243.01818150028532	241.08001532019603
0.0	35.0	239.38577275708735	238.52393156790646	239.38853631409555	238.04089146439182	239.86513718567332	238.48053481909864	238.51331461478003	236.29416514328366	237.31830564402077	235.75201786808435	238.26191471271483	236.71608162278574	239.55373932039254	238.4594604316292	238.76758394703967	236.59520727598135	238.47301296258655	237.2616022400339	239.55820218493952	238.2660629277759
0.0	36.0	248.06849349275794	243.6987504376079	246.5718720811921	244.26967680073832	248.2725797364025	244.332690959638	248.33252178008271	243.43045434879954	247.54121964134248	244.1594672865335	249.1295304888988	245.35366116264774	248.79553215168906	244.04676889912423	248.1030860678499	243.76891496680935	247.94776050978123	244.9968711729429	248.95992673462126	244.845545304886
0.0	37.0	291.5473715085008	252.34547360769594	287.9346071828659	253.7155300314402	291.3779977322646	256.10004958604173	289.8305820821483	256.3789197847619	290.6418695847067	255.91400068487792	290.82209007817886	254.82896833740966	290.36756030352683	255.84369859206066	290.52127777104647	252.2175160000686	289.1035871527734	251.7079979312341	290.8057793917721	257.37351395450685
0.0	38.0	237.90706639133106	236.6051609267943	239.73517215253455	238.29182121383926	239.902671949828	238.17399662243886	238.32553890304334	236.11459470816453	237.9547026208317	236.2760403735308	237.99557569384902	236.2971211611558	238.7634560648967	237.76477785623953	237.88496610296005	234.75385293076093	239.14802664578377	238.09572728713115	239.30373295649673	237.9532596770922
0.0	39.0	277.18446073892886	263.59620954206974	275.10761617614946	263.33203897379383	277.0525479630388	263.62888703468576	276.93033424887466	263.4304571967534	275.4174173815938	264.2516786032184	277.163363325992	265.82769213336184	271.2796612017074	266.48152698943466	276.59857473927553	263.32401836198835	276.5529219934144	264.14719853648893	275.5603998061539	264.0695641696122
0.0	40.0	281.88327313940545	274.7386433803239	282.0099591176151	277.66031514916364	284.3677781383549	275.38522948420183	281.0893893749762	274.9112566504764	280.5522592322352	273.98743196117846	283.36487846314185	272.93179722816456	283.8355809798589	275.61734923446073	282.16319251288854	276.7574140772156	282.82128615145825	278.1801302487417	284.23906147928784	273.3996671013935
0.0	41.0	276.66044634226705	266.23120879138463	277.0793556132368	263.7599327542321	275.22865336841056	265.64639671134796	277.6488481257903	263.70739156567424	276.5074985878711	264.0275441369179	277.0232364079451	264.28814708561396	275.9043066049473	264.0221958631256	276.14619995580495	266.9043223398412	277.63762615832167	263.4041449141233	275.66811021617815	264.2283843301407
0.0	42.0	241.9679602226915	238.1584045363988	243.11177043018418	235.36736777959868	243.32802467822202	234.7502398101647	242.07374324124245	236.4606258042673	241.06445432949363	234.71665359080802	244.18458450752763	237.75333313456414	238.7243088140448	236.30250532834043	241.2421673286266	236.47044399113176	241.67885253895963	237.4123615031447	244.053198850908	237.61160867869037
0.0	43.0	240.12889153894193	238.93598992007796	239.3699244939254	237.88388284451594	238.69597435179716	236.6662494901883	237.51322250620595	235.40999678706027	241.55611169138743	240.28578852141322	243.0170115941746	241.04887696564884	237.41921836870006	236.0738841493428	241.21829135876035	239.63843320525135	240.85272535034838	239.3451277494162	238.48426434420188	236.77102247074123
0.0	44.0	272.9452433432096	262.05679440560135	273.32244732358635	262.01521770213634	271.65952000943014	262.1516080884996	269.60234370896205	262.70229716758445	268.9466426118965	262.7345083071081	270.3421369590378	262.35446212668046	276.5990928687544	261.717078909898	270.1858846613429	262.24843369578934	271.7786873660918	262.47827498008513	269.0049423638044	262.27715168895423
0.0	45.0	219.5539338220659	217.62650857969564	218.57305842062564	216.81046509522346	213.465403238095	211.8124375442457	217.6259899903847	215.85002423111382	212.21170057831335	210.46899028586597	228.07916524802894	224.91314246892426	220.49156688180454	218.77290490445688	213.11383188482915	211.47031545550766	222.0467761735481	220.37912788945644	215.65846908768108	213.76208194685708
0.0	46.0	242.74050758165018	236.28442337359957	242.53782007865243	236.18773977462516	242.7983533674576	235.424575339254	242.7295931196484	236.34436420671975	242.8728933710862	236.28094939149918	242.7578065066306	235.72776186787897	242.37266043701817	236.43995696169233	242.76294106869227	234.90722678633935	241.53725335666797	235.90097719125524	242.07504949139073	235.70842884340283
0.0	47.0	288.01054306963033	207.3748845968725	291.2943542368437	202.57670073949765	290.85140682960224	201.16954435575659	287.43177222627105	203.62164297213064	289.09921995164063	202.84647993188906	290.76282262420784	204.97931600828932	287.9545645191529	207.8333911888458	288.84230602336874	202.24545130343796	290.73551996107443	203.4907195911704	289.20341072970325	207.76004337851967
0.0	48.0	246.10148386627455	235.04868586949078	246.6654565379571	235.61141516129942	246.15395272339342	234.44868955557706	246.11842388966787	235.34296331541614	246.42617043599012	235.06935715445775	246.37771058240398	235.6840003287335	246.51745649098376	236.72662123075276	246.35108868522133	235.29345922449164	246.15713907529036	236.91433115129382	246.37122928193963	235.29908471619143
0.0	49.0	253.43969063263927	209.40873400764673	254.08822391210933	209.3028982994478	253.65040327377613	209.09028087065923	254.12494037112907	209.17946115715537	253.72727487452923	209.09460407437072	253.73347584370416	208.51675677380464	254.0391166548861	209.6657507867883	254.2863078696023	208.19032419685536	253.62018396424764	209.71313272318122	253.390032656935	208.2874652161356
0.0	50.0	249.00966586396356	225.71839499064004	248.80179115795622	228.30813417470662	248.63120611422733	225.8428227556305	248.94043679440844	228.95505735200388	245.87829928880188	227.271874746042	244.77071324147832	226.62843769931965	246.7383769403953	226.26450783435408	248.14939709064072	225.01521087056443	248.13913696411103	226.24213830610205	245.91325321819048	228.112465802544
0.0	51.0	230.91748024565035	209.94647355811884	227.71821525976202	210.95292671748504	210.77224685231874	208.36820165366007	231.03463203200363	208.23086890214014	229.44249570683277	207.18178959617765	212.6882848882794	208.1348942877429	225.58804225801975	215.98408008589965	220.88132793859884	211.76319852590646	228.807591229818	207.24812295514656	228.34001282342962	208.5004638386299
0.0	52.0	257.3435183756487	257.073726311447	263.1857579988391	261.7078245250456	257.01423969795644	256.7640574375746	261.73053061313664	260.386984492878	256.0634790307777	255.80118994686697	261.95692550209986	260.5207023895573	256.67013049829825	256.39067428610974	254.21217341255434	254.01309784675306	257.3117767013595	257.014978002356	260.77680907939356	259.1265499429272
0.0	53.0	295.67919437805676	295.1959592605666	296.26619802213503	295.78930683662287	298.54002902662575	298.0009188575367	294.9130642115166	294.51201043277655	298.55098738583274	297.9835050693279	299.08547899518555	298.55072080897884	295.75154461877185	295.2747188699227	295.336265649502	294.68519458138354	296.2289276056133	295.69010750591565	296.4929440862123	296.0347073910221
0.0	54.0	267.3884577941406	267.2592425469252	269.3836572370712	269.2593160700095	270.44690080393065	270.3202489894099	269.397363767139	269.27141023750477	273.81017989096944	272.94041653838644	267.5029084159027	267.3692430087806	268.9330947909491	268.8140696770879	272.5099932227845	272.37588958102333	271.0870940410216	270.9702996979719	268.78528855613587	268.6629039645365
0.0	55.0	295.35496203012445	294.8258040783547	297.7489928390215	297.2557841672862	295.39047193174474	294.74450200072016	295.67277997602054	294.89535508557697	295.19967042451765	294.34632849826994	294.58129930865505	294.06527661579116	298.51293492448474	298.0429132680395	298.98419806295874	298.44499154925944	296.48993212300087	295.99238738341296	296.4793434423292	296.0320625687346
0.0	56.0	253.54728713657371	253.43649415088552	253.6183148796584	253.49320834771083	252.58899505618857	252.46078447541805	252.38115727275093	252.1841051076843	252.98677855414982	252.88133410991006	252.03816514581212	249.64384310417944	254.11568757448293	253.95676835877512	252.8985265392133	252.77860983616796	254.0414200335295	253.88615654581696	252.82045742235255	252.72058261423703
0.0	57.0	261.407945115175	251.0296847099399	261.1460123516146	252.60296414422473	261.3126673202757	250.73531600936576	261.1661583666917	253.1658000035753	261.3943798004981	249.82722524583508	261.6965333180515	249.10206808279358	260.569388263566	252.5566024352937	261.2393427916195	251.0150181292002	261.01481826619045	252.4777725349031	259.9804738113106	253.30823991844773
0.0	58.0	255.05635990620732	248.43682966433843	255.96547529274434	250.0595637210044	255.70709622299208	249.26735697964904	256.70005882281225	250.45256547053353	254.82423383274843	248.2551601813293	256.2262146692981	250.02434267596544	254.64560275985582	251.9213104269946	254.87073012732495	250.41289422337613	255.91882787644312	249.99810324206635	255.2287132256554	247.8451706095036
0.0	59.0	225.2634564663091	209.06371761792843	228.44531319770553	208.9452533200937	226.26958479407645	208.7480027207607	228.14873846986364	210.03167082722163	229.4147215948241	209.23637770917102	228.90436074928374	208.54602296028872	226.0792452378789	208.84366618477443	229.19004597318062	209.2164480604439	229.1395368042196	208.48555719159822	229.25495396306357	208.39680773684861
0.0	60.0	219.13757016388865	208.34079273322624	217.22308731574455	209.92629503302376	219.591688637099	210.12168169714644	216.31445531566627	207.3652352894706	230.13350827139334	223.60240960007943	213.6078053023461	208.57604139523673	214.04381332472238	211.27866953409264	224.7282219865373	211.02919184093045	223.27118417934537	207.47274746008247	226.84726059453132	213.92987273037255
0.0	61.0	255.93831182362925	249.36539560732984	255.9965307822872	249.9507262473722	255.685250113892	249.02542836332879	255.86820762077838	250.33090533586264	255.38105261407992	248.44764348192848	256.6142211514025	247.46534005149815	255.8921141367103	251.22930207433208	255.72782065646115	248.53264597331864	256.37896916046265	250.30761289649737	255.55981866302432	248.47591209888375
0.0	62.0	238.04142881574347	236.96260155117832	239.7279415710322	238.32603886681542	237.5902279868059	234.7884133702678	238.5594573691127	236.30929286905365	237.50280200310058	235.8014479404213	239.39298690604753	237.9160835887825	237.608979166312	236.1003181264331	238.3399259821966	235.51960475154868	238.70356610081328	237.53996485497078	239.37224265008652	238.08980663892933
0.0	63.0	261.7399728307723	253.1694259202673	260.5915009022454	253.12275019851387	261.54145942246146	252.00085228904368	261.9881377000966	251.210189425688	261.2308951182837	253.45818252427614	261.3819343241256	253.35314863823257	262.15430312992004	252.70907064403377	261.440264630902	253.45427915744395	261.6338984876828	253.0696685469543	261.77596912415754	254.2933300150597
0.0	64.0	268.861951538743	268.740251924381	269.8605363540149	269.7455972134078	270.33550417900386	270.2151315769864	273.6782005632814	272.8234086595381	267.678567977658	267.55725798565084	268.1386640687225	268.0099167778679	270.81726770102233	270.70006800227105	268.58172697278843	268.4608260835946	269.33524054871265	269.2072252078429	267.63807067932544	267.52034642155087
0.0	65.0	208.7649369360715	201.23419127675584	208.35839608567315	201.1825710180574	208.60885269859872	201.3867051711868	209.07831470296568	201.29340203828562	208.7491016709506	201.2151142702255	208.9767302052179	201.1948241078605	208.90756281599639	201.5721633328853	209.06021778736735	201.16423934827907	208.90616971536502	201.21633320113276	209.02022438951363	201.48364766450112
0.0	66.0	239.4232839135709	238.51142390592244	240.23753936999026	238.60296686924283	237.71442836876685	235.0512993229634	239.3178008315887	237.38717102526326	237.81581625830736	236.1878350545145	239.45804447292673	237.9806536445938	238.5402725434348	237.5004476616983	238.2453264915809	235.3992384993453	238.06115446160496	236.63423299486465	238.2919054920774	236.52586025775057
0.0	67.0	271.99625759578004	271.8788043002795	269.06074506063976	268.940893991242	269.58779812208417	269.4587784511854	270.4394484779891	270.31216356638413	267.39693938448806	267.26205679238734	272.80223126456696	272.56371028782394	267.3699733196303	267.22857555401447	273.0056423211055	272.65577319224616	268.79836440072364	268.6819646900852	271.00445290342697	270.8882055906468
0.0	68.0	238.99820459039057	238.1968859754513	240.70047255477175	239.11059244097507	237.86152303793477	235.08364986631463	242.34657314309854	240.28557402319376	240.06780643232668	238.90591151683952	240.3789606923611	238.80468124239584	237.529391699816	236.14873339708663	238.92302715115983	236.9762052923556	242.97608918049337	241.05585939945598	237.6574971984747	235.54392421795978
0.0	69.0	271.0392693019743	234.32550525326687	267.8050023995509	234.77265624080516	270.77895907744676	234.215612953672	269.94363530581427	233.791780798804	272.53503655757453	233.5147931151099	270.20176630688735	234.73247446711207	269.8469823073755	235.231056317846	270.4178812500771	234.19149893350536	267.9441557012725	234.64921219310375	276.0139422193509	233.32517689426413
0.0	70.0	274.9920918177022	254.30133326666504	273.9510910853125	255.985470747936	273.355205542454	252.73543798909196	273.8371499394476	255.7226538948646	272.4587515708206	254.6215861370137	278.38770103354943	252.81475219104482	276.9098237275128	256.752259328511	274.3283890318536	253.43740304305797	273.3343481828742	251.9002797892991	276.1973677131311	251.6111845865097
0.0	71.0	254.72257790172725	250.92021933487018	255.07708988689245	249.48301577944434	255.94363808557335	248.59237746215328	255.85143311710473	250.13551196294227	254.9254925387714	251.454454952295	252.70268349097094	248.95646914314418	256.4526298396868	251.0171055464136	253.8931799604199	248.92463003058452	256.5351916973641	249.17891628775533	255.01750121491332	248.16573290173886
0.0	72.0	261.8063221292245	252.60741324108312	261.52964176702847	252.95308030391283	258.9644242249739	251.1084680792555	262.32596276402893	249.8624812342549	261.1186388599352	252.61870791750533	262.5909945724195	247.90168466503704	261.06439257636157	250.81957667718746	258.8069438789756	253.53503747073216	261.58546205735627	253.06013927470653	262.37759743024134	247.88463086798663
0.0	73.0	266.2570216872364	265.7990295277604	265.1157225500325	263.82927587806626	264.88775739497646	263.39318516484025	265.29690972508274	264.280633468845	266.5618510128332	266.1469140700232	266.9455009652624	266.6883328135599	266.73064231223833	266.4083647066754	266.582966364871	266.18637562163656	264.93133779256794	263.21664367056445	266.2419415926934	265.7715468273675
0.0	74.0	269.7797451686649	269.66235003503795	269.65965163768476	269.5340939514645	270.4339076085776	270.3090074264639	268.3581030708042	268.22911936001594	269.82051224993984	269.69842698037866	268.1738830775686	268.04711269437854	268.76365385868814	268.6443889104914	270.91299347481095	270.7823192737737	269.97173615945894	269.85121398342443	268.2776150372744	268.15481438777124
0.0	75.0	253.95022522531673	250.08764075058625	253.93346556490772	250.0529926722182	254.2112517357699	249.46311733197905	253.87864841967007	250.26666567659808	254.43330895674836	249.34866384417623	254.03155067082918	249.35425972548867	254.39158225959915	251.0638222105971	254.11229789184569	249.76605564657393	254.3417298505455	250.17101961685697	254.46864065293036	249.4379399483941
0.0	76.0	291.36729430860623	269.81495315661186	291.77657706192775	268.39378084414284	291.68180929704835	266.72225714395756	290.7137624591698	270.1427500270763	291.09104458560256	270.7423256275997	290.74752935308805	269.4379661275896	291.5838196243623	266.7631215027388	292.1195448648471	268.73047895479937	291.44669314654124	270.4451573460511	291.3526022319479	266.7933950247709
0.0	77.0	261.206416067634	250.90775049952876	261.19814070473547	249.9884315156144	261.0688638858051	250.02334068899046	261.1765375384491	251.12139743028143	261.18030355573813	251.84392296165353	261.21329784838434	252.29555378664116	261.1853268206189	252.02727083158436	261.22200510522754	249.79151380088416	261.2771374899857	250.43661234209267	261.26491579693004	249.46015191064407
0.0	78.0	256.0460032736718	248.06276794242973	254.79569118133566	248.48783686277733	255.91479981842912	247.97053563421426	255.17402484407364	249.9629749295469	255.40021540031137	250.10005467175156	255.29198176401488	251.15191878322892	254.68894111640222	250.4634874596423	255.23523650418403	248.53925185516283	254.79827694518485	249.25200826429167	256.01130727755077	248.16499417016763
0.0	79.0	252.13395155408472	250.6591739386421	252.12886597705074	250.36206647222883	253.05444346224215	252.94241108057182	252.50053926430778	252.36195581485208	254.1022503810683	253.95802376592152	252.34004132469875	251.84353370802253	252.594694203743	252.47401637449667	253.69687703144618	253.5779242057047	253.04822776385188	252.93482159383663	253.60918741200814	253.5058647276339
0.0	80.0	275.6052170326316	253.85950886323207	273.184060477609	256.0676924532488	274.927463485503	254.27136747094454	274.27788705261906	254.47069893012613	275.7077873988135	254.59271964498026	275.33658000788216	254.8990855955669	275.70316605844494	253.44540047047056	275.0691932849558	253.79658674336392	275.19431930781866	254.20869100848876	273.42073415522583	254.07178981263203
0.0	81.0	281.12020475316996	260.7018187955081	280.18878327149986	260.1281568930688	282.1757099939602	261.0015261651825	281.895877339302	260.48672440402623	282.8386208142453	260.4031872072076	283.6416858335087	259.6802860580473	280.8141705963244	260.1250119142644	283.58233193352373	260.72244733413254	280.9398963640856	260.0068609167518	280.92098219647175	259.56310772419874
0.0	82.0	286.6581652580534	249.3789023169867	286.3258269320859	251.04998162352945	283.88427132034366	248.34675164241338	285.8124746203823	249.59717606506447	284.92299312710935	249.2568663792061	286.7558580123017	249.75535427803612	286.349584630742	250.48976106835852	286.2940536595439	247.86007855183604	285.86029071508125	251.85261464725596	286.2575644918192	250.73357677133893
0.0	83.0	282.1299121367051	251.10259297622085	280.48514946897376	247.47901296401983	285.87213307460826	248.36459228167033	287.16106693384233	250.2853634149867	282.21323835930076	247.97441965532755	287.0293225074046	248.29935600807923	286.119580658301	251.3390857466832	286.16160354686093	247.61128445953804	286.74093010151427	248.785108732638	280.06272173858883	248.3987944641653
0.0	84.0	291.5339791105446	281.9485371658245	288.29566200622367	282.92984586780403	291.84330751489347	282.18832946054675	290.8134053829965	281.9360565057639	289.31682899224586	284.37171628061105	290.84790207281657	282.8266581126614	291.29213776877657	282.2001036580661	291.75376259573244	281.99134737592937	291.0326349400733	282.8935184036426	290.48951508398505	283.7755097945433
0.0	85.0	232.93856827956503	229.97361722702638	233.32269472291557	230.61887669708813	232.92046789736588	230.44313748356254	230.94416452073034	228.2584995444077	232.6403975779289	229.55573169906125	232.16790437539183	229.34910375143326	230.89364953624667	228.369098414791	235.71902020627397	233.22275015755147	235.2466559628542	232.8137323461136	229.86874716318704	227.34872838999635
0.0	86.0	254.25734391870603	235.74850843381768	254.25533786538918	235.24400527016363	254.31668938859465	235.41539336074308	254.31512567285014	234.59282990557014	254.28289205041648	236.4042490886741	254.2829452968243	236.44736905290534	254.21661814272224	237.23737326868348	254.30249269011898	234.31525810932123	254.3366084161618	236.04530250554689	254.2273558543671	235.0976556876643
0.0	87.0	239.90924657497038	238.80421979616577	240.12398292346398	238.5749325430563	237.7255885204847	235.07158148858997	238.79010485538154	237.03258398578285	241.69334101477915	240.3076158767239	241.4110037569016	239.60472069818073	239.7578580968313	238.58404793286908	238.80097573801885	236.59900168582448	241.45962190590873	239.9173776761689	239.15228781484134	237.94832980524677
0.0	88.0	207.25262742799748	201.8723668761269	208.8276196222775	202.6324404174373	211.35592667329104	203.94417806792728	211.53719942846124	200.0134527641253	211.22809192253672	206.27943548851846	211.84891179729277	202.91837331103426	206.01906085716936	200.70919409227022	209.36211647390436	203.56082239815726	213.21870023750444	200.70010916674153	202.26526613325163	201.17801816043863
0.0	89.0	292.0371714682085	281.7595400180753	291.8322381420457	282.27999703463445	290.59878325119814	283.11784455361015	289.41221504249353	284.4478352712937	290.17229467210916	283.0829723350056	290.691346919704	283.31681187200724	291.64813839037765	281.57100177363793	287.96856900286764	283.01918841727013	291.234828822748	281.6892368042807	287.88224003311325	282.4614603497924
0.0	90.0	288.57606185804315	271.82596539585893	290.02293882682255	269.64663175905036	288.40553301182376	271.9041736886625	289.6493397108502	267.1314876502818	285.1776525712023	270.13596598185234	290.9240012114948	268.3963088660282	289.8060473970137	270.3235467283754	291.91459270314317	267.8794532247873	290.25641155491684	268.0178294033242	290.1372165369439	271.5418002111906
0.0	91.0	240.89172785021844	205.79336209514923	241.31384971058787	202.4821311734482	241.71353394201037	202.36207322437934	242.02392851653556	204.36122957809923	242.3694760241552	201.90739060515813	242.34107460563902	201.2968375503105	242.13661783988417	204.00158007146612	241.40766814905996	201.75244109635423	241.9558252827244	202.4826939639392	241.7249433619814	202.0420470924498
0.0	92.0	267.95626190194986	249.07789419633008	266.5308589825102	248.38858358096502	266.4283236956045	248.60400685847338	266.5352322098319	249.8191658325801	266.5222872595037	248.3703742038492	267.320859223578	248.32144392307163	267.67870542806156	251.5326616112528	267.49577489330454	248.06794203588697	267.87445061319704	248.9255519905915	267.26017947809606	247.39841296904999
0.0	93.0	299.05312057021985	293.2083345708014	298.7830556022671	292.91614566419537	299.1635687895848	292.46959315445366	299.09217931758576	293.4852182427991	298.9148208400205	292.59492052203535	298.1080804005354	294.2074520594651	298.6906544296911	294.451311422609	299.0765186200827	292.4821275759844	299.1399016790526	292.609980454161	297.69404473008495	293.3072698661894
0.0	94.0	297.80524035412253	297.3360053516254	296.6276012357095	296.1272254136823	297.8219295093937	297.2797752500832	293.7142787844491	293.1826742015969	295.78171734950877	295.2517306954613	296.27706506375426	295.7049425415957	298.99641107764256	298.50644416929185	295.925329199068	295.39370482794305	295.2815266627071	294.58515065829926	298.13561320636495	297.67156281492845
0.0	95.0	274.493518292378	263.4831883157965	276.6006019615691	264.07174518722906	275.44057706617895	264.8252774842488	275.18886612157087	266.0674949885044	276.1002334488815	267.559339183793	274.0337533429599	264.1693105537762	275.19966188861935	270.89036975134877	275.90261614860805	264.8339479032461	274.322579753444	264.4726073607602	275.9234849291003	267.17540229776
0.0	96.0	223.47603831326418	209.14107167047717	220.455731112111	208.50845822550582	225.2054760234381	215.44991206502647	225.72797597193204	208.24821435391965	226.42455631520275	208.17203776633463	230.03186699355805	216.24642731666535	229.7814919881825	210.59195398838636	216.86269958547211	207.5600651850843	218.70867355331632	213.70333652803484	226.7957348520579	214.46540754513916
0.0	97.0	248.52414948863645	239.76712524964472	248.86256964341345	235.95106768598703	248.9312906904877	236.2993455907883	248.31942985928046	235.9197940863088	247.76457381604112	240.7135756246106	247.42882196116122	237.8966149323288	248.41229215755862	235.8586384481494	248.02475745548747	234.24690958376755	247.33931548150957	239.0929982589813	248.9196441688315	238.28690656080738
0.0	98.0	276.4085717837859	275.16534022260794	277.44945638679104	276.21128538200134	276.30210820218497	275.0446320365324	273.68343330912484	273.05203529004416	283.40268489361335	282.4211367237009	278.4110770479994	276.9276106981156	283.14655265252554	282.17190185124616	278.2753052540087	276.94975955490935	281.7448446130173	280.48364194800865	281.82896382075216	280.6445814696245
0.0	99.0	239.14605945263915	238.33316873782263	239.2090756252027	237.78344818624518	238.6086820804106	236.59466426944175	238.4663189555714	236.33673606630222	237.82057138755312	236.0378854728822	239.4869008145668	238.20457238399302	239.9487456142598	238.67646543034604	239.1252840730032	237.2209080811146	239.76240630138267	238.57470966957126	239.67434273821002	238.4351970581172
0.0	100.0	253.77288861030922	253.65997165133618	252.83955622035793	252.7214210967116	252.52555649855435	252.39728036537213	252.4400237062622	252.25958576184362	253.24913236486452	253.13682949618016	253.49118449871375	253.39011608017657	252.60713165310187	252.48475405104395	253.23036523801912	253.11252816097448	252.7825270681553	252.65937675017761	253.50965475417962	253.40777160250536
0.0	101.0	277.4224143861907	275.9719851121864	278.38705033512696	277.10369405664943	276.0200190791087	274.80033704064635	279.0704713271258	277.71472129019645	282.97533872286493	281.93208177945564	283.1629228156295	282.06364522551945	277.45549573206245	276.24538027064347	279.06111009446744	277.626332352121	281.37379232487314	279.99550889134724	275.3270287789775	274.2674735387045
0.0	102.0	239.04384637599213	238.19613952287017	239.3004266640785	237.7160277967165	237.94896695430805	235.12716308932121	240.01671917749243	238.10133945765617	237.86754703485687	236.2202175870396	240.0459247265209	238.67674256833592	239.39928260165743	238.38911853995043	239.22887943881744	237.37904381695273	239.41096016013847	238.3427458592925	237.93313634993308	235.77397974425503
0.0	103.0	262.8142302288685	261.33141867481044	261.4589472283191	260.14413927204896	262.4203512778212	261.00746703320857	260.5738901235004	259.61317613614904	262.72014406191283	261.2948683589716	262.17984468435486	260.7323485527566	261.0210667040024	259.8746638346377	263.87745346270293	262.62059820166843	263.64402635703067	262.3144654120434	263.4654440098604	262.0772888016778
0.0	104.0	298.55899811019657	292.59128672732595	298.8678901957242	293.3740842571763	298.89038992125904	292.8460674858891	299.02691811046	293.6116385625264	299.0387701305943	292.70382946639216	299.0424239316444	293.4842275361756	298.85751092901364	293.6201743429411	299.0610847117856	293.7219636977504	298.47713582035885	292.62691000437724	298.78704238225214	293.54180496720653
0.0	105.0	265.4948880061251	264.71851792558004	265.75200747523303	265.08042252971194	266.9412046847778	266.6964525010911	266.3702520627215	265.92075599339233	266.12804242441865	265.6778322898255	265.0836937684739	263.71260452367653	265.7712911483614	265.19985379322276	266.0765284818597	265.56155135720394	265.073020949711	263.7074043089567	266.1178944821147	265.62409312848365
0.0	106.0	275.4337168353155	274.2963819788843	279.83500964246633	278.6824582242813	275.7171652840531	274.5520661318943	279.92695762925615	278.5354300990369	277.22187248076295	275.7581579689717	274.9134145839679	273.82426655817676	282.2232942755414	281.0270522205618	280.23689688163057	278.75679570098026	280.9708675131835	279.6162371158999	283.70533064242676	282.84997087662765
0.0	107.0	260.2077835764614	252.18476477149454	260.6648772946017	251.2366636465778	260.58302116467473	252.17777616399616	260.4694617674229	252.34158645172323	260.61565577420424	251.70576460736993	260.6340030766544	252.6625363169879	260.2916264244535	251.99089747501213	260.4800882406652	252.3928214702389	260.67974955713504	250.75962841032077	259.9393642042106	250.93891042942496
0.0	108.0	243.56574419174967	236.2358409083678	242.10404669422945	237.6429753742721	242.69005826207456	234.69735314799922	241.098362373671	235.36099304413614	242.46457945897126	235.78867782478292	242.55306827229953	237.52079299292356	240.4746680018993	237.16826958052613	243.1998458290831	234.30712374043273	241.06024102307885	236.72987226716944	243.02658194739143	235.86221660169264
0.0	109.0	235.52375863744658	233.05999807556938	232.67752568205168	229.84920907921816	235.98808482303573	233.95144509446018	231.1288405555609	228.44357823137054	236.35432101300685	234.81842881527996	232.59659401006564	229.71823762174947	229.0238457062698	226.9853357808551	233.55263698324416	230.8323198503997	229.78509465892262	227.25687911608242	230.74396382981422	228.03981933408485
0.0	110.0	274.64795931945264	273.6801738322665	278.8887696422342	277.7354577290997	283.67075936292514	282.7660279403959	275.66249564851523	274.5000758853937	283.1909531790646	282.14330809033237	281.4849397856462	280.11574300243115	283.2519871465157	282.28033667278254	283.04237940029867	282.02109254017165	282.5446528395159	281.3103441800623	283.0581794973742	281.9791101713487
0.0	111.0	285.24187789596687	267.17672246755853	279.61246677623694	264.43406279742146	280.19851881169257	264.7568312646608	282.179648670334	265.14510072091815	278.5675598605211	264.32018929176337	283.79162879611243	263.6210338684819	283.6662447453818	268.77420778315434	286.81470052721073	264.4531959705308	278.67489756981144	265.02605488354413	285.4381915495242	263.80264553090444
0.0	112.0	239.1608009360143	238.35299019529813	239.43224923721692	237.77967168683065	239.42586505460616	237.90527189713387	238.37927747436808	236.12927404432628	239.32351651769667	238.31708547738995	239.85131727514997	238.4627719172077	238.7953316530373	237.73900200066802	238.1986753682026	235.37926294880475	239.9182341882799	238.81492859577725	237.9280215462946	235.96485386896313
0.0	113.0	243.58209170628683	209.9555658484168	243.52780668332773	209.2007035971578	243.17381709006767	209.04218624535258	243.2086060287379	209.0604834122731	242.3302255259709	209.25985404851033	241.59014236382546	210.05136519594186	243.03781801225497	210.68096221079688	241.47235565033478	208.4598906844831	243.15859318423264	209.01442568362287	243.5943368694609	209.9417604905124
0.0	114.0	237.4886103116719	236.11409027206312	239.6272028356862	238.26213195162026	239.79253041458423	238.14266977502587	238.7427153696619	236.51354557013255	239.2104540134622	238.21473462086007	238.25070227406204	236.56177116079056	237.5461117408258	236.16926120817965	238.74549481006557	236.37955301173952	238.85158608723145	237.54490711062186	237.85999742664376	235.73187387592606
0.0	115.0	281.6661488781571	273.10658207849724	281.4833535970792	272.57720330473035	282.873100854032	276.23062158719375	277.3921287656586	272.932072060492	283.5082246973044	274.5880852023598	281.7057811667274	274.4444912366743	284.5141517613202	276.8961642531338	282.3909689282921	279.76736912298696	280.52330574640115	275.5462857725818	275.5900146035593	273.7187793782345
0.0	116.0	274.32798045942184	253.69229783197738	273.7633614637881	253.77760159463332	275.1052247466715	253.60156821439082	269.6564566216009	253.58448072838726	270.1433184878621	254.29832206434023	274.2336166244025	255.27349364211804	269.3086323009717	254.47360833820238	268.7494399598651	251.57210454384114	274.59856001948447	253.13616415811055	273.6607548939878	255.89452863152925
0.0	117.0	282.09075746208805	274.6560311140033	280.30143993422666	276.21399550120816	281.8972146524817	273.40762368125974	280.93896743892253	272.85376048602933	280.5202021653342	276.2959650000392	282.71436283196886	275.88811274443276	281.8199782735541	273.2011602683604	281.11511143498126	273.2659749408463	282.07546557788714	273.20918467137216	283.9809457242481	275.05475467085273
0.0	118.0	234.44377236527822	202.1095225056028	236.03311826022386	199.8612530270642	239.14939248723337	203.07661934830992	235.5447717263406	201.9919678970682	236.01050615526563	205.29841130289353	233.85206513087928	203.7217867394328	231.87226617486797	202.75294687756102	240.32575544762037	200.50392449587588	238.40833194066505	202.09656556102706	237.50772364243414	206.23213762760136
0.0	119.0	267.79410133441036	248.61926007001153	267.36348409971777	249.4451652836006	266.11289500798824	248.54296077276481	266.75456636620777	248.60746034911344	267.0334841744051	250.60642477228487	267.8026111455083	247.12872592951507	267.3825839704574	251.08892050718325	267.0310209771885	247.57203654959307	268.3012397099245	249.19138794666782	265.82308705803274	247.6920174538429
0.0	120.0	211.95492314405809	210.14464575528737	217.55955885697242	215.82504721179995	226.0193721373256	223.69564011187083	217.40326335162518	215.58721172584328	220.4134649455225	218.57961131616614	227.68748340154696	224.74409677392094	214.0096000737638	212.37376759258336	216.70684159258423	214.84270584380255	212.74173166081616	211.15611600308426	225.85977446673056	223.36778447510852
0.0	121.0	211.77053700300377	210.06451353347887	218.09669887306126	216.37707484105835	214.3343412594431	212.63610619886148	217.84250491705407	216.10480755044262	222.5443501978242	220.63177798504123	215.07978195434836	213.42266788792668	221.7549440191934	220.15468727435737	214.4597365855101	212.77285912498365	220.3928911930488	218.61866643233543	225.71531650850946	223.3601325588289
