# Supplementary material for: Multiple drivers and lineage-specific insect extinctions during the Permo–Triassic
Source: Nat Commun. 2022 Dec 6;13:7512. doi: 10.1038/s41467-022-35284-4 (PMC9726944; doi:10.1038/s41467-022-35284-4)
Supplement: Supplementary file 7 — Source Data [file 41467_2022_35284_MOESM7_ESM.zip › Source_Data/Figure4_SupplementaryFigure24_Tables_12-13/Herbivores_ltt.txt]

time	diversity	m_div	M_div
0.0	2.0	2	2
0.10004343038286972	2.0	2	2
0.20008686076573945	2.0	2	2
0.3001302911486092	2.0	2	2
0.4001737215314789	2.0	2	2
0.5002171519143486	2.0	2	2
0.6002605822972183	2.0	2	2
0.7003040126800881	2.0	2	2
0.8003474430629578	2.0	2	2
0.9003908734458275	2.0	2	2
1.0004343038286971	2.0	2	2
1.100477734211567	2.0	2	2
1.2005211645944367	2.0	2	2
1.3005645949773064	2.0	2	2
1.4006080253601763	2.0	2	2
1.500651455743046	2.0	2	2
1.6006948861259156	2.0	2	2
1.7007383165087853	2.0	2	2
1.800781746891655	2.0	2	2
1.9008251772745248	2.0	2	2
2.0008686076573943	2.0	2	2
2.1009120380402644	2.0	2	2
2.200955468423134	2.0	2	2
2.3009988988060037	2.0	2	2
2.4010423291888734	2.0	2	2
2.501085759571743	2.0	2	2
2.6011291899546127	2.0	2	2
2.7011726203374824	2.0	2	2
2.8012160507203525	2.0	2	2
2.901259481103222	2.0	2	2
3.001302911486092	2.0	2	2
3.1013463418689615	2.0	2	2
3.201389772251831	2.0	2	2
3.301433202634701	2.0	2	2
3.4014766330175705	2.0	2	2
3.50152006340044	2.0	2	2
3.60156349378331	2.0	2	2
3.70160692416618	2.0	2	2
3.8016503545490496	2.0	2	2
3.9016937849319193	2.0	2	2
4.0017372153147885	2.0	2	2
4.101780645697659	2.0	2	2
4.201824076080529	2.0	2	2
4.301867506463398	2.0	2	2
4.401910936846268	2.0	2	2
4.501954367229137	2.0	2	2
4.6019977976120074	2.0	2	2
4.702041227994877	2.0	2	2
4.802084658377747	2.0	2	2
4.902128088760617	2.0	2	2
5.002171519143486	2.0	2	2
5.102214949526356	2.0	2	2
5.2022583799092255	2.0	2	2
5.302301810292096	2.0	2	2
5.402345240674965	2.0	2	2
5.502388671057835	2.0	2	2
5.602432101440705	2.0	2	2
5.702475531823574	2.0	2	2
5.802518962206444	2.0	2	2
5.902562392589314	2.0	2	2
6.002605822972184	2.0	2	2
6.102649253355053	2.0	2	2
6.202692683737923	2.0	2	2
6.302736114120792	2.0	2	2
6.402779544503662	2.0	2	2
6.5028229748865325	2.0	2	2
6.602866405269402	2.0	2	2
6.702909835652272	2.0	2	2
6.802953266035141	2.0	2	2
6.902996696418011	2.0	2	2
7.00304012680088	2.0	2	2
7.1030835571837505	2.0	2	2
7.20312698756662	2.0	2	2
7.30317041794949	2.0	2	2
7.40321384833236	2.0	2	2
7.503257278715229	2.0	2	2
7.603300709098099	2.0	2	2
7.7033441394809685	2.0	2	2
7.803387569863839	2.0	2	2
7.903431000246708	2.0	2	2
8.003474430629577	2.0	2	2
8.103517861012447	2.0	2	2
8.203561291395317	2.0	2	2
8.303604721778187	2.0	2	2
8.403648152161058	2.0	2	2
8.503691582543926	2.0	2	2
8.603735012926796	2.0	2	2
8.703778443309666	2.0	2	2
8.803821873692536	2.0	2	2
8.903865304075406	2.0	2	2
9.003908734458275	2.0	2	2
9.103952164841145	2.0	2	2
9.203995595224015	2.0	2	2
9.304039025606885	2.0	2	2
9.404082455989753	2.0	2	2
9.504125886372623	2.0	2	2
9.604169316755494	2.0	2	2
9.704212747138364	2.0	2	2
9.804256177521234	2.0	2	2
9.904299607904102	2.0	2	2
10.004343038286972	2.0	2	2
10.104386468669842	2.0	2	2
10.204429899052712	2.0	2	2
10.30447332943558	2.0	2	2
10.404516759818451	2.0	2	2
10.504560190201321	2.0	2	2
10.604603620584191	2.0	2	2
10.704647050967061	2.0	2	2
10.80469048134993	2.0	2	2
10.9047339117328	2.0	2	2
11.00477734211567	2.0	2	2
11.10482077249854	2.0	2	2
11.20486420288141	2.0	2	2
11.304907633264278	2.0	2	2
11.404951063647149	2.0	2	2
11.504994494030019	2.0	2	2
11.605037924412889	2.0	2	2
11.705081354795757	2.0	2	2
11.805124785178627	2.0	2	2
11.905168215561497	2.0	2	2
12.005211645944367	2.0	2	2
12.105255076327238	2.0	2	2
12.205298506710106	2.0	2	2
12.305341937092976	2.0	2	2
12.405385367475846	2.0	2	2
12.505428797858716	2.0	2	2
12.605472228241585	2.0	2	2
12.705515658624455	2.0	2	2
12.805559089007325	2.0	2	2
12.905602519390195	2.0	2	2
13.005645949773065	2.0	2	2
13.105689380155933	2.0	2	2
13.205732810538803	2.0	2	2
13.305776240921674	2.0	2	2
13.405819671304544	2.0	2	2
13.505863101687412	2.0	2	2
13.605906532070282	2.0	2	2
13.705949962453152	2.0	2	2
13.805993392836022	2.0	2	2
13.906036823218892	2.0	2	2
14.00608025360176	2.0	2	2
14.106123683984631	2.0	2	2
14.206167114367501	2.0	2	2
14.306210544750371	2.0	2	2
14.40625397513324	2.0	2	2
14.50629740551611	2.0	2	2
14.60634083589898	2.0	2	2
14.70638426628185	2.0	2	2
14.80642769666472	2.0	2	2
14.906471127047588	2.0	2	2
15.006514557430458	2.0	2	2
15.106557987813328	2.0	2	2
15.206601418196199	2.0	2	2
15.306644848579069	2.0	2	2
15.406688278961937	2.0	2	2
15.506731709344807	2.0	2	2
15.606775139727677	2.0	2	2
15.706818570110547	2.0	2	2
15.806862000493416	2.0	2	2
15.906905430876286	2.0	2	2
16.006948861259154	2.0	2	2
16.106992291642026	2.0	2	2
16.207035722024894	2.0	2	2
16.307079152407766	2.0	2	2
16.407122582790635	2.0	2	2
16.507166013173503	2.0	2	2
16.607209443556375	2.0	2	2
16.707252873939243	2.0	2	2
16.807296304322115	2.0	2	2
16.907339734704983	2.0	2	2
17.00738316508785	2.0	2	2
17.107426595470724	2.0	2	2
17.207470025853592	2.0	2	2
17.307513456236464	2.0	2	2
17.407556886619332	2.0	2	2
17.5076003170022	2.0	2	2
17.607643747385072	2.0	2	2
17.70768717776794	2.0	2	2
17.807730608150813	2.0	2	2
17.90777403853368	2.0	2	2
18.00781746891655	2.0	2	2
18.10786089929942	2.0	2	2
18.20790432968229	2.0	2	2
18.307947760065158	2.0	2	2
18.40799119044803	2.0	2	2
18.508034620830898	2.0	2	2
18.60807805121377	2.0	2	2
18.70812148159664	2.0	2	2
18.808164911979507	2.0	2	2
18.90820834236238	2.0	2	2
19.008251772745247	2.0	2	2
19.10829520312812	2.0	2	2
19.208338633510987	2.0	2	2
19.308382063893855	2.0	2	2
19.408425494276727	2.0	2	2
19.508468924659596	2.0	2	2
19.608512355042468	2.0	2	2
19.708555785425336	2.0	2	2
19.808599215808204	2.0	2	2
19.908642646191076	2.0	2	2
20.008686076573944	2.0	2	2
20.108729506956816	2.0	2	2
20.208772937339685	2.0	2	2
20.308816367722553	2.0	2	2
20.408859798105425	2.0	2	2
20.508903228488293	2.0	2	2
20.60894665887116	2.0	2	2
20.708990089254034	2.0	2	2
20.809033519636902	2.0	2	2
20.909076950019774	2.0	2	2
21.009120380402642	2.0	2	2
21.10916381078551	2.0	2	2
21.209207241168382	2.0	2	2
21.30925067155125	2.0	2	2
21.409294101934123	2.0	2	2
21.50933753231699	2.0	2	2
21.60938096269986	2.0	2	2
21.70942439308273	2.0	2	2
21.8094678234656	2.0	2	2
21.90951125384847	2.0	2	2
22.00955468423134	2.0	2	2
22.109598114614208	2.0	2	2
22.20964154499708	2.0	2	2
22.309684975379948	2.0	2	2
22.40972840576282	2.0	2	2
22.50977183614569	2.0	2	2
22.609815266528557	2.0	2	2
22.70985869691143	2.0	2	2
22.809902127294297	2.0	2	2
22.909945557677165	2.0	2	2
23.009988988060037	2.0	2	2
23.110032418442906	2.0	2	2
23.210075848825777	2.0	2	2
23.310119279208646	2.0	2	2
23.410162709591514	2.0	2	2
23.510206139974386	2.0	2	2
23.610249570357254	2.0	2	2
23.710293000740126	2.0	2	2
23.810336431122995	2.0	2	2
23.910379861505863	2.0	2	2
24.010423291888735	2.0	2	2
24.110466722271603	2.0	2	2
24.210510152654475	2.0	2	2
24.310553583037343	2.0	2	2
24.41059701342021	2.0	2	2
24.510640443803084	2.0	2	2
24.610683874185952	2.0	2	2
24.71072730456882	2.0	2	2
24.810770734951692	2.0	2	2
24.91081416533456	2.0	2	2
25.010857595717432	2.0	2	2
25.1109010261003	2.0	2	2
25.21094445648317	2.0	2	2
25.31098788686604	2.0	2	2
25.41103131724891	2.0	2	2
25.51107474763178	2.0	2	2
25.61111817801465	2.0	2	2
25.711161608397518	2.0	2	2
25.81120503878039	2.0	2	2
25.911248469163258	2.0	2	2
26.01129189954613	2.0	2	2
26.111335329929	2.0	2	2
26.211378760311867	2.0	2	2
26.31142219069474	2.0	2	2
26.411465621077607	2.0	2	2
26.51150905146048	2.0	2	2
26.611552481843347	2.0	2	2
26.711595912226215	2.0	2	2
26.811639342609087	2.0	2	2
26.911682772991956	2.0	2	2
27.011726203374824	2.0	2	2
27.111769633757696	2.0	2	2
27.211813064140564	2.0	2	2
27.311856494523436	2.0	2	2
27.411899924906304	2.0	2	2
27.511943355289173	2.0	2	2
27.611986785672045	2.0	2	2
27.712030216054913	2.0	2	2
27.812073646437785	2.0	2	2
27.912117076820653	2.0	2	2
28.01216050720352	2.0	2	2
28.112203937586393	2.0	2	2
28.212247367969262	2.0	2	2
28.312290798352134	2.0	2	2
28.412334228735002	2.0	2	2
28.51237765911787	2.0	2	2
28.612421089500742	2.0	2	2
28.71246451988361	2.0	2	2
28.81250795026648	2.0	2	2
28.91255138064935	2.0	2	2
29.01259481103222	2.0	2	2
29.11263824141509	2.0	2	2
29.21268167179796	2.0	2	2
29.312725102180828	2.0	2	2
29.4127685325637	2.0	2	2
29.512811962946568	2.0	2	2
29.61285539332944	2.0	2	2
29.712898823712308	2.0	2	2
29.812942254095177	2.0	2	2
29.91298568447805	2.0	2	2
30.013029114860917	2.0	2	2
30.11307254524379	2.0	2	2
30.213115975626657	2.0	2	2
30.313159406009525	2.0	2	2
30.413202836392397	2.0	2	2
30.513246266775266	2.0	2	2
30.613289697158137	2.0	2	2
30.713333127541006	2.0	2	2
30.813376557923874	2.0	2	2
30.913419988306746	2.0	2	2
31.013463418689614	2.0	2	2
31.113506849072483	2.0	2	2
31.213550279455355	2.0	2	2
31.313593709838223	2.0	2	2
31.413637140221095	2.0	2	2
31.513680570603963	2.0	2	2
31.61372400098683	2.0	2	2
31.713767431369703	2.0	2	2
31.81381086175257	2.0	2	2
31.913854292135444	2.0	2	2
32.01389772251831	2.0	2	2
32.113941152901184	2.0	2	2
32.21398458328405	2.0	2	2
32.31402801366692	2.0	2	2
32.41407144404979	2.0	2	2
32.51411487443266	2.0	2	2
32.61415830481553	2.0	2	2
32.7142017351984	2.0	2	2
32.81424516558127	2.0	2	2
32.91428859596414	2.0	2	2
33.014332026347006	2.0	2	2
33.11437545672988	2.0	2	2
33.21441888711275	2.0	2	2
33.31446231749562	2.0	2	2
33.414505747878486	2.0	2	2
33.514549178261355	2.0	2	2
33.61459260864423	2.0	2	2
33.7146360390271	2.0	2	2
33.81467946940997	2.0	2	2
33.914722899792835	2.0	2	2
34.0147663301757	2.0	2	2
34.11480976055858	2.0	2	2
34.21485319094145	2.0	2	2
34.314896621324316	2.0	2	2
34.414940051707184	2.0	2	2
34.51498348209005	2.0	2	2
34.61502691247293	2.0	2	2
34.715070342855796	2.0	2	2
34.815113773238664	2.0	2	2
34.91515720362153	2.0	2	2
35.0152006340044	2.0	2	2
35.11524406438728	2.0	2	2
35.215287494770145	2.0	2	2
35.31533092515301	2.0	2	2
35.41537435553588	2.0	2	2
35.51541778591875	2.0	2	2
35.615461216301625	2.0	2	2
35.715504646684494	2.0	2	2
35.81554807706736	2.0	2	2
35.91559150745023	2.0	2	2
36.0156349378331	2.0	2	2
36.115678368215974	2.0	2	2
36.21572179859884	2.0	2	2
36.31576522898171	2.0	2	2
36.41580865936458	2.0	2	2
36.51585208974745	2.0	2	2
36.615895520130316	2.0	2	2
36.71593895051319	2.0	2	2
36.81598238089606	2.0	2	2
36.91602581127893	2.0	2	2
37.016069241661796	2.0	2	2
37.116112672044665	2.0	2	2
37.21615610242754	2.0	2	2
37.31619953281041	2.0	2	2
37.41624296319328	2.0	2	2
37.516286393576145	2.0	2	2
37.61632982395901	2.0	2	2
37.71637325434189	2.0	2	2
37.81641668472476	2.0	2	2
37.916460115107625	2.0	2	2
38.016503545490494	2.0	2	2
38.11654697587336	2.0	2	2
38.21659040625624	2.0	2	2
38.316633836639106	2.0	2	2
38.416677267021974	2.0	2	2
38.51672069740484	2.0	2	2
38.61676412778771	2.0	2	2
38.716807558170586	2.0	2	2
38.816850988553455	2.0	2	2
38.91689441893632	2.0	2	2
39.01693784931919	2.0	2	2
39.11698127970206	2.0	2	2
39.217024710084935	2.0	2	2
39.3170681404678	2.0	2	2
39.41711157085067	2.0	2	2
39.51715500123354	2.0	2	2
39.61719843161641	2.0	2	2
39.717241861999284	2.0	2	2
39.81728529238215	2.0	2	2
39.91732872276502	2.0	2	2
40.01737215314789	2.0	2	2
40.11741558353076	2.0	2	2
40.21745901391363	2.0	2	2
40.3175024442965	2.0	2	2
40.41754587467937	2.0	2	2
40.51758930506224	2.0	2	2
40.617632735445106	2.0	2	2
40.717676165827974	2.0	2	2
40.81771959621085	2.0	2	2
40.91776302659372	2.0	2	2
41.01780645697659	2.0	2	2
41.117849887359455	2.0	2	2
41.21789331774232	2.0	2	2
41.3179367481252	2.0	2	2
41.41798017850807	2.0	2	2
41.518023608890935	2.0	2	2
41.618067039273804	2.0	2	2
41.71811046965667	2.0	2	2
41.81815390003955	2.0	2	2
41.918197330422416	2.0	2	2
42.018240760805284	2.0	2	2
42.11828419118815	2.0	2	2
42.21832762157102	2.0	2	2
42.318371051953896	2.0	2	2
42.418414482336765	2.0	2	2
42.51845791271963	2.0	2	2
42.6185013431025	2.0	2	2
42.71854477348537	2.0	2	2
42.818588203868245	2.0	2	2
42.91863163425111	2.0	2	2
43.01867506463398	2.0	2	2
43.11871849501685	2.0	2	2
43.21876192539972	2.0	2	2
43.318805355782594	2.0	2	2
43.41884878616546	2.0	2	2
43.51889221654833	2.0	2	2
43.6189356469312	2.0	2	2
43.71897907731407	2.0	2	2
43.81902250769694	2.0	2	2
43.91906593807981	2.0	2	2
44.01910936846268	2.0	2	2
44.11915279884555	2.0	2	2
44.219196229228416	2.0	2	2
44.31923965961129	2.0	2	2
44.41928308999416	2.0	2	2
44.51932652037703	2.0	2	2
44.619369950759896	2.0	2	2
44.719413381142765	2.0	2	2
44.81945681152564	2.0	2	2
44.91950024190851	2.0	2	2
45.01954367229138	2.0	2	2
45.119587102674245	2.0	2	2
45.219630533057114	2.0	2	2
45.31967396343998	2.0	2	2
45.41971739382286	2.0	2	2
45.519760824205726	2.0	2	2
45.619804254588594	2.0	2	2
45.71984768497146	2.0	2	2
45.81989111535433	2.0	2	2
45.919934545737206	2.0	2	2
46.019977976120074	2.0	2	2
46.12002140650294	2.0	2	2
46.22006483688581	2.0	2	2
46.32010826726868	2.0	2	2
46.420151697651555	2.0	2	2
46.52019512803442	2.0	2	2
46.62023855841729	2.0	2	2
46.72028198880016	2.0	2	2
46.82032541918303	2.0	2	2
46.920368849565904	2.0	2	2
47.02041227994877	2.0	2	2
47.12045571033164	2.0	2	2
47.22049914071451	2.0	2	2
47.32054257109738	2.0	2	2
47.42058600148025	2.0	2	2
47.52062943186312	2.0	2	2
47.62067286224599	2.0	2	2
47.72071629262886	2.0	2	2
47.820759723011726	2.0	2	2
47.9208031533946	2.0	2	2
48.02084658377747	2.0	2	2
48.12089001416034	2.0	2	2
48.220933444543206	2.0	2	2
48.320976874926075	2.0	2	2
48.42102030530895	2.0	2	2
48.52106373569182	2.0	2	2
48.62110716607469	2.0	2	2
48.721150596457555	2.0	2	2
48.82119402684042	2.0	2	2
48.9212374572233	2.0	2	2
49.02128088760617	2.0	2	2
49.121324317989036	2.0	2	2
49.221367748371904	2.0	2	2
49.32141117875477	2.0	2	2
49.42145460913764	2.0	2	2
49.521498039520516	2.0	2	2
49.621541469903384	2.0	2	2
49.72158490028625	2.0	2	2
49.82162833066912	2.0	2	2
49.92167176105199	2.0	2	2
50.021715191434865	2.0	2	2
50.12175862181773	2.0	2	2
50.2218020522006	2.0	2	2
50.32184548258347	2.0	2	2
50.42188891296634	2.0	2	2
50.521932343349214	2.0	2	2
50.62197577373208	2.0	2	2
50.72201920411495	2.0	2	2
50.82206263449782	2.0	2	2
50.92210606488069	2.0	2	2
51.02214949526356	2.0	2	2
51.12219292564643	2.0	2	2
51.2222363560293	2.0	2	2
51.32227978641217	2.0	2	2
51.422323216795036	2.0	2	2
51.52236664717791	2.0	2	2
51.62241007756078	2.0	2	2
51.72245350794365	2.0	2	2
51.822496938326516	2.0	2	2
51.922540368709384	2.0	2	2
52.02258379909226	2.0	2	2
52.12262722947513	2.0	2	2
52.222670659858	2.0	2	2
52.322714090240865	2.0	2	2
52.42275752062373	2.0	2	2
52.52280095100661	2.0	2	2
52.62284438138948	2.0	2	2
52.722887811772345	2.0	2	2
52.822931242155214	2.0	2	2
52.92297467253808	2.0	2	2
53.02301810292096	2.0	2	2
53.123061533303826	2.0	2	2
53.223104963686694	2.0	2	2
53.32314839406956	2.0	2	2
53.42319182445243	2.0	2	2
53.5232352548353	2.0	2	2
53.623278685218175	2.0	2	2
53.72332211560104	2.0	2	2
53.82336554598391	2.0	2	2
53.92340897636678	2.0	2	2
54.02345240674965	2.0	2	2
54.12349583713252	2.0	2	2
54.22353926751539	2.0	2	2
54.32358269789826	2.0	2	2
54.42362612828113	2.0	2	2
54.523669558664	2.0	2	2
54.62371298904687	2.0	2	2
54.72375641942974	2.0	2	2
54.82379984981261	2.0	2	2
54.92384328019548	2.0	2	2
55.023886710578346	2.0	2	2
55.12393014096122	2.0	2	2
55.22397357134409	2.0	2	2
55.32401700172696	2.0	2	2
55.424060432109826	2.0	2	2
55.524103862492694	2.0	2	2
55.62414729287557	2.0	2	2
55.72419072325844	2.0	2	2
55.82423415364131	2.0	2	2
55.924277584024175	2.0	2	2
56.02432101440704	2.0	2	2
56.12436444478992	2.0	2	2
56.22440787517279	2.0	2	2
56.324451305555655	2.0	2	2
56.424494735938524	2.0	2	2
56.52453816632139	2.0	2	2
56.62458159670427	2.0	2	2
56.724625027087136	2.0	2	2
56.824668457470004	2.0	2	2
56.92471188785287	2.0	2	2
57.02475531823574	2.0	2	2
57.124798748618616	2.0	2	2
57.224842179001485	2.0	2	2
57.32488560938435	2.0	2	2
57.42492903976722	2.0	2	2
57.52497247015009	2.0	2	2
57.62501590053296	2.0	2	2
57.72505933091583	2.0	2	2
57.8251027612987	2.0	2	2
57.92514619168157	2.0	2	2
58.02518962206444	2.0	2	2
58.12523305244731	2.0	2	2
58.22527648283018	2.0	2	2
58.32531991321305	2.0	2	2
58.42536334359592	2.0	2	2
58.52540677397879	2.0	2	2
58.625450204361655	2.0	2	2
58.72549363474453	2.0	2	2
58.8255370651274	2.0	2	2
58.92558049551027	2.0	2	2
59.025623925893136	2.0	2	2
59.125667356276004	2.0	2	2
59.22571078665888	2.0	2	2
59.32575421704175	2.0	2	2
59.425797647424616	2.0	2	2
59.525841077807485	2.0	2	2
59.62588450819035	2.0	2	2
59.72592793857323	2.0	2	2
59.8259713689561	2.0	2	2
59.926014799338965	2.0	2	2
60.02605822972183	2.0	2	2
60.1261016601047	2.0	2	2
60.22614509048758	2.0	2	2
60.326188520870446	2.0	2	2
60.426231951253314	2.0	2	2
60.52627538163618	2.0	2	2
60.62631881201905	2.0	2	2
60.726362242401926	2.0	2	2
60.826405672784794	2.0	2	2
60.92644910316766	2.0	2	2
61.02649253355053	2.0	2	2
61.1265359639334	2.0	2	2
61.226579394316275	2.0	2	2
61.32662282469914	2.0	2	2
61.42666625508201	2.0	2	2
61.52670968546488	2.0	2	2
61.62675311584775	2.0	2	2
61.726796546230624	2.0	2	2
61.82683997661349	2.0	2	2
61.92688340699636	2.0	2	2
62.02692683737923	2.0	2	2
62.1269702677621	2.0	2	2
62.227013698144965	2.0	2	2
62.32705712852784	2.0	2	2
62.42710055891071	2.0	2	2
62.52714398929358	2.0	2	2
62.627187419676446	2.0	2	2
62.727230850059314	2.0	2	2
62.82727428044219	2.0	2	2
62.92731771082506	2.0	2	2
63.027361141207926	2.0	2	2
63.127404571590795	2.0	2	2
63.22744800197366	2.0	2	2
63.32749143235654	2.0	2	2
63.42753486273941	2.0	2	2
63.527578293122275	2.0	2	2
63.62762172350514	2.0	2	2
63.72766515388801	2.0	2	2
63.82770858427089	2.0	2	2
63.927752014653755	2.0	2	2
64.02779544503662	2.0	2	2
64.1278388754195	2.0	2	2
64.22788230580237	2.0	2	2
64.32792573618524	2.0	2	2
64.4279691665681	2.0	2	2
64.52801259695097	2.0	2	2
64.62805602733384	2.0	2	2
64.72809945771671	2.0	2	2
64.82814288809958	2.0	2	2
64.92818631848245	2.0	2	2
65.02822974886531	2.0	2	2
65.1282731792482	2.0	2	2
65.22831660963107	2.0	2	2
65.32836004001393	2.0	2	2
65.4284034703968	2.0	2	2
65.52844690077967	2.0	2	2
65.62849033116254	2.0	2	2
65.7285337615454	2.0	2	2
65.82857719192828	2.0	2	2
65.92862062231114	2.0	2	2
66.02866405269401	2.0	2	2
66.1287074830769	2.0	2	2
66.22875091345976	2.0	2	2
66.32879434384263	2.0	2	2
66.4288377742255	2.0	2	2
66.52888120460837	2.0	2	2
66.62892463499124	2.0	2	2
66.7289680653741	2.0	2	2
66.82901149575697	2.0	2	2
66.92905492613984	2.0	2	2
67.02909835652271	2.0	2	2
67.12914178690559	2.0	2	2
67.22918521728846	2.0	2	2
67.32922864767133	2.0	2	2
67.4292720780542	2.0	2	2
67.52931550843707	2.0	2	2
67.62935893881993	2.0	2	2
67.7294023692028	2.0	2	2
67.82944579958567	2.0	2	2
67.92948922996854	2.0	2	2
68.0295326603514	2.0	2	2
68.12957609073429	2.0	2	2
68.22961952111716	2.0	2	2
68.32966295150003	2.0	2	2
68.4297063818829	2.0	2	2
68.52974981226576	2.0	2	2
68.62979324264863	2.0	2	2
68.7298366730315	2.0	2	2
68.82988010341437	2.0	2	2
68.92992353379724	2.0	2	2
69.0299669641801	2.0	2	2
69.13001039456297	2.0	2	2
69.23005382494586	2.0	2	2
69.33009725532872	2.0	2	2
69.43014068571159	2.0	2	2
69.53018411609446	2.0	2	2
69.63022754647733	2.0	2	2
69.7302709768602	2.0	2	2
69.83031440724307	2.0	2	2
69.93035783762593	2.0	2	2
70.0304012680088	2.0	2	2
70.13044469839167	2.0	2	2
70.23048812877455	2.0	2	2
70.33053155915742	2.0	2	2
70.43057498954029	2.0	2	2
70.53061841992316	2.0	2	2
70.63066185030603	2.0	2	2
70.7307052806889	2.0	2	2
70.83074871107176	2.0	2	2
70.93079214145463	2.0	2	2
71.0308355718375	2.0	2	2
71.13087900222037	2.0	2	2
71.23092243260325	2.0	2	2
71.33096586298612	2.0	2	2
71.43100929336899	2.0	2	2
71.53105272375186	2.0	2	2
71.63109615413472	2.0	2	2
71.73113958451759	2.0	2	2
71.83118301490046	2.0	2	2
71.93122644528333	2.0	2	2
72.0312698756662	2.0	2	2
72.13131330604907	2.0	2	2
72.23135673643195	2.0	2	2
72.33140016681482	2.0	2	2
72.43144359719768	2.0	2	2
72.53148702758055	2.0	2	2
72.63153045796342	2.0	2	2
72.73157388834629	2.0	2	2
72.83161731872916	2.0	2	2
72.93166074911203	2.0	2	2
73.0317041794949	2.0	2	2
73.13174760987776	2.0	2	2
73.23179104026063	2.0	2	2
73.33183447064351	2.0	2	2
73.43187790102638	2.0	2	2
73.53192133140925	2.0	2	2
73.63196476179212	2.0	2	2
73.73200819217499	2.0	2	2
73.83205162255786	2.0	2	2
73.93209505294072	2.0	2	2
74.03213848332359	2.0	2	2
74.13218191370646	2.0	2	2
74.23222534408933	2.0	2	2
74.33226877447221	2.0	2	2
74.43231220485508	2.0	2	2
74.53235563523795	2.0	2	2
74.63239906562082	2.0	2	2
74.73244249600369	2.0	2	2
74.83248592638655	2.0	2	2
74.93252935676942	2.0	2	2
75.03257278715229	2.0	2	2
75.13261621753516	2.0	2	2
75.23265964791803	2.0	2	2
75.33270307830091	2.0	2	2
75.43274650868378	2.0	2	2
75.53278993906665	2.0	2	2
75.63283336944951	2.0	2	2
75.73287679983238	2.0	2	2
75.83292023021525	2.0	2	2
75.93296366059812	2.0	2	2
76.03300709098099	2.0	2	2
76.13305052136386	2.0	2	2
76.23309395174672	2.0	2	2
76.3331373821296	2.0	2	2
76.43318081251248	2.0	2	2
76.53322424289534	2.0	2	2
76.63326767327821	2.0	2	2
76.73331110366108	2.0	2	2
76.83335453404395	2.0	2	2
76.93339796442682	2.0	2	2
77.03344139480969	2.0	2	2
77.13348482519255	2.0	2	2
77.23352825557542	2.0	2	2
77.33357168595829	2.0	2	2
77.43361511634117	2.0	2	2
77.53365854672404	2.0	2	2
77.63370197710691	2.0	2	2
77.73374540748978	2.0	2	2
77.83378883787265	2.0	2	2
77.93383226825551	2.0	2	2
78.03387569863838	2.0	2	2
78.13391912902125	2.0	2	2
78.23396255940412	2.0	2	2
78.33400598978699	2.0	2	2
78.43404942016987	2.0	2	2
78.53409285055274	2.0	2	2
78.6341362809356	2.0	2	2
78.73417971131848	2.0	2	2
78.83422314170134	2.0	2	2
78.93426657208421	2.0	2	2
79.03431000246708	2.0	2	2
79.13435343284995	2.0	2	2
79.23439686323282	2.0	2	2
79.33444029361569	2.0	2	2
79.43448372399857	2.0	2	2
79.53452715438144	2.0	2	2
79.6345705847643	2.0	2	2
79.73461401514717	2.0	2	2
79.83465744553004	2.0	2	2
79.93470087591291	2.0	2	2
80.03474430629578	2.0	2	2
80.13478773667865	2.0	2	2
80.23483116706151	2.0	2	2
80.33487459744438	2.0	2	2
80.43491802782727	2.0	2	2
80.53496145821013	2.0	2	2
80.635004888593	2.0	2	2
80.73504831897587	2.0	2	2
80.83509174935874	2.0	2	2
80.93513517974161	2.0	2	2
81.03517861012448	2.0	2	2
81.13522204050734	2.0	2	2
81.23526547089021	2.0	2	2
81.33530890127308	2.0	2	2
81.43535233165595	2.0	2	2
81.53539576203883	2.0	2	2
81.6354391924217	2.0	2	2
81.73548262280457	2.0	2	2
81.83552605318744	2.0	2	2
81.9355694835703	2.0	2	2
82.03561291395317	2.0	2	2
82.13565634433604	2.0	2	2
82.23569977471891	2.0	2	2
82.33574320510178	2.0	2	2
82.43578663548465	2.0	2	2
82.53583006586753	2.0	2	2
82.6358734962504	2.0	2	2
82.73591692663327	2.0	2	2
82.83596035701613	2.0	2	2
82.936003787399	2.0	2	2
83.03604721778187	2.0	2	2
83.13609064816474	2.0	2	2
83.23613407854761	2.0	2	2
83.33617750893048	2.0	2	2
83.43622093931334	2.0	2	2
83.53626436969623	2.0	2	2
83.6363078000791	2.0	2	2
83.73635123046196	2.0	2	2
83.83639466084483	2.0	2	2
83.9364380912277	2.0	2	2
84.03648152161057	2.0	2	2
84.13652495199344	2.0	2	2
84.2365683823763	2.0	2	2
84.33661181275917	2.0	2	2
84.43665524314204	2.0	2	2
84.53669867352492	2.0	2	2
84.63674210390779	2.0	2	2
84.73678553429066	2.0	2	2
84.83682896467353	2.0	2	2
84.9368723950564	2.0	2	2
85.03691582543927	2.0	2	2
85.13695925582213	2.0	2	2
85.237002686205	2.0	2	2
85.33704611658787	2.0	2	2
85.43708954697074	2.0	2	2
85.53713297735361	2.0	2	2
85.63717640773649	2.0	2	2
85.73721983811936	2.0	2	2
85.83726326850223	2.0	2	2
85.9373066988851	2.0	2	2
86.03735012926796	2.0	2	2
86.13739355965083	2.0	2	2
86.2374369900337	2.0	2	2
86.33748042041657	2.0	2	2
86.43752385079944	2.0	2	2
86.5375672811823	2.0	2	2
86.63761071156519	2.0	2	2
86.73765414194806	2.0	2	2
86.83769757233092	2.0	2	2
86.93774100271379	2.0	2	2
87.03778443309666	2.0	2	2
87.13782786347953	2.0	2	2
87.2378712938624	2.0	2	2
87.33791472424527	2.0	2	2
87.43795815462813	2.0	2	2
87.538001585011	2.0	2	2
87.63804501539389	2.0	2	2
87.73808844577675	2.0	2	2
87.83813187615962	2.0	2	2
87.93817530654249	2.0	2	2
88.03821873692536	2.0	2	2
88.13826216730823	2.0	2	2
88.2383055976911	2.0	2	2
88.33834902807396	2.0	2	2
88.43839245845683	2.0	2	2
88.5384358888397	2.0	2	2
88.63847931922258	2.0	2	2
88.73852274960545	2.0	2	2
88.83856617998832	2.0	2	2
88.93860961037119	2.0	2	2
89.03865304075406	2.0	2	2
89.13869647113692	2.0	2	2
89.23873990151979	2.0	2	2
89.33878333190266	2.0	2	2
89.43882676228553	2.0	2	2
89.5388701926684	2.0	2	2
89.63891362305128	2.0	2	2
89.73895705343415	2.0	2	2
89.83900048381702	2.0	2	2
89.93904391419989	2.0	2	2
90.03908734458275	2.0	2	2
90.13913077496562	2.0	2	2
90.23917420534849	2.0	2	2
90.33921763573136	2.0	2	2
90.43926106611423	2.0	2	2
90.5393044964971	2.0	2	2
90.63934792687996	2.0	2	2
90.73939135726285	2.0	2	2
90.83943478764571	2.0	2	2
90.93947821802858	2.0	2	2
91.03952164841145	2.0	2	2
91.13956507879432	2.0	2	2
91.23960850917719	2.0	2	2
91.33965193956006	2.0	2	2
91.43969536994292	2.0	2	2
91.5397388003258	2.0	2	2
91.63978223070866	2.0	2	2
91.73982566109154	2.0	2	2
91.83986909147441	2.0	2	2
91.93991252185728	2.0	2	2
92.03995595224015	2.0	2	2
92.13999938262302	2.0	2	2
92.24004281300589	2.0	2	2
92.34008624338875	2.0	2	2
92.44012967377162	2.0	2	2
92.54017310415449	2.0	2	2
92.64021653453736	2.0	2	2
92.74025996492024	2.0	2	2
92.84030339530311	2.0	2	2
92.94034682568598	2.0	2	2
93.04039025606885	2.0	2	2
93.14043368645171	2.0	2	2
93.24047711683458	2.0	2	2
93.34052054721745	2.0	2	2
93.44056397760032	2.0	2	2
93.54060740798319	2.0	2	2
93.64065083836606	2.0	2	2
93.74069426874894	2.0	2	2
93.84073769913181	2.0	2	2
93.94078112951468	2.0	2	2
94.04082455989754	2.0	2	2
94.14086799028041	2.0	2	2
94.24091142066328	2.0	2	2
94.34095485104615	2.0	2	2
94.44099828142902	2.0	2	2
94.54104171181189	2.0	2	2
94.64108514219475	2.0	2	2
94.74112857257762	2.0	2	2
94.8411720029605	2.0	2	2
94.94121543334337	2.0	2	2
95.04125886372624	2.0	2	2
95.14130229410911	2.0	2	2
95.24134572449198	2.0	2	2
95.34138915487485	2.0	2	2
95.44143258525772	2.0	2	2
95.54147601564058	2.0	2	2
95.64151944602345	2.0	2	2
95.74156287640632	2.0	2	2
95.8416063067892	2.0	2	2
95.94164973717207	2.0	2	2
96.04169316755494	2.0	2	2
96.14173659793781	2.0	2	2
96.24178002832068	2.0	2	2
96.34182345870354	2.0	2	2
96.44186688908641	2.0	2	2
96.54191031946928	2.0	2	2
96.64195374985215	2.0	2	2
96.74199718023502	2.0	2	2
96.8420406106179	2.0	2	2
96.94208404100077	2.0	2	2
97.04212747138364	2.0	2	2
97.1421709017665	2.0	2	2
97.24221433214937	2.0	2	2
97.34225776253224	2.0	2	2
97.44230119291511	2.0	2	2
97.54234462329798	2.0	2	2
97.64238805368085	2.0	2	2
97.74243148406372	2.0	2	2
97.8424749144466	2.0	2	2
97.94251834482947	2.0	2	2
98.04256177521233	2.0	2	2
98.1426052055952	2.0	2	2
98.24264863597807	2.0	2	2
98.34269206636094	2.0	2	2
98.44273549674381	2.0	2	2
98.54277892712668	2.0	2	2
98.64282235750954	2.0	2	2
98.74286578789241	2.0	2	2
98.84290921827528	2.0	2	2
98.94295264865816	2.0	2	2
99.04299607904103	2.0	2	2
99.1430395094239	2.0	2	2
99.24308293980677	2.0	2	2
99.34312637018964	2.0	2	2
99.4431698005725	2.0	2	2
99.54321323095537	2.0	2	2
99.64325666133824	2.0	2	2
99.74330009172111	2.0	2	2
99.84334352210398	2.0	2	2
99.94338695248686	2.0	2	2
100.04343038286973	2.0	2	2
100.1434738132526	2.0	2	2
100.24351724363547	2.0	2	2
100.34356067401833	2.0	2	2
100.4436041044012	2.0	2	2
100.54364753478407	2.0	2	2
100.64369096516694	2.0	2	2
100.74373439554981	2.0	2	2
100.84377782593268	2.0	2	2
100.94382125631556	2.0	2	2
101.04386468669843	2.0	2	2
101.1439081170813	2.0	2	2
101.24395154746416	2.0	2	2
101.34399497784703	2.0	2	2
101.4440384082299	2.0	2	2
101.54408183861277	2.0	2	2
101.64412526899564	2.0	2	2
101.7441686993785	2.0	2	2
101.84421212976137	2.0	2	2
101.94425556014426	2.0	2	2
102.04429899052712	2.0	2	2
102.14434242091	2.0	2	2
102.24438585129286	2.0	2	2
102.34442928167573	2.0	2	2
102.4444727120586	2.0	2	2
102.54451614244147	2.0	2	2
102.64455957282433	2.0	2	2
102.7446030032072	2.0	2	2
102.84464643359007	2.0	2	2
102.94468986397294	2.0	2	2
103.04473329435582	2.0	2	2
103.14477672473869	2.0	2	2
103.24482015512156	2.0	2	2
103.34486358550443	2.0	2	2
103.4449070158873	2.0	2	2
103.54495044627016	2.0	2	2
103.64499387665303	2.0	2	2
103.7450373070359	2.0	2	2
103.84508073741877	2.0	2	2
103.94512416780164	2.0	2	2
104.04516759818452	2.0	2	2
104.14521102856739	2.0	2	2
104.24525445895026	2.0	2	2
104.34529788933312	2.0	2	2
104.445341319716	2.0	2	2
104.54538475009886	2.0	2	2
104.64542818048173	2.0	2	2
104.7454716108646	2.0	2	2
104.84551504124747	2.0	2	2
104.94555847163033	2.0	2	2
105.04560190201322	2.0	2	2
105.14564533239609	2.0	2	2
105.24568876277895	2.0	2	2
105.34573219316182	2.0	2	2
105.44577562354469	2.0	2	2
105.54581905392756	2.0	2	2
105.64586248431043	2.0	2	2
105.7459059146933	2.0	2	2
105.84594934507616	2.0	2	2
105.94599277545903	2.0	2	2
106.04603620584192	2.0	2	2
106.14607963622478	2.0	2	2
106.24612306660765	2.0	2	2
106.34616649699052	2.0	2	2
106.44620992737339	2.0	2	2
106.54625335775626	2.0	2	2
106.64629678813913	2.0	2	2
106.746340218522	2.0	2	2
106.84638364890486	2.0	2	2
106.94642707928773	2.0	2	2
107.0464705096706	2.0	2	2
107.14651394005348	2.0	2	2
107.24655737043635	2.0	2	2
107.34660080081922	2.0	2	2
107.44664423120209	2.0	2	2
107.54668766158495	2.0	2	2
107.64673109196782	2.0	2	2
107.74677452235069	2.0	2	2
107.84681795273356	2.0	2	2
107.94686138311643	2.0	2	2
108.0469048134993	2.0	2	2
108.14694824388218	2.0	2	2
108.24699167426505	2.0	2	2
108.34703510464792	2.0	2	2
108.44707853503078	2.0	2	2
108.54712196541365	2.0	2	2
108.64716539579652	2.0	2	2
108.74720882617939	2.0	2	2
108.84725225656226	2.0	2	2
108.94729568694513	2.0	2	2
109.047339117328	2.0	2	2
109.14738254771088	2.0	2	2
109.24742597809374	2.0	2	2
109.34746940847661	2.0	2	2
109.44751283885948	2.0	2	2
109.54755626924235	2.0	2	2
109.64759969962522	2.0	2	2
109.74764313000809	2.0	2	2
109.84768656039095	2.0	2	2
109.94772999077382	2.0	2	2
110.04777342115669	2.0	2	2
110.14781685153957	2.0	2	2
110.24786028192244	2.0	2	2
110.34790371230531	2.0	2	2
110.44794714268818	2.0	2	2
110.54799057307105	2.0	2	2
110.64803400345392	2.0	2	2
110.74807743383678	2.0	2	2
110.84812086421965	2.0	2	2
110.94816429460252	2.0	2	2
111.04820772498539	2.0	2	2
111.14825115536826	2.0	2	2
111.24829458575114	2.0	2	2
111.34833801613401	2.0	2	2
111.44838144651688	2.0	2	2
111.54842487689974	2.0	2	2
111.64846830728261	2.0	2	2
111.74851173766548	2.0	2	2
111.84855516804835	2.0	2	2
111.94859859843122	2.0	2	2
112.04864202881409	2.0	2	2
112.14868545919695	2.0	2	2
112.24872888957984	2.0	2	2
112.3487723199627	2.0	2	2
112.44881575034557	2.0	2	2
112.54885918072844	2.0	2	2
112.64890261111131	2.0	2	2
112.74894604149418	2.0	2	2
112.84898947187705	2.0	2	2
112.94903290225992	2.0	2	2
113.04907633264278	2.0	2	2
113.14911976302565	2.0	2	2
113.24916319340853	2.0	2	2
113.3492066237914	2.0	2	2
113.44925005417427	2.0	2	2
113.54929348455714	2.0	2	2
113.64933691494001	2.0	2	2
113.74938034532288	2.0	2	2
113.84942377570574	2.0	2	2
113.94946720608861	2.0	2	2
114.04951063647148	2.0	2	2
114.14955406685435	2.0	2	2
114.24959749723723	2.0	2	2
114.3496409276201	2.0	2	2
114.44968435800297	2.0	2	2
114.54972778838584	2.0	2	2
114.6497712187687	2.0	2	2
114.74981464915157	2.0	2	2
114.84985807953444	2.0	2	2
114.94990150991731	2.0	2	2
115.04994494030018	2.0	2	2
115.14998837068305	2.0	2	2
115.25003180106592	2.0	2	2
115.3500752314488	2.0	2	2
115.45011866183167	2.0	2	2
115.55016209221453	2.0	2	2
115.6502055225974	2.0	2	2
115.75024895298027	2.0	2	2
115.85029238336314	2.0	2	2
115.95033581374601	2.0	2	2
116.05037924412888	2.0	2	2
116.15042267451174	2.0	2	2
116.25046610489461	2.0	2	2
116.3505095352775	2.0	2	2
116.45055296566036	2.0	2	2
116.55059639604323	2.0	2	2
116.6506398264261	2.0	2	2
116.75068325680897	2.0	2	2
116.85072668719184	2.0	2	2
116.9507701175747	2.0	2	2
117.05081354795757	2.0	2	2
117.15085697834044	2.0	2	2
117.25090040872331	2.0	2	2
117.3509438391062	2.0	2	2
117.45098726948906	2.0	2	2
117.55103069987193	2.0	2	2
117.6510741302548	2.0	2	2
117.75111756063767	2.0	2	2
117.85116099102054	2.0	2	2
117.9512044214034	2.0	2	2
118.05124785178627	2.0	2	2
118.15129128216914	2.0	2	2
118.25133471255201	2.0	2	2
118.35137814293489	2.0	2	2
118.45142157331776	2.0	2	2
118.55146500370063	2.0	2	2
118.6515084340835	2.0	2	2
118.75155186446636	2.0	2	2
118.85159529484923	2.0	2	2
118.9516387252321	2.0	2	2
119.05168215561497	2.0	2	2
119.15172558599784	2.0	2	2
119.2517690163807	2.0	2	2
119.35181244676359	2.0	2	2
119.45185587714646	2.0	2	2
119.55189930752933	2.0	2	2
119.6519427379122	2.0	2	2
119.75198616829506	2.0	2	2
119.85202959867793	2.0	2	2
119.9520730290608	2.0	2	2
120.05211645944367	2.0	2	2
120.15215988982654	2.0	2	2
120.2522033202094	2.0	2	2
120.35224675059227	2.0	2	2
120.45229018097515	2.0	2	2
120.55233361135802	2.0	2	2
120.65237704174089	2.0	2	2
120.75242047212376	2.0	2	2
120.85246390250663	2.0	2	2
120.9525073328895	2.0	2	2
121.05255076327236	2.0	2	2
121.15259419365523	2.0	2	2
121.2526376240381	2.0	2	2
121.35268105442097	2.0	2	2
121.45272448480385	2.0	2	2
121.55276791518672	2.0	2	2
121.65281134556959	2.0	2	2
121.75285477595246	2.0	2	2
121.85289820633533	2.0	2	2
121.9529416367182	2.0	2	2
122.05298506710106	2.0	2	2
122.15302849748393	2.0	2	2
122.2530719278668	2.0	2	2
122.35311535824967	2.0	2	2
122.45315878863255	2.0	2	2
122.55320221901542	2.0	2	2
122.65324564939829	2.0	2	2
122.75328907978115	2.0	2	2
122.85333251016402	2.0	2	2
122.95337594054689	2.0	2	2
123.05341937092976	2.0	2	2
123.15346280131263	2.0	2	2
123.2535062316955	2.0	2	2
123.35354966207836	2.0	2	2
123.45359309246125	2.0	2	2
123.55363652284412	2.0	2	2
123.65367995322698	2.0	2	2
123.75372338360985	2.0	2	2
123.85376681399272	2.0	2	2
123.95381024437559	2.0	2	2
124.05385367475846	2.0	2	2
124.15389710514133	2.0	2	2
124.2539405355242	2.0	2	2
124.35398396590706	2.0	2	2
124.45402739628993	2.0	2	2
124.55407082667281	2.0	2	2
124.65411425705568	2.0	2	2
124.75415768743855	2.0	2	2
124.85420111782142	2.0	2	2
124.95424454820429	2.0	2	2
125.05428797858715	2.0	2	2
125.15433140897002	2.0	2	2
125.25437483935289	2.0	2	2
125.35441826973576	2.0	2	2
125.45446170011863	2.0	2	2
125.55450513050151	2.0	2	2
125.65454856088438	2.0	2	2
125.75459199126725	2.0	2	2
125.85463542165012	2.0	2	2
125.95467885203298	2.0	2	2
126.05472228241585	2.0	2	2
126.15476571279872	2.0	2	2
126.25480914318159	2.0	2	2
126.35485257356446	2.0	2	2
126.45489600394733	2.0	2	2
126.55493943433021	2.0	2	2
126.65498286471308	2.0	2	2
126.75502629509594	2.0	2	2
126.85506972547881	2.0	2	2
126.95511315586168	2.0	2	2
127.05515658624455	2.0	2	2
127.15520001662742	2.0	2	2
127.25524344701029	2.0	2	2
127.35528687739316	2.0	2	2
127.45533030777602	2.0	2	2
127.5553737381589	2.0	2	2
127.65541716854177	2.0	2	2
127.75546059892464	2.0	2	2
127.85550402930751	2.0	2	2
127.95554745969038	2.0	2	2
128.05559089007323	2.0	2	2
128.15563432045613	2.0	2	2
128.255677750839	2.0	2	2
128.35572118122187	2.0	2	2
128.45576461160474	2.0	2	2
128.5558080419876	2.0	2	2
128.65585147237047	2.0	2	2
128.75589490275334	2.0	2	2
128.8559383331362	2.0	2	2
128.95598176351908	2.0	2	2
129.05602519390195	2.0	2	2
129.1560686242848	2.0	2	2
129.25611205466768	2.0	2	2
129.35615548505055	2.0	2	2
129.45619891543342	2.0	2	2
129.5562423458163	2.0	2	2
129.65628577619916	2.0	2	2
129.75632920658202	2.0	2	2
129.8563726369649	2.0	2	2
129.95641606734776	2.0	2	2
130.05645949773063	2.0	2	2
130.15650292811353	2.0	2	2
130.2565463584964	2.0	2	2
130.35658978887926	2.0	2	2
130.45663321926213	2.0	2	2
130.556676649645	2.0	2	2
130.65672008002787	2.0	2	2
130.75676351041074	2.0	2	2
130.8568069407936	2.0	2	2
130.95685037117647	2.0	2	2
131.05689380155934	2.0	2	2
131.1569372319422	2.0	2	2
131.25698066232508	2.0	2	2
131.35702409270795	2.0	2	2
131.4570675230908	2.0	2	2
131.55711095347368	2.0	2	2
131.65715438385655	2.0	2	2
131.75719781423942	2.0	2	2
131.8572412446223	2.0	2	2
131.95728467500516	2.0	2	2
132.05732810538802	2.0	2	2
132.15737153577092	2.0	2	2
132.2574149661538	2.0	2	2
132.35745839653666	2.0	2	2
132.45750182691953	2.0	2	2
132.5575452573024	2.0	2	2
132.65758868768526	2.0	2	2
132.75763211806813	2.0	2	2
132.857675548451	2.0	2	2
132.95771897883387	2.0	2	2
133.05776240921674	2.0	2	2
133.1578058395996	2.0	2	2
133.25784926998247	2.0	2	2
133.35789270036534	2.0	2	2
133.4579361307482	2.0	2	2
133.55797956113108	2.0	2	2
133.65802299151395	2.0	2	2
133.7580664218968	2.0	2	2
133.85810985227968	2.0	2	2
133.95815328266255	2.0	2	2
134.05819671304542	2.0	2	2
134.1582401434283	2.0	2	2
134.25828357381118	2.0	2	2
134.35832700419405	2.0	2	2
134.45837043457692	2.0	2	2
134.5584138649598	2.0	2	2
134.65845729534266	2.0	2	2
134.75850072572553	2.0	2	2
134.8585441561084	2.0	2	2
134.95858758649126	2.0	2	2
135.05863101687413	2.0	2	2
135.158674447257	2.0	2	2
135.25871787763987	2.0	2	2
135.35876130802274	2.0	2	2
135.4588047384056	2.0	2	2
135.55884816878847	2.0	2	2
135.65889159917134	2.0	2	2
135.7589350295542	2.0	2	2
135.85897845993708	2.0	2	2
135.95902189031995	2.0	2	2
136.0590653207028	2.0	2	2
136.15910875108568	2.0	2	2
136.25915218146858	2.0	2	2
136.35919561185145	2.0	2	2
136.45923904223432	2.0	2	2
136.55928247261718	2.0	2	2
136.65932590300005	2.0	2	2
136.75936933338292	2.0	2	2
136.8594127637658	2.0	2	2
136.95945619414866	2.0	2	2
137.05949962453153	2.0	2	2
137.1595430549144	2.0	2	2
137.25958648529726	2.0	2	2
137.35962991568013	2.0	2	2
137.459673346063	2.0	2	2
137.55971677644587	2.0	2	2
137.65976020682874	2.0	2	2
137.7598036372116	2.0	2	2
137.85984706759447	2.0	2	2
137.95989049797734	2.0	2	2
138.0599339283602	2.0	2	2
138.15997735874308	2.0	2	2
138.26002078912595	2.0	2	2
138.36006421950884	2.0	2	2
138.4601076498917	2.0	2	2
138.56015108027458	2.0	2	2
138.66019451065745	2.0	2	2
138.76023794104032	2.0	2	2
138.86028137142318	2.0	2	2
138.96032480180605	2.0	2	2
139.06036823218892	2.0	2	2
139.1604116625718	2.0	2	2
139.26045509295466	2.0	2	2
139.36049852333753	2.0	2	2
139.4605419537204	2.0	2	2
139.56058538410326	2.0	2	2
139.66062881448613	2.0	2	2
139.760672244869	2.0	2	2
139.86071567525187	2.0	2	2
139.96075910563474	2.0	2	2
140.0608025360176	2.0	2	2
140.16084596640047	2.0	2	2
140.26088939678334	2.0	2	2
140.36093282716624	2.0	2	2
140.4609762575491	2.0	2	2
140.56101968793197	2.0	2	2
140.66106311831484	2.0	2	2
140.7611065486977	2.0	2	2
140.86114997908058	2.0	2	2
140.96119340946345	2.0	2	2
141.06123683984632	2.0	2	2
141.16128027022918	2.0	2	2
141.26132370061205	2.0	2	2
141.36136713099492	2.0	2	2
141.4614105613778	2.0	2	2
141.56145399176066	2.0	2	2
141.66149742214353	2.0	2	2
141.7615408525264	2.0	2	2
141.86158428290926	2.0	2	2
141.96162771329213	2.0	2	2
142.061671143675	2.0	2	2
142.16171457405787	2.0	2	2
142.26175800444074	2.0	2	2
142.3618014348236	2.0	2	2
142.4618448652065	2.0	2	2
142.56188829558937	2.0	2	2
142.66193172597224	2.0	2	2
142.7619751563551	2.0	2	2
142.86201858673797	2.0	2	2
142.96206201712084	2.0	2	2
143.0621054475037	2.0	2	2
143.16214887788658	2.0	2	2
143.26219230826945	2.0	2	2
143.36223573865232	2.0	2	2
143.46227916903518	2.0	2	2
143.56232259941805	2.0	2	2
143.66236602980092	2.0	2	2
143.7624094601838	2.0	2	2
143.86245289056666	2.0	2	2
143.96249632094953	2.0	2	2
144.0625397513324	2.0	2	2
144.16258318171526	2.0	2	2
144.26262661209813	2.0	2	2
144.362670042481	2.0	2	2
144.4627134728639	2.0	2	2
144.56275690324676	2.0	2	2
144.66280033362963	2.0	2	2
144.7628437640125	2.0	2	2
144.86288719439537	2.0	2	2
144.96293062477824	2.0	2	2
145.0629740551611	2.0	2	2
145.16301748554397	2.0	2	2
145.26306091592684	2.0	2	2
145.3631043463097	2.0	2	2
145.46314777669258	2.0	2	2
145.56319120707545	2.0	2	2
145.66323463745832	2.0	2	2
145.76327806784118	2.0	2	2
145.86332149822405	2.0	2	2
145.96336492860692	2.0	2	2
146.0634083589898	2.0	2	2
146.16345178937266	2.0	2	2
146.26349521975553	2.0	2	2
146.3635386501384	2.0	2	2
146.46358208052126	2.0	2	2
146.56362551090416	2.0	2	2
146.66366894128703	2.0	2	2
146.7637123716699	2.0	2	2
146.86375580205276	2.0	2	2
146.96379923243563	2.0	2	2
147.0638426628185	2.0	2	2
147.16388609320137	2.0	2	2
147.26392952358424	2.0	2	2
147.3639729539671	2.0	2	2
147.46401638434997	2.0	2	2
147.56405981473284	2.0	2	2
147.6641032451157	2.0	2	2
147.76414667549858	2.0	2	2
147.86419010588145	2.0	2	2
147.96423353626432	2.0	2	2
148.06427696664718	2.0	2	2
148.16432039703005	2.0	2	2
148.26436382741292	2.0	2	2
148.3644072577958	2.0	2	2
148.46445068817866	2.0	2	2
148.56449411856156	2.0	2	2
148.66453754894442	2.1	2	3
148.7645809793273	2.1	2	3
148.86462440971016	2.1	2	3
148.96466784009303	2.1	2	3
149.0647112704759	2.1	2	3
149.16475470085877	2.1	2	3
149.26479813124163	2.1	2	3
149.3648415616245	2.1	2	3
149.46488499200737	2.1	2	3
149.56492842239024	2.1	2	3
149.6649718527731	2.1	2	3
149.76501528315598	2.1	2	3
149.86505871353884	2.1	2	3
149.9651021439217	2.1	2	3
150.06514557430458	2.1	2	3
150.16518900468745	2.1	2	3
150.26523243507032	2.1	2	3
150.36527586545319	2.1	2	3
150.46531929583605	2.1	2	3
150.56536272621892	2.1	2	3
150.66540615660182	2.1	2	3
150.7654495869847	2.1	2	3
150.86549301736756	2.1	2	3
150.96553644775042	2.1	2	3
151.0655798781333	2.1	2	3
151.16562330851616	2.1	2	3
151.26566673889903	2.1	2	3
151.3657101692819	2.1	2	3
151.46575359966477	2.1	2	3
151.56579703004763	2.1	2	3
151.6658404604305	2.1	2	3
151.76588389081337	2.1	2	3
151.86592732119624	2.1	2	3
151.9659707515791	2.1	2	3
152.06601418196198	2.1	2	3
152.16605761234484	2.1	2	3
152.2661010427277	2.1	2	3
152.36614447311058	2.1	2	3
152.46618790349345	2.1	2	3
152.56623133387632	2.1	2	3
152.6662747642592	2.1	2	3
152.76631819464208	2.1	2	3
152.86636162502495	2.1	2	3
152.96640505540782	2.1	2	3
153.0664484857907	2.1	2	3
153.16649191617356	2.1	2	3
153.26653534655642	2.1	2	3
153.3665787769393	2.1	2	3
153.46662220732216	2.1	2	3
153.56666563770503	2.1	2	3
153.6667090680879	2.1	2	3
153.76675249847077	2.1	2	3
153.86679592885363	2.1	2	3
153.9668393592365	2.1	2	3
154.06688278961937	2.1	2	3
154.16692622000224	2.1	2	3
154.2669696503851	2.1	2	3
154.36701308076798	2.1	2	3
154.46705651115084	2.1	2	3
154.5670999415337	2.1	2	3
154.66714337191658	2.1	2	3
154.76718680229948	2.1	2	3
154.86723023268235	2.1	2	3
154.9672736630652	2.1	2	3
155.06731709344808	2.1	2	3
155.16736052383095	2.1	2	3
155.26740395421382	2.1	2	3
155.3674473845967	2.1	2	3
155.46749081497956	2.1	2	3
155.56753424536242	2.1	2	3
155.6675776757453	2.1	2	3
155.76762110612816	2.1	2	3
155.86766453651103	2.1	2	3
155.9677079668939	2.1	2	3
156.06775139727677	2.1	2	3
156.16779482765963	2.1	2	3
156.2678382580425	2.1	2	3
156.36788168842537	2.1	2	3
156.46792511880824	2.1	2	3
156.5679685491911	2.1	2	3
156.66801197957398	2.1	2	3
156.76805540995687	2.1	2	3
156.86809884033974	2.1	2	3
156.9681422707226	2.1	2	3
157.06818570110548	2.1	2	3
157.16822913148835	2.1	2	3
157.2682725618712	2.1	2	3
157.36831599225408	2.1	2	3
157.46835942263695	2.1	2	3
157.56840285301982	2.1	2	3
157.6684462834027	2.1	2	3
157.76848971378556	2.1	2	3
157.86853314416842	2.1	2	3
157.9685765745513	2.1	2	3
158.06862000493416	2.1	2	3
158.16866343531703	2.1	2	3
158.2687068656999	2.1	2	3
158.36875029608277	2.1	2	3
158.46879372646563	2.1	2	3
158.5688371568485	2.1	2	3
158.66888058723137	2.1	2	3
158.76892401761424	2.1	2	3
158.86896744799714	2.1	2	3
158.96901087838	2.1	2	3
159.06905430876287	2.1	2	3
159.16909773914574	2.1	2	3
159.2691411695286	2.1	2	3
159.36918459991148	2.1	2	3
159.46922803029435	2.1	2	3
159.56927146067721	2.1	2	3
159.66931489106008	2.1	2	3
159.76935832144295	2.1	2	3
159.86940175182582	2.1	2	3
159.9694451822087	2.1	2	3
160.06948861259156	2.1	2	3
160.16953204297442	2.1	2	3
160.2695754733573	2.1	2	3
160.36961890374016	2.1	2	3
160.46966233412303	2.1	2	3
160.5697057645059	2.1	2	3
160.66974919488877	2.1	2	3
160.76979262527163	2.1	2	3
160.86983605565453	2.1	2	3
160.9698794860374	2.1	2	3
161.06992291642027	2.1	2	3
161.16996634680314	2.1	2	3
161.270009777186	2.1	2	3
161.37005320756887	2.1	2	3
161.47009663795174	2.1	2	3
161.5701400683346	2.1	2	3
161.67018349871748	2.1	2	3
161.77022692910035	2.1	2	3
161.87027035948321	2.1	2	3
161.97031378986608	2.1	2	3
162.07035722024895	2.1	2	3
162.17040065063182	2.1	2	3
162.2704440810147	2.1	2	3
162.37048751139756	2.1	2	3
162.47053094178042	2.1	2	3
162.5705743721633	2.1	2	3
162.67061780254616	2.1	2	3
162.77066123292903	2.1	2	3
162.8707046633119	2.1	2	3
162.9707480936948	2.1	2	3
163.07079152407766	2.1	2	3
163.17083495446053	2.1	2	3
163.2708783848434	2.1	2	3
163.37092181522627	2.1	2	3
163.47096524560914	2.1	2	3
163.571008675992	2.1	2	3
163.67105210637487	2.1	2	3
163.77109553675774	2.1	2	3
163.8711389671406	2.1	2	3
163.97118239752348	2.1	2	3
164.07122582790635	2.1	2	3
164.17126925828921	2.1	2	3
164.27131268867208	2.1	2	3
164.37135611905495	2.1	2	3
164.47139954943782	2.1	2	3
164.5714429798207	2.1	2	3
164.67148641020356	2.1	2	3
164.77152984058642	2.1	2	3
164.8715732709693	2.1	2	3
164.9716167013522	2.1	2	3
165.07166013173506	2.1	2	3
165.17170356211793	2.1	2	3
165.2717469925008	2.1	2	3
165.37179042288366	2.1	2	3
165.47183385326653	2.1	2	3
165.5718772836494	2.1	2	3
165.67192071403227	2.1	2	3
165.77196414441514	2.1	2	3
165.872007574798	2.1	2	3
165.97205100518087	2.1	2	3
166.07209443556374	2.1	2	3
166.1721378659466	2.1	2	3
166.27218129632948	2.1	2	3
166.37222472671235	2.1	2	3
166.47226815709521	2.1	2	3
166.57231158747808	2.1	2	3
166.67235501786095	2.1	2	3
166.77239844824382	2.1	2	3
166.8724418786267	2.1	2	3
166.97248530900956	2.1	2	3
167.07252873939245	2.1	2	3
167.17257216977532	2.1	2	3
167.2726156001582	2.1	2	3
167.37265903054106	2.1	2	3
167.47270246092393	2.1	2	3
167.5727458913068	2.1	2	3
167.67278932168966	2.1	2	3
167.77283275207253	2.1	2	3
167.8728761824554	2.1	2	3
167.97291961283827	2.1	2	3
168.07296304322114	2.1	2	3
168.173006473604	2.1	2	3
168.27304990398687	2.1	2	3
168.37309333436974	2.1	2	3
168.4731367647526	2.2	2	3
168.57318019513548	2.2	2	3
168.67322362551835	2.2	2	3
168.77326705590121	2.2	2	3
168.87331048628408	2.2	2	3
168.97335391666695	2.2	2	3
169.07339734704985	2.2	2	3
169.17344077743272	2.2	2	3
169.27348420781559	2.2	2	3
169.37352763819845	2.2	2	3
169.47357106858132	2.2	2	3
169.5736144989642	2.2	2	3
169.67365792934706	2.2	2	3
169.77370135972993	2.2	2	3
169.8737447901128	2.2	2	3
169.97378822049566	2.2	2	3
170.07383165087853	2.2	2	3
170.1738750812614	2.2	2	3
170.27391851164427	2.2	2	3
170.37396194202714	2.2	2	3
170.47400537241	2.2	2	3
170.57404880279287	2.2	2	3
170.67409223317574	2.2	2	3
170.7741356635586	2.2	2	3
170.87417909394148	2.2	2	3
170.97422252432435	2.2	2	3
171.07426595470722	2.2	2	3
171.1743093850901	2.2	2	3
171.27435281547298	2.2	2	3
171.37439624585585	2.2	2	3
171.47443967623872	2.2	2	3
171.57448310662159	2.2	2	3
171.67452653700445	2.2	2	3
171.77456996738732	2.2	2	3
171.8746133977702	2.2	2	3
171.97465682815306	2.2	2	3
172.07470025853593	2.2	2	3
172.1747436889188	2.2	2	3
172.27478711930166	2.2	2	3
172.37483054968453	2.3	2	3
172.4748739800674	2.3	2	3
172.57491741045027	2.3	2	3
172.67496084083314	2.3	2	3
172.775004271216	2.3	2	3
172.87504770159887	2.3	2	3
172.97509113198174	2.3	2	3
173.0751345623646	2.3	2	3
173.1751779927475	2.4	2	4
173.27522142313038	2.4	2	4
173.37526485351324	2.4	2	4
173.4753082838961	2.4	2	4
173.57535171427898	2.4	2	4
173.67539514466185	2.4	2	4
173.77543857504472	2.4	2	4
173.87548200542759	2.4	2	4
173.97552543581045	2.4	2	4
174.07556886619332	2.4	2	4
174.1756122965762	2.4	2	4
174.27565572695906	2.4	2	4
174.37569915734193	2.4	2	4
174.4757425877248	2.4	2	4
174.57578601810766	2.5	2	4
174.67582944849053	2.5	2	4
174.7758728788734	2.5	2	4
174.87591630925627	2.5	2	4
174.97595973963914	2.5	2	4
175.076003170022	2.5	2	4
175.17604660040487	2.6	2	4
175.27609003078777	2.6	2	4
175.37613346117064	2.6	2	4
175.4761768915535	2.6	2	4
175.57622032193638	2.6	2	4
175.67626375231924	2.6	2	4
175.7763071827021	2.6	2	4
175.87635061308498	2.6	2	4
175.97639404346785	2.6	2	4
176.07643747385072	2.6	2	4
176.17648090423359	2.6	2	4
176.27652433461645	2.6	2	4
176.37656776499932	2.6	2	4
176.4766111953822	2.6	2	4
176.57665462576506	2.6	2	4
176.67669805614793	2.6	2	4
176.7767414865308	2.6	2	4
176.87678491691366	2.6	2	4
176.97682834729653	2.6	2	4
177.0768717776794	2.6	2	4
177.17691520806227	2.6	2	4
177.27695863844517	2.6	2	4
177.37700206882803	2.6	2	4
177.4770454992109	2.6	2	4
177.57708892959377	2.6	2	4
177.67713235997664	2.6	2	4
177.7771757903595	2.6	2	4
177.87721922074238	2.6	2	4
177.97726265112524	2.6	2	4
178.0773060815081	2.6	2	4
178.17734951189098	2.6	2	4
178.27739294227385	2.6	2	4
178.37743637265672	2.7	2	4
178.47747980303959	2.9	2	4
178.57752323342245	2.9	2	4
178.67756666380532	2.9	2	4
178.7776100941882	3.0	2	4
178.87765352457106	3.0	2	4
178.97769695495393	3.0	2	4
179.0777403853368	3.1	2	5
179.17778381571966	3.1	2	5
179.27782724610256	3.1	2	5
179.37787067648543	3.1	2	5
179.4779141068683	3.1	2	5
179.57795753725117	3.1	2	5
179.67800096763403	3.1	2	5
179.7780443980169	3.2	2	5
179.87808782839977	3.2	2	5
179.97813125878264	3.2	2	5
180.0781746891655	3.2	2	5
180.17821811954838	3.2	2	5
180.27826154993124	3.2	2	5
180.3783049803141	3.2	2	5
180.47834841069698	3.3	2	5
180.57839184107985	3.4	2	5
180.67843527146272	3.4	2	5
180.7784787018456	3.4	2	5
180.87852213222845	3.6	2	6
180.97856556261132	3.6	2	6
181.0786089929942	3.6	2	6
181.17865242337706	3.6	2	6
181.27869585375993	3.6	2	6
181.37873928414282	3.6	2	6
181.4787827145257	3.6	2	6
181.57882614490856	3.6	2	6
181.67886957529143	3.6	2	6
181.7789130056743	3.8	2	6
181.87895643605717	3.8	2	6
181.97899986644003	3.9	2	6
182.0790432968229	4.0	2	7
182.17908672720577	4.0	2	7
182.27913015758864	4.0	2	7
182.3791735879715	4.0	2	7
182.47921701835438	4.0	2	7
182.57926044873724	4.0	2	7
182.6793038791201	4.0	2	7
182.77934730950298	4.1	2	7
182.87939073988585	4.1	2	7
182.97943417026872	4.1	2	7
183.0794776006516	4.1	2	7
183.17952103103445	4.1	2	7
183.27956446141732	4.1	2	7
183.37960789180022	4.2	2	7
183.4796513221831	4.2	2	7
183.57969475256596	4.4	3	7
183.67973818294882	4.4	3	7
183.7797816133317	4.5	3	7
183.87982504371456	4.5	3	7
183.97986847409743	4.5	3	7
184.0799119044803	4.5	3	7
184.17995533486317	4.5	3	7
184.27999876524603	4.5	3	7
184.3800421956289	4.5	3	7
184.48008562601177	4.6	3	7
184.58012905639464	4.6	3	7
184.6801724867775	4.8	3	7
184.78021591716038	4.8	3	7
184.88025934754324	4.8	3	7
184.9803027779261	4.8	3	7
185.08034620830898	4.8	3	7
185.18038963869185	4.8	3	7
185.28043306907472	4.8	3	7
185.3804764994576	4.9	3	7
185.48051992984048	4.9	3	7
185.58056336022335	4.9	3	7
185.68060679060622	5.0	3	7
185.7806502209891	5.0	3	7
185.88069365137196	5.0	3	7
185.98073708175482	5.1	3	7
186.0807805121377	5.1	3	7
186.18082394252056	5.1	3	7
186.28086737290343	5.2	3	7
186.3809108032863	5.2	3	7
186.48095423366917	5.2	3	7
186.58099766405203	5.2	3	7
186.6810410944349	5.2	3	7
186.78108452481777	5.2	3	7
186.88112795520064	5.3	3	7
186.9811713855835	5.3	3	7
187.08121481596638	5.4	3	8
187.18125824634924	5.4	3	8
187.2813016767321	5.4	3	8
187.38134510711498	5.4	3	8
187.48138853749788	5.4	3	8
187.58143196788075	5.4	3	8
187.68147539826361	5.5	3	9
187.78151882864648	5.6	3	9
187.88156225902935	5.8	3	9
187.98160568941222	5.8	3	9
188.0816491197951	5.9	3	9
188.18169255017796	5.9	3	9
188.28173598056082	5.9	3	9
188.3817794109437	5.9	3	9
188.48182284132656	6.0	3	9
188.58186627170943	6.1	3	9
188.6819097020923	6.1	3	9
188.78195313247517	6.1	3	9
188.88199656285803	6.1	3	9
188.9820399932409	6.1	3	9
189.08208342362377	6.3	3	9
189.18212685400664	6.3	3	9
189.2821702843895	6.4	3	9
189.38221371477238	6.5	3	10
189.48225714515524	6.6	3	10
189.58230057553814	6.7	3	10
189.682344005921	6.8	3	10
189.78238743630388	6.8	3	10
189.88243086668675	6.9	3	10
189.98247429706961	7.0	3	10
190.08251772745248	7.1	3	10
190.18256115783535	7.2	3	10
190.28260458821822	7.2	3	10
190.3826480186011	7.2	3	10
190.48269144898396	7.2	3	10
190.58273487936682	7.3	3	10
190.6827783097497	7.4	3	10
190.78282174013256	7.6	4	10
190.88286517051543	7.6	4	10
190.9829086008983	7.6	4	10
191.08295203128117	7.7	4	11
191.18299546166404	7.7	4	11
191.2830388920469	7.7	4	11
191.38308232242977	7.9	4	11
191.48312575281264	8.1	4	11
191.58316918319554	8.3	5	11
191.6832126135784	8.4	5	11
191.78325604396127	8.5	5	11
191.88329947434414	8.5	5	11
191.983342904727	9.0	5	12
192.08338633510988	9.0	5	12
192.18342976549275	9.1	5	12
192.28347319587562	9.1	5	12
192.38351662625848	9.1	5	12
192.48356005664135	9.4	5	12
192.58360348702422	9.4	5	12
192.6836469174071	9.4	5	12
192.78369034778996	9.4	5	12
192.88373377817283	9.5	5	13
192.9837772085557	9.5	5	13
193.08382063893856	9.6	5	13
193.18386406932143	9.7	5	13
193.2839074997043	9.7	5	13
193.38395093008717	9.9	5	13
193.48399436047004	10.0	5	13
193.5840377908529	10.0	5	13
193.6840812212358	10.3	5	14
193.78412465161867	10.3	5	14
193.88416808200154	10.3	5	14
193.9842115123844	10.4	5	14
194.08425494276727	10.6	5	14
194.18429837315014	10.6	5	14
194.284341803533	10.7	5	14
194.38438523391588	10.7	5	14
194.48442866429875	10.8	5	14
194.58447209468162	10.8	5	14
194.68451552506448	11.2	6	14
194.78455895544735	11.2	6	14
194.88460238583022	11.3	6	14
194.9846458162131	11.6	6	14
195.08468924659596	11.7	6	14
195.18473267697883	11.7	6	14
195.2847761073617	12.0	7	14
195.38481953774456	12.1	7	14
195.48486296812743	12.3	7	15
195.5849063985103	12.3	7	15
195.6849498288932	12.5	8	15
195.78499325927606	12.6	8	16
195.88503668965893	12.7	9	16
195.9850801200418	12.7	9	16
196.08512355042467	13.0	9	16
196.18516698080754	13.1	9	16
196.2852104111904	13.1	9	16
196.38525384157327	13.2	10	16
196.48529727195614	13.3	11	16
196.585340702339	13.3	11	16
196.68538413272188	13.3	11	16
196.78542756310475	13.4	11	16
196.88547099348762	13.7	11	17
196.98551442387048	13.7	11	17
197.08555785425335	13.8	11	17
197.18560128463622	13.8	11	17
197.2856447150191	14.0	11	17
197.38568814540196	14.0	11	17
197.48573157578483	14.0	11	17
197.5857750061677	14.0	11	17
197.68581843655056	14.0	11	17
197.78586186693346	14.0	11	17
197.88590529731633	14.1	11	17
197.9859487276992	14.2	11	17
198.08599215808206	14.3	11	17
198.18603558846493	14.8	12	18
198.2860790188478	14.9	12	18
198.38612244923067	14.9	12	18
198.48616587961354	15.0	12	19
198.5862093099964	15.1	12	19
198.68625274037927	15.1	12	19
198.78629617076214	15.1	12	19
198.886339601145	15.1	12	19
198.98638303152788	15.2	12	19
199.08642646191075	15.3	12	19
199.18646989229362	15.3	12	19
199.28651332267648	15.5	13	19
199.38655675305935	15.6	13	19
199.48660018344222	15.6	13	19
199.5866436138251	15.7	13	19
199.68668704420796	15.8	13	19
199.78673047459085	16.1	13	19
199.88677390497372	16.1	13	19
[truncated: 1,000 more rows]
