# Supplementary material for: Multiple drivers and lineage-specific insect extinctions during the Permo–Triassic
Source: Nat Commun. 2022 Dec 6;13:7512. doi: 10.1038/s41467-022-35284-4 (PMC9726944; doi:10.1038/s41467-022-35284-4)
Supplement: Supplementary file 7 — Source Data [file 41467_2022_35284_MOESM7_ESM.zip › Source_Data/Figure4_SupplementaryFigure24_Tables_12-13/MCDD_sum_4guilds.xlsx]

## Sheet: Summary
	Combined
		mean	median	95% HPD Interval
Baseline speciation	l0	0.0398	0.0386	[0.0271, 0.0551]
	l1	0.1239	0.1462	[0.0262, 0.1966]
	l2	0.0652	0.058	[0.0237, 0.1231]
	l3	0.1469	0.1453	[0.0937, 0.2008]
Baseline extinction	m0	0.0475	0.0471	[0.0263, 0.0681]
	m1	0.1553	0.1584	[0.0765, 0.2158]
	m2	0.0958	0.0855	[0.0274, 0.1857]
	m3	0.091	0.0941	[0.0381, 0.1365]
Competition or positive interaction over herbivores origination	Gl0_0	3.8156E-3	0	[-0.0401, 0.0538]
	Gl0_1	0.0183	0	[-0.06, 0.1588]
	Gl0_2	-0.2505	-0.2637	[-0.3, -0.1609]
	Gl0_3	-0.2225	-0.2278	[-0.3, -0.1334]
Competition or positive interaction over herbivores extinction	Gm0_0	0.0471	0.0514	[-0, 0.1106]
	Gm0_1	-0.1256	-0.1434	[-0.2789, 0]
	Gm0_2	0.2627	0.2724	[0.1937, 0.3]
	Gm0_3	0.1052	0.0988	[0.0286, 0.1961]
Competition or positive interaction over carnivores origination	Gl1_0	-0.0106	0	[-0.1069, 4.6815E-3]
	Gl1_1	0.0254	0	[-0.0058, 0.2552]
	Gl1_2	2.3025E-3	0	[-0.1345, 0.1299]
	Gl1_3	-0.0515	0	[-0.2318, 2.8857E-3]
Competition or positive interaction over carnivores extinction	Gm1_0	2.676E-4	0	[-0.0003, 0.01]
	Gm1_1	7.0154E-3	0	[-0.0003, 0.059]
	Gm1_2	-0.0108	0	[-0.1057, 0.0218]
	Gm1_3	-0.0003	0	[-0.0152, 8.5417E-4]
Competition or positive interaction over generalists origination	Gl2_0	-0.0124	0	[-0.1079, 7.0951E-3]
	Gl2_1	0.03	0	[-0.0221, 0.2876]
	Gl2_2	-0.0093	0	[-0.2884, 0.1817]
	Gl2_3	-0.2012	-0.2145	[-0.3, -0.0704]
Competition or positive interaction over generalists extinction	Gm2_0	-0.002	0	[-0.0535, 8.1465E-3]
	Gm2_1	-0.0107	0	[-0.1297, 0.0544]
	Gm2_2	0.18	0.2131	[-0, 0.295]
	Gm2_3	0.1111	0.1026	[-0, 0.2777]
Competition or positive interaction over detritivores/fungivore origination	Gl3_0	5.2686E-3	6.8037E-3	[-0, 0.0133]
	Gl3_1	9.4806E-3	0	[-0, 0.0376]
	Gl3_2	-0.0198	0	[-0.1478, 0.0195]
	Gl3_3	6.6857E-5	0	[-0, 0]
Competition or positive interaction over detritivores/fungivore extinction	Gm3_0	5.3605E-3	0	[-0.0144, 0.0594]
	Gm3_1	-0.021	0	[-0.182, 2.3447E-3]
	Gm3_2	0.0859	0.0472	[-0, 0.2833]
	Gm3_3	7.644E-3	0	[0, 0.0569]
Hyperprior	hypZ0	0.2928	0.2724	[1.1861E-4, 0.6102]
	hypZ1	0.7284	0.7617	[0.3685, 0.9998]
	hypZ2	0.4985	0.4982	[0.1266, 0.8478]
	hypZ3	0.6459	0.6612	[0.3031, 0.9681]
	hypR	11.7762	11.2084	[4.4577, 20.4883]
				Baseline speciation represents the speciation rate for a clade in absence of diversity dependence. gλ0_0 denotes for diversity dependence in the clade 0. gλ0_1 > 0 indicates the diversity of clade 1 negatively correlates with speciation of clade 0 (increasing diversity of clade 1 correlates with low speciation of clade 0). gλ0_1 < 0 indicates the diversity of clade 1 positively correlates with sp…

## Sheet: Feuil1
	mean	stderr of mean	stdev	variance	median	value range	geometric mean	95% HPD interval	auto-correlation time (ACT)	effective sample size (ESS)	number of samples
posterior	-5844.0866	7.3037	24.7189	611.0236	-5838.6365	[-5916.3619, -5802.4799]	n/a	[-5900.1932, -5809.9665]	3.9334E7	11.5	9010
likelihood	-5835.2881	7.239	24.6314	606.7063	-5829.6677	[-5904.8074, -5793.9847]	n/a	[-5890.0543, -5801.5684]	3.8915E7	11.6	9010
lik_0	-3649.856	7.7366	18.7024	349.7781	-3651.1872	[-3689.7338, -3618.5503]	n/a	[-3681.1014, -3621.2625]	7.71E7	5.8	9010
lik_1	-1047.1188	2.7477	10.4894	110.0276	-1048.5487	[-1075.8086, -1026.6824]	n/a	[-1065.1016, -1029.7244]	3.0915E7	14.6	9010
lik_2	-206.8326	1.7082	5.3091	28.1865	-206.7284	[-223.3567, -190.1164]	n/a	[-215.8919, -194.7022]	4.664E7	9.7	9010
lik_3	-931.4807	2.11	7.4776	55.9147	-929.6428	[-953.6732, -916.5821]	n/a	[-944.8025, -919.6434]	3.5873E7	12.6	9010
prior	-8.7985	0.3336	2.9272	8.5684	-8.8444	[-23.0216, 2.7641]	n/a	[-14.4887, -3.2879]	5.8506E6	77	9010
l0	0.0398	1.0615E-3	7.9969E-3	6.3951E-5	0.0386	[0.0221, 0.0837]	0.039	[0.0271, 0.0551]	7.938E6	56.8	9010
l1	0.1239	0.0131	0.0546	2.9805E-3	0.1462	[0.0154, 0.2799]	0.1082	[0.0262, 0.1966]	2.5763E7	17.5	9010
l2	0.0652	2.4506E-3	0.0305	9.3264E-4	0.058	[0.0131, 0.4029]	0.0602	[0.0237, 0.1231]	2.9012E6	155.3	9010
l3	0.1469	5.2998E-3	0.0279	7.7719E-4	0.1453	[0.061, 0.2799]	0.1443	[0.0937, 0.2008]	1.6283E7	27.7	9010
m0	0.0475	1.6435E-3	0.0109	1.1936E-4	0.0471	[0.019, 0.0894]	0.0462	[0.0263, 0.0681]	1.0196E7	44.2	9010
m1	0.1553	4.7153E-3	0.032	1.0224E-3	0.1584	[0.0223, 0.3232]	0.1513	[0.0765, 0.2158]	9.7982E6	46	9010
m2	0.0958	6.9617E-3	0.0463	2.1407E-3	0.0855	[8.2259E-3, 0.3301]	0.0855	[0.0274, 0.1857]	1.02E7	44.2	9010
m3	0.091	3.6047E-3	0.0254	6.433E-4	0.0941	[0.0137, 0.2049]	0.087	[0.0381, 0.1365]	9.1006E6	49.5	9010
Gl0_0	3.8156E-3	5.4814E-3	0.0204	4.1417E-4	0	[-0.1094, 0.0781]	n/a	[-0.0401, 0.0538]	3.2684E7	13.8	9010
Gl0_1	0.0183	0.0126	0.0495	2.4535E-3	0	[-0.1815, 0.2987]	n/a	[-0.06, 0.1588]	2.9303E7	15.4	9010
Gl0_2	-0.2505	4.0821E-3	0.0473	2.2393E-3	-0.2637	[-0.3, 0.0108]	n/a	[-0.3, -0.1609]	3.3527E6	134.4	9010
Gl0_3	-0.2225	9.3225E-3	0.0499	2.4881E-3	-0.2278	[-0.3, -0.0559]	n/a	[-0.3, -0.1334]	1.5738E7	28.6	9010
Gm0_0	0.0471	9.1328E-3	0.0391	1.5257E-3	0.0514	[-0.0169, 0.1627]	n/a	[-0, 0.1106]	2.4631E7	18.3	9010
Gm0_1	-0.1256	0.0243	0.0981	9.622E-3	-0.1434	[-0.3, 0.0712]	n/a	[-0.2789, 0]	2.7727E7	16.2	9010
Gm0_2	0.2627	2.5135E-3	0.0344	1.1855E-3	0.2724	[-0.0346, 0.3]	n/a	[0.1937, 0.3]	2.401E6	187.6	9010
Gm0_3	0.1052	9.5645E-3	0.0445	1.9804E-3	0.0988	[-0, 0.2945]	n/a	[0.0286, 0.1961]	2.0812E7	21.6	9010
Gl1_0	-0.0106	8.9067E-3	0.0316	1.0013E-3	0	[-0.2419, 0.033]	n/a	[-0.1069, 4.6815E-3]	3.5695E7	12.6	9010
Gl1_1	0.0254	0.0205	0.0723	5.2298E-3	0	[-0.1916, 0.3]	n/a	[-0.0058, 0.2552]	3.6352E7	12.4	9010
Gl1_2	2.3025E-3	6.2048E-3	0.0565	3.194E-3	0	[-0.2973, 0.2976]	n/a	[-0.1345, 0.1299]	5.4309E6	83	9010
Gl1_3	-0.0515	0.0175	0.0774	5.9939E-3	0	[-0.2996, 0.0122]	n/a	[-0.2318, 2.8857E-3]	2.2946E7	19.6	9010
Gm1_0	2.676E-4	4.5144E-4	5.19E-3	2.6936E-5	0	[-0.0419, 0.1324]	n/a	[-0.0003, 0.01]	3.4089E6	132.2	9010
Gm1_1	7.0154E-3	3.5296E-3	0.022	4.8392E-4	0	[-0.0908, 0.2826]	n/a	[-0.0003, 0.059]	1.1599E7	38.8	9010
Gm1_2	-0.0108	3.1959E-3	0.0334	1.1157E-3	0	[-0.2637, 0.2721]	n/a	[-0.1057, 0.0218]	4.1244E6	109.2	9010
Gm1_3	-0.0003	3.1917E-4	6.1694E-3	3.8061E-5	0	[-0.0434, 0.16]	n/a	[-0.0152, 8.5417E-4]	1.2059E6	373.6	9010
Gl2_0	-0.0124	2.4959E-3	0.0339	1.1517E-3	0	[-0.2998, 0.0647]	n/a	[-0.1079, 7.0951E-3]	2.4369E6	184.9	9010
Gl2_1	0.03	7.6887E-3	0.0759	5.7646E-3	0	[-0.2988, 0.2999]	n/a	[-0.0221, 0.2876]	4.6204E6	97.5	9010
Gl2_2	-0.0093	1.9859E-3	0.0985	9.6975E-3	0	[-0.3, 0.3]	n/a	[-0.2884, 0.1817]	1.8324E5	2458.5	9010
Gl2_3	-0.2012	5.4658E-3	0.0709	5.0198E-3	-0.2145	[-0.3, -0]	n/a	[-0.3, -0.0704]	2.6814E6	168	9010
Gm2_0	-0.002	9.9865E-4	0.0183	3.3376E-4	0	[-0.13, 0.2936]	n/a	[-0.0535, 8.1465E-3]	1.3463E6	334.6	9010
Gm2_1	-0.0107	2.8762E-3	0.0448	2.005E-3	0	[-0.2996, 0.2964]	n/a	[-0.1297, 0.0544]	1.859E6	242.3	9010
Gm2_2	0.18	4.9011E-3	0.1027	0.0105	0.2131	[-0.2488, 0.3]	n/a	[-0, 0.295]	1.0262E6	439	9010
Gm2_3	0.1111	0.0132	0.0958	9.1736E-3	0.1026	[-0.0283, 0.3]	n/a	[-0, 0.2777]	8.5099E6	52.9	9010
Gl3_0	5.2686E-3	1.2373E-3	5.5508E-3	3.0812E-5	6.8037E-3	[-0.0528, 0.0242]	n/a	[-0, 0.0133]	2.2385E7	20.1	9010
Gl3_1	9.4806E-3	2.8006E-3	0.0137	1.8874E-4	0	[-0.0437, 0.1227]	n/a	[-0, 0.0376]	1.8723E7	24.1	9010
Gl3_2	-0.0198	5.7421E-3	0.0457	2.0927E-3	0	[-0.2994, 0.1172]	n/a	[-0.1478, 0.0195]	7.0988E6	63.5	9010
Gl3_3	6.6857E-5	2.5617E-5	2.2842E-3	5.2174E-6	0	[-0.0602, 0.0199]	n/a	[-0, 0]	56670.0496	7949.5	9010
Gm3_0	5.3605E-3	5.2573E-3	0.0195	3.8096E-4	0	[-0.0244, 0.1236]	n/a	[-0.0144, 0.0594]	3.2688E7	13.8	9010
Gm3_1	-0.021	0.0151	0.0554	3.0716E-3	0	[-0.2999, 0.0673]	n/a	[-0.182, 2.3447E-3]	3.3243E7	13.6	9010
Gm3_2	0.0859	0.0157	0.0981	9.6314E-3	0.0472	[-0.1381, 0.3]	n/a	[-0, 0.2833]	1.159E7	38.9	9010
Gm3_3	7.644E-3	1.4639E-3	0.0216	4.6551E-4	0	[-0.0193, 0.2757]	n/a	[0, 0.0569]	2.0742E6	217.2	9010
hypZ0	0.2928	0.0241	0.1735	0.0301	0.2724	[1.1861E-4, 0.9089]	0.2279	[1.1861E-4, 0.6102]	8.6909E6	51.8	9010
hypZ1	0.7284	0.0259	0.1872	0.0351	0.7617	[0.0365, 1]	0.697	[0.3685, 0.9998]	8.5949E6	52.4	9010
hypZ2	0.4985	4.6875E-3	0.1925	0.0371	0.4982	[2.449E-3, 0.9795]	0.4511	[0.1266, 0.8478]	2.6717E5	1686.2	9010
hypZ3	0.6459	0.0163	0.1817	0.033	0.6612	[0.0291, 0.9992]	0.6148	[0.3031, 0.9681]	3.6098E6	124.8	9010
hypR	11.7762	0.325	4.2961	18.4566	11.2084	[1.9402, 38.1386]	11.0188	[4.4577, 20.4883]	2.5782E6	174.7	9010
