# Supplementary material for: Multiple drivers and lineage-specific insect extinctions during the Permo–Triassic
Source: Nat Commun. 2022 Dec 6;13:7512. doi: 10.1038/s41467-022-35284-4 (PMC9726944; doi:10.1038/s41467-022-35284-4)
Supplement: Supplementary file 7 — Source Data [file 41467_2022_35284_MOESM7_ESM.zip › Source_Data/Figure4_SupplementaryFigure24_Tables_12-13/Generalists_ltt.txt]

time	diversity	m_div	M_div
169.60549258959375	0.1	0	1
169.70561182561192	0.1	0	1
169.80573106163007	0.1	0	1
169.90585029764824	0.1	0	1
170.0059695336664	0.1	0	1
170.10608876968456	0.1	0	1
170.2062080057027	0.1	0	1
170.30632724172088	0.1	0	1
170.40644647773905	0.1	0	1
170.5065657137572	0.1	0	1
170.60668494977537	0.1	0	1
170.70680418579352	0.1	0	1
170.8069234218117	0.1	0	1
170.90704265782983	0.1	0	1
171.007161893848	0.1	0	1
171.10728112986615	0.1	0	1
171.20740036588433	0.1	0	1
171.3075196019025	0.1	0	1
171.40763883792064	0.1	0	1
171.50775807393882	0.1	0	1
171.60787730995696	0.1	0	1
171.70799654597513	0.1	0	1
171.80811578199328	0.1	0	1
171.90823501801145	0.2	0	1
172.00835425402963	0.2	0	1
172.10847349004777	0.2	0	1
172.20859272606594	0.2	0	1
172.3087119620841	0.2	0	1
172.40883119810226	0.2	0	1
172.5089504341204	0.2	0	1
172.60906967013858	0.2	0	1
172.70918890615673	0.2	0	1
172.8093081421749	0.2	0	1
172.90942737819307	0.2	0	1
173.00954661421122	0.2	0	1
173.1096658502294	0.2	0	1
173.20978508624754	0.2	0	1
173.3099043222657	0.2	0	1
173.41002355828385	0.2	0	1
173.51014279430203	0.2	0	1
173.6102620303202	0.2	0	1
173.71038126633835	0.2	0	1
173.81050050235652	0.2	0	1
173.91061973837466	0.2	0	1
174.01073897439284	0.2	0	1
174.11085821041098	0.2	0	1
174.21097744642915	0.2	0	1
174.3110966824473	0.2	0	1
174.41121591846547	0.2	0	1
174.51133515448365	0.2	0	1
174.6114543905018	0.2	0	1
174.71157362651996	0.2	0	1
174.8116928625381	0.2	0	1
174.91181209855628	0.2	0	1
175.01193133457443	0.2	0	1
175.1120505705926	0.2	0	1
175.21216980661077	0.2	0	1
175.31228904262892	0.2	0	1
175.4124082786471	0.2	0	1
175.51252751466524	0.2	0	1
175.6126467506834	0.2	0	1
175.71276598670156	0.2	0	1
175.81288522271973	0.2	0	1
175.91300445873787	0.2	0	1
176.01312369475605	0.2	0	1
176.11324293077422	0.2	0	1
176.21336216679236	0.2	0	1
176.31348140281054	0.2	0	1
176.41360063882868	0.2	0	1
176.51371987484686	0.2	0	1
176.613839110865	0.2	0	1
176.71395834688317	0.2	0	1
176.81407758290135	0.2	0	1
176.9141968189195	0.2	0	1
177.01431605493767	0.2	0	1
177.1144352909558	0.2	0	1
177.21455452697398	0.2	0	1
177.31467376299213	0.2	0	1
177.4147929990103	0.2	0	1
177.51491223502848	0.2	0	1
177.61503147104662	0.2	0	1
177.7151507070648	0.2	0	1
177.81526994308294	0.2	0	1
177.9153891791011	0.2	0	1
178.01550841511926	0.2	0	1
178.11562765113743	0.2	0	1
178.21574688715557	0.2	0	1
178.31586612317375	0.2	0	1
178.41598535919192	0.2	0	1
178.51610459521007	0.2	0	1
178.61622383122824	0.2	0	1
178.71634306724638	0.2	0	1
178.81646230326456	0.2	0	1
178.9165815392827	0.2	0	1
179.01670077530088	0.2	0	1
179.11682001131902	0.2	0	1
179.2169392473372	0.2	0	1
179.31705848335537	0.2	0	1
179.4171777193735	0.2	0	1
179.51729695539169	0.2	0	1
179.61741619140983	0.2	0	1
179.717535427428	0.2	0	1
179.81765466344615	0.2	0	1
179.91777389946432	0.2	0	1
180.0178931354825	0.2	0	1
180.11801237150064	0.2	0	1
180.2181316075188	0.2	0	1
180.31825084353696	0.2	0	1
180.41837007955513	0.2	0	1
180.51848931557328	0.2	0	1
180.61860855159145	0.2	0	1
180.71872778760962	0.2	0	1
180.81884702362777	0.2	0	1
180.91896625964594	0.2	0	1
181.0190854956641	0.2	0	1
181.11920473168226	0.2	0	1
181.2193239677004	0.2	0	1
181.31944320371858	0.2	0	1
181.41956243973675	0.2	0	1
181.5196816757549	0.2	0	1
181.61980091177307	0.2	0	1
181.7199201477912	0.2	0	1
181.8200393838094	0.2	0	1
181.92015861982753	0.2	0	1
182.0202778558457	0.2	0	1
182.12039709186385	0.2	0	1
182.22051632788202	0.2	0	1
182.3206355639002	0.2	0	1
182.42075479991834	0.2	0	1
182.52087403593652	0.2	0	1
182.62099327195466	0.2	0	1
182.72111250797283	0.2	0	1
182.82123174399098	0.2	0	1
182.92135098000915	0.2	0	1
183.0214702160273	0.2	0	1
183.12158945204547	0.3	0	1
183.22170868806364	0.3	0	1
183.3218279240818	0.3	0	1
183.42194716009996	0.3	0	1
183.5220663961181	0.3	0	1
183.62218563213628	0.3	0	1
183.72230486815442	0.3	0	1
183.8224241041726	0.3	0	1
183.92254334019077	0.3	0	1
184.02266257620892	0.3	0	1
184.1227818122271	0.3	0	1
184.22290104824523	0.3	0	1
184.3230202842634	0.3	0	1
184.42313952028155	0.3	0	1
184.52325875629973	0.3	0	1
184.6233779923179	0.3	0	1
184.72349722833604	0.3	0	1
184.82361646435422	0.3	0	1
184.92373570037236	0.3	0	1
185.02385493639053	0.3	0	1
185.12397417240868	0.3	0	1
185.22409340842685	0.3	0	1
185.324212644445	0.3	0	1
185.42433188046317	0.3	0	1
185.52445111648134	0.3	0	1
185.6245703524995	0.3	0	1
185.72468958851766	0.3	0	1
185.8248088245358	0.3	0	1
185.92492806055398	0.3	0	1
186.02504729657213	0.3	0	1
186.1251665325903	0.3	0	1
186.22528576860844	0.3	0	1
186.32540500462662	0.3	0	1
186.4255242406448	0.3	0	1
186.52564347666294	0.3	0	1
186.6257627126811	0.3	0	1
186.72588194869925	0.3	0	1
186.82600118471743	0.3	0	1
186.92612042073557	0.4	0	1
187.02623965675375	0.4	0	1
187.12635889277192	0.4	0	1
187.22647812879006	0.4	0	1
187.32659736480824	0.4	0	1
187.42671660082638	0.5	0	1
187.52683583684455	0.5	0	1
187.6269550728627	0.5	0	1
187.72707430888087	0.5	0	1
187.82719354489905	0.5	0	1
187.9273127809172	0.5	0	1
188.02743201693536	0.5	0	1
188.1275512529535	0.5	0	1
188.22767048897168	0.5	0	1
188.32778972498983	0.5	0	1
188.427908961008	0.5	0	1
188.52802819702617	0.6	0	2
188.62814743304432	0.6	0	2
188.7282666690625	0.6	0	2
188.82838590508064	0.6	0	2
188.9285051410988	0.6	0	2
189.02862437711696	0.6	0	2
189.12874361313513	0.6	0	2
189.2288628491533	0.6	0	2
189.32898208517145	0.6	0	2
189.42910132118962	0.6	0	2
189.52922055720776	0.6	0	2
189.62933979322594	0.6	0	2
189.72945902924408	0.7	0	2
189.82957826526226	0.7	0	2
189.9296975012804	0.7	0	2
190.02981673729857	0.7	0	2
190.12993597331672	0.7	0	2
190.2300552093349	0.7	0	2
190.33017444535307	0.7	0	2
190.4302936813712	0.7	0	2
190.53041291738938	0.7	0	2
190.63053215340753	0.7	0	2
190.7306513894257	0.7	0	2
190.83077062544385	0.7	0	2
190.93088986146202	0.7	0	2
191.0310090974802	0.7	0	2
191.13112833349834	0.7	0	2
191.2312475695165	0.7	0	2
191.33136680553466	0.7	0	2
191.43148604155283	0.7	0	2
191.53160527757097	0.7	0	2
191.63172451358915	0.7	0	2
191.73184374960732	0.7	0	2
191.83196298562547	0.7	0	2
191.93208222164364	0.7	0	2
192.03220145766178	0.7	0	2
192.13232069367996	0.7	0	2
192.2324399296981	0.7	0	2
192.33255916571628	0.7	0	2
192.43267840173445	0.8	0	2
192.5327976377526	0.8	0	2
192.63291687377077	0.8	0	2
192.7330361097889	0.8	0	2
192.83315534580709	0.8	0	2
192.93327458182523	0.8	0	2
193.0333938178434	0.9	0	2
193.13351305386155	0.9	0	2
193.23363228987972	0.9	0	2
193.33375152589787	1.0	0	2
193.43387076191604	1.0	0	2
193.5339899979342	1.0	0	2
193.63410923395236	1.0	0	2
193.73422846997053	1.0	0	2
193.83434770598868	1.0	0	2
193.93446694200685	1.0	0	2
194.034586178025	1.0	0	2
194.13470541404317	1.0	0	2
194.23482465006134	1.0	0	2
194.3349438860795	1.2	0	2
194.43506312209766	1.2	0	2
194.5351823581158	1.2	0	2
194.63530159413398	1.2	0	2
194.73542083015212	1.2	0	2
194.8355400661703	1.2	0	2
194.93565930218847	1.2	0	2
195.0357785382066	1.2	0	2
195.1358977742248	1.3	1	2
195.23601701024293	1.3	1	2
195.3361362462611	1.4	1	2
195.43625548227925	1.4	1	2
195.53637471829742	1.4	1	2
195.6364939543156	1.5	1	2
195.73661319033374	1.5	1	2
195.83673242635192	1.5	1	2
195.93685166237006	1.5	1	2
196.03697089838823	1.5	1	2
196.13709013440638	1.5	1	2
196.23720937042455	1.5	1	2
196.33732860644272	1.5	1	2
196.43744784246087	1.5	1	2
196.53756707847904	1.5	1	2
196.6376863144972	1.5	1	2
196.73780555051536	1.5	1	2
196.8379247865335	1.5	1	2
196.93804402255168	1.7	1	2
197.03816325856982	1.8	1	2
197.138282494588	1.8	1	2
197.23840173060614	1.8	1	2
197.33852096662432	1.8	1	2
197.4386402026425	1.8	1	2
197.53875943866063	1.8	1	2
197.6388786746788	1.9	1	2
197.73899791069695	1.9	1	2
197.83911714671513	1.9	1	2
197.93923638273327	1.9	1	2
198.03935561875144	1.9	1	2
198.13947485476962	1.9	1	2
198.23959409078776	1.9	1	2
198.33971332680593	1.9	1	2
198.43983256282408	1.9	1	2
198.53995179884225	1.9	1	2
198.6400710348604	1.9	1	2
198.74019027087857	1.9	1	2
198.84030950689674	1.9	1	2
198.9404287429149	1.9	1	2
199.04054797893306	1.9	1	2
199.1406672149512	1.9	1	2
199.24078645096938	1.9	1	2
199.34090568698753	1.9	1	2
199.4410249230057	1.9	1	2
199.54114415902387	1.9	1	2
199.64126339504202	1.9	1	2
199.7413826310602	1.9	1	2
199.84150186707834	2.0	2	2
199.9416211030965	2.0	2	2
200.04174033911465	2.0	2	2
200.14185957513283	2.0	2	2
200.24197881115097	2.0	2	2
200.34209804716915	2.0	2	2
200.4422172831873	2.0	2	2
200.54233651920546	2.0	2	2
200.64245575522364	2.0	2	2
200.74257499124178	2.0	2	2
200.84269422725995	2.0	2	2
200.9428134632781	2.0	2	2
201.04293269929627	2.0	2	2
201.14305193531442	2.0	2	2
201.2431711713326	2.0	2	2
201.34329040735076	2.0	2	2
201.4434096433689	2.0	2	2
201.54352887938708	2.0	2	2
201.64364811540523	2.0	2	2
201.7437673514234	2.0	2	2
201.84388658744155	2.0	2	2
201.94400582345972	2.0	2	2
202.0441250594779	2.0	2	2
202.14424429549604	2.0	2	2
202.2443635315142	2.0	2	2
202.34448276753236	2.0	2	2
202.44460200355053	2.0	2	2
202.54472123956867	2.0	2	2
202.64484047558685	2.0	2	2
202.74495971160502	2.0	2	2
202.84507894762316	2.0	2	2
202.94519818364134	2.0	2	2
203.04531741965948	2.0	2	2
203.14543665567766	2.0	2	2
203.2455558916958	2.0	2	2
203.34567512771397	2.0	2	2
203.44579436373215	2.0	2	2
203.5459135997503	2.0	2	2
203.64603283576844	2.0	2	2
203.7461520717866	2.0	2	2
203.84627130780478	2.0	2	2
203.94639054382293	2.0	2	2
204.0465097798411	2.0	2	2
204.14662901585928	2.0	2	2
204.24674825187742	2.0	2	2
204.34686748789557	2.0	2	2
204.44698672391374	2.0	2	2
204.5471059599319	2.0	2	2
204.64722519595006	2.0	2	2
204.74734443196823	2.0	2	2
204.84746366798637	2.0	2	2
204.94758290400455	1.9	1	2
205.0477021400227	1.9	1	2
205.14782137604087	1.9	1	2
205.24794061205904	1.9	1	2
205.34805984807718	1.9	1	2
205.44817908409536	1.9	1	2
205.5482983201135	1.9	1	2
205.64841755613168	1.9	1	2
205.74853679214982	1.9	1	2
205.848656028168	1.9	1	2
205.94877526418617	1.9	1	2
206.0488945002043	1.9	1	2
206.14901373622249	1.8	1	2
206.24913297224063	1.8	1	2
206.3492522082588	1.8	1	2
206.44937144427695	1.8	1	2
206.54949068029512	1.8	1	2
206.6496099163133	1.8	1	2
206.74972915233144	1.8	1	2
206.84984838834959	1.8	1	2
206.94996762436776	1.8	1	2
207.05008686038593	1.8	1	2
207.15020609640408	1.8	1	2
207.25032533242225	1.8	1	2
207.35044456844042	1.8	1	2
207.45056380445857	1.8	1	2
207.5506830404767	1.7	1	2
207.6508022764949	1.7	1	2
207.75092151251306	1.6	1	2
207.8510407485312	1.7	1	3
207.95115998454938	1.7	1	3
208.05127922056755	1.7	1	3
208.1513984565857	1.9	1	3
208.25151769260384	1.9	1	3
208.351636928622	1.9	1	3
208.4517561646402	1.9	1	3
208.55187540065833	1.9	1	3
208.6519946366765	1.7	1	2
208.75211387269465	1.5	1	2
208.85223310871282	1.4	1	2
208.95235234473097	1.4	1	2
209.05247158074914	1.6	1	2
209.15259081676732	1.6	1	2
209.25271005278546	1.8	1	3
209.35282928880363	1.9	1	3
209.45294852482178	1.9	1	3
209.55306776083995	1.9	1	3
209.6531869968581	1.9	1	3
209.75330623287627	2.0	1	3
209.85342546889444	2.2	1	3
209.9535447049126	2.3	2	3
210.05366394093076	2.3	2	3
210.1537831769489	2.4	2	3
210.25390241296708	2.5	2	4
210.35402164898522	2.5	2	4
210.4541408850034	2.6	2	4
210.55426012102157	2.6	2	4
210.65437935703972	2.6	2	4
210.75449859305786	2.8	2	4
210.85461782907603	2.8	2	4
210.9547370650942	2.8	2	4
211.05485630111235	2.8	2	4
211.15497553713053	2.8	2	4
211.2550947731487	2.8	2	4
211.35521400916684	2.8	2	4
211.455333245185	2.8	2	4
211.55545248120316	2.8	2	4
211.65557171722133	2.8	2	4
211.75569095323948	2.8	2	4
211.85581018925765	2.9	2	4
211.9559294252758	2.9	2	4
212.05604866129397	2.9	2	4
212.15616789731212	2.8	2	3
212.2562871333303	2.9	2	3
212.35640636934846	2.9	2	3
212.4565256053666	2.9	2	3
212.55664484138478	2.9	2	3
212.65676407740293	2.9	2	3
212.7568833134211	2.9	2	3
212.85700254943924	2.9	2	3
212.95712178545742	2.9	2	3
213.0572410214756	3.0	3	3
213.15736025749374	3.0	3	3
213.2574794935119	3.0	3	3
213.35759872953005	3.0	3	3
213.45771796554823	3.0	3	3
213.55783720156637	3.0	3	3
213.65795643758455	3.1	3	4
213.75807567360272	3.1	3	4
213.85819490962086	3.1	3	4
213.958314145639	3.1	3	4
214.05843338165718	3.1	3	4
214.15855261767535	3.2	3	4
214.2586718536935	3.2	3	4
214.35879108971167	3.2	3	4
214.45891032572985	3.1	2	4
214.559029561748	3.0	2	4
214.65914879776614	3.0	2	4
214.7592680337843	3.0	2	4
214.85938726980248	3.1	2	4
214.95950650582063	3.1	2	4
215.0596257418388	3.1	2	4
215.15974497785697	3.0	2	4
215.25986421387512	3.0	2	4
215.35998344989326	3.0	2	4
215.46010268591144	3.0	2	4
215.5602219219296	3.0	2	4
215.66034115794776	3.0	2	4
215.76046039396593	3.0	2	4
215.86057962998407	3.0	2	4
215.96069886600225	3.0	2	4
216.0608181020204	3.1	2	4
216.16093733803856	3.0	2	4
216.26105657405674	3.0	2	4
216.36117581007488	3.0	2	4
216.46129504609306	3.0	2	4
216.5614142821112	3.0	2	4
216.66153351812937	3.1	2	4
216.76165275414752	3.1	2	4
216.8617719901657	3.1	2	4
216.96189122618387	3.1	2	4
217.062010462202	3.1	2	4
217.16212969822018	3.1	2	4
217.26224893423833	3.0	2	4
217.3623681702565	3.0	2	4
217.46248740627465	2.9	2	4
217.56260664229282	2.9	2	4
217.662725878311	2.9	2	4
217.76284511432914	2.8	2	3
217.86296435034728	2.8	2	3
217.96308358636546	2.8	2	3
218.06320282238363	2.8	2	3
218.16332205840177	2.8	2	3
218.26344129441995	2.8	2	3
218.36356053043812	2.8	2	3
218.46367976645627	2.8	2	3
218.5637990024744	2.8	2	3
218.66391823849258	2.8	2	3
218.76403747451076	2.8	2	3
218.8641567105289	2.8	2	3
218.96427594654708	2.8	2	3
219.06439518256522	2.8	2	3
219.1645144185834	2.8	2	3
219.26463365460154	2.8	2	3
219.3647528906197	2.8	2	3
219.46487212663789	2.8	2	3
219.56499136265603	2.9	2	4
219.6651105986742	2.9	2	4
219.76522983469235	2.9	2	4
219.86534907071052	3.0	2	4
219.96546830672867	3.0	2	4
220.06558754274684	3.0	2	4
220.165706778765	3.0	2	4
220.26582601478316	3.0	2	4
220.36594525080133	3.0	2	4
220.46606448681948	2.9	2	3
220.56618372283765	2.9	2	3
220.6663029588558	2.9	2	3
220.76642219487397	2.9	2	3
220.86654143089214	3.0	2	4
220.9666606669103	2.9	2	4
221.06677990292846	2.8	2	4
221.1668991389466	2.8	2	4
221.26701837496478	2.8	2	4
221.36713761098292	2.8	2	4
221.4672568470011	2.8	2	4
221.56737608301927	2.7	2	4
221.6674953190374	2.7	2	4
221.76761455505556	2.7	2	4
221.86773379107373	2.7	2	4
221.9678530270919	2.7	2	4
222.06797226311005	2.7	2	4
222.16809149912822	2.6	2	3
222.2682107351464	2.6	2	3
222.36832997116454	2.6	2	3
222.4684492071827	2.6	2	3
222.56856844320086	2.6	2	3
222.66868767921903	2.6	2	3
222.76880691523718	2.6	2	3
222.86892615125535	2.6	2	3
222.9690453872735	2.6	2	3
223.06916462329167	2.6	2	3
223.16928385930981	2.6	2	3
223.269403095328	2.5	2	3
223.36952233134616	2.5	2	3
223.4696415673643	2.5	2	3
223.56976080338248	2.5	2	3
223.66988003940062	2.5	2	3
223.7699992754188	2.5	2	3
223.87011851143694	2.5	2	3
223.97023774745512	2.5	2	3
224.0703569834733	2.5	2	3
224.17047621949143	2.4	2	3
224.2705954555096	2.4	2	3
224.37071469152775	2.4	2	3
224.47083392754593	2.4	2	3
224.57095316356407	2.4	2	3
224.67107239958224	2.3	2	3
224.77119163560042	2.3	2	3
224.87131087161856	2.3	2	3
224.9714301076367	2.3	2	3
225.07154934365488	2.3	2	3
225.17166857967305	2.2	2	3
225.2717878156912	2.2	2	3
225.37190705170937	2.2	2	3
225.47202628772754	2.2	2	3
225.5721455237457	2.3	2	3
225.67226475976383	2.3	2	3
225.772383995782	2.3	2	3
225.87250323180018	2.2	2	3
225.97262246781833	2.1	1	3
226.0727417038365	2.0	1	3
226.17286093985464	2.0	1	3
226.27298017587282	2.0	1	3
226.37309941189096	2.0	1	3
226.47321864790914	2.0	1	3
226.5733378839273	1.8	1	3
226.67345711994545	1.7	1	3
226.77357635596363	1.7	1	3
226.87369559198177	1.7	1	3
226.97381482799995	1.7	1	3
227.0739340640181	1.6	1	3
227.17405330003626	1.6	1	3
227.27417253605444	1.6	1	3
227.37429177207258	1.6	1	3
227.47441100809075	1.6	1	3
227.5745302441089	1.6	1	3
227.67464948012707	1.6	1	3
227.77476871614522	1.5	1	2
227.8748879521634	1.5	1	2
227.97500718818156	1.3	1	2
228.0751264241997	1.3	1	2
228.17524566021788	1.2	1	2
228.27536489623603	1.1	1	2
228.3754841322542	1.0	1	1
228.47560336827235	1.0	1	1
228.57572260429052	1.0	1	1
228.6758418403087	1.0	1	1
228.77596107632684	1.0	1	1
228.87608031234498	1.0	1	1
228.97619954836316	1.0	1	1
229.07631878438133	1.0	1	1
229.17643802039947	1.0	1	1
229.27655725641765	1.0	1	1
229.37667649243582	1.0	1	1
229.47679572845396	1.0	1	1
229.5769149644721	1.0	1	1
229.67703420049028	1.0	1	1
229.77715343650846	1.0	1	1
229.8772726725266	1.0	1	1
229.97739190854477	1.0	1	1
230.07751114456292	1.0	1	1
230.1776303805811	1.0	1	1
230.27774961659924	1.0	1	1
230.3778688526174	1.0	1	1
230.47798808863558	1.0	1	1
230.57810732465373	1.0	1	1
230.6782265606719	1.0	1	1
230.77834579669005	1.0	1	1
230.87846503270822	1.0	1	1
230.97858426872637	1.0	1	1
231.07870350474454	1.0	1	1
231.1788227407627	1.0	1	1
231.27894197678086	1.0	1	1
231.37906121279903	1.0	1	1
231.47918044881717	1.0	1	1
231.57929968483535	1.0	1	1
231.6794189208535	1.0	1	1
231.77953815687167	1.0	1	1
231.87965739288984	1.0	1	1
231.97977662890798	1.0	1	1
232.07989586492613	1.0	1	1
232.1800151009443	1.0	1	1
232.28013433696248	1.0	1	1
232.38025357298062	1.0	1	1
232.4803728089988	1.0	1	1
232.58049204501697	1.0	1	1
232.6806112810351	1.0	1	1
232.78073051705326	1.0	1	1
232.88084975307143	1.0	1	1
232.9809689890896	1.0	1	1
233.08108822510775	1.0	1	1
233.18120746112592	1.0	1	1
233.28132669714407	1.0	1	1
233.38144593316224	1.0	1	1
233.48156516918039	1.0	1	1
233.58168440519856	1.0	1	1
233.68180364121673	1.0	1	1
233.78192287723488	1.0	1	1
233.88204211325305	1.0	1	1
233.98216134927122	1.0	1	1
234.08228058528937	1.0	1	1
234.1823998213075	1.0	1	1
234.2825190573257	1.0	1	1
234.38263829334386	1.0	1	1
234.482757529362	1.0	1	1
234.58287676538015	1.0	1	1
234.68299600139835	1.0	1	1
234.7831152374165	1.0	1	1
234.88323447343464	1.0	1	1
234.9833537094528	1.0	1	1
235.083472945471	1.0	1	1
235.18359218148913	1.0	1	1
235.28371141750728	1.0	1	1
235.38383065352545	1.0	1	1
235.48394988954362	1.0	1	1
235.58406912556177	1.0	1	1
235.68418836157994	1.0	1	1
235.78430759759812	1.0	1	1
235.88442683361626	1.0	1	1
235.9845460696344	1.0	1	1
236.08466530565258	1.0	1	1
236.18478454167075	1.0	1	1
236.2849037776889	1.1	1	2
236.38502301370707	1.1	1	2
236.48514224972524	1.1	1	2
236.5852614857434	1.3	1	2
236.68538072176153	1.5	1	2
236.7854999577797	1.7	1	3
236.88561919379788	1.9	1	3
236.98573842981602	2.1	1	3
237.0858576658342	2.1	1	3
237.18597690185237	2.1	1	3
237.28609613787052	2.4	1	4
237.38621537388866	2.5	1	4
237.48633460990683	2.3	1	3
237.586453845925	2.3	1	3
237.68657308194315	2.0	1	3
237.7866923179613	1.9	1	2
237.8868115539795	1.9	1	2
237.98693078999764	2.0	2	2
238.0870500260158	2.3	2	3
238.18716926203396	2.4	2	3
238.28728849805213	2.5	2	3
238.38740773407028	2.5	2	3
238.48752697008842	2.5	2	4
238.5876462061066	2.5	2	3
238.68776544212477	2.3	2	3
238.78788467814292	2.3	2	3
238.8880039141611	2.4	2	3
238.98812315017926	2.3	2	3
239.0882423861974	2.3	2	3
239.18836162221555	2.1	2	3
239.28848085823373	2.2	2	3
239.3886000942519	2.2	2	3
239.48871933027004	2.4	2	3
239.58883856628822	2.4	2	3
239.6889578023064	2.3	2	3
239.78907703832454	2.3	2	4
239.88919627434268	2.4	2	3
239.98931551036085	2.3	2	3
240.08943474637903	2.4	2	3
240.18955398239717	2.4	2	4
240.28967321841534	2.7	2	4
240.38979245443352	2.6	2	3
240.48991169045166	2.6	2	4
240.5900309264698	2.2	1	3
240.69015016248798	2.0	1	3
240.79026939850615	1.9	1	3
240.8903886345243	2.1	1	3
240.99050787054247	2.1	1	3
241.09062710656065	2.1	1	3
241.1907463425788	2.2	1	3
241.29086557859694	2.1	1	4
241.3909848146151	2.1	1	4
241.49110405063328	2.0	1	3
241.59122328665143	2.1	1	4
241.69134252266957	2.0	1	4
241.79146175868777	2.1	1	4
241.89158099470592	2.0	1	3
241.99170023072406	1.9	1	3
242.09181946674224	1.6	1	2
242.1919387027604	1.4	1	2
242.29205793877856	1.3	1	2
242.3921771747967	1.3	1	2
242.49229641081487	1.1	1	2
242.59241564683305	1.0	1	1
242.6925348828512	1.0	1	1
242.79265411886936	1.0	1	1
242.89277335488754	1.0	1	1
242.99289259090568	1.0	1	1
243.09301182692383	1.0	1	1
243.193131062942	1.0	1	1
243.29325029896017	1.0	1	1
243.39336953497832	1.0	1	1
243.4934887709965	1.0	1	1
243.59360800701467	1.0	1	1
243.6937272430328	1.0	1	1
243.79384647905096	1.0	1	1
243.89396571506913	1.0	1	1
243.9940849510873	1.0	1	1
244.09420418710545	1.0	1	1
244.19432342312362	1.0	1	1
244.2944426591418	1.0	1	1
244.39456189515994	1.0	1	1
244.49468113117808	1.0	1	1
244.59480036719626	1.0	1	1
244.69491960321443	1.0	1	1
244.79503883923257	1.0	1	1
244.89515807525072	1.0	1	1
244.99527731126892	1.0	1	1
245.09539654728707	1.0	1	1
245.1955157833052	1.0	1	1
245.29563501932338	1.0	1	1
245.39575425534156	1.0	1	1
245.4958734913597	1.0	1	1
245.59599272737785	1.0	1	1
245.69611196339602	1.0	1	1
245.7962311994142	1.0	1	1
245.89635043543234	1.0	1	1
245.9964696714505	1.0	1	1
246.09658890746869	1.0	1	1
246.19670814348683	1.0	1	1
246.29682737950498	1.0	1	1
246.39694661552315	1.0	1	1
246.49706585154132	1.0	1	1
246.59718508755947	1.0	1	1
246.69730432357764	1.0	1	1
246.7974235595958	1.0	1	1
246.89754279561396	1.0	1	1
246.9976620316321	1.0	1	1
247.09778126765028	1.0	1	1
247.19790050366845	1.0	1	1
247.2980197396866	1.0	1	1
247.39813897570477	1.0	1	1
247.49825821172294	1.0	1	1
247.5983774477411	1.0	1	1
247.69849668375923	1.0	1	1
247.7986159197774	1.0	1	1
247.89873515579558	1.0	1	1
247.99885439181372	1.0	1	1
248.0989736278319	1.0	1	1
248.19909286385007	1.0	1	1
248.2992120998682	1.0	1	1
248.39933133588636	1.0	1	1
248.49945057190453	1.0	1	1
248.5995698079227	1.0	1	1
248.69968904394085	1.0	1	1
248.799808279959	1.0	1	1
248.8999275159772	1.0	1	1
249.00004675199534	1.0	1	1
249.1001659880135	1.0	1	1
249.20028522403166	1.0	1	1
249.30040446004983	1.0	1	1
249.40052369606798	1.0	1	1
249.50064293208612	1.0	1	1
249.6007621681043	1.0	1	1
249.70088140412247	1.0	1	1
249.80100064014061	1.0	1	1
249.9011198761588	1.0	1	1
250.00123911217696	1.0	1	1
250.1013583481951	1.0	1	1
250.20147758421325	1.0	1	1
250.30159682023142	1.1	1	2
250.4017160562496	1.1	1	2
250.50183529226774	1.1	1	2
250.60195452828592	1.2	1	2
250.7020737643041	1.2	1	2
250.80219300032223	1.2	1	2
250.90231223634038	1.3	1	2
251.00243147235855	1.5	1	2
251.10255070837673	1.7	1	3
251.20266994439487	2.1	1	3
251.30278918041304	2.3	1	3
251.40290841643122	2.7	1	4
251.50302765244936	4.1	3	6
251.6031468884675	4.8	4	7
251.70326612448568	5.2	4	7
251.80338536050385	5.9	4	8
251.903504596522	6.2	4	9
252.00362383254014	6.5	5	9
252.10374306855834	6.7	5	10
252.2038623045765	7.2	6	9
252.30398154059463	6.8	5	8
252.4041007766128	6.5	5	8
252.50422001263098	6.8	5	8
252.60433924864913	7.1	6	8
252.70445848466727	7.1	6	9
252.80457772068544	6.9	6	8
252.90469695670362	7.1	5	9
253.00481619272176	7.1	5	10
253.10493542873994	7.3	6	8
253.2050546647581	7.4	6	9
253.30517390077625	7.0	6	8
253.4052931367944	6.9	6	9
253.50541237281257	6.8	6	8
253.60553160883074	6.5	5	7
253.7056508448489	6.2	5	7
253.80577008086706	6.1	5	7
253.90588931688524	5.9	5	7
254.00600855290338	5.5	5	7
254.10612778892153	5.1	3	7
254.2062470249397	5.1	3	8
254.30636626095787	4.9	3	7
254.40648549697602	4.4	2	7
254.5066047329942	2.6	1	4
254.60672396901236	1.9	1	3
254.7068432050305	1.3	0	3
254.80696244104865	0.8	0	2
254.90708167706683	0.6	0	2
255.007200913085	0.5	0	2
255.10732014910315	0.5	0	2
255.20743938512132	0.4	0	1
255.3075586211395	0.4	0	1
255.40767785715764	0.3	0	1
255.50779709317578	0.3	0	1
255.60791632919396	0.3	0	1
255.70803556521213	0.2	0	1
255.80815480123027	0.1	0	1
255.90827403724842	0.1	0	1
256.0083932732666	0.1	0	1
256.10851250928476	0.0	0	0
256.2086317453029	0.0	0	0
256.30875098132105	0.0	0	0
256.40887021733926	0.0	0	0
256.5089894533574	0.0	0	0
256.60910868937555	0.0	0	0
256.70922792539375	0.0	0	0
256.8093471614119	0.0	0	0
256.90946639743004	0.0	0	0
257.0095856334482	0.0	0	0
257.1097048694664	0.0	0	0
257.20982410548453	0.0	0	0
257.3099433415027	0.1	0	1
257.4100625775209	0.1	0	1
257.510181813539	0.1	0	1
257.61030104955717	0.1	0	1
257.7104202855753	0.1	0	1
257.8105395215935	0.1	0	1
257.91065875761166	0.1	0	1
258.0107779936298	0.2	0	1
258.110897229648	0.2	0	1
258.21101646566615	0.2	0	1
258.3111357016843	0.2	0	1
258.41125493770244	0.2	0	1
258.51137417372064	0.2	0	1
258.6114934097388	0.2	0	1
258.71161264575693	0.2	0	1
258.81173188177513	0.2	0	1
258.9118511177933	0.2	0	1
259.0119703538114	0.2	0	1
259.11208958982957	0.2	0	1
259.21220882584777	0.2	0	1
259.3123280618659	0.2	0	1
259.41244729788406	0.2	0	1
259.51256653390226	0.2	0	1
259.6126857699204	0.2	0	1
259.71280500593855	0.2	0	1
259.8129242419567	0.2	0	1
259.9130434779749	0.2	0	1
260.01316271399304	0.2	0	1
260.1132819500112	0.2	0	1
260.2134011860294	0.2	0	1
260.31352042204753	0.2	0	1
260.4136396580657	0.2	0	1
260.5137588940838	0.2	0	1
260.61387813010197	0.2	0	1
260.71399736612017	0.2	0	1
260.8141166021383	0.2	0	1
260.9142358381565	0.2	0	1
261.01435507417466	0.2	0	1
261.1144743101928	0.2	0	1
261.21459354621095	0.2	0	1
261.3147127822291	0.2	0	1
261.4148320182473	0.2	0	1
261.51495125426544	0.2	0	1
261.61507049028364	0.2	0	1
261.7151897263018	0.2	0	1
261.81530896231993	0.2	0	1
261.9154281983381	0.2	0	1
262.0155474343562	0.3	0	1
262.1156666703744	0.3	0	1
262.21578590639257	0.3	0	1
262.31590514241077	0.3	0	1
262.4160243784289	0.3	0	1
262.51614361444706	0.3	0	1
262.6162628504652	0.3	0	1
262.71638208648335	0.3	0	1
262.81650132250155	0.3	0	1
262.9166205585197	0.4	0	1
263.01673979453784	0.4	0	1
263.11685903055604	0.4	0	1
263.2169782665742	0.5	0	1
263.31709750259233	0.5	0	1
263.4172167386105	0.5	0	1
263.5173359746287	0.5	0	1
263.6174552106468	0.5	0	1
263.71757444666497	0.5	0	1
263.81769368268317	0.5	0	1
263.9178129187013	0.5	0	1
264.01793215471946	0.5	0	1
264.1180513907376	0.5	0	1
264.2181706267558	0.5	0	1
264.31828986277395	0.6	0	2
264.4184090987921	0.7	0	2
264.5185283348103	0.7	0	2
264.61864757082844	0.7	0	2
264.7187668068466	0.9	0	2
264.81888604286473	0.9	0	2
264.91900527888293	0.9	0	2
265.0191245149011	1.0	0	2
265.1192437509192	1.0	0	2
265.2193629869374	1.1	0	2
265.31948222295557	1.1	0	2
265.4196014589737	1.1	0	2
265.51972069499186	1.1	0	2
265.61983993101006	1.2	0	2
265.7199591670282	1.2	0	2
265.82007840304635	1.2	0	2
265.92019763906455	1.2	0	2
266.0203168750827	1.2	0	2
266.12043611110084	1.2	0	2
266.220555347119	1.2	0	2
266.3206745831372	1.2	0	2
266.42079381915534	1.2	0	2
266.5209130551735	1.2	0	2
266.6210322911917	1.2	0	2
266.7211515272098	1.2	0	2
266.821270763228	1.2	0	2
266.9213899992461	1.2	0	2
267.0215092352643	1.2	0	2
267.12162847128246	1.2	0	2
267.2217477073006	1.2	0	2
267.3218669433188	1.2	0	2
267.42198617933695	1.2	0	2
267.5221054153551	1.2	0	2
267.62222465137324	1.2	0	2
267.7223438873914	1.2	0	2
267.8224631234096	1.2	0	2
267.92258235942774	1.2	0	2
268.02270159544594	1.2	0	2
268.1228208314641	1.2	0	2
268.2229400674822	1.2	0	2
268.3230593035004	1.2	0	2
268.4231785395185	1.3	1	2
268.5232977755367	1.3	1	2
268.62341701155486	1.3	1	2
268.72353624757307	1.5	1	2
268.8236554835912	1.7	1	2
268.92377471960936	1.7	1	2
269.0238939556275	1.7	1	2
269.12401319164564	1.7	1	2
269.22413242766385	1.9	1	2
269.324251663682	1.9	1	2
269.4243708997002	1.9	1	2
269.52449013571834	1.9	1	2
269.6246093717365	1.9	1	2
269.7247286077546	2.0	2	2
269.8248478437728	2.0	2	2
269.924967079791	2.0	2	2
270.0250863158091	2.0	2	2
270.12520555182726	2.0	2	2
270.22532478784547	2.0	2	2
270.3254440238636	2.0	2	2
270.42556325988176	2.0	2	2
270.5256824958999	2.0	2	2
270.6258017319181	2.0	2	2
270.72592096793625	2.0	2	2
270.8260402039544	2.0	2	2
270.9261594399726	2.0	2	2
271.02627867599074	2.0	2	2
271.1263979120089	2.0	2	2
271.226517148027	2.0	2	2
271.32663638404523	2.0	2	2
271.4267556200634	2.0	2	2
271.5268748560815	2.0	2	2
271.6269940920997	1.9	1	2
271.72711332811787	1.9	1	2
271.827232564136	1.9	1	2
271.92735180015416	1.9	1	2
272.02747103617236	1.9	1	2
272.1275902721905	1.9	1	2
272.22770950820865	1.9	1	2
272.32782874422685	1.9	1	2
272.427947980245	1.9	1	2
272.52806721626314	1.9	1	2
272.6281864522813	2.0	1	3
272.7283056882995	2.1	1	3
272.82842492431763	2.1	1	3
272.9285441603358	2.1	1	3
273.028663396354	2.1	1	3
273.1287826323721	2.1	1	3
273.22890186839027	2.2	1	3
273.3290211044084	2.1	1	3
273.4291403404266	2.1	1	3
273.52925957644476	2.1	1	3
273.6293788124629	2.0	1	3
273.7294980484811	2.0	1	3
273.82961728449925	2.0	1	3
273.9297365205174	2.0	1	3
274.02985575653554	2.0	1	3
274.12997499255374	2.0	1	3
274.2300942285719	2.0	1	3
274.33021346459003	2.0	1	3
274.43033270060823	2.0	1	3
274.5304519366264	2.0	1	3
274.6305711726445	2.0	1	3
274.73069040866267	2.0	1	3
274.8308096446808	1.8	1	3
274.930928880699	1.9	1	3
275.03104811671716	1.9	1	3
275.13116735273536	1.8	1	3
275.2312865887535	1.8	1	3
275.33140582477165	1.8	1	3
275.4315250607898	1.8	1	3
275.53164429680794	1.8	1	3
275.63176353282614	1.8	1	3
275.7318827688443	1.8	1	2
275.8320020048625	1.8	1	2
275.93212124088063	2.0	1	3
276.0322404768988	2.0	1	3
276.1323597129169	1.9	1	2
276.23247894893507	1.9	1	2
276.33259818495327	1.9	1	2
276.4327174209714	1.9	1	2
276.5328366569896	1.9	1	2
276.63295589300776	1.9	1	2
276.7330751290259	1.9	1	2
276.83319436504405	1.9	1	2
276.9333136010622	1.9	1	2
277.0334328370804	1.9	1	2
277.13355207309854	1.9	1	2
277.2336713091167	1.9	1	2
277.3337905451349	1.9	1	2
277.43390978115303	1.9	1	2
277.5340290171712	1.9	1	2
277.6341482531893	1.9	1	2
277.7342674892075	1.9	1	2
277.83438672522567	1.9	1	2
277.9345059612438	1.9	1	2
278.034625197262	1.9	1	2
278.13474443328016	1.9	1	2
278.2348636692983	1.9	1	2
278.33498290531645	1.9	1	2
278.43510214133465	1.9	1	2
278.5352213773528	1.9	1	2
278.63534061337094	1.9	1	2
278.73545984938914	1.9	1	2
278.8355790854073	2.0	2	2
278.93569832142543	2.0	2	2
279.0358175574436	2.0	2	2
279.1359367934618	2.0	2	2
279.2360560294799	2.0	2	2
279.33617526549807	1.9	1	2
279.4362945015163	1.9	1	2
279.5364137375344	1.9	1	2
279.63653297355256	1.9	1	2
279.7366522095707	1.9	1	2
279.8367714455889	1.9	1	2
279.93689068160705	1.9	1	2
280.0370099176252	1.9	1	2
280.1371291536434	1.9	1	2
280.23724838966154	1.8	1	2
280.3373676256797	1.6	1	2
280.43748686169783	1.6	1	2
280.53760609771604	1.6	1	2
280.6377253337342	1.5	1	2
280.7378445697523	1.5	1	2
280.8379638057705	1.4	0	2
280.9380830417887	1.4	0	2
281.0382022778068	1.2	0	2
281.13832151382496	1.1	0	2
281.23844074984316	1.1	0	2
281.3385599858613	1.2	0	3
281.43867922187945	1.2	0	3
281.53879845789766	1.3	0	3
281.6389176939158	1.3	0	3
281.73903692993395	1.4	0	3
281.8391561659521	1.4	0	3
281.93927540197024	1.4	0	3
282.03939463798844	1.4	0	3
282.1395138740066	1.4	0	3
282.2396331100248	1.4	0	4
282.3397523460429	1.5	0	4
282.4398715820611	1.7	0	4
282.5399908180792	2.0	0	4
282.64011005409736	2.7	1	5
282.74022929011556	2.9	1	5
282.8403485261337	2.9	1	5
282.9404677621519	3.1	1	5
283.04058699817006	3.4	2	5
283.1407062341882	3.4	2	5
283.24082547020635	3.5	2	5
283.3409447062245	3.5	2	5
283.4410639422427	3.6	2	5
283.54118317826084	3.4	2	5
283.64130241427904	3.4	2	5
283.7414216502972	3.4	2	5
283.84154088631533	3.3	2	4
283.9416601223335	3.5	3	5
284.0417793583516	3.4	3	4
284.1418985943698	3.5	3	4
284.24201783038797	3.4	3	4
284.3421370664061	3.7	3	4
284.4422563024243	3.8	3	5
284.54237553844246	3.6	3	4
284.6424947744606	3.6	3	4
284.74261401047875	3.8	3	5
284.84273324649695	3.6	3	4
284.9428524825151	3.7	3	4
285.04297171853324	3.6	3	4
285.14309095455144	3.6	3	5
285.2432101905696	3.5	3	4
285.34332942658773	3.6	3	4
285.4434486626059	3.6	3	4
285.5435678986241	3.6	3	4
285.6436871346422	3.9	3	5
285.74380637066037	3.5	3	4
285.84392560667857	3.6	3	5
285.9440448426967	3.5	3	4
286.04416407871486	3.5	3	5
286.144283314733	3.5	3	5
286.2444025507512	3.7	3	5
286.34452178676935	3.5	3	4
286.4446410227875	3.6	3	4
286.5447602588057	3.5	3	4
286.64487949482384	3.6	3	4
286.744998730842	3.5	3	4
286.84511796686013	3.7	3	5
286.94523720287833	3.5	3	4
287.0453564388965	3.5	3	4
287.1454756749146	3.6	3	5
287.2455949109328	3.7	3	5
287.34571414695097	3.7	3	5
287.4458333829691	3.7	3	4
287.54595261898726	3.8	3	5
287.64607185500546	4.0	3	5
287.7461910910236	3.8	3	5
287.84631032704175	3.7	3	4
287.94642956305995	3.6	3	4
288.0465487990781	3.6	3	4
288.14666803509624	3.6	3	4
288.2467872711144	3.6	3	4
288.3469065071326	3.9	3	5
288.44702574315073	3.7	3	5
288.5471449791689	3.6	3	4
288.6472642151871	3.7	3	5
288.7473834512052	3.7	3	5
288.84750268722337	3.5	3	4
288.9476219232415	3.6	3	4
289.04774115925966	3.5	3	4
289.14786039527786	3.6	3	5
289.247979631296	3.4	2	4
289.3480988673142	3.6	2	5
289.44821810333235	3.4	2	4
289.5483373393505	3.4	2	4
289.64845657536864	3.3	2	4
289.7485758113868	3.5	2	5
289.848695047405	3.5	2	5
289.94881428342313	3.4	2	4
290.04893351944133	3.5	2	5
290.1490527554595	3.5	2	5
290.2491719914776	3.3	2	5
290.34929122749577	3.3	2	5
290.4494104635139	3.3	2	5
290.5495296995321	3.2	2	5
290.64964893555026	3.2	2	5
290.74976817156846	3.1	2	5
290.8498874075866	2.9	2	4
290.95000664360475	2.8	2	4
291.0501258796229	2.6	2	4
291.15024511564104	2.4	1	4
291.25036435165924	2.1	1	3
291.3504835876774	1.7	0	3
291.4506028236956	0.7	0	2
291.55072205971373	0.2	0	1
291.6508412957319	0.2	0	1
291.75096053175	0.1	0	1
291.85107976776817	0.1	0	1
291.95119900378637	0.1	0	1
292.0513182398045	0.1	0	1
292.15143747582266	0.1	0	1
292.25155671184086	0.1	0	1
292.351675947859	0.0	0	0
292.45179518387715	0.0	0	0
292.5519144198953	0.0	0	0
292.6520336559135	0.0	0	0
292.75215289193164	0.0	0	0
292.8522721279498	0.0	0	0
292.952391363968	0.1	0	1
293.05251059998614	0.1	0	1
293.1526298360043	0.2	0	1
293.2527490720224	0.4	0	1
293.3528683080406	0.4	0	1
293.4529875440588	0.7	0	2
293.5531067800769	0.9	0	2
293.6532260160951	1.0	0	2
293.75334525211326	1.2	0	3
293.8534644881314	1.2	0	3
293.95358372414955	1.4	0	3
294.05370296016775	1.1	0	3
294.1538221961859	1.4	0	4
294.25394143220404	1.3	0	3
294.35406066822225	1.2	0	3
294.4541799042404	1.1	0	3
294.55429914025854	0.7	0	2
294.6544183762767	0.6	0	1
294.7545376122949	0.6	0	1
294.854656848313	0.7	0	2
294.9547760843312	0.8	0	2
295.0548953203494	1.0	0	3
295.1550145563675	1.1	0	3
295.25513379238566	1.1	0	3
295.3552530284038	1.0	0	2
295.455372264422	1.1	0	2
295.55549150044016	1.1	0	2
295.6556107364583	1.0	0	2
295.7557299724765	1.0	0	2
295.85584920849465	1.0	0	2
295.9559684445128	1.2	0	2
296.05608768053094	0.9	0	2
296.1562069165491	0.9	0	2
296.2563261525673	0.9	0	2
296.3564453885854	0.9	0	2
296.45656462460363	0.8	0	2
296.5566838606218	0.7	0	1
296.6568030966399	0.8	0	2
296.75692233265806	0.9	0	2
296.8570415686762	0.9	0	2
296.9571608046944	0.8	0	2
297.05728004071256	0.6	0	1
297.15739927673076	0.7	0	1
297.2575185127489	1.1	0	2
297.35763774876705	1.0	0	2
297.4577569847852	1.0	0	2
297.55787622080334	1.0	0	2
297.65799545682154	1.0	0	2
297.7581146928397	1.3	0	3
297.8582339288579	0.9	0	2
297.95835316487603	0.9	0	2
298.0584724008942	0.6	0	2
298.1585916369123	0.4	0	1
298.25871087293046	0.4	0	1
298.35883010894867	0.5	0	2
298.4589493449668	0.5	0	2
298.559068580985	0.7	0	3
298.65918781700316	0.6	0	2
298.7593070530213	0.5	0	2
298.85942628903945	0.5	0	2
298.9595455250576	0.5	0	2
299.0596647610758	0.4	0	1
299.15978399709394	0.1	0	1
299.25990323311214	0.1	0	1
299.3600224691303	0.1	0	1
299.46014170514843	0.1	0	1
