# Supplementary material for: Multiple drivers and lineage-specific insect extinctions during the Permo–Triassic
Source: Nat Commun. 2022 Dec 6;13:7512. doi: 10.1038/s41467-022-35284-4 (PMC9726944; doi:10.1038/s41467-022-35284-4)
Supplement: Supplementary file 7 — Source Data [file 41467_2022_35284_MOESM7_ESM.zip › Source_Data/Figure4_SupplementaryFigure24_Tables_12-13/Carnivores_ltt.txt]

time	diversity	m_div	M_div
162.01605360693168	0.1	0	1
162.11616259335602	0.1	0	1
162.21627157978034	0.1	0	1
162.31638056620469	0.1	0	1
162.416489552629	0.1	0	1
162.51659853905335	0.1	0	1
162.61670752547766	0.1	0	1
162.716816511902	0.1	0	1
162.81692549832633	0.1	0	1
162.91703448475067	0.1	0	1
163.01714347117502	0.1	0	1
163.11725245759934	0.1	0	1
163.21736144402368	0.1	0	1
163.317470430448	0.1	0	1
163.41757941687234	0.1	0	1
163.51768840329666	0.1	0	1
163.617797389721	0.1	0	1
163.71790637614535	0.1	0	1
163.81801536256967	0.1	0	1
163.918124348994	0.1	0	1
164.01823333541833	0.1	0	1
164.11834232184268	0.1	0	1
164.218451308267	0.1	0	1
164.31856029469134	0.1	0	1
164.41866928111565	0.1	0	1
164.51877826754	0.1	0	1
164.61888725396435	0.1	0	1
164.71899624038866	0.1	0	1
164.819105226813	0.1	0	1
164.91921421323732	0.1	0	1
165.01932319966167	0.1	0	1
165.119432186086	0.1	0	1
165.21954117251033	0.1	0	1
165.31965015893465	0.1	0	1
165.419759145359	0.1	0	1
165.51986813178334	0.1	0	1
165.61997711820766	0.1	0	1
165.720086104632	0.1	0	1
165.82019509105632	0.2	0	1
165.92030407748067	0.2	0	1
166.02041306390498	0.2	0	1
166.12052205032933	0.2	0	1
166.22063103675367	0.2	0	1
166.320740023178	0.2	0	1
166.42084900960234	0.2	0	1
166.52095799602665	0.2	0	1
166.621066982451	0.2	0	1
166.72117596887531	0.2	0	1
166.82128495529966	0.2	0	1
166.92139394172398	0.2	0	1
167.02150292814832	0.2	0	1
167.12161191457267	0.2	0	1
167.22172090099698	0.2	0	1
167.32182988742133	0.2	0	1
167.42193887384565	0.2	0	1
167.52204786027	0.2	0	1
167.6221568466943	0.2	0	1
167.72226583311866	0.2	0	1
167.82237481954297	0.2	0	1
167.92248380596732	0.2	0	1
168.02259279239166	0.2	0	1
168.12270177881598	0.2	0	1
168.22281076524033	0.2	0	1
168.32291975166464	0.2	0	1
168.423028738089	0.2	0	1
168.5231377245133	0.2	0	1
168.62324671093765	0.2	0	1
168.72335569736197	0.2	0	1
168.8234646837863	0.2	0	1
168.92357367021066	0.2	0	1
169.02368265663497	0.2	0	1
169.12379164305932	0.2	0	1
169.22390062948364	0.2	0	1
169.32400961590798	0.2	0	1
169.4241186023323	0.2	0	1
169.52422758875664	0.2	0	1
169.624336575181	0.2	0	1
169.7244455616053	0.2	0	1
169.82455454802965	0.2	0	1
169.92466353445397	0.2	0	1
170.02477252087832	0.2	0	1
170.12488150730263	0.2	0	1
170.22499049372698	0.2	0	1
170.3250994801513	0.2	0	1
170.42520846657564	0.2	0	1
170.52531745299999	0.2	0	1
170.6254264394243	0.2	0	1
170.72553542584865	0.2	0	1
170.82564441227296	0.2	0	1
170.9257533986973	0.3	0	1
171.02586238512163	0.3	0	1
171.12597137154597	0.3	0	1
171.22608035797032	0.3	0	1
171.32618934439463	0.3	0	1
171.42629833081898	0.3	0	1
171.5264073172433	0.3	0	1
171.62651630366764	0.3	0	1
171.72662529009196	0.3	0	1
171.8267342765163	0.3	0	1
171.92684326294062	0.3	0	1
172.02695224936497	0.3	0	1
172.1270612357893	0.3	0	1
172.22717022221363	0.3	0	1
172.32727920863798	0.3	0	1
172.4273881950623	0.3	0	1
172.52749718148664	0.3	0	1
172.62760616791095	0.3	0	1
172.7277151543353	0.3	0	1
172.82782414075962	0.3	0	1
172.92793312718396	0.3	0	1
173.0280421136083	0.3	0	1
173.12815110003262	0.3	0	1
173.22826008645697	0.3	0	1
173.3283690728813	0.4	0	1
173.42847805930563	0.4	0	1
173.52858704572995	0.4	0	1
173.6286960321543	0.4	0	1
173.7288050185786	0.4	0	1
173.82891400500296	0.4	0	1
173.9290229914273	0.4	0	1
174.02913197785162	0.4	0	1
174.12924096427597	0.4	0	1
174.22934995070028	0.4	0	1
174.32945893712463	0.4	0	1
174.42956792354894	0.4	0	1
174.5296769099733	0.4	0	1
174.6297858963976	0.4	0	1
174.72989488282195	0.4	0	1
174.8300038692463	0.4	0	1
174.93011285567061	0.4	0	1
175.03022184209496	0.4	0	1
175.13033082851928	0.4	0	1
175.23043981494362	0.4	0	1
175.33054880136794	0.4	0	1
175.43065778779228	0.4	0	1
175.53076677421663	0.4	0	1
175.63087576064095	0.4	0	1
175.7309847470653	0.4	0	1
175.8310937334896	0.4	0	1
175.93120271991395	0.4	0	1
176.03131170633827	0.4	0	1
176.13142069276262	0.4	0	1
176.23152967918693	0.4	0	1
176.33163866561128	0.4	0	1
176.43174765203563	0.4	0	1
176.53185663845994	0.4	0	1
176.6319656248843	0.4	0	1
176.7320746113086	0.4	0	1
176.83218359773295	0.4	0	1
176.93229258415727	0.4	0	1
177.0324015705816	0.4	0	1
177.13251055700596	0.4	0	1
177.23261954343027	0.4	0	1
177.33272852985462	0.4	0	1
177.43283751627894	0.4	0	1
177.53294650270328	0.4	0	1
177.6330554891276	0.4	0	1
177.73316447555194	0.4	0	1
177.83327346197626	0.4	0	1
177.9333824484006	0.4	0	1
178.03349143482495	0.4	0	1
178.13360042124927	0.4	0	1
178.23370940767362	0.4	0	1
178.33381839409793	0.4	0	1
178.43392738052228	0.4	0	1
178.5340363669466	0.4	0	1
178.63414535337094	0.4	0	1
178.73425433979526	0.4	0	1
178.8343633262196	0.4	0	1
178.93447231264395	0.4	0	1
179.03458129906826	0.4	0	1
179.1346902854926	0.4	0	1
179.23479927191693	0.4	0	1
179.33490825834127	0.4	0	1
179.4350172447656	0.4	0	1
179.53512623118993	0.4	0	1
179.63523521761425	0.4	0	1
179.7353442040386	0.5	0	1
179.83545319046294	0.5	0	1
179.93556217688726	0.5	0	1
180.0356711633116	0.5	0	1
180.13578014973592	0.5	0	1
180.23588913616027	0.5	0	1
180.33599812258458	0.5	0	1
180.43610710900893	0.5	0	1
180.53621609543325	0.5	0	1
180.6363250818576	0.6	0	1
180.73643406828194	0.6	0	1
180.83654305470625	0.6	0	1
180.9366520411306	0.6	0	1
181.03676102755492	0.6	0	1
181.13687001397926	0.6	0	1
181.2369790004036	0.6	0	1
181.33708798682792	0.6	0	1
181.43719697325224	0.6	0	1
181.5373059596766	0.6	0	1
181.63741494610093	0.6	0	1
181.73752393252525	0.7	0	2
181.8376329189496	0.7	0	2
181.9377419053739	0.7	0	2
182.03785089179826	0.7	0	2
182.1379598782226	0.7	0	2
182.23806886464692	0.7	0	2
182.33817785107126	0.8	0	2
182.43828683749558	0.8	0	2
182.53839582391993	0.8	0	2
182.63850481034424	0.8	0	2
182.7386137967686	0.8	0	2
182.8387227831929	0.9	0	3
182.93883176961725	0.9	0	3
183.0389407560416	0.9	0	3
183.13904974246591	0.9	0	3
183.23915872889026	0.9	0	3
183.33926771531458	0.9	0	3
183.43937670173892	0.9	0	3
183.53948568816324	0.9	0	3
183.63959467458758	0.9	0	3
183.7397036610119	0.9	0	3
183.83981264743625	0.9	0	3
183.9399216338606	1.0	0	4
184.0400306202849	1.0	0	4
184.14013960670925	1.0	0	4
184.24024859313357	1.0	0	4
184.34035757955792	1.0	0	4
184.44046656598223	1.0	0	4
184.54057555240658	1.0	0	4
184.6406845388309	1.0	0	4
184.74079352525524	1.0	0	4
184.8409025116796	1.0	0	4
184.9410114981039	1.0	0	4
185.04112048452825	1.0	0	4
185.14122947095257	1.0	0	4
185.2413384573769	1.0	0	4
185.34144744380123	1.1	0	4
185.44155643022557	1.1	0	4
185.5416654166499	1.1	0	4
185.64177440307424	1.1	0	4
185.74188338949858	1.1	0	4
185.8419923759229	1.1	0	4
185.94210136234724	1.1	0	4
186.04221034877156	1.1	0	4
186.1423193351959	1.1	0	4
186.24242832162022	1.1	0	4
186.34253730804457	1.2	0	4
186.4426462944689	1.2	0	4
186.54275528089323	1.2	0	4
186.64286426731758	1.3	0	4
186.7429732537419	1.3	0	4
186.84308224016624	1.3	0	4
186.94319122659056	1.3	0	4
187.0433002130149	1.3	0	4
187.14340919943925	1.3	0	4
187.24351818586356	1.5	0	4
187.3436271722879	1.5	0	4
187.44373615871223	1.6	0	4
187.54384514513657	1.6	0	4
187.6439541315609	1.6	0	4
187.74406311798523	1.6	0	4
187.84417210440955	1.7	0	4
187.9442810908339	1.7	0	4
188.04439007725824	1.7	0	4
188.14449906368256	1.8	0	5
188.2446080501069	1.8	0	5
188.34471703653122	1.8	0	5
188.44482602295557	2.1	1	5
188.54493500937988	2.1	1	5
188.64504399580423	2.1	1	5
188.74515298222855	2.1	1	5
188.8452619686529	2.1	1	5
188.94537095507724	2.1	1	5
189.04547994150155	2.1	1	5
189.1455889279259	2.1	1	5
189.24569791435022	2.1	1	5
189.34580690077456	2.1	1	5
189.44591588719888	2.1	1	5
189.54602487362322	2.1	1	5
189.64613386004754	2.2	1	5
189.7462428464719	2.2	1	5
189.84635183289623	2.2	1	5
189.94646081932055	2.3	1	5
190.0465698057449	2.3	1	5
190.1466787921692	2.3	1	5
190.24678777859356	2.3	1	5
190.34689676501787	2.3	1	5
190.44700575144222	2.3	1	5
190.54711473786654	2.3	1	5
190.64722372429088	2.3	1	5
190.74733271071523	2.3	1	5
190.84744169713954	2.3	1	5
190.9475506835639	2.3	1	5
191.0476596699882	2.3	1	5
191.14776865641255	2.3	1	5
191.24787764283687	2.3	1	5
191.34798662926121	2.4	1	5
191.44809561568553	2.4	1	5
191.54820460210988	2.4	1	5
191.64831358853422	2.4	1	5
191.74842257495854	2.4	1	5
191.84853156138288	2.4	1	5
191.9486405478072	2.4	1	5
192.04874953423155	2.4	1	5
192.14885852065586	2.4	1	5
192.2489675070802	2.4	1	5
192.34907649350453	2.5	1	5
192.44918547992887	2.5	1	5
192.54929446635322	2.5	1	5
192.64940345277753	2.6	1	5
192.74951243920188	2.7	1	5
192.8496214256262	2.7	1	5
192.94973041205054	2.7	1	5
193.0498393984749	2.7	1	5
193.1499483848992	2.7	1	5
193.25005737132355	2.7	1	5
193.35016635774787	2.8	1	5
193.4502753441722	2.8	1	5
193.55038433059653	2.8	1	5
193.65049331702087	3.0	1	5
193.7506023034452	3.0	1	5
193.85071128986954	3.1	2	5
193.95082027629388	3.1	2	5
194.0509292627182	3.3	2	5
194.15103824914252	3.4	2	5
194.25114723556686	3.4	2	5
194.3512562219912	3.4	2	5
194.45136520841552	3.7	2	6
194.55147419483987	3.7	2	6
194.6515831812642	3.7	2	6
194.75169216768853	3.7	2	6
194.85180115411288	3.7	2	6
194.9519101405372	3.7	2	6
195.05201912696154	3.7	2	6
195.15212811338586	3.8	2	6
195.2522370998102	4.0	2	8
195.35234608623452	4.0	2	8
195.45245507265886	4.0	2	8
195.55256405908318	4.2	2	8
195.65267304550753	4.2	2	8
195.75278203193187	4.3	2	9
195.8528910183562	4.6	3	9
195.95300000478053	4.6	3	9
196.05310899120485	4.8	3	9
196.1532179776292	4.8	3	9
196.2533269640535	4.8	3	9
196.35343595047786	4.8	3	9
196.45354493690218	5.0	3	9
196.55365392332652	5.1	4	9
196.65376290975087	5.2	4	9
196.75387189617518	5.2	4	9
196.85398088259953	5.5	4	9
196.95408986902385	5.6	4	9
197.0541988554482	5.6	4	9
197.15430784187254	5.8	4	9
197.25441682829685	5.8	4	9
197.35452581472117	5.8	4	9
197.45463480114552	5.8	4	9
197.55474378756986	5.8	4	9
197.65485277399418	5.8	4	9
197.75496176041852	6.0	4	9
197.85507074684284	6.1	4	9
197.9551797332672	6.2	4	9
198.05528871969153	6.3	4	9
198.15539770611585	6.3	4	9
198.25550669254017	6.3	4	9
198.3556156789645	6.4	4	9
198.45572466538886	6.5	5	9
198.55583365181317	6.6	5	9
198.65594263823752	6.6	5	9
198.75605162466184	6.6	5	9
198.85616061108618	6.6	5	9
198.95626959751053	6.7	5	9
199.05637858393484	6.8	5	9
199.15648757035916	6.9	5	9
199.2565965567835	6.9	5	9
199.35670554320785	6.9	5	9
199.45681452963217	6.9	5	9
199.55692351605651	6.9	5	9
199.65703250248083	6.9	5	9
199.75714148890518	7.0	6	9
199.85725047532952	7.0	6	9
199.95735946175384	7.0	6	9
200.05746844817818	7.0	6	9
200.1575774346025	7.0	6	9
200.25768642102685	7.1	6	9
200.35779540745116	7.1	6	9
200.4579043938755	7.1	6	9
200.55801338029983	7.1	6	9
200.65812236672417	7.1	6	9
200.75823135314852	7.2	6	9
200.85834033957283	7.3	6	9
200.95844932599718	7.3	6	9
201.0585583124215	7.4	6	9
201.15866729884584	7.4	6	9
201.25877628527016	7.4	6	9
201.3588852716945	7.5	6	9
201.45899425811882	7.5	6	9
201.55910324454317	7.6	6	9
201.6592122309675	7.6	6	9
201.75932121739183	7.6	6	9
201.85943020381617	7.6	6	9
201.9595391902405	7.6	6	9
202.05964817666484	7.6	6	9
202.15975716308918	7.6	6	9
202.2598661495135	7.6	6	9
202.35997513593782	7.6	6	9
202.46008412236216	7.6	6	9
202.5601931087865	7.6	6	9
202.66030209521082	7.6	6	9
202.76041108163517	7.6	6	9
202.8605200680595	7.6	6	9
202.96062905448383	7.6	6	9
203.06073804090818	7.7	6	9
203.1608470273325	7.8	6	9
203.2609560137568	7.8	6	9
203.36106500018116	8.0	6	10
203.4611739866055	8.2	6	10
203.56128297302982	8.3	6	10
203.66139195945416	8.3	6	10
203.76150094587848	8.3	6	10
203.86160993230283	8.5	6	10
203.96171891872717	8.5	6	10
204.0618279051515	8.5	6	10
204.1619368915758	8.5	6	10
204.26204587800015	8.5	6	10
204.3621548644245	8.5	6	10
204.4622638508488	8.5	6	10
204.56237283727316	8.2	6	10
204.66248182369748	8.3	6	10
204.76259081012182	8.3	6	10
204.86269979654617	8.1	7	10
204.96280878297048	8.2	6	10
205.0629177693948	7.7	6	10
205.16302675581915	6.4	5	8
205.2631357422435	6.3	5	8
205.3632447286678	6.5	6	8
205.46335371509215	5.8	4	8
205.56346270151647	5.4	4	7
205.66357168794082	5.6	4	7
205.76368067436516	5.4	4	7
205.86378966078948	5.2	4	6
205.96389864721382	5.1	4	6
206.06400763363814	5.0	4	7
206.1641166200625	5.1	4	8
206.2642256064868	5.1	4	8
206.36433459291115	5.3	4	8
206.46444357933547	5.5	4	9
206.5645525657598	5.6	4	9
206.66466155218416	5.5	4	8
206.76477053860847	5.8	4	8
206.86487952503282	5.4	4	8
206.96498851145714	5.5	4	9
207.06509749788148	5.5	4	10
207.1652064843058	5.2	3	9
207.26531547073014	5.2	3	9
207.36542445715446	5.0	3	7
207.4655334435788	4.7	3	7
207.56564243000315	4.7	2	7
207.66575141642747	4.4	2	6
207.7658604028518	4.6	2	7
207.86596938927613	4.5	2	6
207.96607837570048	4.6	2	6
208.06618736212482	4.8	2	7
208.16629634854914	5.2	3	7
208.26640533497346	5.5	3	8
208.3665143213978	5.7	3	8
208.46662330782215	6.5	4	8
208.56673229424646	6.9	5	10
208.6668412806708	7.2	5	11
208.76695026709513	7.2	5	10
208.86705925351947	7.3	5	10
208.96716823994382	7.8	5	11
209.06727722636813	7.9	5	11
209.16738621279245	8.8	6	12
209.2674951992168	9.6	7	13
209.36760418564114	10.2	9	14
209.46771317206546	11.1	9	15
209.5678221584898	11.3	9	15
209.66793114491412	11.6	9	15
209.76804013133847	12.0	9	15
209.8681491177628	12.4	10	15
209.96825810418713	12.6	10	14
210.06836709061145	12.9	11	14
210.1684760770358	13.1	11	15
210.26858506346014	13.4	11	16
210.36869404988445	13.6	11	16
210.4688030363088	13.5	11	16
210.56891202273312	13.9	11	16
210.66902100915746	13.6	11	16
210.7691299955818	13.7	11	16
210.86923898200612	13.6	11	15
210.96934796843047	13.8	12	15
211.0694569548548	13.9	12	15
211.16956594127913	14.0	13	15
211.26967492770345	13.9	13	15
211.3697839141278	13.9	13	15
211.4698929005521	13.9	13	15
211.57000188697646	13.7	13	15
211.6701108734008	13.5	13	15
211.77021985982512	13.6	13	15
211.87032884624946	13.6	13	15
211.97043783267378	13.9	13	15
212.07054681909813	13.6	13	15
212.17065580552244	13.6	13	15
212.2707647919468	13.7	13	15
212.3708737783711	13.5	13	15
212.47098276479545	13.6	13	15
212.5710917512198	13.5	13	14
212.6712007376441	13.4	13	14
212.77130972406846	13.4	13	14
212.87141871049278	13.4	13	14
212.97152769691712	13.5	13	15
213.07163668334147	13.7	13	15
213.17174566976578	13.6	13	15
213.2718546561901	13.7	13	15
213.37196364261445	13.5	12	15
213.4720726290388	13.4	12	15
213.5721816154631	13.3	12	15
213.67229060188745	13.5	12	15
213.77239958831177	13.5	12	15
213.87250857473612	13.5	12	15
213.97261756116046	13.4	12	15
214.07272654758478	13.3	12	15
214.1728355340091	13.3	12	15
214.27294452043344	13.3	12	15
214.3730535068578	13.3	12	15
214.4731624932821	13.3	12	15
214.57327147970645	13.1	12	15
214.67338046613077	13.1	12	15
214.7734894525551	13.3	12	15
214.87359843897946	13.2	11	16
214.97370742540377	13.2	11	16
215.0738164118281	13.1	11	16
215.17392539825244	12.9	11	15
215.27403438467678	12.9	11	15
215.3741433711011	12.9	11	15
215.47425235752544	13.0	11	15
215.57436134394976	13.0	11	15
215.6744703303741	13.0	11	15
215.77457931679845	12.9	11	14
215.87468830322277	13.0	11	14
215.97479728964709	13.2	12	15
216.07490627607143	13.1	12	15
216.17501526249578	13.0	12	15
216.2751242489201	13.0	12	15
216.37523323534444	13.1	12	15
216.47534222176876	13.0	12	15
216.5754512081931	13.0	12	15
216.67556019461745	13.0	12	15
216.77566918104176	13.0	12	15
216.8757781674661	13.0	11	15
216.97588715389043	13.0	11	15
217.07599614031477	12.9	11	14
217.1761051267391	12.8	11	14
217.27621411316343	13.0	12	14
217.37632309958775	12.9	12	14
217.4764320860121	12.8	12	14
217.57654107243644	12.7	12	14
217.67665005886076	12.6	11	14
217.7767590452851	12.6	11	14
217.87686803170942	12.6	11	14
217.97697701813377	12.7	11	14
218.07708600455808	12.7	11	14
218.17719499098243	12.6	11	14
218.27730397740675	12.8	11	14
218.3774129638311	12.8	11	14
218.47752195025544	12.8	11	14
218.57763093667975	12.8	11	14
218.6777399231041	12.9	11	14
218.77784890952842	13.0	11	14
218.87795789595276	13.0	11	14
218.9780668823771	13.2	12	14
219.07817586880142	13.1	11	14
219.17828485522574	13.0	11	14
219.2783938416501	13.1	11	15
219.37850282807443	13.2	12	15
219.47861181449875	13.2	12	15
219.5787208009231	13.3	12	15
219.6788297873474	13.3	12	15
219.77893877377176	13.2	12	15
219.8790477601961	13.0	12	15
219.97915674662042	12.9	12	14
220.07926573304474	12.9	12	14
220.17937471946908	12.8	11	14
220.27948370589343	12.8	11	14
220.37959269231774	12.9	11	15
220.4797016787421	12.6	11	14
220.5798106651664	12.6	11	14
220.67991965159075	12.7	11	15
220.7800286380151	12.7	11	15
220.8801376244394	12.7	11	15
220.98024661086373	12.6	11	15
221.08035559728808	12.7	12	15
221.18046458371242	12.8	12	15
221.28057357013674	12.8	12	15
221.38068255656108	12.8	12	15
221.4807915429854	12.7	11	15
221.58090052940975	12.8	11	15
221.6810095158341	12.7	10	15
221.7811185022584	12.8	11	14
221.88122748868273	12.7	11	14
221.98133647510707	12.7	11	14
222.08144546153142	12.5	11	14
222.18155444795573	12.5	11	14
222.28166343438008	12.5	11	14
222.3817724208044	12.2	11	13
222.48188140722874	12.2	11	14
222.5819903936531	12.2	11	14
222.6820993800774	12.2	11	14
222.78220836650175	12.3	11	14
222.88231735292607	12.4	11	13
222.9824263393504	12.5	11	14
223.08253532577473	12.3	11	14
223.18264431219907	12.5	11	16
223.2827532986234	12.3	10	16
223.38286228504774	12.3	10	16
223.48297127147208	12.3	10	16
223.5830802578964	12.3	10	17
223.68318924432074	12.6	10	17
223.78329823074506	12.4	10	17
223.8834072171694	12.3	10	17
223.98351620359372	12.3	10	17
224.08362519001807	12.3	10	17
224.18373417644239	12.2	10	17
224.28384316286673	12.2	10	17
224.38395214929108	12.1	10	17
224.4840611357154	12.0	10	16
224.58417012213974	11.9	10	15
224.68427910856406	11.8	10	14
224.7843880949884	11.6	10	13
224.88449708141275	11.5	10	13
224.98460606783706	11.6	10	14
225.08471505426138	11.8	10	14
225.18482404068573	11.7	10	14
225.28493302711007	11.7	10	14
225.3850420135344	11.7	10	14
225.48515099995873	12.0	10	14
225.58525998638305	12.0	10	14
225.6853689728074	11.9	10	15
225.78547795923174	12.1	10	16
225.88558694565606	12.1	10	16
225.98569593208038	12.1	9	16
226.08580491850472	11.8	9	16
226.18591390492907	11.8	9	15
226.28602289135338	11.8	9	15
226.38613187777773	11.8	9	15
226.48624086420205	11.7	9	15
226.5863498506264	11.6	9	15
226.68645883705074	11.3	9	14
226.78656782347505	11.0	9	13
226.88667680989937	11.7	10	14
226.98678579632372	11.7	10	14
227.08689478274806	12.0	10	14
227.1870037691724	12.1	10	15
227.28711275559672	11.5	9	14
227.38722174202104	11.2	9	14
227.4873307284454	11.1	9	14
227.58743971486973	10.9	9	14
227.68754870129405	11.0	9	14
227.78765768771837	10.9	9	13
227.8877666741427	10.8	9	13
227.98787566056706	10.8	9	13
228.0879846469914	10.9	9	13
228.18809363341572	10.5	9	13
228.28820261984004	10.6	9	14
228.38831160626438	10.8	9	14
228.48842059268873	11.0	10	14
228.58852957911304	11.1	10	14
228.68863856553736	11.2	9	14
228.7887475519617	11.4	9	15
228.88885653838605	11.2	9	15
228.9889655248104	11.4	9	15
229.0890745112347	11.3	9	13
229.18918349765903	11.3	9	13
229.28929248408338	11.3	10	13
229.38940147050772	11.4	9	13
229.48951045693204	11.5	9	13
229.58961944335636	11.6	9	13
229.6897284297807	11.6	9	14
229.78983741620505	11.5	9	13
229.8899464026294	11.6	9	14
229.9900553890537	11.4	9	13
230.09016437547803	11.4	9	14
230.19027336190237	11.5	9	13
230.29038234832672	11.6	10	13
230.39049133475103	11.6	10	13
230.49060032117535	11.4	10	13
230.5907093075997	11.4	10	12
230.69081829402404	11.5	10	13
230.7909272804484	11.5	10	13
230.8910362668727	11.3	10	13
230.99114525329702	11.3	10	13
231.09125423972137	11.4	10	13
231.1913632261457	11.2	9	13
231.29147221257003	11.2	9	13
231.39158119899437	11.1	8	13
231.4916901854187	11.1	8	13
231.59179917184304	11.3	8	13
231.69190815826738	11.1	8	13
231.7920171446917	11.3	9	13
231.89212613111602	11.3	9	13
231.99223511754036	11.3	9	13
232.0923441039647	11.4	10	13
232.19245309038905	11.4	10	13
232.29256207681337	11.3	10	13
232.39267106323769	11.1	9	13
232.49278004966203	11.3	9	13
232.59288903608638	11.3	9	13
232.6929980225107	11.2	9	13
232.793107008935	11.2	9	13
232.89321599535936	11.2	9	13
232.9933249817837	11.1	9	14
233.09343396820805	11.1	9	14
233.19354295463236	11.1	9	14
233.29365194105668	11.4	9	14
233.39376092748103	11.4	9	14
233.49386991390537	11.2	9	14
233.5939789003297	11.3	9	14
233.694087886754	11.4	9	14
233.79419687317835	11.5	9	15
233.8943058596027	11.6	9	15
233.99441484602704	11.2	9	14
234.09452383245136	11.3	9	14
234.19463281887568	11.1	9	14
234.29474180530002	10.9	9	14
234.39485079172437	11.0	9	14
234.49495977814868	10.6	7	14
234.595068764573	10.4	8	14
234.69517775099735	10.4	8	14
234.7952867374217	10.1	8	13
234.89539572384604	10.2	8	13
234.99550471027035	10.0	7	13
235.09561369669467	10.0	7	13
235.19572268311902	9.8	5	13
235.29583166954336	9.7	5	13
235.39594065596768	9.5	4	12
235.496049642392	9.8	4	13
235.59615862881634	9.9	4	13
235.69626761524069	9.8	4	13
235.79637660166503	9.8	4	13
235.89648558808935	9.6	4	14
235.99659457451367	9.5	4	14
236.096703560938	9.9	4	15
236.19681254736236	10.1	4	16
236.29692153378667	10.5	4	15
236.39703052021102	11.4	5	16
236.49713950663534	11.8	5	16
236.59724849305968	13.3	7	21
236.69735747948403	14.6	8	22
236.79746646590834	16.1	11	23
236.89757545233266	17.4	11	24
236.997684438757	18.7	12	26
237.09779342518135	19.8	13	27
237.19790241160567	21.3	17	27
237.29801139803	21.9	18	26
237.39812038445433	22.4	20	26
237.49822937087868	23.4	21	28
237.59833835730302	24.0	21	29
237.69844734372734	24.7	21	29
237.79855633015165	25.7	22	29
237.898665316576	26.6	22	33
237.99877430300035	26.9	23	34
238.0988832894247	27.3	24	35
238.198992275849	27.3	25	31
238.29910126227333	27.4	24	31
238.39921024869767	27.5	24	31
238.49931923512202	28.3	25	33
238.59942822154633	27.7	24	31
238.69953720797065	27.5	24	31
238.799646194395	27.6	25	31
238.89975518081934	27.6	25	31
238.9998641672437	28.3	26	34
239.099973153668	27.6	24	32
239.20008214009232	27.6	24	32
239.30019112651667	27.9	25	31
239.400300112941	28.2	25	30
239.50040909936533	28.3	25	30
239.60051808578964	28.1	25	30
239.700627072214	27.9	25	29
239.80073605863834	27.2	25	29
239.90084504506268	27.3	25	30
240.000954031487	27.9	26	29
240.10106301791132	27.8	26	30
240.20117200433566	27.7	26	30
240.30128099076	27.6	25	31
240.40138997718432	27.1	24	31
240.50149896360864	26.9	24	29
240.60160795003299	26.4	24	29
240.70171693645733	25.5	24	28
240.80182592288168	25.2	24	26
240.901934909306	24.6	23	26
241.0020438957303	24.5	23	26
241.10215288215466	24.2	23	26
241.202261868579	23.6	22	26
241.30237085500332	23.3	21	26
241.40247984142763	22.8	20	25
241.50258882785198	23.0	21	25
241.60269781427633	22.2	20	24
241.70280680070067	21.8	19	24
241.802915787125	20.6	16	23
241.9030247735493	19.8	15	25
242.00313375997365	18.6	15	24
242.103242746398	16.8	13	22
242.2033517328223	14.8	10	21
242.30346071924666	12.3	7	16
242.40356970567098	11.4	7	17
242.50367869209532	10.2	6	16
242.60378767851967	9.0	6	13
242.70389666494398	8.5	6	12
242.8040056513683	8.2	6	10
242.90411463779265	7.9	6	10
243.004223624217	7.5	6	10
243.10433261064134	7.4	6	10
243.20444159706565	7.5	6	10
243.30455058348997	7.4	6	9
243.40465956991432	7.5	6	9
243.50476855633866	7.5	6	9
243.60487754276298	7.6	6	10
243.7049865291873	7.9	7	10
243.80509551561164	7.4	6	9
243.90520450203599	7.7	6	9
244.00531348846033	7.7	6	9
244.10542247488465	7.4	6	9
244.20553146130896	7.2	6	8
244.3056404477333	7.1	6	8
244.40574943415766	6.9	6	8
244.50585842058197	7.0	6	8
244.6059674070063	7.0	6	8
244.70607639343064	6.6	5	7
244.80618537985498	6.7	5	8
244.90629436627933	6.5	5	8
245.00640335270364	6.5	5	8
245.10651233912796	6.3	4	8
245.2066213255523	5.9	4	7
245.30673031197665	5.9	5	7
245.40683929840097	5.7	5	7
245.50694828482528	5.6	5	7
245.60705727124963	5.7	5	8
245.70716625767398	5.5	4	7
245.80727524409832	5.6	5	7
245.90738423052264	5.5	4	7
246.00749321694695	5.7	4	7
246.1076022033713	5.7	4	7
246.20771118979565	5.9	4	8
246.30782017621996	5.9	4	8
246.40792916264428	5.8	4	8
246.50803814906862	5.7	4	8
246.60814713549297	5.5	4	8
246.70825612191732	5.5	4	8
246.80836510834163	5.4	4	7
246.90847409476595	5.2	4	7
247.0085830811903	5.0	4	7
247.10869206761464	4.8	4	6
247.20880105403896	4.8	4	6
247.3089100404633	4.7	4	6
247.40901902688762	4.6	4	6
247.50912801331197	4.6	4	6
247.6092369997363	4.5	4	6
247.70934598616063	4.4	4	6
247.80945497258494	4.3	4	6
247.9095639590093	4.2	3	6
248.00967294543364	3.9	3	5
248.10978193185795	3.9	3	5
248.2098909182823	3.7	2	5
248.30999990470661	3.7	2	5
248.41010889113096	3.5	2	5
248.5102178775553	3.4	2	5
248.61032686397962	3.3	2	5
248.71043585040394	3.2	2	6
248.81054483682829	3.1	2	6
248.91065382325263	2.9	2	6
249.01076280967698	2.7	2	5
249.1108717961013	2.5	2	4
249.2109807825256	2.4	2	4
249.31108976894996	2.4	2	4
249.4111987553743	2.5	2	4
249.51130774179862	2.5	2	4
249.61141672822293	2.5	2	4
249.71152571464728	2.6	2	4
249.81163470107163	2.6	2	4
249.91174368749597	2.6	2	4
250.0118526739203	2.7	2	4
250.1119616603446	2.8	2	4
250.21207064676895	2.8	2	4
250.3121796331933	2.8	2	4
250.4122886196176	3.1	2	5
250.51239760604193	3.2	2	5
250.61250659246627	3.5	2	6
250.71261557889062	4.0	3	7
250.81272456531497	4.2	3	7
250.91283355173928	4.6	3	7
251.0129425381636	4.8	4	7
251.11305152458795	5.2	4	7
251.2131605110123	6.2	4	8
251.3132694974366	7.0	6	10
251.41337848386092	7.6	6	10
251.51348747028527	8.1	6	10
251.61359645670962	8.8	7	10
251.71370544313396	9.3	8	11
251.81381442955828	9.6	8	11
251.9139234159826	9.8	8	11
252.01403240240694	9.8	8	11
252.11414138883129	9.6	8	11
252.2142503752556	9.2	7	11
252.31435936167992	8.6	7	10
252.41446834810426	8.4	7	10
252.5145773345286	8.4	6	10
252.61468632095296	8.3	6	10
252.71479530737727	8.4	6	10
252.8149042938016	8.4	6	10
252.91501328022593	8.3	6	10
253.01512226665028	8.3	6	10
253.1152312530746	8.5	7	9
253.21534023949894	9.0	7	10
253.31544922592326	9.2	7	12
253.4155582123476	9.0	7	11
253.51566719877195	8.7	7	10
253.61577618519627	8.4	7	10
253.71588517162058	8.4	7	10
253.81599415804493	8.4	7	11
253.91610314446928	8.6	6	12
254.0162121308936	8.7	6	11
254.11632111731794	8.4	5	12
254.21643010374225	8.5	5	12
254.3165390901666	8.7	6	12
254.41664807659095	8.7	4	12
254.51675706301526	8.1	4	10
254.61686604943958	8.0	4	10
254.71697503586392	7.9	4	11
254.81708402228827	7.7	4	10
254.91719300871262	7.4	4	10
255.01730199513693	7.4	4	10
255.11741098156125	7.4	6	11
255.2175199679856	7.1	6	10
255.31762895440994	7.0	5	9
255.41773794083426	7.0	5	9
255.51784692725857	7.2	6	9
255.61795591368292	7.4	6	9
255.71806490010727	7.3	6	9
255.8181738865316	7.3	6	9
255.91828287295593	7.4	6	9
256.01839185938024	7.4	5	9
256.1185008458046	7.3	5	8
256.21860983222894	7.2	5	8
256.3187188186532	7.3	6	8
256.41882780507757	7.3	6	8
256.5189367915019	7.4	6	9
256.61904577792626	7.5	7	10
256.7191547643506	7.6	7	11
256.8192637507749	7.6	7	10
256.91937273719924	7.7	7	10
257.0194817236236	7.8	6	10
257.11959071004793	7.7	6	10
257.2196996964723	7.3	6	10
257.31980868289656	7.7	6	10
257.4199176693209	7.9	6	10
257.52002665574526	8.1	6	11
257.6201356421696	8.0	6	10
257.72024462859395	7.9	6	10
257.82035361501823	7.7	6	10
257.9204626014426	7.4	6	9
258.0205715878669	7.5	6	9
258.1206805742912	7.7	6	9
258.22078956071556	7.9	6	10
258.3208985471399	8.0	6	9
258.42100753356425	8.2	6	10
258.5211165199886	8.0	6	10
258.6212255064129	8.2	6	10
258.72133449283723	8.3	6	10
258.8214434792616	8.4	6	10
258.9215524656859	8.3	6	10
259.02166145211027	8.1	6	10
259.12177043853455	8.2	7	10
259.2218794249589	8.3	7	10
259.32198841138324	8.2	7	9
259.4220973978076	8.2	7	9
259.52220638423194	8.2	6	10
259.6223153706562	8.4	7	10
259.72242435708057	8.8	7	11
259.8225333435049	9.1	7	11
259.92264232992926	9.5	7	11
260.0227513163536	9.4	7	12
260.1228603027779	9.7	8	11
260.22296928920224	10.1	8	13
260.3230782756266	10.0	9	12
260.4231872620509	10.1	8	12
260.5232962484752	10.2	8	12
260.62340523489956	10.1	8	12
260.7235142213239	10.1	8	12
260.82362320774826	10.0	9	11
260.92373219417254	9.7	8	11
261.0238411805969	9.9	8	11
261.12395016702123	10.3	8	12
261.2240591534456	9.9	8	12
261.3241681398699	10.0	8	12
261.4242771262942	10.0	8	12
261.52438611271856	10.1	8	12
261.6244950991429	10.1	8	12
261.72460408556725	10.0	8	12
261.8247130719916	10.2	8	12
261.9248220584159	10.0	8	12
262.02493104484023	10.3	9	12
262.1250400312646	10.3	8	12
262.22514901768886	10.2	8	12
262.3252580041132	9.8	7	12
262.42536699053755	9.6	7	11
262.5254759769619	9.6	7	11
262.62558496338625	9.6	7	11
262.72569394981053	9.4	8	10
262.8258029362349	9.4	8	11
262.9259119226592	9.6	8	11
263.02602090908357	9.7	8	11
263.1261298955079	9.6	8	11
263.2262388819322	9.9	9	11
263.32634786835655	10.0	9	11
263.4264568547809	9.9	9	11
263.52656584120524	10.0	9	11
263.6266748276296	9.8	9	11
263.7267838140539	10.2	9	12
263.8268928004782	10.1	9	11
263.92700178690257	9.9	9	11
264.02711077332685	9.3	7	11
264.12721975975126	9.3	8	11
264.22732874617554	8.9	7	11
264.3274377325999	8.7	7	10
264.42754671902424	8.4	7	10
264.5276557054485	8.3	7	10
264.62776469187287	8.4	7	11
264.7278736782972	8.3	7	11
264.82798266472156	8.3	7	11
264.9280916511459	8.2	7	10
265.0282006375702	8.4	7	11
265.12830962399454	8.6	7	11
265.2284186104189	8.8	7	11
265.32852759684323	9.2	7	11
265.4286365832676	9.4	7	11
265.52874556969186	9.5	8	11
265.6288545561162	9.7	8	11
265.72896354254055	10.0	9	12
265.8290725289649	10.2	9	12
265.92918151538925	10.3	9	12
266.02929050181353	10.7	9	12
266.1293994882379	11.0	9	12
266.2295084746622	11.2	9	13
266.3296174610865	11.3	9	13
266.42972644751086	11.8	9	14
266.5298354339352	12.1	9	15
266.62994442035955	12.6	10	15
266.7300534067839	12.8	11	15
266.8301623932082	13.1	11	16
266.93027137963253	13.0	11	15
267.0303803660569	13.5	12	16
267.1304893524812	13.8	12	17
267.23059833890557	13.9	12	17
267.33070732532985	14.3	12	17
267.4308163117542	14.5	12	17
267.53092529817854	14.8	12	17
267.6310342846029	14.9	13	17
267.73114327102724	15.4	14	17
267.8312522574515	15.5	14	18
267.93136124387587	15.4	13	18
268.0314702303002	15.4	13	17
268.1315792167245	15.4	13	18
268.23168820314885	15.5	13	17
268.3317971895732	15.6	13	17
268.43190617599754	15.7	13	17
268.5320151624219	15.6	13	17
268.6321241488462	15.6	13	18
268.7322331352705	15.6	13	18
268.83234212169486	15.8	14	17
268.9324511081192	15.8	14	17
269.03256009454356	16.0	14	17
269.13266908096784	16.2	15	18
269.2327780673922	16.3	15	18
269.33288705381653	16.3	15	18
269.4329960402409	16.2	15	17
269.5331050266652	16.2	15	17
269.6332140130895	16.1	15	17
269.73332299951386	16.3	15	18
269.8334319859382	16.5	15	18
269.9335409723625	16.4	15	17
270.0336499587869	16.2	15	18
270.1337589452112	16.1	15	18
270.23386793163553	16.2	15	18
270.3339769180599	16.1	15	18
270.43408590448416	16.3	15	17
270.5341948909085	16.3	15	17
270.63430387733285	16.1	15	19
270.7344128637572	16.2	15	19
270.83452185018155	16.1	14	18
270.93463083660583	15.9	14	18
271.0347398230302	16.2	14	18
271.1348488094545	16.5	14	18
271.23495779587887	16.2	14	18
271.3350667823032	15.9	14	17
271.4351757687275	15.9	14	17
271.53528475515185	15.8	14	17
271.6353937415762	16.1	14	17
271.73550272800054	16.0	14	18
271.8356117144249	15.8	14	18
271.9357207008492	16.0	14	18
272.0358296872735	16.2	15	18
272.13593867369786	16.2	15	18
272.23604766012215	16.4	15	18
272.3361566465465	16.5	15	18
272.43626563297084	16.6	15	18
272.5363746193952	16.7	15	18
272.63648360581954	16.6	15	18
272.7365925922438	17.1	15	19
272.83670157866817	17.5	15	19
272.9368105650925	17.9	15	20
273.03691955151686	18.4	16	20
273.1370285379412	18.6	16	22
273.2371375243655	19.2	16	22
273.33724651078984	19.7	18	22
273.4373554972142	19.6	17	22
273.53746448363853	20.0	18	22
273.6375734700629	20.1	16	23
273.73768245648716	20.2	17	22
273.8377914429115	20.3	18	22
273.93790042933585	20.5	18	23
274.03800941576014	20.9	18	24
274.1381184021845	20.7	18	24
274.23822738860883	20.5	17	24
274.3383363750332	20.0	17	23
274.4384453614575	20.1	18	24
274.5385543478818	20.1	18	22
274.63866333430616	19.8	17	22
274.7387723207305	20.0	18	22
274.83888130715485	20.1	18	22
274.9389902935792	20.2	19	22
275.0390992800035	20.1	18	23
275.13920826642783	20.2	18	22
275.2393172528522	19.8	18	22
275.3394262392765	20.1	17	22
275.43953522570087	20.1	17	22
275.53964421212515	19.8	17	22
275.6397531985495	19.9	17	23
275.73986218497384	19.8	17	22
275.83997117139813	19.6	18	22
275.94008015782254	19.5	18	22
276.0401891442468	19.5	18	22
276.14029813067117	19.4	17	22
276.2404071170955	19.3	17	23
276.3405161035198	19.7	17	23
276.44062508994415	19.7	17	23
276.5407340763685	19.9	16	23
276.64084306279284	19.9	16	23
276.7409520492172	19.7	16	23
276.8410610356415	19.9	16	22
276.9411700220658	19.9	16	22
277.04127900849016	19.7	16	23
277.1413879949145	19.8	16	23
277.24149698133886	19.7	16	23
277.34160596776314	19.6	16	22
277.4417149541875	19.7	16	22
277.54182394061183	20.0	17	23
277.6419329270362	20.2	17	23
277.7420419134605	20.0	17	22
277.8421508998848	20.2	17	22
277.94225988630916	20.3	17	23
278.0423688727335	20.4	16	23
278.1424778591578	20.5	16	23
278.24258684558214	20.4	16	23
278.3426958320065	20.1	16	23
278.44280481843083	20.4	16	25
278.5429138048552	20.2	16	24
278.64302279127946	20.2	16	23
278.7431317777038	19.8	15	23
278.84324076412815	19.7	15	23
278.9433497505525	19.8	15	22
279.04345873697685	19.6	15	22
279.14356772340113	19.6	15	22
279.2436767098255	19.5	14	22
279.3437856962498	19.3	14	22
279.44389468267417	19.2	14	22
279.5440036690985	19.2	14	22
279.6441126555228	18.9	14	22
279.74422164194715	18.6	14	22
279.8443306283715	18.7	16	22
279.9444396147958	18.5	16	21
280.04454860122013	18.7	16	21
280.1446575876445	18.9	17	22
280.2447665740688	19.1	17	22
280.34487556049316	19.0	16	22
280.44498454691745	18.8	16	21
280.5450935333418	18.8	16	21
280.64520251976614	18.6	16	20
280.7453115061905	18.7	15	21
280.84542049261483	18.4	15	21
280.9455294790391	18.4	15	21
281.04563846546347	18.3	16	21
281.1457474518878	18.2	16	21
281.24585643831216	18.4	16	20
281.3459654247365	18.6	17	21
281.4460744111608	18.7	17	21
281.54618339758514	18.8	18	21
281.6462923840095	18.7	17	21
281.7464013704338	18.6	16	21
281.8465103568582	18.4	16	22
281.94661934328246	18.2	16	22
282.0467283297068	18.4	16	22
282.14683731613115	18.2	15	22
282.24694630255544	18.0	15	22
282.3470552889798	17.7	15	22
282.44716427540413	17.5	15	23
282.5472732618285	16.9	14	21
282.6473822482528	16.6	14	19
282.7474912346771	15.9	12	18
282.84760022110146	15.4	12	18
282.9477092075258	15.2	10	18
283.04781819395015	15.1	11	19
283.1479271803745	14.5	11	17
283.2480361667988	13.6	11	15
283.34814515322313	13.4	10	16
283.4482541396475	13.0	10	15
283.5483631260718	12.7	10	15
283.64847211249617	11.6	10	15
283.74858109892045	11.0	9	14
283.8486900853448	10.9	10	13
283.94879907176914	10.8	10	13
284.04890805819343	10.7	10	12
284.1490170446178	10.3	10	11
284.2491260310421	10.2	10	11
284.34923501746647	10.2	10	11
284.4493440038908	10.4	10	11
284.5494529903151	10.3	10	11
284.64956197673945	10.4	10	11
284.7496709631638	10.4	10	11
284.84977994958814	10.4	10	11
284.9498889360125	10.4	9	11
285.0499979224368	10.3	9	11
285.1501069088611	10.6	10	11
285.25021589528546	10.6	10	11
285.3503248817098	10.6	10	12
285.45043386813416	10.6	10	11
285.55054285455844	10.6	10	11
285.6506518409828	10.7	10	11
285.75076082740713	10.8	10	12
285.8508698138314	10.9	10	12
285.95097880025577	10.9	10	11
286.0510877866801	10.9	10	11
286.15119677310446	10.9	10	11
286.2513057595288	11.0	10	12
286.3514147459531	10.9	10	11
286.45152373237744	10.9	10	11
286.5516327188018	10.9	10	11
286.65174170522613	11.0	10	12
286.7518506916505	10.9	10	11
286.85195967807476	10.9	10	11
286.9520686644991	11.0	10	12
287.05217765092345	10.9	10	11
287.1522866373478	10.9	10	11
287.25239562377214	10.7	9	11
287.35250461019643	10.6	9	11
287.4526135966208	10.7	9	12
287.5527225830451	10.6	9	11
287.65283156946947	10.7	9	12
287.7529405558938	10.7	9	11
287.8530495423181	10.5	9	11
287.95315852874245	10.5	9	11
288.0532675151668	10.6	9	12
288.1533765015911	10.5	9	11
288.25348548801543	10.4	9	11
288.3535944744398	10.3	9	11
288.4537034608641	10.4	9	12
288.55381244728846	10.3	9	11
288.65392143371275	10.2	8	11
288.7540304201371	10.4	8	12
288.85413940656144	10.2	8	12
288.9542483929858	10.0	8	11
289.05435737941013	10.0	8	11
289.1544663658344	9.9	8	11
289.25457535225877	9.6	8	11
289.3546843386831	9.7	8	11
289.45479332510746	9.5	8	11
289.5549023115318	9.5	8	11
289.6550112979561	9.1	8	11
289.75512028438044	8.9	8	11
289.8552292708048	8.7	8	11
289.9553382572291	8.6	8	11
290.0554472436535	8.5	8	11
290.15555623007776	8.4	7	11
290.2556652165021	8.4	7	11
290.35577420292645	8.2	7	11
290.45588318935074	7.8	6	9
290.5559921757751	7.6	6	9
290.65610116219943	7.5	6	9
290.7562101486238	7.2	5	9
290.8563191350481	6.9	5	8
290.9564281214724	6.7	5	8
291.05653710789676	6.5	5	8
291.1566460943211	6.0	3	8
291.2567550807454	5.8	3	8
291.3568640671698	5.5	3	8
291.4569730535941	4.8	2	7
291.55708204001843	4.4	2	7
291.6571910264428	3.9	2	6
291.75730001286706	3.3	0	6
291.85740899929147	2.9	0	5
291.95751798571575	2.6	0	5
292.0576269721401	1.9	0	4
292.15773595856444	1.8	0	4
292.25784494498873	1.2	0	3
292.35795393141314	1.0	0	3
292.4580629178374	0.4	0	2
292.55817190426177	0.2	0	1
292.6582808906861	0.1	0	1
292.7583898771104	0.1	0	1
292.85849886353475	0.0	0	0
292.9586078499591	0.0	0	0
293.0587168363834	0.0	0	0
293.1588258228078	0.0	0	0
293.2589348092321	0.0	0	0
293.3590437956564	0.0	0	0
293.45915278208076	0.0	0	0
293.55926176850505	0.0	0	0
293.65937075492945	0.0	0	0
293.75947974135374	0.1	0	1
293.8595887277781	0.2	0	1
293.95969771420243	0.2	0	1
294.0598067006267	0.2	0	1
294.1599156870511	0.1	0	1
294.2600246734754	0.2	0	1
294.36013365989976	0.2	0	1
294.4602426463241	0.1	0	1
294.5603516327484	0.1	0	1
294.66046061917274	0.4	0	2
294.7605696055971	0.3	0	1
294.86067859202143	0.4	0	2
294.9607875784458	0.4	0	2
295.06089656487006	0.3	0	1
295.1610055512944	0.5	0	1
295.26111453771875	0.4	0	1
295.36122352414304	0.3	0	1
295.46133251056744	0.3	0	1
295.56144149699173	0.3	0	1
295.6615504834161	0.3	0	1
295.7616594698404	0.2	0	1
295.8617684562647	0.1	0	1
295.9618774426891	0.1	0	1
296.0619864291134	0.4	0	1
296.16209541553775	0.5	0	1
296.2622044019621	0.5	0	1
296.3623133883864	0.2	0	1
296.4624223748108	0.1	0	1
296.5625313612351	0.0	0	0
296.6626403476594	0.2	0	1
296.76274933408376	0.3	0	1
296.86285832050805	0.3	0	1
296.9629673069324	0.1	0	1
297.06307629335674	0.0	0	0
297.16318527978103	0.1	0	1
297.26329426620543	0.2	0	1
297.3634032526297	0.3	0	1
297.46351223905407	0.2	0	1
297.5636212254784	0.1	0	1
297.6637302119027	0.0	0	0
297.7638391983271	0.1	0	1
297.8639481847514	0.1	0	1
297.96405717117574	0.3	0	2
298.0641661576001	0.3	0	2
298.1642751440244	0.3	0	1
298.2643841304488	0.3	0	1
298.36449311687306	0.4	0	1
298.4646021032974	0.3	0	1
298.56471108972175	0.4	0	1
298.66482007614604	0.3	0	2
298.7649290625704	0.4	0	2
298.86503804899473	0.2	0	1
