# Supplementary material for: Multiple drivers and lineage-specific insect extinctions during the Permo–Triassic
Source: Nat Commun. 2022 Dec 6;13:7512. doi: 10.1038/s41467-022-35284-4 (PMC9726944; doi:10.1038/s41467-022-35284-4)
Supplement: Supplementary file 7 — Source Data [file 41467_2022_35284_MOESM7_ESM.zip › Source_Data/Figure4_SupplementaryFigure24_Tables_12-13/Detritivores_ltt.txt]

time	diversity	m_div	M_div
176.8040010196032	0.1	0	1
176.9040806065716	0.1	0	1
177.00416019353997	0.1	0	1
177.10423978050838	0.1	0	1
177.20431936747678	0.1	0	1
177.3043989544452	0.1	0	1
177.40447854141357	0.1	0	1
177.50455812838197	0.1	0	1
177.60463771535038	0.1	0	1
177.70471730231878	0.1	0	1
177.80479688928716	0.1	0	1
177.90487647625557	0.1	0	1
178.00495606322397	0.1	0	1
178.10503565019238	0.1	0	1
178.20511523716075	0.1	0	1
178.30519482412916	0.1	0	1
178.40527441109757	0.1	0	1
178.50535399806597	0.1	0	1
178.60543358503435	0.1	0	1
178.70551317200275	0.1	0	1
178.80559275897116	0.1	0	1
178.90567234593956	0.1	0	1
179.00575193290794	0.1	0	1
179.10583151987635	0.1	0	1
179.20591110684475	0.1	0	1
179.30599069381316	0.2	0	1
179.40607028078153	0.2	0	1
179.50614986774994	0.2	0	1
179.60622945471835	0.2	0	1
179.70630904168675	0.2	0	1
179.80638862865513	0.2	0	1
179.90646821562353	0.2	0	1
180.00654780259194	0.2	0	1
180.10662738956034	0.2	0	1
180.20670697652872	0.2	0	1
180.30678656349713	0.2	0	1
180.40686615046553	0.2	0	1
180.50694573743394	0.2	0	1
180.60702532440231	0.2	0	1
180.70710491137072	0.2	0	1
180.80718449833913	0.2	0	1
180.90726408530753	0.2	0	1
181.0073436722759	0.2	0	1
181.1074232592443	0.2	0	1
181.20750284621272	0.2	0	1
181.30758243318112	0.2	0	1
181.4076620201495	0.2	0	1
181.5077416071179	0.2	0	1
181.6078211940863	0.2	0	1
181.70790078105472	0.2	0	1
181.8079803680231	0.2	0	1
181.9080599549915	0.2	0	1
182.0081395419599	0.2	0	1
182.10821912892828	0.2	0	1
182.2082987158967	0.3	0	1
182.3083783028651	0.3	0	1
182.4084578898335	0.4	0	1
182.50853747680188	0.4	0	1
182.60861706377028	0.4	0	1
182.7086966507387	0.4	0	1
182.8087762377071	0.4	0	1
182.90885582467547	0.6	0	2
183.00893541164388	0.6	0	2
183.10901499861228	0.6	0	2
183.2090945855807	0.7	0	2
183.30917417254906	0.7	0	2
183.40925375951747	0.7	0	2
183.50933334648587	0.7	0	2
183.60941293345428	0.7	0	2
183.70949252042266	0.7	0	2
183.80957210739106	0.7	0	2
183.90965169435947	0.7	0	2
184.00973128132787	0.7	0	2
184.10981086829625	0.7	0	2
184.20989045526466	0.7	0	2
184.30997004223306	0.7	0	2
184.41004962920147	0.8	0	2
184.51012921616984	0.8	0	2
184.61020880313825	0.8	0	2
184.71028839010665	0.8	0	2
184.81036797707506	0.8	0	2
184.91044756404344	0.8	0	2
185.01052715101184	0.8	0	2
185.11060673798025	0.8	0	2
185.21068632494865	0.8	0	2
185.31076591191703	0.8	0	2
185.41084549888544	0.8	0	2
185.51092508585384	0.8	0	2
185.61100467282225	0.8	0	2
185.71108425979062	0.8	0	2
185.81116384675903	0.8	0	2
185.91124343372744	0.9	0	2
186.01132302069584	0.9	0	2
186.11140260766422	1.0	0	2
186.21148219463262	1.0	0	2
186.31156178160103	1.0	0	2
186.4116413685694	1.1	0	2
186.5117209555378	1.1	0	2
186.61180054250622	1.1	0	2
186.71188012947462	1.2	0	2
186.81195971644303	1.3	0	3
186.9120393034114	1.3	0	3
187.0121188903798	1.4	0	3
187.11219847734822	1.4	0	3
187.2122780643166	1.4	0	3
187.312357651285	1.4	0	3
187.4124372382534	1.4	0	3
187.5125168252218	1.4	0	3
187.61259641219021	1.4	0	3
187.7126759991586	1.4	0	3
187.812755586127	1.6	0	3
187.9128351730954	1.7	1	3
188.01291476006378	1.7	1	3
188.11299434703218	1.7	1	3
188.2130739340006	1.7	1	3
188.313153520969	1.7	1	3
188.41323310793737	1.7	1	3
188.51331269490578	1.7	1	3
188.61339228187418	1.7	1	3
188.7134718688426	1.7	1	3
188.81355145581097	1.7	1	3
188.91363104277937	1.7	1	3
189.01371062974778	1.7	1	3
189.11379021671618	1.7	1	3
189.21386980368456	1.7	1	3
189.31394939065297	1.7	1	3
189.41402897762137	1.8	1	3
189.51410856458978	1.8	1	3
189.61418815155815	2.0	1	3
189.71426773852656	2.0	1	3
189.81434732549496	2.0	1	3
189.91442691246337	2.0	1	3
190.01450649943175	2.0	1	3
190.11458608640015	2.0	1	3
190.21466567336856	2.0	1	3
190.31474526033696	2.0	1	3
190.41482484730534	2.0	1	3
190.51490443427375	2.1	1	3
190.61498402124215	2.2	1	3
190.71506360821056	2.3	1	4
190.81514319517893	2.3	1	4
190.91522278214734	2.3	1	4
191.01530236911574	2.4	1	4
191.11538195608415	2.4	1	4
191.21546154305253	2.5	1	4
191.31554113002093	2.7	2	4
191.41562071698934	2.7	2	4
191.51570030395774	2.7	2	4
191.61577989092612	2.8	2	4
191.71585947789453	2.8	2	4
191.81593906486293	2.8	2	4
191.91601865183134	2.8	2	4
192.0160982387997	3.0	2	5
192.11617782576812	3.0	2	5
192.21625741273652	3.0	2	5
192.3163369997049	3.0	2	5
192.4164165866733	3.1	2	5
192.5164961736417	3.1	2	5
192.61657576061012	3.2	2	5
192.71665534757852	3.2	2	5
192.8167349345469	3.2	2	5
192.9168145215153	3.2	2	5
193.0168941084837	3.2	2	5
193.1169736954521	3.2	2	5
193.2170532824205	3.2	2	5
193.3171328693889	3.3	2	5
193.4172124563573	3.3	2	5
193.51729204332568	3.3	2	5
193.6173716302941	3.3	2	5
193.7174512172625	3.4	2	5
193.8175308042309	3.4	2	5
193.91761039119928	3.4	2	5
194.01768997816768	3.5	2	5
194.1177695651361	3.6	2	5
194.2178491521045	3.7	2	6
194.31792873907287	3.7	2	6
194.41800832604127	3.7	2	6
194.51808791300968	3.7	2	6
194.61816749997809	3.8	2	6
194.71824708694646	3.8	2	6
194.81832667391487	3.8	2	6
194.91840626088327	3.9	2	6
195.01848584785168	3.9	2	6
195.11856543482006	3.9	2	6
195.21864502178846	3.9	2	6
195.31872460875687	3.9	2	6
195.41880419572527	3.9	2	6
195.51888378269365	4.1	3	6
195.61896336966205	4.1	3	6
195.71904295663046	4.1	3	6
195.81912254359887	4.2	3	6
195.91920213056724	4.2	3	6
196.01928171753565	4.2	3	6
196.11936130450405	4.2	3	6
196.21944089147246	4.2	3	6
196.31952047844084	4.3	3	6
196.41960006540924	4.3	3	6
196.51967965237765	4.4	3	6
196.61975923934602	4.4	3	6
196.71983882631443	4.4	3	6
196.81991841328283	4.5	3	6
196.91999800025124	4.7	3	6
197.02007758721965	4.8	3	6
197.12015717418802	4.9	3	6
197.22023676115643	5.2	3	7
197.32031634812483	5.2	3	7
197.4203959350932	5.3	3	8
197.52047552206162	5.4	3	8
197.62055510903002	5.5	3	8
197.72063469599843	5.5	3	8
197.82071428296683	5.5	3	8
197.9207938699352	5.6	3	8
198.02087345690362	5.7	4	8
198.12095304387202	5.7	4	8
198.2210326308404	5.7	4	8
198.3211122178088	5.7	4	8
198.4211918047772	5.9	5	8
198.5212713917456	6.0	5	8
198.621350978714	6.1	5	8
198.7214305656824	6.2	5	8
198.8215101526508	6.2	5	8
198.9215897396192	6.3	5	8
199.02166932658758	6.3	5	8
199.121748913556	6.3	5	8
199.2218285005244	6.3	5	8
199.3219080874928	6.3	5	8
199.42198767446118	6.4	5	8
199.52206726142958	6.4	5	8
199.622146848398	6.5	5	8
199.7222264353664	6.6	5	8
199.82230602233477	6.6	5	8
199.92238560930318	6.6	5	8
200.02246519627158	6.6	5	8
200.12254478324	6.6	5	8
200.22262437020837	6.6	5	8
200.32270395717677	6.6	5	8
200.42278354414518	6.7	5	8
200.52286313111358	6.7	5	8
200.62294271808196	6.8	5	8
200.72302230505036	6.8	5	8
200.82310189201877	6.8	5	8
200.92318147898717	6.8	5	8
201.02326106595555	6.8	5	8
201.12334065292396	6.8	5	8
201.22342023989236	6.9	5	9
201.32349982686077	7.0	5	9
201.42357941382915	7.0	5	9
201.52365900079755	7.0	5	9
201.62373858776596	7.0	5	9
201.72381817473433	7.0	5	9
201.82389776170274	7.0	5	9
201.92397734867114	7.1	5	9
202.02405693563955	7.1	5	9
202.12413652260796	7.1	5	9
202.22421610957633	7.2	5	9
202.32429569654474	7.3	5	9
202.42437528351314	7.3	5	9
202.52445487048152	7.3	5	9
202.62453445744993	7.4	5	9
202.72461404441833	7.4	5	9
202.82469363138674	7.4	5	9
202.92477321835514	7.5	5	10
203.02485280532352	7.5	5	10
203.12493239229192	7.5	5	10
203.22501197926033	7.7	5	10
203.3250915662287	7.6	5	10
203.4251711531971	7.5	5	9
203.52525074016552	7.5	5	9
203.62533032713392	7.5	5	9
203.7254099141023	7.3	5	9
203.8254895010707	7.2	5	9
203.9255690880391	7.1	5	9
204.02564867500752	7.1	5	9
204.1257282619759	7.1	5	9
204.2258078489443	7.0	5	9
204.3258874359127	7.0	5	9
204.4259670228811	7.1	5	9
204.5260466098495	7.2	5	9
204.6261261968179	7.2	5	10
204.7262057837863	7.2	4	10
204.8262853707547	7.1	4	10
204.92636495772308	6.7	4	10
205.0264445446915	6.5	4	10
205.1265241316599	6.5	4	9
205.2266037186283	5.3	4	7
205.32668330559667	5.2	4	7
205.42676289256508	5.0	4	7
205.52684247953349	4.8	4	6
205.6269220665019	4.7	4	5
205.72700165347027	4.7	4	6
205.82708124043867	4.8	3	6
205.92716082740708	4.7	3	6
206.02724041437548	4.7	3	6
206.12732000134386	4.7	3	6
206.22739958831227	4.7	3	6
206.32747917528067	4.6	3	6
206.42755876224908	4.5	3	6
206.52763834921745	4.4	3	6
206.62771793618586	4.3	3	6
206.72779752315427	4.3	3	6
206.82787711012264	4.3	3	6
206.92795669709105	4.3	3	6
207.02803628405945	4.3	3	6
207.12811587102786	4.4	3	6
207.22819545799626	4.5	3	6
207.32827504496464	4.7	3	6
207.42835463193305	5.0	3	7
207.52843421890145	5.3	4	7
207.62851380586983	5.3	4	7
207.72859339283823	5.3	4	7
207.82867297980664	5.1	4	7
207.92875256677505	4.9	4	7
208.02883215374345	5.0	4	7
208.12891174071183	4.9	4	6
208.22899132768023	4.9	4	6
208.32907091464864	4.9	4	6
208.42915050161702	5.1	4	6
208.52923008858542	5.3	4	8
208.62930967555383	5.2	4	8
208.72938926252223	5.4	4	8
208.82946884949064	5.3	4	8
208.92954843645902	5.6	4	8
209.02962802342742	5.6	4	8
209.12970761039583	5.8	4	9
209.2297871973642	5.6	4	9
209.3298667843326	6.0	5	9
209.429946371301	5.9	5	9
209.53002595826942	5.9	5	9
209.63010554523783	6.2	5	8
209.7301851322062	6.4	5	8
209.8302647191746	6.5	5	9
209.930344306143	6.7	5	9
210.0304238931114	6.8	5	9
210.1305034800798	6.8	5	9
210.2305830670482	7.1	5	9
210.33066265401658	7.3	5	9
210.43074224098498	7.4	6	9
210.5308218279534	7.5	6	10
210.6309014149218	7.5	6	10
210.7309810018902	7.6	6	10
210.83106058885858	7.9	7	10
210.93114017582698	7.9	7	10
211.0312197627954	7.9	7	10
211.13129934976376	7.9	7	10
211.23137893673217	7.9	7	10
211.33145852370058	8.0	7	10
211.43153811066898	8.0	7	10
211.5316176976374	8.0	7	10
211.63169728460576	8.0	7	10
211.73177687157417	8.0	7	10
211.83185645854257	8.0	7	10
211.93193604551095	8.0	7	10
212.03201563247936	8.0	7	9
212.13209521944776	8.1	7	9
212.23217480641617	8.0	7	9
212.33225439338457	8.0	7	9
212.43233398035295	8.1	7	9
212.53241356732136	7.9	7	9
212.63249315428976	7.9	7	9
212.73257274125814	8.0	7	9
212.83265232822654	8.0	7	9
212.93273191519495	8.0	7	9
213.03281150216336	7.9	7	9
213.13289108913176	7.9	7	9
213.23297067610014	7.9	7	9
213.33305026306854	7.9	7	9
213.43312985003695	8.0	7	9
213.53320943700533	8.0	7	9
213.63328902397373	8.0	7	9
213.73336861094214	8.0	7	9
213.83344819791054	8.0	7	9
213.93352778487895	8.1	7	9
214.03360737184732	8.1	7	9
214.13368695881573	8.2	7	9
214.23376654578414	8.2	7	9
214.3338461327525	8.1	7	9
214.43392571972092	8.1	7	9
214.53400530668932	8.1	7	9
214.63408489365773	8.1	7	9
214.73416448062613	8.1	7	9
214.8342440675945	8.1	7	9
214.93432365456292	8.1	7	9
215.03440324153132	8.1	7	9
215.1344828284997	8.0	7	9
215.2345624154681	8.1	7	9
215.3346420024365	8.1	7	9
215.4347215894049	8.1	7	9
215.5348011763733	8.3	7	11
215.6348807633417	8.3	7	11
215.7349603503101	8.3	7	11
215.8350399372785	8.4	7	12
215.9351195242469	8.4	7	12
216.0351991112153	8.4	7	12
216.1352786981837	8.4	7	12
216.23535828515207	8.5	7	12
216.33543787212048	8.5	7	12
216.43551745908889	8.6	7	12
216.5355970460573	8.6	7	12
216.6356766330257	8.5	7	11
216.73575621999407	8.4	7	10
216.83583580696248	8.4	7	10
216.93591539393088	8.4	7	10
217.03599498089926	8.4	7	10
217.13607456786767	8.4	7	10
217.23615415483607	8.4	7	10
217.33623374180448	8.4	7	10
217.43631332877288	8.3	7	10
217.53639291574126	8.3	7	10
217.63647250270967	8.5	7	10
217.73655208967807	8.5	7	10
217.83663167664645	8.5	7	10
217.93671126361485	8.4	6	10
218.03679085058326	8.5	6	10
218.13687043755166	8.5	6	10
218.23695002452007	8.6	6	10
218.33702961148845	8.6	6	10
218.43710919845685	8.6	6	10
218.53718878542526	8.6	6	10
218.63726837239363	8.6	6	10
218.73734795936204	8.7	6	10
218.83742754633045	8.6	6	10
218.93750713329885	8.7	6	11
219.03758672026726	8.8	6	12
219.13766630723563	8.9	6	12
219.23774589420404	8.9	6	12
219.33782548117244	8.9	6	12
219.43790506814082	8.9	6	12
219.53798465510923	9.0	6	12
219.63806424207763	9.0	6	12
219.73814382904604	9.0	6	12
219.83822341601444	9.0	6	12
219.93830300298282	9.0	6	12
220.03838258995123	8.9	6	12
220.13846217691963	8.9	6	12
220.238541763888	8.9	6	12
220.3386213508564	8.9	6	11
220.43870093782482	8.9	7	10
220.5387805247932	9.0	7	10
220.6388601117616	9.0	7	10
220.73893969873	8.9	7	10
220.8390192856984	8.9	7	10
220.93909887266682	9.0	7	10
221.0391784596352	9.0	7	10
221.1392580466036	9.1	7	10
221.239337633572	9.2	7	10
221.33941722054038	9.3	7	10
221.4394968075088	9.4	7	10
221.5395763944772	9.4	7	10
221.6396559814456	9.4	7	10
221.739735568414	9.4	7	10
221.83981515538238	9.3	7	10
221.9398947423508	9.3	7	10
222.0399743293192	9.3	7	10
222.14005391628757	9.4	7	10
222.24013350325598	9.3	7	10
222.34021309022438	9.3	7	10
222.4402926771928	9.3	7	10
222.5403722641612	9.2	7	10
222.64045185112957	9.0	7	10
222.74053143809797	9.0	7	10
222.84061102506638	9.0	7	10
222.94069061203476	9.0	7	10
223.04077019900316	9.0	7	10
223.14084978597157	8.9	7	10
223.24092937293997	8.9	7	10
223.34100895990838	8.9	7	10
223.44108854687676	9.0	7	10
223.54116813384516	9.0	7	10
223.64124772081357	8.9	7	10
223.74132730778194	8.9	7	10
223.84140689475035	9.0	8	10
223.94148648171875	9.0	8	10
224.04156606868716	9.1	8	10
224.14164565565557	9.1	8	10
224.24172524262394	9.1	8	10
224.34180482959235	9.1	8	10
224.44188441656075	9.1	8	10
224.54196400352913	9.1	8	10
224.64204359049754	9.2	8	10
224.74212317746594	9.3	8	10
224.84220276443435	9.3	8	10
224.94228235140275	9.4	8	10
225.04236193837113	9.7	9	10
225.14244152533954	9.8	9	11
225.24252111230794	10.0	9	12
225.34260069927632	10.0	9	12
225.44268028624472	10.0	8	12
225.54275987321313	10.0	8	12
225.6428394601815	9.9	8	12
225.7429190471499	10.2	8	13
225.84299863411832	10.1	8	13
225.94307822108672	10.2	8	13
226.04315780805513	10.6	8	14
226.1432373950235	10.6	8	14
226.2433169819919	10.5	8	13
226.34339656896032	10.6	8	13
226.4434761559287	10.6	8	13
226.5435557428971	10.7	8	13
226.6436353298655	10.6	8	13
226.7437149168339	11.0	9	13
226.84379450380231	11.1	9	13
226.9438740907707	11.1	10	13
227.0439536777391	11.4	10	13
227.1440332647075	11.3	10	13
227.24411285167588	11.4	10	13
227.34419243864428	11.8	10	14
227.4442720256127	11.9	10	14
227.5443516125811	12.0	10	15
227.6444311995495	12.0	10	15
227.74451078651788	12.1	10	15
227.84459037348628	12.2	10	15
227.9446699604547	12.4	10	15
228.04474954742307	12.4	10	15
228.14482913439147	12.4	10	15
228.24490872135988	12.7	10	15
228.34498830832828	12.6	10	15
228.4450678952967	12.6	10	15
228.54514748226507	12.7	10	15
228.64522706923347	12.7	10	15
228.74530665620188	12.8	11	15
228.84538624317025	12.8	11	15
228.94546583013866	12.8	11	15
229.04554541710706	12.9	11	15
229.14562500407547	13.1	11	15
229.24570459104388	13.4	12	15
229.34578417801225	13.5	12	15
229.44586376498066	13.6	12	15
229.54594335194906	13.7	12	15
229.64602293891744	13.8	12	15
229.74610252588585	14.1	13	15
229.84618211285425	14.2	13	16
229.94626169982266	14.2	13	16
230.04634128679106	14.2	13	16
230.14642087375944	14.3	13	16
230.24650046072784	14.4	13	17
230.34658004769625	14.5	13	17
230.44665963466463	14.4	13	16
230.54673922163303	14.4	13	16
230.64681880860144	14.2	13	16
230.74689839556981	14.4	13	17
230.84697798253822	14.6	13	17
230.94705756950663	14.6	13	17
231.04713715647503	14.6	13	17
231.14721674344344	14.5	13	17
231.2472963304118	14.6	13	17
231.34737591738022	14.6	13	16
231.44745550434862	14.9	13	16
231.547535091317	14.9	13	16
231.6476146782854	14.8	13	16
231.7476942652538	14.9	13	17
231.84777385222222	14.9	13	16
231.94785343919062	15.1	13	17
232.047933026159	15.2	13	17
232.1480126131274	15.3	13	17
232.2480922000958	15.1	13	17
232.3481717870642	15.1	14	17
232.4482513740326	15.0	13	17
232.548330961001	15.1	13	17
232.6484105479694	14.9	13	16
232.7484901349378	14.9	13	16
232.8485697219062	15.1	13	16
232.9486493088746	15.1	13	17
233.048728895843	15.2	13	17
233.14880848281138	15.2	13	17
233.24888806977978	15.2	13	17
233.3489676567482	15.0	13	16
233.4490472437166	14.9	13	16
233.549126830685	14.7	13	16
233.64920641765337	14.7	13	16
233.74928600462178	14.5	12	16
233.84936559159019	14.4	12	16
233.94944517855856	14.1	11	15
234.04952476552697	13.9	11	15
234.14960435249537	13.9	11	15
234.24968393946378	13.5	11	15
234.34976352643218	13.3	11	15
234.44984311340056	13.2	11	15
234.54992270036897	13.1	11	15
234.65000228733737	13.0	11	15
234.75008187430575	12.9	11	15
234.85016146127415	12.5	11	14
234.95024104824256	12.1	10	15
235.05032063521097	12.2	10	15
235.15040022217937	12.1	10	14
235.25047980914775	12.1	10	14
235.35055939611615	12.0	10	15
235.45063898308456	12.2	10	15
235.55071857005294	12.4	10	15
235.65079815702134	12.5	10	15
235.75087774398975	12.5	10	15
235.85095733095812	12.6	10	15
235.95103691792653	12.6	10	15
236.05111650489494	12.3	10	14
236.15119609186334	12.3	11	14
236.25127567883175	12.1	11	14
236.35135526580012	11.9	11	13
236.45143485276853	12.0	10	13
236.55151443973693	11.9	10	13
236.6515940267053	12.1	10	14
236.75167361367372	12.7	8	15
236.85175320064212	13.0	8	16
236.95183278761053	14.2	9	17
237.05191237457893	14.0	9	17
237.1519919615473	13.7	9	17
237.25207154851572	13.7	9	16
237.35215113548412	13.7	9	16
237.4522307224525	13.9	10	16
237.5523103094209	14.2	11	16
237.6523898963893	14.5	12	16
237.75246948335771	14.4	12	18
237.85254907032612	14.5	12	17
237.9526286572945	14.3	12	16
238.0527082442629	13.9	12	15
238.1527878312313	13.9	13	15
238.25286741819968	14.0	13	15
238.3529470051681	14.1	13	15
238.4530265921365	13.9	12	15
238.5531061791049	14.2	12	16
238.6531857660733	14.5	12	16
238.75326535304168	14.6	12	17
238.8533449400101	15.0	12	18
238.9534245269785	14.9	12	19
239.05350411394687	14.7	13	18
239.15358370091528	14.7	13	17
239.25366328788368	14.6	13	16
239.3537428748521	14.8	13	17
239.4538224618205	14.2	13	16
239.55390204878887	13.5	12	15
239.65398163575728	13.3	12	15
239.75406122272568	12.8	11	14
239.85414080969406	12.7	11	14
239.95422039666246	12.5	11	14
240.05429998363087	12.3	11	14
240.15437957059927	12.1	10	13
240.25445915756768	11.9	10	13
240.35453874453606	11.9	10	13
240.45461833150446	11.6	10	13
240.55469791847287	11.1	10	12
240.65477750544125	11.0	9	12
240.75485709240965	11.0	9	12
240.85493667937806	10.7	9	12
240.95501626634643	10.5	9	12
241.05509585331487	10.5	9	12
241.15517544028324	10.4	9	12
241.25525502725165	10.2	9	11
241.35533461422006	10.3	9	11
241.45541420118843	10.2	9	11
241.55549378815684	10.0	9	11
241.65557337512524	9.8	9	11
241.75565296209362	9.7	9	11
241.85573254906205	9.6	9	11
241.95581213603043	9.6	9	11
242.05589172299884	9.5	9	11
242.15597130996724	8.7	7	11
242.25605089693562	7.7	7	10
242.35613048390402	7.6	7	10
242.45621007087243	7.5	7	9
242.5562896578408	7.5	7	9
242.65636924480924	7.2	7	8
242.75644883177762	7.2	7	8
242.85652841874602	7.2	7	8
242.95660800571443	7.1	7	8
243.0566875926828	7.1	7	8
243.1567671796512	7.1	7	8
243.25684676661962	7.1	7	8
243.356926353588	7.1	7	8
243.4570059405564	7.1	7	8
243.5570855275248	7.0	6	8
243.65716511449318	7.0	6	8
243.75724470146162	6.9	6	7
243.85732428843	6.9	6	7
243.9574038753984	6.9	6	7
244.0574834623668	7.0	6	8
244.15756304933518	7.1	6	8
244.2576426363036	7.1	6	8
244.357722223272	7.2	6	8
244.45780181024037	7.2	6	8
244.5578813972088	7.2	6	8
244.65796098417718	7.1	5	8
244.75804057114559	7.1	5	8
244.858120158114	7.5	5	9
244.95819974508237	8.1	6	10
245.05827933205077	8.7	8	10
245.15835891901918	9.0	8	10
245.25843850598756	9.3	8	11
245.358518092956	9.4	8	11
245.45859767992437	9.4	8	11
245.55867726689277	9.4	7	11
245.65875685386118	9.6	7	11
245.75883644082955	9.6	8	11
245.85891602779796	9.6	8	11
245.95899561476637	9.7	8	11
246.05907520173474	9.8	8	11
246.15915478870318	9.6	8	10
246.25923437567155	9.6	8	10
246.35931396263996	9.6	8	10
246.45939354960836	9.5	8	10
246.55947313657674	9.5	8	11
246.65955272354515	9.5	8	11
246.75963231051355	9.4	8	11
246.85971189748193	9.4	8	11
246.95979148445036	9.3	8	11
247.05987107141874	9.0	7	11
247.15995065838715	9.0	7	11
247.26003024535555	8.9	7	10
247.36010983232393	8.7	7	10
247.46018941929233	8.7	7	10
247.56026900626074	8.7	7	10
247.66034859322912	8.7	7	10
247.76042818019755	8.4	7	10
247.86050776716593	8.4	7	10
247.96058735413433	8.3	7	10
248.06066694110274	8.1	7	9
248.16074652807112	7.7	5	9
248.26082611503952	7.5	4	9
248.36090570200793	7.0	4	9
248.4609852889763	6.8	4	9
248.5610648759447	6.5	4	9
248.66114446291311	5.9	4	8
248.7612240498815	5.8	4	8
248.86130363684993	5.6	4	7
248.9613832238183	5.5	4	7
249.0614628107867	5.3	4	6
249.1615423977551	5.1	4	6
249.2616219847235	5.0	4	6
249.3617015716919	4.8	4	6
249.4617811586603	4.6	4	6
249.56186074562868	4.6	4	6
249.6619403325971	4.6	4	6
249.7620199195655	4.5	4	5
249.8620995065339	4.5	4	5
249.9621790935023	4.5	4	6
250.06225868047068	4.5	4	6
250.16233826743908	4.6	4	6
250.2624178544075	4.6	4	6
250.36249744137587	4.6	4	6
250.4625770283443	4.6	4	6
250.56265661531268	4.6	4	6
250.66273620228108	4.9	4	7
250.7628157892495	5.0	4	7
250.86289537621786	5.1	4	7
250.96297496318627	5.5	4	8
251.06305455015467	5.8	4	8
251.16313413712305	6.5	5	8
251.2632137240915	6.6	5	8
251.36329331105986	7.0	6	8
251.46337289802827	7.0	6	8
251.56345248499667	7.6	7	9
251.66353207196505	8.2	6	9
251.76361165893346	8.7	6	10
251.86369124590186	8.7	6	11
251.96377083287024	8.6	6	11
252.06385041983867	8.9	6	11
252.16393000680705	8.5	6	10
252.26400959377546	8.1	6	10
252.36408918074386	7.7	6	10
252.46416876771224	7.7	6	9
252.56424835468064	7.9	6	9
252.66432794164905	8.1	6	9
252.76440752861743	8.1	7	9
252.86448711558586	8.3	7	11
252.96456670255424	8.1	7	11
253.06464628952264	8.3	7	10
253.16472587649105	8.3	7	9
253.26480546345942	7.9	7	9
253.36488505042783	8.0	7	9
253.46496463739624	8.4	7	10
253.5650442243646	8.9	7	10
253.66512381133302	8.8	8	11
253.76520339830142	8.7	8	10
253.8652829852698	8.9	8	11
253.96536257223823	8.5	7	11
254.0654421592066	8.1	7	10
254.16552174617502	8.1	7	10
254.26560133314342	8.6	7	10
254.3656809201118	8.6	7	10
254.4657605070802	8.6	7	10
254.5658400940486	8.7	7	10
254.665919681017	8.7	7	10
254.76599926798542	8.8	7	10
254.8660788549538	8.9	7	10
254.9661584419222	8.8	7	10
255.0662380288906	8.8	7	10
255.166317615859	8.8	7	10
255.2663972028274	8.9	8	10
255.3664767897958	8.9	8	10
255.46655637676417	9.0	8	10
255.5666359637326	9.1	8	10
255.66671555070099	9.1	8	10
255.7667951376694	9.2	8	10
255.8668747246378	9.2	8	10
255.96695431160617	9.2	8	10
256.06703389857455	9.3	8	10
256.167113485543	9.5	8	11
256.26719307251136	9.5	8	11
256.3672726594798	9.5	8	11
256.4673522464482	9.5	8	11
256.56743183341655	9.8	8	11
256.667511420385	9.8	8	11
256.76759100735336	9.6	8	11
256.8676705943218	9.7	9	11
256.96775018129017	9.8	9	11
257.06782976825855	9.8	9	11
257.167909355227	9.7	9	10
257.26798894219536	9.8	9	10
257.3680685291638	9.9	9	11
257.46814811613217	9.9	9	11
257.56822770310055	9.9	9	11
257.6683072900689	9.9	9	11
257.76838687703736	9.9	9	11
257.86846646400573	9.8	9	11
257.96854605097417	9.8	9	11
258.06862563794255	9.8	9	11
258.1687052249109	9.6	9	10
258.26878481187936	9.7	9	10
258.36886439884773	10.0	9	11
258.46894398581617	10.0	9	11
258.56902357278454	10.0	9	11
258.6691031597529	10.0	9	11
258.76918274672136	9.9	9	11
258.86926233368973	9.9	9	11
258.9693419206581	9.9	9	11
259.06942150762654	9.7	9	11
259.1695010945949	9.7	9	11
259.2695806815633	9.5	9	10
259.36966026853173	9.6	9	10
259.4697398555001	9.9	9	12
259.56981944246854	10.4	9	12
259.6698990294369	10.9	9	12
259.7699786164053	11.1	10	12
259.87005820337373	11.1	10	12
259.9701377903421	11.0	9	12
260.07021737731054	10.7	9	12
260.1702969642789	10.3	9	11
260.2703765512473	10.3	9	11
260.3704561382157	10.4	10	11
260.4705357251841	10.4	10	11
260.5706153121525	10.6	10	12
260.6706948991209	10.7	10	12
260.7707744860893	10.6	10	12
260.87085407305767	10.6	10	12
260.9709336600261	10.6	10	12
261.0710132469945	10.7	10	12
261.1710928339629	10.6	10	12
261.2711724209313	10.5	10	11
261.37125200789967	10.5	10	11
261.4713315948681	10.8	10	12
261.5714111818365	10.7	10	12
261.6714907688049	10.7	10	12
261.7715703557733	10.8	10	12
261.87164994274167	11.0	10	12
261.97172952971005	11.1	10	12
262.0718091166785	11.1	10	12
262.17188870364686	11.0	10	12
262.2719682906153	11.1	10	12
262.37204787758367	11.1	10	12
262.47212746455205	11.1	10	12
262.5722070515205	11.2	11	12
262.67228663848886	11.2	11	12
262.7723662254573	11.2	11	12
262.87244581242567	11.2	11	12
262.97252539939404	11.2	11	12
263.0726049863625	11.2	11	12
263.17268457333086	11.2	11	12
263.2727641602993	11.1	11	12
263.37284374726767	11.1	11	12
263.47292333423604	11.1	10	12
263.5730029212044	11.2	10	12
263.67308250817285	11.4	10	12
263.77316209514123	11.7	10	13
263.87324168210966	11.7	10	13
263.97332126907804	11.7	10	13
264.0734008560464	11.5	10	13
264.17348044301485	11.7	10	13
264.27356002998323	11.9	10	14
264.37363961695166	11.9	10	14
264.47371920392004	11.8	10	14
264.5737987908884	11.1	9	13
264.6738783778568	10.9	9	13
264.77395796482523	10.9	9	12
264.8740375517936	11.0	9	12
264.97411713876204	11.1	9	12
265.0741967257304	11.1	9	13
265.1742763126988	11.2	10	13
265.2743558996672	11.1	10	13
265.3744354866356	11.2	10	13
265.47451507360404	11.3	10	13
265.5745946605724	11.4	10	13
265.6746742475408	11.6	10	13
265.7747538345092	11.8	10	13
265.8748334214776	11.8	10	13
265.97491300844604	11.8	10	13
266.0749925954144	11.9	10	15
266.1750721823828	12.0	10	15
266.27515176935117	12.0	10	15
266.3752313563196	12.1	10	15
266.475310943288	12.6	11	15
266.5753905302564	12.9	11	15
266.6754701172248	13.1	11	14
266.77554970419317	13.3	11	15
266.8756292911616	13.8	11	15
266.97570887813	14.3	12	16
267.0757884650984	14.3	12	16
267.1758680520668	14.3	12	16
267.27594763903517	14.7	12	17
267.3760272260036	14.7	12	16
267.476106812972	15.0	13	17
267.5761863999404	15.1	13	17
267.6762659869088	15.2	13	17
267.77634557387717	15.3	13	17
267.87642516084554	15.5	13	17
267.976504747814	15.6	13	17
268.07658433478235	15.6	13	18
268.1766639217508	15.4	13	18
268.27674350871916	15.5	13	17
268.37682309568754	15.7	13	18
268.476902682656	15.9	13	18
268.57698226962435	16.0	14	18
268.6770618565928	15.8	14	17
268.77714144356116	15.9	14	18
268.87722103052954	16.1	14	18
268.977300617498	16.0	14	17
269.07738020446635	15.9	14	17
269.1774597914347	15.9	14	17
269.27753937840316	16.0	14	18
269.37761896537154	16.3	14	18
269.4776985523399	16.3	14	17
269.57777813930835	16.4	14	18
269.6778577262767	16.4	15	18
269.77793731324516	16.7	15	18
269.87801690021354	16.6	15	18
269.9780964871819	16.5	15	18
270.07817607415035	16.4	15	17
270.1782556611187	16.5	15	17
270.27833524808716	16.5	15	17
270.37841483505554	16.6	15	17
270.4784944220239	16.8	16	18
270.5785740089923	16.9	16	18
270.6786535959607	16.8	16	18
270.7787331829291	16.8	15	18
270.87881276989754	16.8	15	18
270.9788923568659	16.6	15	17
271.0789719438343	16.6	15	17
271.1790515308027	16.9	16	18
271.2791311177711	17.1	16	18
271.37921070473953	17.1	17	18
271.4792902917079	17.0	17	17
271.5793698786763	17.2	17	18
271.6794494656447	17.2	17	18
271.7795290526131	17.3	17	18
271.87960863958153	17.2	17	18
271.9796882265499	17.1	17	18
272.0797678135183	17.0	16	18
272.17984740048666	17.0	16	18
272.2799269874551	16.8	16	18
272.3800065744235	17.0	16	18
272.4800861613919	17.0	16	18
272.5801657483603	17.3	16	18
272.68024533532866	17.7	16	19
272.7803249222971	17.7	17	19
272.8804045092655	17.9	16	21
272.9804840962339	18.0	17	21
273.0805636832023	18.4	17	21
273.18064327017066	18.9	17	22
273.2807228571391	18.3	16	21
273.3808024441075	17.9	16	20
273.4808820310759	18.0	17	20
273.5809616180443	18.4	17	21
273.68104120501266	18.5	16	22
273.78112079198104	19.0	17	22
273.8812003789495	19.0	16	21
273.98127996591785	19.1	16	21
274.0813595528863	19.6	16	22
274.18143913985466	19.7	17	22
274.28151872682304	19.9	17	22
274.38159831379147	19.9	17	22
274.48167790075985	20.1	17	22
274.5817574877283	19.9	17	22
274.68183707469666	19.9	17	22
274.78191666166504	19.9	18	22
274.8819962486334	20.1	18	22
274.98207583560185	20.2	18	22
275.0821554225702	20.1	18	22
275.18223500953866	20.4	18	22
275.28231459650704	20.4	18	22
275.3823941834754	20.6	18	23
275.48247377044385	20.7	18	23
275.5825533574122	20.7	18	23
275.68263294438066	20.6	18	23
275.78271253134903	20.6	18	23
275.8827921183174	20.5	18	22
275.98287170528585	20.5	19	22
276.0829512922542	20.5	19	22
276.18303087922266	20.5	19	22
276.28311046619103	20.5	19	22
276.3831900531594	20.6	19	22
276.4832696401278	20.8	19	23
276.5833492270962	20.9	19	23
276.6834288140646	21.1	19	23
276.78350840103303	21.2	19	23
276.8835879880014	21.2	19	23
276.9836675749698	21.2	19	23
277.0837471619382	21.2	19	23
277.1838267489066	21.5	19	23
277.28390633587503	21.4	19	22
277.3839859228434	21.5	19	23
277.4840655098118	21.5	19	23
277.5841450967802	21.4	19	24
277.6842246837486	21.5	20	24
277.78430427071703	21.5	20	24
277.8843838576854	21.4	20	23
277.9844634446538	21.4	20	23
278.08454303162216	21.3	20	23
278.1846226185906	21.3	20	23
278.284702205559	21.3	20	23
278.3847817925274	21.3	19	23
278.4848613794958	21.3	19	23
278.58494096646416	21.2	19	23
278.6850205534326	21.2	19	23
278.78510014040097	21.2	19	23
278.8851797273694	21.2	19	23
278.9852593143378	21.2	19	23
279.08533890130616	21.2	19	23
279.1854184882746	21.2	19	23
279.28549807524297	21.3	19	23
279.38557766221135	21.4	20	23
279.4856572491798	21.4	20	23
279.58573683614816	21.5	20	23
279.68581642311653	21.5	20	23
279.78589601008497	21.5	20	23
279.88597559705335	21.5	20	23
279.9860551840218	21.6	20	24
280.08613477099016	21.6	20	24
280.18621435795853	21.6	20	24
280.28629394492697	21.6	20	24
280.38637353189534	21.7	20	24
280.4864531188638	21.8	20	24
280.58653270583216	22.0	20	25
280.68661229280053	22.0	20	25
280.7866918797689	21.9	20	25
280.88677146673734	21.8	20	25
280.9868510537057	21.7	20	25
281.08693064067415	21.7	20	25
281.18701022764253	21.7	20	25
281.2870898146109	21.8	20	25
281.38716940157934	21.8	20	25
281.4872489885477	22.1	20	25
281.58732857551615	21.9	20	24
281.68740816248453	21.9	20	25
281.7874877494529	22.0	20	25
281.88756733642134	22.2	20	25
281.9876469233897	22.3	20	25
282.08772651035815	22.2	20	25
282.18780609732653	22.2	21	24
282.2878856842949	22.0	20	24
282.3879652712633	22.1	21	24
282.4880448582317	22.1	21	24
282.5881244452001	22.3	21	25
282.6882040321685	22.2	21	25
282.7882836191369	22.2	20	25
282.8883632061053	21.7	20	25
282.9884427930737	21.4	19	25
283.0885223800421	21.3	19	25
283.1886019670105	21.1	19	24
283.2886815539789	20.8	19	24
283.3887611409473	20.7	18	25
283.4888407279157	20.7	17	24
283.5889203148841	19.9	17	22
283.6889999018525	19.6	18	21
283.7890794888209	19.5	18	21
283.8891590757893	19.6	18	22
283.98923866275766	19.5	18	22
284.0893182497261	19.6	18	22
284.18939783669447	19.3	18	20
284.2894774236629	19.3	18	20
284.3895570106313	19.4	17	21
284.48963659759966	19.4	17	21
284.5897161845681	19.4	17	21
284.68979577153647	19.3	17	21
284.7898753585049	19.5	17	21
284.8899549454733	19.3	18	20
284.99003453244165	19.3	17	20
285.09011411941003	19.6	18	21
285.19019370637847	19.9	18	22
285.29027329334684	19.6	18	21
285.3903528803153	19.6	18	22
285.49043246728365	19.8	18	22
285.59051205425203	19.8	18	21
285.69059164122046	20.1	18	22
285.79067122818884	20.0	18	21
285.8907508151573	20.5	18	22
285.99083040212565	20.2	18	21
286.09090998909403	20.3	18	21
286.19098957606246	20.3	18	21
286.29106916303084	20.3	18	22
286.3911487499993	20.4	18	22
286.49122833696765	20.4	18	22
286.59130792393603	20.7	19	22
286.6913875109044	20.5	19	22
286.79146709787284	20.5	19	22
286.8915466848412	20.6	19	23
286.99162627180965	20.6	19	23
287.091705858778	20.7	19	23
287.1917854457464	21.0	19	23
287.29186503271484	20.9	19	23
287.3919446196832	21.0	19	23
287.49202420665165	20.7	19	23
287.59210379362	20.7	19	23
287.6921833805884	20.8	20	23
287.79226296755684	20.7	19	23
287.8923425545252	21.1	19	24
287.99242214149365	21.0	19	23
288.092501728462	21.2	20	23
288.1925813154304	21.1	20	23
288.2926609023988	21.2	20	23
288.3927404893672	21.3	20	23
288.4928200763356	21.2	20	23
288.592899663304	21.1	20	23
288.6929792502724	20.9	20	23
288.7930588372408	21.1	20	22
288.8931384242092	20.9	19	22
288.9932180111776	20.8	19	22
289.093297598146	20.8	19	22
289.1933771851144	20.6	19	22
289.2934567720828	20.6	19	22
289.3935363590512	20.4	19	22
289.4936159460196	20.5	19	21
289.59369553298797	20.7	19	22
289.6937751199564	20.6	19	22
289.7938547069248	20.7	20	22
289.89393429389315	20.9	20	22
289.9940138808616	20.9	20	22
290.09409346782996	20.9	20	22
290.1941730547984	21.4	20	23
290.2942526417668	22.1	21	25
290.39433222873515	23.4	21	27
290.4944118157036	24.2	22	28
290.59449140267196	24.7	22	28
290.6945709896404	25.2	22	28
290.7946505766088	25.5	23	28
290.89473016357715	25.5	23	27
290.9948097505455	25.7	23	28
291.09488933751396	25.8	23	28
291.19496892448234	25.8	23	28
291.2950485114508	25.5	24	27
291.39512809841915	25.3	24	28
291.4952076853875	25.2	23	27
291.59528727235596	25.2	23	27
291.69536685932434	24.9	23	27
291.7954464462928	24.8	23	29
291.89552603326115	24.8	23	28
291.9956056202295	24.6	23	28
292.09568520719796	24.4	23	27
292.19576479416634	24.2	22	27
292.29584438113477	24.3	22	28
292.39592396810315	24.3	22	28
292.4960035550715	24.4	22	26
292.5960831420399	24.3	22	28
292.69616272900834	24.5	22	28
292.7962423159767	25.1	22	30
292.89632190294515	25.2	22	31
292.9964014899135	26.0	22	33
293.0964810768819	26.4	22	34
293.19656066385033	27.4	23	35
293.2966402508187	28.2	24	35
293.39671983778715	28.8	23	35
293.4967994247555	29.7	25	36
293.5968790117239	29.8	25	34
293.69695859869233	29.3	25	33
293.7970381856607	29.3	24	33
293.89711777262914	30.0	25	35
293.9971973595975	30.3	26	35
294.0972769465659	30.1	26	36
294.1973565335343	29.9	25	35
294.2974361205027	30.1	25	36
294.3975157074711	30.3	27	34
294.4975952944395	30.1	28	32
294.5976748814079	29.9	27	32
294.6977544683763	30.0	27	32
294.7978340553447	29.9	27	33
294.8979136423131	30.4	27	33
294.9979932292815	31.1	28	34
295.0980728162499	31.3	28	35
295.1981524032183	31.4	29	34
295.29823199018665	31.4	29	34
295.3983115771551	31.2	29	34
295.49839116412346	30.9	28	35
295.5984707510919	30.8	27	34
295.6985503380603	30.7	29	33
295.79862992502865	31.2	29	33
295.8987095119971	31.3	29	34
295.99878909896546	31.3	28	34
296.0988686859339	30.8	28	33
296.19894827290227	30.9	28	32
296.29902785987065	30.8	28	32
296.3991074468391	30.7	28	32
296.49918703380746	30.6	28	32
296.5992666207759	30.6	28	33
296.69934620774427	30.6	28	33
296.79942579471265	30.2	26	33
296.899505381681	29.4	26	33
296.99958496864946	29.2	26	31
297.09966455561784	29.3	25	31
297.19974414258627	28.7	24	31
297.29982372955465	28.3	24	31
297.399903316523	28.2	24	32
297.49998290349146	28.0	23	30
297.60006249045983	27.5	22	30
297.70014207742827	26.1	22	28
297.80022166439664	25.6	23	28
297.900301251365	25.1	23	29
298.00038083833346	24.3	19	28
298.10046042530183	23.1	18	28
298.20054001227027	22.6	18	26
298.30061959923864	22.2	19	26
298.400699186207	22.1	18	26
298.5007787731754	21.2	17	24
298.60085836014383	20.7	17	24
298.7009379471122	20.1	17	22
298.80101753408064	19.0	15	22
298.901097121049	17.0	13	19
299.0011767080174	15.6	11	18
299.10125629498583	12.6	11	15
299.2013358819542	8.9	7	11
299.30141546892264	6.6	4	10
299.401495055891	3.7	1	6
299.5015746428594	2.5	1	5
299.60165422982783	1.7	0	3
299.7017338167962	1.3	0	3
299.8018134037646	0.7	0	2
299.901892990733	0.3	0	1
300.0019725777014	0.3	0	1
300.1020521646698	0.2	0	1
300.2021317516382	0.2	0	1
300.3022113386066	0.1	0	1
300.402290925575	0.1	0	1
300.5023705125434	0.1	0	1
300.60245009951177	0.1	0	1
300.7025296864802	0.1	0	1
300.8026092734486	0.1	0	1
300.902688860417	0.1	0	1
301.0027684473854	0.1	0	1
301.10284803435377	0.1	0	1
301.20292762132215	0.1	0	1
301.3030072082906	0.1	0	1
301.40308679525896	0.1	0	1
301.5031663822274	0.1	0	1
301.60324596919577	0.1	0	1
301.70332555616415	0.1	0	1
301.8034051431326	0.1	0	1
301.90348473010096	0.1	0	1
302.0035643170694	0.1	0	1
302.10364390403777	0.1	0	1
302.20372349100614	0.1	0	1
302.3038030779746	0.1	0	1
302.40388266494296	0.1	0	1
302.5039622519114	0.1	0	1
302.60404183887977	0.1	0	1
302.70412142584814	0.1	0	1
302.8042010128165	0.1	0	1
302.90428059978495	0.1	0	1
303.00436018675333	0.1	0	1
303.10443977372177	0.1	0	1
303.20451936069014	0.1	0	1
303.3045989476585	0.1	0	1
303.40467853462695	0.1	0	1
303.50475812159533	0.1	0	1
303.60483770856376	0.1	0	1
303.70491729553214	0.1	0	1
303.8049968825005	0.1	0	1
303.90507646946895	0.1	0	1
304.00515605643733	0.1	0	1
304.10523564340576	0.1	0	1
304.20531523037414	0.1	0	1
304.3053948173425	0.1	0	1
304.4054744043109	0.1	0	1
304.5055539912793	0.1	0	1
