# Supplementary material for: Multiple drivers and lineage-specific insect extinctions during the Permo–Triassic
Source: Nat Commun. 2022 Dec 6;13:7512. doi: 10.1038/s41467-022-35284-4 (PMC9726944; doi:10.1038/s41467-022-35284-4)
Supplement: Supplementary file 7 — Source Data [file 41467_2022_35284_MOESM7_ESM.zip › Source_Data/Figure4_SupplementaryFigure24_Tables_12-13/MCDD_sum_3guilds.xlsx]

## Sheet: Summary
Parameters		Median	95% HPD Interval
Baseline speciation	λ0	0.0343	[0.0259, 0.0489]
	λ1	0.1492	[0.0278, 0.1875]
	λ2	0.1553	[0.1043, 0.2105]
Baseline extinction	µ0	0.0347	[0.019, 0.0559]
	µ1	0.1566	[0.0633, 0.2097]
	µ2	0.0768	[0.0254, 0.1376]
Competition or positive interaction over herbivores origination	gλ0_0	0	[-0.0609, 0.0501]
	gλ0_1	0	[-0.0385, 0.2179]
	gλ0_2	-0.2649	[-0.3, -0.1786]
Competition or positive interaction over herbivores extinction	gµ0_0	0.0789	[-0, 0.1278]
	gµ0_1	-0.2054	[-0.2942, -0]
	gµ0_2	0.1718	[0.0881, 0.2993]
Competition or positive interaction over carnivores origination	gλ1_0	0	[-0.102, 8.1915E-3]
	gλ1_1	0	[-0.0078, 0.2542]
	gλ1_2	0	[-0.2275, 2.5244E-3]
Competition or positive interaction over carnivores extinction	gµ1_0	0	[-0.0003, 0.0137]
	gµ1_1	0	[-0.0039, 0.0561]
	gµ1_2	0	[-0.0185, -0]
Competition or positive interaction over Fused origination	gλ2_0	0	[-0, 0.011]
	gλ2_1	0.0118	[0, 0.0276]
	gλ2_2	0	[-0.0003, 7.1998E-4]
Competition or positive interaction over Fused extinction	gµ2_0	0	[-0.0152, 0.0704]
	gµ2_1	0	[-0.204, 9.9466E-3]
	gµ2_2	0.0302	[0, 0.1386]
Hyperprior	η0	0.3326	[3.2629E-5, 0.7215]
	η1	0.7842	[0.3342, 0.9999]
	η2	0.6385	[0.2553, 0.9706]
	ηR	11.3038	[3.5165, 22.3452]

## Sheet: Feuille 1
0 Phytophages
1 Predators
2 Fused

## Sheet: Feuille 2
	mean	stderr of mean	stdev	variance	median	value range	geometric mean	95% HPD interval	auto-correlation time (ACT)	effective sample size (ESS)	number of samples
posterior	-5866.9328	7.479	23.9003	571.2229	-5864.1329	[-5933.2656, -5825.271]	n/a	[-5921.1691, -5831.8514]	4.4118E7	10.2	9010
likelihood	-5864.2136	7.4574	23.9977	575.8892	-5861.8258	[-5931.4616, -5821.1677]	n/a	[-5917.6819, -5827.7205]	4.3509E7	10.4	9010
lik_0	-3654.7034	7.8744	18.4888	341.8356	-3653.288	[-3693.4522, -3624.9183]	n/a	[-3686.2947, -3626.7393]	8.1726E7	5.5	9010
lik_1	-1047.4865	2.7529	10.5267	110.8106	-1048.5779	[-1074.3993, -1026.1647]	n/a	[-1065.4223, -1029.7234]	3.0815E7	14.6	9010
lik_2	-1162.0237	2.415	8.1769	66.8618	-1163.6387	[-1181.6952, -1142.7001]	n/a	[-1173.9318, -1144.7971]	3.93E7	11.5	9010
prior	-2.7191	0.2288	2.2142	4.9028	-2.6284	[-13.6331, 6.2796]	n/a	[-7.1404, 1.3742]	4.8119E6	93.6	9010
l0	0.0356	1.0242E-3	6.5502E-3	4.2905E-5	0.0343	[0.0205, 0.0709]	0.0351	[0.0259, 0.0489]	1.1014E7	40.9	9010
l1	0.124	0.0126	0.0538	2.8914E-3	0.1492	[0.0166, 0.2804]	0.1079	[0.0278, 0.1875]	2.4722E7	18.2	9010
l2	0.1557	4.1291E-3	0.0275	7.5642E-4	0.1553	[0.0389, 0.2672]	0.1531	[0.1043, 0.2105]	1.0155E7	44.4	9010
m0	0.0363	1.2387E-3	9.8817E-3	9.7648E-5	0.0347	[0.0144, 0.093]	0.035	[0.019, 0.0559]	7.08E6	63.6	9010
m1	0.1536	4.9726E-3	0.0326	1.0607E-3	0.1566	[0.0213, 0.3017]	0.1496	[0.0633, 0.2097]	1.0503E7	42.9	9010
m2	0.0824	4.6712E-3	0.0338	1.1445E-3	0.0768	[0.0152, 0.2137]	0.0749	[0.0254, 0.1376]	8.5898E6	52.4	9010
Gl0_0	2.6672E-3	6.5206E-3	0.0234	5.4781E-4	0	[-0.1207, 0.079]	n/a	[-0.0609, 0.0501]	3.4969E7	12.9	9010
Gl0_1	0.0218	0.0154	0.0579	3.3508E-3	0	[-0.1429, 0.2964]	n/a	[-0.0385, 0.2179]	3.1892E7	14.1	9010
Gl0_2	-0.2548	5.0182E-3	0.0378	1.428E-3	-0.2649	[-0.3, -0.0885]	n/a	[-0.3, -0.1786]	7.9452E6	56.7	9010
Gm0_0	0.0664	0.0105	0.0455	2.0658E-3	0.0789	[-0.0236, 0.2069]	n/a	[-0, 0.1278]	2.3925E7	18.8	9010
Gm0_1	-0.1649	0.0272	0.1106	0.0122	-0.2054	[-0.2999, 0.1203]	n/a	[-0.2942, -0]	2.7314E7	16.5	9010
Gm0_2	0.1773	0.0136	0.0598	3.5797E-3	0.1718	[0.0415, 0.2999]	0.1667	[0.0881, 0.2993]	2.3131E7	19.5	9010
Gl1_0	-0.0098	8.7441E-3	0.0307	9.4203E-4	0	[-0.1952, 0.0485]	n/a	[-0.102, 8.1915E-3]	3.6569E7	12.3	9010
Gl1_1	0.0244	0.0206	0.0715	5.1121E-3	0	[-0.1597, 0.2999]	n/a	[-0.0078, 0.2542]	3.7423E7	12	9010
Gl1_2	-0.047	0.0165	0.0755	5.6993E-3	0	[-0.2999, 0.014]	n/a	[-0.2275, 2.5244E-3]	2.1464E7	21	9010
Gm1_0	1.8387E-4	4.6998E-4	5.3252E-3	2.8357E-5	0	[-0.0701, 0.0744]	n/a	[-0.0003, 0.0137]	3.5094E6	128.4	9010
Gm1_1	7.2519E-3	3.5588E-3	0.0221	4.8912E-4	0	[-0.075, 0.2668]	n/a	[-0.0039, 0.0561]	1.1667E7	38.6	9010
Gm1_2	-0.0009	4.7509E-4	7.0297E-3	4.9417E-5	0	[-0.0438, 0.2665]	n/a	[-0.0185, -0]	2.0579E6	218.9	9010
Gl2_0	3.0557E-3	9.9091E-4	4.9597E-3	2.4599E-5	0	[-0.0455, 0.0252]	n/a	[-0, 0.011]	1.7984E7	25	9010
Gl2_1	0.0111	2.3624E-3	0.0123	1.5051E-4	0.0118	[-0.0432, 0.1186]	n/a	[0, 0.0276]	1.6707E7	27	9010
Gl2_2	-0.0007	1.1918E-4	4.4884E-3	2.0146E-5	0	[-0.1022, 0.0162]	n/a	[-0.0003, 7.1998E-4]	3.1764E5	1418.3	9010
Gm2_0	6.2165E-3	5.9333E-3	0.022	4.8356E-4	0	[-0.059, 0.1295]	n/a	[-0.0152, 0.0704]	3.2801E7	13.7	9010
Gm2_1	-0.0212	0.016	0.06	3.5983E-3	0	[-0.2989, 0.234]	n/a	[-0.204, 9.9466E-3]	3.219E7	14	9010
Gm2_2	0.0413	5.9754E-3	0.0486	2.3653E-3	0.0302	[-0.0107, 0.2994]	n/a	[0, 0.1386]	6.8012E6	66.2	9010
hypZ0	0.351	0.0266	0.2044	0.0418	0.3326	[3.2629E-5, 0.9718]	0.2721	[3.2629E-5, 0.7215]	7.6317E6	59	9010
hypZ1	0.7367	0.0301	0.2023	0.0409	0.7842	[0.0313, 0.9999]	0.6983	[0.3342, 0.9999]	9.9549E6	45.3	9010
hypZ2	0.621	0.0179	0.1951	0.0381	0.6385	[0.0124, 0.9988]	0.5818	[0.2553, 0.9706]	3.7888E6	118.9	9010
hypR	12.0776	0.4245	5.0359	25.3599	11.3038	[1.5619, 43.5265]	11.0841	[3.5165, 22.3452]	3.2022E6	140.7	9010
