# Supplementary material for: Multiple drivers and lineage-specific insect extinctions during the Permo–Triassic
Source: Nat Commun. 2022 Dec 6;13:7512. doi: 10.1038/s41467-022-35284-4 (PMC9726944; doi:10.1038/s41467-022-35284-4)
Supplement: Supplementary file 7 — Source Data [file 41467_2022_35284_MOESM7_ESM.zip › Source_Data/Figure4_SupplementaryFigure24_Tables_12-13/MCDD_4guilds.txt]

clade	species	ts	te	ts	te	ts	te	ts	te	ts	te	ts	te	ts	te	ts	te	ts	te	ts	te
0	1	279.63888459357906	278.9443697167579	282.27357323483085	281.49705766378383	275.3819775119714	274.53623790182456	283.0640200214522	282.57012138892765	275.9852992473441	275.21064774393375	281.3247686751238	280.29564826863407	277.63704486176573	276.92012966388666	277.0714524307202	276.34552540701117	275.637134100322	274.7664403333123	275.41886191047485	274.68029904243764
0	2	283.6216385159785	283.2174396180516	288.198310837739	288.11137650364793	289.3197302766452	289.2271007150507	285.1162555201036	285.0254107802329	289.7690050251393	289.6687577894709	287.4044686072619	287.3230904093765	289.73236220064985	289.63144406390535	284.85604029542503	284.7661347949052	284.2757646823233	284.1923091557417	288.1738586967644	288.0819415031176
0	3	252.5394211917475	252.32637754276456	252.76811248762627	252.54243401732663	252.42414001285567	252.07053425125858	252.25865026700419	251.72260878767833	253.98033471578432	253.7307424449307	253.50757076090778	253.25753946917172	252.21686365746245	251.72279750528762	253.5581145846029	253.35924688577947	253.6410832754605	253.43451823455013	253.98500102135102	253.7647313324126
0	4	259.45948728159317	208.3180640592395	258.7066544832504	209.11300336520318	259.33424258745896	208.56570706376385	259.4195693115915	209.09569288527223	257.47935209711966	209.78814759631481	258.8003332970261	210.85429421792065	259.3131158858104	208.32484072267044	259.87706671880125	208.8350735871585	258.4766545650174	208.28041699426672	259.6808685715086	209.09747462574057
0	5	270.7394206047222	270.50006100961855	272.32956728074834	272.0879005087255	270.3036065354805	270.07502308450637	269.06591049207515	268.83494989214836	272.88123793742324	272.53162849512864	268.5696590028257	268.3389625610515	271.75755964437843	271.5258910087556	270.44993432862026	270.2367027694716	268.16446721831386	267.93152400811374	268.3694286931753	268.15247915610263
0	6	263.919668657178	253.67738161628728	261.61188877714346	257.0043696014297	261.8801343080992	258.0153066295461	263.9335608242249	252.87851773618024	265.607733664694	254.85811710482616	264.285056307186	255.14055842220662	262.11879871282747	255.97737705891862	261.4401844076642	255.79757982280324	262.07600144392825	256.4929468652095	263.8358657987816	256.45758623007254
0	7	285.87542453487396	285.7940604464949	287.66172181813556	287.57295996034776	287.7423681512232	287.6485248640068	284.65737314601444	284.5731810801105	288.15191042411874	288.06435265910824	284.40566857824047	284.3222605128316	288.55459405224093	288.4693051703222	285.3688557227132	285.28648018260816	285.25263386111516	285.1666673597672	286.4245804773045	286.33800391450717
0	8	236.1317347181021	230.86297185598252	233.1356680367261	225.8109751338481	235.75046573790044	227.71842719951988	236.19099695747158	228.92073503568147	236.99954703732192	230.30221470720326	236.90966475389078	225.53645218080797	236.82747833349165	225.9022474544972	235.17875658981248	230.27736210014086	234.5864729171472	227.9436205414145	235.91956357833595	226.02534971337133
0	9	267.472346336529	265.2873981997334	268.1083961204742	265.1612796899664	268.9552931769169	264.7762850973255	267.8946677015428	266.50927241413115	268.09847897533473	265.1333463890002	267.56297621499755	265.21853513604736	268.3801632831274	265.44579035594296	268.3102932218961	266.3381326877199	268.57213494376623	264.49535640502324	268.8451297055536	262.64706802882756
0	10	252.3403337140269	252.00020866179477	253.53302869955525	253.32655907156544	252.36019229638174	251.9639153175344	253.53177373811607	253.33617660990126	252.62314280042486	252.39610250199323	253.03903852345934	252.8315489883557	252.4440504579662	252.18177683526187	253.5068459055515	253.30419405847297	252.53769465598407	252.2084428064478	253.93810090004888	253.71186056262195
0	11	254.04100121740052	253.31839397331188	254.0493695968878	253.21565172587879	253.2563824768607	251.3341939331618	252.77687688458707	250.896825982003	254.82667406378772	253.35255924678307	255.02616558794574	251.51702540748195	254.0122281654092	252.56987702990767	253.4102969479843	251.47131183891648	252.29878269904353	251.41188858544518	254.19042210787885	251.45778613451526
0	12	239.90372324186225	239.58271688872222	240.46895257208155	240.0781419258663	241.90684863828312	241.58915182162903	241.29025201742454	240.98645162791485	239.2927888481014	238.9052056679467	241.31362060852703	240.95203668825292	241.28509404913964	241.00207936837867	241.5681647943915	241.2209565162255	240.93906225989303	240.57589980266943	238.06227182170713	237.76541678719445
0	13	287.04638550232386	275.0437818247618	285.99700287821645	273.59182124572527	287.3067921329887	271.1684564364325	284.1300148158737	274.4420619942417	288.1605924882564	271.76580750674754	287.6898049474857	274.6220932053468	284.87807551981587	272.0935505727615	289.1762127345086	271.6788736879357	287.71058599393285	272.00892258720467	285.66936079316037	275.5400108295734
0	14	294.8531243309217	294.5248860209575	295.4599089438465	295.11775327885505	298.4739879689408	298.185288682016	296.138243674046	295.8464783456707	295.1862802739727	294.89669403416656	293.96589090387164	293.62538584225416	296.04648175386353	295.7393727299374	298.5775581090104	298.31147652044183	296.42941519176975	296.1110275963469	297.19642694468894	296.9529759992001
0	15	299.7582407700574	294.31431234561586	298.27430085335055	292.3635068285463	295.14652837599925	292.75835574070726	298.6930049495521	292.92529325222296	297.75407660618504	292.499719757798	298.63605079862367	295.469387196306	298.7951664449289	293.42718764973944	298.8346930525565	295.5494505121856	296.02191996197155	294.99627646911426	297.97303987799506	296.83550004193813
0	16	291.53707959399736	253.7795948463807	292.13630582831183	254.39953741737244	291.63583413700616	254.65379024030298	292.09247757826324	253.60911278125758	291.9691036923571	254.14497002199263	291.4084846816446	253.98808916081668	291.57973803242703	254.26060814661508	292.41882097077917	253.47296906007622	292.16584251872786	253.58127331499753	291.0447751935363	255.10637810336775
0	17	275.94071957134514	275.14371796149385	277.307468068643	276.4195336241194	280.862923023886	279.8476675361678	281.88728084634823	281.01216306089106	277.7715612422069	276.927774249786	280.5300092437127	279.5477136872263	282.12788121592655	281.23278355320707	276.9020338832453	276.10917919922724	280.65658553152133	279.71451934533115	282.7445006061373	281.85692234224814
0	18	205.28042952762374	190.9779746342946	206.0915689951459	196.2250062510031	208.70642530912002	189.2938844464031	205.32106819871643	191.26403233554464	206.5564036891849	205.84991701697447	205.35217285230067	191.57044575947006	207.18541697836503	190.01987036285774	208.2945951301628	188.47002679799854	205.6071147276961	193.5616550446169	207.64866092134383	206.36575543283132
0	19	270.5391848224122	266.16910098704324	272.624027597743	264.7889234124523	271.46769526415704	266.38862834782964	276.0563939726079	267.4895759434476	272.562162018793	264.8960157272656	272.8440052525527	268.2132034462797	272.98923494345865	265.5181181958631	275.8752979003346	265.9583116283669	274.5087945492449	265.47080397906853	272.76680989088277	269.5611531795971
0	20	298.78310679740366	298.5236118187087	294.80022792856454	294.28682465489163	298.9085942160485	298.621344007014	296.0735752086835	295.77590729118816	295.21359912705805	294.94009432084425	295.2191016917523	294.9129039098454	298.7149259545866	298.409367959597	294.8603041450558	294.47854555241616	295.0707271824367	294.6277664581781	297.1619935593618	296.9098163571145
0	21	297.68280855887167	294.002494803029	298.7143206982371	296.5050577879445	299.3690495721817	294.9939077316662	297.2637549000346	296.47778650912943	298.2978252942524	293.5486938642041	296.41617404432674	294.03861466740295	298.52484346808745	295.84622457254613	298.5287346836777	294.40113112151704	299.2151911072695	293.7681072616088	299.1824354554873	294.7484423091562
0	22	288.389449431818	281.16602881611146	288.70652783040117	284.26708895541265	285.9513446172119	281.2317835545427	291.07722363911165	288.5024455617416	286.41275514035215	282.7106393058978	291.51162014939325	287.81973368209464	289.6780746462503	287.06883534258225	286.75325365176644	285.7697468970014	287.59323533253433	282.10245271500276	290.9619000050531	286.146916617757
0	23	288.49005681471647	288.40119119588235	285.24201712228	285.15673345067745	284.4806316731923	284.3918627493853	286.75527144891737	286.66689879487245	285.49610470480144	285.40902773035623	286.437448490591	286.3571659216903	284.2433659229337	284.15442641027624	283.82543281095195	283.71789834077106	288.58301847807127	288.4996561486237	284.0590478778933	283.97475081472567
0	24	253.8647291567303	251.5149727022853	253.72801045586667	252.73461153707547	256.4572665767	252.111618641577	253.49724281755448	252.15973386951714	254.3417262954882	251.92347653359215	253.84598238136317	252.5081701187261	253.12420644375092	251.79140409686636	254.06957033571203	250.47969264927343	253.5769584616028	250.62558674310165	252.67871717013134	251.18745400071327
0	25	276.34574901944393	275.62455252135925	276.72736785461353	275.90440079295945	280.2749764456582	279.38282743609955	282.30980638384034	281.69085450152585	280.80907791377876	279.8582716478956	273.7325659047453	273.27913034925854	274.8978542009128	274.1795585932456	281.4690158181369	280.4717776697478	278.0482698102255	277.26858457415256	275.7069702386617	274.9089570767396
0	26	235.34935885544976	209.65940443519563	234.80523164523652	212.1193864700614	229.46059703046612	214.98741094200838	232.2927866146892	208.82490181498136	236.55778422345784	210.57901489875022	236.1033302604279	208.3021165728943	230.72019422341307	209.17834843274858	231.11555949354928	192.35833912939796	233.05888434130364	209.26272838192378	235.12871251102257	208.93831380544376
0	27	290.3839446674354	285.9544636160261	291.5608590200213	285.9917451339324	291.64472385332255	285.49605296457906	292.0306610381895	284.3869318333664	286.8229929772022	281.0764948047368	290.89792343612254	281.9571345951595	292.0450928565328	285.5224368689504	291.4700527299272	283.5212639514672	292.1849756549991	283.87586749859577	290.3675045534212	283.9648722901251
0	28	282.61582005667054	281.9862405652619	283.49741838730984	283.280913263112	277.9004681570953	277.0217489451788	276.56607025027074	275.75821213916714	273.6813366800461	273.17000892478404	280.5094940218833	279.39905016431794	275.61837003262923	274.8225229616476	280.65971921302	279.75918589953346	282.84177118667577	282.25035192940726	279.6274186426328	278.871528873565
0	29	237.47358167727523	237.09164526972694	240.28969740561723	239.9052584099185	242.24927782761952	241.95536144503365	238.48385692945754	238.17437529633227	246.53748814062374	245.98583592837065	241.80944779104067	241.4754960088608	237.20913942454715	236.66155020928736	237.76718497589414	237.44744715968403	245.26989894437253	244.82848499714146	239.3255722629357	239.00153263484071
0	30	244.54733131786392	244.11574208979485	237.96637457874724	237.64416520627046	237.50305789970216	237.07016036818416	243.64215021597235	243.230531250806	242.63636437384352	242.3109515179808	241.47528029622714	241.16953517420944	247.1844132654454	246.18728920623775	247.3668842769072	246.58761007736672	244.82791257455042	244.40737837734045	242.68658919865388	242.38158914479268
0	31	289.64783360395063	266.41933156443383	291.31806048534406	266.0545509188812	289.6365976699698	266.0430161674211	290.0153890968214	266.0246728696097	290.7491731519745	265.9687516698079	290.428610591698	265.99333137873487	291.0490264178726	265.961315061502	289.24926785197374	266.25682877013907	290.4808339941589	265.42732667746236	291.2955420370622	266.16178724226296
0	32	239.262691436922	238.94668285832554	238.33199188302237	238.00979449955597	239.54400470076138	239.17745106163034	238.39703087258385	238.10196298263313	237.482903180864	237.02893969524604	238.07836124244415	237.74313368797183	239.04166008047116	238.66890413103775	238.86825479467586	238.5594966297938	238.33666800373663	238.03320830749863	238.19292279363285	237.8926129104036
0	33	226.20155262261974	208.04490759200328	227.96016431605605	209.85786206082693	224.93379011926547	209.5668954331817	229.1250915472682	178.6178171161346	225.86291174625524	209.6520514338433	230.40996472179728	208.0447700307861	226.2897690613224	213.67741769195356	227.06778953596915	208.4399905629609	226.67264256514824	209.31967737907786	226.8498515562292	213.21776046385878
0	34	269.5230272245814	266.0936476709178	273.5758186449602	269.0671204760691	274.314807757938	271.70141515901423	275.1179519217619	269.05932276571605	275.6371112673953	266.185071704574	272.8022865434182	264.1565585243562	271.9690460564411	266.53546393975483	276.3293548230649	268.38473671997815	271.5253941890193	266.7071153492409	272.4587653790354	267.83896076438396
0	35	248.58714791575454	244.7270592202378	248.75286164543465	245.36344704256132	248.88502655291637	245.8499804366986	247.94945668078375	244.21269975644253	247.8421495484214	245.616613150105	248.5294661121413	245.41325677649198	248.41582710115455	244.2316354349058	247.42559223281182	245.37065676513694	248.70516021710532	244.19984992059912	248.02647568537165	243.69474683472563
0	36	296.0476042306841	295.7777892686285	295.1023118795122	294.5836041169568	298.1070112918826	297.8008528683776	295.08804723433946	294.71642838386634	297.02469731877557	296.771610232981	293.7720939979942	293.27708550792056	294.44049154141874	294.09406226468496	295.51597305627104	295.24002193034124	297.60628566716605	297.27646153191705	294.0793724085761	293.73402737753486
0	37	237.78964560951016	226.70314904468876	235.33341480772583	227.7976682490176	231.64513467437936	225.81030000296295	237.19258833134384	227.9924465282477	236.35879125924	232.1137411174505	237.505016820065	227.12055254307015	236.25220628436617	227.75798273023136	237.59234752756703	227.90205945325312	235.77820444942492	230.02460121609366	236.84278701419154	233.30633897709114
0	38	228.8934787944389	227.99215043016886	236.3553414137119	235.87138150898073	232.9148957632368	231.88610714507334	236.26668632727086	235.75073009436568	236.50729219036515	235.9185960420879	236.72158921521978	236.30814563188045	229.7695835444257	228.80999321014937	227.68288266908843	226.76509076039298	233.59287063150293	232.60075521119043	233.1197470071664	232.1317952590759
0	39	237.1906620354839	214.67056893938127	236.5215918738613	208.61135045065788	236.8943123877195	218.16984249645114	237.1707474154522	213.77909141952415	236.91904968806097	214.58516455696963	237.10437079648244	209.0046822774135	236.1249173665533	210.41994558105173	236.90644434182633	213.91597425908682	236.6869093642206	211.9900552659022	236.95293122759486	219.0814637099367
0	40	248.8977205619685	245.97587839274297	247.14857538278318	244.50993467592116	247.28352031777914	246.0889758521002	248.34124309806367	243.8031734766019	248.03009923135622	244.3259860206584	248.85664973866594	245.25583034450142	248.24790627171927	243.57551490462552	247.50428606430916	244.6297565122604	247.91943439615233	245.42908570940784	246.69507210188428	244.8205087820431
0	41	296.12069282198223	295.8493418392463	297.32384286661414	296.96622779717984	297.9275002540321	297.6518238535036	294.2070082240377	293.71887304514735	296.3377654119294	296.06071432891514	294.01418040038556	293.7160025350424	295.91505400666165	295.5774592301759	295.0584259389927	294.7132709347653	297.4244423630301	297.09868929890314	296.09276692209534	295.8689914152413
0	42	294.9382980806394	294.5849319577304	295.1320017075393	294.6517971094622	297.55814133286015	297.27497022745985	293.9980085911271	293.3097445719217	294.73659813322024	294.4048754680785	293.6984332900901	293.2220318052458	294.04870567164846	293.53964582781816	296.9066436881353	296.6331911819032	298.0088920416288	297.69061830517086	296.84583168793904	296.6042820665389
0	43	298.8827498884706	298.6182346568657	296.3217628239028	295.9584827288192	296.0136183922126	295.71134896355204	296.7658538733502	296.48753451860574	296.78319507583836	296.50213260957014	294.87864105812577	294.5935877938887	296.15324857079327	295.8368365802542	295.9635149385162	295.7125782953481	294.92209037712075	294.497747403222	296.01795976909574	295.768376738145
0	44	252.51627653236923	252.3013645970844	252.45136444672508	252.1401050499069	252.88448713547288	252.63698107744182	254.0896537163027	253.83058840700244	253.87363278149073	253.63090171815088	253.02753361043983	252.8132426314666	252.8451445028799	252.64742169704442	252.28518447659542	251.68714568923988	253.45032022377995	253.24695544669805	253.98346852428662	253.75854496838087
0	45	240.33178119177632	239.98914243987863	237.6826526215387	237.30904518163905	240.94426926429435	240.65872743575213	241.51036985873762	241.20054510148913	238.3824486780168	238.06268944362333	240.64169977116143	240.26389215245163	241.95003274666368	241.6406341249263	238.42405695930933	238.12766193662682	239.67165783333698	239.3420171918354	239.4869680442655	239.1473318748182
0	46	264.37827605219223	263.56863005400504	260.16062121638583	259.35442069410107	260.5101020941782	259.54207672711715	262.59721438033847	261.2693531654144	262.0445354073163	260.83623558220864	261.42326272428545	260.2759359853071	261.82757675660366	260.6194803607772	263.42420241051263	262.231963249022	263.3592165144021	262.1790965198507	260.643266861202	259.67714859952264
0	47	267.00190745979904	266.66119677582265	271.26185136425664	271.02665368024236	268.3571289322065	268.1300565585347	271.584999769554	271.34203004595673	269.43692315364893	269.20005364089684	267.9891004684057	267.7661528890949	272.16945207363653	271.93132440767675	267.4050080688862	267.1594028991073	270.6664834715447	270.4510025270238	269.6098473483006	269.3805779387345
0	48	240.24693504265107	237.32214356414593	242.2659274156183	236.3755244812053	240.695456700203	237.13886217797236	241.4338126157857	237.63922103384303	240.0300739386999	236.45314365024515	242.58739987309798	236.43197729372102	240.9054860450307	237.63762683935238	241.91375694908913	237.21935664989016	242.69969976608496	236.6891757397478	242.24882703189553	236.89062653789563
0	49	242.54767845692487	236.03644494183766	242.51118325981582	237.45811309898863	241.59223820389758	238.84122847987555	241.24633550296187	236.64454621112657	240.64744892506866	237.75487518761054	238.1499744663516	237.324965835738	242.07180149798015	237.29079598244167	242.65187009327357	236.82356057705286	240.82412100507247	236.9280084357679	242.69409734017913	236.87140215015626
0	50	270.7616334477905	268.3163747551202	270.947632556608	264.9531932174556	269.8130332105326	267.5976857359868	275.5010294001985	266.3211629422404	271.1541574766236	264.74936120367147	270.1819606432374	268.4323064962403	271.07186206330704	266.72971694526825	269.1731279382695	267.74939753380056	273.7641303693054	271.548782147246	273.4172772693648	268.87125513666774
0	51	272.05709041862025	271.83472172043287	270.72105236865957	270.4801645890018	270.41060475056906	270.1806407200255	267.9047127631955	267.6631522812368	267.6153954039158	267.3881450393075	270.26507650405966	270.035782600625	271.27477356310874	271.0357633829935	271.15780763794834	270.93644856799057	267.58770051922505	267.34304061125323	273.18787599734003	272.71252049203997
0	52	297.0236781359099	273.43900447425494	298.7851734054912	273.371959524265	297.2799560498094	273.6955667045078	297.86185002419745	274.5097483096789	299.048142031237	273.1832844630118	298.4898361246441	273.66788466664815	296.9739550633669	273.8493471646195	297.4958255452228	275.50606625204387	295.4919379575504	273.1728672654482	294.77476983034603	272.95940500853646
0	53	254.26969192253193	251.61820041376188	253.16620652364423	250.73819736321147	254.19886193393836	251.93407177483508	254.02502072711636	253.10039245263357	254.24235229868185	251.59223868855304	254.56629290892838	251.3791524044993	254.6265339576909	251.1359793955051	254.38526798286765	250.79789659049152	254.03594094739984	250.97011274917114	254.47839985289002	251.13852995131944
0	54	253.31348178327292	253.1053815815742	252.54196844144178	252.25174205528955	254.08233669104942	253.7397087596176	253.62953558154868	253.4233223934455	252.55137217431215	252.27565365858055	252.37159730065565	252.02080350252083	253.23388087707073	253.03657451657386	253.76516792447762	253.55855362657547	252.54103138506335	252.32465416041447	254.00820745462283	253.77442650431544
0	55	254.578180739251	252.6629871630416	254.5252735434353	253.28583470162923	254.72432410649765	251.93408447101103	254.7735587784158	251.26436710391238	254.57850657795962	252.07198593435453	254.16115424461745	252.29002810426195	253.3934648130572	251.4896018231768	253.18884941576266	251.07347210594517	254.59214767763405	251.4400065544488	254.37730543740454	253.78519029958628
0	56	253.17937517521213	252.98063358956333	253.63638496020337	253.41634775174256	253.40141753147682	253.18189742810435	253.0392801759806	252.8499871254682	253.57342983240954	253.35199293288198	253.03331215634634	252.83253415728456	253.8637839451509	253.63180060042788	253.73367655491228	253.53445031866337	252.45582027168984	252.05492275570901	254.178917747979	253.91948350568154
0	57	297.6507922433753	295.03443635385594	298.71252967742345	292.7885772105999	296.80527795906477	292.5049238435094	298.4436195143445	294.6000864607964	299.03471083358306	292.26371971695966	298.58332414409796	293.1336287426333	298.290181715699	294.1731652430925	296.52091637212857	295.2681676771088	298.8607564862417	297.33826671171937	298.10557565416644	293.60883758324843
0	58	282.66124740770994	282.05156471712496	281.0209857048763	279.9891232099213	282.5684259493511	281.91857045384234	281.901854211864	280.95496485186476	279.4886371781566	278.6501587297065	280.15758164841793	279.30368508261085	279.1463107909379	278.3636271800777	277.35732183145325	276.61638374971716	283.1354320594965	282.64454732152524	277.2601011866922	276.47595129883746
0	59	232.40498790644142	231.47581999555	229.49176732152978	228.49127992997603	231.4489382043833	230.50994870377747	236.33762662202886	235.8813737879636	235.73979281801005	235.17975951458186	233.46672468968987	232.4260857654226	236.4153798552606	235.96594696610902	229.35150665920224	228.31604783673467	232.24587092008088	231.21191780441146	234.4509927894352	233.50387809192776
0	60	277.65729160478435	276.96340357199506	278.2850589298339	277.4285880417208	277.05410842304826	276.18253274410654	277.0376200949347	276.2333298677967	282.881097058454	282.28120322590473	274.8453285919354	274.16136554579424	275.44961850654323	274.70177566483386	276.11898515953646	275.3164853549726	277.6739442386628	276.85696937075653	282.9444933628254	282.42654978602707
0	61	282.296628385679	281.4512661567755	275.54021909349336	274.79707678068763	283.1892124835377	282.73508972223897	279.11779992883766	278.264575498593	280.4222750712813	279.54780503242097	275.4616720487151	274.58739011751646	274.42796585403715	273.7962897198465	273.8277088447494	273.26577039730796	280.44852914545373	279.5486756047124	282.3977558655601	281.4751063387069
0	62	248.75583539645933	236.47903532456414	245.6804857843894	236.37720018506786	244.48097624267928	237.3996788191144	244.46891803841805	236.81416053223012	247.8303898122642	237.21201462522023	248.12671409409234	236.8399682989908	248.2846641023577	236.40708141776568	245.43758743392428	236.21655819514314	248.45954149652576	236.28243778991612	245.05352360048732	237.12066616958614
0	63	254.39677894842862	251.44229270736042	253.28395244904928	251.089202558133	254.30982731265917	251.94129491300356	254.58651159878033	251.10133570648276	253.59718405861878	251.3285424952591	253.92577166923647	251.43685218085753	254.5981657202774	251.50034534380418	254.11689394409936	251.16665976634022	253.85419651581856	251.19791676679745	254.59508974822705	250.80007000855747
0	64	253.38393024158827	253.1893474076409	253.26039811118267	253.04391072967508	252.97229135929265	252.75604276515787	252.15740418395222	251.16593765377638	253.86877318988402	253.620726835963	253.7258204958572	253.44950822482605	253.02402874870788	252.8198698860524	253.94732264243055	253.74354517248543	253.03315204663983	252.81732222789424	253.76770738138435	253.56154589627664
0	65	253.59919702944305	253.3947118697682	253.97114085020038	253.7330582097745	252.44332529351246	252.10177911054768	254.2161791436892	253.91467118556145	252.98584990092286	252.77785736016267	253.48858425306034	253.2466613107047	252.4895423080993	252.17176721054227	252.15019212251408	251.32436281401834	253.7112891851317	253.50245057833058	253.69154223686058	253.49648671938476
0	66	254.00940186821873	253.76495191258218	252.71615344982837	252.4507374276917	253.6396791355788	253.414059309158	253.9545049224979	253.72828121721258	253.90819695264773	253.64846611014664	252.32951970827696	251.96289426202722	254.3184672278285	254.01344234422615	253.48130959858977	253.27231067662953	253.20534440916347	252.99543093138305	252.20549107567496	251.740022949479
0	67	279.16576317292316	278.30029196132847	278.12787353598577	277.239488403995	279.3296220753789	278.2795512556126	274.6239527537843	273.91143388695104	283.358918775525	282.9921178709819	276.20938010811017	275.3014728541561	283.4660729058321	283.1481511088552	275.31418991550794	274.5646844784474	282.31439469542875	281.6105690421744	277.490062425853	276.6817138057305
0	68	261.7131755348138	255.97132657411888	262.28790397608407	256.54107109995374	265.04564235689844	255.9918314494121	262.1648436801876	257.5845082274921	263.7282171491159	254.50694827290548	263.0857010920841	254.88178747082682	263.08660379397816	253.87263731261237	262.2952146906807	253.98531515018004	262.5554412733069	257.19177967296804	262.9777019195886	256.7996046643601
0	69	205.0617518602136	198.10659696993417	206.19255315619563	205.5235200004776	205.94675273153146	205.31719722780267	205.99864432105912	205.31827705230103	208.17418207636302	207.41031132485958	208.0150015903271	207.5297913246892	205.12710870829682	200.85519911041158	203.65947787393003	191.59219518452002	205.02863962463817	191.82997214582286	205.9824208450033	205.32684387254457
0	70	252.7618410401559	236.4943512811462	252.98190180620162	236.51410924858314	252.59388058743284	235.93662119838248	254.5254912077293	237.83875892351227	252.317998002602	238.0152004116446	252.78802395758348	236.37465159286248	252.4497314976324	237.40404254443789	252.81774634139566	237.81859887988378	252.44831347849265	236.14066895572182	252.37683136375293	237.2787416156491
0	71	273.5276779961739	268.0607981150288	273.34249118479414	265.92643008019155	274.48910672944277	268.3350886804163	273.1691882670375	266.27998281863046	274.05498477029084	265.9506922857304	273.6547730864286	266.3888098006809	274.15859650197734	267.4022590122287	274.8481133380719	266.07614949176013	271.1682787649422	265.8415637032256	272.62436363809775	267.62288063454946
0	72	275.98003153012723	266.21628292990897	274.22844657523984	267.0589717233697	273.36335263728785	266.6793946900824	275.74027949185245	265.1418533641915	272.09731822378	266.6878245492862	270.6880810027555	267.6353180490071	276.00138303164147	269.1430613609878	271.518824684889	265.7189617517513	272.751441486049	271.1111322632585	271.59848131047045	268.75724463816
0	73	297.7062678521342	297.4243352397304	298.2652226096917	297.93312070333985	294.6804702006881	294.2878600091742	295.10658506530575	294.7382403269621	298.03745025653404	297.7717914700484	295.35438043434937	295.03649704401926	293.99040008695	293.533482421887	296.83857250010175	296.5661296369592	297.77194003533447	297.4311388917321	298.25089162132997	298.0040414499881
0	74	295.7771472508352	294.1111759426673	298.8794511973645	293.81344714520407	298.0649221952125	292.9233405942348	298.3045690548604	294.70863773927806	295.2190244292453	293.111520866406	299.13737051107546	294.21823774354067	296.84332631983057	295.9893349698557	299.5312740321261	294.9463822057194	299.41097989632925	296.487826763429	298.4491228898549	297.8465935161885
0	75	207.33530144522484	185.48581679024826	208.6124111842661	206.41331286868325	205.28747571582255	194.74627374723747	207.30278426964094	205.52973494028353	206.6590629009429	205.3765886997722	208.61420611759382	197.9954135147917	205.95822507404014	194.83788732920465	208.65557289829084	181.6456681112226	207.3344418001334	183.40106048811583	209.969448940376	198.06454204210064
0	76	285.44262738039106	285.35241694856444	287.0084033446949	286.92222909072564	290.5480648543315	289.92000079006056	284.42118202415315	284.32618975474753	285.84263076900055	285.75865840228033	284.3518415091061	284.26529939643876	289.5628745770085	289.47311418516495	285.37900725117333	285.2842280452582	286.1826365859115	286.09365508970535	286.7320030445941	286.6439482326748
0	77	289.3678975559375	289.28675427871764	288.1915974663427	288.1057544424749	283.9801855195848	283.8945927816796	287.2768911381712	287.19035743564007	286.4672423342903	286.37904109492746	283.6262416220169	283.3048565446749	289.2021458037687	289.11395131547164	285.5460391103598	285.4584806512918	284.61322686633895	284.52251423444915	289.70800093138075	289.60011540259035
0	78	295.2824722178438	294.9480499325274	298.97523261309726	298.6122569932138	295.21061856406254	294.89304007831225	296.6243182806549	296.33174831088706	293.8956699635499	293.3302357983577	294.45728352758726	294.19838228021	295.7707377156331	295.43276742098595	295.20428399178076	294.9600326118432	293.9337957763396	293.2307926142151	298.5522809657368	298.3227328458162
0	79	297.72933243406715	297.4696838429451	298.49416388619943	298.1382264967247	298.67394262403343	298.38577814232644	296.20656689162996	295.9348497876301	298.2394173908115	297.96934182608624	298.81975524376315	298.57508869943297	297.8816569478054	297.5609901833739	298.98252453226894	298.7095957105029	294.70628121121763	294.29441503311267	295.6874157174952	295.4397568353546
0	80	294.31760425827224	294.0052038950894	296.1419103990973	295.79849101044283	294.70543471961776	294.3315471787311	295.34411807009224	295.0564147038236	296.15604948886755	295.8933524917119	298.3160738086127	298.05452141255734	296.23256373048906	295.91622102025536	296.9928226756552	296.7374545455378	293.76919638045916	293.1458526973529	294.65085544666346	294.38010566722954
0	81	295.264829311259	294.9405485659446	296.0178097878422	295.6479677376771	298.101511370747	297.82866171786986	293.93731481517887	293.21671271854905	297.6180427430052	297.3353301678294	297.9018921590261	297.6530424446478	295.5826008114944	295.243812589863	297.2446758754057	296.97894004760457	298.6939139974694	298.3806165589267	296.1914964338522	295.95934796955123
0	82	299.0562275433004	293.2736158651136	297.3253807886631	292.61162094185414	298.1952140838887	292.4959710030661	297.80069858393784	294.6054242946144	295.55220343819485	293.15078323315834	299.7501943328635	294.5511997404109	296.9846959576076	293.74114193047393	296.44116527545503	292.33445773403633	296.9606030278117	293.7205753002265	298.0513422135147	294.19102861403474
0	83	223.91722580680235	213.13703952532776	222.99188251013018	209.57710712863022	227.94802041057216	210.5125111759091	227.60020069712283	208.22993878913329	226.02130502770422	212.9289387557296	224.66082121055857	208.83633769551227	226.86205208548924	209.27124011368429	226.4268776060354	209.46205526802026	224.85620411100186	212.64635764772333	227.7348707387932	215.37324451297053
0	84	211.49355248167984	209.8113794405644	226.05942794683094	225.06062680425973	223.41907976556837	221.95827538498773	211.58094673348174	209.52404262279543	224.57957664644667	223.04348083133888	210.20727134179577	209.289660188784	215.96473272976505	214.79268717200765	215.39563588690865	214.15911592163644	223.38158263726166	221.72676690300005	221.65969441004304	220.36432216219706
0	85	237.88674690877968	237.5713628703449	240.31826273307283	239.9459427034975	239.33224912400158	238.96454230734489	239.8345070169352	239.4937556389445	240.22553244272936	239.8824598536712	242.18386584837634	241.84811565471568	241.5552284439051	241.25645201169618	241.44574442368253	241.10977604005123	240.83092901523963	240.43996437918287	239.58903326027885	239.25568715096648
0	86	298.7703080349199	298.5004953671749	295.35138263833034	294.9825312469312	298.6772822387935	298.3798970353732	298.3423167831531	298.0670385251314	298.8032148644364	298.53835634354766	297.8550111749863	297.59412606492646	298.65358363697993	298.35102865822716	296.3624548521209	296.1075425426077	296.36900004961115	296.04140744044633	297.3118281736423	297.0525776666552
0	87	242.35351454394495	236.6543543531741	241.2271482011267	237.46948836858505	242.10556544867947	237.18127803245494	241.73373536732038	239.18186641677616	242.37069325765117	237.27216297943357	242.2115311527746	237.50176030426957	241.81131388432453	236.85240991452648	242.19911602699108	237.0396338296213	242.3857533791456	236.51026350546502	242.03978312084345	241.17417112066977
0	88	298.2261738600532	293.2917258566919	298.466964014625	293.118639186815	297.80448516726483	293.9882113326963	299.30930193793864	292.6221636270555	299.27232082567446	293.1473131874411	298.6275611043348	295.55906149335897	298.2380255857466	293.47593748680276	297.5369864989253	296.992674873462	297.9317825519861	293.79658613377205	298.50286606926574	293.22226419400846
0	89	264.89971035953135	260.2086405473616	263.8830185999818	261.38230703103727	261.4375430246724	259.06967566368957	261.2231926556058	259.7974176990709	264.38296308422	260.65988951845026	265.0711481106624	258.8772177830672	263.53272760741953	261.38519847321754	263.0049861530461	259.5292544805302	261.0791809712526	259.7003237044985	263.744481070435	260.85512548751495
0	90	226.7301721601283	215.78275434868044	227.49276890002508	221.14787278776038	228.0513010825737	217.8152157015886	221.86553266909542	209.48677954213974	224.69671959184936	207.24522753095204	220.56358491914148	208.96751465448222	214.85667858691733	209.09084259184147	227.73026207282786	209.3777780202836	223.70065923206323	208.4852786204548	223.4403628264671	207.92867928670773
0	91	208.1975765872485	207.74444929937349	207.94150117922393	207.231967102592	205.9977840807569	205.4049791418008	208.51053561776578	207.92792091906864	205.0994688189984	199.54776225956718	204.25435666150935	195.59863872575963	205.178311006624	168.2832663782718	206.9625416247558	206.24438759175243	208.220743834141	207.68933539827717	205.59231084953856	204.9983655556547
0	92	240.82457189593418	240.47131171847082	241.03007581137157	240.64638900167267	238.5817525040689	238.23876595347096	241.40595918322052	241.09371573038558	241.1655850721403	240.8395512193814	238.68881383507727	238.35358167434873	240.30461359522147	239.86500327934587	239.42138353617082	238.9967008234488	237.71446983137716	237.37709447734846	239.46951506660827	239.13012871419085
0	93	207.74046614323237	207.08530458987178	204.79697624161815	190.60478681532743	207.27602567465482	206.5803294171781	207.61650935658793	206.99994881360382	205.0197316370207	199.64871930067036	207.3783003122432	206.66817658472772	206.52956553748257	205.7165276053451	207.40396082209622	206.74692298462062	204.77731608692864	199.10951908023011	208.54768975767513	208.0659138729251
0	94	273.1796080183889	272.7050429358299	268.9187433374261	268.6999202778666	270.2557591600177	270.02281206907867	270.19490381982087	269.96375177192954	269.5437375144138	269.3264253509751	268.6824103392604	268.45205547428833	272.6053830347547	272.33768917038736	268.6635688829508	268.45451950472915	271.23047795288386	271.01048509216116	272.3406095339553	272.1194305892893
0	95	268.9034076499379	268.64476371208383	268.5547065923996	268.3195157479174	269.58866629340946	269.3764938664597	269.57282918018973	269.334091421638	270.3998603646796	270.19740754604095	269.2331990022017	268.998571792767	271.5379589262796	271.31911633688577	269.1384123137387	268.8688359602374	268.8966470281416	268.666089557622	268.51872708631544	268.28694696530715
0	96	252.30337201795498	251.80017265531927	253.08101086477473	252.85588183024274	253.8472810014366	253.59415988665347	253.00927366227714	252.81752788324974	252.32923550657705	251.97913951323795	252.8241169133631	252.60505540672577	253.89752551621567	253.67455785713872	252.03908824220042	251.09825101114725	254.2751266105054	253.94289533377855	253.59914211753716	253.415050970408
0	97	293.9545383784934	293.5090744438912	295.73562884143536	295.37724854171074	295.3579443442824	295.04065388670233	298.1972227130318	297.91792598683924	293.9065422374503	293.3275856324861	293.6331180115307	293.19957133196607	293.8435988299914	293.25498047852807	298.9648523295949	298.69665352044734	296.56202621136646	296.2275027603378	298.9693349433274	298.71974446875953
0	98	273.98620021791913	266.4468064875753	273.1096020410266	265.74732572805664	274.01037727692153	265.68938098898724	274.2201512482318	266.345478278508	274.11761997552037	266.15132803175817	272.78654061628185	266.1584993785875	273.72420338186964	265.7498812084222	273.6629281618	266.0532698248514	274.1498345914983	266.31258718463124	274.13151070695596	266.474664289162
0	99	237.59271589471857	237.22419638470262	237.16608280392643	236.6765714215204	238.37136451677463	238.082914576543	238.58308418575766	238.26574863423286	241.41128259569092	241.10980587007208	238.17717703281403	237.82438698087384	240.36870240958822	240.04618969623908	241.4461614575079	241.13536996812013	237.4910437975537	237.11742305369964	240.33497968120986	240.0038871811952
0	100	290.5623315657307	275.0166788049233	287.78366792587065	274.94320603582605	288.8372191496596	272.9802927350189	287.5055022076889	273.88545167452037	290.9771140884257	273.66023662802905	288.77291964843107	274.32450633121823	290.48712260068254	276.26034719850725	288.5565628179706	276.1398340501249	287.26719223100946	279.61101059173996	287.84559423604816	276.90234264482064
0	101	226.51228010835422	207.78408720462065	227.91459055052533	207.5360711662189	226.76415943614785	209.62702558699033	226.9328847193317	208.53446934445617	227.8851180142076	210.49773327194455	226.6684774820581	210.48745851430974	227.94374094644726	209.18446019488553	227.95326744079668	209.44039563035412	228.1597165181605	209.43831310016438	226.5676989562766	208.5611825690674
0	102	225.5404843581115	209.34569695674546	222.68189080158592	213.36147913481832	224.07889623926334	214.39566407048758	224.71035037032914	213.8460502675572	216.37665336650542	209.81915177813775	227.6028532415441	209.78627241579647	224.07200770798374	209.03341366896998	228.25644882565425	218.81038995727747	228.6437169254776	209.90629216535967	228.06865890751428	214.0009608907961
0	103	229.91385420777945	228.88364080876036	234.59519203015094	233.64288846529013	233.14613787607374	232.19031437847738	232.15528672412188	231.08393480022747	228.94192538703393	227.89011781593175	228.79343546217538	227.7948371745937	233.7050181884947	232.68720443479504	227.5009794531118	226.67017313568917	228.9828329878187	228.0041863194575	235.83499022903646	235.40152535437892
0	104	241.10263488617258	236.77064439297718	241.91661117568248	236.6808252934724	240.93761146033054	238.1667087198661	240.94126130814513	237.51475577209712	241.96854927924215	237.35759166606172	242.76467246822477	237.10254278186954	241.3400966394635	236.61316439705527	242.10567486935815	237.0908211118987	242.6265227402282	237.0016219351955	240.72591754007064	237.83869946475275
0	105	240.22867284411134	237.0358760840292	242.13552003855838	237.18829176160807	242.03719750808153	238.1291761616308	242.46343025909655	236.4269785328658	242.40820180236733	236.27806133107777	242.44591632966765	237.85746036777294	240.42136204502364	237.3779283558867	241.25959774085013	236.49600213389255	242.45481118083126	238.48005004366547	241.8864835346681	238.33961630995927
0	106	232.50836351687326	231.40550399178136	229.88688620165033	228.9361048824786	235.94232861733443	235.38700669822106	230.70786536348209	229.77422052673504	235.77857060364576	235.1659631726803	229.77733724476116	228.6795963026537	229.33909357107765	228.45644539706709	232.2238171278482	231.2207988381432	227.72599733177756	226.74607902838275	230.50049140884065	229.5998686394557
0	107	234.4634875614088	233.51258971600478	233.1931744119786	232.22279157968245	236.40506566084687	235.8642184179198	229.21041696418752	228.21715152822645	232.78744864598082	231.7512180371928	230.7744528135771	229.7086595227658	233.0729392057213	232.06830744263078	228.4223025489138	227.37960843676206	236.93460191186966	236.5583941355989	234.37372937778656	233.33143021012376
0	108	281.7637145514607	280.87549251023415	275.59430076744354	274.84028663589174	275.8827915135428	274.96774774095866	276.43585948148365	275.68507651206943	273.43595323595673	272.948089098435	274.9411597600947	274.23485676879835	273.45758258474314	272.96092335146443	281.0746450790109	280.09669622191745	280.24962443033326	279.40649137340995	277.17201239691985	276.4064869174066
0	109	238.26148677009294	237.80556225252533	240.2495576452398	239.88788638229272	237.33446557268286	236.8164859326274	238.13114895517313	237.8430782242562	240.1906072870166	239.8321303925952	238.528902098771	238.1927829046189	241.34566999601637	241.04708392059945	239.07361893254821	238.74164803977106	241.403794144888	241.11253561383324	240.47067825445114	240.16030050990057
0	110	287.73531812968224	287.6543609182349	288.40470160836185	288.3155828886162	283.61080815537025	283.2043068152063	286.3888548739744	286.30102256548247	287.6994902304307	287.6079511610156	288.1096293525787	288.0322044693639	285.3983148303246	285.32417814800243	283.6041388246635	283.18605207030765	289.04356829670985	288.95506186541513	285.5091171756681	285.42405968427386
0	111	286.81798722682504	283.26386370545333	291.8410240537755	286.5100985732424	291.51949659685084	283.54526099725996	291.7070613792022	282.4045074773011	292.28126274131824	286.31668291646923	287.2670067342851	283.57950339441453	291.6562332962636	283.8381418314003	286.5360722552725	282.3706063223433	289.8836068605302	286.2292742799124	291.32869391301557	288.62700363134996
0	112	268.50504927510383	268.2224667567448	271.24806632496336	271.00384187723756	270.0980421089202	269.85927193781396	269.1457196518136	268.9032351650331	268.195859568435	267.9093952637078	269.45544474833304	269.21241745289524	267.5971934718712	267.33516967748426	268.82205105461094	268.59198060198213	269.19976054303663	268.97309856952944	268.5588977689328	268.3153269673097
0	113	271.4283240662047	271.20029342109666	273.26485018446135	272.71601781348795	268.21234867085286	267.97642556311587	272.9145717827432	272.55498012763695	272.91104191792004	272.5555993901882	269.5505374283846	269.3176227404576	270.4227172119352	270.2043294397545	267.53764240947845	267.2874595094299	272.2171981456991	271.99297641950005	273.2571641471103	272.7729074839438
0	114	239.83915290654858	236.80550931084096	239.66648131560265	236.4460505234636	238.8154314466015	236.64929351565684	239.77711717924842	237.53422674176826	239.92323903686832	236.79187104191098	239.84266950348754	237.29058979198481	239.97879933603943	236.67065489862227	239.8455752500603	237.16339215836322	239.8330276582417	236.54897701589346	240.13408200373735	236.4250717879927
0	115	299.1649466297285	297.0999595735297	297.34872681451066	292.5014781211725	299.8450322686198	292.46884367611494	297.39781874938797	292.2946526816219	298.0466033451931	293.3084696383152	294.4186880218495	293.73265380690117	297.80059198620523	294.6004525686953	299.12931249907757	293.6198019026761	298.9415720666433	293.7787087884501	295.45484308728567	292.7748656239611
0	116	235.80130675739503	218.65038420360625	237.19209452497384	210.43600845633839	232.0399349786883	208.90064105896838	232.78311470282506	212.6388489427536	232.74348734131593	216.90150783002713	233.49964320324443	209.27384242521512	235.57734081619145	209.74095029730802	232.88390575196152	213.74849455177454	237.21941463560032	211.92845024519684	235.7113158456658	212.25195228728856
0	117	281.1876354983773	274.6760619383658	283.0311798420091	276.12125704264116	283.0173936422781	279.5234097026607	281.82373770492717	273.71254374253067	280.46348236804	271.32928634557334	282.7894618340164	274.37578637544493	280.5579550730602	274.02881636075085	282.8917609745934	274.431681818816	281.3643825489825	277.722403770908	280.3191554312778	276.95223257804537
0	118	274.5918562728387	273.9285487608576	279.0089718255309	278.2040064585844	282.8151663271701	282.1968618318526	275.0690952988271	274.3501943051737	275.4033915972132	274.6240251367647	282.17251808167873	281.54615063483624	279.10045889314523	278.33854020567674	277.405970621825	276.67872032016317	278.76693165413866	277.9641136720148	281.21944554319685	280.34582837313314
0	119	258.6287027357511	257.98088624040906	254.97387548928683	254.3539520268502	257.1755780630381	256.6024542524558	255.81924173492945	255.2533254255917	255.64252920312845	255.0676206702566	255.21065896583048	254.71422842347084	256.8473666419096	256.25138767015443	259.9643350072932	258.79710840952197	258.32225799746914	257.6656627127275	256.0036219042334	255.44626880665066
0	120	264.9702297918468	258.97275700568514	263.8174428345077	258.6460680843116	263.3307620833813	261.5656663725169	263.3773575110802	259.7515798411597	262.7238274187793	260.1484322345686	262.13007093966	259.1563909098632	264.86163719234315	260.0821197892795	262.3060051499591	258.7868286553014	263.9987524626272	259.73438690183355	262.9143969030718	259.8053177776677
0	121	254.19993508119705	189.24266612530803	254.78456642482593	180.33719237254735	255.09892840381525	206.36056960321508	254.2429430064368	148.53366541420243	254.14066378486524	187.91950695048627	253.46331273936022	189.68706164170345	258.93834000153333	207.28257475283468	254.35012522246757	193.19903642204721	257.3046157708104	201.48686570747654	254.07671892153397	187.75434673112719
0	122	282.8169227744104	275.06431701366233	281.5581045823409	272.97510518839965	282.58429924624585	272.6259139179919	281.56640472702225	276.29506565886015	280.3000700806792	272.7883907447803	283.23275456258324	276.5419147240872	281.0471044514288	273.0651682694229	283.3581282829404	272.75613594371384	281.75040793033173	274.1285947485229	282.0366278603601	274.4247327794453
0	123	237.3094683018041	236.874732986986	237.26023839418204	236.71605880275536	239.79266300659185	239.4426784705751	237.5510299646635	237.12599063918657	239.48618804599363	239.07944825660456	240.31346527843803	239.97075271393413	241.07376410017667	240.79370551314068	239.31812523327446	238.87979704699123	241.68227480265864	241.36491954274902	241.22331734724477	240.9315636869392
0	124	235.52129956229334	234.65254903931435	236.11228891408734	235.48868705213917	231.49213729017617	230.526676198759	227.8616383594903	226.99594502016936	228.00096034152264	226.80074895165427	233.9203856231738	232.80781553877605	236.02120607969562	235.2280661160168	233.11762649463182	232.04416739950972	230.3269044690112	229.29143793118698	231.21710506789069	230.2764981653231
0	125	241.69656926919606	236.6770561020212	241.91649832653727	237.10898446455187	242.34395652646978	236.1556884026375	242.21333261624565	236.30775548582008	242.09063993785117	237.31956977057916	242.39406766527694	236.57210175910734	242.11287558436442	237.42341533639092	242.4981628207372	236.85901665010257	242.27010914987378	236.66826930821995	242.1880493969741	236.556268599579
0	126	235.23046673469207	228.22509111010254	237.4125442015358	225.87674887354396	236.6583296171255	227.56858365358312	236.82891680749367	227.5144965068495	236.94649659701943	227.11077034586495	237.1516505538998	226.81617814362056	235.06182625816928	225.7603131618507	233.61621738922594	228.09507979210287	236.49151030360437	228.75939062657753	236.51741646698073	227.0544806865094
0	127	212.2367602877753	210.30279475928074	210.57061618611863	209.57687070307034	214.39732066718426	212.8101548849193	211.80699616890305	210.1664773631714	212.53649536523238	210.69090808975267	212.3543028797652	210.56058013528425	211.29680386499993	209.45557993801626	210.31593130564744	209.3638539037423	213.76533187635806	212.12544281929152	213.46659365275528	212.1456252589287
0	128	239.84539813981513	236.95614563522838	240.119277414234	236.4060376480756	239.86114492863405	236.21653082526325	239.21367915231696	237.6536723351884	240.02574026969677	236.23086568731844	239.61017653703232	237.26435596594337	238.6292657199195	236.47811901292044	239.2225224932327	238.79137214926584	240.38757523295587	236.33691852908782	240.24507144811832	236.64926534762327
0	129	244.8453261537922	244.43238998535062	245.01913977041917	244.58551363759688	245.18115798313693	244.758884876392	244.47957632271246	244.0310721639894	244.90492158185322	244.5077319282826	245.09592277414447	244.67479181561228	244.64423272731406	244.2194694205943	244.66486695216003	244.23804109552856	244.49917047536752	244.06956895810723	244.6015656205772	244.1970439444078
0	130	291.35120290590754	272.4821687218109	290.82040257958977	276.1546995199173	291.9336602416801	277.5074520315599	291.92259417872924	271.6782856295678	291.8851278049789	273.41675241490674	291.0217274387622	277.9723682278087	291.2098677322232	271.1903734171152	290.99812834928684	272.2861418672347	290.6635614585327	273.33265150696303	290.2338558841146	273.3537427788438
0	131	232.7807469277085	217.9650507484205	229.0596536104706	221.47712091368012	229.63057400617288	213.9663609069724	235.23979133576026	208.96108698278488	239.50834878492546	214.21417345739104	237.8647618897509	211.38945510722908	234.969483315458	209.89028047120402	233.53728979992317	210.90338394288855	235.31876493423948	209.06082479907423	232.0697204369294	207.8920134423681
0	132	240.23955691781978	239.89555911292152	239.75255641816582	239.39122677344275	240.3191387346987	239.92410227083036	241.9333655399571	241.59670465569607	238.1267545303787	237.81192363662817	242.19820917389686	241.84989585387157	240.8482963967251	240.54298010820673	238.81920543789246	238.54369555076678	237.13971823465457	236.70241694842437	241.31476871628007	241.01898362130368
0	133	233.84317527882965	232.8053430377682	229.3476061113203	228.39356994638484	233.53142335748234	232.50606341862894	233.75008801972783	232.7617387129361	234.43904860300788	233.36918941147326	233.67079137895246	232.5029296722565	233.7940530466686	232.84694860822577	229.15239888265145	228.24682053857416	233.67460783953013	232.57398962421962	236.58618848275088	236.12302994240562
0	134	205.0450352494178	179.6733572235664	203.3698493569566	195.08807770367085	206.41493451731958	205.70007722618513	204.87199013104092	184.35669048183377	206.16411516020827	205.4740115878483	204.99201107660187	199.22502618900447	205.0878570178803	193.89804218910473	208.69338470114243	208.2504910591538	206.8075200333552	206.1324929460813	206.1908128631845	205.05285959875815
0	135	243.70673478555227	208.07351549048863	246.57357391420143	208.19912883454901	248.05422588251193	208.37478820480837	244.10996653472262	208.2269184686085	242.94185163127787	208.21615695452942	248.5024174882228	208.42618544790008	242.24149693477992	208.27653307750597	244.13867293293447	208.11776552878132	242.61262778129168	208.17437650405932	243.14997326947454	208.09642275546713
0	136	252.71317822754273	252.032905292533	253.52456227700497	250.81983494309776	252.79733500395037	251.29673373800568	254.3262632063343	253.92478628915077	253.1920769996916	251.31953829620844	254.36894337509068	252.78986519171028	254.62582335380992	252.23422115109412	256.0875346406863	252.41257147040454	254.0225950955902	250.61012652036248	252.61416737766268	252.06380614480375
0	137	213.9896705714651	212.45030527486702	236.7444516764237	236.28917453192278	230.6626149364282	229.70964137121464	228.4900504898127	227.53771994308448	204.9804689314765	198.9494313739149	229.0908961144612	227.96224508221755	228.48833177450308	227.45090135088276	204.4746425944947	197.85170001730543	203.95361804219849	195.95528225285432	223.0751495365169	221.60455264327356
0	138	226.04670371256364	224.48568216829824	226.95789078633166	226.1050437603461	225.3622825448311	223.94931760769805	209.61105290092135	208.73493089562112	212.15447315688712	210.41449787504786	215.16140006542776	213.94955826313742	220.13833791923972	218.74919083867835	209.96612249875398	209.12229793568005	224.7356839425054	223.50370343989633	211.23352606885	209.74438745825188
0	139	246.22142550457207	210.856325596459	246.85266945919093	212.8693023194477	245.6417851931952	187.68881746576818	245.56253132345012	216.78284806921175	246.19855439805966	211.99049942156276	246.12570901175536	209.27297281396778	246.02148630681472	208.98881972127361	246.01669919850963	210.8207835057339	245.07452319057802	208.73434996921262	247.18713722611494	213.2751362883606
0	140	215.86868551961896	214.06225155743553	213.74572447698324	211.99781790785025	227.38323158437768	226.4430096423214	210.7935130258624	209.24801682283058	210.79819332451487	209.77565796525442	212.3656611385708	210.49444107947474	211.91772729062063	209.8899379329952	221.30128855728594	220.11209063449255	223.62954030090805	222.16165421320306	215.4117769869757	214.06438429290057
0	141	208.40143781048982	202.7367047847328	208.85772824246962	195.5450747095004	208.25333993802448	181.6412174326034	208.8085871937526	196.6893290782789	208.60401727032942	196.05118050321184	207.4211711155633	192.3508775971361	208.28988336242384	181.8739553645544	208.3657105578644	198.02558673189685	207.63413234347834	190.44009715889283	206.83754867378516	194.49626138664175
0	142	252.60922564389517	252.33947479273635	252.18467247383387	251.452842339546	254.09686279917292	253.76013399500823	254.1500314621482	253.87598488202792	254.07365864776628	253.78426122306593	252.85609064201105	252.64713131007136	254.04952636910505	253.7926107120017	253.45799971212963	253.25808413134322	253.41164476952966	253.2042254310789	253.74518189335484	253.54882411755148
0	143	291.483398289605	282.723554356793	291.18691915590716	281.6204607537808	290.9193423504417	283.44920261556285	292.0947395540748	285.4400476664056	291.1143505271127	280.2230096192751	291.2468480674698	284.50718949822124	291.39646081423274	282.9089435555721	292.1784063508332	282.9880242459396	290.0034887549503	281.3876706683915	290.27869343525214	282.65712444452316
0	144	288.219014403721	288.1384441105457	288.20726006075313	288.11981386900476	286.4423833615894	286.3548617311314	285.97851801097596	285.88824496233747	285.30998913038997	285.21744875939646	287.616222861895	287.53357852156716	284.74045299878134	284.651929186766	287.8716889406017	287.78809321000745	283.9972751973376	283.91620897311446	288.2435554491928	288.15440980692534
0	145	287.4396947580436	287.3530424262786	286.76746320051	286.68415996775224	287.23068084276514	287.1339331629357	287.81841743671816	287.7266813133041	284.59699509994306	284.5120539617838	288.54100203324253	288.45433985150265	285.738885809095	285.6466398570619	286.6251283099916	286.5432070866944	287.5596780740891	287.47431895860814	283.7299218737548	283.54890510517635
0	146	298.6096043056807	293.6542482249785	299.26515904377254	295.257777932828	296.7797467006645	293.3442599677041	298.4706139676528	292.1119032746581	295.41765506453504	292.6742465848444	299.5446455276261	294.2270560308008	297.14547336925483	294.12520611678224	295.4048484419043	293.84665914585474	298.22747139732996	296.8768701759897	296.62304186482197	293.56336185300324
0	147	288.96804814835014	288.8862294192862	288.84311726160587	288.7595159633503	285.84185518736126	285.7529759758174	285.469641417433	285.3760160633625	287.3575258407961	287.2668228473892	286.90207841187487	286.81586201457065	286.01293023002415	285.92504840495445	289.2891478993718	289.20050900267364	286.1956959280318	286.111364627413	289.08434016779523	288.99498192183427
0	148	295.7381177872474	294.5694119888376	295.68270783507364	292.6064855806515	299.5594136177354	295.40327758766693	298.68331979272574	292.34427490947945	298.82645279501736	297.62348989310493	296.9808829947494	292.96983809512017	299.05787283049926	294.8506508012106	298.3019794972716	292.3952422859077	298.57594701875223	294.87310655395555	298.59988106418206	297.78921751797856
0	149	253.42283264275144	253.21951560156396	253.87411465600965	253.63833017128866	253.55573536092908	253.33858849585678	253.81801472500493	253.60368722725542	253.35894915356906	253.1539458943754	252.75953018100702	252.5320266078709	253.15132509219345	252.94704874859144	252.06809928671524	251.16164201637966	253.1199922110735	252.91048797715166	253.3950920862525	253.2127824676431
0	150	294.37622916074076	294.04418966680703	298.90363750865106	298.5543337774108	295.4920474935398	295.1623340329329	295.8654232144769	295.5981310179646	296.06685548214006	295.80293583459064	294.32076670814155	294.06047541531507	298.9856727014847	298.68117322580594	298.8073523330725	298.5457913848415	298.40718237071	298.0961429844685	294.7733130365439	294.496193172614
0	151	270.42130911639146	267.6302596724237	270.6561763795412	269.0373213299475	275.43298170292627	269.6240648318814	272.3562291440037	267.50720410106607	274.4751022679267	265.22385202833584	271.56588709714293	265.9631752982184	270.6507266023245	265.56106469346753	275.3315963855579	265.9538747000746	272.6866908405261	264.45331245160094	272.66370545604275	268.7507993024841
0	152	263.58233199563256	262.5133212094041	264.03024235265474	263.05879044277737	261.12427114334434	260.09710966882784	264.2649170994507	263.39546005110884	263.36038725879274	262.1281120394555	261.9733535998235	260.6524063439489	262.0507562899057	260.8218510887738	264.5550056657337	263.5250076266033	260.1943333491669	259.3976439461531	260.9748900638449	259.932054324537
0	153	252.68823681116606	252.47851506944798	253.89401802710788	253.6495851688131	252.39493851888093	251.89954770374098	253.0747058749713	252.8914931468279	252.257421545409	251.75864434653315	252.20308986283857	251.53933746603562	252.31985282688655	251.9119363554434	252.0290937654315	251.04213194078469	252.96364247613866	252.75964056173018	253.4560812227876	253.27369517442432
0	154	254.22711088931462	252.86397280763433	254.5100055331708	250.5852366978609	253.98609125456565	252.76323898115686	254.30677398391748	251.92410697118524	254.09377944109985	252.49800170991773	254.92332411376256	250.97846624681623	253.9979788832658	251.41464483054577	254.90723010975356	251.0020950433011	254.24287062516422	252.3277081233494	254.68904969107712	251.206769992689
0	155	226.66702170080876	217.68219816606396	225.6977541009685	210.0423122858744	226.1113887442361	210.63617473562795	226.93672809993637	207.62598635491537	216.7770956112926	208.09555125427747	227.34975949360907	209.60705560117924	224.25226291591818	210.12227033527583	227.5269447018471	209.15968141411196	226.72916985284564	217.22714221833334	222.6226978706669	216.0248851181116
0	156	254.10674271654858	251.43615285113808	254.4475337411665	252.86584068963344	253.54232534694228	251.39341778448656	254.2230859996046	250.93869357159267	253.48368987937388	251.67098273007207	253.75123267696648	253.10584085543195	253.4249509477676	252.7664858256337	254.18978510332167	250.95991228899226	252.32770519693008	251.13230752496037	254.52971320256313	252.67818280178795
0	157	265.1226464379509	253.05548927565826	266.9205577203083	252.3211023989559	266.7406159555001	253.2552499281874	265.52654745020664	252.39219297672966	267.0025332172037	253.5816292579203	266.75823706403844	253.0632808649228	265.7923687456857	253.2431042154572	266.67166606386286	252.08711151278467	266.40768498107997	251.186050599164	265.432317006789	251.79522175081325
0	158	295.5622752312822	295.27189215508605	297.95204700385926	297.62939407049805	298.10299358064174	297.81610542912557	294.9115531210131	294.49196921268685	297.6844734542373	297.419623292347	294.7777746816652	294.5355080484495	298.91413311450236	298.60055796698225	296.7286859801299	296.47957646359674	296.66095276173223	296.3266393048071	298.45399563611153	298.2054933878762
0	159	210.20291000714548	209.3122575679371	223.76249449096557	222.13462535000843	223.38837974741966	221.98736579234114	219.9130468967279	218.62502097900688	225.58536728092474	224.4089147261216	216.6584638049792	215.3486584867132	223.31021215310508	221.69030752042204	210.05006409433457	209.2638539232231	224.8096528580052	223.66369044697495	216.54099407297912	215.39717987832935
0	160	276.4111215925688	266.8896790388388	279.62611409784284	266.49411819115915	274.36989771391114	266.4548858337368	283.2805679919948	266.5939513381563	282.5893246737112	266.63460038600175	275.80165775601546	266.55527773800816	278.73560744405654	266.48938151437153	282.36920518378713	266.6478840306685	282.1095451083202	266.4805018979611	273.84302059335295	267.0905708316462
0	161	285.2206937753524	285.1329264810509	289.2819039957458	289.19515179641695	283.89181608946484	283.7950391268619	286.6874337138107	286.60089838886927	286.9063387452558	286.8178391694343	287.986812796386	287.90299032100006	286.61763970037555	286.53296563140447	286.20107228700243	286.11949494394037	289.47940018329916	289.3886992646811	287.02346738107104	286.9356710416054
0	162	252.47272266717746	252.232081376284	253.14628878991118	252.92976376602894	253.97138416247589	253.6746358489116	252.16283182332705	251.3830590698183	254.16256834416012	253.8457064117702	252.77445651665357	252.55861821389172	253.55470877762505	253.34604963971378	253.71626031507128	253.50449161347794	252.64600236020888	252.34364302027512	252.59222721715366	252.38269917547393
0	163	281.1351238127819	280.3460526470528	282.86295591783255	282.32419679353717	283.3381299703072	282.9764998724763	281.79589194880043	280.845980323741	276.95079557758453	276.1103118138961	275.12169390774585	274.4015043093802	279.16153890000805	278.35695484044294	273.91673738797004	273.33221439859346	282.49769039870404	281.8702153648557	281.5339943474439	280.69857931229006
0	164	225.48152964213065	208.7258025478053	226.05632417236788	210.15870836623702	223.94213509061376	208.72552576941166	227.1383787782223	212.24672961732048	228.2326595306537	207.86405232562564	224.3922888538324	211.3214198667683	227.55562901994006	208.96860355375213	227.029964321001	208.75839992861117	226.12176098454518	208.5443099281473	226.3796348434126	207.96552522958928
0	165	238.37024181271175	237.9483037443866	241.00298617357998	240.6191555451879	237.69548438350625	237.34795834376422	239.38254580420465	239.0028754527794	238.96547763396964	238.64566920874344	238.32289833371033	237.96667026272206	238.1420754510168	237.8452399392465	239.4494928095474	239.03601572484712	239.03353643642902	238.62471379246827	237.3352595608758	236.85247978367912
0	166	273.50668313887905	266.614893639044	273.10457337760477	266.56787797635434	273.47792249672557	266.42451332292376	273.57089829915594	266.5325321530694	273.57644195124516	266.97932204293363	272.90424616736544	266.6824223758142	273.53329276027813	267.44988314393214	273.587900287942	267.02785310492	273.55155035969625	266.7791050557128	273.3529121691198	266.69239564022115
0	167	273.49061228057144	268.5066724710589	272.80990104731933	266.5122017266671	273.8075234581993	265.107976779018	273.94960301531444	265.5688643136176	274.5028808801795	266.9960417784578	273.9941161055018	265.0730058949857	274.1728605792911	265.35516827432815	273.1986026929305	265.4174395944606	273.8726638605654	267.29210543420834	274.4418354572853	266.1747874412753
0	168	241.77051381372993	239.64146149660928	241.5910012925775	236.2713345526224	242.41801510700955	237.7902114472479	240.96655582573115	237.61554562115427	241.85116599948202	235.83497450536726	242.49926903756418	236.32454013788222	242.09863456769193	236.4295759761001	242.21736454092917	235.90915431527495	241.91388234451995	236.19822660852475	240.74495661142447	236.8850836072647
0	169	241.28471057329028	237.3310623301279	241.7084545399312	236.88630221831193	241.7449481208271	238.4624368101175	241.62154176922186	237.40100456326783	240.0773836462265	237.294858491457	239.71056219130682	236.4432283152479	241.28942955228902	236.91355131602575	242.15156884878317	236.82666429853222	242.22337484558497	237.91099652574368	241.25155770997614	236.42573287776952
0	170	240.8365926339741	240.51337245585316	239.9839627238633	239.6192296747766	237.52317779158687	237.08801231935576	237.41889963797172	236.97832221154113	239.33812297997582	238.93901562511314	241.95697429355812	241.63501095763905	241.5236213093926	241.22392363724126	240.9587250115914	240.64947316319024	241.965420443379	241.63976565109363	240.32153891832246	239.951268809255
0	171	239.39944819810768	239.0647165541377	238.85890365886488	238.40296795148993	241.9163221637649	241.6096754707416	241.03899998481106	240.7309450243546	238.24367607051738	237.93713933889623	240.02187124167818	239.728190040984	239.77499868891294	239.37609278191033	239.72557622364792	239.3467070612464	240.97673521756235	240.6527364044921	241.37740676247	241.06721970492129
0	172	249.0918844377532	220.6133521383847	248.97910784288712	216.86859949916396	248.51805035807172	209.53170927233066	248.72925829567993	223.35496701703596	248.4153258123785	218.3710446504879	248.43725059337297	212.17313231655802	249.12995244935442	221.89040531195664	248.27971888665127	214.25785508676103	248.97604689467067	209.4717482326994	248.91257856072045	224.02644461116188
0	173	297.830510953855	297.550410107268	296.3170814467851	295.95681927478654	298.7735585964988	298.48489714725315	294.0316669933605	293.36889224607967	296.0331770880469	295.76896529703384	298.59288224146906	298.3482557029526	293.66306735109504	293.15506977934444	297.5116635011656	297.2653792778185	295.67165171587254	295.30953935996564	297.06527660643854	296.8331742305283
0	174	281.3380067199807	280.44812761307827	277.97454277682	276.92380386778996	283.06165223449057	282.60551249016476	281.59754724366314	280.5666556546151	283.3698380365255	282.9849353547245	279.8335013115926	279.05937685174445	280.2050169104232	279.389982966999	279.0330660888059	278.25563606645153	274.341447994038	273.65361805682784	280.1772271734024	279.3096427134262
0	175	245.7339786317848	243.80943156995627	246.2616868187899	243.66516905922634	245.2375040768245	243.94813565997086	245.56801997343376	243.75728607040793	245.62064631451065	243.93746618030215	245.63777320472275	244.4269208934613	245.5704714894819	243.92933877675358	245.44689483866935	243.85627689976943	245.85278089015978	243.65729075657407	246.13212454456706	243.72643675025742
0	176	242.39371205685129	228.06970516151003	241.62902297517618	231.90340647573902	241.1007378663266	227.19138852607782	240.57670077858106	226.6211838041066	241.77277760249066	228.01123389979045	242.55737212581542	223.08969375655613	242.15941078729767	226.6815387795505	240.78087791879466	229.17581752916155	240.58004819944762	226.32576942747977	242.16671198279698	226.50175409255564
0	177	255.7117119493694	255.18732435295686	257.5973211244502	256.9690827994199	253.68717551942484	253.45375044649188	255.4467777291198	254.86447858115537	252.23898843212376	251.74970325266992	255.19614714511448	254.74906783143146	252.47934394234204	252.13201367527523	257.93043474515235	257.3053818924002	254.08516791999546	253.82407347843244	252.5304665802788	252.2968471765208
0	178	255.29173652279763	254.80781536143652	257.77755291037096	257.16041030902926	257.38502592826836	256.74932967599295	254.5207523241169	254.18792598794116	257.9992441809569	257.2565375432766	257.85647458939815	257.2287851680137	258.24639209550367	257.60994210894467	255.31539742591295	254.66251512115355	256.6233298373177	256.06020290396856	255.67829432919893	255.1027709220596
0	179	236.28364795096564	225.94416658841206	235.67345254708314	227.1432227300074	236.1075296875386	229.24491538298736	236.84349834869624	225.85530007645468	237.06776581333463	226.88373226384263	237.3806118125808	227.37959297284306	237.20436687361712	227.7647143275764	237.04563773999482	227.4630349744901	236.6004703182095	226.62948320962622	235.3119482778058	227.13164713919434
0	180	249.64303891519162	244.3836334308015	246.41902813305185	245.29670046737348	248.88520096673062	244.40132216176113	248.5869858538128	244.32426566134944	247.42968968595673	244.90391633680701	248.5326951272953	245.10552968426995	246.810245040715	244.54151117702452	247.9717470184313	245.52834731619018	248.5766823465236	246.14843385321706	249.0766624027962	243.97053906571364
0	181	266.9274059232716	266.58618191987637	266.5096687284917	265.9319795348702	266.2983314560024	265.6127175171812	266.42328774408753	265.8981998899001	265.35655693375196	264.220011967434	265.1794638766959	264.14744073673603	264.882344927222	263.70419205818195	264.9533403485219	263.95412368303795	266.67249557820384	266.2021207460202	265.56866284332995	264.7833158051885
0	182	264.32428234476316	259.9239276500252	264.09795655171644	259.4372155896075	264.370050984062	259.3979065118211	262.83601207131716	260.02934073360615	263.35660598181687	259.6644017203372	264.4117516169132	259.91660391670985	263.8893526458168	259.84792765049065	264.1109771058725	259.68954249793325	264.21838459283623	259.56826184487056	264.4327184294087	259.392731956073
0	183	264.7239337579757	259.9256795532158	264.3918904590564	261.20168916403344	261.58190322873287	259.6295951389782	264.4764673687692	261.4014151961996	262.8667251631987	260.3857069398703	263.7830697935467	262.10610428600967	263.9320414501411	262.67789341345417	264.62406211121237	261.9748421488189	264.7169326099944	259.1794344189049	264.63237013557017	260.35253738325696
0	184	289.4397951164983	289.35544813980744	287.86123337597064	287.7731263877222	285.35229993567503	285.2635007227782	283.77362771607204	283.6364321741563	284.7912380676122	284.6996137060147	289.58279189689983	289.4970949407665	284.81952830767426	284.7370320903847	286.0215049699587	285.9380430942226	285.05771030667	284.9664324017635	284.8428561255472	284.765428502992
0	185	216.50112784840616	215.33593196700727	218.3175506436135	217.03842088597267	208.99846760805912	208.31497809371766	212.9931085909036	211.3108269292642	226.9411012437547	226.00060582376395	222.33867861992084	221.14659579249076	215.80843793736832	214.4150314826203	213.18586110517307	211.13382330268806	219.9872809237457	218.60060429426534	215.08834319811598	213.76242787496548
0	186	293.3333890286128	292.8029821076679	292.7172308276778	290.99118557449685	293.53424425260687	289.9631703113228	293.5326299218543	292.1319804640532	293.08843872774736	289.97041951538574	292.82600734996913	291.02017713462965	291.8506717609607	290.1414461339273	291.59970843430796	290.03401668158904	291.9075376830256	290.6168823570903	291.5581124842752	290.25971353645235
0	187	253.4039788615153	253.22147872244963	252.85505389608684	252.62811729500586	253.4191277240353	253.20547851615132	253.98067583354535	253.74192562943375	253.82350591281326	253.57497464714888	252.50513526592553	252.26446476225746	253.68348441884777	253.469507745155	253.34913636845636	253.1533838098247	253.34309159866507	253.14056089538994	252.6521836039183	252.36394569586417
0	188	253.47828496197624	253.2897240820562	253.27502680126784	253.06809513599015	260.2224150332249	258.848523655769	255.8954718002478	255.34442851258626	253.57555055310596	253.35282684524554	259.0383891125729	258.1429244889824	254.33239607801409	254.09184170568403	257.19542449656154	256.5303514520055	256.5985966230422	256.0168910828292	251.9867243969549	251.4018170197732
0	189	226.15487140061305	224.70769719149683	215.34159326596637	214.15714130259428	225.79610760677744	224.76407033530091	221.07099419320997	219.7079969755694	226.8449878614884	225.64448848638864	213.6021215740819	211.69978761996597	225.5659877127762	224.0437355689266	224.58041069021655	222.98312401793353	211.4564168533412	209.99617379749856	208.8658445626076	208.36012073252905
0	190	238.24268337999078	237.7914314544889	239.39960098796774	239.02073277504593	239.02431337457307	238.59850550761234	238.24038504736566	237.9482956055558	239.16977954491472	238.77361774918108	238.95567072354459	238.63346623401273	237.83606316307524	237.50519472282028	239.62234408529926	239.2252818736606	237.51823116652523	237.1353185504998	239.56751926522236	239.21716768207344
0	191	248.40814862592987	244.8814049419373	248.23938075973288	244.87615014563102	248.30451454952012	244.93549134392194	248.0384342229786	244.9348445703024	248.09362199991116	244.96461191868525	248.1839832495782	244.89608433525143	248.2260595946295	244.95216942574694	247.6418179628742	244.973721759013	247.95655829438093	244.8757265338503	248.18549854426485	244.897120489548
0	192	242.1075905216416	230.64753605663722	241.99685822180675	228.71170769697557	242.02995228669047	230.01730758391247	242.07481843635824	233.63843610842514	242.09547887423892	232.50923204314375	242.11280372707608	233.54062498410084	242.0931013028463	235.18764858587767	242.08101817093473	231.39961856064983	242.10590120762473	229.68087475493675	242.10659865348944	230.7054874022074
0	193	231.81811460208783	228.36026125028425	229.33520128575734	226.92433248448145	232.1392748972129	226.18253265000297	238.09420122175396	223.16412907590686	236.4821354904126	235.69532526634816	235.5299633693625	231.4485051457685	237.7171249317225	231.45550277544552	235.3236081519686	231.36403516964933	232.06602785613535	227.03186909017847	237.74055025581447	224.08606692693067
0	194	240.55145923541835	240.16285834274908	238.6356467050277	238.26831787162823	241.3763854674828	241.06715868927495	240.66832259230003	240.32595067024195	238.3441739935072	238.0326038823132	238.837311492211	238.51977071556328	239.37646604160304	239.00041146132162	240.6964262911878	240.3744368083845	241.79698640027485	241.50100899041598	240.6769634742578	240.38048128423176
0	195	235.46925683677816	228.64410393297297	236.44644530258657	226.4600427117908	236.99383809714772	235.03294197939564	236.2994302948795	232.2806067870595	233.25795559738614	226.03627541407698	236.23976560444086	230.63549499162534	235.4082508818308	226.49446724355556	237.73629629740287	227.24008868622008	234.72561006370123	228.31002516843287	234.4602829707434	232.37402765815725
0	196	241.90975155375335	237.56830563506	242.30611926879277	236.81796625279978	241.51496879288516	236.4208975239744	241.47681712703817	236.28798082973856	242.0245516006068	236.66230851198472	242.04962282784444	236.69615631377155	242.28662982533532	236.7113745474151	242.2200771811393	236.75703853473578	242.42495015364804	236.39052764678104	241.86224703587976	237.14471680925848
0	197	208.50768380968125	195.8887768671895	208.2081668612063	197.14742633616981	208.5332921629419	178.28441995176954	208.38483518196196	191.42809730249084	208.4486476036992	173.02282090448062	208.68353746369806	193.9189514782218	208.04759639442716	192.3675467411606	208.63339222386628	187.63799972734793	208.51744010578793	188.37364933226652	208.47416506540978	186.11834570074663
0	198	238.74869359014568	238.38284762307512	242.1346108192177	241.80375133069595	237.18444067209813	236.6448993260675	237.75217730205603	237.41255203851927	241.91869372108889	241.5799204437174	239.2313586901238	238.92909100878484	240.63047999449702	240.31765006803704	237.79514609408062	237.51163022541178	237.43149148590862	237.03181670084243	240.43909123634182	240.14920130279373
0	199	241.81509839089478	241.50927064015718	241.01488982752792	240.65266436176958	241.55739159702824	241.24045078414812	238.6596053090533	238.27612651016736	238.73146198766668	238.40955592993035	238.45457179227074	238.095243658453	241.254961805499	240.9579454002348	240.37651750487206	240.03504122247776	238.20364454721982	237.89123993204308	238.06497583542676	237.78553466988848
0	200	210.28541795734338	209.36340637895572	215.9314142855317	214.5056803926081	218.32962783069885	217.01810164730762	223.6328241865445	222.3877486273464	218.08468363884674	216.6271102060631	209.59548435234123	208.79933061292243	222.96141236049726	221.44297697191558	217.30000772433544	215.9062581014428	218.53277150481216	217.3011996554209	210.17102059395245	208.68687674994933
0	201	245.1637284556589	244.75755774845373	245.0732342594673	244.61744117390904	244.66093864592517	244.21915612626594	244.62718955680097	244.20855199671962	245.0030136900928	244.5967511104851	244.63358221243323	244.22254794589207	245.14327492528406	244.72717518087583	244.8045784466327	244.40421397943004	245.18843300547172	244.7598871101118	244.96345278635863	244.54122176146538
0	202	244.79829301027092	244.3812683955919	244.57712133583732	244.16637424441296	244.61074994123805	244.18630938395017	245.13110416962675	244.6880436304686	244.59377485501403	244.1920972823783	245.13705165666283	244.70685093593468	244.8590265909293	244.44160126185258	244.92737102059615	244.52294031300625	244.97605009656223	244.5480443979154	245.1328656307959	244.69398486364884
0	203	297.78685139798	296.4422937649567	298.0257319515163	292.269763084421	298.5134834718452	294.8583342603204	297.12046549168986	292.9199509544342	299.2402653206079	293.7417273905302	299.5059087442219	293.95261759647906	298.6595943297965	293.24613592200586	299.1345576290957	292.6292995364799	299.55766773601454	292.88284101032104	294.4888713263421	293.02287937100874
0	204	239.28380522538953	238.96402060498303	237.563106432643	237.13447805095322	238.3060568326774	237.97082302375927	238.71297665022462	238.2903559516244	238.9465309872133	238.62403530481967	238.53436513655555	238.20684388084655	239.46283174149931	239.07702368097122	237.97125669146746	237.67106997493264	238.62579849650336	238.27152059499352	238.77907779126272	238.38325259691484
0	205	213.47292389248105	211.43175104420018	226.26752238368823	225.19930421831	214.55130874586447	213.22801101244656	220.24069674005213	219.00917159454573	208.80661969844675	208.2175053789416	214.61008315031077	213.3221126711405	210.11132220738335	209.1694776327276	216.95665786917118	215.73625446057616	216.8989713126703	215.64075233324635	210.12363158666003	208.6854847571362
0	206	214.72304268144381	213.46049871141875	212.45236798018587	210.62951598472833	223.72116499275424	222.25488000081356	217.3574098390557	215.95596861944543	224.2025555343272	222.7367244196688	210.7695239096195	209.3066615945753	216.82868566672653	215.5584639331008	222.8622539005318	221.5296354665381	223.20160049343426	221.61210660225603	219.5430547091857	218.1434648553
0	207	289.4735730964701	289.38845499287146	289.3766419217826	289.2886607739849	288.4722652323088	288.38530942037977	285.78051587730846	285.6881755573607	288.4930125342526	288.3999200299722	285.84606744825527	285.75931000955507	284.6919152727926	284.60697010035494	286.1009492550764	286.013620925058	289.7085720920676	289.60945482905635	285.80686773081	285.7163978329098
0	208	227.5684861787151	209.2782201884609	226.8850319909279	212.96315216780525	226.5521512602646	208.1784961239002	226.5057926621415	208.8533356115334	226.56107128430392	210.2187729609536	226.81829042528477	211.97256633048596	226.6879341223944	208.94606279068782	227.0871229855389	210.93228721469882	226.81313761923386	208.94259665736766	225.60493806740757	208.29199678473177
0	209	283.2376398812533	280.2779131931934	282.4803233416716	273.090886480173	281.5640172738933	275.47718135349055	279.15392172540146	275.3356452902769	283.31544402141907	272.6335710007168	281.8892198177288	280.8246009563565	283.64581880022354	278.63520157173974	283.55128852339686	281.16530132581954	280.9339891511599	274.39817293155556	283.21636768619635	278.18938017800303
0	210	254.33942886297712	251.44659868588178	254.26020721183218	250.94917416483298	254.0566353146312	251.51598545874313	254.02158703188522	251.6703546960917	254.49801320671455	251.11462385399233	254.4002258982171	252.03479142624306	254.26949110567685	251.40802867753146	253.85768260271982	251.01923833308572	254.3129711768116	251.1630370039948	254.39618799699446	251.97388021637752
0	211	205.05302955394262	203.59318546538591	207.74469134241892	206.93362738586978	205.51854104506728	204.91250090819622	204.68427188329483	193.49145471335473	204.66616292809152	172.2158726872898	205.43890417991224	204.76255892938457	207.9730506609641	207.534705466399	203.24533679820004	195.1281773078062	206.6902810599269	205.9451995956027	204.99474195408217	202.43806499504288
0	212	287.65990294459056	287.5766475787939	285.2350516966432	285.1517454204675	285.267948659286	285.17616801738967	286.45437814417795	286.36354148612696	289.3065390402112	289.2171173874397	287.55640791772237	287.4722052784562	289.83426789974806	289.6764015065149	289.5697625028935	289.48480917668184	284.71675166521743	284.6278159161641	287.131288596598	287.0398119595543
0	213	254.83128168434138	195.8911566142247	256.1916930381129	194.57860144504428	254.441669435576	202.64497069945403	257.908930381932	196.90405932437642	255.8925028781216	178.96220877340528	256.50295119079055	190.65086241523375	255.37808232662374	189.16927152972158	256.2784345708456	194.80055014256152	254.73271999045943	193.5578010571861	255.8790916397661	191.32289554355015
0	214	226.94909909317397	207.8514769947278	227.01373747751043	208.1038800857083	225.55742977261065	209.33998672430363	228.29783713974945	180.69244693353764	220.9522947200855	207.974086190588	226.3049241579195	208.18297746710246	227.6049158572013	209.12196523092516	227.56345392532194	208.95171732477036	226.44859809818578	207.88022394254224	224.8930241851744	208.39370092213156
0	215	274.14755564029036	253.3444328490409	275.60127301256034	254.15522827423072	274.20722818365704	253.962019865572	276.29723552662523	253.5408556661674	274.3840387952505	254.91534342461895	270.83080030287545	254.20065128692505	276.5161827600896	254.50423595195406	273.19575960020615	254.5695347769456	273.2328227662574	253.32101366471588	275.67540300166297	253.51823543714443
0	216	270.1269073950677	269.891222597576	268.6999161576366	268.4703842655313	269.09638979270096	268.85676918600683	270.83072725493156	270.6104068896529	269.2643915697081	269.045237334743	270.08136339812376	269.85812786721635	268.9422193915955	268.69794180925663	270.3914572991957	270.16265247742393	268.9937842807742	268.76786154269416	269.5675405273286	269.34184424342874
0	217	271.861540390713	271.6422057636423	269.8804870018841	269.65767284952307	270.0031137930947	269.78110828715234	270.5420016816233	270.31686422160925	272.81878332088894	272.48329866528445	267.1598057393155	266.7475321818919	268.7306134498093	268.48869089021446	272.2460876842415	272.01360002253205	269.04313707357164	268.8223512660957	272.0983601715811	271.87372007202515
0	218	254.42562823223017	252.91215929203483	254.44786151277756	250.9890465758655	254.316478276316	253.10713186700798	254.01792031131149	251.2336934460062	254.67395265306587	252.37607183629848	254.0274614864251	252.48483076481008	254.63878915771005	252.39399012439867	253.69823400312205	251.26572760696763	254.3530490806269	251.3341045332325	254.5465507646615	250.6969386226838
0	219	271.20049826011683	268.16298273436814	275.9312451461805	266.4228102957201	274.4256223539607	264.84941337399505	276.2677128315448	262.1036867342506	275.3685494072988	263.98822033596423	274.5331573413392	266.6686819012474	273.96634374666195	267.9882673057983	276.18284061731697	267.6111652987059	272.31268304569045	264.12687760100397	275.8837379254325	266.4206311966355
0	220	226.96976348883427	208.52907972744907	226.96130456116188	208.62866799634827	227.27335261854574	209.0410937985434	227.17289604117266	208.64445738877774	227.00449106405839	208.2602308417262	226.8406866169396	208.45508980006127	226.92898495642035	209.03254593888545	227.17358941798173	208.53806921206035	226.7157821356845	208.3944211517497	227.0785099294745	208.2720816653161
0	221	214.71599046951238	212.9579923056617	213.6263837291948	211.88848585475407	210.02967933200762	209.40590808836882	213.13956003682915	211.27862834628957	212.5495576091892	210.64584882205128	213.5525786788362	212.03185574540564	214.17902355883467	212.50749195505236	210.74616108554642	209.7793566209342	214.41946831357228	212.59728777251323	212.89274288490606	211.6503434605994
0	222	234.97750774159002	234.16416732314318	229.70330673591164	228.62291198070727	236.9855385578393	236.53941547839347	228.17502262926547	227.30771889065582	227.98246086825822	226.95888470400726	231.78374064139263	230.82364113394104	234.57244881412225	233.5034915719899	230.29262629523149	229.3824911526961	233.92098980600153	232.89925794541153	236.12890641682634	235.6564731602618
0	223	227.16433604225406	208.52553849471218	227.10744618280907	208.53058260079024	227.21464350550056	208.22483452967796	226.5536965647677	208.45148555421497	226.47954841056495	208.1926644219734	227.18106103729758	208.93695876335698	227.2982243724458	208.5085807324275	226.89562915380137	208.6138883162374	227.07546735034515	208.3646112515028	227.18881008112456	208.40370458763988
0	224	256.974304634249	253.82983852157517	256.9655910753855	255.83547485334995	260.72361352507005	255.4233227647823	257.51175250215283	255.04642793198914	256.10794425267704	254.4118966388008	261.52324903128573	254.0059869948353	258.3764413453872	256.32231546919303	260.3110042011653	254.32005087516373	259.6059781520755	258.03541651454157	259.68526341323434	253.6967857922423
0	225	257.7940768117793	253.98891047306734	260.55485461710674	254.4795128710186	260.61845192152475	253.840841378214	261.22634917976154	254.03566268584484	260.9344400288065	253.9735434258731	260.8011525563131	254.49708581246304	259.0773738131902	254.0048910082691	260.95517815779095	253.80689853933222	260.3458532813334	254.24410452992726	260.6093123152589	253.9581466630271
0	226	235.81037783477495	231.24060053659477	234.79561037917887	231.69291634062836	236.54173849788697	227.86988204620673	233.9023630995247	230.36592403080095	235.067905163692	226.54994358780715	237.2397558388487	228.78306193957138	236.83689928418704	225.94155035376926	234.9367553557408	226.94794454095359	235.6264885275974	226.18450901128392	231.3444697965727	227.5207095400174
0	227	254.75024905075182	254.39613596084862	256.314053234529	255.61845131993883	259.5795639355396	258.6092265018476	259.87109817141857	258.81761824752533	255.68456476215817	255.14109688646272	258.4356079096533	257.6912201240221	257.6082652217595	257.0357291241908	259.53572985522084	258.55085521433807	260.02780290213485	258.9221962268985	258.5826786512206	257.9486912715329
0	228	258.11192214822194	257.5560607724554	256.4986074716639	255.91956134383986	257.3655455403438	256.7664898433468	256.43654836415465	255.90081579453673	257.3161379129038	256.73054853489685	254.35928870603402	254.1044509710584	257.04449306862784	256.42600574986386	260.0086792770127	258.9457360895239	256.72618898227483	256.170611409469	255.1533171700499	254.58254956559045
0	229	267.2993644038025	267.0207485653448	268.97332553493203	268.74411684758314	270.3375178672628	270.11267310846523	268.7233285486186	268.4952027175947	273.41962767587034	272.8374698389059	270.4715543561485	270.25250438634555	267.77656588357735	267.5407553810647	271.7491530849659	271.52734500648546	267.3130696612655	266.9548864553665	272.8834210609971	272.5495391639383
0	230	274.86887468671677	267.2055133001333	272.51379036577396	265.7882940169186	272.16665401505406	267.73378618769834	276.12156808452687	266.0905090068728	274.6184443199045	264.7695062336108	273.668503806647	268.75702962758356	274.50367744287985	267.83435760515437	273.2430104989339	266.81243328785104	272.48720048380653	265.5159544735704	273.3697437708954	266.5457911402914
0	231	258.28066799940854	257.72440053367006	259.0165859553735	258.214865529716	256.11665934247503	255.49503587491313	260.2991879923765	259.00958278817126	255.64578613399954	255.05485661990724	255.5762613081824	255.0362055323178	258.7588624431942	258.0844995806143	257.82818087625566	257.2977151750353	259.9440980804254	258.84837776694695	259.3701322017613	258.62181080535294
0	232	294.33240549086076	294.0335668847107	297.0609209817822	296.71477391188523	298.84125922539783	298.55878623791943	296.3671045768018	296.08734470687494	294.6445104274118	294.28334790895764	298.1361787274778	297.8922886482427	295.1340255749708	294.766375499096	294.3355314057338	293.9362162038903	296.6871969015295	296.3390167178203	298.9641268716706	298.71490086714664
0	233	279.36612641576454	277.7141747013377	282.6435534283208	278.30904011200494	282.9796514627561	274.69212370178883	281.9611155734661	272.98759570327644	282.2332895618065	275.36826907830016	282.8364477689621	271.36571158192555	282.5195260281835	274.1367343844026	279.06831663699023	276.53140021667684	280.7530221987218	276.11356290405536	280.35329264637227	273.1411814286076
0	234	268.5006488618366	268.2147418048526	272.6462322536661	272.36737748208753	272.7782988810789	272.4754046120769	270.17108458626865	269.94471899616275	267.31421780747434	267.01303773909564	270.0642804189701	269.83994129417147	270.60733914379693	270.3862468854871	268.89692204282284	268.6730295856734	270.70729006389536	270.4702714705543	269.65975831786085	269.43565860559204
0	235	275.9618532110441	267.1090360580459	277.021802987635	265.89955007833464	273.68515406319324	266.4277362012676	271.2725762823819	267.49360254803844	275.01661141857045	270.37652353601135	273.7749100047907	264.6390730809206	274.17739355384896	266.8702390944903	274.37003996833994	269.32542093087295	275.5534327600378	264.79545000039127	275.0005532455836	267.50866755251764
0	236	274.84690270266515	257.1597686063758	268.74894458713095	258.2312059340055	274.63894207950625	258.51476038924443	276.4092351050503	259.16086233276855	272.70535115312714	259.67380543777676	275.18354542907434	257.7843268231807	271.6240474184454	259.8310729713306	274.171820262544	257.1585353294388	271.3950335534541	261.5372284742864	275.59188622275497	258.9283071770128
0	237	270.2058208456641	269.98285195022	270.89032404761997	270.670702645497	267.37482357278634	267.0610935797005	270.18262447370114	269.95260174876734	269.2183608945773	268.9971312992779	268.1456400981226	267.91378582071934	272.7189065552326	272.41541951881334	270.1036704370748	269.88155893812814	271.24865883317517	271.0362625681964	270.34815133847485	270.13271568970265
0	238	274.47872644503525	266.0152531452817	272.63552473283806	265.02521840354984	272.1752756523564	267.5415692581839	276.1109785315475	267.2304908032295	275.7855734467607	266.3132246202467	274.3906066214253	265.1471799786654	274.97108466792395	265.7092600459389	275.2515940476893	268.98483920083754	275.1747828539491	265.0915778551056	269.58479856396525	267.2608680248308
0	239	269.05715742003224	268.8128111942067	268.0111683827171	267.79558188645916	267.9939832970052	267.74965990579926	269.73343055017904	269.501905223805	271.2068156887081	270.98534371691204	270.6444103574195	270.4232439632122	271.2120631455915	270.9763745654277	267.36371588658716	267.1078198762101	267.40614818219325	267.07700451032326	269.21590116063044	268.9906254492552
0	240	271.09331243545773	266.4492731903676	274.7525616396236	264.82483544540963	275.74252046807896	268.2680809679434	270.5576392533436	265.44193283783625	275.0500729540697	264.6141486823445	273.37711550231285	267.77811608918347	275.2082355370477	265.08072724095274	276.4198893594976	264.63748594094056	275.7575631037332	265.1865085733043	272.97656096827103	266.7462486608526
0	241	282.6466126094137	268.579890716065	277.3887073651388	265.0672536127532	283.12238049479487	267.866021722187	280.92325226834754	269.9741706039359	277.5983854796642	264.26848294254614	282.3219593617352	268.64746581448486	276.68730843042357	265.93787877426473	279.8698435352845	265.31437508659684	278.24363773773615	265.30456127696675	284.0507647000275	265.18924305417255
0	242	274.21298073204173	266.2799840738649	271.7422777375277	266.08927679910926	273.916266992543	265.9920926811096	274.04858696503624	266.19296666989254	273.59748493871047	267.61708384427027	273.4207063234933	266.661728654477	273.28042335074844	266.8678765016147	273.7367115980508	268.1750252394863	273.9024397082499	265.590204816647	273.84253206312343	266.7452369896119
0	243	276.0078801870795	275.2211320776185	283.5223808386812	283.26071739335225	280.93013613233387	279.9275575200645	280.86743503410094	279.9125260388761	276.1973738379086	275.349554497995	283.0051985672542	282.5725858901437	282.67003499625645	281.96592992528895	281.08439901863034	280.1174588868295	282.2963573873349	281.6038471506023	281.595914994299	280.7747940422636
0	244	283.51720904125096	252.511322528523	283.553501732452	251.1568284802832	283.38666446790165	251.06943911651373	283.21130048923436	251.07110001891553	283.2155341397091	251.37568549408633	283.4636710341647	251.33342780604713	283.52912254725504	251.23058339466348	283.43303299348975	250.99477283085912	283.52666657237415	251.25832956090534	283.4598996401878	252.0130844387487
0	245	284.5453549619337	284.46143687701294	285.8014489177831	285.7147632251752	290.79408753124807	290.0499289889894	286.2715106449164	286.1804186792434	285.77153716546854	285.6765036788041	288.2306613505612	288.14092347116497	287.14011538530275	287.05149490271936	288.9257871576934	288.84008583260277	286.0877106335369	285.99573963954526	284.2560864938736	284.17375947108303
0	246	267.2678848542082	251.4460512643043	267.1058469752195	251.55149714334038	265.5010460479712	251.9538950940442	266.82971900927294	252.86964126150397	266.34711683615524	252.11292341980567	265.8839838274678	252.0533715433052	265.36034554519375	251.42444711612674	266.0346132415073	251.0995387328604	266.70118877240776	252.99583420281348	265.06581215530395	253.42415656608028
0	247	246.36709298109386	245.87834600656288	245.49387209633917	245.0459530883713	245.07000698613024	244.6754704648474	243.15868472022115	242.7383386654274	243.445678144806	243.04547170926617	244.30520446724202	243.8719962004539	243.27986690477434	242.86824430134655	245.3470380954479	244.9320092837905	243.90382757691475	243.4733402326245	246.046613251001	245.57376299913042
0	248	253.505163143851	251.7182165231376	252.7509172517018	251.64548684264443	253.17411816180004	251.51380522175327	253.56253526389472	250.7054794336734	253.10703700683666	251.47568628520693	253.65256329215688	251.98414990345785	253.17156558839807	251.09540377512138	253.7439740603353	253.16020750332115	253.11649115548764	251.27322586302316	252.83320297689664	250.88887485070452
0	249	242.15060806865932	237.19688545595685	242.22124362982396	236.58473487101364	242.04915847164855	236.83946364304515	242.45769925291927	236.32178510769074	242.22959008451247	236.2834932918576	242.4140834961418	236.39931606199522	242.20039293424696	237.6804557198841	241.92941759815386	237.21939535553926	241.22874996628894	236.68393193311894	241.61516459034743	236.44767663254135
0	250	271.45449975003135	271.2260228486297	270.210161851636	269.9916604098627	269.00464090342433	268.7850794386226	271.33288494846784	271.1081058693464	271.03572548198906	270.8174195194516	270.64110923061156	270.4238299652623	272.8320459768412	272.47273390138116	269.7398409154772	269.52209130344784	272.1714559077905	271.95994349954344	267.95611890191117	267.7507833606227
0	251	210.18174447045453	209.27650030054807	225.71214593588078	224.7000174594859	218.00256007610992	216.3769445740675	223.79088403806554	222.4424074525527	210.72480775537468	209.66184489370528	215.48082413117297	214.07805121378956	226.29723029569655	225.2217973616988	226.2215206361369	225.13315086692302	211.67624835895754	210.26700186059767	212.90129041815615	211.29987033561721
0	252	235.50583016284332	234.68026060452056	231.0983843837891	230.0917187830146	236.63497974934035	236.14274764113517	232.33969267037608	231.25897335322944	235.6384673616111	235.05555880128944	231.66478168717316	230.74291505403238	229.29620944373883	228.229210785052	235.5864230232729	234.5696066243719	227.83666641969353	226.7477523566322	232.14881698360503	231.2157953779998
0	253	232.61391243567815	231.59820579056202	229.60347183731452	228.53300039514897	231.83993507774005	230.88457477072018	231.42109232627664	230.47303334173068	233.28568491417278	232.29732838098604	236.45902831863182	235.98274381109175	227.68920514616627	226.72433948876488	233.53684010584848	232.5472263332467	235.4731630473344	234.49987575375727	236.74946648237145	236.28792307842448
0	254	254.2665868793097	247.14734770228893	254.26454473871934	247.55993566836923	254.2547417124086	247.4555179128584	254.2632718823554	247.8492855140865	254.2924525521429	247.19641166379455	254.2798312770625	247.45119300245335	254.24982404363828	247.2128497944422	254.2079975901941	247.63199437985486	254.27616697236175	247.32141711473355	254.25005442466863	247.1655371243524
0	255	241.41257244542282	236.67162859518388	242.4081287931472	236.20898592969272	242.33475304291787	236.59470769128674	241.82455815816292	238.39277380719284	241.14082345374314	236.9360990434685	241.53876305696488	236.60396346685894	241.5365903296243	237.46361500180066	242.42549807068258	236.40614243238784	242.07576203623697	237.66099239176992	241.60425097294703	237.97088552887325
0	256	269.48834753002416	269.2565902389472	267.78577361866814	267.5479748695949	267.73375174133196	267.4897934621682	268.61170494670466	268.3806288760577	272.14713554047637	271.9267615238319	268.91657984974694	268.69451605566013	268.74839671794325	268.48872512253536	271.3274716211909	271.0896948278766	270.83078661600035	270.60365279447194	268.3676743811383	268.15913966715823
0	257	274.86024625427495	274.1217623831963	282.50844052201074	281.8895687432012	283.21097165009536	282.7664305584148	280.4698335630311	279.51680930585877	278.0083862923308	277.1677426105399	274.49585675408207	273.86141861602874	282.62897352748917	281.9130885779792	274.7716439857327	273.97387220669015	281.3324591030725	280.32065519888965	283.4128747852571	283.0285985269748
0	258	273.5386551299649	271.6836156223719	271.8096138582302	265.08499042929066	270.40814019826206	266.3180213893118	271.84726382347895	267.451989471933	276.059259581651	266.7506505900408	272.9498995003503	267.0010616500541	273.9372941447599	266.3618541554201	274.38336630604107	266.09321606447475	271.24789534255217	268.8726363511422	270.355510479913	263.9671833466861
0	259	270.8348103021643	270.60812693438396	267.14241544940376	266.69841117035446	271.3538268120854	271.12521734386587	268.27402042424217	268.0499023644158	268.71821284027175	268.4889885503653	268.3697496466384	268.1494413207136	267.8363670781898	267.5981658041258	273.43469553347995	272.88071902784685	272.329143716118	272.08807856017154	272.08286277818655	271.8673988950245
0	260	241.36513022775068	236.57320586093255	241.54661729949794	237.37761415291757	241.32456363210656	236.38477235605706	242.53377207078296	236.74898740186708	241.0552093371077	236.71541489356764	242.30674817322722	237.4836910627131	242.33050605870602	237.4937482210154	241.87103714421133	236.3359931548071	241.69492546470244	237.24357492903184	242.1514030913229	236.44425456966678
0	261	299.76672694186766	280.584911315931	299.5697503286381	286.4071994062974	298.6258906243617	281.7312597023525	299.9302042878434	284.0551868205857	299.1602652144286	278.8036191265536	299.25260280129777	285.02391736179663	299.9038314306518	282.52969175250877	299.8566439505366	281.91647004847454	298.64617049623644	281.02936488172537	297.83323257740904	281.49073159969566
0	262	283.29661134936816	267.51098212936057	283.4715380392834	268.6836514617139	283.48858342803277	271.11542637086797	282.9494770912683	268.42487500662634	283.50742072422156	271.1890053875038	283.0181040213103	268.9089324433022	283.497636488637	266.74623937086386	283.4399119503634	268.08726784188707	283.5157973784669	270.3606138343962	283.52489732592323	269.4216953905596
0	263	260.9809916095007	260.0092545749618	262.29434512225987	261.1230046427785	263.2849793846351	262.026623849641	262.91111246349584	261.6668822614444	262.81144153281537	261.60834551179204	260.8458222087537	259.79215767797604	262.70039212624516	261.4206974660849	263.12785827812917	261.79132978973166	263.58521046399284	262.4516417557731	261.51702979753617	260.32819576739166
0	264	232.88245914638097	231.9547803045367	235.58578436284114	234.7427847175972	235.18018317631714	234.330840416818	232.04350734486994	231.08200982131166	235.13732213069423	234.22162650953513	231.17199016953646	230.01970800998166	236.84657714684357	236.40014910719302	229.61432517374055	228.5338456559021	231.01923242577058	229.85105498752807	229.2513073688262	228.16886225239392
0	265	236.95668319927267	236.56361318548366	230.41740729403904	229.42901503051488	234.2497969280292	233.30392232788725	233.0562609496131	231.9899661094337	235.34065214333506	234.27232140635684	232.86543778151648	231.8435995274834	235.91938518483326	235.1434829657782	234.95442738257415	233.99387972041373	230.82099990305178	229.5453259051248	236.69148154297451	236.23310153598507
0	266	234.72929579987547	229.97287159677975	234.4635363888655	227.3533506033034	236.3156406460143	232.38168263779144	234.24422060370415	225.3345380965103	233.85185704346205	230.72057377344217	237.53057726519293	229.32400251434422	236.0702175138484	227.11639955378556	233.39227662993818	230.31941608921852	235.31775308630858	226.19574456350975	237.46943218412446	228.97855537219291
0	267	248.9005348138505	246.06166206000142	247.3987031734354	245.29201632579102	246.83591354498174	244.9436291478808	248.21588137646594	244.46665162966326	248.98151149985597	245.43513390958384	248.8474977327606	245.0773110077737	246.94872751596137	244.8693831766473	247.74350068839465	245.13516651597553	248.3372391577044	246.27687503366937	248.1823072981915	244.53064480929396
0	268	240.89399677244995	236.70038550541932	242.49518686480818	237.30126594979123	242.29032635013567	237.04386159504722	241.86939698294364	239.24240453985854	241.76983126366022	236.72876675924357	242.39176894140655	236.7173536315048	241.90022759489577	236.263845354735	241.2063150530224	239.34984123310429	240.68231891103648	236.58463198787422	242.3173161241218	236.35736675313038
0	269	229.50747690579556	228.56015745811092	234.8607657745515	233.85417172992672	233.1428027650556	232.1719495507621	233.38696961270406	232.3539017024767	229.33920487076793	228.2146960745611	232.1930669607722	231.21042352609422	229.9110188923801	228.81782532067828	233.58126898644986	232.48060540598829	236.2331497098181	235.48373246179384	236.28946451214742	235.828239468877
0	270	241.4166510469703	241.11910909341162	238.22585589203752	237.9156878025391	237.75056286750547	237.41007728844153	237.61964635787209	237.2430517337093	238.10681603796175	237.78231095280844	240.03902589986174	239.7105498202421	241.31164221297982	241.0219132785468	237.68502970307134	237.3470627129324	240.16176372033388	239.81394323785204	241.4809461384193	241.19007449240223
0	271	207.84552925612704	194.15759141117448	208.7277011422523	191.46296831140899	209.07201188152243	191.37251248168724	208.534712137964	199.6214123205268	208.3043254185989	195.36152304524168	207.9474684026535	175.0157111987956	208.76573901888784	194.9239923321454	208.894002808928	201.7602395126165	207.60818102104164	196.58651270311404	206.848376307352	193.87830886371827
0	272	295.4965022887467	295.16769822059246	295.02475589917634	294.5419741117863	297.54021752951587	297.2465274392265	294.8348828596946	294.4216820053207	294.5004498398429	294.15733287375605	298.50897212496466	298.26358507230754	298.7755679284531	298.46776675811276	298.81493214065085	298.5420765002141	295.8896752640379	295.5544861441728	293.7678466982275	293.1556098859845
0	273	285.16989697013423	281.63013782527975	284.8128244586758	284.06361846318674	287.91304657511273	282.4850341734998	292.70064035250385	285.39881743560557	291.9232450444291	284.0625736506219	290.95541146260257	287.3980341674426	289.23845339608795	281.90221016648263	286.1578837947388	282.3134390577233	288.2470369850269	284.59913548448895	289.20663197949335	287.3132814866018
0	274	261.9350555184382	260.72084724981113	263.4787473766861	262.24306830701465	262.647522153248	261.4919556654632	261.7588836731681	260.6196264185654	262.80292265375573	261.641070759747	262.73262548310777	261.44882276656824	260.7369114052791	259.6768859536656	263.25459845385285	262.01426971412786	264.3228291853464	263.2206537733661	262.07013928627896	260.811341886844
0	275	241.83483548777866	237.81088673618393	241.55162692890588	238.0219488231613	242.56846863682145	236.93937915394068	242.15393681230023	237.00888062177543	240.5500204104849	236.71751532302096	242.65247019471576	239.50808717559877	241.9445509342041	236.3149176149084	239.87841610871067	235.8115334372213	240.484815925818	236.17504688737264	241.62992815103883	237.47647938488933
0	276	287.0931576709412	287.0036728666351	286.8438491509842	286.75103450524927	287.9400300127174	287.8471819892714	284.0979573192149	284.01463489747584	289.5394316885042	289.45033266762164	284.34311905789843	284.2614093081957	287.38446487697263	287.2958859885393	285.48705124076133	285.4029333649021	286.65945439963514	286.57144655391744	285.0328863825593	284.94829241022546
0	277	237.7472976097018	237.42070305183975	239.11477880533698	238.69454450017963	238.94533040157071	238.56240128862564	238.16700248915575	237.8590902672169	239.92156147094627	239.56733914337238	238.3332911869258	237.9719345455456	237.2671382648626	236.78219307573056	239.07313235979655	238.74618212234122	240.2014908000601	239.86714466147498	238.35882964595547	238.0520657746229
0	278	235.25855226248902	232.1755157455599	234.74925601287697	226.6515157954276	237.85349607800984	228.08704752427764	233.77634813757217	227.0758153803777	236.01334495589828	228.50956341131862	236.92213125058038	226.86138076635447	236.93802243801164	231.31680252906997	235.27667079038534	227.14453590722854	235.70399893813922	221.85216452125294	231.8595437510206	230.17175711272927
0	279	207.40938256115112	183.6677440133151	207.73092034323648	196.30046616116994	207.0575729333946	183.20490505313956	208.80496129527936	191.86275498549773	208.75723856345752	181.9387463494409	208.18032249786071	180.39688325306653	208.22871054982346	191.82180763286505	208.6712228647186	193.28503290447213	208.3226021449484	192.89444747909852	208.25431169318787	186.77795104161098
0	280	280.24054821923704	279.5019536902435	279.9001701869076	279.0615578272822	281.0423829492246	279.9584077535056	278.60807551187446	277.792190412949	277.90459321215445	277.02214911470935	275.99125132735503	275.089836794565	277.63308283725524	276.9077404315936	275.9069812715507	275.1245287630345	280.44303139162406	279.561992922469	278.22276228416683	277.4130191696416
0	281	281.68683233503754	280.774441007409	282.7994106384647	282.1785150631259	283.36498116300413	283.0166181700567	278.5517824805987	277.7780423514032	281.9883692329181	280.99545815824104	279.77754086887217	278.9570759970092	277.58459416977644	276.89363523196636	273.65502315263524	273.15010804098654	283.0406221849487	282.50623007965527	280.0083291296802	279.2056821982087
0	282	270.45785346643015	251.11660108072263	273.2317416112559	250.6550791193476	267.5567119020058	250.94840014117057	270.23425874494274	250.911084816514	273.6159044200116	250.78503569047845	270.14927666081337	251.60380733362678	272.50622558198654	251.24390769574546	267.29828572675825	250.72343258926696	269.03733916222444	250.51401130057312	274.57381323140555	250.75045461905148
0	283	257.75255258511123	251.6532542276902	256.35085208807175	251.27339863126903	261.4404030957819	253.28912065865714	260.37368126001815	250.96640197874447	258.96497569880154	251.37344472065254	258.710925036449	252.36696508805895	258.8305160004676	251.41507913644568	261.8587335115065	250.51884598420847	262.16255122407983	251.56369944991337	256.4410106252304	250.81263812297982
0	284	278.0932520250939	277.3641312440236	282.561693711653	281.9586815436687	279.41097259480125	278.40102374481336	277.7866599567242	276.8889208835015	275.9820019066295	275.1366503782828	282.2860603523775	281.67661144264633	276.70048168367606	275.9432760681176	276.57954118362585	275.74800810314883	274.6136214680329	273.86706110900894	280.79281014587417	279.98503809421345
0	285	286.4628050352919	286.3780280539566	288.6336092622039	288.54831919944144	286.9281266473596	286.8328584712974	285.14053648347135	285.05535109677896	287.0113736767131	286.91924923974045	289.556968524446	289.4722572596257	284.7348405895767	284.6418256651899	288.6059356820791	288.51718197227	284.6760377572911	284.5860318338912	284.4153691858459	284.33766856815663
0	286	241.8893553014528	233.95755273031935	242.15260143047954	233.47816832209125	241.12954111429937	236.1056073689568	240.1520548075721	226.95855419883398	242.13767458095356	235.53158865177795	242.0319546093541	233.44787170244615	241.98350139328545	232.3680960470947	242.083953679083	223.5952189942113	242.36633444225834	235.05171285426863	242.34584611422883	228.18231139670087
0	287	241.9773215607453	236.77701255883917	241.97076236104758	236.89527137238582	241.98628706908792	236.7444007084297	241.9960880536364	236.90532504049605	242.04492400801675	236.73897352936015	242.09740358020684	236.77279240013294	241.75655014287517	236.8656007405735	241.99577578324107	236.76653468880286	242.0486337356404	237.05154127240243	242.06642568541062	236.76151560822402
0	288	241.58205007815954	238.27817070282163	242.58241160840186	238.1571189766015	241.7916239232687	238.43480812842682	241.74089167497377	237.09378981309615	242.68494699687605	239.41873690274622	243.37068287251287	236.78912268187355	242.4223977578569	237.18943198370067	242.5570508039141	237.68743151718311	242.3661727178648	239.61560013892733	240.29030756485778	237.33233078342573
0	289	240.45400267698523	240.08960804816863	242.06797651134994	241.72324511123495	240.60129701903506	240.28002602854258	242.05000712980242	241.7037685086068	241.01349048769768	240.6249104863784	237.64879875044136	237.31670779692442	241.11432658606086	240.80732485109345	238.06923634347066	237.75131043935647	241.63400927062074	241.32542409439986	241.08418873284106	240.77799405433285
0	290	240.54244393020213	240.14618833746292	237.70545401699277	237.33357499783492	240.56448392523149	240.24689985543162	240.64055387559324	240.28479092628407	238.8317146276459	238.52851959633136	240.47218250055008	240.12187430193924	241.0569994903107	240.75668903323773	240.1963698442754	239.8592852709924	241.59291886848445	241.2776630879631	238.14177242701032	237.81709424281829
0	291	239.76258581831232	236.36892545060627	239.91665775996532	238.58363924661705	237.67612540711605	236.3915552375723	238.89115465528423	237.6817863025715	239.30101961380404	238.08687374738915	240.2593662617257	238.10822692306857	240.57315436800667	235.7456384771732	239.50836020432394	236.73804768222263	239.9262025520409	236.95217848931912	239.5012164886827	237.5438108905834
0	292	242.19616942757716	236.81075065591745	241.69549908891855	236.43199354106088	241.41008089879108	237.2280778390472	242.2275206310035	236.40400573767883	241.91814037516778	236.02849306336873	242.36733304815505	236.5860544027301	240.87250447184314	236.8835841814965	242.2284760636778	236.49256179510704	241.82853599190946	236.50160989453633	241.74166337273113	236.39836757810315
0	293	273.53761417691965	273.05214056194444	275.5858842468984	274.8156135650116	276.43804320038504	275.58255507286884	282.01495094147555	281.3479357177226	279.78074193541505	278.9554265594007	282.77090982307766	282.2469391354343	282.95160871153047	282.390563670098	274.6482898384418	273.9280917472691	281.7892919737364	280.8457766793315	281.3200148136277	280.47548873479644
0	294	283.2700156264842	282.8286752809827	282.7327674226412	282.1334981203645	277.4849169819724	276.61321367478456	281.78926765066467	280.8140913080039	274.07518320269344	273.4025814606188	282.0172290500089	281.3446577735298	282.7064510487147	282.0913963541039	275.7235062693287	274.9316713256795	283.40546090585514	283.01614037040014	274.1192231833878	273.498779640631
0	295	299.6231349668763	278.96070851010967	296.44639748943735	275.520690155303	298.1925648895379	273.88393876864177	298.3467585145342	276.2789289927722	296.9822539627664	268.44853640828507	299.34739892224866	271.8607452972587	299.8486148883291	273.07553567281144	295.42807429598446	271.5627728068048	299.87096779903874	271.87884676435937	297.53421373443484	277.54829833701496
0	296	254.31768340320244	251.495385551692	254.51721526027578	251.1100602718839	253.97274414112366	250.6087740778677	254.49857876407353	251.34132445790038	253.73145445688826	252.2722323732915	254.92797828086302	251.352332294556	254.58170936711966	251.47156396948984	254.6547524595265	252.69495524128982	254.22547225933715	251.2800672070551	254.8432163520853	252.35833866556513
0	297	227.3744545395836	209.56178235493837	227.4644879360109	211.63636649099513	226.91531855675203	209.3234845489235	226.4866190272661	208.9515824406629	226.948015394497	209.7195481476005	228.4011923290227	196.72546302321516	227.8485602912995	208.98342086792164	227.4836786350861	209.28424155875635	228.72039870199367	209.75796805368603	228.06615701625105	207.91004343385012
0	298	225.78302369189208	212.74093249251905	228.5861698860486	208.86447378940932	226.61769783123015	209.38113449553376	227.3986713911956	207.87060286908877	225.97523941898496	210.15870156648717	219.86453550843277	208.95510257343935	227.0993818723376	209.01746186713467	225.9585748873999	210.1436675679698	223.9633189171353	207.84164865928915	224.96894883275124	210.50351816921693
0	299	227.35462618385998	213.23663344025064	223.81203753059265	211.5139625709838	227.00410963985715	208.60291489352488	228.1686778737217	209.16026480141113	227.82862930184527	208.56529780236437	227.074751532215	207.93399506339634	222.30467500067988	208.49486240455556	227.408168765238	209.35479751857744	227.34337053072608	208.6245830618768	225.44483656113982	208.3701196743633
0	300	227.91737075704378	208.995981605382	225.97589031788343	208.26186642825198	227.44484163062927	207.82901042645236	227.29327408354902	208.64676363299571	228.048334158582	209.97217353429951	226.28668406369334	209.5703109259278	228.39095851915147	208.30652973085927	227.756046115245	208.4683909411586	228.5273868944035	209.2539892768	228.50972332879797	208.88658274019946
0	301	226.7989314505687	208.7697644833523	226.5841066975809	208.02962564172742	221.96856488764004	210.6445295283878	226.99370444132543	210.15281937088739	226.45319438194744	209.07793838627322	219.54315973213008	208.97138213582286	226.47703885701662	209.032501972676	224.80621888293797	207.84790614188054	226.85523039714977	211.60600918776723	223.49272059608037	208.65728186734765
0	302	216.38850803506563	209.5413343698437	226.1992367098466	208.6840965290262	227.3421592428717	207.58798431617416	221.91274689907962	211.57390919954537	226.04891596714765	212.59511198884096	224.82919415990787	209.1849181438024	217.46571527161666	212.49693729573093	226.5583213454944	211.8033391768291	225.97547330329425	208.59192759093244	226.98393826017295	199.16740004908897
0	303	241.5633955336326	237.43413318865564	242.1165165673553	239.79553475725757	242.8180927367596	238.25187134832308	241.6255813962199	236.45555836390466	240.03248042503162	236.97925060746672	238.56306414325834	236.7282674418622	240.64739791179943	237.82548634959585	237.59774564348928	236.51636049654797	240.3519218009001	236.26401747407292	240.6604936519378	238.01833169514381
0	304	221.4097677278567	220.32865916962012	219.07106955489616	217.61244408167997	227.36961069514507	226.44667924111033	217.76581302895647	216.4657954233563	221.43780303812238	220.19713146402466	216.41523262212542	215.1647288368512	222.2176260582549	220.8580884273575	224.34535795305956	222.90737060062204	212.9162935448945	211.2132612687373	221.8455225496758	220.4526941855122
0	305	227.12119664907271	208.2628521013867	227.1334129578692	208.6354637884976	227.14020602898805	208.53450679692747	227.0252705507399	208.7059257213379	227.12051021791086	208.40941667989443	226.64304669627725	208.2492538115204	226.9912527088382	208.55084268595084	225.6920419099061	208.25197438158932	226.81773406450378	208.2814167105895	226.58146878684002	208.2525032348849
0	306	226.79902487009636	186.9112297355949	227.3428317736385	198.42273334496198	224.8801017800781	191.82104387655474	225.15645680645642	193.24852535490757	228.27805238943324	195.54640776605018	226.2085666430896	192.03580588133028	226.7164467548008	189.8774343467299	227.41876146166263	196.7840597710489	222.46342327368043	189.40272817826553	224.18218203154856	202.59038687851117
0	307	242.33988598432416	208.07825876465418	244.03193553013327	207.52853776397748	246.47569827973462	209.28708054204108	248.88844350404574	208.04962767358947	248.90413000067747	208.84736388861276	247.75191541898556	207.97963546500236	242.03094927415438	209.05526923361037	245.53414686810345	208.69395405078885	245.41136278700066	209.77792273995868	249.20633010390168	207.98647872487933
0	308	227.42295561819583	208.37681645192026	227.11529435443632	207.8516493177896	226.3101454919946	208.1671839721577	227.06497792596275	208.70307133212725	227.6967476984868	209.81652066678	226.56640984601435	208.31762020348947	227.2084928370163	208.31418540410456	226.7798944555662	208.20168629908548	227.69554562411193	208.30207070102776	227.20079532261022	208.3073512402074
0	309	249.21785391791153	244.43668468363003	247.33534612962282	245.06908181646799	248.81921138768936	245.38560750010953	247.13567989046814	245.6302033281748	248.69890459743976	245.42029274041212	248.71019479619807	244.50278700302684	248.38810137428018	244.7116533236392	247.7010405292221	244.935663037256	248.11640815181823	244.83066824724193	248.67667984243636	245.29659677346507
0	310	205.0127063280285	197.92708583662284	204.99719374609617	197.6970616779466	202.7740310079838	174.45202155168437	208.26307501687774	207.65224891167244	205.77264874708598	205.10375124996563	207.60737621767575	207.09170033358447	207.04359118708203	206.24560584678787	207.55410720974234	206.88365232115464	205.00965904022794	200.55991173505882	205.23359892771884	204.66444828175426
0	311	249.2129714648563	209.9405045740587	247.6441340344703	207.61484657254545	246.16606201610432	211.2737308737021	248.89327498913815	209.87658992928684	248.80699492676956	210.6436815522871	246.6368270117189	212.2547818119651	248.91501233110344	208.91065106838914	246.08510818274243	211.92443787364542	248.04128805674682	209.92252951464909	247.41612804941198	206.61124062492752
0	312	214.1080548570434	210.32817099857076	216.210599836417	210.8180439238585	225.11473413785313	210.72836439758964	223.11488012197384	220.6960461304018	221.46571614225198	207.5958903610637	214.7329844059355	211.89171350352723	221.23824594601038	214.06416085558166	227.20790955306146	219.79347788772145	220.5726488806618	208.64966657721604	227.07724908733042	208.1088355714941
0	313	225.71297888411215	208.78472166691566	227.28490273991932	206.22959329605342	222.33421392137362	209.86097145576906	224.259319492775	212.83504419629767	228.45159017251387	215.17957446331127	224.9459544026934	210.01111893617858	228.36734860880733	208.84687054039725	229.30551282849078	209.00589390985314	227.88921107033036	208.46348946598079	218.76106521911373	208.29909653624702
0	314	245.81506585672585	208.3119083009882	247.5441425263176	207.37727700070113	248.68750502436708	207.94330295098186	243.31757656009415	207.89328856737532	244.10051748591627	209.18370619686607	245.8716146609627	208.27600643194464	244.8024830642258	208.81863430489048	246.2039289085056	208.3288391148583	246.16853217328114	207.83168741437444	243.33763221316698	207.74174163155067
0	315	261.88744916915766	187.55903520720744	261.4333794793398	198.85206041134452	261.1753305137329	206.5169006741424	261.03407934046515	206.27463672909403	260.72749633529145	200.84839527546026	262.2368403711945	194.85383178104544	260.62836419435723	199.63982708297937	261.699547549032	205.2772362564589	260.01961896653796	185.83226140234578	261.5597810911236	204.40656491445438
0	316	260.6127130804364	254.28075681259745	259.6421141363407	254.03032665968627	259.6158658503174	254.46102906940715	260.16832176925124	254.00367418061913	260.6022565765665	254.13748136761347	260.6006033130037	254.07461307951996	260.5627516345821	254.64019157325177	260.38576238632703	254.0263109947997	260.33627659285895	254.17593398720453	260.57068544156175	254.11349547745195
0	317	294.62571252022497	294.29554447268146	295.10677919620804	294.6175147179577	295.7781204653253	295.47703987293124	297.3975620805906	297.1148712396621	296.714206432663	296.43660866355236	295.55518948012923	295.2667038731303	297.653692084436	297.3477560777429	294.5088990901698	294.16819491452617	296.8109982408652	296.4919068250108	296.436158689246	296.1960747660897
0	318	212.51352264316867	210.68227856065985	222.7200187155223	221.24756991327303	225.08751906705731	223.87885037914677	226.36394957274615	225.23934156500843	215.75465768524083	214.34889019775198	223.77452490731412	222.5907887329236	213.05261139586332	211.58362434812585	215.26090101964746	213.58698348500616	225.37099351691558	224.22092658967628	224.8082817945977	223.33195517987957
0	319	249.0114372449023	242.94981552181991	248.60096794608535	242.5387212347655	248.50320795836177	244.6358000684941	248.3797184472279	243.4604509000227	248.72702686228828	242.00832004721696	248.28866077750976	245.2348562930347	248.64158226639714	245.1541013173246	247.9729301246154	242.21137184445146	248.13609816206937	242.79166305923678	248.49469132147237	245.31446096128894
0	320	299.0156295323695	254.96455808726557	298.7980402859081	254.00901374734917	297.39757818442075	254.27243543430598	297.8977746048178	254.08080470738423	297.7870538630273	256.28961331873893	298.0004076600624	254.7551113507342	298.4325287097401	254.81060215193725	296.6480628778588	255.4532778081969	298.70229907042835	255.19041256142054	297.43688760813814	255.72486541989207
0	321	254.48859332027885	254.1627856535329	258.7255562581883	258.0084196318587	258.82683901255314	258.0205244866028	254.85812266955355	254.37826093964532	255.83018583239604	255.2347397456376	257.1297070902061	256.4860735263163	256.193996067235	255.66110607110883	257.92518209495535	257.32402500115205	258.31015784839377	257.7190018315241	254.84469573347914	254.43529883344817
0	322	236.8584615389794	236.47402663416412	235.5541971240127	234.69613039870424	233.55896992237084	232.53543163454955	233.05103423931743	232.04393726951767	230.94271269847883	229.8042142344495	233.23504967789347	232.29276715539373	233.21869069834025	232.22428407409097	235.24523179239088	234.25526493885118	231.91483120907145	230.80597309693883	232.94669277246643	231.91316529744805
0	323	236.8764266791497	227.09596111067637	233.82848588180215	228.1581363240086	235.87726964261486	225.21093481612095	236.53788666149248	229.79443230309872	235.66029263464517	226.33661763895014	237.05094987411627	227.43591270244877	237.11907116503565	230.5667011000998	237.39851759884078	229.24798024116487	235.68297588518334	227.6061543130875	235.38156901413817	228.3604511540451
0	324	261.1282138844503	253.83716208934646	259.3396489361924	253.96755262117696	260.6562368631	254.25606444234742	257.57472961398815	254.06852431575106	261.0783059641956	253.95982797930014	258.85575285138077	254.889299419842	260.7151325971321	253.84694611520928	260.5780148328257	254.0972866768146	257.73432392881915	254.04459862150765	260.81550896394634	256.19077362604185
0	325	241.08271157333428	240.7850727159748	241.7338080137149	241.42977883902563	240.92686586677604	240.62292644022045	240.41429772800035	240.04474878347798	237.18462734331925	236.63837397528417	237.84753304936456	237.51656158425922	240.30769610809523	239.8847460661776	239.80498754563254	239.43751396020656	241.38711093697344	241.08250612881088	239.908391841344	239.51282420844302
0	326	299.6918712070996	283.53828869054985	298.959992733754	284.28819821774806	299.2482967178397	287.98156148072223	299.5237957972684	285.8508236189185	299.4882667798589	285.38484452966674	299.45844984116127	287.2058839521387	298.18031002140737	288.82203046177267	299.0811388034636	285.24139628113625	298.67296890489115	289.28224720682744	299.50593944632186	284.52367094167295
0	327	295.3172237563201	295.0010063797844	296.5813069076164	296.25315082038367	296.36797465094287	296.0858281037916	294.94150515767615	294.4950683276345	294.7118468355985	294.3702532485727	298.4710562834804	298.24089613650125	298.46645398996014	298.1516935309634	297.3831198439928	297.13186533647416	298.47873233685414	298.1615423474632	298.0170360496927	297.7645956308299
0	328	298.447404225749	293.5372142137761	298.80694139566333	292.3979654034171	299.24815559476946	293.9097425884176	299.08314127279033	294.80597323239084	299.13773853411044	293.5624047094229	298.32992005941753	294.9638135481844	299.3718432448814	292.9222092096314	299.6521656262841	292.9207406834631	298.4400130800055	294.1703675001279	296.1752888826251	293.418508910292
0	329	298.3976736952914	298.12543420002106	297.97715327497514	297.63022530443254	296.3951427714281	296.1137531060501	298.59801301843584	298.303499893243	298.1809603562722	297.91060207001385	298.26137110773436	298.01774160212847	294.42970183348575	294.06408054212187	293.88766975598134	293.0950204594017	294.7421586062322	294.268994991192	295.92932615304596	295.6900469062914
0	330	298.416996476374	298.12787374754635	294.79561780108287	294.23273122427673	297.3316925175759	297.04579743776185	295.6560351304669	295.3683132853686	295.35185053058143	295.066258686358	296.82073346865866	296.56411071073495	294.73494352683053	294.3648131153668	296.4714767818147	296.21484781648246	298.5082593380463	298.18688681012577	294.6892352914491	294.4065451834702
0	331	268.63940198614154	268.3664727428998	268.7363884149565	268.5157809691711	270.8223660886046	270.6003285958003	268.8541529742447	268.6206450801314	267.24381704701426	266.923322581568	269.06381091655084	268.84984187572474	267.271667133027	266.92419637641274	267.2094190439836	266.87253874931156	270.14287860062814	269.91042561620253	272.19705152673833	271.96950177506784
0	332	285.55286599947743	285.46431038268804	289.6292425939207	289.5348003184181	284.8443135272671	284.75502236936035	286.3156728399741	286.2267935737189	289.5384110167439	289.44329154346974	286.3185197491185	286.23469345620754	287.1927166579238	287.10386371602897	285.3143897985102	285.22619884071486	288.372657140123	288.2861420854197	285.24641828353805	285.15511977089386
0	333	279.3196022535368	278.54964851735514	274.05153794533453	273.47595940068135	280.08400873959243	279.2118381922482	279.60468543138813	278.794906273471	275.622766962266	274.78303828968603	277.22246625458337	276.4390723729597	276.31796122829604	275.54831298423824	275.6994049619837	274.8896017639124	276.9702563425378	276.149176261366	282.66212061678425	281.73836382717155
0	334	277.0931301207006	274.0696666965669	281.803011033465	275.7951281041342	281.9998616863211	277.9203455546008	281.3790210665757	277.1787412371148	283.6370383415747	275.2199016573413	281.1723921019501	276.629071378835	276.7937481900556	274.9530463094566	282.4960136445335	278.06006013763437	282.6975477277552	275.0099874619384	284.49445548334364	275.56352117316385
0	335	283.43255151189175	272.56244515099024	280.88275563197635	273.9265990938827	282.3753027763947	275.7462304878864	283.82200189652053	273.59285055282527	283.40145129045624	276.82076191036987	282.09173572402557	276.12169821445747	281.63709000053746	273.4126613175303	282.28277702519284	275.8414766381233	283.51527922130873	273.59079497780965	282.1275276611117	275.39153561734145
0	336	252.63239981104073	252.3893778889738	252.91921414130948	252.69402465599177	253.71482417607078	253.4836842860493	252.70699166958687	252.4994569189304	252.76923582536887	252.5342457980722	252.6786652711151	252.4520022262123	252.99669472565654	252.7980296305743	252.06710947282053	251.13575173288996	252.69572307970063	252.45610524521058	253.50203299012745	253.31399022170186
0	337	271.45344207765527	267.37080626933226	273.19859188307356	264.82257403527797	271.9782839977443	268.6693802644143	273.2912736720917	267.2774851944081	273.1729673835295	266.16268477329214	275.93073882201355	264.3410870146188	270.5392329460019	265.9499853457489	272.5359656205419	266.46493698905016	268.3672238704886	266.2323952331444	275.960604138661	265.706007325864
0	338	239.2924255526854	236.73438740887897	241.44553372666164	237.33890427601713	240.04959524234846	237.7856231386994	240.380119335144	237.78151426428292	241.6704658751426	237.87705554866997	241.16993960959493	236.3379191373786	242.00507018132404	238.2534278570302	241.2893313811231	236.41651674045792	241.58697868304074	240.64212411012156	240.5876021649937	237.53592565169404
0	339	287.3119101831775	287.2284463405351	284.64224483029244	284.54705009809885	288.6370678934864	288.5403171701223	287.5352550358666	287.44511506739025	288.6107100037745	288.5198308574502	286.0562596002806	285.9714366382609	288.4137434585837	288.32672225374864	285.39742485243613	285.31169165581525	287.8133585855639	287.728813406001	288.54693654242254	288.45536421545387
0	340	242.29207035821972	237.40083866558967	243.201959765931	236.02673677577843	243.73024175770377	239.2585466755035	242.8864886874242	236.76601241506438	241.44153338915902	236.36862820350186	241.9620402948651	238.37543069611516	243.06378706328772	238.3959149587815	240.82043578871287	235.35291845789513	241.73802612722127	237.17416018031074	238.5790849586259	236.84664667830688
0	341	241.30825066801614	236.71181218077103	242.70511896541038	236.81334400529818	241.20573197480817	236.3628516786532	241.62146638229018	237.67270076174373	241.04861139641477	236.27232065718093	241.76898470372424	236.98204785885972	240.72368470736458	237.74304759176877	240.99536197269833	238.18148431325585	242.09279065451724	237.75430841979534	241.88079638421112	237.48090459262968
0	342	232.61821997339476	228.86858288518124	234.69794765616095	230.02432075720213	236.04325623539802	228.73596373896711	234.35396938058128	230.1207535621629	232.45476502618607	227.9473441214306	231.47283575144232	226.96077521996887	236.13765756970946	227.16504903813518	230.66154786453038	228.3444241909566	234.97076303950982	226.56711442976723	233.9034825114063	230.03623318797807
0	343	294.0334915726155	293.6207902650996	297.3758244673611	297.0077885870271	297.5195889712443	297.24958502641346	295.5248918700032	295.24758348483994	298.0813731085253	297.8122063188679	294.70141106051136	294.433617828165	294.17054605092517	293.80971875839487	296.0393672511171	295.7570470987614	297.43131871723926	297.0912942444738	294.15996637173913	293.85396239193676
0	344	298.5527386643265	292.88692162902123	297.29346493356786	292.83121763363897	297.16080529815616	295.0099243114777	298.3839962984032	293.0367340879376	298.72763658453175	293.17571178024565	299.5535594688538	294.13040820911243	298.64233584438233	293.1382989530905	299.4499411804841	293.2054545172442	299.0780452865372	294.35761438465	298.7251601071683	293.6695176753773
0	345	296.838030544005	296.5600935886986	294.9801603029409	294.4417021052044	297.8827445661245	297.610312067198	295.6922708495465	295.4036158444563	294.5851408326493	294.262827328225	298.3503364903828	298.1148409706797	294.1040620660954	293.7011198391885	294.207502034503	293.7357097565974	296.0029347462863	295.6556708712576	296.15836693037494	295.9203333810597
0	346	242.27390740139742	236.88466224059374	241.57983505378402	236.7952806619496	241.13375759929414	237.6982803669633	241.2162319252185	236.42687118816778	241.2480101964217	236.60889858187215	242.70183688109753	237.12275601370922	240.69504686837752	236.3518634041155	240.77298867184123	236.4872550156246	240.74756704617738	236.76225141658145	242.03327127663945	237.2689804547175
0	347	277.971346257665	277.2742146634329	276.2876968761035	275.4882024175066	277.0557940283286	276.1809543173854	281.1449677894301	280.2042769967769	282.4517421662291	281.5701964112383	277.34491478385223	276.53494411889125	281.7486519266044	280.81581830234916	283.20309449172834	282.7715330137552	273.9879959591922	273.388326858762	273.49340075934646	273.06332478789693
0	348	207.95537257221304	0.0	208.54374840606815	0.0	208.30848971622538	0.0	209.8865525327724	0.0	209.82380457251023	0.0	207.81340567376438	0.0	208.01593802745296	0.0	208.27076723324313	0.0	208.45087666295132	0.0	208.49821954797582	0.0
0	349	288.16659649861634	288.0794414819351	288.4075952082097	288.3226922573125	284.4506776001617	284.36280908634075	284.95405832696343	284.8693070311351	288.5460789918722	288.46019945600125	290.0341165935306	289.819526852003	284.80851620263854	284.7245548048944	288.1576813749071	288.0767785563118	286.9200396769543	286.8299720638479	288.312627122324	288.22233841147704
0	350	260.69357193151967	256.12309018223067	260.8778274788622	256.7376929619647	261.07603108141893	256.59080968551586	254.386058587696	254.07580567438674	260.71703995567094	257.45943972242736	256.87934131839927	254.2276572603285	259.0822408141407	255.6420115974228	260.9429079476848	254.57262738899155	261.46505473655367	253.56267987533528	258.0019696500974	254.01785051214824
0	351	273.4121130797985	251.50966387214228	273.9386314499683	250.70189508866514	270.77567891346337	251.2589181528475	273.9611519292463	251.17404054444268	270.41488287256584	251.37420444032765	271.251608358047	251.37753457799013	271.6229489648142	251.38080139066255	268.62859737929483	251.07609057084838	273.8952259996391	250.56374555900805	273.06166900341594	251.25772357721664
0	352	241.4165315052651	237.11659613846209	239.52323138340236	237.3357575440689	241.09104566092142	235.28283740834297	241.48658096945732	237.34335515122294	241.57070314134504	238.69101038628028	242.77901594752566	236.86864204889352	240.6422811932634	237.14341478575267	240.22077113496567	235.91893058593615	241.8661965620443	239.70190813772732	242.88932835652207	236.81667631011288
0	353	266.4951520311998	251.3626405691546	267.8735049047902	252.49601574340585	267.1270690973515	250.7834097372251	266.6651011903069	253.03547564003028	266.1293573340577	251.6759155837912	267.48689493057816	250.33767371993144	267.0057717146516	251.5128477233855	267.88877674235295	252.67750661622028	266.6883897102945	252.5617140836836	268.8972721526185	253.15633579479228
0	354	297.44079044414127	297.17514854486546	253.68307098726086	253.47316032082307	260.8327574376338	259.8866409601251	297.57652828972135	297.2978551555517	264.0362289554792	262.89763309799457	275.0083297128866	274.2699060539787	274.18292887250203	273.564048281624	294.15518017863224	293.65988879405927	284.99053635510995	284.9071304965601	276.8403935334232	276.0749774283224
0	355	252.0839418277321	251.53195599113718	252.5353059468373	252.1966624816682	254.09516404473476	253.76302574044814	252.23912193716117	251.5939483568542	254.16273093894637	253.83203573346606	253.3724411754342	253.14099869645085	252.79091885785346	252.58420074655996	253.11452159242396	252.91670613687322	252.79909618379892	252.5826669011704	252.1652791690017	251.6466263471339
0	356	295.0607889859773	294.7392003724634	297.83430154955477	297.4736483657823	295.1447288565868	294.81891608904755	298.12084489644144	297.82394434369024	298.8322230713088	298.58179667108055	297.61953735288415	297.3701494344954	295.086702470233	294.6981898094565	298.0097377189029	297.7498812043578	294.6038926109952	294.15069051857955	294.9199162154235	294.62090886240776
0	357	248.49930438198174	246.82786234244176	245.39898456440866	244.9722363280527	245.38814023374047	244.96961257486862	246.48292791561005	245.94929810538827	247.9691131493937	246.4652840965411	246.47593896643298	245.85632353729974	246.69368766248667	246.04952757474888	245.93625890070254	245.51567524519567	245.39682905852106	244.99663851077733	246.5227763789924	245.7178846513641
0	358	292.56567538618526	291.6265913442863	292.6436619541017	290.8258001098044	292.411304644338	291.1759109807697	293.76355383915006	290.0912718370649	290.8962074058748	290.1350621435436	292.92124282659324	290.37068811487956	293.3411539291129	292.5224481796187	293.61360427090216	290.4248317435329	292.5219559520653	290.2105062898754	293.4924940371573	289.940364920713
0	359	288.2220229328349	269.37242877277924	291.6429208678773	266.8872440865795	288.7436555030463	264.923795789118	288.1959971798213	265.7742475635482	286.44583761557203	264.9215569532671	285.0574103563768	264.7463776771166	286.4766596608653	265.2810577404614	292.4429421263643	263.6847744415442	289.07115269195316	268.9779522355107	287.6945881420068	268.05632371703643
0	360	294.69098761625395	265.65376242634295	296.58264635406204	263.5944126279981	296.1623065946225	263.34919864503684	295.2764858446743	263.3164658282756	295.3952688873977	264.1582803695219	299.1772959260754	265.6388352520882	298.03526241658057	265.4702983158634	297.08252958811596	264.1926154242959	297.2749355615985	264.6670757081471	298.9734549949184	262.57703813314623
0	361	271.1209681655458	270.8922411263284	269.8522405838819	269.645025851091	269.0485452074178	268.8214743293509	271.9679966353993	271.73283383202903	269.2825196189201	269.0586110359637	267.7153753347983	267.4888553392832	268.17959618225166	267.94524345595727	273.42253689964986	272.8520773053181	267.3561490748469	267.0465193835655	268.0647496721916	267.8635487826855
0	362	208.57112919486275	198.3030959012402	208.3371082445587	195.72417706059758	209.12904245886605	198.04318926496828	206.99669216645162	188.97648788506766	208.6277488858023	180.69141556331286	207.20816970386534	178.35613284893833	208.24482643341318	191.26670820706062	207.57901813379823	194.51012675119696	208.57816563455455	198.084080070301	207.95519457678947	189.9809820921573
0	363	284.65674012945243	284.5725698853203	287.61305412809304	287.52271661398737	285.71543823485865	285.62020811409263	289.18013694655554	289.0914964807372	285.4146808719808	285.3248804142602	289.49822309741114	289.4075606714076	285.6011516213867	285.51605429413945	283.8732647301174	283.7815547062526	284.04758321324783	283.9598254841573	285.1140073632438	285.03001602688846
0	364	297.93802510261895	296.75281520667585	299.6314632061061	292.26564422703194	299.7892750087317	294.728811946315	298.3183936621261	295.1023744832452	296.1568249484263	293.37286137907364	297.5516342603976	295.10896091867886	295.65336493266585	292.8361326974135	295.2931323403587	293.3105684203716	296.78903323882764	293.5357188474182	295.87562372235277	294.261746710986
0	365	279.69635833606793	273.4505404643187	277.21818519231164	272.6292645092794	277.3385502998102	272.4573023705008	278.4124047686831	272.1812411936876	283.1556165504795	273.681906511933	278.07426496376155	276.49698693528666	282.5573946410117	271.3971223696657	275.5923022634875	273.5431861974834	283.77917849344647	274.2242631213132	282.0494233923632	278.72321883423206
0	366	223.58496250618455	222.03814226657062	215.73112539174824	214.15301500807453	221.90753867525754	219.99510292844965	214.15689756971273	212.52815359381148	215.2802275337349	213.89844363040962	214.66270567956568	213.2957923318954	223.06646215911385	221.63813791422405	225.6677450648288	224.06839955527002	215.5173111602029	213.87295218311294	211.61033321668324	210.2409920101295
0	367	252.44018230728236	252.19295390759692	252.6664995345366	252.4269903723949	252.3569642312291	251.91754144095773	252.6362126529383	252.42335230400113	254.3776301584262	253.9982795371597	253.1412944943254	252.93052916055066	251.98953998635693	251.40049402003555	252.12251692503057	251.2661286231882	253.70737388462345	253.50230145192504	253.4038301136494	253.21832253982464
0	368	279.16930651137204	278.3920175601636	278.38285354077436	277.4992993996067	273.44339382549464	272.9141429402905	280.2784135726163	279.4033504196238	276.37232405396804	275.4577708902824	275.5306194599406	274.61960739107275	280.56004793493383	279.7841883388632	278.90209457586514	278.04014510626257	282.63848699109093	281.96725820867545	283.41145274581754	283.0296817354812
0	369	291.7730895359632	282.6220721708879	291.97949154206015	284.7858081231882	290.16807001741455	283.7797736744709	292.16287554957677	282.83127554411465	290.8085616127327	286.17481892766244	291.39923225687244	280.93126079157946	291.76591776969065	281.3415319875199	292.39758467305705	281.0498198156845	291.1487305639378	282.2924915169404	290.25936156730376	280.83439404526854
0	370	253.27319105410132	253.08016902021114	252.36694976023114	251.86220904760674	253.04138450800272	252.82284413202183	252.719528743121	252.50611133155584	253.88742903234507	253.6500144393054	252.5155759706062	252.24837667239808	252.84793853632965	252.6382769546263	253.1485739123451	252.9465503217552	252.9812534528544	252.77656250851163	252.42978152772307	252.05768585971194
0	371	273.67073355408553	273.1794819621274	276.0719391297314	275.18530254126216	273.910467849259	273.2690184297765	274.7938450118288	274.0404715612329	275.8359999835908	275.0222268657193	282.200828019466	281.6059959030583	282.6495634960599	281.91705903721504	278.79579778344413	277.97869613830693	280.1583452145458	279.29963370340596	276.3483358540739	275.50000238203813
0	372	205.56925964899378	204.7838225063866	204.95596127503546	204.40401943901685	204.98400771614195	194.3106845503005	204.55997121923988	190.53856733377756	207.56815551208354	206.82629667714667	204.9871914267881	195.3017477357089	207.4393464763391	206.73002982232958	204.76884532762128	183.40815671710146	208.3708574547	207.8690108999216	204.97846345919294	202.71000219277508
0	373	290.15419664576586	288.46805972029136	289.5762857413855	284.3886823138559	288.405643813552	281.56300860213094	287.65327253173945	283.6728387662719	291.81598165987884	283.8329339954409	288.7457672392634	280.2629239875147	290.29362455445164	279.23398906993805	291.6754213728196	285.4729786414599	290.3236931652131	282.89298495087036	290.9962275583009	281.88129221868815
0	374	274.48130159780675	273.83876227534256	275.0468841109583	274.3378531393515	280.21716976053284	279.14588346465695	273.93355531945804	273.35538243491027	283.1011538684942	282.62976553107137	277.4313940156853	276.65282303283874	280.8630086962594	280.1163440242207	282.6977430604352	282.0685288465637	281.54652217063995	280.57619441508933	274.65706907296095	273.97649983663683
0	375	282.3654729624345	272.0778792707523	283.0401812052883	281.2149068647664	279.0158834563889	273.09486452700366	281.72328033605004	277.8946204059751	281.4052396004112	276.9782533086427	282.2328796467026	272.10196835164317	283.43610686567916	280.5625323263632	283.05145814158084	272.86199268765023	282.9980494202984	278.9112928074533	282.87605576537874	278.25847805881114
0	376	280.6722612116312	273.9564774544885	283.75941573571475	274.97975708538917	282.39540235620944	276.48418474436033	280.1895636910397	275.4789672690649	281.83167427115933	275.6314233501175	282.3915498626664	275.7847703845421	278.74671273929994	275.615565309595	283.8778307546597	273.18329008895387	278.6877472159997	276.77306564541686	279.18071274107245	270.2710514995617
0	377	238.0302475055634	237.6259898446798	240.7771350099377	240.3399722229565	238.5648113159175	238.2285681556501	238.37021997161492	238.05883747962713	240.56193640641047	240.2007598325359	241.819923008985	241.50802877031686	240.78158254542282	240.49819846675692	240.31499502113664	239.9930727134704	237.4033676670592	237.01359061058545	240.72352998453448	240.4243358792556
0	378	263.74224597383704	262.6919596279175	261.7285116868888	260.58463310043317	269.2747811381724	269.0449569657458	264.16855415811847	263.26175988639284	265.2082193620647	264.369649768636	265.6907946426402	265.07902220984363	271.8531677426826	271.62548610802145	265.4761219981289	264.6756820413797	265.13930115390355	264.1238743426361	267.55935637808494	267.3218123723343
0	379	254.27933807947133	253.85415853881688	253.37026484434335	253.1597464561583	252.44978864220434	251.92401105684323	253.8966815371335	253.66895527566817	253.45970478678817	253.24216612742407	252.42038208550335	251.90560043054364	253.36962414389174	253.1499553664846	252.71247336941454	252.49624069399061	253.5569540352134	253.36637766609178	254.05976466928365	253.8092569931134
0	380	254.2346923107153	253.84178199097698	252.77423611128833	252.4828433403187	253.26999331426833	253.0584927144318	252.65428493332297	252.4299146198825	252.40606390985596	252.06283585252615	253.44742223543614	253.21139569346425	253.80880584991004	253.58902994547566	252.43982991048827	252.0213084944754	252.5858839526719	252.18389527927314	254.31020357852287	254.01539120781015
0	381	269.9124019151673	269.6793315423759	269.880903705769	269.6438014560482	271.0986338756066	270.8647255779917	269.394424913978	269.15151563933125	267.1412597993862	266.77301036606394	272.22808131797717	271.99748836200206	270.2289664941906	270.0007828502851	267.751151419719	267.5248474747858	270.8367925813511	270.61814625907755	272.43624716354896	272.21793913010305
0	382	274.48313670364	273.8415023255387	281.6306575350567	280.56653356518774	275.0541733899325	274.2925775962609	281.4225821280099	280.34560033124086	282.41573250379133	281.4407704312511	275.4673994432539	274.5670219326419	280.49711409044795	279.74640453948035	281.9434290475547	280.9505679563812	273.66422375225375	273.1546507544141	283.4236931535329	283.09933872115556
0	383	252.73465223571017	252.52733012325166	252.8274490815701	252.55191450344415	253.4338636308551	253.21364387355774	252.0352984746029	251.29582658498134	252.55104946188536	252.26232409747826	252.4568929756545	252.18946413797804	253.9995147086208	253.75485106960093	252.34924814765625	251.9002078883941	252.8898307127289	252.68354352804295	252.42632148558937	252.13035699235078
0	384	283.4417481978723	267.169518035647	280.7872107691312	264.83805763458696	283.6651898103389	265.5713434123561	282.8707652464502	266.767199058998	281.1777915191335	266.9024107850288	283.41438033227564	267.0291676675017	283.16633038244913	266.41395910366265	283.0755419027933	265.0408290148759	278.0719936684487	270.85103686841285	283.7909965742885	265.537274229158
0	385	277.8140099227343	277.0803951181573	280.54447604028456	279.60132422294754	282.80845745983237	282.22298668408234	281.88254136477866	280.9585447744157	281.09748162698776	280.1503948391832	280.9766598766947	279.9666384820864	275.20524313401063	274.49491885107386	278.09455312112146	277.34969518573416	282.22646634664306	281.47697054736153	273.6237277228384	273.19505021089464
0	386	282.74602038931397	272.6019062962671	282.69123764376326	275.40190059086643	282.9863134354566	276.0911723762143	282.4042351198991	273.57655997840476	283.00798275221797	278.23502648993275	281.2755133506992	274.2333986772992	283.224719754775	275.4586146109644	281.71330768532175	273.9976524632841	279.6817264471785	274.2711308015782	281.4755345842468	272.5672645845452
0	387	287.7360081742463	284.07351241966535	291.68428054544677	287.72793792271955	291.2123971462248	282.45690716532977	290.00940650304256	282.4260433049984	287.4012794888463	284.8789180854578	290.5952731729969	282.086552084291	288.9397867799194	285.1164144098121	288.8003709048354	285.26394036373387	286.0809432584281	281.9873860728638	288.85653515654633	284.5796828890594
0	388	254.03377738223548	252.7922577583589	253.1844012489149	251.997887421736	254.8688163417569	252.9621443973416	253.06172617894214	252.67041457589136	254.20453246487966	251.60593958647974	254.21309811407727	253.4662735623599	254.99042382155017	251.34969852750052	254.09973817683783	252.11960907405856	253.3510322876782	252.93703814597097	254.06485082512887	251.4071617827662
0	389	252.74825175500158	252.54023039479733	253.23038019142592	253.01557324798745	252.63539752465508	252.3851874461018	252.39912553759717	252.04529244762148	252.7811753350104	252.55391902050008	252.88383544512146	252.67547861755634	253.76210277376725	253.54367869199083	253.4596546950437	253.2623276105171	252.1347680267684	251.3520026137492	253.01088366663924	252.827666928254
0	390	254.81776145364486	249.94021865117415	254.3385574038935	251.84527706384407	254.71931406442624	251.34425255086146	254.31057527311427	251.11175560257868	253.92449080435608	251.73576031045147	254.3008979056217	251.89952838565605	254.4314946227446	252.2000798402894	254.39186981019128	250.57844167654653	254.3659759970067	250.81762176675537	254.00128690542593	251.4985317332292
0	391	273.5056690227898	252.32854527291855	273.5077094910409	251.19700191980456	273.5660099712936	251.76264229725874	273.464305843969	251.50876081121507	273.4813781889315	252.41721693123918	273.370351693211	252.60232973398806	273.35828607606	251.2200781589356	273.5354728846919	251.88216713280605	273.5647879025438	253.9092494244557	273.4031554042426	252.8967313147201
0	392	274.0935865254111	0.0	274.035360003573	0.0	274.079462286711	0.0	274.12995282426675	0.0	274.5790288493689	0.0	273.89032640953997	0.0	274.31125839494587	0.0	274.1577254781109	0.0	274.2179019705939	0.0	273.871438912256	0.0
0	393	255.7291323438392	255.23450713629043	255.4339965224964	254.8229240760102	256.7677340319279	256.1837333113178	256.61152777100443	256.0487746916672	254.47553882398654	254.16060643212597	255.1719804220371	254.70391504663223	257.42046024437246	256.82311396833865	257.1294216312126	256.5168197198422	255.1240780505314	254.5913935551	256.4116321757725	255.872469506314
0	394	290.37318176512935	283.50924133398615	291.76919029750206	286.82434540619977	291.1819564077916	285.72872243422506	287.3051676381151	285.00503889139424	286.9428992563509	285.74080710940603	289.97474373462455	287.5254902400471	287.55892734916455	282.2235493016046	288.2882639246625	287.930001672594	291.7008063339727	285.97817216379974	286.327499241831	282.4505653901237
0	395	272.3818115529298	272.1363554129022	269.467782823479	269.2315658794227	269.78786867461673	269.56547889887685	268.6111323745661	268.37219575089676	267.36295230300504	267.0896763981653	273.05600498865726	272.70502309442554	269.2080764835275	268.9806228578892	267.6942810475983	267.47715834870485	270.27211493524845	270.04964573249373	272.97537093733735	272.60842960071807
0	396	274.2155320785199	263.28399639678884	272.67281804521883	262.85017546486546	274.239011282896	263.0588777077843	274.03955426623975	263.48997289509606	272.3948351442382	262.38705170613025	273.14851379411596	263.1575203704544	274.1487151549963	262.49135925565594	274.34657696344146	262.8932512898111	274.088635346386	262.5978711126392	273.00584340942146	263.37030941950496
0	397	298.88496043008666	292.86710628322714	299.3698119265368	292.3612584812421	296.06609227152325	294.50413171388595	298.30742503976654	293.07238173655406	297.8900775717139	294.33875320481843	297.8670402617579	294.113602557666	298.05855564073306	292.9438205208826	299.0594024195128	292.4988100251228	297.47746995350815	293.12208049518915	298.8151715139634	293.0381723254178
0	398	252.1474520857728	251.59510193567553	253.62561746448668	253.40543514094344	253.64350054345013	253.41917564113257	252.23037915659552	251.63459423135026	252.8481351125821	252.63485963248084	253.35456957370792	253.12403885307864	252.81467628398119	252.6156528832453	252.47111496654804	252.20083390389613	252.49426213540278	252.1283152496738	252.23803645983438	251.8219184008975
0	399	269.42237376977744	269.1937913496246	268.56562282231664	268.32951553496315	267.7584148085025	267.5030258296869	272.3426546261814	272.08870056035175	272.583929393195	272.3182012136435	271.06841049076615	270.8423044461425	271.1632273093174	270.9128052624572	269.53007818201013	269.30073277914994	272.88615346951417	272.50023160622226	271.64683436345445	271.41710919921707
0	400	271.2814165907949	271.06251018354425	271.962372884212	271.7379543362635	268.7604220686599	268.5304161739271	267.5285482765898	267.2652139940795	270.8500981547235	270.625484043204	272.99635457975484	272.6634834874324	267.6299452271596	267.3932829980049	271.58558200975114	271.36632721121185	270.3834991335125	270.1550471428948	272.14854476808057	271.92552580904834
0	401	267.7763940132488	267.5486151851309	268.44465888111495	268.21318856486204	272.18854524129347	271.9518065129608	272.1095556208754	271.84559576561117	267.0614346247869	266.6462990181831	267.0320031141524	266.60901946782496	272.7753049491128	272.45096399043746	267.967309725997	267.75724782417655	268.04525035123214	267.8159417270537	269.21373668325606	268.98378030909134
0	402	253.7444320594042	251.79517456982583	254.33965204594614	251.6196003587246	254.69889489438728	251.2622767239475	254.59251973494978	252.49705039909753	253.9177560413742	252.0266304657688	254.30070086029062	251.79551970896358	254.51369222485874	251.8400383333044	254.30440156071126	252.33567265367344	254.4187221528672	251.44451494963553	253.02887877111533	251.38172853223102
0	403	253.3049480063309	253.10560944245353	253.3463908841228	253.11992516246116	254.28568278237924	253.90337057661918	252.32975902326586	251.92659404513222	253.93736009150237	253.67723411872439	254.30316409915108	253.9631783673914	254.31476890373833	253.99864866014036	254.20788754931743	253.96248485491066	254.08384406772217	253.81729169373466	253.27258961427893	253.0903329496188
0	404	291.2856668939167	280.6068983253396	291.8194063271521	280.44817395007755	290.38168375016977	280.689336402993	288.8908748077947	282.18106782750897	291.5309957091378	280.8755183975675	291.60310470344035	281.3768171697895	291.30614735499273	280.572581889922	291.7800277188348	283.8312681274531	292.58191303403987	280.6961005756398	291.3037682740711	282.1679880852944
0	405	253.33154157796238	253.1434757634731	252.52560654169028	252.25918761057915	253.14511205572356	252.93133727514558	253.90471937363918	253.6818105028144	253.3247481748406	253.11872741582522	252.3871162658935	252.10437663987855	252.02676599754238	251.38386715836538	253.76765800623113	253.57505079294197	254.3225755602668	254.01195748017653	253.16944352760197	252.98731057140947
0	406	255.35334015489505	252.0242600555676	253.38971042725547	251.66725106429533	255.52145425261853	251.0774939277186	254.5328627747846	251.13636679440484	254.07584429204516	252.04900644480614	254.70658332933218	251.7074051361126	254.08650727987018	250.79639824197724	254.53334791812333	253.36252468075986	254.985842798252	251.60591450325012	255.1840530429067	252.47662532320086
0	407	268.12791692031857	267.9024435764282	269.59193377765115	269.36240963985654	272.33606361020844	272.09022865696676	269.7119799533567	269.47716882290916	267.019132731083	266.63522313338035	272.49347112573065	272.26519583879053	269.3411416492873	269.10376330204525	271.5266196267518	271.30116578035495	270.39427723690665	270.17271277030665	272.174632990456	271.95803524500894
0	408	255.38309478634815	254.8966266612806	260.11470380539413	258.89514855832914	257.25926172557905	256.6373673610166	256.07928876192983	255.51106179558712	254.44772835782868	254.15106166007365	256.03235590526737	255.38760418481445	256.68531369276013	256.04458317542293	258.9880871103264	258.22130833015257	256.0997462385344	255.55865748028637	254.75664085449293	254.34379675572893
0	409	269.2210792078189	268.9900172131584	269.48675071173096	269.24821610586326	268.9880551929925	268.76192132112845	267.9750071676271	267.73542179575225	269.96442150350083	269.7453969708279	269.11500259371616	268.8732443219337	271.4033224332959	271.17131725811726	272.0037690836158	271.7775984295321	267.6157349424727	267.3664446168907	268.4301145094839	268.21674857678016
0	410	290.96783356263415	268.9352421497001	291.3030672655846	266.3087374525633	291.29278182478924	270.59974468571204	291.2955235972194	267.04868568366106	291.26654880829665	267.6733934144423	291.15659974971146	268.4352108182613	291.1931006862239	271.48251678633983	291.24330860395094	267.9658635117375	290.88689638791317	270.71271949543893	291.1674576052733	267.05286251096163
0	411	274.74245076450654	251.37019299198516	274.1804609862378	251.53486068508312	279.0770723361384	250.86620510488646	277.2748842233651	250.98318951111125	277.62223121430026	251.1688595119559	280.12059405231594	251.29549040186407	274.8660046396069	251.30692928024553	279.3333595721192	251.12459102372028	277.6488086983541	250.61713095230803	283.17776743129645	250.9984040413592
0	412	252.41935566096262	252.09432336006194	254.08502650447585	253.83260808547703	253.63173864858217	253.4038891515048	252.0773327467802	251.32720463745272	253.28098170034502	253.06882425481962	252.51288473328123	252.24546292094095	253.44676002002328	253.22652495358668	252.85292064953669	252.65641996480886	253.68941431532798	253.4748706191626	253.07517709933427	252.89491011178498
0	413	277.2944701846103	276.58476777559866	274.0512679125883	273.4658630812647	282.8983322673181	282.3198405060213	273.81001671582436	273.2683279611063	276.73140187779774	275.9329217418209	274.5127342105589	273.8682890768466	282.0935138337998	281.19560025041187	283.1359643958868	282.6827847882187	275.44230838585577	274.6262042033529	283.52094387561374	283.2311781397112
0	414	255.5121635841517	255.0043754085389	256.6363266754508	255.98130691651028	254.51036556038605	254.17088060186725	256.02376483546425	255.48503422718625	255.55766446453276	254.92053951246982	256.13239377213375	255.43829958827803	258.3338070113035	257.59239983877154	255.57433722296417	254.91424515850255	260.1462929280906	259.14128409174157	258.2594514440839	257.6852193101149
0	415	254.44029936635442	251.88638713581346	254.15797483678926	250.88000706289347	254.42356370802952	251.1483719610326	254.19973934037625	250.9970072475014	253.87656423499482	251.92252658635684	253.86410680374212	252.61789183243906	254.28818329439824	251.5970702139841	254.6404051609474	251.0980980143263	254.77666129096735	250.78287763548352	254.53426235189414	251.95107933170215
0	416	283.451708536146	274.69913853255326	282.3445308471983	273.01140412050177	283.57436136572255	273.86531732281725	282.7941698969075	273.9054274844509	283.4916822326844	273.1260268696066	282.60790567104846	272.83353533962617	283.48817375847074	273.5478353589841	282.62374516062624	274.5293786376352	283.60164470976446	273.34397105430764	283.19267870941076	273.4918710727519
0	417	275.0077530321226	266.2167857095417	274.55259586742574	268.13625754348783	274.7012382702893	266.71738469220037	272.89852364267045	265.64457113521786	275.8780789039408	265.2014860216137	274.824882902921	266.190092251506	272.4506371163136	266.64722125305605	273.919170902147	267.562173922608	273.4326599930303	268.5841141904899	275.03716914921614	264.99289545119694
0	418	270.5392317164219	260.2938371992485	270.55875805168125	260.08819193375626	270.4681266218509	259.7956679440923	269.58127412085275	259.7953211195504	270.3807826768903	259.79136055797676	270.73786546395837	260.09005220696315	270.3742312916665	259.9392894244363	270.72454744800064	260.0937166004105	270.3237516133657	259.9202817796312	270.25804848120674	259.8590850288327
0	419	253.66627951566196	253.45315963243704	253.30161609247972	253.09594958697326	252.8629213231059	252.6189685393879	252.2530207843718	251.74775778612778	253.36732541279582	253.16167384057732	254.09653625117048	253.8027882026825	253.57542502612412	253.35879030321388	252.7199068962392	252.5051522442999	253.87302383645388	253.63587637865314	252.80650893214676	252.62180538316267
0	420	295.739031006757	268.3431189752133	299.5871006156005	266.8412327291807	295.95765806985764	268.04426139374453	295.4330266019179	264.5472666378443	298.5032076774211	265.74432166087587	296.0825968275732	269.29330465790144	298.51777467459635	267.45833544363944	295.556341339687	266.8842882112815	298.51188912499555	267.5138548730193	299.5475453103632	266.96503384576744
0	421	283.4337632052072	273.67341719212146	283.23988541889815	273.55726287993537	282.6754805664564	272.9007127821056	283.4954084925519	273.4220630193	283.38600640216356	273.0455234759939	283.5179408187708	273.4107063574246	283.1570853253136	273.3242227084578	283.1926098968057	272.89757144473674	283.527425685232	272.91701783616156	283.5486063664161	274.4740951955745
0	422	281.6634074450877	264.2382817666199	280.4938560155311	268.00892691799413	280.6655825753528	269.43351071209923	280.16074780572256	268.8833062603497	280.9267414302474	264.0821439235454	280.61750685707995	266.4089322765934	276.1306009999915	266.3760951098129	283.6245015248935	270.12600346930685	276.1897753514036	263.1853655139495	279.20635822236034	265.13144903822945
0	423	240.8341992212772	240.51482653968432	241.10207985737452	240.78655983527253	241.8205858742615	241.52129781077417	238.37456578794635	238.0751379841901	240.6955620763136	240.3337019240713	241.29120977354054	240.9366230390878	241.59567905036505	241.29162774955427	238.1525871077481	237.84659832375476	240.88048363666886	240.48162107903133	239.66800610969474	239.318311198362
0	424	297.03838935648776	275.21033657098997	297.6643773882367	272.0161755859991	297.2043427528689	279.1835530217187	297.15088520891493	274.30586177784045	295.5665222596719	278.37465524285994	297.5803942994523	275.7190086197605	295.9224889229121	278.5896376709974	295.51636031446645	277.79593368357587	296.0739820479786	275.5929275048095	295.6660204296783	275.3799345142689
0	425	262.23739636346414	259.3420521038366	264.3306108862164	262.23264583679344	263.4030294515427	259.85811296452175	264.54240343623553	260.37392158684474	262.8411032585491	259.4204391564335	263.0312603714562	261.9356249128981	264.65350608615597	259.8949545271955	264.004107920591	261.3773311424857	264.5178354137021	259.48939246101963	264.38502200947806	262.713645478324
0	426	242.32124403703506	236.3885989524335	242.116024817189	237.48736295445468	239.60334666589546	236.89320843243823	242.45798300981548	236.98067230597732	241.8408008337769	236.40061384881736	242.24392765324507	236.61838534847013	240.40759837860446	237.6587889343581	241.82826627820796	236.4374725313501	241.8853979596452	237.89178033916755	241.86126701785443	236.76213924055048
0	427	254.195093210484	252.06725320163417	254.4638911700191	251.49318963843277	254.2155107670798	252.09755500853248	255.0777382322996	250.99248295188988	254.66699054128495	251.37773991197497	254.3626927940048	251.93993780340455	254.4705337914603	251.97055266137252	253.9334282865548	251.84966596395253	254.03240279640428	250.69835719451893	253.99680982486086	252.4222078339622
0	428	279.64665515558556	278.91676768086114	275.0419462798322	274.31644034939944	281.72273582155424	280.6553530379292	281.3321995679771	280.3135704291702	280.1222448697931	279.16155986505254	282.18370326038325	281.5495590320407	274.19992005689016	273.56872426021414	277.73196246214394	276.8799419957465	277.1824419568691	276.40074639828447	273.31017115554846	272.95465270916594
0	429	255.50398408165418	254.96392903266212	255.21693467274363	254.5733730296842	255.98302809723623	255.34716936409734	260.2393398852472	259.17070581694	255.413454699419	254.77738848481573	258.1884383889648	257.40973763850735	254.52775935147355	254.1693137252311	254.92258285695442	254.40318840374738	258.35335598298497	257.74032621013663	255.9794781064203	255.40935710416363
0	430	233.2588903152654	206.96581167578705	235.5535663298434	209.95870884295542	234.78304804468024	209.33077215949243	237.8081279746942	210.82487654374378	236.9657695114444	207.45939583181556	233.15520869528478	206.72263224933124	234.47761377427216	211.48495323861854	233.55119648241435	209.50709510351655	232.55340575653983	207.86397237429023	235.537554155797	208.61257311575525
0	431	240.37197420726358	237.2896186321156	240.17391115595544	236.3467768434638	242.03392043359494	237.91054774364875	242.019431392545	236.39308728973327	241.92030450138907	236.98437628264594	241.4367728649221	236.57448911388764	242.0827795595064	237.5202289900925	240.9728704063496	237.2177232476495	242.0473954538726	238.45775921302786	242.57766007313717	238.0176802735269
0	432	224.35276690510477	208.44089382392076	225.48390134828344	207.62991153200502	224.26584118851335	208.13457238688218	228.204231554559	207.93809402590549	227.68169044220141	208.30743314461267	228.34606786023363	209.19113535980438	226.73812993388665	214.9049699658238	226.9427384706396	208.67665199753444	228.04991404449606	208.21349406602545	228.25116972388108	208.17438013167958
0	433	289.7617271003466	276.5035121498106	286.1807564511746	274.3773941274575	291.9954044670878	272.72351691231574	288.99681929027355	275.14958193606833	285.80387952315	277.23612244052225	286.3912287430024	275.13776267336164	291.0109167302106	273.1006560589897	288.2220823192373	279.96662957379885	284.7443669963053	274.40788308183096	291.13151087426684	272.91524134154116
0	434	259.44519660086087	258.6510331494777	256.8788094684724	256.29349353866724	256.8991610316964	256.262511699862	254.34851152426353	254.11906600764027	258.6285453552932	257.87229140036123	255.88790843333268	255.32008578162998	256.6937196294852	256.1167266372783	256.2769617738727	255.6210932842193	259.9716256388823	258.9435315102787	256.83868417287204	256.32760394093503
0	435	230.61579018031716	229.50658387806953	228.63537609554245	227.65221167034164	234.15903108560067	233.16424777354868	228.4756810228571	227.50000828474782	232.80579700352592	231.8107820493292	228.73449102903655	227.8704991702348	231.61153892601774	230.54772663861124	236.11643941916677	235.13669701879545	233.76650544943212	232.60535869421415	235.63542733131302	234.7595556946663
0	436	234.61245180412897	233.67752677345393	231.2068360365303	230.1772038475194	228.34128426731021	227.39502788979607	235.75019024531116	234.8766946348184	236.1645629865917	235.4927054268751	228.47507875815893	227.63596541060375	234.1811438439346	233.20242066314577	231.81104287800633	230.859569069983	231.4141052687657	230.39764973226272	228.23182645756253	227.07676603150884
0	437	234.47761642531486	233.5637738331283	234.98512669442735	234.05065366413857	229.53517298031701	228.64994146303596	236.9824258345558	236.5803482194423	232.37730974690902	231.32010689689295	234.51602708962378	233.37704622464506	227.95689118083388	226.95696480518689	235.92053805026654	235.02500993102424	233.31191303837795	232.2563360111663	229.7278968789849	228.8192816872757
0	438	239.5507158627092	239.22922892221118	242.1785367138122	241.8284673523483	237.40176561204004	236.97489930115964	239.18799174907065	238.7976434356805	239.87533314155948	239.54765436236994	237.43567703954687	237.00903134860457	239.8387299481885	239.41057713530247	240.61226713890494	240.2967298780726	240.46525765081597	240.1286327163071	240.96693573443878	240.66846715228917
0	439	242.12143511979355	241.78634827748817	241.12157676485975	240.78859276325875	238.8339657698615	238.45761102849016	238.81742511805132	238.38789155063716	241.14151563355958	240.82043275118227	238.06727189684833	237.69970687135256	238.12610416412866	237.800230467704	241.17241694396765	240.84512198082663	237.66703327857675	237.31652466516877	241.8601814661024	241.55385264915134
0	440	280.90138568036633	277.81701897038226	282.5613829234554	274.46816192181524	283.6600666205333	277.75573856326247	277.11221264247587	273.9580634372746	282.9334850582202	272.72161726343785	282.88983731005396	273.39231085454105	281.054083374444	275.2369858746094	282.659915584165	277.827402490374	283.86093362602224	273.50123224863336	280.0817397932307	274.42881438073357
0	441	248.52106411871208	208.22693218097012	249.68537455336084	199.4584536092533	243.03772028928552	209.90475371814628	246.21181798180442	208.3841106007182	250.14298666676467	207.4986539296468	246.8733493279	207.1218856677639	244.01639352073437	209.04439704953737	244.00853165646544	208.72320027983693	249.3991220222051	208.8932556438143	249.12790032111604	207.48934492773404
0	442	242.45325055218143	236.31675397182153	240.27672752706815	238.91707385535278	240.4110803101925	236.75403525916136	240.3307561339302	238.2266627492348	241.46586719929778	237.8551291270412	240.91493512488523	236.53417970422618	241.43712540271815	236.381951849649	242.95959127298295	238.132217581482	239.02370847761347	237.36777304978997	242.58744307436996	231.62923203438464
0	443	226.32898770993293	191.8422989146384	213.10297666622446	210.012519518608	222.72179695965116	214.09453914760033	218.35644858251834	211.11029824395882	222.93157030032313	211.8919167994494	228.01597093515693	208.8147574633127	224.64390192298137	209.0383756418865	220.60402956304637	209.19269093278885	223.57969100105282	208.48570956619207	223.24361789128068	209.07370477464323
0	444	272.91955439134506	272.5799485948741	272.7858036823512	272.4659042536056	271.9964465362941	271.7701787228175	267.3218945447855	266.97085640012904	272.83350077740215	272.49470133830727	271.52101237334506	271.2892257646784	272.231259693082	271.9844606816812	273.22483186537596	272.69430919226585	271.7932967802055	271.58422572959256	268.5970292996597	268.3563669334307
0	445	281.43252914097894	258.40334261101407	281.9539305198049	255.27014407082913	281.2764440150076	254.0402916507609	283.3916772612902	258.7422469519209	281.4064551383827	257.7802987401512	281.82279540707316	251.73331662636204	278.963499453078	254.56778582500007	283.4954809470367	258.4080909458301	279.66017887493024	258.94667518577745	281.0198759546626	258.31860551351576
0	446	256.7951843125458	256.2347468952011	255.9295415734386	255.26050640922455	253.83474954659758	253.56134731165386	252.99470257036666	252.795994131063	252.2317034649081	251.69944430508332	254.36694918844196	254.0995214128786	252.36837124851957	252.0011658972311	253.46815744144354	253.25700868173124	255.7000000820795	255.14857979816082	252.78015796721147	252.58099930342482
0	447	252.53400212664243	252.29378724381928	252.37867670632176	251.93445175738998	253.8708964383968	253.6220800145143	253.72754772741342	253.52412661135097	254.31215096259714	253.95615371653378	253.18296359404113	252.9687444872925	253.98324315847645	253.74404289680055	252.36630322196527	251.75496502257215	251.9991323147406	251.0722925609586	252.66967807713525	252.47539413903198
0	448	235.98149935163792	235.38296867785098	236.99741738529312	236.60990990257054	234.3945622286177	233.23735668073274	232.48338721724696	231.5748175896867	234.58087291917187	233.61737076830084	235.94989005983086	235.55443778088411	233.75785615329912	232.77891392542244	232.7207717340822	231.7578752457761	235.23010124155786	234.22867552216053	230.5854389997751	229.74471196906887
0	449	275.2568426582106	265.9651741281685	272.2481108089936	265.80148657340726	274.7940549193898	263.79417330457545	274.1635519806736	266.85228549752276	276.74952145153947	264.57547142552113	273.92682189903286	266.9841519545694	274.6343746688332	267.3508249602198	273.8063056274487	265.7804664051499	272.2328914475764	267.0157946294789	274.5825894998499	266.02153346648504
0	450	273.613104650295	266.8932948516983	274.36823728561114	265.7062313683586	273.8735203401779	265.8287085051285	274.2042831362404	266.0731882164128	274.25600331619785	266.31920506076176	273.81772836299007	266.38196723052675	273.0411216340823	266.29276843269196	273.6222088690371	267.31548841117944	273.6198084115828	266.81048672287864	273.3774781781553	266.9196335667454
0	451	297.66233084185404	297.39527816610223	296.7555919866945	296.4068933484628	297.7459410860726	297.4385346142807	294.5957997703718	294.171180012515	294.2910739784381	293.9141908130728	294.40142056930193	294.13121454698256	293.91136449331526	293.4024075986203	295.54606731412866	295.2651668530876	297.20247315123186	296.86880468926233	295.5850071260074	295.31025193410295
0	452	290.43084397095834	282.2860827305317	291.36869385396835	282.3668616491236	291.2165142695617	282.3697916103186	289.482231642456	282.3010581033413	291.07069265238056	283.0719613713463	289.69541367723184	283.1426765464954	290.6619810955217	282.56346628273667	289.8356233245843	283.5185876241496	291.45835958703674	282.67440775164647	291.20382009301164	283.3181522582985
0	453	290.47927303961154	254.0940313186322	290.9898336201465	258.0898517581004	290.9600304684724	258.7504360294168	290.9894367889649	257.8903007154716	290.9939515965971	254.67171321584632	290.8118811264879	255.67806010147578	291.1018337784208	255.80580515323774	290.90657870093287	255.12578228102046	291.00239511395006	256.12601683692526	290.8950152724523	258.4992820824303
0	454	260.42078484213306	252.02194434092257	260.2462480999031	252.0940374074348	257.87416789767224	251.06047080460968	260.7307241026745	251.5328782402694	260.14870340359454	251.70220139812508	260.77088940708904	251.47020320466657	259.9919336959996	251.5225309109899	259.21769070166266	252.0492336872322	257.2707377322571	250.8527032632407	260.94771721197617	251.17866578338197
0	455	271.7416757816147	254.39002386340493	274.81557674698576	253.59477823542346	272.7243983742241	252.88245961133563	268.7604855209578	255.1439963395945	268.2968837864633	254.35573742203934	270.1454020297018	254.2609141209124	272.00876636498873	253.7509588629124	274.5483512359466	253.96625015115444	274.6434156256615	254.1415196895921	274.6783073519963	253.5813708307446
0	456	299.1902049432263	294.78809397787427	298.46356811785176	292.5994699552611	297.7549282215632	293.31150702301613	298.54934333830346	295.12357277704535	297.0782538086849	292.97992580541904	295.49506842282585	293.2874233114238	298.89989519859574	294.8076694132802	299.1641087334578	292.4974796867802	298.2021927879692	293.5060132869593	297.54783054167535	292.8677927756072
0	457	208.53271067025568	182.57979158766568	207.91376870846338	201.78793554219635	208.86785780624962	188.91024262394072	207.82603832970878	185.24799072253046	208.0064859623267	197.1237914834962	207.36605743571513	189.483045226804	208.29037158981328	203.2611354774497	207.12205173429078	195.1621392227678	208.6907901858276	200.32682940461643	208.03378353393268	178.24191150030248
0	458	290.9752894545573	272.73384053803557	291.43870216186554	273.27084300561944	291.3580885025092	273.88184810528486	291.08652788822906	273.4801202567865	290.8075667730455	274.21184910017155	291.1073020323069	273.3628126273431	291.240383812979	273.2963696233522	291.3040573937339	272.86368677565827	291.32916121638425	274.89242664117097	290.92861275643287	273.44817029278727
0	459	252.97149430125475	252.76983084287886	252.47926685945828	252.13945289309402	252.89236850094503	252.6866987926446	252.39377517986915	252.05424902577	253.34591796020894	253.1388714711571	253.20122714444204	252.9915023642547	253.51907560671123	253.3174249086056	252.9841843699597	252.79022248151497	253.46353829483627	253.2644833149057	254.13811288096764	253.88332575208085
0	460	254.01930632837443	251.44688491753143	254.2693214619277	251.23467556843076	254.29135099577582	251.6611804533741	254.09297251301476	251.3470433937593	254.29364376694028	252.15293693358907	254.22758730868685	251.66941367420537	254.19958283905692	251.45422568655252	254.21428971567616	251.6419763579338	254.05505859617065	251.22083215899312	254.21971636599005	251.44173434744917
0	461	286.17020297218914	286.0856878257111	287.54943502312193	287.4631024374438	286.0649300980808	285.9754174036484	289.86521910470657	289.7324537239457	285.3777336627724	285.2913696171585	286.32481777802	286.24074791118085	287.7761487826054	287.68739639452343	289.076754434786	288.99887081046813	286.5594849526861	286.4691595901998	289.02376167914286	288.932512327613
0	462	282.5174612999302	276.4566749217335	281.8363787840888	276.90552094580534	282.91215052198766	275.6481439020946	282.1128755961779	274.77270448193974	281.28658911634506	276.1892597471601	278.49982127541625	274.26083341779366	282.69601431502275	275.35266861861345	275.12151532807053	272.8225505702794	278.44691349288314	272.09725904219687	283.1534679390715	276.47260444108935
0	463	288.6219274726195	288.5337302757451	285.21965833840204	285.13468018474833	288.2436038884536	288.15217769212063	285.89021613625766	285.80225594690074	288.7822031294432	288.69084135863784	284.15194793566206	284.0633265439633	287.9171214914988	287.8281157250392	283.6466472320606	283.32002890278557	283.8536289172113	283.74594368517563	289.31302831389695	289.22557009360975
0	464	264.5681710832393	236.2534578822275	264.46278637896256	233.47891286585588	264.08458402399344	232.6988622030325	264.07943316570794	227.41542102502572	264.75288124344166	230.91913074823833	264.7769422201554	234.07069784481766	264.72917685386864	226.89845742012469	264.75404672896127	232.76704278678676	264.4950747717305	232.74946837791526	265.03665765686145	226.14231716255443
0	465	251.42954853366092	250.54408773267176	251.6610207635165	250.51536773567014	248.09219730924622	247.31403418077878	249.7728952369534	248.20006868823512	250.2394985926446	248.51008246679112	250.46565943084238	249.0524802280667	250.18614959446867	248.73757017295563	247.84931529839432	247.43524347759848	251.65500217376885	250.17722693550098	248.36371235414478	247.30533262459318
0	466	253.67032659465963	252.28697046729255	252.5752794709371	251.84501885255287	252.63631007980072	251.82809685006495	254.99085188593486	251.16934224913882	255.10827453847952	251.09987501663633	254.23595195645353	250.86203516330647	253.96983546104315	251.2397733405672	252.6939655856648	251.3579109876755	254.2732476252074	253.14092816350606	253.51719499976895	252.5875862459812
0	467	253.95740061330633	253.7200370692771	253.1826659452417	252.95722815205067	253.60115437690945	253.3887148947494	253.00084510957683	252.75710642669236	252.5734993151237	252.2650301079809	252.28561524514973	251.8222683112376	251.98814143305304	251.41973059142975	253.3209017838564	253.13232382641732	252.49337364570002	252.2363334191015	252.00898836448815	251.45172477904865
0	468	287.7243141918104	287.6402983475411	290.7503726429398	289.93763236293887	286.7763610675136	286.6811657277198	284.3110540851091	284.22131956299745	287.9623217747523	287.87784143902144	284.1631238762162	284.08380619186113	286.8317542903211	286.74405211376455	283.72573601678585	283.53835519420755	286.58975057027226	286.5052078558773	283.59774677155	283.10204849880654
0	469	253.61796107464622	253.4021182702396	254.09014080425715	253.81579347243752	253.5061479762637	253.28421082125595	252.73271878503937	252.52604074705474	252.43368899057236	252.14513964473198	253.22266662803472	252.9950829422415	254.21165618479762	253.925239203397	252.5043800982916	252.1890772759344	252.74505630415294	252.5229487862649	254.0719541648984	253.8185465256253
0	470	253.47278507086745	253.27412266761613	252.44151785895625	252.0415388146287	252.60261764639708	252.25389819879385	253.14558572145455	252.95095675394856	253.24312155141277	253.03913272462643	253.85970441396162	253.58786199461053	252.26027433888137	251.7256329615237	252.99677997078123	252.72487163803527	253.78732859865778	253.55806488698624	252.31128702531817	251.86854660508092
0	471	241.2623355136448	237.94014891103734	240.80395035743362	237.61474187544263	239.66963684766742	236.07759980693197	241.55282939724444	235.9523015055028	242.02594533187522	238.32292918498393	238.80357235260374	237.37747513053793	243.43730553882742	237.71490145541105	239.58844779005184	237.0587059241927	237.76366502504675	236.89842240714654	240.71013459417802	237.60898371756448
0	472	204.7823397211793	192.71142105504208	208.46940130921064	207.76542281790665	204.840394348088	201.9440266931481	207.18020176359843	206.4597825632492	205.0059233963164	194.53375886139077	208.20183008621152	207.7200845970745	204.91591307902783	195.22869925637252	206.77149710021882	205.97929566759413	204.74409865825433	201.31471538340008	206.92948016771106	206.3786440089728
0	473	227.29431873407935	184.54435313453553	225.29583086324618	208.6427181929238	224.99407465849848	209.58937523074033	227.37647883775105	209.39236941395228	225.40497972275563	208.184249841896	223.52621945175378	211.85766024897652	218.49651336343965	208.60426981243336	222.71817733457408	207.77647313951036	225.19966907067462	215.32566666864622	224.78888329430973	208.35605028507825
0	474	275.1882180328886	268.44751571983096	271.98784829062555	264.97683904484416	275.09790273533514	268.462856352862	275.66146648283774	264.2051237358889	272.31141223117777	264.79695424594536	272.9170372745003	266.0626145587394	274.1583276410694	265.8135288757941	270.34406886225725	266.2754302158084	274.83213306049356	264.95289268218244	275.2671804641997	266.67978228017415
0	475	297.71177264782165	297.41880850262925	295.1847098574677	294.77881927808727	294.4398286458497	294.03194698864473	298.8514037308245	298.5642668455704	295.4169153902652	295.1306369868107	295.1242894270655	294.86563655994826	296.5826015668074	296.2788738061386	296.78779325770313	296.5155461886323	295.05425515586654	294.6121158993377	294.2504454079392	293.95627489793685
0	476	241.9675389413091	238.689332915666	242.3864798019118	236.3447274364351	240.6313877338333	237.05738690007345	240.79397757809002	236.18184204587877	240.13120971957449	236.4195892475253	241.61588092029925	239.16272012555632	240.57110954492774	237.84045660362602	241.9368777558706	236.03703627271688	241.34519397351067	237.5194502164491	241.784200857778	237.7277408427286
0	477	258.9850035593649	258.31350679743156	256.5991458779407	255.97870134562805	254.4125182517642	254.09026391684247	256.1203997650921	255.54303944719632	254.80952218374105	254.42949948427366	256.1906483181253	255.5305128417911	256.67591731772967	256.0662939100866	254.4046888967368	254.14299695243045	260.3581756661121	259.2053714121217	255.00063203257557	254.48408577372723
0	478	246.40041357724465	245.78450850445972	245.7401598796003	245.24479299903115	245.4312651662024	245.00031785190555	248.16708523469066	246.68038825250605	245.44304301645542	244.93579392293853	245.95562547528996	245.4504685159294	246.32480448049995	245.7819271221403	246.36309247021484	245.90781388067438	246.35483881962898	245.8821718490132	248.00301568580662	246.46998808909757
0	479	266.84680954054176	252.96486875750756	266.98803229273346	251.45364518985372	268.4935342280752	251.6954846195566	267.2313143225436	251.7101202665148	267.6916190906707	251.84165398526537	266.2128581849749	252.3445814089522	266.34708068704515	251.2509494085104	266.4981652710038	250.94543286944793	267.33100115563434	253.31165281467713	267.7188032661852	250.89019439526334
0	480	264.4136028197826	254.34887966594286	265.1070158417028	254.72029519593283	263.3017047156606	257.37078686355125	264.41366298504715	256.1619682874484	264.0092649849484	255.28077120382312	263.8738827069046	257.2001932068845	263.22836701355703	255.5279307389989	263.64389233817303	253.86048537264392	261.946566225025	256.6288815663615	262.2099726588478	254.54874843740106
0	481	269.59549372230595	257.3769936103699	269.2176496387924	253.84778223683784	270.4885026682067	256.56361051334784	271.48302639590423	256.01606468816294	274.3752529329592	256.89885476605986	272.00768962315493	255.46504254088939	273.8885046713528	254.75225404648074	272.85795027761395	257.45711464812365	272.88228645154425	257.57809719926917	270.65157703898603	253.99914029903476
0	482	246.02794271734535	226.84726450935167	245.83331272396558	226.71977889133854	245.71965046100232	226.95358196970156	245.36393434077243	227.20686496304558	245.76549108679882	225.628103069052	245.8896961135813	227.10177522517762	245.79743443469422	225.6386071815748	245.5634131897475	224.7053540056415	246.1004880220103	225.90747528447892	245.88608759066446	226.28678358972985
0	483	242.10877500182306	236.78427972788563	242.1019052583363	237.43254396330565	242.08437688759906	237.0796018713817	242.2155397185938	236.66013420949446	242.04020227194803	236.93577748385917	241.4291030726505	236.54137709926357	242.06677813044007	236.5123152388009	241.9641045132868	237.0423102104226	242.204685418816	237.83865285639615	242.158791810617	237.1903286259012
0	484	262.78199807487687	261.54480798037827	260.9152484817135	259.88061387779476	261.7803673603592	260.5751198753688	260.3601897660825	259.4966415309574	261.0088843835423	259.90405053811327	263.75112578462785	262.61744654337235	261.1655396366851	260.13537878133735	260.40790276531243	259.43583730810957	264.3135236747646	263.3491268324583	263.6899075248943	262.50183327900277
0	485	286.78492977010836	278.52020200377865	286.8220201209102	278.0275852038337	286.0246136140446	275.0893408595986	286.19507757431234	274.698731666707	286.89978078973917	273.726339016806	289.907068088057	276.5482064369836	285.37226921346274	271.7692712398635	286.7915953629996	274.1163357797492	286.80183345084174	275.0929722378022	290.0495378217764	278.3865585812522
0	486	242.30556819828288	237.98469820607477	242.02908653761145	236.3322450534133	240.67601482369204	236.74633068275875	242.204060319914	236.45164477133494	242.36897615524842	237.7555506352294	242.12858988937592	237.32929638167428	240.5563018637723	236.9384435651633	241.78501165227888	237.7163445457646	241.65556418708098	237.03724682026694	242.40474996606045	236.50132214583414
0	487	241.20844131519542	237.09225271383713	240.95659206335986	237.80204167999045	241.42767512447676	238.12316069208563	241.39991987419944	237.43637592419753	241.8854364818172	236.32090206818762	240.53032347980547	238.04730905872725	241.18105856585393	236.1939439097473	242.7131895066485	237.11498754169975	241.6148684079901	236.8092053420354	241.08640508488702	238.26462322386334
0	488	280.42431788495117	266.5133324983174	278.87641494509063	271.74764673475636	282.730720773398	264.17783700487655	282.0581405128142	266.5312678709984	281.90249269597166	266.2408645530962	282.55380401038644	264.97475311707075	280.24227247115067	270.56401184607694	280.11280938004796	267.01956408245945	283.4432301297554	269.070316513662	279.52385148262624	265.91335265315195
0	489	279.84619891567894	268.6948303733347	284.0041870690594	269.1295545015812	282.62160154303956	263.92568809282335	282.53714576378854	267.1888638219525	282.2111587534463	268.49447913480094	278.3806178227175	269.3308359190214	279.31098853871373	265.44323142743974	282.67571792595226	265.031348820932	280.21558026622915	270.6107176224448	281.69302199645693	267.3472012623715
0	490	269.35482358428493	242.54087890274099	273.4816350188965	243.14075507747032	269.7798708820885	241.73707828441107	267.4238340521141	241.80113094748563	267.3331418128705	241.8365732528245	268.38797657924243	243.43690743190828	268.93483455040666	243.80107353650843	268.92417433425874	242.12867592623974	269.8632554200626	242.64409416999132	271.51623896473274	242.39686612163933
0	491	241.01883010493017	240.7281251357899	238.52117386815354	238.20771286360474	237.63724311070874	237.25151875193177	238.84147657057585	238.3969201737534	238.31346268323512	237.99611308022622	238.2441340620924	237.88702978683847	240.38627143071267	240.0867645151152	239.9323855623619	239.57376736579488	239.92687710266597	239.5873442179361	240.69511178700552	240.40438988334884
0	492	242.39970514353612	236.73934259064825	240.8973973864959	236.43783597571334	241.7862414803551	236.50571102196878	241.35227705204642	236.98509447175502	241.8374114609509	237.00787292762902	242.34933956241298	236.33700565931088	241.70918023128507	237.74850307264043	240.78943893653675	236.3244035689556	242.39725075769445	237.09727841923555	242.1953705281946	237.7971155541787
0	493	274.1256672689204	263.1261909447401	274.48195230905435	261.7414991468354	274.8150549145856	263.5033452825153	275.8976609963409	262.54030138336475	275.29491886721974	264.8671559128517	271.71214628208054	263.8314043708487	273.64747094654336	261.331682972501	273.8753324515491	262.4665414500027	273.0738890002797	261.8902451589462	275.1488236520643	263.896785204558
0	494	254.94388583565018	254.47608787742863	255.92321820188445	255.32890153740414	256.99060462216704	256.40893541782674	259.7797449331972	258.7785315510896	256.03849708768905	255.58693419925646	257.58600917424013	256.9845149544283	256.0634188871855	255.47549335999025	255.8069659475809	255.1514740188279	257.2643434124436	256.7010134753805	254.65591137695378	254.25324694895704
0	495	240.15097969052852	236.86811213422968	242.53204428614595	236.09479209681828	242.51769764620698	241.44215878297715	242.69295608144145	237.9126952024008	242.195536312555	237.02626138970075	241.41587504370924	238.31448147098635	240.79567777105495	237.86711910956402	243.08066223097237	238.3894094404047	239.99453298284462	237.76383776963323	242.68113056818598	235.7880219201079
0	496	274.4674701080298	229.29994206963997	275.28327752114546	230.61593569164282	276.4676269522972	232.31548501524412	273.63507434775244	232.75391100653204	279.5197206792337	229.66642033841714	273.7435794397402	234.1056442308595	277.81311786942854	228.85646757590288	280.83329699121674	234.61734300808885	276.88140515779446	227.59268001761373	283.067932891104	231.39616678294098
0	497	264.4535923597751	254.23771565899398	263.37119918322696	254.02988974481144	264.84477496225173	255.80125999605198	262.1294284615492	254.23448994745956	262.2662775323677	254.37419693295394	262.4388015112733	253.73960773957677	264.19049717921854	253.90638416325422	263.67674876731905	257.3135981920572	263.6211280823263	253.79439801912918	264.7704626942829	253.74550559413822
0	498	282.8404962153802	277.04030630563955	280.6952937179461	273.16187706012084	274.7896313474431	273.77004568109015	284.0252678585239	272.47570384643393	280.4752505673411	272.549638379381	282.42798985351124	272.89404627292356	283.5820611436358	277.96208850942213	282.815407721884	277.0012277747401	282.0665212122486	273.336863188958	275.21767349200707	273.17150012489657
0	499	273.49542550097055	266.57240031537634	272.89093443244667	266.5712237330996	273.5635256569327	266.54030667069935	273.27850381813425	266.44785102302006	273.1809338785532	266.6649113600445	273.24063408210316	267.0249020806352	272.8946906456425	266.5840019852943	273.26555305849325	266.6168049198327	273.57186612081233	266.5091680498095	273.38541646481525	266.6088891769623
0	500	279.59690038404347	275.4502521526187	280.93247122808583	276.73489249408306	284.0484364473539	271.95343036580346	281.89035304267003	276.39747416214004	283.0996741324906	271.29809876278915	273.8759647212892	273.04009981998456	277.1293083706945	274.42928487173407	283.70024826311044	274.75614546663456	277.96658802124307	272.9516093254689	283.00115840251107	278.1478146665333
0	501	261.39077720710367	260.3144475310915	261.7036039629416	260.4532589698017	260.17860114551223	259.36616495221995	263.8173243205502	262.6325841626437	261.40609502594555	260.2358232223052	263.50681436420325	262.2287323714518	264.57295801345197	263.55898323969217	264.40231008231507	263.56764162782855	262.47820193254614	261.2833227565325	260.40454769233526	259.4869803872002
0	502	212.57064503396668	210.66962168615112	220.67346468497615	219.1656959170355	222.2341525032215	220.64636808311928	227.13339222099648	226.26937104004168	223.93089020597856	222.5057547014012	224.2820976414337	222.97140884675366	217.41829140459154	216.1652273070046	221.36477087236025	220.0778429596054	209.68640263173	208.8342591813443	225.55063193182232	224.42838444318429
0	503	242.17468473777672	237.03063291253756	241.81921478039826	236.99298480289102	242.46113424228287	236.87519626580945	241.49740539318577	238.20928629038218	242.23500999770718	236.3663233017883	241.7663884984175	236.16269356318554	242.2509321247847	236.39918293491462	242.28397891755222	237.00940102947422	242.41733340195955	236.80811895594846	242.25483478957483	236.9247632968389
0	504	238.73710064014782	238.36735990178528	238.07311647817406	237.75559360245543	238.69430015427957	238.3290855912065	239.37164790034234	239.00900008083812	238.87563924864654	238.57231579555778	238.35877699984488	238.00921192476676	237.42031238608035	236.98123804581502	238.16528972195553	237.87520716598954	237.51020856808103	237.14654948315808	238.2383614116274	237.92372475320335
0	505	240.96543371160897	240.65658952921078	240.99729680281496	240.62515443974885	237.64897059579056	237.28789358152457	240.5523496864709	240.15561386016384	238.7482443557677	238.42705348829858	238.2344185972831	237.8829982731011	239.09662752312312	238.74124745062207	240.08583992781308	239.74250802672486	239.32300342163418	238.94693392434263	240.41060320491465	240.10044915388454
0	506	280.6719526312747	266.65581514993454	279.6853244116304	270.33874411110344	281.8143790596477	267.976728840043	279.30916981801744	267.19928246343846	282.9486765860275	267.5860963112947	281.13961088058954	270.49559317717507	283.18422340675886	265.6132919269146	282.3958837181489	269.4360180242529	282.431441191725	266.1900642868299	282.14081053067724	267.5664231728575
0	507	248.99237437189868	202.12510714817824	249.9073012274419	209.45290815849546	247.41434336277038	210.89466789249286	246.64990793135337	214.83172907043945	248.54668900514648	216.2874071718256	247.06487261401918	210.91479160778556	247.29370797111832	211.75139035430962	246.21827434098904	212.32697167425152	245.88039555904382	214.91103210556037	247.94966469779982	210.68515746268702
0	508	284.21444693486893	284.1358709003261	285.2240481703041	285.1442590675972	284.25858176283333	284.1733011826388	285.81424241427516	285.72300494844336	286.74265262343374	286.6554227703319	283.84541928284153	283.74814300372236	285.009947631577	284.9233484576379	287.5658349192019	287.4801353115664	286.5409751724927	286.44916167231224	290.7952839862209	290.0204094869287
0	509	271.42727109404257	271.2009070426538	269.11352591570295	268.88894332084783	271.56465830495273	271.3342524192352	268.6670766435772	268.44551076694285	267.85217843379115	267.62964571442257	271.42719418024353	271.1850481916928	271.22660731843166	270.9986953104566	268.23316450724315	268.02441224026416	269.02401494273994	268.8054070762727	271.5817565384429	271.33629137779326
0	510	286.5540133418394	253.07476950403222	288.64824540970744	252.29671932216206	285.5000019644597	252.16716910080368	284.46076500095586	250.50807224152052	291.29762632632895	252.06184383629804	285.14824909633614	250.91412805120888	291.9105002900565	251.04913038229057	292.2782561683019	253.07925128543596	288.02535409338003	251.76160717233535	287.31390124209423	252.85867186883917
0	511	241.0264297830113	240.72038996203815	237.5288060375047	237.1080813815792	237.53559914847048	237.1365902292798	239.84592190221895	239.51817734504135	239.9125299677335	239.54051208148238	238.08586291596063	237.75635034619452	240.73755672965234	240.4429581886077	241.19777612756783	240.8601389485466	238.9777696559018	238.5520963424184	238.60016894066905	238.19308955474554
0	512	228.4520216172663	209.2093116448055	228.7027854042338	208.28080838155046	228.76779503533263	211.0503894727957	227.12383027588268	214.09381886103023	224.75596667742138	211.97448639283004	215.96789047372505	208.86528409599774	221.14548917213907	208.94136815258227	224.5160710730354	208.59267116072033	229.1399549769166	211.24490815241904	223.90560867015856	208.10838773122558
0	513	253.1522086822473	252.96402870712157	253.79660017278343	253.56786514037358	252.03268395379655	251.3432351017108	253.29101852965096	253.09946305578637	252.6167821652114	252.36644750721572	252.81065154259502	252.6070524431554	252.97292457372768	252.7708316738828	253.7123947881035	253.50863380673616	253.48479979602322	253.2776862664485	252.72970850201025	252.54136710055715
0	514	264.53895323561494	262.5034854219577	262.54408093109987	258.76135165149674	264.0931979901344	261.1041693145263	264.7472421853635	261.13754209638574	263.3434921043521	259.2593720797812	263.5839109672705	261.1414505217001	262.82336817993234	259.9410199353329	262.3788886967719	259.88138886930875	261.2868441827816	259.3241952930133	263.2927398554508	259.636403208676
0	515	214.0236515955559	212.52026164946312	212.64823392600528	210.70053992099957	223.41638320381526	221.94390926291666	212.83601833975212	210.96790386149493	218.38256626755484	217.13209686547907	226.92847495263408	226.15594234594184	224.08240664474553	222.41187133594727	210.77545924407673	209.72257868876503	213.3837064782563	211.50399480930403	221.16435329694727	219.7529662241999
0	516	282.5644049801502	281.9215973348369	276.33365413082356	275.51252434629987	274.0734579179967	273.4561212986748	278.87956008737734	278.1011812944168	279.70333339521255	278.87172486197295	281.896665772454	281.21463634945263	275.48547882625735	274.71549586003465	275.3766739396876	274.6655967812255	280.2928479167858	279.3926304693446	282.00310121890965	281.07796849388757
0	517	249.16685082494993	236.57846909835328	247.0445398103683	236.93671201369935	247.02280736926127	236.93833549110417	244.19114623160192	236.46738195461054	248.79313642570287	236.5988845749385	248.4253132013387	236.61946042954185	248.88956334277003	235.97294605509342	244.55687486006016	237.19208593796088	245.57274643823334	237.00457838313378	248.10823013014652	236.31700442584847
0	518	291.0918096945647	290.4507912201648	290.6552859042192	290.0874469891633	293.6056252313034	293.09387476972444	291.64101880146757	290.83234042277917	292.77852722419345	291.95250241434195	292.58715700376075	291.7269876052766	292.4057419519839	291.52105131303426	292.0035697548904	291.0818562888372	292.4287947910793	291.5109526734135	291.06421154349937	290.3880049874315
0	519	241.47179470097274	237.63553513483456	240.797907187506	237.8588846296717	241.7869709286099	238.59846663458893	241.57653282604363	237.82502622142488	241.8336839053063	240.21078972484247	241.20759382548854	238.39932058009157	243.9920893208136	236.4943083424845	242.31575235497894	237.9397219940945	242.01670958970124	240.93962939479317	241.4533699887233	240.06890892347676
0	520	240.99542733256249	238.36019888784594	241.61863374152762	236.05076506172796	240.8040907865334	238.3562372260039	242.37732001329377	241.18104088855515	240.47921520310555	239.66447267227056	240.31965871174862	238.80955601937237	242.8680460040805	236.07458258504917	237.28869080036256	236.2277008684585	240.59804137923854	237.45965197196617	242.25802831954	240.06192292270276
0	521	268.8099004579502	268.56166617877835	271.9404744079976	271.7054373914162	267.2142718280338	266.7946843764809	268.3017632597045	268.07605988537824	272.2414767117431	272.02265689055986	270.1604350901611	269.92791992772413	269.0138017657955	268.7819280086256	267.85619590720495	267.6384620654333	269.2604877008214	269.0373505838588	267.96615915759423	267.7557960018352
0	522	273.1690537331081	266.95235246723377	273.2213507149172	266.8678169562504	273.2350943657835	267.17174909419737	273.2172781444814	266.71445140877876	273.13948016835457	266.95358957533784	273.1045897269677	266.72523564762025	273.1854644722969	266.7772187170657	272.7326656807809	266.75975512034825	273.1816485153426	266.74751476893	272.85790595169516	266.78328916438267
0	523	274.967776929665	266.6070681733827	273.2626945703533	270.0942946074581	275.2718947480931	262.8831966394456	270.5248858652889	267.04182456602894	274.59984924893723	267.49836604806103	273.8627714071794	267.8336460989164	270.787838255424	265.1405738358792	269.04118298889836	267.42861829174274	273.9701186294998	266.02289634486095	272.8211651650702	267.15421598940173
0	524	273.25210484514093	266.06182180640394	272.1832485613208	268.1112845629025	274.5835619055582	265.6295841020392	272.06235428671175	265.76479626593783	274.0480639733392	267.44797427720664	271.7557397884366	268.81855101266467	273.2808909594109	266.31270952257967	275.4846699773096	266.3363212103482	274.8366645398898	265.84480431164684	270.6896754746974	266.0782620326844
0	525	282.8334070274194	269.13385535078504	283.88161750085544	266.0176992471062	283.91334767232706	269.827564811642	283.52102907977473	266.68028731425005	281.0194439333209	270.2488818114441	283.5561762035544	267.67752184721843	282.5898583652863	264.82787554636144	283.74038272008085	267.5285137610571	283.19335997073836	267.4252366159467	283.34306616113525	267.1413636954335
0	526	273.85594146048265	267.74682288156737	272.922428111164	267.4943054893612	274.40752308913596	265.6312520084567	273.52694907839674	265.8720792057291	274.18942282305716	267.62771120584824	272.1239625728109	266.0366514235088	273.7254752278254	265.41381331708703	272.35974815110495	266.9503487761402	272.2272599511709	267.30386048307105	271.9442210929555	267.3951177229158
0	527	267.664283343261	267.44808443390207	270.9738670699911	270.73597850167107	271.41865606909806	271.20660084677	272.1425814445696	271.9082441613399	271.7065824984761	271.4837374999755	271.7503789726552	271.50138150122416	268.8040929076918	268.56260170989754	270.4767061910944	270.2635235059811	272.2768674041936	272.04898263877027	268.496382954156	268.27881324059007
0	528	252.57171866328423	252.33505349573792	253.39443351298883	253.17152027140307	252.73580995497954	252.50086946797654	252.0713646747913	251.2519095820537	253.72297870490667	253.50442119147087	252.71455817445968	252.50352060958738	254.08476128382586	253.82792255418477	252.17198181858157	251.31992915503386	252.98264751992235	252.7677119456751	253.25765467732703	253.07109985814012
0	529	265.936818950916	243.13232547000163	262.60797125176117	243.52088820270248	262.92016200061767	241.97503932927714	263.1319934220733	241.5515540132189	264.18529966795427	245.16579380570536	264.8747363010351	240.78603695185802	264.28293671531145	244.63693196347316	262.7953204385403	240.73696816779628	266.4560452443434	242.67178684983907	265.66522923207003	234.5267015820842
0	530	298.3108445821261	292.9761522294005	298.64787010183557	295.23223066793383	297.36042539428325	293.7215687238795	298.07410624547606	293.0917287001024	297.8861407811702	295.06128884785124	298.1465779687209	293.83644840177726	299.07391826396525	295.2436982631903	298.14295318732667	294.9705072230905	297.913374783562	293.08968320276176	298.67508332827606	296.01662013559235
0	531	253.8839498874606	253.6464875817342	252.31233673727388	251.60290828548958	254.17662015904372	253.81831668671043	252.29072416610393	251.78289540777502	253.4712472014223	253.2525400157085	253.68403869902698	253.40424467143774	253.60608234746772	253.41100377002988	254.07550830256818	253.84502152387006	253.13775406463714	252.94160312435582	252.933537583733	252.75250298761725
0	532	254.1557921646043	252.52521570238974	253.60316162301083	251.41161162488754	253.02310264035364	252.35636459719748	253.77084143023134	253.16845069480874	253.24295974531407	252.38052291490104	254.01620361940616	252.71797100187544	253.03385430691017	252.47446552500162	252.62126718742363	251.3935307766277	252.40968019594794	251.14486872331435	253.60288467112946	251.56513313639766
0	533	252.645945666288	252.38706394491604	252.76173931371443	252.5301973291965	253.79400146850168	253.55140097416677	254.12593389475444	253.85896097831582	252.9577336756936	252.74498146433766	252.97326630579266	252.76588299741326	252.58708377343112	252.336026782672	252.18468117333785	251.43744099664684	253.22669463270114	253.01600205720987	253.81007428883822	253.60371138381672
0	534	227.41908382631306	226.64644201758352	232.01350771130768	231.0384896049795	236.70308127060727	236.20936005694418	230.3451545186183	229.38707024919677	228.99656805134336	227.9881990407426	233.84563667390577	232.85205030896608	228.26908014888775	227.29570360053182	230.9874133309074	230.027966757803	232.71725874979356	231.61678720486566	229.58686824366686	228.43381136066895
0	535	289.0949152312025	289.0126417658522	288.5947928681129	288.504858667045	289.02049146725136	288.93465114310163	284.78641689567587	284.69427874978123	287.5504490673421	287.4601684531635	285.6628552421941	285.5767141947284	289.0635507281518	288.97144712575727	289.2691343106172	289.18387475486634	285.20003375044223	285.1092557921559	286.2616330830294	286.1733980945139
0	536	266.8720694147166	263.38143313104695	266.9279180121851	263.9073972840261	267.16338530479635	262.9688639169417	267.0577199773225	263.41452401860454	266.8010709633827	262.9673542904707	266.85230202251813	264.09347691199025	266.88469971272815	263.40542573089755	265.5673902449402	263.66555390763517	266.9754937991665	263.789285912556	266.5165671894734	263.9594828131811
0	537	264.92548727688484	263.8730424034011	266.4577627189354	265.8485196738185	266.15228419359244	265.464665753079	266.0983988126441	265.5308603089144	264.85333955864985	263.62275611302334	266.453762298089	265.99849027716004	265.6863266057503	264.9705357273364	266.83669142269054	266.4925058403617	264.71101321913096	263.53324548536176	265.3307986070368	264.3786129844319
0	538	280.56632200021573	273.1812355725073	282.3565615114598	278.2425730709952	283.0726046961483	275.7167242931685	279.85823718927617	277.0971300237068	278.63671598338476	276.3775822607985	283.61345832551285	274.196012630617	282.25952778855424	275.0725037151251	282.72118904055077	271.37582176471216	278.84197590582517	274.03693488790356	277.975267377011	273.13776168863274
0	539	282.35617939394314	271.44215363474643	282.2637797882159	272.06944623902484	283.3202744275449	274.61342528089637	277.7707726434566	276.24562743401964	279.43120636807015	274.27641923916167	280.589507107807	276.50184663886114	279.19101687248985	275.80412363531156	277.3851178108943	274.371134633871	283.6551169297947	273.295049905833	280.10400418831966	274.53195839430646
0	540	277.76719617488334	273.08218538281795	282.3084286643345	275.17377824792106	282.80343474536863	274.94475794138674	282.5792802743054	275.3082002793273	282.65038128959986	274.5837277475212	282.54495563424234	275.32084838925846	283.5646262159159	278.7568476323625	282.96518049771396	273.5588607154147	279.8124982128564	273.0591212481622	282.1651510355997	273.00665877280636
0	541	276.14597452393156	272.39721673560257	282.27774775476644	276.7028111895749	284.15454371571946	270.56012709328076	281.0373161905586	272.074546251631	280.7747083996743	274.3349508388253	281.81593320612814	278.96044354551583	283.30157976782755	280.2918479150254	276.92845985273834	273.41372479698265	282.36087551754997	277.61216437290767	283.2740400648339	272.4044602955525
0	542	290.51303208205724	270.9442267387846	289.42228864982764	274.3315314121998	285.83023330951056	274.0812863501129	288.40141228269306	271.4445595004131	286.9128456670506	271.3409667215879	286.93042212253044	274.0040234163737	289.1137893674457	272.2247623590481	291.03280311828587	273.40503777996327	286.0530374268927	275.7849349657235	290.51985095419946	271.56889161861767
0	543	208.43721137254477	207.99726010696548	224.4920200972569	222.8968259700135	218.4587888455663	217.01840475578766	215.0548615172454	213.69955490169946	223.9862719055174	222.47935612353334	203.7669585085588	193.0620618999292	225.50208954689364	224.12618963358278	225.6966774129766	224.13039133118002	224.22979662268546	222.78312558986931	225.45380719817837	224.444643770418
0	544	253.21985241244872	253.01708031929735	252.80730640708381	252.53588003058132	252.6820296201305	252.43383749146295	253.83042474298887	253.6150804808106	256.0782776199862	255.6434043895478	254.59258765544854	254.3144528785125	255.14519536891748	254.53062083426624	255.95186748108705	255.30010510837906	259.9106412045847	258.83332861320883	254.03976157327983	253.79126975188134
0	545	264.3902331584841	251.83852101631908	262.8813882186606	253.7826260977176	263.6235373091572	253.36983513177285	264.79679397866204	252.77247497267135	264.6430805392993	253.0529284900257	264.81445712388165	252.84750170036224	264.2643271531541	252.12284708945572	263.6173077944188	252.65349732788133	264.7639036648598	252.74641028793798	264.79847643399137	252.37258600562544
0	546	220.4083399444823	214.09303561526968	220.84151623779303	209.32622765370027	225.35600085350362	209.74489801470818	220.29285129195057	208.749060172508	227.12895969183162	211.51899722747163	227.33281920442468	210.42216248226723	223.79078228955422	217.47813829762816	215.1388382452129	209.31468816684244	218.69763934537178	212.01437309130807	225.1703592233872	221.99304397686322
0	547	262.87469160301157	261.6853396136638	263.13881398370904	261.932406932148	262.2072180313981	260.9873929725441	261.09664884025693	260.0461160101971	262.51808817190965	261.20772775822894	264.34799188043	263.4584604205289	263.3557314322452	262.1190346255782	264.13800743274663	263.1818703247979	264.262237236982	263.3051046606456	263.11111807492904	261.81545372026795
0	548	273.712947893308	261.3926354681211	273.1712533305913	261.7079867358667	271.64581593424543	261.60559082329416	272.9432053327999	261.6553665994719	273.1403465257074	261.5081552110215	271.33503010471946	260.4243449378121	273.55474346434744	260.65593755643624	271.04069230488767	261.62550345179517	270.4691669965159	260.81370616952387	273.70271480677945	258.901544621974
0	549	249.15527666674305	208.63180697572466	249.16503989327208	209.77119303851345	248.64549644349256	212.0503526633319	248.73263035967156	209.213391279836	248.53969845836443	209.94380461092064	248.64068066982634	209.33564098793516	249.00600267481144	212.9411726543925	247.15455980054756	209.9164438515208	247.0559167997453	209.76726497830512	249.0287771267784	207.6412128936583
0	550	264.0883502662485	243.94280074234098	261.81043198355275	242.34385332448136	262.5952684577673	241.5424014651575	261.6616351907901	242.26414920873657	263.61230499161286	244.75707698815805	262.3796956613014	242.57488261209147	263.458491793938	243.2684380746751	264.3898837352371	244.94252898658476	261.48200597885733	243.14353604619035	261.34898726404947	241.6941122523269
0	551	240.50946221064538	236.27510860935598	240.95061548694264	236.65780885990995	242.77099495775371	237.7805157800382	241.1813359800507	236.84060983132036	242.61779923931275	238.29769057944534	241.76950726373587	239.2954212343836	243.13969827961472	236.5628626985707	240.5111152087794	237.3646777561711	241.9674578472293	237.4838520750194	242.75744287526558	237.33111878789367
0	552	248.57444356962108	247.17722807236774	249.18294924351872	248.13937407941913	248.4643508457646	247.4930921609148	250.12213492518927	248.38550871392658	251.30474300742705	250.504870839543	250.0423949591917	248.6162911552214	250.35103160767025	248.94207462630044	251.22269533542064	248.87523381045347	251.38018795535862	249.55771620775013	249.15808248137634	247.7372373786882
0	553	283.1887535677753	251.57909016473255	283.4900870034295	250.82842167840073	283.11588113684473	252.64547050858707	283.3006784646723	251.27036467866753	283.5603948374509	253.61569068403327	283.39542295188244	252.87139242900415	283.52100369159587	253.4483449471785	283.22671345443354	253.76618411080193	283.52334956417536	253.71710731805751	283.6439025631694	252.73189240804138
0	554	242.12502654003467	236.70133684436738	241.340083583993	236.43226229888083	242.47293136032093	236.93420393060012	242.19482598063385	236.65583433843653	242.09667514689028	236.3340737421859	241.4351497164725	236.62583559930317	242.18470503815112	236.5463168919679	242.30969097232662	236.9398109203907	241.35416543736142	236.47053583720347	241.12071585777616	236.56222349519484
0	555	238.9127747469403	236.37405132634396	240.6720668435551	236.33121323529096	237.6344037306113	236.90873428224083	239.73541118863557	237.37968449558346	240.13088971700708	236.942821687804	239.81870688491338	237.57132733341197	240.95195400708232	236.3686713559885	240.0757431821586	236.73635099679214	239.2737477474292	236.92355988323885	238.6871151032169	237.35347111896462
0	556	232.58511143986473	227.4574518380348	236.53875164743656	226.5810355602082	233.66305793787498	230.6458792431781	237.0545013048995	235.89796854776804	231.87846549664368	225.30208656201344	234.4661964388839	225.53507402081385	232.49643542390302	230.79295317156442	229.49442390082132	225.946196870423	236.98614608307673	233.82925913436694	236.390326023446	226.83015282559765
0	557	297.44774515157667	292.97517440915306	299.71990870106794	294.39401742656696	298.89411148500784	292.8905208064252	297.4611085695012	296.750678914885	298.4645357743545	293.0074788578864	296.8064824156534	294.31187319884975	298.8568332719251	293.52389885788284	299.11768296521853	297.8308313984524	299.53835394030835	296.29211864203944	296.64691312570335	292.94752768524916
0	558	290.17188485146403	260.292682186962	292.03483702312417	257.4696178703938	291.5159563175894	260.2788794496907	288.61509893893725	259.6528230904767	292.55109766854645	259.0104552303132	287.72216648174503	259.083698516535	289.48617903357797	258.04078148104634	291.5632117712637	258.0391683521182	290.9861413152588	258.9822767553754	291.2429964626491	257.6404751699773
0	559	264.5974729831844	263.46780026792715	266.18080862678147	265.5714509036072	266.6687187658183	266.1969292332418	265.5152665193769	264.70821707142346	265.1201919444049	264.17701990108026	264.7844962256483	263.56243184275854	266.8899471060196	266.48810078176564	264.9653271938202	263.8497772504423	264.86620692685676	263.58501950227634	266.2812004552885	265.9101966130831
0	560	266.5909157323711	263.3139923201467	266.72558648847513	263.63198609187737	266.5012951343791	263.4221334690096	266.04522108483025	264.6726082331525	266.9798069653476	263.01487068673856	267.06304789619185	263.0401661076054	266.89372872063626	263.8411845213817	267.0478470944178	263.8825220886877	266.37203285388483	263.1948988810584	267.0564689084817	262.7382614361628
0	561	249.1350014041219	245.4627598049831	248.64299688861635	245.09759396224308	248.80529978368352	245.8619542632509	249.58465173292421	245.0089413849814	249.07367819262723	245.07926441343042	248.2921831960426	244.22858976973012	247.82927667584093	244.10539596686607	247.7574584399449	244.9904767358273	247.7079363362212	244.89333719114205	247.5895850312588	245.6650573467402
0	562	242.12109449640587	236.83621668312844	240.377929639058	237.03602491303732	240.56154634174086	238.12859589754163	242.4561896797824	238.92917435776494	242.03084452746097	237.97122125482832	242.5386846571576	237.02234850257312	242.32070857086484	236.15046716640882	242.35587590652602	238.68143563295246	241.17256437393115	237.63021821879934	240.38187565273458	236.4744513911865
0	563	232.12344287326704	227.12095923613848	231.96953835782924	226.8741219126861	232.1785255440601	226.89986338545782	232.1766846965582	226.7995139624842	232.12779572922855	226.71173427297225	232.16401436456587	226.78405487096	231.62557407308012	227.30061131425057	231.7041329557625	226.90990883712814	231.97254324648	226.68200719359243	232.05062996628627	226.7458227980807
0	564	238.29080783315374	237.82786690323272	240.3428538700656	239.94342011739977	237.34404528370465	236.83216362231062	241.83909623949913	241.51627486729333	240.77447084504658	240.39113064420334	240.5703593131181	240.19974061742303	238.98113917005338	238.60588900760303	238.47454146114492	238.18794905627715	241.17643219076825	240.88820674557235	240.53410470510588	240.22638524071462
0	565	218.4518223923145	217.23105769913653	224.85501940209087	223.45876604378952	210.84095082229913	209.74383572972496	226.13357506105532	224.75111166246097	216.19805652166662	214.47791841065137	226.67839432319988	225.79435561568806	215.12275241687806	213.97825815708615	218.78366177233002	217.43767194461327	222.7688397446661	221.10883336646907	219.73244684537417	218.3366449148108
0	566	213.3074832053728	211.65934975859267	209.5907996686533	208.96515209919747	221.9513354539928	220.1520418605427	211.8053831196461	209.87029435730128	217.36850845006222	216.0426381227435	213.3865507182239	211.85695627231763	212.8528518018835	210.82635935046235	216.6180690217396	215.33753253768236	223.76232460783493	222.27822460590625	215.434185765143	214.12301907692674
0	567	241.8156076375844	236.9554588217637	240.82147594163942	238.70724512327095	242.25183909940372	239.48984156482496	241.97088830984092	237.95461508483623	241.75456198749043	237.89973247956192	241.80081685304418	236.34857725596282	242.48807582322644	236.3689545727718	242.64368576737616	238.54816798704044	240.2388454826616	236.8035590590324	241.0320280506549	237.5209393674962
0	568	227.64011438653063	205.03322041642673	227.66052005809237	211.29187979852054	226.91758367183266	209.81391592238037	227.1789282431198	218.34038541237234	226.03466188033488	208.93883073081048	221.39748428277915	210.86633933153132	226.68827804272274	209.10485948971038	224.5038176631832	216.99413633892323	216.92048923067156	208.46983281901004	229.01784952882187	207.91413053139914
0	569	237.4375633728016	237.0360534098942	239.04834263472344	238.60226868217026	240.58573193429132	240.26394216005204	241.7714103560418	241.46374439504245	238.1807754497092	237.8844994357135	240.19485420301683	239.87244018589558	240.09431203399816	239.64838113238412	239.11483565181052	238.75198954929937	238.43487752144944	238.1407291462189	237.56092340477034	237.18922905282474
0	570	244.4320140824768	243.99268786870576	242.30195037257172	241.9604007295751	244.04562519242808	243.6256599999433	243.78552820814397	243.39404642930725	244.64953213823148	244.24849347903213	243.7621625096756	243.34622304135826	244.39128605969736	243.96508755552395	244.0594811851994	243.65274868276202	245.35091922212055	244.94983509244145	244.3409389141898	243.95157244233647
0	571	251.71901597772805	244.3249162597457	251.86275894940317	244.3095908079919	251.8262962295134	244.64263327847192	251.7653651343534	244.15832221706398	251.77975746493792	244.73313998519367	251.88381252583034	244.2076379948237	252.02468734185638	244.29842341573345	251.77917655079455	244.55926756295815	251.7247055168109	244.61745006163324	251.80008372284496	244.56295880995984
0	572	248.53236879053705	244.77478466506128	248.17485584977686	244.7254540169982	248.42421457705632	244.86883753162275	248.56362976966386	244.83119169735252	246.10740037267246	245.06722797561682	248.1194999034746	244.91069959585857	248.5646742177452	244.8123929813224	247.7276745030124	244.80910905190274	247.88194138560576	245.12727284855507	248.45183602598752	244.76177488848288
0	573	231.27236817433493	230.18990203300186	232.5989351821794	231.63175705894062	234.40893704889038	233.36081444741367	227.84098108475013	226.97178952998647	233.52580533657132	232.38915901694497	236.97732044883153	236.5751883150023	231.0038873943963	230.04882118609825	230.22317572175047	229.15698736884355	229.49433218304563	228.4766157671076	229.39580372625713	228.46388731124532
0	574	245.33017267194813	244.90249091848813	248.00705109595543	246.84527315507052	246.08187923822544	245.65828261680582	248.19734350187863	246.88093516167177	246.67233843507339	245.95403843784928	246.86490330276686	246.1347258252105	245.4874473071067	245.05266850036827	246.27211711362403	245.8539890760694	245.6349434101246	245.2275785884714	245.55617341176284	245.16964896458776
0	575	225.74154830564612	215.7839892361287	226.19838158996743	215.25830349036843	226.3186860101027	221.08932439793386	218.23413112747437	208.93206642105275	226.77653255014002	217.15567587342477	226.92073271242162	213.21833701056804	216.50947925933053	208.526036998089	226.1570929809952	220.0031104990053	227.5879436261123	212.4943152692599	225.44607067127123	184.5490799420354
0	576	248.42048387643825	244.92251344632302	248.04550143775825	244.9178402388057	247.95154720091665	244.95662482161512	248.08018295284668	244.90390991116826	248.21926955689523	244.90243426683594	248.25075102050434	244.8661814553712	248.16973776042605	244.88839098897	247.67692591996527	245.17966035872374	247.8575647265246	244.87796283922188	248.1531777035721	244.89654856259168
0	577	248.6380304434036	244.91105210324716	247.87964113861491	244.8609705336681	248.07999030378798	244.88158015039667	248.0078202285331	244.92056233262943	248.2836979666835	244.8953703694093	247.78611414176572	244.9557156591814	248.28957942226248	244.8726395310489	247.63372379189715	244.87754419387798	247.83872107012118	244.87334352645576	248.18472132204494	244.8776613681976
0	578	248.50286323650485	244.83750738368744	248.2128131105494	244.98148592306563	247.76517950273032	244.81528633442414	248.1595981448894	244.96866751545193	248.5600830871706	244.86074241794782	248.0833024312446	245.3035493983954	248.45585277653265	244.82929096441	247.8046339835341	244.92581041573982	248.0207240910702	244.85009089213276	248.54530996018534	244.79659532796583
0	579	244.30643610535097	243.90096554263164	243.5854108445682	243.14658821231274	243.9031762279198	243.49169888366097	244.0019707908216	243.5659436635354	243.8492513534705	243.41717480219907	244.27959521019957	243.85119461755878	244.27080034909034	243.83751745727324	243.99016963796038	243.56676235056364	243.62986736448644	243.20840829527864	244.38552763028022	243.9398242765952
0	580	238.37832090006316	237.95578121037659	238.31216055964953	238.00584976287425	238.74327328268419	238.3597859609454	238.71168210785345	238.31495065934183	239.09544743106105	238.75987910986794	238.11005971269103	237.76712247958025	241.68705563167077	241.39580788659308	240.80902451998284	240.4819553006817	242.08021598479255	241.73158173334681	241.1348225655581	240.82383887355584
0	581	225.85585252417147	209.98878515527377	218.9481059518843	210.0379129806124	225.04947011679897	209.95924808124246	227.2751968349662	217.63725774937203	214.12446469351292	209.74496247092364	226.29502711802124	217.9863039464414	224.17565630471668	209.5787918591759	227.42554866132892	211.22021672170627	225.40230698263875	214.49160090780913	226.19805821992247	209.64146357965808
0	582	226.81199061539454	208.81119063646773	227.27810983455078	208.24532551585125	226.82286735991292	209.09310569574458	227.32234716230238	208.59034080678308	226.90900978857104	208.4229368470919	225.99187218508797	208.2431448317717	227.28973910611575	208.24027925143335	227.20951952748206	208.5851768023626	227.24932334288746	208.973654887706	226.84819699535208	208.25982111785137
0	583	241.66162166709327	236.9333317684113	242.3270047539611	237.1493631826553	240.82375304408842	237.1957925116734	242.1252732747647	238.4614146122364	241.17586345752986	236.98773807856332	242.49079425381186	237.38790165547263	240.74442018831314	236.87063941910287	242.71360203233158	236.5741190061949	241.97582009708142	237.94826496967133	241.93842795850625	237.87505602970694
0	584	239.1428455673131	237.3426724001332	241.3805362870584	238.67402129845763	242.37536061421486	238.90281015426882	242.14654949693175	239.82823617546825	241.72246404739278	235.94012629688584	240.21979217723413	237.89097057971904	243.11270950848797	237.32174922033988	240.14320279056503	235.80484660370834	240.79457488506648	235.44503774817005	243.61985350115856	236.48606087086355
0	585	236.05102129434638	225.43615704044927	229.83928590431006	227.0741731870077	236.1261992268807	227.03329026920403	231.48272918089017	224.2520076114695	233.38726466419348	226.62430958468696	231.9306627640613	226.11173551527438	235.199933160945	228.48712064470251	234.75850444940838	228.61309066391496	235.42252493884712	230.55066901402353	233.4954976451877	229.7173948385213
0	586	221.9155990108099	207.88201705816908	225.320787005574	213.30033536448767	224.30583556595985	209.1154876497413	226.87872001552063	209.6136009888713	226.53944635792263	208.90747183644604	226.87600514703684	209.1441635307704	226.4465421587491	209.48955642779086	227.46021199020873	211.36508512949115	227.29894888894162	210.6859096238165	220.97250184862162	211.24852591007962
0	587	228.26524324189563	209.3971673893273	226.54907730380688	212.26155762579842	224.33111940119426	216.57860136554186	228.20226311652704	208.70176204113733	226.99537427174235	207.51598101100637	227.7619188565829	210.23038226358386	228.31090824166628	209.01013383016752	226.83868724289354	209.52572584347607	225.65358054346376	209.07722047712164	226.88243632678504	208.56205230307776
0	588	241.57535881675196	239.1152781113923	240.68170133417925	236.67665043986466	238.65085652225645	238.05078446594374	240.95074456746963	237.74261515460373	241.38975844128427	240.05914355591293	240.77128501788286	236.16158856392832	240.42679251062006	236.3770120088026	238.94572534314833	237.7346743346567	241.6759456830766	237.0657032561248	242.5541957684127	237.77949456449153
0	589	252.677384077246	252.47871556575163	253.0256036815242	252.78082670827743	253.84746933812912	253.6125158593837	252.5216931055807	252.22927093533593	252.4527663066219	252.15913801230369	252.6524807372961	252.43397297380056	254.11180936264316	253.84464819358408	252.01961331909214	251.04886928293732	253.40527966670476	253.19961411825236	252.74720485337514	252.56200232108282
0	590	226.28865068260262	225.11531339577778	224.27832764008576	222.76699094811303	212.9615490233608	211.306790507109	209.94469874902396	208.99769108410948	227.0919398470123	226.1082991611193	217.58616255628195	216.23045154624512	213.84286016542495	212.47008727000926	216.07179697773725	214.82831732828103	213.12929841211255	211.5160492790761	221.30887164523327	220.1424694378036
0	591	275.60165029369585	272.52702368120094	279.20925854300657	271.89214064839956	282.2531304351172	271.62498173584186	282.0687924338648	272.0049206776749	282.284992164892	272.62588831197576	280.8851028268608	272.2952407767947	282.5906100617259	280.0285853396051	283.1953247295169	274.85558329510224	283.59019359998194	277.82511897538814	281.6056539054953	275.69255600962276
0	592	279.89923277028157	279.1481379995226	277.39972624740227	276.5153230608832	275.72671184481277	274.82648915735416	275.96737106316846	275.19083667834275	274.2999173516028	273.60208190727786	278.9750995471633	278.21905166923716	277.00188753807083	276.2501825662133	278.6328828162706	277.80010843366205	275.6477833572266	274.79936850177313	282.9076116781893	282.31116641020446
0	593	281.92658000816726	281.07513987064556	282.0322428737901	281.0290193604678	277.70735918843656	276.8531143374666	276.78022597401025	276.00883281485056	273.81519634470504	273.2397950373934	282.99485189268535	282.52743044386705	281.2093184159929	280.38683079155714	281.9599678816291	280.94142392626173	279.12726953642505	278.3196908218688	281.4371537020527	280.5430668708534
0	594	282.4736545794445	272.696987191252	282.4655219349416	275.48611865048656	282.63453641992	273.6201153845101	283.74666505305566	276.6133214387106	283.6849691185922	276.2826166394253	283.32782666225654	270.8591010902716	283.37228960420265	274.7815632045641	282.63282742020704	273.75706652167656	283.36000681621346	279.75948676114456	283.4099424997093	273.0444606615787
0	595	275.41876097057644	274.75469292738137	281.4689266990095	280.43528285705065	275.66760304596846	274.8214000633761	276.4532473164846	275.70096923980395	280.8326506086189	279.8921546274441	282.4463324023088	281.8289866056012	273.88617390914715	273.3232074955275	281.61742909793827	280.54491879896403	276.14591721858903	275.3470181310476	282.220841036689	281.2020653947427
0	596	279.14559285657697	273.2997575631352	282.7321978634168	273.3018823635717	282.9880313966073	276.9739718354282	283.28659559011544	276.07714449033597	281.54273055531854	277.55191519000795	283.02559971994026	273.8221666097693	282.8623735494958	274.2649796784927	279.8879184100499	274.26139693514915	281.85705385606667	277.1841991457915	283.1194843646456	272.42763116985367
0	597	278.37969476978327	277.6592061553741	279.07682388382125	278.0910567410086	280.6727887175784	279.70650025029715	277.8506960565391	277.0477113284451	274.7776655277619	274.0301530142086	275.3244528143291	274.51211168045637	279.7246198209051	278.9866216716403	274.5849715501477	273.8586356905773	274.35497752990756	273.6432756365193	275.36772683064476	274.60230256876133
0	598	282.9888585616593	256.87211448982174	282.42391971752846	254.30616676817226	283.4546685269461	255.71685091318972	283.5335079562137	254.6284158151162	283.4669303731162	256.03587521262415	282.632082692729	256.5519149126086	282.66625336515324	253.8147240003353	283.0873219610293	254.1088487631222	283.19012136908594	254.61130286592788	282.6043783445275	254.90570038121757
0	599	266.84872247837797	266.5359473146578	266.68645271792485	266.2358783205754	266.06999380718065	265.49995344877954	265.11575367521743	264.1581669614874	265.6572572677268	264.6388426675859	265.99915294884715	265.4637177780399	265.5825156622193	264.47803672269237	266.53618331390334	266.091389606725	265.2866158569621	264.4008051670697	266.8246773592137	266.4617871295993
0	600	252.73003941946376	252.53318696507935	253.09959221479116	252.88569864266077	253.78479641508838	253.54757642155306	252.67361473352287	252.46400548929967	252.76849587924767	252.54277043897838	253.2415687456426	253.01432572762508	252.42628196632313	252.09338782785076	254.13577525916236	253.90896652091982	253.4838968856291	253.27771056778704	254.02525436574638	253.80092440435115
0	601	258.7027596456685	258.06638474487886	258.24343909784733	257.6314226975084	255.41808848510664	254.82440754614976	258.7237211421817	258.07002533504175	255.9006974382452	255.39903326833334	259.10537624722537	258.27585617662527	256.2509889756689	255.64159838604695	255.2790055026723	254.6480750622535	255.3443707423706	254.78210001499923	256.1103694668956	255.54453369734358
0	602	261.19904984504893	253.60850930394417	255.94318882028693	254.18790485119402	261.23081109841	254.74914166185062	263.2996504584613	253.3242192345825	259.1855308408516	255.04325995495887	259.2996697634488	254.0088158094241	259.1682586137808	257.2387065909103	260.13536889751146	254.34375057606184	259.19266551325575	254.74553200304126	260.74071914634163	255.56600459868721
0	603	259.02383619153613	258.32020709179426	259.5119786104165	258.59111018769624	258.6423306092634	257.8561624533354	254.6317241737432	254.26641247141254	258.5102168586266	257.8790691490925	258.40477813890476	257.7254941354809	255.41786727972223	254.83010809652203	255.0581684973115	254.45543236411316	254.62101057956937	254.2274179684384	254.50080070293455	254.17321823986683
0	604	257.5995730663301	251.7014585352087	257.30010039777585	251.31939453772048	260.66476380290715	250.8837351887124	260.30886740957084	252.04822847850525	255.72270028086245	252.86436246238523	261.0146205798255	253.2630031403247	258.75782734008516	253.23227485690433	261.3020257150525	250.1450831087174	258.85493143143196	251.00766227876406	260.7456423203082	252.09907519392007
0	605	255.1578737700393	254.69401806328287	259.869442635032	258.74307268637006	256.5769270898616	255.96893066508972	256.23339971071255	255.6728399055925	256.1950330165431	255.7292588286154	258.0155602820084	257.32450199472555	255.5184974923275	254.94596472877626	257.2681135776724	256.66468688765866	255.88352172682383	255.32142800193873	256.220912080423	255.67781223302106
0	606	254.5272221936147	254.21036783482018	258.7133114530084	258.02641283688774	257.6774851791056	257.0029252824434	258.4721766589267	257.87696982810377	254.87693878781974	254.48253767246777	258.418024946083	257.763217880033	260.2164937861557	259.1539840447186	258.21398596608884	257.59969340457553	255.9699527731263	255.40904971859916	257.64207649225375	257.1341970894321
0	607	266.76714970840254	266.4269268971076	266.93177535724027	266.51101610172145	265.5562538677711	264.7515110414525	265.8498500668311	265.10299364194225	266.5356758225663	266.12339165648996	265.89858613505686	265.3305827883527	265.9123587292838	265.1395068459633	266.1413034659507	265.57966237864275	266.1992112354477	265.6335952586253	266.96109185500774	266.6643414716387
0	608	234.38915873628488	233.43171488518377	235.25701310664275	234.35756964464125	231.89576080580468	230.7767858925438	231.7708545360172	230.76443167406043	230.74639925580087	229.56972769360254	230.48919972141942	229.47188166594088	231.0563408487589	230.11064840486455	232.55469195241838	231.47913039366352	231.01148225883642	229.96884297736932	235.72870438780026	234.9513172334376
0	609	294.36638990918095	294.0619296023948	295.6643004092394	295.32484667692955	298.4863018744869	298.2056142499474	297.5620276959802	297.2898319459931	295.2918563748407	295.00126517492737	296.18408903509373	295.9426712900314	298.19593325912075	297.87738099554764	294.34880908250875	293.9146869356623	295.2085677864586	294.8540268660819	297.8044509579288	297.5689924425081
0	610	281.79193068726266	275.2181193765278	283.5152882199712	280.03200466935726	282.55197418050835	275.8672164126056	280.3337571076452	276.15401856635015	276.95949961595403	272.789291660156	281.5431701833704	274.1295825187242	283.0495640046705	281.65220743349266	282.9709890390729	279.37038521489507	282.17499430182784	273.2739985997387	283.34767489377316	273.9754055538386
0	611	275.33666163885306	274.6677505524002	274.7924791737248	274.0936268259633	279.9729675405092	278.9969379465306	278.76839196477647	277.9936519215152	276.5323446174629	275.65101080521094	281.4924928557016	280.3365378802588	279.15947999105276	278.37942279643426	276.95562189755765	276.1160497267103	278.554834817539	277.61863641681555	277.55123563747594	276.72853506962525
0	612	267.0976568906716	266.7181074208725	270.242670660343	270.00904236150615	271.7209074349538	271.4868783913335	270.7414225354611	270.52699747439556	273.0590135800166	272.6265490060919	271.51267116133386	271.2803932047318	269.82732419790653	269.59333931791605	267.3180798362979	267.0206880529282	272.17906976227124	271.9329811597643	270.9355461975528	270.7209032180844
0	613	273.36747188621655	252.0812917443508	270.00926661558503	251.08418633361643	268.2979800072728	252.5773018564331	268.9008378359552	251.28421947157162	269.6234418068169	251.40042805650785	267.89063063241844	251.45404358747618	273.8765578170303	251.52720521201294	271.0731094625078	251.72597538240217	271.98010203317125	251.7984215775735	267.4637026273688	251.59775270055192
0	614	295.266022792559	294.9376423281774	298.58467232926716	298.23402055809123	293.9014517370477	293.3122911686957	298.15210911935037	297.8633036271371	296.78796608006786	296.51032470658623	296.6906004317769	296.4376214762062	293.89159209273646	293.3958360324869	295.5238280424688	295.254383546047	297.44963227985664	297.11186058738934	296.03171560707983	295.7880727541808
0	615	286.55121976318713	286.46831391626284	287.8952813766998	287.8154870753874	284.883691420306	284.7975626360327	286.0707331582923	285.980974856472	289.36563024160193	289.2757154119664	290.3908015823723	289.90904972103	284.84454025000997	284.7602269404857	283.7191588724764	283.51640631787836	284.0227667755685	283.93824842047746	286.7029184461661	286.61127916453614
0	616	298.7661891829813	270.38660850981904	299.66560628774243	269.8453812342905	299.381251515882	265.4470921282655	296.77697105399693	264.8620650428031	297.2458853768122	267.362523583252	299.35392545940874	265.67034651908	298.9399326887523	270.50094012079563	299.5932025114964	265.0644774764538	298.6776654602791	266.57097703101147	299.5030980341772	269.5010284315506
0	617	271.1257560449965	270.89746904329877	272.4038945233727	272.15109779387166	268.60157347430015	268.3787925668579	269.92381386629415	269.6859100960254	270.2491682143499	270.0407893831455	270.12753523456587	269.90102418798625	269.6340558338303	269.39041821197554	271.2999327678243	271.06421359197014	269.45681817582846	269.22957250043686	268.335824571832	268.1073219782132
0	618	248.88514357885205	244.9301883707045	247.85963720582888	244.99095152029182	247.94327054037004	245.1215297756335	247.8479346447427	245.3365339154992	248.55422877987564	245.01445034777078	248.3356612214729	244.7834271110287	248.58324950888502	245.1054061513003	247.78784201530183	244.83382334295445	247.7938416744217	245.4224936244313	248.51942952672968	244.84000891114354
0	619	252.6074991557531	251.3122355917411	253.6501992187886	251.72709072197569	253.92247188362353	251.55680144372948	252.60370487175942	250.704163047858	253.41499461459298	251.29048788192142	253.91698807191665	252.3812493223814	254.67722661573728	251.30145562029813	253.90940563748651	250.97377940477003	253.3517098892144	250.81522376216432	254.0127666438689	253.1716394552391
0	620	240.4571914243415	240.09424058185846	237.96614113139535	237.62337386434075	239.94358871285237	239.58088852845876	239.76802652948234	239.40735012382552	238.09929793134097	237.77257336508666	237.39095848574303	236.93937741363396	238.28767341459815	237.97486755887758	238.40561657084498	238.10994217186308	239.2929996001553	238.93756651443994	237.50662447158948	237.08967468726016
0	621	238.6883029149286	226.43605536095018	241.3235116944954	231.4219002991146	240.05567597121805	230.6333879188202	241.56205370493245	234.57518334835177	239.37120169271617	228.70200021868519	240.36282588033953	235.3249828474973	242.13219246611794	229.80078362755452	241.29394677398878	223.2680695878648	239.24356380992384	222.39721354154767	239.05857509494007	226.72611155581154
0	622	248.48704648387803	244.87642954665438	248.18802986254556	244.88523099857582	248.1307594109936	244.87388673205007	248.06021263172764	244.86627629951212	248.26574106953677	244.89736630999099	248.26913788331007	244.87741198288396	248.20895535792985	244.86989629241262	247.83260918811868	244.8725921745049	248.03324391102393	244.87553235346337	248.2438277278316	244.86631489599358
0	623	248.2475004270392	245.07431326677096	247.92831662895378	244.87976874647373	248.10058186186114	244.94496111138793	247.9867040286619	244.88056194499458	248.22021204899167	244.92945848232304	248.33386363364826	244.91159507581844	248.17881584569395	244.90359207307526	247.65537995090477	244.8955908197685	247.83605574033913	245.0188213290113	248.39954705001307	244.99947228674563
0	624	281.46904473013836	275.0319500224602	283.54346817283437	281.9731643414007	281.93508253914905	272.1238040257942	283.534961348766	276.07595814502344	282.64508615475364	279.04762757410884	278.7634717454836	276.59304363690643	282.54504970648793	275.4597212211298	278.1935112046401	272.091594455039	281.24506311085594	274.56952308535557	283.1011712900086	275.63335498910914
0	625	282.1787140361755	272.9124689068749	282.9506272654814	272.6587023477259	283.3915764397354	273.7821317960547	283.304148692374	273.07232750889176	282.5770901941254	273.67180078386053	283.51343303504797	273.8835198310346	283.5788235911741	273.94256921204504	283.46500209955633	272.9837856786791	283.52570442735913	276.25186294188245	283.2830127171687	273.42354147224876
0	626	297.05510449953096	296.780468353986	294.8995807983347	294.3495399063367	295.3539811989135	295.0299069199631	297.68477663618444	297.3978452276856	297.8344502519303	297.55739522147553	295.78272295165596	295.5133830987822	294.6069823378783	294.2292440629908	295.48650524002556	295.2169637316554	294.8958674638639	294.4537966170675	295.5952840766627	295.3508837432036
0	627	265.3109924304712	264.53997028179776	266.3551201564546	265.67778842042486	266.55900437538276	265.965995014133	265.6190552516657	264.7796637875677	265.43963467236824	264.6442342472352	265.9403099778708	265.5025270970311	265.10371902921014	264.0652077317012	265.0523223081943	263.87829111985167	266.92841809080113	266.5230054995287	264.6252888132959	263.4869278642162
0	628	211.9954195877739	210.18216887624286	216.2093471058674	214.83894537324818	215.10284462025533	213.75743992838662	218.80607412660743	217.60065850696304	211.1967017371984	210.05043216762206	221.51933806615455	220.2702283116917	220.38717983092891	219.1068431640126	223.01812524994654	221.34631518719982	217.62008784039648	216.31042874440934	223.62044862983467	222.29990899131914
0	629	214.06889593944692	212.6407762078432	223.407812216827	221.90535095725315	211.56802012324812	209.8340836284323	216.21618548466722	214.92267292232506	219.86717837939773	218.52910311159937	224.67586757401506	223.10783583087516	209.5159147344619	208.69506317088022	210.19313838161548	209.31839404331294	210.98687637553425	209.61041520169238	215.26626484636478	214.13370230170904
0	630	242.09079929904848	237.52808942566745	241.71237237417697	236.48993055487156	242.2531682784772	236.42992959864952	241.19738776923506	236.2052342490031	242.04472356939354	236.47278842024707	241.6181379424742	237.18951570561293	241.64184026430274	236.64860112548618	242.30115890591856	236.37791270797618	241.8870317732111	237.01428286073792	241.9785030617146	236.95672613373887
0	631	241.3425527265496	236.48685683944294	241.424243655188	238.45133358952558	238.26585607664293	236.346851719612	242.05296449997644	236.18204698205986	238.80216207946643	237.7953883567666	242.52650982956186	237.68853974735688	241.46241561501915	236.57105628817806	239.1911007802797	238.5887196243587	240.21039613057542	238.24160392329415	241.86174630185704	238.87731006931523
0	632	241.4037165698774	236.9848240217894	242.3632691024134	238.2672825978533	240.69301017158455	236.11316028043552	242.34086511197458	236.67393737936908	240.79913535799994	236.42037550473052	241.92117958928495	238.02474898623535	242.9646266792074	236.789084256549	240.72236477144165	239.00699877516703	240.33976271502567	236.82497592352564	242.06943349224903	236.52585218385747
0	633	265.6039759144075	264.97500615138796	264.9286113365704	263.7590791261809	264.9902192211201	263.9211144225797	265.0962997356936	264.124416401782	265.95425093278425	265.3972214489672	266.4722554375611	266.0021458764891	265.9792756684329	265.3247623749826	265.85805913101643	265.3094123262089	265.9456245667551	265.25010039839657	265.55854959224683	264.7718109240956
0	634	251.99563599112616	251.53870774450263	251.75854709674738	250.89755371844817	251.64205858021867	250.93376186642794	251.92211093185074	251.4445082015923	251.57964240874753	251.0728505046287	251.64434568383527	251.22975365809012	252.11139078665903	251.41474756764487	251.928295917859	251.5134717521075	251.90617650803304	251.54597458904686	252.14900262517108	251.44639783354071
0	635	227.51852098216654	226.69774477555418	230.63218495771437	229.62629683802092	229.242087686523	228.20242877515838	231.78385600625367	230.76544404081739	236.3293691516303	235.71787231225767	233.54426219206323	232.40978364575594	229.1136235802105	228.13858114890252	231.95613371366937	230.88780409678654	236.21199999920228	235.43073246399211	235.05811963008847	234.15545220467143
0	636	266.08289176299456	265.6094961952168	266.3975507569285	265.79650964946165	266.81639878852855	266.4133940062958	265.54324719121456	264.6902858747875	266.2651524002051	265.85218938138854	265.4144667966318	264.4400354414261	266.98642832387407	266.61652488576317	265.2345295726297	264.22384391018915	264.6532416537033	263.41088676343577	266.47598401654994	266.0784356395213
0	637	267.2540625964403	251.09512153687947	267.14163689655715	252.30084520102182	267.25868413112676	250.7480843251694	267.1408313724001	251.1809474437677	267.0534063832453	251.19408838280648	266.9254974950453	251.21504648766285	267.14126484745054	251.33811437303578	267.0479784921204	252.88063417246215	267.08810048129806	251.0424622795911	267.25433395037345	251.23382126734134
0	638	242.181203465306	232.05078200225023	241.99466291933228	229.93011231232236	241.9325014447072	230.37916047171905	242.21300020745238	229.16178477330328	242.24351001578083	228.95588120447374	242.1399551018205	226.3240750938552	241.72814084279688	225.51273040330452	241.8068776659747	229.4538919540531	242.30902610641715	230.52710223039193	242.0781826961509	234.06148226387657
1	1	234.36270688957225	208.28218162321534	236.9692135698512	207.60957207862322	236.98384053635138	209.31675578659318	237.1389886083204	207.83531945282976	236.0769866891809	208.77887561459264	236.13765941544673	209.59192280537374	236.00592256585148	209.02658571319782	231.13185642572546	208.62756082547511	234.41124644571536	208.4532368763994	235.72614164651338	208.27120555767252
1	2	234.14039768515818	227.08616021886795	236.79471452366042	230.49284809190019	236.313141768572	226.84107632685237	233.30810346348412	226.5973302742285	237.18147158887035	225.33229771483894	234.80123230701187	226.94348841515358	235.20553467203888	228.2056938250942	237.02431843251938	226.84864734269303	235.8151587249765	230.09983930213352	236.3838973797036	228.31275001151414
1	3	267.802757426251	267.56596997741025	266.824319141138	266.38207549898567	267.77294725356126	267.53593846215534	267.6877073744103	267.42916175679954	267.78667244221595	267.5646784006995	266.4547794378782	265.97566517096845	266.50156209191755	266.0083270838698	267.333305201212	267.0453615328791	266.7885960366735	266.36798536473725	266.7833793604919	266.4383569676781
1	4	229.12306104030316	228.23758362446054	236.08474354472122	235.292393304576	230.47614008447522	229.50016354494275	234.66749860445364	233.747524283941	233.89387007625703	232.86356429854536	235.7041505147052	234.76638365647295	234.48722808907053	233.48050163907791	230.03738473731337	229.02924784303005	231.92488601966463	230.74195959626812	229.02616833148977	227.92430816175354
1	5	205.79384268749322	204.98846160600553	208.7396430814561	208.0703627984092	205.06306700483947	204.64042288255956	204.44348247147096	197.71041015614753	205.00837978961474	204.47939447352465	205.3178507520293	204.69123222072537	204.9662080995004	195.87936504148885	204.9821044537234	201.16834944436712	208.3143384471699	207.8096221596937	207.95033220642983	207.4251907361611
1	6	255.23357311082466	208.33913028775265	254.2257026660849	207.45642867020214	255.01000676888637	208.13294351691317	255.27187877661933	207.98933907626397	255.30879671901687	203.22559196489112	255.0826826701446	209.04622054226368	255.4724913941051	209.1352631547672	256.6398444363289	207.59062725881998	254.89555548704772	206.31375266628328	255.9970729239094	211.05979732755227
1	7	222.1977672391238	220.95238526694837	226.61641439329642	225.621764262691	216.3422287491415	214.9452802607029	220.37598740043288	219.23761956977296	226.49916150926614	225.52349743623452	224.22528338593224	222.70037164098767	219.83498272757214	218.65792591417687	223.75818606403263	222.28175034201482	224.624091673978	223.4164722216568	221.96265696953088	220.56068424120716
1	8	289.1236862501503	266.6117595082599	291.4736796406752	264.916655095746	284.76579371284987	266.2746021364028	290.8259562945126	268.63509227424413	288.84574125466276	264.9037242959235	287.6776008565343	264.94682210166377	287.1513987573914	265.1411699313403	288.6643822846069	264.22665852008214	289.69259810178994	264.4139907457545	289.5480427352909	265.4689241380487
1	9	241.81421029291803	240.2706514818483	241.9125437466811	236.63477035444302	241.84634764639733	238.7899105565141	240.446437985839	237.06214762368108	239.586760198819	237.9191610621044	239.7682509031018	236.43240213278338	242.21857619888618	237.89725936570844	240.80971075682046	236.80026559356432	242.20902177874098	237.72841808312202	240.76527959453955	236.28346652889084
1	10	282.88842946215544	282.30689302452714	274.8135893456244	274.1220727738878	279.5215719390203	278.6584420310943	277.2473946370286	276.4143966668711	281.350654838499	280.275100620885	278.506391504399	277.71149525368844	278.94049694783564	278.23807714232265	277.1835231460484	276.37069977392076	273.5518779761387	273.07902037509865	278.6511862711588	277.9054151991778
1	11	252.24128349900428	251.85989341927234	252.19403098998643	251.54125283223857	251.69427504119417	251.0163411891771	251.7359498617062	251.24315775518033	252.04452599470898	251.31623565980547	251.65919670696965	251.27934528682337	251.85160510340896	251.46888719027052	252.18655406443108	251.3431699920454	251.9759103704895	251.34522693680722	251.99657131160566	251.42849646521736
1	12	282.4757716225526	261.89822984045446	280.7238751900278	263.5382497769377	281.646545537641	261.6718453853366	277.56847393776894	262.00445845946064	282.8242769082501	261.136787528402	279.8126611185894	261.8250092275321	276.6076355693186	261.9787019412912	283.8403149326903	261.514408349385	277.4739632321898	262.51171071949	283.4724238796518	262.0906571785622
1	13	241.23710703065748	240.95284237984183	238.94995717381164	238.49591123159274	239.62530323426256	239.25280974183454	239.62339973520585	239.2552543186604	239.3776023450808	238.93609832988264	237.42314261410772	237.01745407483963	239.6923003787412	239.32607521511525	240.2842437689043	239.96102518367232	237.18969741375972	236.71283825321225	239.01844119374175	238.6358347866826
1	14	275.57181849316146	266.4482700059483	274.21292605507335	266.1130713949315	276.23959382505234	265.7864714198445	275.07657762031687	266.63246019037797	275.1696451442488	266.27680016139016	274.8548156692466	266.63809066954445	275.9171395978093	263.8528358315397	275.4322871625152	264.4312934119223	274.22508071746427	270.85054103777765	275.25678462304154	266.2396896124154
1	15	288.01148847681736	287.92416629222663	285.21095212692035	285.1208566153576	285.3829531388442	285.29620482644293	288.8343153444039	288.7426670588255	288.38800143444894	288.3016342155536	288.7411747851456	288.652024330426	284.90422445434126	284.8204712881979	285.29380108798597	285.20457786981945	287.68867819179275	287.5998533828178	289.46925043908624	289.3806559644291
1	16	239.22869243806161	238.89464271624152	241.17452335872375	240.85566824307776	240.1195796536502	239.7268525751808	240.2496386995499	239.88141094476015	238.19028059135115	237.8696651530977	239.91317985481862	239.60872437987666	240.95026535805468	240.66115444017217	240.54613020476472	240.21249850946748	239.25148335086834	238.88211660932242	240.91683598557262	240.61551130960908
1	17	240.4051421935704	237.05170403521603	241.84581745372662	237.0136866951151	242.1626723451398	236.6160687898069	242.47464775022937	236.4831547871508	241.516617345429	236.82289474998743	240.69419960127203	236.84609012542901	242.31902099648437	236.45092187191702	242.56065473717635	236.29648604866864	241.88537334594417	237.194140887335	241.40405708412186	236.89129794771992
1	18	248.8928636987898	243.56384647159618	247.59400271650912	243.5279889478198	248.71800361234133	242.93460911878896	248.5561203719382	244.27786979720779	248.28542946138379	241.36086244299747	247.62362267127685	241.69106541618237	248.9968671388183	242.31025967052378	245.76612815069544	241.7545811017756	247.18810493515454	242.71073703065287	246.8024251873553	241.59656465755378
1	19	240.959908888152	237.32697424771465	238.95450712560134	237.189183195095	242.58598656896942	236.04863704233426	240.9169786832932	236.69005256617447	242.5820143014493	236.02669118504642	242.2352168133368	239.12540027998284	242.47567705134205	237.62040143539872	242.3228681699976	238.02851620058723	242.45372701525218	238.3809535414806	241.57670488065966	237.3040772851977
1	20	227.13977708497643	209.22913190987848	227.05531561760827	210.37684479050532	223.40815978662712	209.49070737525003	227.70847566087053	209.1393541099472	227.68285274328056	209.10085053537827	225.8323521057338	208.22862272294043	227.27429093905448	208.09697410369074	226.80373070417053	208.35174290845606	227.41974749132632	208.47809108087742	227.19189065935342	208.26056009303068
1	21	237.27045353056033	236.83775006209527	237.93430187478663	237.6149473483834	238.58835668501112	238.25254370520366	238.14299740387997	237.8487172786253	238.05941770309428	237.75342031422406	237.60718009752708	237.252178597814	238.28701285444836	237.98078131057628	239.3314145396904	238.88044452725006	237.8861983081396	237.56759864165684	237.58438060245442	237.1761879554338
1	22	281.8046618052052	272.3518276890047	284.10558272137706	263.54261524869315	283.4716767630158	272.4144113168555	283.9244321408002	265.6316558463672	282.6888374429919	271.5284516157116	282.9252277438753	266.48600458681096	282.9237785899282	269.5941041533584	283.7550746498787	265.25701424340554	282.74624812426	266.7845641405727	283.02061168073925	266.59536410556933
1	23	240.48499089898604	240.10660531545028	237.17104082721184	236.6282917080551	240.67829594163788	240.3594012548057	240.62677782666245	240.25691205075614	240.2400739856753	239.89312141474147	240.40931685096186	240.05322749505768	240.51757959235135	240.21212269458013	237.4423451987352	237.03905810846103	239.13371685669262	238.73990523715457	238.67893971027786	238.27093369784615
1	24	263.5404819897551	262.36766894140254	261.9601389457027	260.67164338116305	261.0640910936181	260.0007080280427	261.7753035702262	260.5659052461648	261.5689423939628	260.3838251881191	260.7236724568425	259.67988319377395	263.4580274616565	262.3659193778833	261.439170727965	260.3108450682411	260.6195319936521	259.54130228438885	260.97273089760506	259.94931920216015
1	25	260.2886339426187	259.3425412373534	264.206093217633	263.0821644675785	260.3457067778923	259.5082243693	264.52204122202363	263.5756446479503	261.4531106169027	260.34571466329066	262.1042448958635	260.8378044948662	262.07969794436065	260.79628257007255	264.05443315209544	263.033160843887	263.65221034175704	262.59532071660914	262.74093564146176	261.4801570533839
1	26	291.7044374895128	280.43909838244497	289.5994255652758	281.52308421576816	291.30653095319934	280.1627418993736	291.94342714981207	280.8893263606044	291.46753871577283	283.2402365782973	290.67714328631524	281.37113344127306	291.7902762402958	283.70704922192755	291.59721971827463	281.8543290337979	291.7436954490435	283.03953684666493	290.39260504373675	282.93707677015806
1	27	282.3879319013534	281.65737085948626	277.6397668449834	276.7891448679189	274.49087758511416	273.7771520282824	283.48297231739787	283.2103649597072	282.2935183720468	281.24088379953395	278.3766639145389	277.5356381299852	275.9496641504769	275.1939178476522	281.69216572060503	280.58480136326546	283.00455122928844	282.46919955562197	274.27042679831777	273.63617504977213
1	28	289.3263622995298	289.23549438430854	283.89713630762844	283.82153335919355	283.60530684594266	283.17887766131986	285.10891654938496	285.0207563751068	288.6667992338397	288.57491924453547	287.41705385412405	287.33538637723944	284.0330460938723	283.94033845614047	283.99937966591466	283.9086158495718	285.8033428589539	285.71547854737116	286.2319422858739	286.1457619195701
1	29	282.5893920125083	272.3281297770399	283.5660758053237	276.93087610647206	280.43450334029217	272.8077312807017	283.7118727127479	276.67196143445136	281.72565573821214	273.04560071857367	280.9454187105373	275.658700346	282.61759665658496	272.90787808150407	282.89537527918753	276.1490211674752	283.30119922570753	279.6728052317882	283.8836926839244	271.99420197550717
1	30	274.66704353056355	257.21635781393934	268.3278268440721	257.24012613767803	272.9460159036798	255.5005280827282	274.58644974771494	254.5636120770991	269.94221015796705	255.4207196061583	275.3758399912135	253.89116097677015	274.20469968464084	253.34410841804777	274.8828055993914	256.39576946531196	271.01367012021507	254.57817333465127	274.44595095459294	253.81204645676914
1	31	268.04363932974724	267.82759510335893	268.48803502871584	268.2625024614482	269.3341103260902	269.1046351426184	267.82655155600247	267.5831529320363	271.99755839583435	271.7755827060002	270.7483845208404	270.5241917784344	273.34838421745513	272.75748737444263	270.9158962526607	270.70466387996845	271.5706007630501	271.3305429570774	269.88960171046676	269.6695013003427
1	32	294.04226130461	293.65058783040985	296.8750865087731	296.5317103796992	298.86503804899473	298.5798141633201	297.45263030556686	297.1683391503085	295.25824757972435	294.95081183538264	295.6956948062438	295.4146847385124	298.3834333282758	298.0758459170375	297.3291616812431	297.0745413499877	294.92926370376375	294.47126703215815	296.1853102615498	295.93587474450953
1	33	275.9991077100615	256.7118570492493	281.49339759837216	259.1601797568955	278.2376322305909	257.14124538237013	280.8521954264396	257.9731590866858	282.51519440890445	257.93754489758766	275.66029633110605	258.11085465304865	282.7743354175698	257.46576049681437	280.23985129340264	258.0340096788437	280.2173047043188	258.54659309406725	282.3773667626344	258.0282931253643
1	34	234.09852620833445	228.8002522818867	236.75922225758114	227.08135693195464	238.27422245368462	225.37458242148358	235.9634866984723	227.2781842604926	238.6743130542051	225.35944838553408	235.78141061646394	233.17408203705574	233.85553488287894	231.6193970827301	227.97036383204036	226.97631372598318	234.79323949281266	225.62235275024324	236.83932313003007	229.17389566388857
1	35	240.07487818814909	239.7280771387795	242.09914251400102	241.74454008562918	237.15842106930762	236.63222878605958	239.94626474144923	239.6097346735896	238.34367873808023	238.02688943682597	241.30477153580375	240.9455944126376	237.44304542411618	237.00424499552597	237.2108234099744	236.73740196745737	237.674426597912	237.31299312027897	241.33582130087458	241.05275869412546
1	36	234.09170358390716	233.1062160629547	235.61953096500116	234.76073549383287	235.14757915205175	234.20211384958267	228.07477049394168	227.17404567379924	234.67873620371157	233.6302639227435	231.90047930943518	230.68696952000633	229.85025775237784	228.86459706675714	230.31197545238604	229.29054764279397	232.5611705930762	231.40355680084744	233.30683068156642	232.352935953509
1	37	246.0561141365514	245.5107487652693	244.21025692290607	243.76657503569538	245.2377581333238	244.82533081244506	245.53679021379344	245.09934096880687	245.22278976303065	244.8312390840308	243.8663017050842	243.46201431950794	242.99057194272152	242.60255003858464	244.94055949795964	244.50884377773662	242.22380779743884	241.92814022540364	243.5930836927321	243.1666583278075
1	38	242.0737023971012	236.91691790739435	241.89254084481763	236.93732882361627	242.0297270850052	237.123201281774	242.11121189283443	236.9370892343653	242.11116712227332	236.7686691370227	242.08340551828772	237.0000042345948	241.71260285974333	237.0000392931736	242.11622433462082	236.88809027766897	242.04471658342555	237.25104208971533	241.88540266435416	237.16835649890479
1	39	280.7987852497203	279.97443998030553	274.41723775165866	273.70280093600445	274.0163907192092	273.36725843203357	282.27078038340727	281.5886946043004	281.15900079347693	280.17858382960975	275.6254910224697	274.7843009096404	279.5730560169521	278.79763278304966	277.7091042778751	276.93450809425593	283.5141209037887	283.2277756081198	276.6807954496326	275.8945240951646
1	40	242.15766005996701	241.84800157258877	241.40252479848542	241.08748452680797	241.20820745738285	240.90914543408346	241.70566885433607	241.4000559113398	238.94669077795186	238.62908333789503	240.0886301826396	239.78769363729484	241.93663882097684	241.6395172709404	239.25694720950167	238.82969693335878	239.90608533268858	239.57810907680232	237.94707207867685	237.6468888482332
1	41	206.87384340154787	187.10571799013664	208.17680763097573	203.19404917636194	210.70227520398367	193.20740315177645	205.27940085375837	186.45531457667457	208.0018886079533	203.74139536529015	205.32436259806445	197.0004982159101	206.9944896256996	194.31132516242647	206.6815766342295	198.4426547914526	207.46888466317566	191.206210740646	205.2934306104908	195.70867488947133
1	42	280.1367077556748	276.16901845667184	281.7835970588761	271.77047353535653	278.98541225737347	276.6917980149139	280.47375952039886	272.0770221799104	283.2197850402296	279.74183936068465	281.7254956129828	278.29411316320574	280.4502183751897	277.71404983011985	280.65854398852787	275.6287841386591	275.71104864403304	273.14076400991456	282.6626170447365	276.16972060090194
1	43	227.44005788326962	196.34641047405034	222.25675714907808	195.63187339133512	225.00678278247403	196.51057400413362	226.7773049980675	187.29194700944376	220.33099430396132	187.67053133422817	223.19783483982624	188.24941099865114	214.69767547369202	201.41748377567183	222.68878163666105	200.68875807649582	227.2593973624122	196.72299307308768	220.30214699614785	198.31276649867704
1	44	283.07358697773753	279.0953261087932	277.742455984212	273.8700642954096	281.11444413597434	273.40975862026556	283.0783002016812	274.5187397383202	279.8777008026519	272.02483924074824	281.69886664698856	272.743382801328	282.0618504667982	276.01757787531443	282.69000482808127	275.5658188908589	277.8618134529927	274.57141681704326	282.02614875407903	275.8929243346079
1	45	256.3346447234123	255.81296853372348	254.30557010994139	254.054396787085	256.09625409880135	255.46735979353116	256.3523028534334	255.8296095993863	259.8816269662593	258.7286075695579	257.4699290633478	256.84202100786797	258.0844255713665	257.36216663895993	257.1443735972764	256.53649180723204	256.46428584362025	255.9184528015629	255.51825951704507	254.9554045291394
1	46	212.1790134769132	210.25209711896923	211.46448774114026	210.2416885982387	211.0985197303188	209.71616873793383	211.5588248801176	209.73538645672977	213.8133279395252	212.10548477982016	211.92482651076662	210.06257803775455	210.5491690422049	209.29906125201342	211.95607788590928	210.04348626920634	210.63552744738135	209.20839701551023	211.54844217391806	209.88836917731297
1	47	214.89900901599106	209.35520045528148	214.3053781944134	209.71791786018184	213.45504335199107	209.69269913050772	215.03801827017486	209.10409876659756	213.5707748685241	209.3239766409705	214.7047708670048	209.04344706445556	214.43394057338134	209.27579330607384	213.36310940587236	209.57677327173158	214.12295765311	208.9679034616751	215.06025551340647	208.60064933072294
1	48	244.17236514688017	243.77153551998106	244.05012734859415	243.6128574539793	243.6657991247992	243.23583592915958	243.64205257271672	243.21553275252262	244.12675329440347	243.71971974603682	243.70221747703275	243.3020676263085	243.9503685160861	243.5128688420689	244.24748232798424	243.85246785379624	243.96128768571515	243.54559315315186	243.61320340425436	243.2057772419706
1	49	282.97214483367685	273.4252657316493	282.2599782318064	272.7273142208904	283.5684497418493	273.0958453484436	283.21043878471244	273.5692396123742	282.86903136101347	273.47250463520487	281.7610212584169	273.21472171536	283.1835619042987	273.63473691439725	283.0520302740848	273.19198388086215	283.26059320389953	273.0117675917554	282.38146201900366	273.1093547777741
1	50	276.93536931706603	276.2021654477507	275.7805686579462	274.96689906384114	279.3873142024844	278.62323365426386	276.6235153891494	275.7349135393468	280.75151624629456	279.7479713698869	274.0110358995757	273.52423771200984	273.44579899648426	273.0095238098933	282.30256321382404	281.36988643916334	275.97388901116335	275.1154214370435	281.08231730487194	280.2111808016386
1	51	268.2004165371462	267.985679364824	271.2019133223277	270.972800595508	268.4049469993922	268.18942792209293	271.9738317172583	271.73020142355057	271.7238219825868	271.5017706247519	270.71794460826936	270.4912190347979	269.5001151208046	269.26776834735733	268.7021220594082	268.49227423008216	271.2330431214492	271.01300747285853	267.08289239837916	266.71716151549856
1	52	263.8106462597822	262.8306474444659	262.8020946712696	261.5929267724388	261.39984910213775	260.36801751449804	263.8094398372805	262.74154653321364	262.0942614446926	260.87334446724105	262.20643722094906	260.99135956836045	260.796854330217	259.7537953704832	263.9203781706498	262.76947903114046	264.26064763919146	263.3122280765163	261.2799546278073	260.2321264787046
1	53	291.2458274295879	237.12573215157514	291.8894361733625	234.97739201017188	288.49311638382665	236.08497052411636	292.3012192616897	236.28817924897754	292.1652110835445	231.15085626398078	290.4425387035267	236.18376026780368	291.6272084118727	235.94675662417836	292.1037407516792	235.7889618458655	292.0368291989073	237.42308235937318	291.0269807160351	237.42501525376824
1	54	283.08720840833456	274.3120911340158	282.7277335629828	275.4145314566596	281.0379910270399	272.5405341040537	282.33927399381855	274.33782227516593	283.52353580265464	273.7335784461542	283.210208360534	273.21328521886323	282.58460086269065	272.4544989229269	282.7056615777654	273.29181332461957	278.60265361904015	273.8968171965345	282.1210353298323	272.7137345629013
1	55	282.5565528988924	274.6322946991249	283.3009259865752	274.2531296106888	283.127739108024	272.63485769595445	283.3827943536645	273.0790184644724	282.66010214678045	273.0323727284246	283.5089007170401	272.7208094200304	282.7737782416159	274.0659313068669	283.53431030171714	272.83774592153424	283.3316052097598	273.1998348833955	283.0286268388279	275.1801933870684
1	56	205.38625281232262	197.83074136284526	205.88390503732782	187.98697589259825	208.45620145926267	206.6231971559221	205.13386101057074	162.01605360693168	205.4570409532617	195.88814267810915	206.97743995708063	189.4499810436784	206.5572923599125	205.4626611415097	207.86231686489415	206.6464071841443	208.6325809196645	192.6279944857339	205.27008767841122	180.51975314785622
1	57	247.8191631874595	209.05146193149957	246.85886350276778	208.0148888573939	246.04466915269364	209.32107839695647	245.48596580831736	209.03551852033274	244.20775248813544	209.8418488742868	247.90770436549616	207.87387249747513	243.2584434009721	208.88372382456632	244.5267475434295	207.9165984514471	246.29808411459774	208.2385209234895	243.68161293262304	200.6080730222588
1	58	291.0781186827484	272.15893491725546	289.9062843691026	275.45315089898645	290.82532600635676	273.5936981950998	290.2640110490785	272.1746231165853	288.92193095564124	275.1908694408394	290.3338218466837	275.2606984553149	292.49661752783567	275.56969258387676	291.26581209307926	278.2882988478807	289.7282882503706	273.3683975648694	288.1020128501725	272.0523101350335
1	59	282.7022076248886	274.52307541557286	282.4210070386044	277.3715572960965	275.5241147090644	271.85753673697644	282.24072406554853	277.26108978488116	278.8772020091175	274.13690527230403	280.21555543332363	276.5757134450815	281.6034095461363	274.4070329218928	282.8008147925338	281.185108943992	283.4272152428682	282.19396329639955	279.0193578748625	273.890734228893
1	60	275.6349867135398	274.90884372789515	279.3123158232265	278.3997854988219	283.1366290228489	282.6491541820738	275.15333233039684	274.3740294501533	278.1703749369224	277.3613257939969	278.5443329591077	277.7703053833391	275.3837601331823	274.64925867288446	278.05556508775373	277.26613124416747	276.38308321814395	275.5505165390783	279.80350007829736	278.97898638355036
1	61	295.3759934664431	295.06086975616495	295.5994649797654	295.24206162323253	295.92603052036304	295.63783962378454	296.2015062036654	295.91465788450864	298.03921531674786	297.76994915971835	294.04257498543507	293.7300061309941	296.3680222689511	296.05391598851395	294.86586665698604	294.48005885762234	298.6997750588655	298.36746767764373	294.78469650139556	294.5055596897829
1	62	257.7741726389528	257.2327189221002	255.60314507295942	254.98915039797026	259.39073971186406	258.4972203142337	259.1946822133922	258.2705125782162	254.8040569614903	254.42193842636397	258.7487827824825	257.8726667679582	259.15788763343943	258.3175168964041	255.48981702256842	254.83614568403812	260.22096893797186	259.0800081434319	259.23589577951907	258.50611211104587
1	63	240.67917386199065	240.28559409603062	238.5794844123294	238.27043823814364	240.60046234363674	240.29060023106422	238.74676058820617	238.33669082731808	241.17468830977606	240.86037017210313	238.39926635226314	238.02140698617674	241.42612665413847	241.1417977756345	240.68599332178286	240.35706549443398	239.12740279650325	238.72049670786666	240.21469583074293	239.80993002187515
1	64	292.27462657086807	279.9191676430797	290.9876403189543	280.95138005168565	290.6011380834446	280.7810228824359	292.3881503613428	281.57408669026074	292.1978740755656	280.85444805692595	291.0376728971855	281.1387942852607	291.8464223507378	282.928810537438	288.2446976806703	283.77420343939997	290.92892414921533	279.9086934946391	291.9209873311139	282.09907733615916
1	65	207.28956309739633	203.73499906811435	208.59908845372058	205.1689176449899	207.2634197817253	188.33047592723378	207.33661230727836	193.5272927288042	205.40272008580308	197.60167658394283	208.5063344940384	203.3330743466297	205.65170300209184	192.20883011570402	205.35879848679565	195.0176369837731	208.12892026583467	198.9242858076519	208.25841163012288	205.5058187094369
1	66	290.1594377773865	281.06130831751085	292.3209841758189	283.2102933716647	291.8659891778896	280.9685127643319	290.28314737278544	281.76975965411805	292.14201107715866	282.61413744855247	291.62244622261335	282.35857612561813	291.9528694387131	282.8636139984345	292.12407492496385	284.32081390530357	291.9036558031725	281.1158361250372	291.3121374430169	283.7151273929781
1	67	225.8346377691281	209.01621582524433	226.401196080011	209.25273200579775	228.34466917280244	213.22653895949313	216.9837380300089	210.1914449120416	223.66197784892282	208.1027098161231	228.71991795224852	208.8991270146906	228.18041162327236	215.79477711903166	222.93334498247316	208.4608914508593	220.69677083148815	209.2954976376615	227.4439262159201	208.38706712268643
1	68	219.65365116215887	218.3323126515072	214.39569315042408	212.85568167576494	219.72035167195205	218.16903009806637	216.04548194005713	214.69487931877407	212.29888265523735	210.60142226531073	212.0586981353918	210.16101111181118	219.9153289928889	218.57550599627208	217.2327683416739	215.84161670313188	224.4938491070499	223.02479018413626	216.57137689894526	215.27705984507656
1	69	235.05360603010038	209.78801937826722	233.38142933594986	210.5916390379632	234.32877231849596	208.50319174745678	235.7711182870284	209.70100602352977	236.35857999688645	208.8168686603076	236.4531974516107	208.8275693276651	238.74909295665054	209.78539326967274	236.5051960883249	209.00836788827144	236.61979644181937	216.5161861436031	234.99362985696823	207.03082760016343
1	70	245.08824900141673	236.7423285689967	245.19212370250375	236.59839510202568	244.44665350973534	237.1076965920354	244.76044030130794	237.55423996019172	245.1570904014732	237.30846310326945	244.52040460074934	237.90773218139813	244.5761866512136	237.5529076567631	244.57000183506293	238.54386455545804	245.34397830833524	236.87025552811585	245.41097343964861	236.37044312981794
1	71	242.31983817060993	236.28531006233132	242.39405252563512	237.03349699557825	241.27116860228423	237.16318621536976	241.99214956651602	236.14037021513604	242.186714118701	236.42052144611608	241.70471201459972	236.30399680711966	242.3861169788945	236.2741728284498	242.1569411916729	236.5560120813572	242.14148711461385	236.27494266175788	242.38828188506398	237.07855196690494
1	72	240.4702994597247	240.0912634685971	238.1293790398629	237.78906793337384	237.3148249114323	236.7979189903069	240.6164218706727	240.24539229540235	241.5799149524138	241.25228072130597	241.93654495635818	241.6130511562749	238.50949550609306	238.10868448527845	238.9308818623085	238.6327522255222	240.07323252370935	239.74432967582786	237.9200207954472	237.60611900249998
1	73	238.1185790342167	237.6829856911608	238.43691767377797	238.13208697491646	237.86879790966063	237.49307827831794	238.74489724809897	238.31847940339858	238.4682029134958	238.13885269050667	239.56246132847718	239.26179744416314	238.74547014100398	238.33703019711058	237.57271678548895	237.17604561244954	238.6399774548428	238.2783645625028	238.5312518744042	238.1057290341352
1	74	240.22245238291092	239.86905106555133	238.9325318545788	238.4350916021232	237.2745855676232	236.76166400191633	239.64760475610498	239.29386424195536	239.7643490173471	239.40885152983734	238.92667574918985	238.62647263026187	241.6677892207326	241.3656979760203	239.24824741673382	238.80992233988553	240.51790690699653	240.1772752159333	238.74308914004885	238.32375153697234
1	75	241.77443688628978	238.00155826661384	242.5117120440826	239.8065654736567	240.2293640090813	236.17464084650788	239.3915622749706	237.03974481060735	239.43447805707183	236.31550003193576	240.26803843408544	238.79970373825364	242.36063627370262	239.09548012018251	239.69994425202947	237.64096695006887	240.5173327061329	236.65868193458672	239.38775808216775	237.47629988602299
1	76	235.24046044858537	234.43015754178086	231.2153930707445	230.06231348410822	230.7843788228605	229.69170935883213	228.57282660337032	227.62333759537373	228.90457001521668	227.62434309837013	235.22574490160642	234.2032860721843	229.50866268209754	228.43352863180473	232.29219046238964	231.2820545994483	234.53062859260427	233.55348416653922	237.0011787777898	236.61871709944265
1	77	235.05650896249458	231.45918803805932	232.8183548355719	227.94422123188414	238.1041996251355	228.29746789489295	237.1269395502583	231.97030682165533	236.1681224193605	227.01109139738693	234.4392948693342	228.3704963510702	237.26904148310643	227.15902812457472	232.25549254266366	229.89232583572218	237.30237186128838	231.67291811527102	237.22113051637606	232.31918347839795
1	78	298.73420695601897	298.4568083759628	296.2831280213213	295.9343607959133	296.2227701705322	295.92179571290296	297.89069141054716	297.60460615800264	298.1128426990296	297.84148996645246	296.84870031482	296.5852555907369	296.775837757481	296.470776905935	298.4702726905422	298.21464239545924	298.8426823456997	298.5075944874025	295.6469089122336	295.3902663882339
1	79	260.2292173462516	252.79794979199215	260.02406893626295	254.1578244018092	259.07435217305795	254.23520718838117	260.21540255383144	254.05901105435962	260.3553319080817	254.04996437751183	259.6630175575683	254.08317970464785	259.4735690887249	253.94490374887494	259.9503458912983	254.12714286889064	260.2210019245251	254.2262229645418	260.4803591379307	254.0393924621306
1	80	278.23744614168123	273.9419417656056	280.4267983127349	273.58560958656483	281.45250142009775	273.53026532836867	282.20029736891985	278.52061526533134	278.54538922419124	276.14478260169744	283.6250207209847	273.423080472215	278.6348091169969	273.9341974435304	283.55403702266426	275.2035328457427	282.53569677672834	274.771993918014	277.80028405921905	272.6985644177111
1	81	260.55505883316874	255.38161724296634	257.62979262054296	256.18754140687287	258.08346091025317	253.79362158326742	261.03015420830013	254.30557839871997	260.5297675079132	255.89741466565422	258.6184153663587	254.42257410380412	258.8946788075971	256.4020444816057	258.39103398024633	253.86764082196336	256.9178938860938	253.77022660020057	257.09710511443626	253.6910049586792
1	82	219.00988504631	217.84763244913262	220.78783734586577	219.46298766819845	211.0066278390224	209.74042666185287	215.63985897975888	214.3279937280388	211.91953134348472	210.43741187870583	221.93323774144582	220.68599811420776	226.82097007014363	225.81068236080438	210.46991879733426	209.58810548031477	224.36343298592405	222.83830223960658	215.96238365082203	214.60081082725222
1	83	204.90492059236502	196.77216312250252	204.85799098829014	183.81971371379018	207.49214113029632	206.8250349547696	205.0148431071678	196.70821504477675	205.07261168052895	197.56990430359036	205.00515702132805	196.3455248955138	205.23207214618486	204.05631560860277	204.86716037265163	195.42614389190226	204.9781842059383	198.79269495743276	206.7023672485411	206.0411497185516
1	84	239.4808045327725	239.15613564932767	238.6761877350278	238.30045096512313	237.90587413868917	237.59173851494322	237.8747497968124	237.5689435865308	238.02022755747268	237.69046637262383	237.46064324085347	237.07171827644513	237.27655370602855	236.78858168441843	238.95994374264694	238.65487248208558	239.0861707588363	238.68394613301675	239.1440339794294	238.7827982718367
1	85	241.65920843061144	236.65405972687557	241.35500553912948	237.3098564626414	241.6195842933047	236.39504975286218	241.9499734212354	237.91302100051826	242.07689109560962	236.1529664693514	241.49196161142888	237.8022471381749	241.6691451085302	237.10576422092993	241.07807148316925	236.02287560467235	241.6049547022847	236.7137727414518	242.17703526559208	236.8648989584438
1	86	240.39909909163163	237.27885983031305	240.8460195529325	239.53604853613263	242.05645298398744	241.32711598313958	242.25723699359213	237.45736399753673	239.61408857062298	236.49478386747933	243.13093441068372	237.20621492668278	241.65432521521566	237.77489295935374	241.8096183221887	236.9385564350845	241.77428607859488	233.31074331319	238.97338046932552	237.3583274694529
1	87	204.92822878533212	188.31245449138348	204.41317255004566	195.0979546261561	207.55068537168444	206.86876117323166	205.00227342807932	202.88919627733182	205.90591445473618	205.21618349012564	206.9276767140638	206.19363037342617	204.86845197429068	193.48235282942264	205.37947714509605	204.76660145674802	204.96278216705429	200.88021707437736	204.99167214305214	196.3643851910976
1	88	298.2791361754853	298.00156519471034	298.2418838467345	297.90900946291606	295.3721070234598	295.05843504634464	298.51023205556675	298.20524616145764	297.23067153651454	296.9659194251759	294.31878733406245	294.0577322240103	295.17204504211963	294.843350559417	295.09793174205055	294.742308648102	294.5999822147084	294.1491835660911	297.4685727857436	297.225862816453
1	89	283.6119672200418	272.9740004646894	282.9803507069247	272.5904417670128	282.20504942721965	272.6144192569249	280.8825114493376	273.65230426026034	278.3821323921564	273.99913385124444	283.23699038599403	272.8606269055872	283.63134021746964	274.67466615836855	279.98912149437086	272.8195613403687	279.72040784511137	273.53009910158283	283.0482419897957	273.7753512838601
1	90	289.1386705073128	283.59428391871563	292.28963610757427	282.25879892446375	287.1387942084529	281.6544368871122	290.6923617783293	285.0593452013693	289.4080231579051	285.6229602940919	289.60582762027093	282.9119920305717	289.5049159034747	285.6821402795799	289.85385752506727	282.6442713929819	287.2275729851966	282.7217676554994	291.18280883939553	281.32492796325727
1	91	285.7145488361096	285.63079694070046	283.660723730439	283.3896979324661	285.6046888463386	285.5096675465655	284.3620732874404	284.2739997767335	286.935292696685	286.8431827326855	287.5960776866232	287.51144060885156	285.09944551891857	285.01011850673103	286.58448459082473	286.4991851833806	287.541427827969	287.4560964676124	288.98279299004025	288.8922840959823
1	92	207.06444641179584	206.25545134171222	205.05861022843072	165.66616318798165	205.69150144903594	205.12215679210385	205.04401656347147	204.51794125661257	204.890101581352	204.32501452158132	204.5250779466871	193.93456751363686	208.2904207860926	207.82384901162908	204.98442057714627	203.45236427193308	204.43003085375364	194.25430161685054	205.05975749778577	199.56553519236965
1	93	234.3944415558522	208.98968782016772	234.66045281021948	209.18608157398182	229.8108927916581	207.99604724448025	237.31862206581454	213.5058367754989	235.2178332415887	208.78755556104244	231.01160623880972	208.53216658859725	231.19543665326495	212.88588637336463	237.14146603650124	209.62923806170141	228.73926572714632	208.18922133564945	236.20813516731175	208.03377579066427
1	94	253.4553509305647	253.26334409555398	253.3193326685519	253.0986054507876	254.11440973567784	253.7681025765028	252.7333981453318	252.5361119700221	253.65773463993415	253.4394371095437	253.64210349681903	253.35892583717143	253.3371204294229	253.12986255281757	252.1764851449131	251.4757357391425	252.4852157155294	252.13018932315484	253.01264495189554	252.82487444664804
1	95	276.0836382693199	265.3308623818072	274.6018428626701	267.10596779319917	273.59004906085534	268.7137078131771	271.6392452646224	268.951539003386	273.9605974085502	265.4986458699816	274.4835087672118	267.1846570451646	273.99118295989587	263.6540335961339	272.4786995337672	268.49750846211435	273.3445416388732	265.5625060698032	274.18734020146695	265.8957779373045
1	96	246.91559035316217	246.1010922941107	242.84979589943813	242.5247600759185	243.28382847210014	242.88178612704812	242.19303757347194	241.86747318682805	246.33439035377228	245.82225917382735	245.546413680608	245.12855822772886	243.50694836070855	243.10148101621078	245.57495284578573	245.16302710943793	245.09366463189852	244.6472904756647	246.9733129486462	246.10388934766252
1	97	283.3537110279379	254.145391549199	280.25504026308903	255.52297454921055	274.67854757791713	255.23647650711501	276.82684818075074	253.75849169074644	282.54419021429806	253.89561306712486	282.3624780652928	255.23856132923896	282.19776498514085	253.70640950884206	280.54071841420824	254.07350000729903	282.6274319208151	253.8105453959441	277.40948243058824	253.61387417924598
1	98	264.424364848475	263.56550834223685	262.61871921553274	261.34532034618354	262.1706219229727	261.0222343697312	262.89962077069805	261.65660787592964	263.9914483012767	262.9481484693572	261.80281287466136	260.5778187290035	262.0102123701512	260.82499673449144	260.63050517335336	259.60727004622913	261.1568412080307	259.9256144171842	263.89078644944215	262.7652106252377
1	99	242.08869651351034	236.58598283673908	241.96913692964966	236.68874112453668	242.06838372326632	236.45571932598602	242.030938651602	236.79358602772106	242.1341018655839	236.53146098707757	242.25523616358225	237.39019046083047	242.18675337190868	236.91256862971235	241.98481715206776	236.796132524069	241.05494383614763	236.79641161446057	242.10668177197846	236.5623618925579
1	100	238.0355266389572	237.65265921583793	241.440509706843	241.13046773189254	240.50510266553388	240.17133030000352	238.46495321627458	238.16635844823384	238.03069587724852	237.73826927709027	242.10165609355323	241.76705342467264	240.49871292908145	240.1831740418456	238.67985554489542	238.37230019729006	240.26404964271518	239.9293888506659	238.1857944349332	237.87954697361548
1	101	241.32243122106692	236.48432801648673	241.8399241622548	239.44769171747146	241.14943108097634	237.4643249764327	241.19133331151826	237.21461762828704	242.08484564589142	236.46640058964798	241.62600364141161	237.20299253495165	242.78288222327373	237.2263120037728	242.49023299886247	236.5149872437451	242.02438532668694	236.1778783871282	242.11463175912016	236.55548794104786
1	102	271.5443860372896	267.0134043699886	275.37873566911514	264.4059886537707	275.9406323270428	265.2093775842066	275.11682862379587	267.58059079815683	275.0712601037164	267.71217997704196	272.20803674626444	266.44961872935244	275.062959565328	266.1354648192493	274.9052974405483	266.0699397327348	274.73521435457	265.1472553623613	271.3715611608059	265.2601329217664
1	103	258.3688203983416	257.82084814247804	257.1126255908043	256.51639081317586	255.82458253472538	255.23440452167617	255.25784415107032	254.6871855583706	255.73781879228906	255.1672816025924	254.6419454400715	254.3721430819874	256.4606745324937	255.90072729917344	256.3991512481925	255.7915102157321	254.6100608316645	254.23628142298278	256.83500710644756	256.3079788433367
1	104	253.49803804991336	253.31126258470223	253.6112616806551	253.3897593543833	253.54046043848032	253.308056322177	252.80715517127905	252.59560152012983	253.26577489809932	253.05732971374894	253.23524484143172	253.0233253520984	253.39356487667075	253.2026394788277	253.36651967117217	253.1610973795252	253.8230080225917	253.5942917594227	254.18222556503287	253.90123370035644
1	105	273.5218130030466	265.60970190595	275.58661756877	265.61369347406327	275.64649378509813	263.7392996548535	274.55856118315785	269.10506836930534	276.0749429320599	266.7889758906823	272.8497950037805	265.1855706276985	273.568178110099	267.8327256962922	276.4220312236403	265.94898621892696	271.8505448458627	268.8429677468882	276.14187698072783	266.9865764039186
1	106	268.5018582448266	268.21709131472045	270.4501150253926	270.22747221541454	268.2685959375479	268.0460231677906	269.0432536734195	268.81226040410706	267.7992022342197	267.57884695927135	267.9036490602005	267.6886458647649	271.79412455084076	271.5573532323471	269.3271117964863	269.08732027995455	272.4090583120045	272.18454675963505	267.9562747434738	267.75270943001686
1	107	278.5889411505653	266.91666270417346	280.3224547374136	266.3925305529521	283.51897661877797	269.130489498414	283.1908011130009	265.01723816055545	283.05517884119655	265.86895171044296	282.36775410511376	267.24705410809025	282.62005567217074	267.2294516527144	278.68592520849694	266.26717268579984	281.5067893967576	270.87152094074276	282.6385079068902	266.4571483842419
1	108	254.3493555245395	252.56238164480214	254.10612035014321	251.5024145034393	254.59259012625628	251.1789974758515	253.9371522118323	251.1069433210036	254.7148358271352	251.80123954589448	254.57812842595854	251.63139812279354	254.48722540929546	252.64855956409002	254.57083182145706	251.24063803202307	253.83682705384976	252.0378511602166	254.26032159108323	251.89787097380295
1	109	274.11578320934524	251.66320215273976	273.7811863504945	252.02551373025804	274.20497219385516	250.96878618288093	274.07769432232647	253.46744616309684	273.2373777211144	253.09997366652811	273.87715300960264	251.58468000871324	273.8938389174395	251.76119448752115	273.8176062745781	252.99447334252616	273.58307680557215	251.08341939854193	274.1435887743564	252.2341429055976
1	110	290.6337895379888	281.3034787146057	291.39287030889193	280.3056018846021	292.36131743499953	280.8809744303151	292.7039622040656	281.54556345124865	290.0433764896664	281.1914141145385	291.57975706697425	281.82640885424195	291.85316423028655	282.0530418125804	292.0645901825761	282.83615460688736	291.90045381903656	282.0158932401229	291.2329987674414	281.73125830282083
1	111	261.1138515605809	260.0934753944986	263.2266195298916	262.00237070327756	264.5646922717623	263.5684990363642	263.9076529566615	262.81810601889106	262.9945527205888	261.69232040114207	263.9036784140774	262.73183674262896	262.599835725897	261.3676642566839	260.8236095555365	259.8378877393549	262.50414462085536	261.30935566717534	262.2943645754658	261.11184359596064
1	112	275.00907539433985	267.22444665832114	274.34881938783417	264.4629526427461	273.2591261932902	268.2639562503118	268.82255747069	266.5277863966542	274.89931453563787	268.6842350971078	272.9387160760777	264.02192146118716	276.6598468494668	267.1449349189516	275.7212768548835	266.96404220124845	275.61715663268944	264.1996039182992	272.5019135351136	266.8678709094461
1	113	261.0497322875995	259.9756493380313	264.34107562558677	263.3352057054262	261.37954698044433	260.1545850291331	262.3657359055051	261.1262457858733	261.5052485304549	260.22312200935363	263.31118498572823	262.0637603245527	261.5372824189233	260.3440112018338	264.0278987295439	263.0319844860881	261.08615345386556	260.04993232149945	262.64857112264866	261.3633350385848
1	114	269.58481003869815	269.34695252169126	272.4873769579493	272.2080314428398	270.4702649068704	270.2359567797083	271.1756819616143	270.9369123034661	267.59536655529183	267.3607517866853	270.30791284544637	270.092601359858	270.8261942738838	270.60028108429526	269.7651883880587	269.5360434966073	271.23955230312646	271.013073271305	269.2407744563589	269.0085089569435
1	115	255.06653059264875	251.12444854868951	253.9441021521263	251.5519051947051	253.330083159802	251.18735925995807	253.77812666351898	251.49559767012585	254.73539646321925	252.32086660784282	254.1290080460065	251.65214161210397	254.23821662659716	251.21575625897827	253.44247329982574	252.93804558587743	254.42753428042346	251.93915815803595	253.7828056921743	251.71113230630718
1	116	254.32233138108475	251.60397659252718	253.8824869829056	251.11093109943852	254.41030316771275	251.6696666237075	253.92325961039276	251.65803188670213	254.33802059718266	251.38101807805504	253.97052715883405	251.30087127698258	254.3802526609985	251.520984861416	254.08982597298058	251.11227750454884	254.35610637716678	251.15925307010423	253.83124695294228	251.49213717764232
1	117	273.30097697700234	267.2564903650335	274.4608453479149	267.96276350931714	271.11962172304993	266.4911398047104	273.4554319104042	265.04434388820937	275.0744677919908	265.63912989533543	273.01542620696614	266.2587704728207	274.54328912307506	267.4955376578511	275.07085540237637	265.8726021582184	274.46437336590174	267.5758228060383	274.083662856826	265.83869734652643
1	118	276.489743086468	275.74450077941106	275.77313878967004	274.91315763959693	279.06665931787944	278.1408644311489	278.1283000883827	277.3065712865844	273.95362293610106	273.3674471099187	279.16499272442167	278.30919646859167	280.8605494650634	280.0533270384119	279.56561309041376	278.79861173846336	280.56726993326873	279.6855603537846	276.88387468508876	276.05065092771605
1	119	282.3524681899738	270.7151823310681	283.7573058590176	271.819622206846	283.502636042131	274.6735196470694	282.10509348449756	280.3795644431706	283.721327047397	277.59878547993736	281.98497280582086	275.2171077549327	279.41235351665193	272.8735119384657	282.56355981574416	274.6397344093689	279.0729220666646	277.476176001104	283.0035886536044	280.5542130184316
1	120	261.97357099217754	260.86708472831697	262.282546824144	261.1292886979478	262.36862549391805	261.07192180472754	261.2031814807765	260.10809334384265	260.83879944838395	259.72062320004204	262.5744871827616	261.2936059148231	263.1611959818712	261.89644487237706	262.8029967616662	261.5226342523438	264.0936063313018	263.0964264805012	262.4693912280988	261.2112485293428
1	121	251.70903870315266	251.14115025154442	252.07156987375194	250.95281503757195	252.0328427265306	250.6378859325445	252.08980070328877	250.62732014292195	251.57852082875678	251.07762381847863	252.33088992271666	251.12033793331818	251.84102127691648	251.04483877760012	252.37023118645098	250.55226958617922	252.07673126832606	250.22729302202399	251.66770206389407	251.1033136360486
1	122	252.21970093203436	250.80339824171182	252.19479801291928	250.89632994955295	252.17533889715654	250.985795224213	252.1902072585629	250.61058204034998	252.08275663339887	251.0771047278625	251.92573778340744	251.17343702702877	252.0853714828792	251.08860704526984	252.1824505319552	250.72750457288674	252.1845532067507	250.51450699065023	252.11459500878425	250.78784767048333
1	123	216.67606964358737	209.90599633715496	227.1844823796761	212.01538894860073	225.60313552209462	210.12257686586898	218.96212553161402	212.88955069287454	223.65165129523749	214.15808808455245	222.24271075450355	218.86602786751305	224.480274629121	209.39498313097155	225.89682218231434	185.23015936483225	225.08800748444256	210.9362495510681	224.70615271030167	215.86374617881597
1	124	275.6308208497712	274.84086184607304	277.0576857621102	276.18198811753575	283.19672923251386	282.75949207984377	278.49476488436886	277.7782523770962	281.55812893643633	280.4755975668221	273.6913206849009	273.24554700621775	276.3391250031603	275.5443936272011	280.143490733346	279.3416794526041	275.3735235413998	274.6102690899624	275.39845859022387	274.6374558216655
1	125	207.37141337855974	206.59097345442967	204.67920243593036	194.33508649339805	205.34199495923312	204.82148087047452	205.84915122947663	205.1899628666032	207.8649066645709	207.10786816686237	207.14385640500433	206.39714023278432	204.72724324571544	197.94247967650918	207.75674695281353	207.13035151218867	206.66819007931025	205.94865512764707	204.99649800268173	203.31524788534284
1	126	220.0488363297879	218.85850699228837	218.46949238346855	217.10751446894872	209.83417067330655	209.2631494321367	212.23146221990996	210.2985001514258	224.8370319611217	223.5734009351385	214.91139387821195	213.51782507231673	222.99643150836496	221.474643840743	216.89761996158765	215.38520426655606	210.3181333344423	209.0855983160704	221.66634797131871	220.27558325201196
1	127	237.37469681276352	236.93954180545606	237.49012138388022	237.03887909443537	237.3953714691627	236.92071995399036	237.22515778981875	236.71726977839268	237.1658807187249	236.62035373467745	239.621212618644	239.32122457384543	237.57742681158064	237.16868098931647	238.4517691524707	238.16898270483358	238.0534905483202	237.7415668541641	239.4526815465154	239.10374244866927
1	128	226.75794675035598	209.33777506108223	222.9442563435794	209.75459704174077	227.0878023421053	210.07429889646494	228.0781926817456	207.71413465881588	228.91816873647792	208.72490260220795	228.0774975914217	210.4603205667174	228.0604719842651	209.12784363256876	227.85942717135723	213.14851852984305	226.64874933081063	208.43846942087123	226.22859442261162	216.9956328912996
1	129	242.139001529721	237.39598986847503	241.43847659565586	237.88678174957553	241.91193840712327	236.55630039300115	242.3089625269339	236.72689897243785	242.2572925297187	236.47319987349144	242.31021309963117	237.14204465917462	241.76437384386426	236.5232229867374	242.02719429740932	236.15825092684813	242.4266804801627	236.27357484744658	242.2873095613447	236.84656936208486
1	130	276.5722349109518	274.610851865764	284.0326354354481	273.8604584221333	279.14710527745416	276.3756425383549	282.0559273950512	274.419180119421	279.6642704832452	273.43895793369006	280.6462335717659	274.1766813435022	279.579422775678	276.2469296615181	281.91970152278077	277.92545168350887	281.5907620215663	272.95034919726965	283.4574276892021	275.77909047912715
1	131	291.43266034851695	248.53766264762177	290.7251672295197	250.53778681064176	292.1174691615958	249.9720362525063	291.3437852847207	249.95202872604114	291.5483858531941	250.31012144963807	289.5025614710995	250.39362688996928	291.4376205111652	249.15485902034337	291.3292837790475	249.8360803897621	291.7173757492525	249.5292473790401	290.55954028212125	248.76744446757388
1	132	205.6765276879887	194.02517299134888	205.41987953861673	182.23057417157156	206.99100816262217	197.05122563196386	207.34011470814022	205.11399183880914	208.2038975267372	192.49974833597147	207.4409781698488	205.84554197980162	209.7015087460917	199.0202138719948	207.75076185372083	193.70775198332177	206.47104198827077	181.54562612078348	206.0203716706918	187.05014812926987
1	133	257.4304269511032	256.8657155542334	255.69400379698283	254.98435860247923	254.50822848016372	254.17514595349093	259.8262018822911	258.82489790702675	257.4084428380048	256.73429579229975	257.53081927271626	256.9095264233345	259.6168390703692	258.61921831802675	257.0238147438092	256.3860001109739	255.8875952370372	255.35494870178212	256.2742933304022	255.701223473251
1	134	208.4219951345233	207.99371986152968	204.72010418432558	195.07430123155532	207.17021825320236	206.4917861910423	204.6383778859188	195.73499135646296	203.97876159259147	189.77988877848108	207.15120630924886	206.35793644977701	205.65905876434275	204.93528061339939	204.26366180146988	195.66483820693995	206.68069493786527	205.98692360649852	205.002130338192	203.03802378782302
1	135	232.11192729601518	230.93216535650953	223.11797391114504	221.59097243674913	229.68385957614467	228.68451352201453	223.14973011313486	221.62369119101126	226.61670996298201	225.59392372864838	229.60432471833838	228.5429829579276	231.07377657223373	230.02651056012996	226.44812382651816	225.2810196728246	229.2050274016638	228.16788802953482	227.6135172855525	226.59127944168566
1	136	227.11945720731669	226.2732504186052	217.041728148961	215.71799889488096	217.32276677446603	215.9776827848974	221.3405521740311	219.9642829498617	210.5177441119235	209.5431540596987	210.26320675009865	209.29476872370037	220.3868555581955	219.08584759247142	213.96057738164365	212.28130920944832	218.03354262042984	216.73984972415224	212.53643578958656	210.7860714924147
1	137	237.2482100446406	236.7810082455726	240.0060874183101	239.6581644584325	241.90542301558267	241.60976627359634	238.66870749195937	238.28773241180804	241.0423508807159	240.65795374117786	241.6297221805322	241.30999322536738	240.30156748169588	239.91003438505217	239.13021489004188	238.76021166472296	238.22149868130842	237.9182340843921	241.64011332246724	241.34126936429286
1	138	229.96138664228403	228.90980606139874	237.80611944666046	224.42596973808273	235.59377976870226	228.73029562374037	236.51883295481625	230.3791479917747	236.12231094885814	223.55518044376626	236.45797346268057	228.52933505611128	236.7596740022266	231.90691836379767	237.45783753120745	227.49575856265548	234.06698273249017	226.41687204376674	236.58049788313974	226.98567648669928
1	139	257.0058119774748	256.47940692213524	260.2761301990464	259.0193545779943	255.13100068388042	254.56272137941528	258.9013519063761	258.1543493545236	254.95610902443823	254.5256533737761	257.63268027805975	256.992112263529	257.79598909538623	257.1348073777829	258.88656841108315	258.11373420127615	258.8656486434337	258.1356504082771	256.9352055804335	256.38690915020464
1	140	249.91318911069342	227.46486306417063	248.5402040028973	223.57663153051215	247.22290183461257	224.92655164076845	246.50430532817407	229.13057252158308	248.2319512866771	228.61457691544481	248.04262348191548	229.260876126537	249.03913124081285	226.04932196695032	248.03799859774102	227.10873431547	248.64519381540197	222.73603538475854	249.201184816145	218.4664249181697
1	141	278.1928169303991	277.4353171327195	280.9505718182415	279.99666339906776	278.90788099810845	278.00745411956	279.46020163701274	278.6319612646623	276.87657372791455	276.02469187416966	280.3013697740051	279.3833389551817	280.9328952320893	280.1433386661252	277.30159692565417	276.4963756564183	275.6862727483533	274.9124708169907	278.63353799253264	277.79346114787313
1	142	252.2456836461453	251.7538491661474	252.7881923862839	251.7032554064078	253.27699019964155	251.54022056996658	254.51981298062555	251.1969200175417	254.81369640028893	251.39167067129492	253.0398969945377	252.1346214443464	254.33810699535732	252.67986967148963	253.44490633166984	253.09755439387754	254.2494825286639	250.50065199957814	255.16109916940354	252.0933221834514
1	143	283.51110024707265	283.2127167509596	282.8456920958823	282.28795300665155	281.7904952254107	280.7477576407244	281.01611277496033	280.0693668779666	274.2669345148704	273.5974543743563	273.6513085389809	273.26623287649886	277.5463385797759	276.6881395596214	275.9010610435368	275.0922522392496	274.10757779275997	273.51219522683226	282.97418367812315	282.41037754087836
1	144	264.2619681518985	263.3623897363109	263.4353144842028	262.1942148940543	261.428311517034	260.2676045026028	261.1792236189609	260.0411930144896	262.96436031857456	261.8132443258881	260.82699923877357	259.7855732221706	261.04857937776654	259.8210375652141	260.66234254077284	259.64798964744455	261.233767249167	260.0603903759714	260.76543629160176	259.7781288188858
1	145	241.6507287195893	236.86616935174396	242.76024952078146	237.53772993640092	242.14530672829568	236.2273287821637	242.56794286276332	236.3202442108637	242.1374547725728	236.08436268392828	240.79842923643199	237.5425113081013	240.93681364248715	237.60468970748275	241.9722115765439	237.72909812882028	241.78122595091844	239.34113937527988	242.04798443008124	238.51598409501634
1	146	239.60808756183621	239.27664323267	239.51947869740766	239.14484125933564	241.6554198121998	241.35573472180982	239.07380873471337	238.66215512123915	238.03709300156063	237.7111170361993	239.6358986100397	239.34156520227236	238.1085733602741	237.77776772134973	242.11970355659457	241.7326778304895	240.34996853440077	240.01905385493873	240.23153342713138	239.83384595719244
1	147	290.27902128482117	283.16380552811466	291.2667680086289	285.3936951664554	292.29513071507546	285.04022962231295	292.06287180085906	283.67004092706173	291.5023909057542	282.4582959422864	291.0127215170075	284.5281685035556	289.2561350022214	281.08295148114865	292.2680919980818	282.5337603564676	291.04639336692094	280.93071016350615	291.5762448869596	285.7659115961591
1	148	263.1808014105199	259.2230796134605	264.78421642231086	259.5074556546123	263.3432102060512	261.0078611166143	263.6494908732703	259.5702622848828	263.25957893096927	261.26658545263405	262.2170957441455	259.63148007799856	262.7968093884234	259.5803332455622	263.0930869518456	258.85563190142886	261.63572325075745	259.04058346370556	263.43244734079553	258.6708234779916
1	149	241.98504456885243	236.63646357579788	241.48972515018235	236.59320342542	240.66776751668442	239.08086895592854	241.67534983948448	238.02453742677244	242.79898194231427	235.71882253125406	238.10748775864954	236.26664263992117	241.23505200803825	237.30082645528879	242.86153611317	235.3628164695471	240.87673760378217	237.5460087701872	241.0644446165818	237.36442857665708
1	150	237.45941269231653	237.11168739854432	241.84651266788953	241.51718710136507	240.72367887428106	240.42130747832238	239.18834793552958	238.79792762370843	237.66949145938875	237.25941263631216	239.45195518963905	239.14438102632172	241.90857676496339	241.59669895219974	241.52410351354388	241.19505446147565	240.25706355234868	239.9273834865815	241.38540500003512	241.08022647150375
1	151	241.41824730478064	241.12799089466913	237.82441436229067	237.45306251490618	239.5172667530195	239.12348865183017	238.45807352467074	238.15122527031735	240.4438717223018	240.08912819082295	241.02137609107194	240.62488855997898	238.21833988009885	237.8962510386518	239.75185962966574	239.3707551419344	237.86034693212136	237.5541108056149	241.38961696357012	241.077082466733
1	152	239.42256016962216	239.1158705522274	240.19529489754	239.8318254701218	237.73780405842004	237.405487643865	240.74208388574127	240.42776661474147	238.08369383348483	237.74970501568572	239.99643655083383	239.68560340413293	237.3455350693833	236.85136360353533	242.14681612786984	241.78185335384327	241.64372324683174	241.33067521502272	241.64040230965887	241.33726183169162
1	153	231.53578656079526	230.45575576962005	232.87244916018957	231.9279125583596	228.7668926081116	227.83028498195264	230.29590473717832	229.2865087823112	229.31064049776856	228.14495379218627	234.02263255268196	233.02016069096976	236.1156800393621	235.27877451024457	236.85117095681608	236.46224530574557	236.39005166768987	235.9864161379868	228.09423896437096	227.04140998302162
1	154	240.36684361143105	240.00745714589553	241.78558862766226	241.46871549835734	238.4111816410861	238.1075118911231	241.7246749862119	241.41091585812052	240.16591574274312	239.84304483240825	240.50567544704927	240.13024983501336	239.61809007456293	239.24858626570838	241.2904348184594	240.96900047903915	238.76323094847112	238.3380972640153	238.45735124925008	238.08799117703094
1	155	263.11193339398454	261.93526887642605	262.1386116442333	260.9247890814852	263.6017336491602	262.5202236546204	260.3415530967707	259.4407046951323	264.17635901166955	263.2213767065365	263.90444764324434	262.8136916698553	264.13599237745365	263.1777112872761	260.62347172911416	259.54813586304687	261.9295751938918	260.71071631552167	264.2117944135333	263.30067623748647
1	156	253.16134051048044	252.96270490354453	252.97357073772088	252.7472915029422	252.84843423911383	252.6352475767185	252.49446407437756	252.13484274028713	253.15368516183935	252.95055117188818	253.43805191919577	253.20388755428908	253.2392972141019	253.0392448241071	254.05702313952338	253.8246814404455	252.66089366971582	252.42447543501794	252.57474899583076	252.36535794915247
1	157	267.5108685095269	267.2696834249508	272.1545513330635	271.9316023509269	267.28816758155125	266.9258792818386	273.00083189658795	272.56030244114834	270.1988462339896	269.97364849306416	267.6504990321643	267.4190311287026	271.1015793334849	270.8621182394215	270.13878593802775	269.9192001332243	269.1223192607754	268.88523555201493	271.5934784097742	271.3619661909643
1	158	270.5262964727344	270.296767579775	271.0616394600856	270.83473875400904	269.8604376951942	269.62682880806057	271.7191517099549	271.48874286693126	267.9603687901696	267.7365925205122	272.7513285518286	272.50413052560623	269.073118043974	268.82115652788036	267.5900596334877	267.3673178842077	269.9381938490051	269.714405694512	270.47459974407684	270.26305297472516
1	159	245.08101092346666	226.72154056940457	244.88171455842937	226.6998614804037	245.00592275341413	226.70009481318561	244.95194572636606	226.69903164139188	244.99094309999927	226.6942219565292	245.0272656885347	226.72717863909412	244.98684838524827	226.70484906448425	244.88084919223004	226.71928200563883	244.83886561290703	226.7694840125843	245.0252591638528	226.7272602568781
1	160	264.2814167594113	263.49574207254966	261.26920389282276	260.22269431132776	264.0789187972476	263.101007523147	264.41261788343166	263.5297516295114	263.86058634645093	262.71217316835236	263.822923075806	262.7823483547831	263.8945113383796	262.8700947060909	262.7389492979231	261.4894147178702	262.1714832240417	261.0157356463521	261.7717455418016	260.5486727392344
1	161	269.85923471655246	267.7576322327952	268.7818513257077	268.25277908880804	270.7143731151829	265.09530486019236	273.49139288962687	269.4198161370906	270.698685340352	266.9058060187444	271.3903570862534	267.67666858163557	272.19145999209593	263.2001167280201	274.92692190708135	266.88578056519964	273.47596693886067	267.43907541681307	269.40977581195244	268.0351485768517
1	162	274.40626008521247	273.8091604741704	274.0483126051512	273.3484178294644	276.84137283893625	275.9402283604754	279.8163727793074	278.95949414562335	280.34095016994746	279.4001720481434	281.09265368475286	280.0528912743264	273.3783654994643	272.9395347646373	275.83481619248687	275.01768031590507	282.00741926431283	281.1102905638162	281.26392055773977	280.46850821834306
1	163	282.515297331933	281.86876538505794	278.81160844642415	277.8608762637357	273.5481505069971	273.0615518155936	279.3354862277463	278.539416784827	279.7192032582261	278.92070612307276	283.17690192016113	282.7705056076642	278.40244382587116	277.6585745315263	277.9017187389676	277.0096890717798	273.33596594717403	272.9238368370627	283.21646419057384	282.7317115868992
1	164	240.25720247926523	237.3483047780637	241.18597458127496	235.3285501580052	241.8840108492347	238.1063462319771	241.70760869681374	237.88202174137115	240.92873380793858	236.94714632445258	243.256808845038	235.0766148931648	240.12639292090077	237.651839739252	242.13335784695042	239.40072379647057	242.88418159875374	237.27595565106913	242.46862550270342	237.3612540004424
1	165	246.62484235851832	246.0085279315209	243.1641742585655	242.90141179755912	246.82862385311748	246.06741632693914	244.53812761904504	244.1291850926632	243.906327117518	243.52092677899617	246.02051506455007	245.48981236306014	246.7363107030828	246.02884242653263	242.65792366592166	242.27151262048764	242.59200372420494	242.2767414824423	244.75011199758887	244.3540282388963
1	166	242.35120055956872	237.17719281352115	241.89384688574125	236.51775872396377	242.08964736835838	236.36882566597382	242.40339259148604	237.66759765593832	242.215388855037	236.26600828942128	242.40902338538152	237.02918724651997	241.11597403335023	237.07932725581256	242.6496349512152	237.45278546447878	241.9661736634903	236.88952453751284	242.15110069116827	236.39758963902776
1	167	242.02223972177126	236.79750161316557	241.95405161407132	236.68720217944983	241.98790762414097	236.49597818130894	242.4674327941686	236.50341033174047	241.10291562865302	236.4028255912358	242.38501421184853	237.28243352425972	240.18203033115304	236.93871191855487	242.4176888915858	236.54505091796076	242.39173558718116	236.99796297427852	241.22044972411624	236.51513479500372
1	168	218.32255909095517	217.0763879590792	226.07644725297646	224.9695646199275	225.51510328061548	224.36608452479214	217.41372917813044	216.2254158135609	208.93709761994842	208.36193173986467	224.31014614674064	222.9973763681451	224.61850761167068	223.20816082540543	210.27202937853642	209.46500817302316	209.74075966633976	208.8010115782927	212.44033414890953	210.832416693642
1	169	241.6939834107155	237.5970049922855	240.18359045216806	236.14016757401612	239.97079525084519	237.67310091244696	240.77532414246144	237.3367409641133	242.95829532961926	236.8690942298952	244.62856545456714	236.57907605435508	238.00467142029336	237.42895637632864	239.5725007813794	236.90488822030463	242.6041141938732	235.41806433482424	239.88339047238435	235.9833942728
1	170	222.3743655074641	221.0500979339772	211.45343624059282	210.39219799303854	219.73461484921458	218.09391290288883	209.70016740782665	208.7655333625762	225.91083305661977	224.828147292493	213.1719720040733	211.84490548720083	213.01662849102604	211.05698623624303	226.29187040010405	225.15878942931056	225.90147334447698	224.79896465270306	213.2169387422805	211.80654279069424
1	171	241.06852715451538	237.431550546854	242.2289351103532	237.9502723365684	240.9581076569108	236.98426633274198	244.01176634101677	236.11346794157927	242.82818884278282	237.33671616444676	241.70947062342114	239.06822916385315	242.87836202692046	237.251034876394	242.41028647921812	236.33406055093187	241.61541925216972	237.28708837429764	242.75997748296948	236.47858804138997
1	172	226.55604118645334	208.29569521796617	227.11859133883138	208.35274212662267	226.76565334049724	208.28485228348305	227.13347246197128	208.28069147824314	227.1542121899311	208.40328868878393	227.07091075675194	209.2495841046771	227.29351907882796	208.40483588037355	227.18101527380938	208.25323536203967	227.1475395482406	208.3097421004569	227.28423747294474	208.51551718080108
1	173	234.82324095014718	233.94283165584463	233.8073801579094	232.86701906897366	234.99653901790936	234.08019033239577	234.24153860232727	233.18222943329243	235.9030855114261	235.31635719119285	230.71815753324	229.6510261750922	230.6276797033483	229.47269714387727	230.36858008569823	229.30920281731883	229.1623402581218	228.09586453394596	236.40970123281187	235.941529175004
1	174	241.9932084029797	236.61848079874272	242.06154308739553	237.26583185193311	242.08432207574953	236.62124031427422	241.9001065450603	236.70081628397386	241.87125742742302	237.4149843149312	242.0944016375235	236.9068736578575	242.16640275445963	236.59300955402577	241.79280512291768	236.72862214393217	242.13744605831428	236.76602624836065	241.8947310366889	236.64472041846446
1	175	215.80433278853522	214.57341524232294	226.60693659598013	225.6282719954165	224.0722954928796	222.61127070157522	213.172915136061	211.77063975870584	215.4206011469981	213.55367784923646	225.50011680529994	224.3195364027303	226.66752519311717	225.7917586321586	221.77554216299785	220.3893686321888	224.39608118501752	223.0288888511125	225.22031742830924	223.92067698188188
1	176	211.75316181212295	209.49994805415386	227.06564138236982	209.13160251529544	215.98171054686597	193.8574218545897	221.56269820352946	206.96393386359415	227.63073191847693	209.87094070331088	217.49004987454353	212.35085919066282	223.90899843792218	209.11194682005504	226.5199657132511	211.60174163437426	225.6073847605088	207.95291531330167	224.3685262316189	211.67507081870795
1	177	234.34330578077035	198.17623979196944	231.51014364555311	182.69712111358325	238.38990178304755	195.40494512533837	232.86799033280084	196.68408974792828	241.0202920698102	170.72797118271907	233.04106827409493	186.22091470233886	230.7009503763297	179.5733107952844	240.01259332833976	205.5551287774223	237.70579701862238	173.20502955849147	233.79846601298027	200.081938424482
1	178	283.7190000188569	277.44498250580375	280.5366037304782	273.96410979699573	282.57308709473585	275.37227439448617	283.0951906571297	275.67354327249865	283.4415401045847	273.8121370298856	280.2094468715207	272.8995787565198	282.48762404121277	276.42790001516244	279.48050140688457	272.82383690219575	282.4400424895241	279.6539518086006	283.99308040458413	271.88615949788317
1	179	252.63370942088196	251.4625214473119	253.26861737268717	250.95346490568576	254.9872772533861	250.21647368572735	252.53190748107244	251.21422059466997	252.69434042457922	250.52343131664375	253.79879652490388	250.46335115034324	254.60566812082874	250.80701974920038	253.769056804222	250.47591813289606	254.11081843143137	249.29326273551337	253.35216383412853	250.8369359056914
1	180	289.08539604654436	279.92606119341343	291.4107301680143	275.4970907005705	291.1149436841592	280.0342692776862	290.5463794076043	274.6012424819094	291.4804971823084	281.8904646319057	291.3194446158135	276.7233833047038	290.90739679807956	275.34565968836705	291.62570672240776	271.5916748198527	291.7561144105127	277.4070919019998	290.1947860313738	273.8985324686637
1	181	255.98042372429353	255.41971564140943	255.90335285335456	255.231490849653	257.8923930754595	257.20832431081135	257.99433731835524	257.40358274075226	258.80417749382775	257.9829633412978	258.12856245325395	257.41124178364123	254.7102142280357	254.30192288503736	257.08480751874237	256.4991930653915	257.74638412585705	257.1810042790232	255.0909293183945	254.51843196835284
1	182	248.824253033385	245.8115370518348	248.32610748920874	245.4484970923763	248.49892278641136	244.445789462664	248.75331251139332	244.85987166517447	247.47753406012473	245.00214432820368	248.80767323508394	244.6807478792876	246.46982317946194	244.97126677902907	247.85123446485855	245.61999495894554	247.7548203562631	244.94260370088017	248.96991670511986	245.45482489309703
1	183	241.51815438309083	237.79474038201204	242.10852876059352	237.9046917226763	241.00276226868903	237.95577884564037	240.587723961013	238.0617583758046	241.56885078276548	239.582487934858	242.57730304017312	238.35007520912245	239.60874808888943	237.6942748209557	241.41974226899706	237.33698963955214	241.9672528067583	239.23213350499537	242.23889334024642	237.3792376950167
1	184	241.01681209081244	236.4719541025871	240.04186125808738	236.40154044523305	241.97330952240233	236.48134591855086	242.42814597262748	236.39655013629414	240.76236410635207	235.93485708422762	241.7075853422901	237.47424235550972	241.50242002485976	236.51059052468676	242.87205571855156	236.49592582560845	239.88329666445537	237.01635029037078	242.46991340878733	236.94271689455812
1	185	240.55898682120554	239.18633018519884	241.57787354856083	237.8717868059026	242.14702938882235	238.30627033408135	241.08575529706073	235.63526539889853	240.27162483347925	235.93348322416833	239.3648305365412	234.5351894047388	241.3788704160671	238.85892545030015	243.66844993676668	238.05782454327476	241.37778792827308	239.37809925083513	241.9786468443871	241.39004988146363
2	1	293.8927760135544	293.47483245711555	297.5483937519712	297.1912831316934	295.6255063276639	295.32447257090257	297.69383776252045	297.40789398910243	296.879994962449	296.6163879506107	298.03177639413383	297.8004386018475	297.75409339310613	297.45564457411103	294.42802926139603	293.99966002207617	295.52047630841037	295.1641755014608	296.9382843924601	296.68710067915606
2	2	289.8181398911347	289.71939232980384	285.0965386049173	285.0066011967239	283.91672107804646	283.81549019442446	286.147240908439	286.057910209085	289.3366091974675	289.24516373949456	286.62003807213716	286.5375240340574	288.27398938907294	288.18245646614014	287.5216958739703	287.44004328797644	288.33756797319313	288.2485602123106	289.65149245828036	289.5713937496861
2	3	273.1850546339933	269.02712388744436	274.93838126567545	265.47229993749266	274.31539532487363	268.58053658717756	273.9096723440222	264.8424663477972	275.9339288795202	268.7201740545453	271.4678931680336	268.70478856380396	275.5671943152571	264.1902204074316	273.45963365308796	268.5935347525887	274.6925887865117	269.6020172178043	274.72597548219716	269.03419668898295
2	4	208.59837683966524	196.9232071965444	206.03662048229162	182.98030385346112	204.84688690268243	171.79356243152122	208.53153278073825	188.35293964636372	208.56548532289676	189.60875128238695	208.76443755218952	194.14602202960089	207.42585150771106	195.43853725188137	208.47691785720505	196.78837834477238	208.70006191328108	196.79318145310035	207.63878764243267	199.6688809993854
2	5	252.52767002520503	252.29114233217481	252.9863015750291	252.7706645423379	252.11865839878985	251.343625105461	252.6992073881549	252.48828239744907	252.8197965116853	252.5969262112867	252.58251093459157	252.35496655499324	253.69635395215752	253.47828072812862	253.2315757467279	253.0326443976743	254.3159353065254	253.98143156981433	252.10019223040246	251.39466255312976
2	6	289.6790681606406	289.58246434689033	286.1314692806079	286.03737281156674	287.58344562050155	287.49076715921643	288.318911907278	288.22653538716077	284.39717065993426	284.32165744849516	289.4512632386771	289.3613494567258	284.05229021036916	283.9608321636449	287.0489244389024	286.9667239943288	288.300582730401	288.21044360741524	290.0809325580772	289.8540939965926
2	7	253.1019467171564	252.90756408046153	252.13857672163218	251.30893178188063	252.77030732702366	252.45731738448933	252.48248214089406	252.08209530481946	252.6783437702051	252.4241250226545	253.53704485068045	253.29630093579257	252.92956130963628	252.73710568607763	254.16944228401306	253.91748183640067	253.18670327048295	252.9880605580229	253.7692700189456	253.5685709113276
2	8	297.2229393879338	296.9677479215529	295.28510593948914	294.9149140534898	295.07507346528286	294.67905240040716	297.41944077529513	297.1370808229805	297.37885204940886	297.109559503805	293.8560991428153	293.4491190720641	297.7150298234182	297.4066955887877	296.41506124106405	296.154228631334	296.07119878064776	295.7105626398277	293.90177144539354	293.4223497140705
2	9	254.5790884211733	252.0710989403331	254.61610035097024	251.09870732338746	254.2605202213145	250.959484165703	254.46928868812398	251.87757374285485	254.35683158899113	251.52504737956517	254.36019699667938	251.46322205654658	254.35835206786092	252.76106662513797	254.4119120782715	251.31537744702374	254.5686002269749	250.8068400609528	253.1302181686803	251.08233307445332
2	10	253.49583582969396	253.29339303522107	252.18354091865973	251.59239870303082	252.72583478308874	252.5020434785307	254.18686883574267	253.89529216984855	252.1725571641732	251.6043165809665	252.44983302411413	252.1322368850359	253.26777122445785	253.06701647058534	252.11525214317737	251.37584337498933	252.2540392519777	251.6408494527603	253.238936657716	253.06424853855265
2	11	284.6715701848618	284.5863226095262	287.15511106620113	287.0667104753541	289.7712514512422	289.66172965199365	287.69963122342153	287.60932817061627	287.167588733479	287.07300260737935	285.8393219087803	285.75343733165204	287.60144972245115	287.50861936585835	284.9131149562634	284.82809414231434	286.24400348440895	286.1591008862406	285.3755904894947	285.28456773200384
2	12	298.53995969858977	298.2731229894208	295.21663994761104	294.8205287438583	296.8197574533468	296.51340970480885	296.690694742796	296.40907679233356	294.20379617662434	293.825283312126	294.0493544992915	293.7614017089102	295.9313246211672	295.6055088703713	298.48340155226197	298.20250612422046	294.444217937948	293.99776499112147	297.38142743397145	297.14048380497195
2	13	238.70845215253485	238.34649801378703	239.57866111292577	239.20241394805873	240.03261109488184	239.65824722880862	241.97082200630564	241.6313856703191	241.70661169669685	241.37308104692661	240.40461577346272	240.03611111225493	240.45046093796427	240.15019049844798	237.17774416822746	236.6722453800934	241.09917481119467	240.78758961853234	240.08399872426347	239.69207587194774
2	14	212.01789570310487	210.13470693480133	217.65035870571998	216.51648348941035	214.38827487707374	212.9263911394884	222.0580186155948	220.75492765907154	215.04479692079977	213.52430952457024	220.94649892628996	219.73183804912878	226.39809147037033	225.43512367106746	216.0081979886181	214.69130585259919	217.10565511401057	215.9326458484333	220.81287716594807	219.38202425760153
2	15	254.05940221528843	251.78836677445537	254.22020198383228	251.31401523477504	253.80847879602604	251.34077779640185	254.61937295581512	251.15060918752636	254.37022952802667	251.3799056103768	254.34134917733903	252.45371249228157	254.5724534413965	251.38243789105567	254.49481280315993	250.93691842261362	254.4547719447691	251.65398045613634	254.46151899942018	251.1930087768853
2	16	287.59389843255735	287.5070038931714	286.2186780856273	286.13434132914017	288.3657948242429	288.2802466002417	286.79268952951765	286.7011680020467	290.09083931222807	289.82157157066996	286.13548445653703	286.05987488360336	285.7966217935924	285.70887860231613	284.2886485106158	284.21648702961465	286.7393487013978	286.6501080963092	288.633905028678	288.5401324258074
2	17	238.3644461501441	237.90652282083224	238.5774312133317	238.24508424867489	239.73884498866568	239.3700587032203	238.24374714810065	237.94197511336102	239.04786812359836	238.7394937101444	239.62559324339534	239.33720494642714	239.19867187042493	238.8179572201483	240.35168380834176	240.02514357184404	238.37336889168878	238.08867948692867	240.65162171435117	240.34231066619165
2	18	241.3117166365243	241.02240072556083	241.77515241461202	241.4634187740386	237.33504862002764	236.77917261454186	240.4149734322299	240.02451859240853	241.81637754156608	241.47753858136662	237.6250036107256	237.22700309777494	238.79104909246098	238.37440919588155	239.57772984842654	239.15264494052423	242.087024165102	241.760337183752	238.86638661519564	238.46704471561245
2	19	296.60578674132034	292.9682005290575	299.46014170514843	297.6430299861766	299.017856979553	293.3375271061928	295.9504945014237	295.1303739818671	297.9338485113821	295.0186516799081	294.0213991322011	293.0896509433231	295.21755168846107	293.7135195884579	298.9595500916834	294.12853552340374	298.2892151989937	293.3505499506514	297.7776839102514	292.7714795360166
2	20	291.0883475645161	282.4282258580566	291.29746243499943	283.7510327993716	291.3791029745933	282.1189521394489	291.30715324583355	283.5634151354971	291.3232663605223	282.6018683514553	291.1605803455178	283.18658353113716	291.0928015529221	282.62375722550775	291.4021158044627	282.5119918017051	291.35991291474636	282.3793157983652	291.2715011028261	282.44518239504555
2	21	242.14348621719307	236.61804799408313	242.42420067148456	236.76395220231012	242.34571307746538	236.53395617610357	241.9768047258806	236.8388810130525	241.47006068362202	236.450961943493	240.49677264430574	236.5664136909303	240.43689714099904	237.83091993131555	242.00151104372827	236.43911464251855	241.55893170156034	236.10940296448945	242.3264927857569	237.12134499014255
2	22	285.6231382926421	281.37702079405597	289.1434311865968	284.20938756260966	290.9031713815544	281.1623259232312	291.6304318606271	281.5588744722347	284.86377361895404	283.2830206724847	285.9358356003078	282.80101177010147	289.3775077969013	285.37835458062267	287.76557551889186	286.0731442177062	292.1820044046386	287.19283050896144	289.8779428187288	287.29887246452546
2	23	286.23697017619884	286.15189382409585	285.9450394869006	285.85317282690454	286.2438041743655	286.151804411418	289.06915021137615	288.97724673816055	288.93280113592	288.84305328722115	283.66519970437105	283.45575899749696	284.32235283758916	284.23052740485946	285.2536946101081	285.1651707684731	286.746194153573	286.6603029301539	285.59872841127657	285.5056539417021
2	24	291.2342422708223	282.5645894450786	291.443009621477	282.50805158312005	291.2865133978599	282.89667655104665	291.27615900069463	282.51296025217704	291.04896059681414	282.44982438038716	291.1807393219635	282.27962549062414	291.307904019258	282.1821703008881	291.3456211972217	282.6803132326872	291.32351795725805	282.26140879613445	290.71600093328425	282.5245664728926
2	25	254.72618404114178	251.45413967526792	253.59813363291056	251.22202141136898	253.82624117343687	251.49666439738144	255.0077355105813	251.57131557555658	253.84896500335054	252.04620770534618	254.61728725718592	251.39782138003977	254.5542658505081	250.8891062379498	254.52458617560518	250.72260658031942	254.50124193351473	251.09731454790446	253.96618698774265	251.445620715995
2	26	283.5191465352618	265.05576903200597	280.96901933796664	264.2793800866062	283.5719811414715	264.5413228453245	280.17720202463397	263.0953913169942	282.68960671042055	257.16142282418565	279.1630429333504	268.2747662818382	280.71025999034265	257.8320634161572	280.20052377226386	262.787369560157	280.91433883086535	261.82490437353	280.87607601798686	264.54966100981915
2	27	221.38705274978685	192.90019758619633	224.00189187965887	194.18684621124746	227.77628759997398	197.45048111784092	225.03966350786285	169.60549258959375	226.42647387107684	192.32115333310279	217.32770660648268	195.16220449267158	214.35517945822815	187.2474138986772	224.55988783456425	193.13926895349744	228.06239001389028	186.79748485553984	220.29837522625812	194.9439875538074
2	28	254.30790688170023	251.30171520518846	253.91926711918273	251.08248993732195	254.41571283459572	251.60417518166875	254.40335364958685	251.6469106100857	254.36425785905482	251.3930407427999	254.33122077176614	252.08201458008693	253.91128092236553	251.20418191798657	254.30586498909403	251.53382860907482	254.34293406744416	251.50258517510147	254.38121174713277	251.4344322121845
2	29	297.86030268865227	297.59779460736587	295.2493191061507	294.87271750714166	297.7835362012123	297.49834748799634	295.9086100110533	295.6402989964649	295.44165959133363	295.1661761903255	298.0077469806215	297.76750969550045	297.89238868704166	297.57114586931357	298.6271821307437	298.3614867870162	293.93734267741513	293.2805215709315	294.27218189209395	293.9786755490809
2	30	240.7922178409983	240.3947268580143	241.02603286115826	240.71510057309638	238.2555590180897	237.93757165459047	239.85718997659626	239.50516770728888	237.58163218070825	237.18267375006502	240.00666381497504	239.70169004109783	238.42506484140148	238.0361279092925	239.07925457227662	238.75122357701457	237.5147525646544	237.1105762205378	240.43532882833492	240.13047309340786
2	31	254.37761232846808	209.16344387328243	253.98263574079542	209.57591967914303	255.94937301026758	213.97728275640029	255.56532112236243	210.64751275174237	253.9386980259976	210.2964345053893	254.2880471068917	211.74963899905495	255.21241393315336	209.9895144704405	252.72747131572424	210.58164421617084	253.1702103452038	209.06670579638953	254.39312180724193	212.07135873300848
2	32	290.9158887104588	284.2537740169887	288.7079838370137	282.9115113634282	291.1600738851852	282.5159554186484	290.79435247004807	282.7473666496238	291.3300186090011	282.4307864600266	290.5949259563724	283.09674236838606	291.40072571676774	282.71819514094153	290.3704386540138	283.74926912870745	291.1372518830206	282.89769491752986	290.97324514280314	282.980277648238
2	33	285.5769747165636	285.49316705745605	285.60607631911546	285.51881650587995	289.27737546959645	289.1847840225999	284.4288997412088	284.3352960381954	284.69238255050954	284.6006246891616	286.3599787967203	286.2740962457836	284.94974519495514	284.86369287008705	287.287889034884	287.20577545134745	290.7467502758947	289.94667668295085	288.6763844046074	288.5872470931373
2	34	254.33012407106105	253.9481766013452	252.9654438405167	252.75395641563833	252.0258138080031	251.2415977314834	253.50631346853447	253.30511458899122	253.73712334563538	253.51544415035912	252.2514591334125	251.74144959128827	253.21091596078452	253.0094545318341	253.11716069930785	252.91869086257506	253.87047721177782	253.62312353646195	252.11021422846682	251.37108635313353
2	35	253.39017450674777	253.1901665949823	253.11550519991636	252.9035897675807	252.99295802532143	252.7770922372407	254.33339645905397	254.02795267085864	253.54112223215355	253.31837542700998	252.23175711387353	251.67404628833376	252.43240790213716	252.07224032145464	253.11264972770473	252.91431822969355	252.65320336310458	252.416310632639	252.2405539687947	251.65963950417196
2	36	295.57134443242865	295.2966346070534	298.8600099571096	298.5155370866017	294.09795489285625	293.59151866915175	297.20229824623567	296.90999462129935	297.70150557532673	297.42018361405616	296.02934300091846	295.7633709697025	298.74649314809164	298.45101869374287	297.4194252028184	297.154701097357	294.1464178381814	293.57398214725265	298.98681454921683	298.7400632201446
2	37	241.40148901594387	241.12103626311844	241.7466359148766	241.42696774210245	241.31409489193283	241.03572635323056	240.26627000680938	239.90198660002724	240.52370166269083	240.1803477099596	238.55043971299662	238.22181083938437	241.98044268945267	241.69742315346815	237.55875663352091	237.17918937137355	237.3109675140882	236.84222405655032	241.13353122852575	240.8337302037713
2	38	226.52737476494562	209.65960660234302	228.21718708977014	208.0074313911712	227.6000076301153	208.77945578706144	226.90808752095424	207.7385828314107	223.14869091286513	209.82170325595754	225.8101494076497	208.89078687242818	228.08993582363502	209.13444797132112	227.8237136077818	209.7381403159111	225.73339263427948	208.9319395568017	225.9045350414613	208.03399814130682
2	39	283.3605266462886	278.64100284314804	280.5006083014862	274.324102478209	282.68789998766897	275.6018950938597	282.5571463882642	275.750338404664	283.41085756384547	275.75095448474633	282.98619214537086	273.86510734285065	280.07370620542497	274.8218727261646	283.1901290678833	273.03237096800433	282.107886494875	272.463863055953	283.76352040850054	272.5319514978025
2	40	294.515113138274	294.21157997531276	296.9514086580183	296.6101802301986	294.3915445926108	293.96953753716394	296.40830620172125	296.1123867841068	295.6698607517253	295.37859204296393	294.2399651860879	293.9633205475628	293.69655805647153	293.1178745118616	296.0939968441049	295.83219885811644	294.4433075040337	293.9237703724601	296.2755912079108	296.0459083857204
2	41	255.64366047021284	252.59417695963708	253.70550386856036	252.30578541607125	254.6573103666365	253.18383823583656	253.0697513675461	251.37828568508348	253.46091512398678	251.8711643847458	254.32005222990009	251.39278202335544	253.87973361047426	251.87116035356993	254.75248092616442	252.98289134229464	253.46927548203357	252.0474415011812	254.21924001640852	251.9158216500026
2	42	253.60029341285323	250.12652721547585	254.64215853136338	252.06890634756675	253.96088379938408	252.97475437822646	254.4029322144648	250.44967379008145	254.85219511446186	251.45833758374178	253.3734955310551	252.6754519301629	253.0559536936455	251.9702904136211	253.44981010054755	252.1540449361484	253.9701917017717	252.37719465393033	254.51473767044166	251.76205916378112
3	1	297.85042729115384	293.3741159697486	296.8249232107157	295.83381373516556	295.4638634624753	294.18774204822284	297.59958904638023	292.88822538416923	297.5744428643965	294.2202373162117	296.6665913320167	294.57898220111764	298.00183153895904	297.02250523140674	298.00828669027226	293.05288564464945	297.1438837046551	295.5522887856299	298.72142780647886	297.3348940258033
3	2	205.10290894413782	191.90117106592368	206.32005473268734	205.58296426340874	203.1969895253812	191.4760212319844	207.697352801054	207.0495756447753	208.55149406425207	207.9239021647844	207.65921413254745	207.11764899955946	205.11714790530178	201.03100705789652	203.283083182481	192.47466521549865	203.63824551286825	191.10995413427952	205.0257092726955	196.82391263628148
3	3	291.40093087862573	250.01185829991903	286.0680334872407	252.26327169355233	284.71048467825585	251.40697504244986	284.26507668325144	252.76718906281337	286.60502375802156	251.81924306448715	287.32968174970597	251.03303550905747	288.6212968193287	249.37627323623502	288.80231515061485	251.373803218399	288.4651421604532	250.86799959319333	284.4360782563964	250.49519204388244
3	4	258.66120769359486	255.9394877004501	259.16454668911854	254.29111199221964	259.8164991968462	253.51451962530825	261.0557517729098	258.10770381649314	260.6336999208932	255.5768516316597	261.1002023200984	256.80238952307434	257.4248684881745	255.3462199809566	260.8280669380179	254.66250763732518	257.4187889840638	256.41522870238873	254.61981871811014	254.1244489064221
3	5	261.4562231939368	260.4058677019092	262.11875660397953	260.9174014297418	264.52273079790365	263.57413416738245	261.61319318566177	260.53697585721767	263.0877479266068	261.73547730321377	261.53911238671157	260.44831099245147	263.9008853803411	262.89837470866746	262.881624415295	261.5676613484118	263.9603038736822	263.0549989399973	262.06442647842516	260.8374892742634
3	6	296.74018741284453	296.4759369985022	294.53517841091764	293.95831399740933	294.1830117247733	293.72199990836924	296.8847218260515	296.6100537313199	295.119165063765	294.7703505329088	298.4478793171196	298.19839804161046	297.5088023993956	297.1940782341168	295.95432710771735	295.6913171945254	297.5241081979607	297.20633431915473	294.600263018066	294.34111832640286
3	7	237.44637122649075	237.05704403319965	237.71975221457276	237.35667699319654	239.15110102532833	238.72804851988252	238.92997844091838	238.46544896349633	237.7952126372038	237.37213689078433	238.00297512452485	237.6675138031679	238.84150538412882	238.45819407651015	239.08064486926133	238.7440194512064	239.4222980704514	239.06196302271337	239.57923846998946	239.23512973138713
3	8	299.14252383235373	288.2917506728466	299.3912953969492	287.0740468026559	299.2327668321337	287.07505710252707	298.3105565696572	284.9778502233506	299.20178094227975	288.68261914260455	299.1570993352597	288.7697287246303	299.3342435115265	285.5621108636178	299.28804140305834	284.9596354135107	298.6116820144915	289.7935515346943	299.16324717611445	284.27343999365223
3	9	237.25064755135412	236.78742623480474	239.5595717858042	239.18656327842555	237.64175337408278	237.28257798549492	239.15607718356495	238.77352609442613	238.30175859585026	238.00367946556406	237.86605189738043	237.54133932762468	239.02163542242184	238.64350784899997	239.5183768993933	239.10835893875247	239.33623431588092	238.98673531728963	238.7933478111097	238.37843635650265
3	10	298.7393554370424	293.29861649930484	297.5716088524699	294.8465927676562	299.30024026145855	295.1768436306979	298.365638992309	292.1787050636028	298.5320695683166	296.54038571552405	297.9049017198682	293.9102069726661	297.8224294508529	294.51181292206644	298.02360599088	293.1841270309623	299.76141792335324	293.0276652064051	297.8559159015709	292.80777749951835
3	11	271.880513998448	271.6559730858845	273.19010816113104	272.69221424503223	271.3411430605369	271.1153009344073	272.7321115874031	272.41231867661423	269.4877953531433	269.27060454517306	270.4486031979117	270.2229562651485	268.52875792101264	268.2677592901901	270.83227199510594	270.6177874349159	268.98786716464275	268.7668540055045	268.050355177882	267.83139880987596
3	12	237.048842440981	218.1142194015273	233.02421814913527	231.26515171942717	235.93627659033734	233.09879131516905	234.1493391824584	225.84157415055498	231.71928903527012	224.90014289296263	236.34001546539722	224.79799422287437	237.32599003596482	232.43407998078862	233.18533451407967	229.70733128391137	232.1582910736043	228.0530404888224	230.8195978416618	227.37218183581555
3	13	237.00266778446178	225.5512927628031	234.48128248441813	229.14019819426449	233.92057832722583	226.35473917406637	234.16334643405494	227.673991044679	229.46169492736263	226.84563235628744	235.28863207601904	231.14783997985023	234.77334176928042	227.70614310969665	235.15164399763242	227.1604373146936	235.20449927373213	225.11397182096465	233.821723478686	225.71998437964368
3	14	299.6694965473512	293.0090894717728	299.492462344877	292.85699180124533	296.69581130968623	293.02997540780484	297.0968920105583	293.73309718081435	299.7156972981065	293.3491918834625	297.9483912612963	294.5065601527308	298.79976975524147	293.3286305708896	299.4575081057403	294.55580689977296	299.32334980871707	295.96262444311355	299.2609458611192	295.635517083209
3	15	220.19818330138452	218.81831270166828	216.51014685313052	215.12208967193024	218.70840518963774	217.44342355654916	220.61766821686925	219.39337002639272	209.1019879944531	208.52979799314684	212.4213138700147	210.38747098429076	214.14613803122663	212.57514224396343	225.32187414483207	223.87858106389973	212.3437630844674	210.68261753786396	219.888345175335	218.6034346456399
3	16	212.9322947884202	211.2231260016609	216.5911072738758	215.34715510774285	209.3200371286289	208.6918245191762	222.5347772617856	221.24710713876206	222.94306626105757	221.23143413791726	222.0850761548898	220.79484323233672	222.3984467896305	221.0285442049529	212.0783175636762	210.04027233058548	225.65488756862365	224.47480105881726	226.102902017234	225.07895514869878
3	17	252.6330571727515	252.2627493009463	253.2624804074188	250.96247879543574	254.13011742364736	251.88053297846335	253.8818129851665	252.24374056258063	253.77030790023468	251.2524841913465	253.95181539595782	253.45934939663087	254.3450180019511	251.64940583468308	254.96534283984033	250.79080174196824	254.18104482352865	252.73360721143462	254.84126139474134	251.53493132122483
3	18	253.12569882295438	252.93317689780974	252.31056497867604	251.67814229959782	253.5426388882886	253.3067964255032	253.3438644218401	253.14285431047048	253.14159702451207	252.93833417638143	253.44987814024952	253.22475269466918	253.7331881860657	253.5156943258494	252.48823418340342	252.00173050377742	254.09525284331207	253.80863933323326	253.32716438806122	253.14016572461907
3	19	288.7132519949866	288.6237744040157	284.7064185391562	284.6166961805201	287.36811261014907	287.2776658636498	284.79921970924386	284.70838231531167	288.071491186304	287.97760439277727	289.5166512162565	289.4349452652155	284.56348780853995	284.4777324441961	283.8039828688212	283.68170007210955	287.7945205964823	287.69955356010234	288.20415322984303	288.11046864361117
3	20	253.62101804670488	253.43154328349073	252.9665419870479	252.7410527460006	253.5009450930915	253.27547327899774	253.63901405177296	253.44210858720683	253.88758821482037	253.64535433085234	252.4301687332816	252.14578115298102	253.62040386060627	253.3972947467154	254.15395492763028	253.92153848428524	253.97835614975543	253.71416746332062	252.19468878930056	251.60535014803364
3	21	205.32087704939585	190.56539174352915	208.46919838626033	186.8167330576565	205.19713868646687	185.94470547121722	205.3440036564086	193.20523877426103	205.11656839009444	197.09521113734212	208.66024277783745	195.6318737928804	205.68374152519078	183.05489287975112	208.09141148294012	182.2643322392738	209.04987437358875	194.0082308090271	205.3568143155377	190.41217805115065
3	22	273.1281955306695	266.7420197015434	273.2389902560179	266.70714953805725	273.1014602204114	266.7233802752103	273.1113994415205	266.73558105460967	273.08160732734564	266.76473438973096	273.0673436178078	266.7290253607005	273.1552199780342	266.7824237183006	273.2341841378892	267.13868498605837	273.2523853373355	266.77805738878357	273.2211534763283	266.82919339491536
3	23	298.9706096996617	294.89427368543164	299.0526659774929	293.1353074897793	298.8876845196903	295.02761746674645	299.35660718795833	292.46717305547577	298.7327225459441	293.1342678851679	299.3817001041815	293.30958374938916	299.0462236686933	294.12259613013543	298.10073007365725	292.5565667589193	299.22770222883696	292.79052188514345	298.9523258735369	293.2947018380194
3	24	205.48976941999152	204.46022986637922	208.01625148207833	207.26685819945334	206.27113682968294	205.60727756591604	205.1161498235028	204.62158881225886	204.92175705310382	187.6556418520759	203.57603584531603	187.733309853537	205.09325110670832	199.5771823950019	205.04107188762137	202.77890412751012	207.7319122902631	207.18464613857492	204.89729046768426	197.2836619193116
3	25	239.56378375876074	239.243681900314	237.87216436591538	237.54281766051446	237.667139291274	237.31033193665576	237.75574135188526	237.41339047366196	237.92993300527652	237.57044866048074	238.2794637150651	237.89997612390692	237.62868263921658	237.24253743843872	237.97458772648477	237.68654474554842	237.2551143294919	236.79224457688667	238.50245594221667	238.11451390655392
3	26	299.1735955002855	296.8148787162778	299.719202613844	292.80178821205885	298.65360016977934	296.9339008286546	297.7657775576028	292.7470232233972	297.5141648457022	293.8864197546739	296.1407640690227	293.8275170766518	298.0663851605226	294.98603258269924	298.3855462183537	292.5829662847175	299.24964152920785	292.85981619568594	296.66732070360473	294.3148455279002
3	27	237.38696376184606	228.97320105877907	236.68597101379652	228.56910212676604	237.1974698688392	227.22189245798486	233.15126425774508	226.38366683802	237.17444118815018	225.91147324927655	236.58807816142237	226.63980967548608	234.69422263426142	226.63035177348573	235.53358681928202	226.9375532311572	233.47390046886855	226.76363765962932	233.6166521990944	225.91808228959383
3	28	299.0784188373122	237.98380361106769	298.9439188974646	237.48430784562967	299.0768314225946	236.3273754722955	299.23245778103666	236.30001612701213	299.28288376563097	236.78612482599982	299.1610158493093	237.66485114569068	299.2076034494843	237.47458731901972	299.02760094883985	238.29420131032973	299.28920328508394	237.4853926006944	299.1113625490192	237.71954414023952
3	29	205.10218193485468	202.09245451603257	204.6224334243494	189.4403381774815	204.72974078563877	201.78063955805544	203.75966859511988	193.8364524282904	204.68949641847897	195.40226761848015	204.79174019760472	197.72315653481087	205.13512197626403	199.30804621251158	205.02906888130175	198.78990278470866	206.42144863509432	205.68423789458967	205.59800950387492	204.97404582827332
3	30	297.91770613978275	272.2386164476583	299.2003065997896	269.66073976242956	298.74521899249964	269.074325125093	299.2980003248763	268.1782487608558	299.20350749460533	270.44069458955397	298.6115306001807	268.4424390248746	298.44916562402335	266.3446641142778	299.1968130365881	267.7762614658477	296.77979527116327	267.57120784636743	297.0314715406465	268.1105086433712
3	31	281.99787186504807	281.13528986711384	280.3462241855635	279.4116425628325	275.85207083908125	274.99657467469206	277.4054491748982	276.45233023827495	277.44337088511827	276.61788904180406	281.5251864683096	280.44501648911984	281.22456712144947	280.3792328349929	282.2676551700085	281.34495776948694	274.6515194360038	273.8855469650116	283.43092896856507	283.0877390354281
3	32	296.5711230225633	292.8419227237108	298.1238590598224	295.77037252211005	298.96288088500035	292.6732357102809	298.59327228441725	292.6382831559339	297.62708127787243	295.3698783359288	297.7825453493009	293.41868341754497	299.1799605930496	294.7442558541972	298.9981015453614	293.85836252251437	298.6147237919411	293.06521130733614	297.1829282938271	293.50585326343446
3	33	299.03328832232967	263.7457236773554	298.70496104654256	263.36894674050643	298.983218189479	265.224913554404	298.97504187377615	264.21571805441386	299.0876136039492	263.44616354848523	298.75608241100946	265.06088645442867	298.48079833451857	263.5987070414737	298.7899396479494	264.2775654537633	298.91247390570925	265.9496905203836	298.24466326274523	266.22849607907193
3	34	237.62359559736302	237.252238384078	237.4790787954656	237.03723561346794	238.4620805811753	238.15841140204785	239.0305184051916	238.62390195150618	238.6961132448126	238.38838915521472	239.11556689202834	238.81145230906594	239.3875038255716	239.03556939035207	237.59574490427917	237.2466596519907	238.8640264760565	238.4275095362089	237.59385456236822	237.2057270584173
3	35	296.8970003861849	283.29890980995816	297.2468971471961	283.3208757323362	297.89760097085025	283.4194671270785	296.49801443971484	283.3222133589781	298.1836471187361	283.28835005799397	296.3564907726545	283.3307575096235	298.811765258596	283.281493223826	296.78459634970295	283.2860432355059	297.94354521670436	283.3048277554303	297.8383714484738	283.3079462390022
3	36	297.0217461497112	293.3547326797266	299.24620013680294	294.060741816159	299.1740111997284	295.3960700495606	298.9041875854882	294.81822721447736	299.20094421166647	292.61617894498	299.45076957847914	294.3420867234676	299.70424826034935	293.2544940035271	298.7537966828111	294.6585857753483	299.1610484702913	292.6794611860774	297.8402673214193	294.4410304208637
3	37	220.1688642824036	218.8835418702042	226.7705781719783	225.88856985653547	221.68471323594719	220.1722667004415	220.31627276376332	218.97595831635388	217.25743018193393	216.04008921332968	211.83821099134144	209.70733453212534	222.5228506112739	221.08739338092923	208.9484280554584	208.2561532533394	225.74153162212224	224.60708015667706	209.5037075366973	208.37145126857646
3	38	297.74988699188054	292.8317333976977	298.9198031693089	293.34981964217224	298.4616712875703	292.83763095507203	299.2498952284513	294.1039506760031	299.00445292393135	293.65646690717944	298.0862714343208	294.21340356430744	299.123422485883	293.7090298765684	299.01945205579653	293.73983178300574	299.2989330415111	293.3536742418293	299.1503483212203	294.6246213815414
3	39	284.4619790103425	284.3767153785032	289.04583813284887	288.96009387145506	287.36995312007406	287.2785840002239	283.79636081978185	283.6816006807181	285.6698612499819	285.57604443347304	285.0006421103973	284.91653037977824	289.98950216009257	289.78785119780775	285.338180324733	285.25362170816334	285.8192053843707	285.7378505362269	284.6932448578991	284.6374588020844
3	40	264.44458744223664	259.2158368059001	263.91805519657146	260.2170645666046	264.42177356966226	259.9936993338806	264.57577190898365	259.46982823010615	264.3476234907551	259.3550681636633	263.3671070990729	259.4747569158573	264.3749804429559	259.68657941839473	264.5178682878494	259.8406958899165	263.0084983005429	259.4085161361045	263.75225808656586	259.5437382187383
3	41	273.73970962036066	266.3509896226546	273.5652816367513	265.48231532223497	274.3918635711804	267.4718067908512	272.00018669574223	266.45247818541526	273.75311047052907	267.5505078626909	274.33558624012846	266.84665776235926	272.1127763233581	267.27876773747687	274.38999723967686	266.2996648377495	273.5168001555046	265.628229922596	273.72462365263186	268.2773981112436
3	42	298.1207817849394	251.3653104387379	298.8895953495029	252.0342608403375	299.147901568822	250.87226716112664	297.3234982208061	251.5242263894315	297.63867197053634	251.05587142521733	295.0126915140698	252.62463138315752	295.22083285235345	253.03118520585468	295.65435157051166	251.62386526930527	297.6158110986752	251.57492172921235	297.3773079078825	252.21030124585553
3	43	292.1146916601426	272.26847465796334	295.3371753109134	273.5773490302403	297.64855401759894	286.4812835411997	298.3592739164955	291.08440868849857	292.4445331915597	273.39779879460247	294.2609959625876	276.34622444778597	296.2130632024608	286.7319859148	294.1217006825334	275.2479997968371	295.34964406497903	285.42391986851203	293.57614503401015	283.91755935124553
3	44	237.46076203163543	236.82168163024403	240.4112816559125	237.27342067134015	240.0383633420474	236.62560650463428	240.36205282247025	236.6493387241815	238.73035134754267	236.64901792742532	239.83985385665991	238.75708210890764	240.34171901772189	236.7198623715658	239.50287093234903	237.13757601129856	239.12352154637412	237.75895663969388	238.99437360873696	234.8738641513775
3	45	289.69948640155417	289.60772061246774	290.1195248108083	289.8232307656097	285.86092584832625	285.7699287083993	286.9879130324276	286.90002016182495	285.41990929281957	285.3305617047905	289.4372556960239	289.3480190399432	285.41413176992546	285.33832801624004	284.3046778256621	284.2328078278713	287.13692129899516	287.04908742239854	290.8648521768975	290.04318533341706
3	46	235.89030978809012	229.24040339330378	237.26138321517044	227.17799290766203	236.73464286961465	229.62498654511506	237.07824783891274	229.5896400499555	233.85278453991265	226.94379416038237	236.0338150235513	228.1253203295126	236.6691332056044	226.20284982192666	237.33455628688986	226.60070053237874	236.7175948869565	229.26459038351192	237.13958991669207	227.14417310314928
3	47	205.4306707373917	200.4364607096198	207.05688882183316	206.253140493945	205.5717300127676	205.00434021633245	208.40928661783227	207.85967052672876	206.1888697737335	205.44083375520813	207.8138888909462	207.29750472526865	205.1054271606358	198.58132107715537	205.06618145262516	202.47964142843418	205.01169535047836	197.06155537272267	203.37214501800662	195.35425654481003
3	48	292.89350416969717	292.07694063873953	292.9700110593138	292.0395708993267	292.8084066332445	291.96486302094223	292.36914946957387	291.4366900255159	292.0812962534464	291.22210924158753	292.87351832654707	292.1488635175072	293.427329550073	293.0052015946617	293.53454110874156	293.05536157375207	293.1848787359115	292.55732563040203	293.3605418930476	292.9659080854377
3	49	283.99103807435114	266.49451344098395	277.74646583329775	269.57565850040254	279.7019212390472	266.4046408691324	282.4082229690805	267.07715178322684	283.3337952008943	266.0184840314169	281.91335488390223	269.20420490561656	280.5968475199255	266.8279451678905	281.4499060380459	266.4335730683312	284.0329242087449	264.00990273676086	283.23332203615354	265.6520597821498
3	50	252.03553057185687	251.53306244541542	252.2276979927915	251.25034140785277	253.78338914434397	253.5466998478293	252.13926968390436	251.43575781672484	253.90335592924717	253.64835640656113	252.27468157069097	251.8863753689955	253.9667679134663	253.72281162107225	253.93441402352366	253.72701819735713	252.23554016364275	251.56251802170425	253.11129283599604	252.91354751276245
3	51	271.6270246485082	271.4024529645546	267.454416983117	267.16339875083384	269.89569772521236	269.66508770908905	268.82783315552416	268.5966746943228	271.68170918315195	271.46083648205143	273.1042363397071	272.7111753246531	273.10282443048936	272.6569378309457	271.27190644518873	271.05031468697166	271.7080011499043	271.4745869597352	268.57636494199454	268.3376170573513
3	52	284.0879674327687	253.6252248351095	283.64091130917916	257.0909239004517	283.0592750077218	255.42508301494087	283.9657848196216	254.42865573883319	284.0725366786073	254.61376893872054	283.30386073351957	255.13503673961657	282.9035625960687	254.06187178375976	283.64932990864133	253.29987066265497	283.07488777566607	254.4640940682393	282.90338435220565	256.6935402720727
3	53	288.68619429641967	288.5973962333418	285.50716423908653	285.41909731776144	284.5292787355654	284.43810101505557	285.62832160143734	285.54044746918555	287.0308723503398	286.93855653346594	288.68912316764835	288.60182758898054	285.37608979535685	285.30295397603714	286.7191279848824	286.63087090667085	285.1574624518174	285.07315040757953	289.61873179623	289.5285943996973
3	54	270.5822288962938	270.3660721874575	271.85604877439255	271.6213126509827	268.90021761512025	268.67240474956577	269.76890734178784	269.5511541958794	268.0483359669261	267.7987044126023	270.5112345193845	270.2861388125052	267.596784500598	267.33948093301007	272.1622227595338	271.9314178773809	267.297993257846	266.96407758613515	267.51871785279565	267.27304549243905
3	55	283.88461036328687	283.7860202973135	285.8636759541958	285.77963421687247	284.08192690122195	283.9919882827327	288.78437408908513	288.6952871520569	285.1632429690658	285.0773682496754	285.15126182403304	285.0666679797051	285.39869369625944	285.32028332179647	288.34590988584705	288.261632949521	290.07144068830456	289.7872822101214	286.5707192050568	286.4820188268222
3	56	204.78589942576278	198.2729897741247	208.7202966008787	208.10847043879167	204.8065492264196	204.3350902480379	205.81203230016493	205.17947235890233	204.74335792472718	193.60236525417523	205.2309262403732	204.32034389882773	205.06637877455648	176.8040010196032	204.05589762205554	196.93263118191902	204.96415597424635	203.41252694568257	204.8451827793651	196.1224651987112
3	57	233.02256473241047	231.91446882333065	231.53842838751524	230.56783251732563	227.47387295913	226.57856690203056	232.5331016973132	231.5788563275239	233.84111884841062	232.87462176737142	231.05056231524622	230.0249953764751	230.49094565461482	229.50386528773092	230.99177907609572	230.06349880617447	231.78907724053974	230.73180120645293	236.24425755320974	235.77418749329956
3	58	267.83366020167	267.61799382117215	270.62724593742956	270.3926386588058	272.3155548098936	272.05347584830633	273.3689789626357	272.85220039362116	269.6905843020749	269.4751908340628	269.49013512022435	269.2481365356014	268.1690181502871	267.94044708726517	268.6221638620325	268.41302612211473	269.8160383178608	269.59376347911154	267.90945956166894	267.692682847666
3	59	282.71965175459536	275.20174176350133	283.5377495566829	273.0422528387653	283.2984078877596	273.16669957302787	283.46555335875564	273.020406246244	283.41159643563356	273.08461208909415	283.3852423463729	273.42433584773636	283.3956746023197	272.9841043301277	283.5529769129623	273.0459024495198	283.3916225566265	273.6448597352925	283.22367822285344	273.29883416428964
3	60	240.03574500875158	235.53535923879943	240.3281915751899	228.87535567166793	238.76076742235358	233.06619501586843	239.8514034267393	229.5656080703859	240.27439251507627	231.2645144398443	239.42203249628264	227.83400619929455	239.9274053094604	228.128879130031	240.08835698639032	228.97596467888695	240.41150612533224	225.92535290013447	241.43263837591238	223.2529651083066
3	61	230.4849965810396	187.6569903936456	234.71572326112823	179.10749251635772	236.90487360905553	197.89443989268617	242.01260893002035	198.3876764609656	234.27801838410392	191.16867925065304	235.03928872223213	191.8344574861132	238.30657366307418	186.64811127907439	233.39337905147116	207.01101489233153	237.77722597881007	201.17293870300793	232.0486443620668	204.89181939312166
3	62	271.38723465912307	271.1628482108871	273.1711131002401	272.6709456397284	272.5883800739994	272.31836796424676	267.20928243611013	266.79552492656325	272.66947140549973	272.38964542180713	272.79975781652587	272.52951896287226	269.34787897741245	269.1151300830608	271.9360718710865	271.72575354476726	268.3797755878576	268.15744431585904	270.85983265922187	270.62941264443106
3	63	298.35590360150144	292.753596805037	297.54040800599154	296.52446720356295	296.089487674416	295.4943249236532	299.3912864116724	292.5562236311006	295.75415129675105	293.01812622205085	297.0199562382885	296.1071389780166	298.3348719856773	295.1620291779184	296.71728440993985	292.62812460031085	298.00028260634485	295.00135074197107	295.2852633438877	294.13960366577436
3	64	293.56181382112896	293.22756086013874	293.06993923486755	292.1997200890977	292.2827072866425	291.4028798753668	292.3924482057928	291.47759661908736	291.0993758289562	290.41381394504754	291.63146042305794	290.8407795424199	291.80501821118787	290.93889663597804	291.0242308517633	290.39591095639565	290.7507135287259	290.23154818950627	291.88883417588914	291.0997737081928
3	65	288.4991915200751	280.93456785136345	292.6553477817943	282.73285284961713	290.6654656140976	281.8685389956304	291.7664538014922	282.012447240016	288.9324383387884	281.7270926948872	288.7567223975872	284.06831537049123	289.31522359931574	283.42131642338	290.71299368592906	286.99309969484796	291.5207730367243	283.89312616411286	289.7264611917696	280.1924780266369
3	66	242.0841150980026	241.75003376874074	239.40771706041397	239.0081618504084	240.86994239965625	240.55348418901772	239.29497889110627	238.89714809323553	237.70414348296814	237.32770418477048	241.2720629248571	240.88587595055066	240.08193363613577	239.651029984574	238.99491169948303	238.68542521446398	240.8411753448991	240.449535784489	239.26932908780083	238.9415567982918
3	67	232.9017455571527	231.8340085232616	227.66732027103583	226.70087713621507	233.13786836580974	232.2322485342553	231.65964952136602	230.59602027734192	234.82280864582603	233.85894558880037	235.96357204913585	235.20187013473839	232.06031263913442	231.10318512694857	233.70483142875204	232.75707361743	234.72283560121485	233.59786992355325	235.79216998900068	235.32896927174508
3	68	253.50845006893894	253.30431163003175	252.9334848267191	252.6973568796644	253.13733671491934	252.92166828671708	253.49421729733245	253.3010075252601	253.95785050476516	253.70824165506392	254.22140510129134	253.89219491567158	253.66709522150205	253.45311507972283	253.58089580578158	253.36839154661203	252.75696076819509	252.54461765824757	252.57978965672578	252.3268617397427
3	69	293.0961997263403	289.41269823696797	293.49934687211766	277.7105511868704	294.147152367061	284.62597757043767	295.0367938623575	285.9951311886303	293.89960360421134	287.7156521415392	293.9670682772042	285.51098237305814	293.3434622550328	281.34916783076795	292.5922828355019	277.45710109905207	292.5476776541514	285.5213215094201	294.53054214368564	286.8220005046505
3	70	299.57319783994944	267.31770451200515	298.72329271917494	264.3913700730875	299.5416562191413	264.7926735561094	298.7233537489733	264.16122763925995	298.05661916812187	266.53714352903256	299.197174811473	267.29358626907543	299.6100345769811	267.6520529087169	299.6906272337802	264.7587448731157	298.8885211852744	264.0022413799707	299.95652269492115	263.62311241108074
3	71	296.91497973018653	261.2830571076051	296.04934007557347	261.581544472665	299.48395876365447	262.3866164421785	299.24436577509374	261.3550790769459	298.88810289099337	262.1147292977908	299.33847000552794	261.3032828996904	300.175630251994	262.16199649244237	297.9619088729399	261.7491093493109	299.63103169993184	261.57351231022017	295.73456804629046	261.822547350063
3	72	282.20584978003865	281.34518834374853	274.27502290279034	273.66162889668357	274.61335686373	273.8724655311765	273.99122711326504	273.37645985260775	275.61321245179255	274.76269812347374	277.1393898402158	276.3446373505045	283.14535965989256	282.5885007113501	280.8705082264505	280.0024347416396	280.94677587176915	279.98315629004725	282.69412573939707	281.75463572736027
3	73	233.35596532903966	225.315354961541	238.30249111899502	215.69466274769076	234.49369131141577	224.91459140807376	237.09707823927624	229.1143452696215	234.76923264403877	227.5541389674036	236.05118167330605	234.82014298614885	236.08500366954337	230.74461420603643	234.84696199835884	231.7876464084109	236.99716042647773	231.68287413899722	237.03818947348543	224.96583906190116
3	74	299.04648960572706	293.3264926344415	299.0009055595648	295.43945788624404	298.99858311969365	294.1028654553491	298.90425855684754	295.720810051919	298.6991916234534	294.8874411877059	299.05578965771474	293.3721832470993	298.78098612275653	293.1201953040519	298.84808611348274	294.2891286592833	298.9979629809541	295.498401775958	298.94888729735726	294.31053627381857
3	75	260.01093620845995	254.08651472568678	259.8133811195818	254.14409076256186	259.9403086223752	254.0900325364357	260.01201235856473	254.08749862574143	259.98825593799825	254.1445186145779	259.6741142148475	254.20934437821282	260.0073486643985	254.13836530750166	259.88522768854807	254.2285885759906	260.0498932999789	254.16902133812314	259.9231533385053	254.09901920547065
3	76	293.93715685890027	293.52609186281614	296.4062202475834	296.0574528337511	294.0077655203691	293.3615686251355	295.19202097561123	294.9174984277538	295.3741359561401	295.08492342046753	297.9960138388949	297.7551676489457	296.0184999834851	295.70711304871355	296.4902076780957	296.2235967071766	297.73723853763335	297.41411798548813	296.4154016305939	296.1752253533858
3	77	298.7666488301055	293.44737689058957	298.5081403593047	292.60280175416824	298.87615472544815	293.7042142075343	298.77631402907355	298.228158494356	297.1353193185918	295.9208448411748	297.92411676749174	293.8396153244062	299.06054849297277	294.9202673085852	295.98033005894314	294.13586243641856	298.0990913388684	296.41065357890176	297.8037496983712	294.2436936052034
3	78	239.5931526140248	237.25568568438686	241.97846474961852	237.6729606623438	242.23711256186743	236.55231200486395	241.07010861178424	237.05540678508206	242.0951656761029	235.96747550475197	241.96128114283718	239.05936368269096	241.97748402995103	236.85059914009528	242.76894958900948	237.04033918138043	242.494792482659	237.21992403271864	240.46084031304238	238.6421598758709
3	79	251.84239407386528	251.22254470224755	252.04138769388467	250.64094265223585	252.17016516238075	250.52802056610724	252.2136655680833	250.77250043598713	251.97391908122538	251.01088421899107	252.12184672600947	250.98268693921412	251.82930157441166	250.9859613387296	251.99778434768865	250.84053956962546	252.12924068903206	250.50581753745496	252.03183032931315	250.8278685536209
3	80	299.4534813797705	285.86805835669674	297.73003428044694	288.5932365649991	295.94772150704017	287.8891177871885	299.02048164496	287.9300108403592	297.7114047522973	281.67035709458617	295.3857176374181	286.04300047873386	298.60907243775273	286.1362494185569	299.472985485297	284.79872659689914	296.80557627799396	283.03599318902315	295.8651439393492	285.5947063264419
3	81	266.90145621156194	266.58046921822427	266.7676041764829	266.29775273401924	264.7365305300408	263.5281104429819	265.2312739926574	264.35783142849823	264.9542806108961	263.9205541034356	266.70581370181117	266.2824288751949	265.93331559924053	265.2121087745805	266.87523488069723	266.5039216701245	266.4887663183412	265.9639550630458	265.10071854743944	264.22671121895604
3	82	298.9887809752598	290.50798781888034	298.5985598934869	290.3712765824369	298.792662368392	290.0778828651193	298.99187307501575	290.1577028651394	298.8614608356759	290.24020262186747	298.82185017888935	290.0803907702868	298.8944720173667	290.22761451685636	298.9152183901767	290.176873862754	298.949450806597	290.29593772904957	299.0205804772724	290.24176023896194
3	83	289.21279727113483	289.13280089022385	289.09539976299965	289.0043963055253	285.8164829898688	285.7235191905494	287.6628493600893	287.5758916005184	286.5338974693589	286.44091721434773	286.01246026612375	285.92833777704533	285.2642878443575	285.17756939048985	285.1402090657661	285.05579804732986	287.84524323342606	287.75747228186555	283.99931648975024	283.9168857265841
3	84	282.6083642899615	273.7431850596259	283.423367841859	274.0074550773061	283.0019527448195	272.8344024815106	283.2614696521769	275.79549707947604	282.38176795242623	273.4606823606775	282.61500292761957	273.7425021801113	283.2664499949766	274.34421059048793	282.8297962366731	273.63467034846747	283.18067337401305	273.699642032881	282.50188522388123	274.6690390725591
3	85	297.3395950654107	252.5254019754865	296.2066552580385	251.66708343300056	299.1898244042935	252.43857877909815	295.2322379888177	250.74650699707806	296.4446193234803	251.87249309952318	294.9027040086467	251.92060990561865	295.41716028865073	252.5274741509007	298.6402517704007	251.90636550344138	297.3635963831531	251.18029212136452	296.9698428283661	252.61841088134344
3	86	246.0026526964368	245.46373925037727	245.5756556836325	245.12393977703064	246.4557339043289	245.791475214168	245.63839617587675	245.14068971931022	246.02291735882008	245.59413063086998	245.3704596885768	244.94175379181218	246.48923394994043	245.92594316262478	246.8648330806172	246.37067286390766	247.7715775298159	246.5276376249091	247.86568912459342	246.53119177251637
3	87	282.4573688828534	272.4946499283226	283.0895856066646	274.76364415625096	282.88176907498337	273.504329336342	282.16276820702853	273.9457960721906	283.0238723650579	273.5169014518065	283.2738514256412	273.8921921402159	282.83843833797454	274.3208219877488	282.0469406928983	273.6607578029562	283.61499508178304	275.0138967261811	281.43406746149367	279.2823333967912
3	88	298.7976965130662	298.5232687779346	295.902198439227	295.5466963156673	296.91210647977505	296.6164268093934	298.75465073428177	298.4785874744212	296.875822727281	296.61054353367183	296.60450992337394	296.34585434763653	296.33060956086035	296.00767579978486	295.58270048711205	295.31386341809673	298.6686624643239	298.32806704265255	294.13296163116314	293.79533517585907
3	89	275.7729514037912	274.99647409090346	280.7412722929696	279.79728624904516	283.335207566009	282.95495088610073	279.92191346250144	279.09554149127376	282.8443860110979	282.2623964309676	281.4181160057178	280.33537251417243	281.3816162943534	280.48422015172457	277.77391079732655	277.00753081855385	277.89170390039726	277.04696185327737	282.77983383111666	281.8902661558299
3	90	293.50869683976794	293.19237211616655	291.7964711274899	290.88435954775696	291.9579813451987	291.06293026389983	292.4103647590221	291.46443477140303	291.7245199727704	290.8557502219544	292.75974781955273	291.97399209262744	291.9974792031788	291.09956988207074	292.5867060003527	291.73708182292444	293.416167781635	292.94975595873115	291.51442750188966	290.7347234045871
3	91	238.2461376965783	225.58431832139232	240.70561759008692	231.70777388285558	239.91454786457427	227.83734944874104	237.7102164895244	235.37525779370978	240.41016551910428	231.08756460389478	240.44080034004404	229.11913704407797	239.5695064559337	224.8482062231647	240.69785738809014	227.48321562343267	239.64024595178248	227.10584219124257	239.33282927961434	221.96006903695343
3	92	297.8188800047301	293.7383787441036	299.2960818831276	293.8792967591076	297.2827558961949	293.83534543726813	297.00138608797914	292.4728398481614	297.2607570507557	293.6650033731967	295.9836425796142	294.2594848487039	294.68742873087183	293.9479785718527	295.5461321829922	292.3831268366495	298.5449876479112	294.80626982028826	299.02796872724014	296.06064471695606
3	93	295.06321593453606	294.7374026421084	297.1653311735168	296.81134762975836	293.93947089633224	293.2882837080024	298.3278011528356	298.0411755375957	294.05631511413026	293.5466811758002	294.5929411138991	294.32431241988155	293.9293333209388	293.4273668765294	296.724193275385	296.4617080875901	293.91185844507015	293.2443468377511	298.38548808672545	298.13787219349416
3	94	299.3659088333677	292.83656516403596	297.92951855098835	293.77710029643697	297.26908126263737	293.5121672164526	299.3848886649688	293.01434863289956	298.3571033150453	292.5439944475847	299.07422708107384	294.81027922356833	296.3629743117687	293.22064368764956	299.606495438491	294.3909590723401	299.5655384068052	292.6001238413747	296.59752625327394	293.7690332864182
3	95	297.52962683844464	297.25596258872105	295.730289621264	295.3739687822433	296.5535634574234	296.26640826759837	295.31150322715445	294.9974461375285	298.7736148259314	298.51435864786384	297.4314714500624	297.19208276825236	296.11837474931366	295.7997249099003	297.17213576992634	296.9004776876157	296.274876362865	295.9182121209558	294.863752745794	294.58816553169595
3	96	252.9475713062483	236.7661966570046	254.19945921250832	236.73205415170884	253.6908763384649	236.728958606052	252.7551429240474	236.76390549225968	253.53217556623565	236.79052195533544	253.85749321336775	236.7715702201495	253.10999196476442	236.73682637908271	252.89265142261007	236.83185262771806	253.92423147241243	236.75367595378725	252.7861258144887	236.75892563994924
3	97	291.18571377618315	282.52328805762284	291.5060459928224	282.8630866316254	291.52570913742875	283.5861689951416	291.27871359560885	283.64977328798096	291.46884191100526	282.44340216433767	291.2744090444616	282.6462756077494	290.83148272675413	282.3259961868154	291.0694388879018	284.0283385989854	291.17534258262395	282.9685850797249	289.2567868743237	282.866464718056
3	98	287.22358366543506	237.26914799540987	286.1348594367135	237.0070201480928	289.5716274617453	236.5577547824302	288.739082574251	236.93145216635165	291.3867230846241	236.0563996190168	289.00773842254085	237.28312749206233	289.4197447999934	237.099848172322	285.4197182597655	237.6374654644695	288.49488319932027	239.1302894761342	290.8323633438221	237.0382130180281
3	99	297.5520285201513	293.4000298961144	298.9997498747231	293.1092303028883	299.1808040022292	294.0506055371399	299.21411192419754	292.4418638653744	299.00566223733864	293.2688037369608	299.19600616683044	293.16654894869265	298.61447795454256	294.6701205219048	299.30761810238477	293.0023702000568	299.2114370934693	293.0063829938937	299.2483422380467	292.980315728456
3	100	295.49987073486153	295.20695218019813	295.80547629094013	295.4441655298803	297.6087759959781	297.3061625113853	296.833513308152	296.54311770738104	297.60745953987356	297.350593388579	295.53803075315824	295.2625147595506	295.2739760803649	294.8940823604637	295.4088968267174	295.14130471464546	297.31323202685303	296.9890685588174	296.62032876623266	296.38049204440085
3	101	299.28080286086896	214.0056225807936	299.05454984879634	215.42149234457523	299.1206850679738	208.59993984146175	299.0922779563805	220.22592123874938	299.2076206131146	209.50624023031529	299.29012020784637	213.29006298423943	299.1021493577207	225.60324744890943	299.24247793416987	209.54736812505024	299.0783562705931	220.28050100317654	299.2717221969709	208.23203782752861
3	102	291.18136056155726	290.231524623311	291.93346437665537	290.1278337420262	293.941031720728	290.8573454210087	293.4814544122327	291.63239489634566	293.89166723093376	289.97888883615184	293.25053343433933	290.49691538195333	292.0126984239949	290.31218882828637	292.37729460790763	290.498657125351	291.1818959160797	290.20835742199125	292.80260264282373	291.5706581028724
3	103	292.73255967145894	283.86931492070136	294.99046478902903	286.2911897089517	293.9315712655524	289.51379703414534	293.5153684874475	289.6029947530245	294.42683246381694	282.4467458751618	293.79521180888673	289.45894781909305	294.42192709339696	283.2239219804581	294.3964848703292	285.781901424255	294.2490308044957	287.756090644842	294.08207632957135	283.34455623808583
3	104	298.9841353383163	293.0566700851011	299.0829810461991	292.84094214410555	298.5849742444884	292.906573060387	298.8844804320092	292.82368474142964	298.42102750579534	292.8695072600869	298.82682471747927	293.2574336423566	299.01276610240467	293.0715788022194	299.04159329507024	294.4272502641469	299.02158622017754	293.4697560305073	298.9709681917139	293.10712733361026
3	105	239.2544148380925	238.94493182145428	238.76056555479937	238.3348352033959	238.91101601731737	238.5499401856141	238.88798313042778	238.45486814765937	237.94557655097032	237.5997047653341	237.92098580796699	237.61600520718733	239.0612472170724	238.68915959780793	239.44588507686896	239.02293034982634	239.0523330764587	238.67303709192595	237.1810243009055	236.6899244912758
3	106	289.01985056441606	281.491279050779	289.8386541568873	282.4120749147791	290.6835164069013	283.240439013513	291.97467037841926	282.3918185942328	290.82693155390683	285.5282268636308	290.89012343612535	278.01997873159996	291.6191272721638	282.6347738005036	291.4270322960153	281.2413026311123	291.9631247704808	282.23082762917676	291.3168578288401	282.02152259994915
3	107	295.06045507203174	294.72063771576376	298.7462316339236	298.39314243916687	294.39644677287936	294.0109380777639	294.0054340391162	293.3452122224262	298.4425063883027	298.17055551925245	295.90731231712846	295.6595609718686	297.28467230321814	296.99397503515615	295.97304809814773	295.7169264702828	294.3725560979028	293.92420793361197	297.3586518157629	297.1137409101141
3	108	234.85016158003583	233.9859160943877	232.9451221078955	232.0222195650797	236.55365730240152	235.98593296318353	232.76475686796476	231.74895044457966	230.59589527210747	229.53896062933137	234.0955441307438	233.0113643910102	233.83057092763536	232.9155202723869	236.40382501380498	235.49953022106095	236.08750010047132	235.29469747583897	232.2766988500217	231.28236986331265
3	109	293.7306379319534	293.21740379994884	294.3470332592413	293.6854551723005	297.59270021264024	297.3024048860295	294.39237701678536	293.93448800607797	298.13603191345453	297.8681942826225	297.54601798927456	297.29763275608144	296.71577418959527	296.4175872814475	294.3202703851255	293.96438772499835	296.7174616720563	296.39096352055134	295.35512441167333	295.0690086163382
3	110	238.59245723502085	238.20744802414924	239.3436930413629	238.95371395761893	242.1160845337343	241.79726383675796	239.0957288171778	238.66641827964241	238.78109277845607	238.4660295460708	239.15077808830753	238.82099931002466	239.4510115311215	239.08666186647645	241.53731256252894	241.20609550840484	239.4198087427098	239.07180194078137	240.35810166938566	240.0516651023023
3	111	207.84858610086286	207.20150611758643	207.94581795744327	207.24860513732065	204.88102132713217	200.22687026022336	205.41667957282178	204.84525347483432	205.05605374876262	202.19710881129777	206.45124870317795	205.6716317669683	204.99096963571296	194.45350222424582	203.59414694444	182.79824530477464	207.93754099469538	207.3864939303844	204.4677143155986	182.76685889360215
3	112	240.4611185534262	186.5934766511886	240.01492997365105	196.38804622246528	241.03726653534886	190.4670643734102	243.59548177639394	191.1973107417343	240.7065488620763	204.9977197488698	238.87351988782277	199.47287345566494	241.9347597567004	207.3962569193973	241.06473274760845	197.407122134936	242.48776305482883	184.21289745089044	239.7013942056338	203.1007030490413
3	113	257.72891870391794	257.1879224433681	259.07575066859414	258.2667215407787	258.0239817483539	257.40467323880006	254.42505701301582	254.1386927073219	256.6224870451513	256.0291694955881	258.036412259532	257.4477690808442	256.9909572321548	256.4170596654405	256.5990945057978	255.9916131350795	258.9524124062215	258.23782465361023	258.90724710330653	258.2397939045963
3	114	236.93133330752525	210.70377086931148	234.15754490836224	210.14668361440016	236.18192989089783	209.52618873549494	237.3369172662777	210.09296349791643	237.27726882536544	209.77380235612378	236.6290488584003	209.16201356558167	237.03167395543238	216.32144336332433	237.22578812056219	207.95703635314692	237.12036198492538	209.16743856978394	236.85459815266861	207.9628517793573
3	115	232.50080630851218	210.28611354741545	233.92411366738983	208.40070499026044	233.6228026939024	209.0230032236025	234.66374207386153	209.83147974869087	234.1254057451436	207.33403726676883	233.29885903012593	208.76463643661003	232.03318319900765	209.1643592690425	236.95751123455375	209.605581162325	233.3174551062279	209.4770525764076	238.62480763726833	208.93226180263432
3	116	294.0025955666534	271.02306530474243	294.62111356145886	265.4244555436725	294.3417783106939	264.077741344092	294.20232104371905	264.9248955631872	293.589903010544	265.53055781132747	291.9264867983382	271.01676059417	293.6152109580185	265.32891751161463	294.413587790536	266.67040123079676	293.8901877971252	271.2616650703028	293.38164583111626	267.09926541047344
3	117	289.43365256282624	289.35606898436265	283.9712308933412	283.88380097719465	286.86165498673597	286.7727548558756	285.5301728160554	285.4421915821717	286.3277407199434	286.23995616116423	288.279489298513	288.1968229700505	284.6023245066196	284.51094804822577	283.6732649065079	283.39890438607614	285.5103009595376	285.4208628628716	289.533588717154	289.44772391002266
3	118	233.9529015579913	232.93492792942465	234.07525442295687	233.04797615505618	233.63048345589124	232.69523309528228	231.17292288508875	230.17734173481998	234.61674417816388	233.53308970743464	235.93051661999573	235.32691597976654	233.1261057670552	231.9546568185293	230.28437594796281	229.34805803845907	234.3752227042772	233.32635521306884	236.99700006778409	236.60565259486296
3	119	248.67020461099415	244.85136635929953	248.19647105003608	244.81374384788248	246.88131254888413	245.0764511350151	248.20064034471366	244.93970019743907	248.23119252755603	244.76873965311097	248.54969216844975	244.83665227436677	248.44827122693994	244.88492829105599	247.58422919451127	245.5558279596031	247.99499974768233	244.91674953859214	248.31478928988588	245.15713391637118
3	120	295.9073745636563	295.64102911663565	297.5877565915828	297.2426323106386	295.95088649339283	295.65005614989684	294.3098387453578	293.78340524570206	297.15141834432995	296.8557240905187	297.0998466553985	296.8482749055555	298.3406907317506	298.0283486440654	296.167865381144	295.9053011807281	297.977136031169	297.63639709739	297.9115686594627	297.66989012539557
3	121	280.023186032553	272.96408258019665	283.45789446358225	272.70405108191835	283.26199484224145	273.93425526558286	283.4242405568775	272.94515587449246	283.555261643941	273.0598819928197	283.4644287027655	273.6028900899161	283.48786420591625	272.9281212299491	282.6207523985403	274.1280813845968	282.6966815579976	273.02363237222227	282.8900993987453	274.79580724723365
3	122	292.9369290891686	290.31418390341577	293.85959134986143	290.2273743947899	292.43780401523145	290.28647633727655	292.5728356422967	290.3517812559232	293.52895752753903	290.50176251936523	293.2408652373638	291.76653687350836	291.094974730174	290.2808728797209	292.4322818249257	290.2036114978169	291.21955155320717	290.13015485527757	293.6694450307437	292.32233265081686
3	123	291.0309185762248	290.4037074452738	290.9282645143801	290.2922057119248	293.5346063563228	293.10033047566975	293.4927586679283	292.93794516246913	293.03319504398684	292.3307316467158	291.16516503799056	290.4830996778822	291.6350519824153	290.8288620330429	291.4782097577597	290.64329059199775	292.0320806645112	291.1496857067018	292.6708025084877	291.8721663673914
3	124	252.1904565190685	251.64041160802117	252.0015643272682	251.43519455689088	251.93747197321994	251.4669072354514	251.7468415285885	251.04903150671856	252.14135575007302	251.4776836227764	251.5541563040965	250.99931594667626	251.84705882195945	251.44535123520336	252.13090581970346	251.1014603067023	252.1729734771833	251.49812306455917	252.22193874097744	251.7679565955146
3	125	242.47652791213204	237.2440030842687	241.73232859364646	237.4176958528207	241.55117678690925	236.69351811570084	241.81905466643167	236.67572587101688	240.75878110070383	236.5868803400738	241.69362382850213	237.40812009798802	241.45168420023566	236.6261333697887	241.60464163309857	236.49480326010138	242.28533734833738	236.60071506933025	242.0534825066242	236.55013070887372
3	126	299.0777992091889	290.11870592912555	298.85526917727697	290.3564651636296	298.9647013071993	290.15071124137785	298.1888134654462	290.34146401147143	299.142996609179	290.0626599094342	298.931919591716	290.2637829763923	299.0204821530822	291.0041160154032	298.51827173522906	291.3482526259606	298.96257060099015	290.05188754203056	299.23802476710466	290.65820826247693
3	127	253.11536228917532	252.92603427170076	253.7733102758134	253.54141052916788	252.92978871729048	252.71332516039118	252.84988865203923	252.64537476934626	252.67786256536453	252.42563386564373	253.858281701914	253.5819209685314	253.56693661482262	253.35749967551422	254.10507734517964	253.88057831327396	252.58113871375735	252.348588084681	252.84793280723898	252.6662251526813
3	128	296.0285005492565	295.7410138807388	298.3783595230925	298.05006274931424	296.3174332301048	296.01272296851505	298.0319966315611	297.7580418078421	296.67807079529007	296.41413358421266	298.2903481925092	298.0410095886807	298.07175647875766	297.77119095412644	297.13971514877727	296.86323188642484	297.4785209421083	297.14224140649964	295.31861162240466	295.0532816678387
3	129	249.82051315588217	209.21977315991066	247.65391364284184	211.8733094243011	246.9463378784292	217.47267435270322	247.1973606627629	217.8694390719125	249.4242906250894	210.13895483994395	248.53685798207394	209.0059135821852	249.1753362205562	210.68315741234136	248.74503980255736	212.2397271538045	246.6233920190722	223.66001786463193	249.32805989880848	213.74210910113283
3	130	297.49580046556395	293.8646092377536	299.62930544346904	294.9672170319199	298.6107654577891	292.52777531770136	299.3512532974809	292.6036349814998	297.9322364679264	294.8586231758574	297.04574308096016	294.70472215307126	299.3064828901075	295.65099611484703	299.05882831549695	292.913084919626	297.46949474730025	296.02636323062086	297.49830385584744	294.2535772035289
3	131	298.917764903599	290.63217035544915	297.6542063687912	290.67764436093125	297.5637538222008	289.39923697527337	299.58873492020234	291.1871270966611	298.59919508270445	290.94087121602445	298.97526260483227	290.56624029832244	299.43710825672605	289.77882469087507	296.82606988095444	290.0041762661705	297.71651755603665	290.1908112131976	299.06868220332456	290.8455108863683
3	132	274.002488548269	273.42929513003185	283.03941655264725	282.471893446092	275.48570328140715	274.6538488526433	278.44388295239634	277.6725968839091	283.3821079942075	283.0410561719138	274.979091444188	274.32739094179425	282.856918838641	282.2773309356014	278.0009003691316	277.20645393378663	282.1540851071874	281.367268315292	278.25622158083513	277.5369890827833
3	133	299.0894249455222	274.04534450675425	299.4128230395051	276.4938654381819	299.0258357128453	275.3726140367993	298.9694439712083	276.57741659341235	298.6974500430484	281.3896018444002	299.2268033924585	274.0862998066011	299.2969249460609	276.9860914993118	298.90163335192057	276.20510832833133	299.0362943124534	273.93791724270403	299.0533479096642	273.98671189542057
3	134	293.8187720637926	267.4246642530793	295.11845673658195	269.6825119389105	294.5262856702456	264.6628295733245	294.26296522090627	266.7254491312787	293.6182852060219	264.76185812974757	294.908418872142	268.7262307884321	294.65143403191655	264.3024167983647	293.76222978400386	269.2882856573447	294.47166009002547	263.47735324282957	293.2879085015568	269.9859416259085
3	135	247.89371894683174	182.0736489439705	253.2125373145116	205.42221927928384	249.213386127148	205.00232580708118	249.07394535135995	185.81029009230173	248.8501712141381	198.4549356376282	244.4921260828369	197.51317257702578	248.08623592469894	204.79456818131226	251.67470187092297	189.3112968578669	247.17188189499555	186.23828700489844	247.0852933723238	197.10784433832583
3	136	242.11313928620478	230.8002811496573	242.00972062879546	234.47640631167002	242.04783380991657	235.42958660261195	242.0111893068796	230.57666111450436	242.11098823823662	227.28107256270815	242.09364846047237	228.35555218169043	242.10196970010617	228.7328933745069	242.08487473611683	226.75089737182537	242.09916666579042	232.6569103182925	242.0860853135001	235.6864583996235
3	137	248.98988348833674	244.235477238275	248.61816688322943	244.58541242907702	247.97643060908837	245.44236772597083	248.20796514724535	243.94776308159888	249.32767048453496	244.79389046467278	248.50025617983187	245.57104105730406	249.01359042021664	245.0507089244132	249.57943718072687	244.02913596662745	247.9765173433622	246.6961503200894	248.05384575190908	244.77818728323805
3	138	248.54111855870366	194.03357042982552	248.3858557506021	196.66429422235214	245.08761644408546	198.2976164547949	248.41868698390746	196.7736408251775	244.56850798125518	189.5074420032721	243.38809573466128	190.8563233191684	244.76173899121136	192.29123168142914	246.51102028148833	194.75227338012647	246.26965648149823	203.0499034076421	251.86845085025456	196.7335051000875
3	139	297.7299736126742	252.95234584466453	304.5055539912793	254.74790510105916	297.51482496351537	254.00383280059924	297.4089002235366	252.41572761999686	296.64263765949386	253.2279557856859	297.8286974857707	256.3729294695102	297.01961996596907	253.713236161603	295.76577329473736	254.94252788721607	295.4043427453908	253.2446483587112	296.73239787766283	249.8436466602366
3	140	226.34874846317953	211.98348489465042	226.76785004751642	208.75691598466761	225.4829475214781	210.53252656661186	226.99188495248376	208.78661617868775	226.52024702615188	209.81918299742907	228.67857239863676	209.51667997951574	228.2149362684621	210.10375669997603	223.48035427498039	220.43204256250016	217.8272323908492	208.59981472029355	214.98508584027869	208.40535452612772
3	141	282.77005193104713	272.9523838194674	282.4048230142907	272.4536133913802	283.4128033303305	272.49504301202046	283.3596763980387	282.08019929381305	282.05589764953737	272.5515544223661	281.96369235775677	273.2040206438119	283.5856048978268	274.20936542564505	282.4990629664225	278.18533237746306	277.62808956051475	275.62977798448077	282.7271965938671	279.71385604128614
3	142	264.29802031281804	259.5651860195026	264.45860971439754	259.43878832885866	264.45133974393286	259.37468873274435	264.31417045724885	259.42720175972397	264.2908605095972	259.3406333520902	264.44349609576057	259.5218305279363	264.37982021275127	259.58012240349876	264.2261118350634	259.36328928498483	264.4090587208079	259.3942346187287	264.23510914568413	259.639079575363
3	143	248.8849441164744	244.79549412681635	247.57888382221472	244.68693655971668	248.16637712151044	244.69222920702947	246.8032919846719	244.94044126603941	248.46789237125097	245.19689972177977	248.53673615864506	244.94850027604343	248.91046423106968	244.7258273446962	246.6987642579506	244.97732219080345	248.1010034075497	244.69980671768204	248.27270762984864	245.0572218144895
3	144	299.04063935389377	290.8838051488772	299.0431411382747	290.29879395537455	298.7398485964375	291.95441590342716	298.18699789251866	291.6110826142539	299.03833245341383	290.43700037610955	299.0741451974311	290.6856014822691	298.9383312174693	290.7783575545324	299.0444382674523	290.2554834674496	299.137277174081	290.1295868567884	298.8598552376014	292.3816468938236
#0=Herbivores
#1=Carnivores
#2=Generalistes
#3=Detritivores_fungivores
