# Supplementary material for: Multiple drivers and lineage-specific insect extinctions during the Permo–Triassic
Source: Nat Commun. 2022 Dec 6;13:7512. doi: 10.1038/s41467-022-35284-4 (PMC9726944; doi:10.1038/s41467-022-35284-4)
Supplement: Supplementary file 7 — Source Data [file 41467_2022_35284_MOESM7_ESM.zip › Source_Data/Figure4_SupplementaryFigure24_Tables_12-13/Fused_ltt.txt]

time	diversity	m_div	M_div
200.31020959763111	0.1	0	1
200.41031917968854	0.1	0	1
200.51042876174594	0.1	0	1
200.61053834380337	0.2	0	2
200.7106479258608	0.2	0	2
200.81075750791823	0.2	0	2
200.91086708997562	0.2	0	2
201.01097667203305	0.2	0	2
201.11108625409048	0.2	0	2
201.21119583614788	0.4	0	2
201.3113054182053	0.4	0	2
201.41141500026274	0.4	0	2
201.51152458232016	0.4	0	2
201.61163416437756	0.4	0	2
201.711743746435	0.4	0	2
201.81185332849242	0.7	0	2
201.91196291054985	0.9	0	2
202.01207249260725	0.9	0	2
202.11218207466467	1.0	0	2
202.2122916567221	1.0	0	2
202.3124012387795	0.9	0	2
202.41251082083693	0.9	0	2
202.51262040289436	0.9	0	2
202.61272998495178	1.0	0	2
202.71283956700918	1.0	0	2
202.8129491490666	0.9	0	2
202.91305873112404	1.1	0	2
203.01316831318144	1.2	0	3
203.11327789523887	1.2	0	3
203.2133874772963	1.3	0	3
203.31349705935372	1.4	0	3
203.41360664141112	1.5	0	3
203.51371622346855	1.5	0	3
203.61382580552598	1.5	0	3
203.71393538758338	1.6	0	3
203.8140449696408	1.7	0	4
203.91415455169823	1.6	0	4
204.01426413375566	1.6	0	4
204.11437371581306	1.8	0	4
204.2144832978705	1.7	0	4
204.31459287992791	1.9	0	4
204.41470246198534	2.0	0	4
204.51481204404274	2.3	0	5
204.61492162610017	2.5	0	5
204.7150312081576	2.4	0	5
204.815140790215	2.6	0	5
204.91525037227242	2.8	1	6
205.01535995432985	2.8	1	6
205.11546953638728	2.9	1	6
205.21557911844468	3.0	1	6
205.3156887005021	3.0	1	6
205.41579828255954	3.0	0	5
205.51590786461693	3.3	0	5
205.61601744667436	3.6	0	5
205.7161270287318	3.6	0	5
205.81623661078922	3.4	0	4
205.91634619284662	3.6	0	5
206.01645577490405	3.6	0	5
206.11656535696147	3.6	0	5
206.2166749390189	3.6	1	5
206.3167845210763	3.6	1	5
206.41689410313373	3.6	1	5
206.51700368519116	3.7	1	5
206.61711326724856	3.9	2	5
206.71722284930598	3.8	1	5
206.8173324313634	3.8	1	5
206.91744201342084	3.6	1	5
207.01755159547824	3.6	0	5
207.11766117753567	3.5	0	5
207.2177707595931	3.6	1	6
207.3178803416505	3.6	1	5
207.41798992370792	3.6	1	5
207.51809950576535	3.4	1	5
207.61820908782278	3.4	1	5
207.71831866988018	3.4	1	5
207.8184282519376	3.4	1	5
207.91853783399503	3.3	1	5
208.01864741605243	3.3	1	5
208.11875699810986	3.3	1	5
208.2188665801673	3.3	1	5
208.31897616222471	3.3	1	5
208.4190857442821	3.3	1	5
208.51919532633954	3.2	1	5
208.61930490839697	3.3	1	6
208.71941449045437	3.3	1	6
208.8195240725118	3.3	1	6
208.91963365456922	3.4	1	7
209.01974323662665	3.3	1	7
209.11985281868405	3.3	1	7
209.21996240074148	3.3	1	7
209.3200719827989	2.9	1	6
209.42018156485634	2.9	1	6
209.52029114691373	2.9	1	6
209.62040072897116	2.8	1	6
209.7205103110286	2.8	1	6
209.820619893086	2.7	1	6
209.92072947514342	2.7	1	6
210.02083905720085	2.6	1	6
210.12094863925827	2.4	1	6
210.22105822131567	2.3	1	5
210.3211678033731	2.4	1	5
210.42127738543053	2.4	1	5
210.52138696748793	2.4	1	5
210.62149654954536	2.3	1	4
210.72160613160278	2.3	1	4
210.8217157136602	2.3	1	4
210.9218252957176	2.4	1	4
211.02193487777504	2.3	1	4
211.12204445983247	2.5	1	4
211.2221540418899	2.5	1	4
211.3222636239473	2.5	1	4
211.42237320600472	2.4	1	4
211.52248278806215	2.4	1	4
211.62259237011955	2.6	1	4
211.72270195217698	2.6	1	4
211.8228115342344	2.5	1	5
211.92292111629183	2.5	1	5
212.02303069834923	2.5	1	5
212.12314028040666	2.5	1	5
212.2232498624641	2.5	1	5
212.3233594445215	2.6	1	5
212.4234690265789	2.6	2	4
212.52357860863634	2.6	2	4
212.62368819069377	2.5	2	4
212.72379777275117	2.5	2	4
212.8239073548086	2.5	2	4
212.92401693686602	2.5	2	4
213.02412651892342	2.5	2	4
213.12423610098085	2.5	2	4
213.22434568303828	2.4	1	4
213.3244552650957	2.4	1	4
213.4245648471531	2.4	1	4
213.52467442921053	2.4	1	4
213.62478401126796	2.4	1	4
213.72489359332536	2.4	1	4
213.8250031753828	2.4	1	4
213.92511275744022	2.4	1	4
214.02522233949765	2.4	1	4
214.12533192155504	2.4	1	4
214.22544150361247	2.3	1	3
214.3255510856699	2.2	1	3
214.42566066772733	2.2	1	3
214.52577024978473	2.2	1	3
214.62587983184216	2.2	1	3
214.72598941389958	2.2	1	3
214.82609899595698	2.3	1	3
214.9262085780144	2.1	1	3
215.02631816007184	2.1	1	3
215.12642774212927	2.2	1	4
215.22653732418667	2.2	1	4
215.3266469062441	2.2	1	4
215.42675648830152	2.1	1	3
215.52686607035895	2.0	1	3
215.62697565241635	2.0	1	3
215.72708523447378	2.0	1	3
215.8271948165312	2.0	1	3
215.9273043985886	1.9	1	3
216.02741398064603	2.0	1	4
216.12752356270346	2.0	1	4
216.2276331447609	2.0	1	4
216.3277427268183	2.0	1	4
216.4278523088757	2.1	1	4
216.52796189093314	2.1	1	4
216.62807147299054	2.1	1	4
216.72818105504797	2.1	1	4
216.8282906371054	2.1	1	4
216.92840021916282	2.1	1	4
217.02850980122022	2.0	1	4
217.12861938327765	2.1	1	4
217.22872896533508	2.1	1	4
217.32883854739248	2.1	1	4
217.4289481294499	2.1	1	4
217.52905771150733	2.3	1	4
217.62916729356476	2.4	1	5
217.72927687562216	2.4	1	5
217.8293864576796	2.5	1	5
217.92949603973702	2.7	2	5
218.02960562179442	2.7	2	5
218.12971520385184	2.7	2	5
218.22982478590927	2.7	2	5
218.3299343679667	2.8	2	5
218.4300439500241	2.8	2	5
218.53015353208153	2.8	2	5
218.63026311413896	2.8	2	5
218.73037269619635	2.8	2	5
218.83048227825378	2.8	2	5
218.9305918603112	2.8	2	5
219.03070144236864	2.6	2	4
219.13081102442604	2.6	2	4
219.23092060648347	2.6	2	4
219.3310301885409	2.6	2	4
219.4311397705983	2.6	2	4
219.53124935265572	2.6	2	4
219.63135893471315	2.6	2	4
219.73146851677058	2.7	2	4
219.831578098828	2.7	2	4
219.9316876808854	2.7	2	4
220.03179726294283	2.7	2	4
220.13190684500026	2.7	2	4
220.23201642705766	2.7	2	4
220.3321260091151	2.7	2	4
220.4322355911725	2.7	2	4
220.53234517322994	2.8	2	4
220.63245475528734	2.8	2	4
220.73256433734477	2.8	2	4
220.8326739194022	2.8	2	4
220.9327835014596	2.7	2	4
221.03289308351702	2.7	2	4
221.13300266557445	2.6	2	4
221.23311224763188	2.5	2	4
221.33322182968928	2.5	2	4
221.4333314117467	2.4	2	3
221.53344099380413	2.4	2	4
221.63355057586153	2.4	2	4
221.73366015791896	2.5	2	4
221.8337697399764	2.5	2	4
221.93387932203382	2.6	2	4
222.03398890409122	2.6	2	4
222.13409848614864	2.4	2	4
222.23420806820607	2.4	2	4
222.33431765026347	2.5	2	4
222.4344272323209	2.5	2	4
222.53453681437833	2.6	2	4
222.63464639643576	2.6	2	4
222.73475597849315	2.6	2	4
222.83486556055058	2.8	2	4
222.934975142608	2.9	2	4
223.0350847246654	2.9	2	4
223.13519430672284	2.9	2	4
223.23530388878027	2.9	2	4
223.3354134708377	2.9	2	4
223.4355230528951	2.9	2	4
223.53563263495252	2.9	2	4
223.63574221700995	3.0	2	5
223.73585179906735	3.4	2	5
223.83596138112478	3.4	2	5
223.9360709631822	3.6	2	5
224.03618054523963	3.7	2	5
224.13629012729703	4.2	2	7
224.23639970935446	4.5	2	7
224.3365092914119	4.8	3	7
224.4366188734693	4.9	3	7
224.5367284555267	5.3	3	7
224.63683803758414	5.3	3	7
224.73694761964157	5.5	3	7
224.837057201699	5.9	3	8
224.9371667837564	6.0	3	8
225.03727636581382	6.0	3	8
225.13738594787125	6.0	3	8
225.23749552992865	6.0	3	8
225.33760511198608	6.0	3	8
225.4377146940435	6.0	3	8
225.53782427610093	6.1	3	8
225.63793385815833	6.2	3	9
225.73804344021576	6.2	3	9
225.8381530222732	6.2	3	9
225.9382626043306	6.0	3	8
226.03837218638802	6.1	4	8
226.13848176844544	6.1	4	8
226.23859135050287	6.3	4	8
226.33870093256027	6.5	4	8
226.4388105146177	6.5	4	8
226.53892009667513	6.5	4	8
226.63902967873253	6.6	4	8
226.73913926078995	6.7	4	8
226.83924884284738	6.8	4	8
226.9393584249048	6.9	4	9
227.0394680069622	7.0	5	9
227.13957758901964	7.0	5	9
227.23968717107707	7.1	5	9
227.33979675313446	7.1	5	9
227.4399063351919	7.0	5	9
227.54001591724932	7.1	6	9
227.64012549930675	7.1	6	9
227.74023508136415	7.2	6	9
227.84034466342158	7.2	6	9
227.940454245479	7.1	6	9
228.0405638275364	7.3	6	9
228.14067340959383	7.3	6	9
228.24078299165126	7.4	6	10
228.3408925737087	7.6	6	11
228.44100215576609	7.7	6	11
228.5411117378235	7.8	6	11
228.64122131988094	8.0	6	11
228.74133090193834	7.9	6	11
228.84144048399577	7.9	6	11
228.9415500660532	8.1	6	11
229.04165964811062	8.1	6	11
229.14176923016802	8.2	6	11
229.24187881222545	8.3	6	11
229.34198839428288	8.3	6	11
229.4420979763403	8.5	6	11
229.5422075583977	8.5	6	11
229.64231714045513	8.4	6	11
229.74242672251256	8.3	6	10
229.84253630457	8.4	6	11
229.9426458866274	8.4	6	11
230.04275546868482	8.4	6	11
230.14286505074224	8.6	6	11
230.24297463279964	8.7	6	11
230.34308421485707	8.9	6	11
230.4431937969145	8.8	6	11
230.54330337897193	8.8	6	11
230.64341296102933	8.8	6	11
230.74352254308675	8.7	6	11
230.84363212514418	8.6	6	11
230.94374170720158	8.7	6	11
231.043851289259	8.7	6	11
231.14396087131644	8.7	6	11
231.24407045337387	8.6	6	11
231.34418003543126	8.7	7	11
231.4442896174887	8.7	6	11
231.54439919954612	8.7	6	11
231.64450878160352	8.6	6	11
231.74461836366095	8.7	6	11
231.84472794571838	8.8	6	11
231.9448375277758	8.8	6	11
232.0449471098332	8.7	6	10
232.14505669189063	8.6	6	10
232.24516627394806	8.6	6	11
232.34527585600546	8.9	7	12
232.44538543806289	8.7	6	11
232.5454950201203	8.7	6	11
232.64560460217774	8.7	6	11
232.74571418423514	8.9	6	11
232.84582376629257	9.0	6	12
232.94593334835	9.3	7	12
233.0460429304074	9.3	7	12
233.14615251246482	9.6	7	12
233.24626209452225	9.6	7	12
233.34637167657968	9.8	7	12
233.4464812586371	9.9	8	12
233.5465908406945	9.7	8	12
233.64670042275193	9.7	8	12
233.74681000480933	9.7	8	12
233.84691958686676	9.7	8	12
233.9470291689242	10.1	8	13
234.04713875098162	10.0	8	13
234.14724833303904	9.9	8	13
234.24735791509644	10.1	9	13
234.34746749715387	9.9	8	13
234.44757707921127	9.9	8	13
234.5476866612687	10.0	8	13
234.64779624332613	10.0	8	13
234.74790582538355	10.0	8	13
234.84801540744098	9.9	8	13
234.94812498949838	9.9	8	13
235.0482345715558	9.7	8	13
235.14834415361324	9.6	7	13
235.24845373567064	9.4	7	12
235.34856331772806	9.2	6	12
235.4486728997855	9.5	6	12
235.54878248184292	9.5	6	13
235.64889206390032	9.6	6	13
235.74900164595775	9.3	6	12
235.84911122801518	9.3	6	12
235.94922081007257	9.3	6	12
236.04933039213	9.1	6	12
236.14943997418743	9.1	6	13
236.24954955624486	9.4	7	13
236.34965913830226	9.4	6	13
236.44976872035969	9.4	7	12
236.5498783024171	9.6	7	12
236.6499878844745	9.5	7	12
236.75009746653194	9.2	7	11
236.85020704858937	9.0	8	11
236.9503166306468	8.9	8	11
237.0504262127042	8.7	7	11
237.15053579476162	8.6	7	10
237.25064537681905	8.4	7	10
237.35075495887645	8.3	7	10
237.45086454093388	8.0	7	9
237.5509741229913	7.8	7	9
237.65108370504873	7.8	7	9
237.75119328710613	7.6	7	9
237.85130286916356	7.6	7	10
237.951412451221	7.8	7	9
238.0515220332784	7.6	7	8
238.15163161533582	7.4	6	9
238.25174119739324	7.4	6	9
238.35185077945067	7.8	7	9
238.4519603615081	7.7	6	9
238.5520699435655	7.8	6	9
238.65217952562293	8.2	6	10
238.75228910768033	7.6	6	9
238.85239868973775	7.5	6	9
238.95250827179518	7.6	6	10
239.0526178538526	7.7	6	9
239.15272743591004	7.5	6	8
239.25283701796744	7.4	6	8
239.35294660002486	7.8	6	9
239.45305618208226	7.7	6	9
239.5531657641397	7.5	6	9
239.65327534619712	7.2	6	8
239.75338492825455	7.2	6	8
239.85349451031198	7.2	6	8
239.95360409236937	6.8	6	7
240.0537136744268	6.8	6	7
240.15382325648423	6.5	6	7
240.25393283854163	6.3	5	7
240.35404242059906	6.2	5	7
240.45415200265649	6.2	5	7
240.5542615847139	6.0	5	7
240.6543711667713	5.9	5	7
240.75448074882874	6.0	5	7
240.85459033088617	5.8	5	7
240.95469991294357	5.8	5	7
241.054809495001	5.8	5	7
241.15491907705842	5.6	5	7
241.25502865911585	5.7	5	7
241.35513824117325	5.5	4	7
241.45524782323068	5.3	4	7
241.5553574052881	5.3	4	7
241.6554669873455	5.4	5	7
241.75557656940293	5.4	5	7
241.85568615146036	5.4	5	7
241.9557957335178	5.4	5	7
242.0559053155752	5.4	5	7
242.15601489763262	5.4	5	7
242.25612447969004	5.4	5	7
242.35623406174744	5.4	5	7
242.45634364380487	5.3	5	7
242.5564532258623	5.3	5	7
242.65656280791973	5.3	5	7
242.75667238997713	5.3	5	7
242.85678197203455	5.3	5	7
242.95689155409198	5.2	5	7
243.05700113614938	5.1	4	7
243.1571107182068	5.1	4	7
243.25722030026424	5.1	4	7
243.35732988232166	5.1	4	7
243.4574394643791	5.1	4	7
243.5575490464365	5.0	4	6
243.65765862849392	5.0	4	6
243.75776821055132	5.0	4	6
243.85787779260875	5.0	4	6
243.95798737466617	4.9	4	6
244.0580969567236	4.8	4	5
244.15820653878103	4.8	4	5
244.25831612083843	4.7	4	5
244.35842570289586	4.6	4	5
244.45853528495326	4.6	4	5
244.55864486701068	4.5	4	5
244.6587544490681	4.5	4	5
244.75886403112554	4.5	4	5
244.85897361318297	4.5	4	5
244.95908319524037	4.5	4	5
245.0591927772978	4.4	4	5
245.15930235935522	4.4	4	5
245.25941194141262	4.4	4	5
245.35952152347005	4.4	4	5
245.45963110552748	4.4	4	5
245.5597406875849	4.4	4	5
245.6598502696423	4.4	4	5
245.75995985169973	4.4	4	5
245.86006943375716	4.3	4	5
245.96017901581456	4.3	4	5
246.060288597872	4.2	4	5
246.16039817992942	4.2	4	5
246.26050776198684	4.1	4	5
246.36061734404424	4.1	4	5
246.46072692610167	4.1	4	5
246.5608365081591	4.1	4	5
246.6609460902165	4.1	4	5
246.76105567227393	4.0	4	4
246.86116525433135	4.0	4	4
246.96127483638878	4.0	4	4
247.06138441844618	4.0	4	4
247.1614940005036	4.0	4	4
247.26160358256104	4.0	4	4
247.36171316461844	4.0	4	4
247.46182274667586	4.0	4	4
247.5619323287333	4.0	4	4
247.66204191079072	4.1	4	5
247.76215149284815	4.1	4	5
247.86226107490555	4.1	4	5
247.96237065696297	4.1	4	5
248.06248023902037	4.1	4	5
248.1625898210778	4.1	4	5
248.26269940313523	4.2	4	5
248.36280898519266	4.3	4	5
248.46291856725009	4.4	4	5
248.56302814930748	4.7	4	5
248.6631377313649	4.8	4	6
248.7632473134223	5.0	4	6
248.86335689547974	5.2	5	6
248.96346647753717	5.5	5	7
249.0635760595946	5.9	5	7
249.16368564165202	6.0	5	7
249.26379522370942	6.1	5	7
249.36390480576685	6.5	5	7
249.46401438782428	7.2	6	8
249.56412396988168	7.7	6	9
249.6642335519391	7.9	7	9
249.76434313399653	8.2	7	10
249.86445271605396	8.3	7	10
249.96456229811136	8.7	7	12
250.0646718801688	9.2	8	12
250.16478146222622	9.5	8	12
250.26489104428362	9.6	8	12
250.36500062634104	9.7	9	12
250.46511020839847	10.0	9	12
250.5652197904559	10.2	9	13
250.6653293725133	10.3	9	13
250.76543895457073	10.4	9	13
250.86554853662815	10.9	9	14
250.96565811868555	11.2	9	14
251.06576770074298	11.4	9	14
251.1658772828004	11.4	9	14
251.26598686485784	11.5	9	14
251.36609644691524	11.6	9	14
251.46620602897266	11.8	9	14
251.5663156110301	11.9	10	14
251.6664251930875	12.0	10	14
251.76653477514492	12.3	11	14
251.86664435720235	12.4	11	15
251.96675393925977	12.5	11	15
252.06686352131717	12.8	12	15
252.1669731033746	12.7	12	15
252.26708268543203	12.6	11	15
252.36719226748943	12.4	11	15
252.46730184954686	12.2	11	15
252.56741143160428	12.0	11	14
252.6675210136617	12.1	11	13
252.76763059571914	12.4	11	13
252.86774017777654	12.6	11	14
252.96784975983397	12.7	11	14
253.06795934189137	13.2	11	14
253.1680689239488	12.8	11	14
253.26817850600622	12.5	10	15
253.36828808806365	12.2	10	15
253.46839767012108	12.0	9	15
253.56850725217848	11.4	9	15
253.6686168342359	11.1	9	15
253.7687264162933	10.7	9	14
253.86883599835073	10.4	9	13
253.96894558040816	10.3	9	13
254.0690551624656	9.5	8	11
254.16916474452302	9.1	8	11
254.26927432658042	8.9	8	11
254.36938390863784	8.7	8	10
254.46949349069527	8.6	8	10
254.56960307275267	8.4	8	9
254.6697126548101	8.4	8	9
254.76982223686753	8.4	8	9
254.86993181892495	8.4	8	9
254.97004140098235	8.5	8	9
255.07015098303978	8.4	8	9
255.1702605650972	8.5	8	9
255.2703701471546	8.5	8	9
255.37047972921204	8.5	8	9
255.47058931126946	8.5	8	9
255.5706988933269	8.5	8	9
255.6708084753843	8.6	8	9
255.77091805744172	8.7	8	9
255.87102763949915	8.7	8	9
255.97113722155655	8.8	8	9
256.071246803614	8.8	8	9
256.1713563856714	8.7	8	9
256.27146596772883	8.7	8	9
256.37157554978626	8.7	8	9
256.4716851318436	8.7	8	9
256.57179471390106	8.7	8	9
256.6719042959585	8.7	8	9
256.7720138780159	8.7	8	9
256.87212346007334	8.7	8	9
256.97223304213077	8.7	8	9
257.0723426241882	8.7	8	9
257.17245220624557	8.7	8	9
257.272561788303	8.7	8	9
257.3726713703604	8.7	8	9
257.47278095241785	8.7	8	9
257.5728905344753	8.7	8	9
257.6730001165327	8.8	8	9
257.77310969859013	8.8	8	9
257.8732192806475	8.8	8	9
257.97332886270493	8.8	8	9
258.07343844476236	8.8	8	9
258.1735480268198	8.8	8	9
258.2736576088772	8.8	8	9
258.37376719093464	8.8	8	9
258.47387677299207	8.8	8	9
258.5739863550495	8.8	8	9
258.6740959371069	8.8	8	9
258.7742055191643	8.8	8	9
258.8743151012217	8.8	8	9
258.97442468327915	8.8	8	9
259.0745342653366	8.7	8	9
259.174643847394	8.7	8	9
259.27475342945144	8.7	8	9
259.37486301150886	8.7	8	9
259.47497259356624	8.7	8	9
259.57508217562366	8.6	8	9
259.6751917576811	8.8	8	10
259.7753013397385	9.0	8	10
259.87541092179595	9.2	8	10
259.9755205038534	9.1	8	10
260.0756300859108	9.4	9	11
260.1757396679682	9.5	9	11
260.2758492500256	9.5	8	11
260.37595883208303	9.4	8	10
260.47606841414046	9.3	8	10
260.5761779961979	9.4	8	10
260.6762875782553	9.5	8	11
260.77639716031274	9.1	8	10
260.8765067423701	8.9	8	10
260.97661632442754	9.0	8	10
261.07672590648497	9.0	8	10
261.1768354885424	9.0	8	10
261.2769450705998	9.1	8	10
261.37705465265725	9.1	8	10
261.4771642347147	9.2	8	10
261.57727381677205	9.2	8	10
261.6773833988295	9.3	8	11
261.7774929808869	9.2	8	11
261.87760256294433	9.4	8	11
261.97771214500176	9.1	8	10
262.0778217270592	9.1	9	10
262.1779313091166	9.2	9	10
262.278040891174	9.1	9	10
262.3781504732314	9.2	9	10
262.47826005528884	9.3	9	10
262.57836963734627	9.3	9	10
262.6784792194037	9.3	9	10
262.7785888014611	9.4	9	10
262.87869838351855	9.3	9	10
262.9788079655759	9.4	9	10
263.07891754763335	9.5	9	10
263.1790271296908	9.6	9	11
263.2791367117482	9.7	9	11
263.37924629380564	9.8	9	11
263.47935587586306	10.1	9	12
263.5794654579205	10.1	9	12
263.67957503997786	10.2	9	12
263.7796846220353	10.5	9	13
263.8797942040927	10.6	9	13
263.97990378615015	10.8	9	13
264.0800133682076	10.7	8	13
264.180122950265	10.9	8	13
264.28023253232243	10.6	8	12
264.3803421143798	10.7	8	12
264.4804516964372	10.5	8	12
264.58056127849466	10.5	8	12
264.6806708605521	11.1	9	12
264.7807804426095	11.2	10	12
264.88089002466694	11.4	10	12
264.98099960672437	11.5	10	12
265.08110918878174	11.5	10	12
265.18121877083917	11.6	10	12
265.2813283528966	11.8	10	13
265.381437934954	11.9	10	14
265.48154751701145	12.0	10	14
265.5816570990689	12.3	10	14
265.6817666811263	12.5	10	14
265.7818762631837	12.5	10	14
265.8819858452411	12.4	10	14
265.98209542729853	12.6	10	14
266.08220500935596	12.6	10	14
266.1823145914134	12.9	12	14
266.2824241734708	13.5	12	14
266.38253375552824	13.6	12	14
266.4826433375856	13.5	12	14
266.5827529196431	13.7	12	14
266.68286250170047	13.4	12	14
266.7829720837579	13.5	12	14
266.8830816658153	13.6	12	15
266.98319124787275	13.6	12	15
267.0833008299302	13.6	12	15
267.18341041198755	13.5	12	15
267.28351999404504	13.3	12	14
267.3836295761024	13.6	12	15
267.48373915815984	13.5	12	15
267.58384874021726	13.3	12	14
267.6839583222747	13.7	12	15
267.7840679043321	13.5	13	14
267.8841774863895	13.6	12	15
267.984287068447	13.6	12	14
268.08439665050435	13.5	12	15
268.1845062325618	13.6	13	15
268.2846158146192	13.7	13	15
268.38472539667663	13.7	13	15
268.48483497873406	13.5	13	14
268.5849445607914	13.6	13	14
268.6850541428489	13.7	13	14
268.7851637249063	13.7	13	15
268.8852733069637	13.7	13	15
268.98538288902114	13.7	13	15
269.08549247107857	13.6	13	14
269.185602053136	13.8	13	15
269.28571163519337	13.6	13	14
269.38582121725085	13.7	13	15
269.4859307993082	13.7	13	15
269.58604038136565	13.6	13	14
269.6861499634231	13.7	13	14
269.7862595454805	13.8	13	15
269.88636912753793	13.7	13	14
269.98647870959536	13.8	13	15
270.0865882916528	13.7	13	14
270.18669787371016	13.8	13	15
270.2868074557676	13.8	13	15
270.386917037825	13.8	13	14
270.48702661988244	13.8	13	15
270.58713620193987	13.8	13	14
270.6872457839973	14.0	13	15
270.7873553660547	13.9	13	14
270.8874649481121	14.1	13	15
270.9875745301695	14.3	13	16
271.08768411222695	14.1	13	15
271.1877936942844	14.0	14	14
271.2879032763418	14.0	14	14
271.38801285839924	14.2	14	16
271.48812244045666	14.0	13	15
271.58823202251403	14.0	13	15
271.68834160457146	14.1	13	15
271.7884511866289	13.9	13	14
271.8885607686863	13.9	13	14
271.98867035074375	13.9	13	14
272.0887799328012	14.0	13	15
272.1888895148586	14.2	14	15
272.288999096916	13.9	13	14
272.3891086789734	13.9	13	15
272.4892182610308	13.9	13	15
272.58932784308826	13.8	13	14
272.6894374251457	13.8	13	14
272.7895470072031	13.8	13	14
272.88965658926054	13.9	13	15
272.9897661713179	13.9	13	15
273.08987575337534	14.3	13	15
273.18998533543277	14.7	14	16
273.2900949174902	15.1	14	16
273.3902044995476	15.2	14	16
273.49031408160505	15.1	14	16
273.5904236636625	15.0	14	16
273.69053324571985	14.8	13	16
273.7906428277773	14.8	13	16
273.8907524098347	15.1	14	16
273.99086199189213	15.2	14	16
274.09097157394956	15.2	14	16
274.191081156007	15.3	14	16
274.2911907380644	15.5	14	16
274.3913003201218	15.5	14	16
274.4914099021792	15.5	14	16
274.59151948423664	15.5	14	17
274.69162906629407	15.6	15	17
274.7917386483515	15.6	15	17
274.8918482304089	15.6	15	17
274.99195781246635	15.7	15	17
275.0920673945237	15.7	14	17
275.19217697658115	15.8	15	17
275.2922865586386	15.7	15	17
275.392396140696	15.8	15	17
275.49250572275344	15.8	15	17
275.59261530481086	15.7	15	17
275.6927248868683	15.7	15	17
275.79283446892566	15.5	15	17
275.89294405098315	15.5	15	17
275.9930536330405	15.4	14	17
276.09316321509795	15.5	14	18
276.1932727971554	15.5	14	18
276.2933823792128	15.4	14	17
276.39349196127023	15.4	14	17
276.4936015433276	15.4	14	17
276.5937111253851	15.4	14	17
276.69382070744246	15.5	14	17
276.7939302894999	15.5	14	17
276.8940398715573	15.4	14	17
276.99414945361474	15.7	14	17
277.09425903567217	15.7	14	17
277.19436861772954	16.0	14	18
277.294478199787	16.0	14	18
277.3945877818444	16.1	14	18
277.4946973639018	16.1	15	18
277.59480694595925	16.3	15	18
277.6949165280167	16.4	15	18
277.7950261100741	16.3	15	18
277.8951356921315	16.3	15	17
277.99524527418896	16.1	15	17
278.09535485624633	16.2	15	18
278.19546443830376	16.2	15	18
278.2955740203612	16.2	15	18
278.3956836024186	16.2	15	18
278.49579318447604	16.0	15	17
278.5959027665334	16.2	15	17
278.6960123485909	16.2	15	17
278.79612193064827	16.3	15	17
278.8962315127057	16.4	15	18
278.9963410947631	16.3	15	18
279.09645067682055	16.3	15	18
279.196560258878	16.3	15	18
279.29666984093535	16.3	15	18
279.39677942299284	16.3	15	18
279.4968890050502	16.2	15	18
279.59699858710763	16.0	15	17
279.69710816916506	16.0	15	17
279.7972177512225	16.0	15	17
279.8973273332799	16.1	15	18
279.99743691533735	16.2	15	18
280.0975464973948	16.3	15	19
280.19765607945214	16.2	15	19
280.2977656615096	16.5	15	19
280.397875243567	16.4	15	19
280.4979848256244	16.4	15	19
280.59809440768186	16.4	15	19
280.6982039897393	16.4	15	19
280.7983135717967	16.3	15	19
280.8984231538541	16.3	15	18
280.9985327359115	16.1	15	18
281.09864231796894	16.3	15	18
281.19875190002637	16.3	15	18
281.2988614820838	16.2	15	18
281.3989710641412	16.2	15	18
281.49908064619865	16.2	15	18
281.599190228256	16.3	15	18
281.69929981031345	16.2	15	18
281.7994093923709	16.2	15	18
281.8995189744283	16.1	15	18
281.99962855648573	16.3	15	19
282.09973813854316	16.3	15	19
282.1998477206006	16.1	15	19
282.29995730265796	16.1	15	19
282.4000668847154	16.2	15	19
282.5001764667728	16.2	15	19
282.60028604883024	16.1	15	19
282.70039563088767	16.1	14	19
282.8005052129451	16.3	13	19
282.9006147950025	16.2	13	19
283.0007243770599	16.3	13	19
283.1008339591173	16.4	14	19
283.20094354117475	15.9	14	19
283.3010531232322	15.6	14	19
283.4011627052896	15.9	14	19
283.50127228734704	16.0	13	19
283.60138186940446	16.0	13	19
283.70149145146183	16.0	13	19
283.80160103351926	15.9	13	18
283.9017106155767	15.9	13	18
284.0018201976341	16.2	13	18
284.10192977969155	16.2	13	18
284.202039361749	16.3	13	17
284.3021489438064	16.5	13	18
284.4022585258638	16.2	13	17
284.5023681079212	16.3	13	18
284.6024776899786	16.4	13	18
284.70258727203606	16.3	13	19
284.8026968540935	16.4	14	18
284.9028064361509	16.4	14	18
285.00291601820834	16.3	14	18
285.1030256002657	16.3	14	18
285.20313518232314	16.3	14	18
285.30324476438057	16.5	14	19
285.403354346438	16.5	14	18
285.5034639284954	16.4	15	18
285.60357351055285	16.1	15	17
285.7036830926103	16.0	15	17
285.80379267466765	16.1	15	17
285.90390225672513	16.0	14	17
286.0040118387825	15.8	14	17
286.10412142083993	15.7	14	17
286.20423100289736	15.7	14	17
286.3043405849548	15.7	14	17
286.4044501670122	16.0	15	17
286.5045597490696	15.9	14	18
286.60466933112707	15.8	14	17
286.70477891318444	15.9	14	17
286.80488849524187	15.8	14	17
286.9049980772993	16.0	14	17
287.0051076593567	15.8	14	17
287.10521724141415	16.0	15	17
287.2053268234715	15.9	14	17
287.305436405529	15.8	14	17
287.4055459875864	16.0	14	19
287.5056555696438	15.9	14	18
287.60576515170123	15.9	15	17
287.70587473375866	15.9	14	18
287.8059843158161	15.9	14	18
287.90609389787346	15.8	14	17
288.00620347993095	15.7	14	17
288.1063130619883	15.8	14	17
288.20642264404574	15.8	14	17
288.3065322261032	15.8	14	17
288.4066418081606	15.9	14	17
288.506751390218	15.9	14	18
288.6068609722754	15.9	14	17
288.7069705543329	15.8	14	17
288.80708013639025	15.9	14	17
288.9071897184477	16.0	14	18
289.0072993005051	15.8	14	17
289.10740888256254	15.7	14	17
289.20751846461997	16.1	14	17
289.3076280466774	15.9	14	18
289.4077376287348	16.0	15	17
289.5078472107922	15.9	15	17
289.6079567928496	16.0	15	18
289.70806637490705	15.9	15	17
289.8081759569645	15.8	15	17
289.9082855390219	15.8	15	17
290.00839512107933	15.6	15	17
290.10850470313676	15.9	15	17
290.20861428519413	16.1	15	17
290.30872386725156	16.6	15	19
290.408833449309	16.7	15	19
290.5089430313664	16.8	15	19
290.60905261342384	16.9	15	19
290.70916219548127	17.0	15	19
290.8092717775387	16.8	15	18
290.90938135959607	16.6	15	18
291.0094909416535	16.8	15	19
291.1096005237109	16.9	15	19
291.20971010576835	17.0	15	20
291.3098196878258	17.0	15	20
291.4099292698832	17.4	15	20
291.51003885194064	17.4	15	20
291.610148433998	17.5	15	20
291.71025801605543	17.5	15	20
291.81036759811286	17.7	15	20
291.9104771801703	17.9	16	21
292.0105867622277	17.8	16	20
292.11069634428515	18.1	17	20
292.2108059263426	18.3	16	20
292.31091550839994	18.8	16	22
292.4110250904574	19.2	17	22
292.5111346725148	19.7	18	21
292.6112442545722	20.1	18	23
292.71135383662966	21.2	19	23
292.8114634186871	21.7	19	24
292.9115730007445	22.1	19	25
293.0116825828019	22.4	20	25
293.1117921648593	22.5	20	25
293.21190174691674	22.6	20	25
293.31201132897417	22.9	20	25
293.4121209110316	23.4	21	25
293.512230493089	23.0	21	24
293.61234007514645	23.5	22	25
293.7124496572038	23.7	22	25
293.81255923926125	24.0	22	25
293.9126688213187	24.4	23	26
294.0127784033761	24.4	23	26
294.11288798543353	24.7	23	26
294.21299756749096	24.7	22	27
294.3131071495484	24.7	23	27
294.41321673160576	24.5	22	26
294.5133263136632	24.6	22	26
294.6134358957206	24.8	22	27
294.71354547777804	24.9	22	27
294.81365505983547	25.1	22	27
294.9137646418929	25.3	22	28
295.0138742239503	25.0	22	28
295.1139838060077	24.9	22	28
295.2140933880652	25.5	22	29
295.31420297012255	25.6	22	29
295.41431255218	25.3	23	28
295.5144221342374	25.0	22	28
295.61453171629483	25.5	22	28
295.71464129835226	25.4	22	28
295.81475088040963	25.1	22	28
295.9148604624671	25.1	23	27
296.0149700445245	24.6	23	27
296.1150796265819	24.4	23	27
296.21518920863934	24.2	21	27
296.3152987906968	23.7	21	27
296.4154083727542	23.5	21	27
296.51551795481157	23.0	19	26
296.61562753686906	23.1	19	26
296.7157371189264	22.7	19	26
296.81584670098385	22.3	19	25
296.9159562830413	22.1	19	25
297.0160658650987	22.0	18	26
297.11617544715614	22.0	19	26
297.2162850292135	22.3	18	26
297.316394611271	22.3	18	26
297.41650419332836	21.9	20	25
297.5166137753858	20.9	18	24
297.6167233574432	20.8	18	24
297.71683293950065	20.5	18	24
297.8169425215581	20.1	17	23
297.91705210361545	19.5	17	23
298.01716168567293	19.0	17	22
298.1172712677303	18.4	16	21
298.21738084978773	17.4	15	20
298.31749043184516	16.9	15	20
298.4176000139026	16.3	15	18
298.51770959596	16.2	14	18
298.61781917801744	15.5	12	17
298.71792876007487	15.3	11	17
298.81803834213224	14.7	10	17
298.91814792418967	14.1	9	17
299.0182575062471	12.3	8	14
299.1183670883045	10.2	7	13
299.21847667036195	8.0	6	11
299.3185862524194	6.5	4	10
299.4186958344768	5.0	3	7
299.5188054165342	4.2	2	7
299.6189149985916	2.7	0	6
299.71902458064903	2.1	0	5
299.81913416270646	1.4	0	3
299.9192437447639	1.3	0	3
300.0193533268213	1.2	0	3
300.11946290887875	1.0	0	3
300.2195724909361	0.5	0	2
300.31968207299354	0.3	0	1
300.419791655051	0.1	0	1
