# Supplementary material for: Multiple drivers and lineage-specific insect extinctions during the Permo–Triassic
Source: Nat Commun. 2022 Dec 6;13:7512. doi: 10.1038/s41467-022-35284-4 (PMC9726944; doi:10.1038/s41467-022-35284-4)
Supplement: Supplementary file 7 — Source Data [file 41467_2022_35284_MOESM7_ESM.zip › Source_Data/SupplementaryFigure22/TeTs-RJMCMC27.txt]

clade	species	ts	te	ts	te	ts	te	ts	te	ts	te	ts	te	ts	te	ts	te	ts	te	ts	te
0.0	1.0	233.57630217065227	210.24560178837348	232.34825378846048	208.7021120919539	237.47107101149976	207.68654354994032	231.57331716132316	209.7692322026055	234.71030513209652	206.48563057917968	231.0538295316694	210.0193219548294	233.47189830853893	210.29555316960153	231.8550868671419	207.89345700155195	237.2991097459698	209.03604575911737	237.83430289499512	209.52477305609398
0.0	2.0	236.26079512569683	231.75396874000575	235.1267145128404	227.70774194780572	236.4566132187231	230.12370954781565	237.63915935278362	225.11049631619025	237.23923275043927	224.39105449644833	234.882064384175	227.78025515423826	235.6213876047191	225.38706360673012	236.11667031265586	226.00643430719842	235.61827965645693	228.5920916034515	235.28222209163772	227.68491264351312
0.0	3.0	229.01012826250647	228.30746997605573	228.81835989870055	228.10498248625498	231.738377265377	231.1229872896596	233.01924959639385	232.3384233135218	234.59392624026302	233.98659536080396	234.0479024378766	233.47444364117345	236.35930334403332	235.98887414490704	236.3666852573928	236.01022508862184	231.3017353537248	230.60549789145418	236.96325687353664	236.54712636072145
0.0	4.0	208.37598888178908	207.71217252702888	202.59756007344882	202.16881319288188	204.0886280504821	203.60871384673712	205.08251146840743	204.3334469071427	205.20465943609585	204.25883733904172	208.59326964033716	207.9682756934562	208.86944105549506	207.99747504236245	201.84423195425776	201.32388824794452	205.71356664612958	205.1995783146055	205.6718862641417	205.07941830271687
0.0	5.0	256.1561532631028	209.90986669019065	255.61322029182938	207.9883248015482	255.14211628468945	209.54532062754976	255.29079299783942	210.49305038988354	255.96343446412973	209.56085674207296	256.1119036685152	208.06569057299092	255.88671204288954	208.2842815833196	256.51981350682996	208.6192254190055	254.9832752876706	208.0080612676802	255.64954290517414	210.07876771236184
0.0	6.0	216.38940874932902	215.38009643574995	209.0785775946222	208.458237488839	223.27848362360922	222.32372368387195	212.664149880512	211.58691372266665	217.94357834252816	216.92454371136975	226.76065401218435	225.92909323379993	221.91431991881035	220.86069243252635	209.18854463126573	208.3696518777074	219.12787561471814	218.1414812124027	223.71922544922043	222.70468233756253
0.0	7.0	287.2265748751502	265.130847503163	289.1200295236651	265.6080028873646	285.11481936928084	265.46152454870276	290.56590039749995	265.600023341933	289.23776383856887	264.7218256725786	290.09529285382905	264.71488165354043	288.0146284890249	267.35663411739415	291.0149844736379	270.0098543717916	290.302605018453	264.6061282943296	287.14163913339195	266.3586863360626
0.0	8.0	243.62651544424267	237.8124194599546	240.92757070197223	236.96472121444125	243.15881254945845	239.84841520107767	242.51014464927445	240.66792884293665	241.14963307324285	237.67896205238483	238.78455865591496	237.83247881638434	239.10635537738938	237.24741070258193	242.57908224995154	236.78040030467542	243.54530932236963	237.84747111621942	242.60497524310364	237.544119224972
0.0	9.0	276.5329663933967	274.4701734814127	278.3577675600502	276.37649020800563	275.81926882012414	274.09349900006214	282.2146187406008	280.4334367263366	282.2168012544079	280.521393975401	274.1018394742638	272.5104808426421	276.96575637044987	275.3296240717806	276.39865767599673	274.6816832729067	276.31793875690806	274.4878812389305	283.39655373922074	282.238028275743
0.0	10.0	252.49009242496132	250.69929647705305	252.50514072498615	250.96211814410142	252.4982366777381	251.27205343360617	252.43210541619786	251.20562950555473	252.60808908252483	251.18791925698113	252.4879037104996	251.1766034502067	251.83277604554402	250.77607088440664	251.90165353970363	250.72941889902546	252.3645263885122	251.24463525586643	251.93604204108425	250.8774450639338
0.0	11.0	279.82426318779846	262.94037895836016	284.30229107020944	263.1898801004097	279.0855757380163	263.0036352558991	284.20396308438643	263.52729895001835	275.6137541917808	262.59687009105784	277.16545748313575	262.58734802386897	277.0678943123594	264.025462239641	282.4498390241274	262.4359028535347	278.06517259656385	262.597699948079	276.72518298602336	262.88437377150336
0.0	12.0	239.9762182929415	239.1852666457896	242.04998956452812	240.96997479238942	237.697890285621	237.24979482055576	240.10926385803614	239.34200438306132	239.9215505204126	239.03965976726423	237.44024626679487	236.99510162046394	242.66523853255222	241.37268589154326	240.3042312029265	239.4011709147373	237.8592089650196	237.36900093310504	241.76636796220012	240.84552164765412
0.0	13.0	274.88380056700527	264.83526603123516	272.8191785957824	265.10542934881374	274.26879208622364	264.7857684803817	274.1994007022955	266.36386460389116	273.41563275858636	266.2681819798374	273.08162522548355	265.1441801842583	272.2356938097761	265.30489036716267	272.56984189935275	268.15410115280935	273.8854544928297	266.6352922499542	273.6018022473007	266.8513605375521
0.0	14.0	284.3521704663129	282.78221058845656	285.22905141520056	284.3139717524569	286.8684507586614	286.31730758007643	287.9221658591451	286.78794803638993	289.8684193654703	289.16788270872087	288.6598084021669	287.75232813320935	285.219114963991	284.40062146722386	287.9739815138605	286.97538970836644	287.8601124868333	286.8858166366308	284.5835915829324	283.3122319808426
0.0	15.0	237.28665989570368	236.8411168170841	237.4483467497228	236.96840064042013	239.41859785955475	238.60015776842496	239.1179788098989	238.33983216287461	239.46216530131102	238.53880394181547	238.4394904814829	237.92770405922272	239.60082425248962	238.68825760299345	241.78511758753194	240.85163209027021	238.2023192528303	237.5974201940033	241.2310594693766	240.30596337485048
0.0	16.0	241.58458549681995	237.87861931088412	242.5467932183112	236.99187555456805	242.81202401071351	237.04866384902783	242.46926606345465	237.09510905293877	243.34705043768352	236.9100807472655	243.39656834901407	236.91294326272248	243.09827571255548	237.5237946535381	242.952599609239	237.25515067014734	240.43013278802712	237.06146032695898	242.4224117563517	236.81515524680736
0.0	17.0	247.28886304941105	241.86870742987776	246.16314852413245	242.07085572891492	248.07072667471746	241.91012907493166	247.5202786623582	242.0593759365136	247.4422849904296	243.3253728622105	247.34907117077603	242.1168211517132	247.48290209775962	242.00366817061874	247.63624850764515	241.8488784356239	247.64938574877408	243.1471084090554	247.21505233695345	242.83063890682655
0.0	18.0	243.10994658171845	236.60748362177623	243.37928262021654	238.40878027558324	242.99969565921486	238.15682049778354	242.32063649004263	237.4877770308578	241.74465016182944	236.96133753693698	240.8007492677724	238.27195588270433	240.98477212799708	237.88604043365453	242.9930415426256	237.29954286071768	242.62940870437018	236.8406206270407	241.37861336728488	237.47948177347345
0.0	19.0	226.69137090224638	208.5616466711109	226.34046024998818	208.50913589444298	226.84467628798734	209.54734264135197	225.57024249063906	208.33652677955698	227.6191328818269	207.6422134862288	227.55008005675458	208.30301812415323	226.82463851065353	208.08354752687552	226.89979089364007	208.4327608194506	225.1721409339654	208.33704392928936	226.0992563558681	208.53362253474296
0.0	20.0	238.62704666442207	237.9206511732436	237.46938321660826	236.95465109318556	239.62699825860508	238.6837111161294	237.3184147418347	236.85676289228792	238.48835834852534	237.8984094086838	238.3413907492598	237.83287866939276	237.98537390309207	237.51406173198345	239.03307846127606	238.00042896974642	239.48653274051054	238.7545170598612	237.75456991913654	237.23388181122957
0.0	21.0	284.01840112989055	269.83725465607137	283.6813350212604	269.06134211635117	279.67765989788785	264.9206565898479	281.5145567496182	265.18154330423414	284.0888450482039	268.51295493937243	279.66597401297287	271.3305901092746	282.2299734961748	272.0331147770415	280.40833351282	267.3842457593691	283.9844584757525	267.47833706446767	283.89596939319426	267.05002154015705
0.0	22.0	241.63874678419424	240.66452110558794	240.4003201055347	239.59684567567678	240.2684134284415	239.25714181305014	238.96419934495287	238.21733557662517	240.75150702501395	239.92744929429972	237.59745328781014	237.15430663707573	237.8015439280801	237.34586530388648	239.3868975340135	238.40502978221437	238.82603876867068	238.00332287007612	238.4459631393426	237.65217822785402
0.0	23.0	263.52929307095246	261.48027167160103	262.96532020979976	261.0908928133458	262.61684960138416	260.7481997245046	264.9308285051411	262.88731499778385	260.93125223000465	259.3530153801643	260.6918282608391	259.1994658392785	263.8875383913216	262.0540719586702	262.5781766460818	260.68813425330353	261.89232949647175	260.34189383083867	262.7816461286487	260.6840019797473
0.0	24.0	262.835663729507	260.9238517271832	262.0411012233685	260.3785546991587	264.2839744054901	262.3197432390694	262.9442617867227	261.12996134020597	262.5160991556205	260.6590423531581	264.4099523993865	262.40670046423367	262.10427518463473	260.31000783892983	261.4770953762023	259.8616535722955	262.24580915701176	260.6216418656381	261.46487937144207	259.7150245589372
0.0	25.0	291.0631663467855	281.7523929082164	290.9268987184153	283.857203009916	290.74641729126466	282.3235288185721	290.55840750098815	281.7128632847402	290.12710484826465	284.4887082457099	290.5075609149279	282.10985710304993	290.0789308422105	282.1331250248302	291.028726183163	282.611589677241	290.26702204285857	284.1173843126412	289.8073804598946	282.02622570238964
0.0	26.0	283.76669025082845	282.4833733605088	282.55418963490047	280.941954231764	278.8224943131683	276.9716408822088	282.8178002712854	281.2073836528732	282.2497309675483	280.62438271798015	279.0268967391166	277.0184007224643	283.0763943034691	281.85588533856134	281.85905283022504	280.20135136670837	282.66098907317206	281.08365024422494	281.5248653360931	279.81230538981066
0.0	27.0	284.1640720396878	282.53508584203587	288.56656815276295	287.6847450967476	286.43583805126264	285.9194661086035	289.966842455611	288.5605445104274	286.6560868931908	285.68991475978385	284.79396180900034	283.7264937453251	284.8609479628464	283.8961903335669	285.59862063409366	284.6169093255199	287.49522613681137	286.63486880556684	290.1879002636027	289.2676794416541
0.0	28.0	281.5202924708805	272.25322506224484	282.9486955871888	272.53811660492886	278.5229432332349	272.70077572102304	282.89941300709563	271.873498507049	284.12123636987707	274.48568773551847	283.2043929584823	276.70825163301004	283.61073343342673	277.1232421401311	282.9804780227416	272.67295573460564	284.61245061750316	271.22183117296777	281.93252837399103	276.3276132615864
0.0	29.0	269.08319048422493	252.42672228905866	274.1638125614292	255.50142990520575	270.9363361943522	253.8359937041319	272.024217021755	255.4632223163362	273.5436352144836	256.1062359005404	274.4354160480746	253.94909395242047	270.36458692060927	255.84217387254031	269.9692838753887	257.08414679372305	269.8721703991893	255.2896860844176	269.0266248916448	255.4039935161292
0.0	30.0	269.08656972808103	266.93046351521775	271.4033347417743	269.983243079719	272.1921913940228	270.76220683240507	268.8514578588137	266.46408247824996	267.78699878425914	265.34352496147636	273.89972837481685	271.91322485484585	269.8303680184015	268.4718748754155	272.4480772667724	271.03351887150865	269.28395156730653	267.3487626631963	269.5430426258358	267.78306822229655
0.0	31.0	298.7222107132931	298.53710194224413	296.9439771367034	296.7330758969115	296.3380832998691	296.11609475845046	297.3871012294272	297.18453135851314	295.1384164144011	294.98720943812214	294.54362400702564	294.1501925438097	295.2273604018483	295.05928355812335	298.27482865792297	298.0164111990906	294.5180923880222	294.14059916819417	295.68219236068353	295.5116917832806
0.0	32.0	283.10595848225284	258.07833249240804	279.71320237418047	259.7799381311151	281.4473943619269	258.48883094697925	278.2964567109482	259.3342784825505	282.1707097838518	259.3373800593914	282.5812231495145	259.02733189459644	278.1590339986721	259.4708758023899	281.237845050274	258.3427752225235	278.180063472447	258.5153298848133	277.52552844357757	258.2663078110916
0.0	33.0	235.90124131428433	225.0770835143121	236.69763610201758	226.68014918089455	237.454953751264	230.64711951354872	233.56142223110913	225.23105681363984	233.818961293862	225.8414868786208	233.40485710675884	225.64686479683365	229.24323157717708	225.50585342619158	232.7802639494297	229.06522722568116	235.778151106961	229.92662089930374	229.1679719875612	225.84941688691433
0.0	34.0	238.41919397258204	237.79445878367636	238.90634209220264	238.08901301900335	239.30573181023786	238.51740907318967	238.59968192724372	238.0006236545204	241.98344927866808	240.9113591147644	238.25943640710773	237.77213411406282	242.91660700434636	241.57637969298239	240.57371855427328	239.79289051635956	241.82265275677074	240.85881639941437	237.47193521318582	237.0144472557279
0.0	35.0	235.04989022747415	234.42081077030633	232.56628725874108	231.89076260292046	232.91754469059967	232.29310337185692	230.99058047911055	230.32686212865795	230.38567273554494	229.771284574429	236.89893291567432	236.51594140459216	231.8646246324122	231.26594145168173	230.6227524637916	229.95770740854007	229.1107446028227	228.42956067159452	229.87083259942892	229.23400624016463
0.0	36.0	245.5759567265465	244.01528371430842	246.3699525987654	244.77978713638922	244.5472667141044	243.12989168491714	245.6631392093496	244.45907991011654	242.90041907429114	241.72738654207208	244.75121727590218	243.3758271211348	247.65352094119004	246.06879840542143	244.157688034257	243.06362870740736	245.95475411350128	244.57877868358764	247.01590069135534	245.62038716514542
0.0	37.0	242.775980824727	236.89303317559072	242.62444639199617	236.8307645359903	242.63710899085845	236.85425489918862	242.6592432268501	236.86916869564016	242.70135618905312	237.20120368323956	242.77415739747366	236.8307203608977	242.76632965484163	236.86745396374008	242.57361173321044	237.17904829688675	242.03142341057284	236.90316842617548	242.54549607625327	236.87596628203153
0.0	38.0	279.6903819701264	277.43202216687416	282.96934889774127	281.5722652493255	280.82524146803206	279.10162693826356	277.86764977058215	275.56780580776484	282.24754390809176	280.6505149791154	281.87765321472347	280.07182723685827	282.6299850186411	281.21420826388953	279.6081794068582	277.73687577105557	282.7313912075369	281.2048717294303	278.00005439277834	276.2234000894719
0.0	39.0	239.20886924695841	238.33679900114063	239.4817563628548	238.65183185029426	238.63393839483243	238.07115127313952	242.02166912836935	241.0135368470918	241.72767483835506	240.67586737390178	239.14111047832432	238.3926582292607	242.02831177181315	240.92630491528203	240.82485099613504	239.98663311217368	239.94545388893366	239.1713342505608	239.6425061007105	238.74188368718126
0.0	40.0	209.65951068566193	200.9545443729294	204.84085703793068	201.80455446084676	210.24005598521615	201.8272191946205	209.96106550097122	201.46123726670118	208.94999712094852	204.15117798039333	206.8118508933132	202.7636443966548	210.05501101273975	203.97909323656438	207.242848310059	202.5914585548999	207.40141319923308	202.92429902937565	209.97886936290234	201.1010622528324
0.0	41.0	282.6833664715093	273.4717398877441	282.7792765623586	272.0479079302512	283.1932308091965	280.01429141771087	278.38299015561216	275.43168853059956	280.0890901579381	273.19838227680384	276.7605657210715	274.2624910842655	283.55615888940724	280.57301083373784	277.3226628650054	272.2358394404902	283.23037656654066	275.750909688406	277.04039913321924	273.5606977192275
0.0	42.0	225.61006297694408	200.88528976723475	224.33616443313653	201.41476024552404	220.34389268772918	201.05228973905525	219.33538817142008	200.96176069806586	214.15506630031743	201.4120322488135	219.80011059453	201.08142956724905	224.6361778721533	201.61739441465022	222.861843333286	201.17490455433867	222.87770684012722	201.26372589727615	227.1540621671791	200.9596378983559
0.0	43.0	282.73549977686474	276.22345413066586	283.41986906407664	276.34841080247963	281.52490032458263	271.38379379941864	284.73681245200737	272.7746367399758	281.88151155509235	275.031610529794	278.36032022087625	273.6327836650178	284.24254429653035	275.09972149114316	281.51388199034454	276.9715688384407	283.8130445710187	279.6905632395467	282.9062962783244	279.433075225991
0.0	44.0	259.4330795239796	257.6090009497016	260.81922015520456	258.65749485071495	255.61375195589812	254.55931089621683	260.7313343680614	258.89244691452745	257.7444569825836	256.39272536697865	258.5932224252626	257.1337858412035	257.4925483609108	256.1433684098276	257.43977445418875	255.96687088434214	260.08769451086755	258.3941916756568	255.31011689617208	254.18402096920946
0.0	45.0	213.5224752741232	212.39450578425468	214.35186936906243	213.24503013884984	210.81706345409248	209.89608595398462	214.0075542305873	212.67753494467132	211.7272939859823	210.70158030467053	212.87587543960754	211.77641307999193	214.18288917167973	213.19305424494001	212.63662120272858	211.23613946172745	210.65033027569834	209.48124430390305	213.85320394926848	212.72456521695807
0.0	46.0	214.568219363427	209.19447930803656	213.6543178946999	210.0188867666089	214.66310655994462	209.5565776579423	214.54838836000954	211.45615097138705	214.66893082408174	209.34101833418657	214.76654952357902	208.83556737077123	214.7273920529449	209.39383718058332	214.44988533979827	209.54367730107046	214.70690993042876	210.46537763679228	213.82421309585516	209.08684254419134
0.0	47.0	244.73736213320697	243.31877472028538	244.90183580425497	243.49101929053504	244.74743415305224	243.4436990326442	244.22400458732963	243.2155577760112	244.32252698855646	243.02949714288727	244.39103469135983	243.06072917390722	244.12974794489483	242.85923338164395	244.0830149969766	242.90275935514907	244.62029936823507	243.3645385795901	244.5562570891995	243.38576574337557
0.0	48.0	282.8009160574909	273.4418986137803	281.92231639478916	273.73078376899315	283.3192727282732	272.64731425038974	283.56398378432044	273.188935584974	282.6881610258124	273.07625219879037	283.0711981582569	274.9223100271971	281.42082368226323	272.7447169678066	283.4525401745171	273.1405797199968	283.3903330212891	272.62448696543106	283.23487855451015	272.25876765916513
0.0	49.0	280.75935278223295	278.5706604226324	280.713833273905	278.7781492602622	282.66051761769194	281.3110221359408	281.2005080806219	279.30411061167746	281.50890385237466	279.83324055175996	278.56605746431796	276.5668907739734	281.41871787938743	279.80859236988755	279.6929214731381	277.90751934277876	274.20136697055557	272.69292541939205	283.1717334955139	281.85689365161926
0.0	50.0	273.5597982262686	271.5526700480142	273.3566896407843	271.60716764816186	271.427382282773	269.8825289960659	269.51641256944254	267.5494673506805	273.7001033859517	271.9481684269447	270.3941629126537	268.6226724535592	271.1754937652518	270.0043904111897	267.37385165008567	265.37453272480036	272.4355578846447	270.90786993053325	268.5117397212486	266.2160771405221
0.0	51.0	260.7546378090051	259.12290624224545	262.8832102088152	261.09392484764805	264.5277371731024	262.537465503151	263.21836436965174	261.41104590195147	265.01708046408925	263.09362636596614	262.7342848999489	260.8475073511804	264.1286899031582	262.1819674672721	262.16968714393573	260.3805698969031	262.4929000362048	260.85471045367126	261.043089476222	259.346557174583
0.0	52.0	290.63872607385713	236.97348514698766	290.7432166552354	236.62366788755966	291.3266645395315	237.20772653753903	290.4436554728304	237.35749895437314	290.0443146059712	237.96720750785786	289.97092748461546	236.68978188602105	290.78495716802655	237.7611921688403	290.9992997309978	237.52528667266088	290.5737188318702	237.487780573277	290.5631871339182	236.81454613771885
0.0	53.0	284.1423279513244	275.8072125927386	283.7464673766856	278.5590233084413	279.1391835739768	275.2095480278536	282.19041249642777	272.3315243883556	283.33268900799413	275.61343873597383	280.9648902229713	274.3193293004237	283.4645583308577	279.2788920007619	282.98636413593715	273.33217427165334	283.06269909732083	276.8205558057465	283.5230726951403	275.716163911983
0.0	54.0	283.61192553104	272.5593132051257	283.2078542954211	274.0687988217453	283.05495484622736	273.55329288998155	283.7597676868716	273.49719526844314	283.7607833549654	273.8347902252239	283.29862726666465	273.1777400550456	283.01496293585086	274.08169907178984	282.9457948397812	275.88375245190906	283.6479623555609	272.32707346378265	283.1165020343194	273.3475082334541
0.0	55.0	207.0258365995598	201.80346725970855	208.9910493926597	207.94863471441755	208.0038850730315	203.92860022072043	204.96351108891304	202.20259133800536	204.97459820684608	202.3460148587112	210.14378689073507	202.4174738277301	207.87404589594559	201.55465005303788	206.79779302398256	203.88961272513973	204.4442659093628	203.08806506261095	209.25606563244176	202.470698502478
0.0	56.0	249.1597703463435	208.1435844005066	246.96603502322438	208.05122263687358	246.64201290894638	207.6875629425681	246.25105840884086	211.41092839576265	246.25644147267838	206.50490787120077	248.88569961505726	207.90692013203605	245.54164381867685	209.41241271053246	245.53452944620582	208.58881656391765	247.0414960362553	207.69637340733172	245.4063263314624	215.82927835153953
0.0	57.0	289.9394142656528	272.5571007649075	289.3582810609928	276.1550623932131	285.94327220111495	277.8543888740747	289.94164997492766	276.78658106666495	289.46753407222184	270.83076371837655	290.1834416838894	277.8832712718058	290.67170829269924	276.9310112147637	288.4579199074451	272.88492636535955	286.95142384105526	272.253688058288	287.9381111760122	274.808220199607
0.0	58.0	281.9500864264231	271.6960123176025	283.1194170537898	274.38315812544954	279.1361119346825	273.73418241616497	284.5002501227173	277.55890466938433	284.1049315881432	272.91863608524596	282.6677736552462	271.66023773937036	276.4352745257532	272.31533877596877	279.63946352283136	275.1370253278296	284.3065432570998	272.493923896993	282.86551072970457	274.064894983779
0.0	59.0	281.9487447523545	279.906567955309	280.5732147162384	278.7143111935258	279.8075304816115	278.0430022291312	275.7068571108446	273.8696568580613	282.9394144186803	281.4975253179733	283.6924456276839	282.4868501151935	277.32401096285673	275.635288686356	283.5361811862751	282.3330722516652	283.1750422560726	281.70734996332317	277.13959052662847	275.2408409673462
0.0	60.0	297.77651964458073	297.60227191678865	296.0699314566546	295.87063789613535	295.06987734387235	294.40243762559743	295.21252205904136	295.0570724841796	293.86123724082296	293.342596710673	296.9615622263925	296.6936864025356	298.79945061825265	298.59739035685095	294.74609421635944	294.18565783769606	295.6893532066973	295.4373582912734	295.17588688601955	295.0360152475955
0.0	61.0	260.735913711222	258.544480564294	258.2822454099647	256.72124637494875	257.83308215374626	256.39439854326275	256.8347674922393	255.7078425261204	255.15925495495037	254.17069465697	257.2998157630326	255.89574174446872	259.9141057001483	258.00009796229483	256.5826492986739	255.2454266920452	258.04329934658443	256.72812402084963	259.68500957522116	257.70898683438764
0.0	62.0	242.35242865368264	241.0822447637613	239.9927141501685	239.18330774658236	238.33556563813133	237.81148925615966	242.1233887940083	241.18075457384927	237.69986414947357	237.2167293390277	239.11326002862864	238.36816101920485	239.78727918367315	238.956762186675	241.58003697499356	240.6476991140057	239.40320653176423	238.60132874078974	239.62266715844984	238.74071453100348
0.0	63.0	290.31227207408176	282.1573122185861	290.7769111682392	282.316849525927	291.2683575618407	283.3274703754974	290.84530067676	282.24730736286335	290.27873439151466	282.43303985331534	290.2982326628785	282.03740443571377	290.8548279228309	282.142562909064	290.8933363791321	283.3272541333177	290.3654018445299	282.1677563354399	289.97660317737086	282.01166428350234
0.0	64.0	206.12115682612705	203.26749477564604	207.15175231795402	203.28430587484897	206.33319542579125	201.0930010692014	208.84653837203587	203.76848958186113	208.2395898219057	203.8286591637142	206.08783193851426	202.77514271735782	204.93896795293136	201.84531283359775	206.09399048224086	201.31025826513945	208.8948681043937	207.33266884824766	203.5342976168082	200.95650839242543
0.0	65.0	291.24817808375775	282.85801096903526	290.3359684940737	282.2683945237511	291.2525245321843	284.301394039205	290.57241267491054	284.47459306246935	288.76691944715526	282.2879057544554	290.41341588264055	284.01379079960765	290.258868527613	282.7648416141082	290.4221788898171	281.6826043581513	290.41217522613545	282.6361487165761	290.02755760658846	281.8766048397024
0.0	66.0	225.00352601716344	208.9971543588872	219.24291834013079	210.23323638736846	227.45061776061422	214.63914733606094	226.14578642225698	209.56012671578242	228.4948852539702	211.52669471322355	227.94343167285456	207.6855948114265	225.93368590553126	214.28435375795127	228.9540297649729	207.86371210716942	223.61113915185197	209.46378786101806	227.13661115376334	210.23606159969543
0.0	67.0	226.36412436355317	225.4266724347491	209.8843929651555	208.95616628558855	222.21493533774964	221.2646616363185	220.43680675327218	219.34483019978427	215.96666924401933	214.98782115494978	211.61982131766982	210.35623747177414	223.00965289010097	221.9423334873438	217.14609584100967	215.99630337664982	218.3417093887445	217.33602738253444	210.26809658765237	209.3303996889053
0.0	68.0	233.72966613991875	209.691249462235	237.61641463239286	209.46867225776563	233.27486631709573	206.78378287183628	235.14813133049506	211.28747563427982	235.16372187079156	209.7047805286616	235.4639716913032	219.1977739840953	236.82092889676204	206.41225233977332	237.16816477313066	213.37324360537895	232.8125256856243	215.36710833288166	238.8505983422033	209.8056315590914
0.0	69.0	245.48623301101182	236.76464313296276	245.59334582074015	236.87104075291677	245.52186701064886	236.71623674588307	245.08028774177052	238.62979393577933	244.68769078548218	239.4815232487835	245.41243342146248	238.2739960193413	245.40593059675518	237.88340708617991	244.91006803631828	236.88351201674243	245.20162797767983	236.9722272652715	244.77197241727958	236.7990457555673
0.0	70.0	241.58599253976678	236.74961871362464	242.16804450354857	236.80995324110413	242.85549914618642	237.7591980110833	242.89318458843275	236.75131390322144	242.68222627530972	237.54076860756203	242.7425536597738	238.0478756692577	243.31855825101968	237.80383495576118	243.2205897229124	236.72875387978516	242.57633233424727	236.8352380740103	241.8338599098154	236.97406971592162
0.0	71.0	237.71330896978898	237.21901704647627	239.08480946132332	238.22360457130196	237.67458341485877	237.21560460152264	242.71697799500964	241.60253197154842	241.68530380336324	240.7270737787809	240.04551504132792	239.09364920840952	240.94591858484404	240.11056051804894	240.19493965795652	239.38133908245212	239.1882162469023	238.35922376040227	240.49734933097236	239.61300354175538
0.0	72.0	238.9153096061603	238.1315849422093	239.36894047459816	238.5350485416617	238.59640333190487	238.06033618280588	238.69128251947907	238.02325195962473	239.76973060944172	238.8385265211345	238.80702828019756	238.156026904113	239.6644869860949	238.81753002912842	237.4997527800274	237.0029249074816	237.4083219666114	236.9595429064051	238.60491512649367	237.72995914310707
0.0	73.0	238.2325984453156	237.64129592680953	237.39160397864651	236.88544600739337	238.46087625223848	237.93628439911203	242.06330992517542	241.1109835312274	238.76480709510878	238.07513605415124	238.51831408341445	237.95972338787692	238.92789884722106	238.15786627483632	237.57284550012193	237.07737223659606	242.59638315917812	241.40834400475566	237.4242415840212	236.97392739521908
0.0	74.0	240.51027513770595	236.56912641852963	240.69276110004859	237.18540115512783	242.85766222702492	238.17398030914288	239.44216511746214	237.66834974328356	240.24211951119977	237.3222055873875	243.303194546977	237.746470514895	243.49176875360308	238.49718774524823	241.18088573143163	237.19010346024916	239.4592225972897	238.1327055721696	242.23344157053927	238.76317780380285
0.0	75.0	231.76779732851142	231.10473189860127	230.60615053894747	229.89027270885907	232.12975834083522	231.5220798459345	231.31521738564402	230.64884868387017	230.14931979386336	229.55427113936332	233.01662640334766	232.44621355899892	235.70005863907085	235.18658093359	231.33249537970227	230.68240244060522	236.11193631530924	235.7650425215761	236.17157976687545	235.82876769670347
0.0	76.0	235.2664959360543	227.3373394126688	237.18031247700222	229.5236142969653	236.31362768156652	232.82154054743938	232.9596853780528	224.81547884637178	234.69158623069168	225.68242102023723	236.26483158005112	230.9709266206196	236.85489264013057	229.8132317766333	238.57286034543404	226.06994652867868	233.56761671510498	226.68439574023222	232.86909325260473	225.89067975452284
0.0	77.0	295.26778431176785	295.1193665700194	295.04283347699464	294.5762023301536	297.82873259107635	297.62381383444466	293.89905230573163	293.25470584846187	296.85962322336957	296.6400053173156	295.7411489018594	295.50896880916997	296.9691925495141	296.76261193089545	298.6407675859466	298.39341685743744	297.003440718674	296.7367460155066	297.83732191244184	297.66314915553926
0.0	78.0	260.79312850148045	253.08581146170926	260.79222577071425	252.44356403734014	260.87991940253323	254.67183298801564	260.7558055321569	253.9123961167559	261.005343301888	253.8713644583404	260.8158036624843	254.10172695061834	260.77575712869066	254.11724251944366	260.5974267751603	251.92868697393308	260.06564070856	253.95356211198796	261.01497199355146	251.94870842678816
0.0	79.0	283.0401553190278	274.4110142811103	283.0547333323754	273.49829637569167	283.4146579522749	272.9726585046243	280.5409348935205	273.0763301520555	279.2523880614362	272.83614311125655	283.13170991952916	273.1213697132133	281.9311740714236	273.60779535324144	283.98399075477795	276.35078793561047	282.81712586211717	271.9129866772774	282.372354701507	272.04864498918545
0.0	80.0	259.1822335699438	255.45788254994903	258.9060440506983	255.76421615789667	260.1906513602956	253.539328405591	261.2623473155004	254.74774305777274	261.31044886381414	253.3626491253963	257.27949128351565	254.1815419021721	260.2654517538165	253.74668061311687	257.7581636970623	253.07260763367051	259.59333208283806	256.2569595741988	260.273144271771	253.24634550030623
0.0	81.0	215.08263994603212	213.93280365525592	211.24962730538778	209.9429713587057	216.89640540912316	215.89924780495133	209.82835791433052	209.005226376317	216.0757283644615	215.03467196561508	218.2322315432008	217.16244885139156	222.29998471113296	221.25395324775963	218.4542731888759	217.29782251027743	212.84467724634345	211.69459480682622	215.3849682537244	214.34206282718574
0.0	82.0	202.00098914823477	201.5588518113814	206.1824783584904	205.71738098802373	206.68431818807233	205.8974559226847	206.67134387808835	205.8762017785859	204.0291346769099	203.63434833602304	201.55521952945244	201.0440792962322	203.82636688239594	203.40515996502185	207.67607656145847	206.90523760168037	207.31367502523895	206.80985501000143	203.63292232299185	203.0991959505334
0.0	83.0	238.42127751270462	237.79937732774002	239.53596959003008	238.70119741391932	239.00238238449757	238.35357741576777	238.34444869147114	237.7711419128976	239.0135426876742	238.22243691042559	237.5770667819356	237.1418158082554	237.94569416406546	237.4603821201753	239.20055732057122	238.19641592896184	239.63446192569546	238.81765878159516	237.44705866901148	236.9872523021705
0.0	84.0	243.2206934969665	236.85166043003858	243.07888002000348	236.9227694078595	240.68364657492845	236.85479024960216	242.8847684734188	236.74919576838099	243.1037938762026	237.0144169436988	242.60109922850762	237.7205304346863	242.0874488025826	237.25731348049916	242.5876560257624	237.26536137167864	243.05079145334918	237.46995748931428	242.77995386714204	237.14786060419033
0.0	85.0	242.05864532590837	238.01362835457795	241.12623001261642	237.94753816901382	238.7940197437852	237.7664129131622	241.28174597447082	239.58361521340862	241.9406825448742	237.99245255045824	240.03644408298396	236.6291779197943	239.25310003443832	237.0112043193528	242.1332258749518	236.92913597861104	242.9699234914647	239.92104840678306	242.79274197449473	239.22820232494246
0.0	86.0	205.84329457285543	205.2624814330739	202.89128631569335	202.4830559463605	205.04880395338242	204.28274321574125	205.2450319939792	204.45758822525497	201.79866053434876	201.40115531037256	208.27721697005487	207.67464691491364	204.50127471632277	204.03443490718462	205.99238734406745	205.1549494987169	201.87105211407123	201.55614731405782	206.79144233040608	206.23275300981157
0.0	87.0	296.47513715905154	296.3021520207092	297.22815640964484	297.0281018153118	296.5709340575175	296.36233990128596	297.622044941961	297.4195649239656	298.25757424902844	298.0491695833659	294.20805574768895	293.8141904739148	294.2048101576626	293.4632529835006	294.02456666666467	293.36448157651085	294.0635519417916	293.6905122390413	295.8384585555574	295.66549868763354
0.0	88.0	283.6055138625405	273.8452296974658	283.3904330275935	272.43834343380297	280.8457395233029	273.375235564733	282.53247783331256	273.3185245059082	282.4095628782197	275.19101691761074	283.3513960132758	272.3856180253525	282.8981821820074	274.1411779716794	283.50089627128955	274.24860426321374	280.4115255990466	273.78187457988986	283.02673552350274	272.8340333623833
0.0	89.0	289.72517012832037	283.3417611936641	290.2079486888551	281.55845640293126	290.3221404387696	285.6129839037016	290.4197988561225	283.0640201727559	289.04070654088656	282.3535772576747	290.4897818818899	281.5307728092136	290.89927381600353	283.02113676865144	290.9649759193379	283.09030634476267	290.27972074698783	282.0006170641766	290.8249327407778	282.7023812020392
0.0	90.0	284.23111561207855	282.6710590053209	286.48723428925905	285.78358399293353	283.83520627360383	282.4221385524439	284.32574780081694	282.3404669927208	288.26365427907444	287.24969582991116	286.51741121091356	285.8211028336522	285.8754996489187	285.06463222611615	285.03967397570625	283.9797549767589	286.58978700626744	285.6995243127508	287.4214393070764	286.71729061879296
0.0	91.0	203.13594556327297	202.6933594904382	203.2208423071893	202.81674176266853	202.0083505123177	201.51092070280183	202.6379756607231	201.9837886854083	202.16278809879773	201.75685846487212	208.31446274639197	207.73309079907023	203.9641368009026	203.5299362024383	203.04759159591092	202.47402393536518	204.30461117215108	204.01712459633856	205.8521769121965	205.2811598252894
0.0	92.0	235.49663809785966	208.3415407591049	236.8769471989204	208.10260564218962	237.23717977883348	207.93705439382285	234.8296748783172	210.30831882878795	230.4990832794108	211.57458877770256	232.27859601098467	208.10494999829683	232.02404888734756	208.48119170388102	235.39113948694293	208.50544910344283	233.11559582646797	208.5239773280933	229.00554735481106	208.76765512446877
0.0	93.0	252.68874234203506	250.9331948054316	254.6715640086479	253.43466078127287	252.9034092452468	251.78815524998654	253.48371164109446	252.49499097437155	252.89939059872776	251.58061250679873	253.80473460740862	252.79993780291025	253.21971748356538	252.00050284818226	254.91047269004864	253.49053809741883	253.92454807599336	252.98710535334035	253.09632049040738	251.71281475787399
0.0	94.0	274.5216511334369	264.8465354308323	274.0652656431482	267.11534720201047	270.56358594134946	266.51394442034393	274.6620138427926	264.7814007484921	274.21791844331824	264.80070402515594	274.80630686967396	265.25473762863203	273.32370415700154	268.94345884707224	273.6802793728496	264.82312209899663	274.0674367705238	265.01202754893336	271.25498957433683	265.1039299357077
0.0	95.0	278.85886384994967	254.6373653717678	282.7200209910278	254.9466284970459	282.3085640225511	254.7856402107933	284.21400118253814	256.62198037691974	279.06159717938766	257.27804384810247	277.7793961122096	255.75948326541229	281.1390392286949	253.38836682141695	274.81078553205384	254.09578655876476	281.8941506181158	256.7678556820274	279.5972226326072	256.9730947476708
0.0	96.0	260.8917199201998	259.3217211529829	261.94238042530645	260.29475741519104	260.61135138632153	259.14673533994545	262.37816761853895	260.6695796583316	262.77399362308677	260.8188479530275	262.8911731274903	261.10436114990534	262.3599773103246	260.61761894130973	264.54231467753266	262.506539703132	260.7158289606252	259.26738421535964	262.44761583019573	260.58000945129714
0.0	97.0	241.32074823212014	238.11797151452916	242.28946532345964	236.8568284816697	242.6910542524331	236.94247112258242	241.78706081377996	236.8389393035647	242.21617791814947	237.10528203767032	242.70916258716744	237.04550973616085	242.6855915566096	236.93940961485112	242.11230472059844	236.87423617217158	242.69291689730878	237.09974663222096	242.07759412603264	237.62151123389106
0.0	98.0	241.2760264527127	240.35853057622896	241.97135421066017	240.92084410070908	240.78719662402247	239.92525596549314	242.6257750204687	241.48566506007734	239.7860926947942	238.91240468833163	238.40425573499002	237.89193859653335	238.25346235603774	237.71284780008835	237.77009501797974	237.21650844455655	237.92320415754776	237.39714245835896	241.0220933430672	240.15096686249188
0.0	99.0	241.4879258889564	237.1365436885795	242.6220429842294	237.3626706792436	242.7613812846971	237.22193369633678	239.99815775792484	236.81799055598543	243.3703318029114	238.10836258008965	242.43061568154528	236.70536275550012	243.36046833167305	237.9933597829426	243.23713779496467	237.14262356606338	241.13746167273678	237.99059265082306	242.4841303362716	237.11304160052
0.0	100.0	272.7089678172822	268.12020392282443	274.717341888218	268.9303254837354	273.61228048877643	266.9875904562872	272.7684257326751	265.8038320932692	274.08475194673764	266.963004614728	274.4202726251578	265.0187492269515	274.09267837769437	264.7620997186376	273.635885834868	270.1264911109749	270.4201962586149	267.28770444882184	273.16931815792145	265.56496559190794
0.0	101.0	258.46866905894035	256.8885320568313	256.1532087878612	254.99436903126053	257.2409361099826	255.96054699700784	259.15567546795137	257.60116056953086	255.2552223969688	254.24759473184236	257.3288839344981	256.15453303829906	259.46751677153406	257.8159474143507	260.1561675280749	257.9674432661055	258.7891408464574	257.40813768906673	255.49954595530306	254.36617627571502
0.0	102.0	252.59641210578815	250.76001526755098	253.3312228871269	252.0116799102647	252.67616259443432	251.55126521089903	254.25077920781555	253.29580737789016	253.18082146359436	252.0553489449654	252.86366917698032	251.64478084726363	253.73095047128996	252.56918271363242	252.78354705223975	251.26312699587496	252.45286726638477	251.30082107351234	252.72592628965873	251.24630174353874
0.0	103.0	274.1730841796772	264.92673047627744	274.2010134986269	269.4622186353994	273.66153728115944	266.03310523392986	274.8317804884943	264.6002718107129	274.1044703452887	264.81939509342664	274.185999939448	264.58893371411995	270.9295383123388	268.4500614206274	274.27404625424043	269.5356044917376	272.0744824554982	266.1721374163989	273.950554931582	265.5927467376299
0.0	104.0	268.44853471259535	266.06130195749756	272.0554267352586	270.5946443404649	271.85117162335376	270.34271865329873	271.15298978811364	269.44708345843713	268.14811134755655	265.69393490024885	273.45600194801955	271.65955715230217	273.52726450926247	271.9409672860538	269.9344760793011	268.39835254281496	268.63648347621154	266.4862169265238	273.0025222796274	271.34815672181475
0.0	105.0	277.7612336031786	269.50852986683896	277.7250515624453	267.15897785378337	276.2200305263383	265.90813343329813	275.5495764534313	264.6796300528424	284.6459955759725	265.4948450273817	282.5935377446193	265.51424902998684	277.3422755755251	267.44924156368677	279.737044328819	269.89415902018436	276.4738660403582	268.09850101015724	282.94617202170997	268.5124922522326
0.0	106.0	254.7263334415005	250.66717077190637	254.77944706280223	251.2467067135383	254.71757122294542	252.58144425561602	254.51017328109404	252.1308828052832	253.8843771833448	250.96167522574453	254.3445750409321	251.7585613151857	254.96418625049202	250.6380773224854	254.1790963452302	251.02649541618845	254.4570885579934	251.15560700966057	254.80939183534994	252.02960816707008
0.0	107.0	273.6541088255964	250.99806647407394	273.7868894121467	251.91738364174245	273.82790576066384	253.13575353099083	273.8595378993489	252.12185159878368	273.53423671026474	251.39199670984533	274.06660874828844	252.5217696557442	273.67550994652976	250.80359579828973	274.02814374324754	251.4283137793108	273.7667530438561	252.7978472994137	273.75341337341723	252.73865799166458
0.0	108.0	290.30005164380424	281.90826742400475	290.44613802813177	282.43563470982997	291.12635686358146	282.6088363712183	290.215218888094	282.11182327916856	289.91130092811306	282.3647493349382	290.4232575756618	281.92778470758424	290.8770059985763	284.9414324390471	290.9367305219934	282.03911447530936	290.18155550559766	283.6582200877111	290.8211260370674	282.27827396216486
0.0	109.0	263.17460002892653	261.2092911713184	262.52534949769085	260.7719702564939	264.570353189331	262.5608170055026	262.9356388048754	261.19232330487864	265.1414418070653	263.1062168898609	262.8770388048545	261.0294656534148	264.292905957615	262.3180434750944	261.9647814397974	260.1507219023606	261.3801561479088	259.95107578500324	260.8900603633527	259.30167814914483
0.0	110.0	273.7556504093902	265.245050250168	270.0283825417878	265.3881381502784	273.73169570074947	266.5545336904017	273.15640448575067	265.4233415084887	274.7605390719657	264.7840111662886	275.11127962141313	266.10051565174655	274.86993391576874	267.0564288345033	273.96224270738054	265.05424620415465	274.2702308030625	265.67652461267204	271.09255269092245	265.6351183517796
0.0	111.0	262.3000883366865	260.46270057419207	264.27321052167133	262.46775087960407	261.2225373169927	259.70500018123744	262.99711537821327	261.2342019166772	265.1924953313781	263.10806360034195	265.13290220765134	263.09964829446034	264.98116829887033	263.0936644192857	260.8140646711678	259.2300386925142	263.15874645860777	261.4808717154716	265.0995902315826	263.11291992248897
0.0	112.0	269.387105835586	267.19191440496667	271.3540617553099	270.0354284166147	268.4401849879873	266.2531906070556	269.1991744311469	267.15012716868637	268.21737362231966	265.70141682394507	273.2000843266289	271.4434823333563	272.7281728345928	271.3786209561056	273.48505178911915	271.8512646194666	271.5435303329918	270.1025484915964	268.51392762692035	266.26052342627474
0.0	113.0	255.328728991732	250.44355475698364	254.81028927298593	250.4766821003133	254.87654204085848	251.67533938936285	254.78541822537485	252.58530458630938	255.16641589061817	250.60189832648769	254.77360812763942	250.67231588477972	255.15370650948745	250.79856245031894	255.0204923407244	252.13589962094522	254.51217420986	252.5345001772798	255.12823497214444	251.2320402991423
0.0	114.0	254.67915656342564	250.859042085255	254.41279270865283	251.00066156813403	254.55016995532318	251.35674049330257	254.5051277353241	251.45543456342853	254.57900280338743	251.24480242216626	254.55854603620259	251.46467156356292	254.297618757716	251.42924899350373	254.65665734032538	251.10183969107854	254.50456115019378	251.2415075820019	254.69941970239083	251.09549751438564
0.0	115.0	273.9973945735867	265.71006900290683	274.06144289708243	266.3293857925311	272.526482536487	265.0910267614578	274.27832052270156	268.7643494474343	273.97473347320965	266.84126058613356	273.3589008930274	265.24940366672075	272.7340286743967	267.1737655442519	273.4328245816606	266.7229296001297	274.2872857363338	265.2665333196673	273.9536597276504	268.90063717321675
0.0	116.0	283.09301329122354	281.67851764709917	275.6873810085502	273.9728004667978	282.310212492242	280.82526130999804	276.4029352403971	274.40280626157363	279.7364628339904	277.8733027733999	282.1534922111634	280.4708863290893	282.84921658889425	281.5153049830826	276.4398323846895	274.6496813307276	276.1870545879375	274.3472222004066	280.49672592395507	278.75943689512627
0.0	117.0	281.3069963020695	274.6362687942275	282.4233469619713	278.74310320745514	283.7356594678896	272.99188451594995	277.78777761513965	272.7379117880991	279.9827222179149	274.5137127599248	283.56206472989004	273.3332309556361	280.26451534335456	272.2451764149527	281.24055725845915	271.98607758681027	278.8415827906874	273.0005037174686	283.3305403816439	277.4823172914096
0.0	118.0	260.905162303863	259.36688335553043	263.49128740859993	261.7207160461197	263.67364693678934	261.5906707954123	263.167347330807	261.3162363038789	264.6888225681502	262.6458899830853	262.014459863119	260.2805777387917	261.8871264269664	260.26456162500335	263.8558911542496	261.7827449442815	262.6250608313511	260.96586691319965	260.8481653009335	259.2288129149746
0.0	119.0	252.47065456311972	250.3229227041174	252.08988620279885	250.58432661716097	252.81365931521378	250.63025439231788	252.53569044375865	250.68935067913105	252.66955937943987	250.1753477176976	252.8510453743748	250.13099148036912	252.19179512995376	250.37405563867796	252.4941703652547	250.54196207970307	252.61414435233894	250.77469090445535	252.8050718662205	250.34936399589552
0.0	120.0	252.50271032765167	250.23070768851014	252.23709156227312	250.6053284452026	252.32564317264865	250.58287136616957	252.34136359195207	251.04608603165772	252.0383556329765	250.7372800028987	252.31586242406624	250.85405312308092	252.29409576568332	250.6740116115063	252.52603136280453	250.55331004592867	252.19410856498726	250.66677175248475	252.49873306831464	250.48172492083458
0.0	121.0	228.11622798365428	208.59935824214278	217.24301101635112	208.5554748681448	224.77751466555117	208.74204204807904	223.0829211141573	212.25091373022184	224.72475955611782	207.95158667108257	223.58223392851215	221.92218605833637	220.90648027485494	218.72143909253543	221.3689779086471	208.60377291711782	211.27940764450076	208.61264427464792	222.18757165048677	210.4794774867507
0.0	122.0	277.5153234520973	275.3212620431177	280.52628913996483	278.6429257406619	280.19393726024094	278.540311957132	283.49308064347787	282.0906995368028	283.01296506986876	281.5773918630254	280.3833252674738	278.5045620927429	276.061161775417	274.4240327671007	274.4930290814872	272.9904492565416	278.6702698704718	276.72825532829313	277.57511738814355	275.8160145982265
0.0	123.0	203.742597514716	203.29863598813162	208.82693411921562	208.18732368556178	202.27738259922006	201.8035048920729	208.0079061355385	207.1986589829994	202.7241990898717	202.32726913817703	205.70558799502396	205.1243681151452	204.83583607295253	204.243513413752	206.06874119222246	205.2319791628961	202.89828551330555	202.55257038980156	205.07693733758677	204.5214775150137
0.0	124.0	212.64992442017854	211.39192060697007	221.51363948770495	220.40018614788082	222.2628751020122	221.307960956184	213.85133759187258	212.57282601977326	212.77552032324053	211.78292669279156	225.80780046256604	224.9056394408236	211.99512170528394	210.95248190575145	218.64643933199895	217.54902377944128	222.622662819309	221.6540312249755	220.34164050332691	219.34597713244375
0.0	125.0	238.69979771328084	237.9938413247321	238.8377533129538	238.02834403734082	238.77344866356222	238.2023417052006	238.21442615640404	237.6798790934692	237.45853714304832	237.02156822388835	239.29853002912165	238.47827143768518	237.81188621599003	237.3150103874035	239.51654926806714	238.57023226267782	238.19646535262544	237.58999473131308	238.93184604744692	238.01069324456813
0.0	126.0	223.41429236606322	212.83558126643922	223.26166979408694	219.4712437438975	225.9738640009241	216.13177556727578	223.58543265555673	207.11372209660323	226.0234948151733	213.30136024546346	221.9300197978675	210.905129982939	222.88110179944235	208.7822551732521	226.95500248987977	209.24774978665414	225.8065584016671	212.053004999546	225.06381100540332	207.72554570480798
0.0	127.0	242.6973625813033	237.11730499274492	241.80799063871814	236.9609745219661	243.24434356640614	237.02353363535994	242.15674610583633	237.05629446180112	242.94441015749052	237.10827297383435	242.84062910824088	236.76419221921822	243.26879773210015	237.17282476225347	242.61006527029065	236.9239205046537	243.13431263063592	236.76834814961992	241.7371195848992	236.8746248103517
0.0	128.0	278.84078418969784	271.892496195267	282.51138416978773	278.73780626015514	281.0049136295094	275.1584066222081	283.97934792093395	271.05033696672933	276.6571575728615	272.22447887984094	277.36512238037864	273.65065460141375	283.72367257813715	275.6680732218055	277.4349421134792	274.79242036181233	279.23124924361497	272.58750251725746	276.80220442766046	275.1064430551315
0.0	129.0	291.2937302219673	250.06322443801218	290.65937501841756	250.30459211598196	290.88319770456627	249.6217760241824	290.91784871128147	249.95728410405917	289.8017874903786	249.9244587541214	289.4722147797035	249.81941306750653	290.9282902633466	250.20193207836346	290.9903020082293	249.9689219843117	290.3509639587019	250.46902451891663	290.0136291108462	250.39845844477708
0.0	130.0	208.83741340538384	205.1643823269093	205.4628363734386	201.75529842124482	208.04310178402952	206.2604064530124	206.58296861591097	205.27454327550592	210.18188594206606	203.58174073314115	205.30224001967213	202.58118033645067	205.8742741558347	203.0540953690744	208.86906571674677	203.9387006861414	208.10940338161885	205.2844224535894	202.8874250331347	200.91414309836884
0.0	131.0	257.50574650483884	256.08266861956776	259.97497561177886	258.0323440524614	260.7428605338241	258.81071974393603	256.06594105034037	255.0455904504594	260.39135446159537	258.2677837650088	258.3710097624775	256.97061620025795	258.4883108706799	256.9568196646081	258.55157012209105	256.7926628911095	257.6009376121048	256.3678319136843	256.1057458241896	254.87200546545043
0.0	132.0	206.75147760286845	206.19347214727068	208.6123705519622	207.98765864509818	208.142921258261	207.36708248919433	208.35797663184343	207.55175609241434	202.26924775653316	201.86531065911657	205.55338671146887	204.98892928247588	206.4131589078758	205.56286609298692	204.74895927702363	204.183021127697	202.17312466255768	201.82768328278493	206.65474644665218	206.06093455898903
0.0	133.0	226.97016599026173	226.13730305265366	231.4445199283977	230.79379856684324	224.46080428257005	223.52518921220272	226.10251914050596	225.07585490346733	222.22258022238927	221.1911181575839	229.0536900599714	228.4185275420372	230.4784565402495	229.85453093108086	225.50087801686615	224.46587290280863	232.3420896582145	231.63974440222566	225.90635870203036	224.96996228308413
0.0	134.0	217.86241357607537	216.74914708788668	210.98312129173297	209.65943460306062	225.91480648997563	225.0681304058514	215.55258869779493	214.14141961572963	214.4425230577587	213.4828215535624	209.25476112180593	208.53747218445665	213.8114054995053	212.79036243194668	221.0146647149121	219.90988879139297	219.84363577123054	218.84792135350216	217.76186787541835	216.71784716385943
0.0	135.0	240.1140415886039	239.3378308538534	239.32759989776832	238.51124180159175	239.53829825611712	238.64760518166722	242.1073048167921	241.13733583781453	238.4205860769019	237.8552407972049	241.12579873136409	240.21269197098985	241.7475444718951	240.75523761762128	240.42105314688652	239.59814622284054	240.05351478802066	239.34380594715896	242.18785550184725	241.13588574018567
0.0	136.0	235.29092004643067	231.2161551691855	238.08694632898684	228.16310574004038	237.7222119826512	229.22484691561996	235.80986402006806	227.49822194434526	236.75174063055312	226.20102487938948	234.00638059340542	227.9431745146694	234.49678493798746	224.47704895057942	238.7070331110867	229.3024723277568	234.42101636343386	226.06217443363715	233.76106444653752	229.6404129556668
0.0	137.0	257.7464899975069	256.23407634888696	255.1364592953639	254.14416420525242	255.820892719078	254.7245772629848	259.2552270535907	257.60239536131047	260.1002705056088	258.1958705887651	255.33582071078712	254.39422466487466	258.38018680898114	256.96786829458586	259.5989390694221	257.662713538332	258.8548671938007	257.41621607235504	258.4622067378645	256.91105822357815
0.0	138.0	247.13469787206589	229.84132439082882	248.48999872941687	226.66948863214927	248.73532247724896	231.00136646406906	248.10204607436407	225.6326902959037	249.18590920128395	224.53542633599474	248.7840242080365	227.65977544713908	249.04581601841252	229.06711078134305	248.8603523944629	225.20101839335217	247.91623169879466	228.47459423270195	248.15904965456355	224.820909792619
0.0	139.0	274.1884019869855	272.3454406916355	274.5165090410101	273.0374622947627	274.2384193838934	272.74024258187336	280.83024470433895	278.79803759634177	279.53084120555997	277.62280838743294	280.3735427472093	278.3904123549042	281.35089279596514	279.7467172731065	282.69024424158965	281.1724375870603	283.1235120325864	281.78902849677803	281.6194073254618	279.78890496503055
0.0	140.0	254.6846416876042	252.77779427291836	254.92883582657825	251.82776940733976	254.20810606536276	250.4944713613	252.55783762764682	250.96218542920346	255.12115926081214	251.50515832501802	254.90514816816258	252.4240137815345	255.03155808218295	251.4023670544419	255.50809696151455	250.6041435776251	253.03198496333823	250.9141043582542	254.43026977706802	251.8532110433641
0.0	141.0	280.34973628959665	278.12599343779004	281.9085829832415	280.33713409694036	281.85108170092354	280.30471407398346	276.94573230503045	274.89851000532684	280.25825677765624	278.3123437963179	274.14161438123045	272.6188420629657	278.52637129291594	276.8706077588895	277.48059480807046	275.7454759394064	278.8203933366834	276.7530010019595	280.07395558196555	278.2836671216481
0.0	142.0	265.1915593971031	263.21392033219297	262.3934592143025	260.6600837557883	260.7548997143911	259.36217557592033	262.0920284408991	260.45626072494554	262.43327397025865	260.62680741665577	261.2301423941612	259.6926631933749	261.24508119940515	259.7726227915935	262.0988614187478	260.3401910212546	263.167629463234	261.4084568026206	264.02782698268226	261.90666113740366
0.0	143.0	242.78888561401232	237.25059063161555	243.12171815982157	237.5701576382595	241.31309087806048	237.5089748497195	242.02605128266921	237.9701951077352	242.9694633022871	238.16500705772674	243.65642861902518	239.03394020874765	241.50117423138593	238.40409478458432	241.37355348895795	237.3430256777082	240.40876430047106	236.67389849019133	243.45352995858357	237.1643649462912
0.0	144.0	241.90506607710304	240.84554802158283	237.32751965865035	236.83837144393868	237.55478186878184	237.14095851009202	241.99370796750418	241.04438343621865	239.95334770435477	239.05304558363153	239.57905658190273	238.65042557157645	242.4777550372434	241.19953453261658	241.8009771906504	240.86824979103625	237.71493923405043	237.2531151895768	239.38729349340343	238.42984480215367
0.0	145.0	291.1336403656525	282.4112145317757	290.76633443250375	282.8735788393909	290.66418007828884	281.45887586589924	290.7438451426403	282.32660065187935	289.60649839098863	281.52269151599927	289.0434722442985	282.2852634107094	290.3164473604281	282.4871221037432	290.3632923609442	281.5701159971962	289.8439316034727	281.67914233136423	290.28096100251395	281.7871182096751
0.0	146.0	265.15481012497554	260.4350452576743	263.43746103758014	260.35674854753194	262.3458486286195	258.844487576748	262.1827247640011	259.5667710536791	261.9020703165274	260.20225536798137	263.383143161377	259.45936392185996	264.68823220271935	260.4492758235865	265.20070841432704	258.86486054346625	265.0031824326853	262.04228766855925	264.78561142137113	258.62165918184894
0.0	147.0	238.14217539119977	237.26198167450693	241.95137344393984	237.2813477460133	241.13831431728394	236.8835905977058	239.54392794806017	237.86362324765517	243.76330661553746	236.83926677254124	239.73127124984902	236.81367000144766	238.80850950515938	237.81557124612124	241.30663521830832	236.5857931564937	239.19663256571167	237.08133793699244	242.5257263254859	237.6815015695849
0.0	148.0	239.9393281246708	239.10307620848545	242.11341974703458	240.98573264779694	239.11989563211085	238.43138096103885	237.29239299422053	236.84786128417562	237.61784932331742	237.1669795341402	237.42893920045108	237.00744750100642	241.0813726832936	240.26634062732393	237.3020680658698	236.82866713594595	239.76981560202714	238.98133721076036	239.60191521758964	238.65460250085252
0.0	149.0	241.2197111637742	240.33435928372575	238.52074390035853	237.76543366522853	240.11448627933308	239.16875118921448	239.50850898210754	238.72535650924422	239.10581596986356	238.26832884674155	242.39634321498409	241.17336408233066	241.97640188257634	240.91211399894001	240.09763391468903	239.24861398756016	240.52203043092862	239.76911454621882	238.46256487469006	237.63920833253331
0.0	150.0	237.32579006851626	236.8805655872508	240.21741641601463	239.40956644727797	239.81793162637416	238.88855774768876	240.6900323928653	239.8738612604005	240.7439646407561	239.87454987595117	241.8259218746384	240.76585174369944	238.77204500111853	238.06283112248533	241.20482612576984	240.2925865055744	239.40387961638305	238.57570026876056	241.52284599906773	240.61815577136912
0.0	151.0	229.702975852026	229.07232748367127	233.70826874441258	233.0192632188723	232.14746772011472	231.52401632089862	237.1221142386035	236.68257032955697	233.07910139623183	232.46629360180924	232.55554439191252	231.95183690706367	231.86832137341162	231.24551143376223	228.1035514054341	227.31975245769698	234.69944705903666	234.07591813445404	235.1017718948748	234.5457761795095
0.0	152.0	239.65979911511982	238.87318043920652	242.86675588135907	241.6789852296709	238.9072889259655	238.2991504159842	240.82493591825104	240.0132656284886	237.3886313195027	236.96727025173917	237.81911704351856	237.3723797435411	237.55585366908346	237.11385889324393	238.24263310572886	237.48073444717983	238.1787042519691	237.6040627939559	237.6787330365918	237.15431432695368
0.0	153.0	261.408779132259	259.69801001700415	264.0519130514614	262.127316242895	263.0187304004343	261.1620347173868	264.28818950634485	262.28287457195734	260.77977257577163	259.28024644181295	263.7796638158219	261.7669400840292	260.6646309040591	259.2811600898382	263.37566883961415	261.38470495528264	263.088627910548	261.28277630597614	263.18335170214857	261.1481202420812
0.0	154.0	253.3852577048471	251.86747177025896	254.06497921772348	252.80242771371087	253.66398958839198	252.68889702957424	252.2560815650925	251.1326738471182	254.64609132217663	253.58490999504775	253.90846726704842	252.8768253598283	252.83114325198613	251.52177794438103	253.1461287440732	251.7243059817933	254.7015461737847	253.67693598627864	254.29005928103396	253.0711577902219
0.0	155.0	270.61676386940445	268.8851123058464	268.8879752118202	267.16293962141543	271.0251984373811	269.4183146076517	269.90140676667164	267.8634162018138	269.6916858241767	267.87320408303185	268.24911568550084	265.779696719209	272.1787347084852	270.9517735179115	270.64762574490504	269.1838562844001	269.21398316845585	267.27859315779546	270.69455899683305	269.17433810547294
0.0	156.0	273.09270322888256	271.44309481520764	268.59856567616737	266.6458431106291	272.43364843519106	270.9267006630257	272.9436552839733	271.10355021846186	269.16106403304394	267.14034925236376	272.80092634466877	271.05794218529246	272.9069996498891	271.4551413050908	270.08204911827966	268.66721009553027	274.07984604908637	272.28227557169294	272.2267271857804	270.56469939084
0.0	157.0	245.62882885240032	226.75584313891753	245.46630720589752	226.71421228368214	245.49165712305572	226.6791692506389	245.60032612579724	226.68096422576085	245.54342521320407	226.81137165987354	245.6352213981487	226.84314204997133	245.71489068257011	226.65027844251975	245.39557577857312	226.80461006636068	245.58773025302725	226.74264152271735	245.406628398823	226.74353587681534
0.0	158.0	264.9371690921051	262.90218531848893	262.800234490714	261.0183730718335	261.4180543215273	259.7256874797754	260.6300017084763	259.29056169435546	262.1671898210291	260.375991086193	264.4346490731497	262.30832233022977	261.69008721663073	260.0457323536458	264.6858769276616	262.739095030115	260.9610538258956	259.66192356209143	264.81604427455454	262.72451813483286
0.0	159.0	274.3835476481708	267.47089801879156	273.92298200128255	270.9827928441649	273.3263066768505	266.60795532228184	273.8438697679232	266.4738529866723	273.7974832143654	269.909626495624	269.20222668596483	265.9189168421876	271.84917934656653	265.64342201347085	273.535563483221	269.160384304241	270.5463513225791	267.76946700900226	273.8264016946579	266.4699730382714
0.0	160.0	283.35186248187205	282.01831057092016	280.05760130452904	278.1354420050763	280.08263780475505	278.2850220058063	276.8217446087594	274.8808666861815	280.66140140713	278.7785134735367	280.0061658504533	278.138481552712	282.6889612438863	281.2908486174766	281.12539194582223	279.2998865729071	277.64993443309953	275.6983789997761	276.561886837089	274.750092725819
0.0	161.0	283.5132315590341	282.3047739329374	274.1912962221208	272.64876257430916	274.0714576633347	272.6251549009925	282.08357259113717	280.2404431981221	277.1639585402528	275.3182049107666	279.6704191037776	277.85131936099424	281.7683229708172	280.2240446318959	280.9295645465356	279.12266518546056	274.1748944442073	272.68273754204796	280.9115165959523	279.1315572071942
0.0	162.0	240.80281313911092	236.97492028857428	240.6775573774111	237.19002938130888	242.53546223406548	236.99584754434358	242.9562833928216	237.90568541612862	242.77704834869695	237.85692915704337	242.72537777166366	236.8831103006298	240.51340583921333	238.68554422734334	242.58684540329028	236.83483504907872	243.66153954211111	237.39437923268406	241.77198416508102	236.59183136715143
0.0	163.0	246.94857737244905	245.16273137821594	242.87798123871355	241.9426219084152	245.60882514245696	244.19032315491643	242.65299863963233	241.8482415524395	246.0509036891706	244.6070037920444	246.89579245956975	245.32086320622147	246.1101322143375	244.53761721323085	244.27228506409446	243.06594784383202	244.48024344605196	243.25119758251188	246.6137049856506	245.28158459477578
0.0	164.0	243.31755526882486	236.86856911844023	243.05169584322377	236.72683351658296	242.76080140473567	238.59255583285503	241.9540146063314	237.81567669041596	243.37710493551268	236.85783587277373	242.9971029982463	238.49228365126942	242.91054070451037	238.1175238363641	242.6561336773789	237.07408215715245	243.03288565107883	236.8520258614396	242.8048900781977	237.4796127763832
0.0	165.0	242.93517684773641	237.08469941462593	241.85113827348277	237.0402019465993	242.49991640694307	237.32532289440502	242.7214591210805	236.79171623221916	242.86252806385832	237.7174372380995	241.86396230377738	236.8972521477101	242.89436793835407	237.45479382250073	241.79001234827848	237.4347403028812	242.42451882066374	237.0852323477709	242.94569261606654	236.7708052487859
0.0	166.0	223.16797158355405	222.02854709247694	215.4902056463132	214.44292061426674	222.5560544643799	221.65881089708162	216.74606100951968	215.52560486297943	217.03503217245228	216.03337063807928	225.5686388454579	224.55831825212823	223.10381937570025	222.07439331256472	215.7329742489489	214.62650480046187	209.2919800861915	208.59889402355404	209.45846058928046	208.74521408881054
0.0	167.0	242.75688687834798	236.68241232838162	238.18784224888373	237.1004604447027	239.1927413837427	236.8507951486502	242.70773969390933	238.25046715771398	242.6094911275563	237.6503166071056	237.7379913952506	236.83432636637008	242.5918629048041	237.9897264997585	242.30767769939234	238.68397851547573	242.35236802716562	237.27318193125336	243.02181550441054	236.66836392278287
0.0	168.0	216.87599417030046	215.80311952365463	218.0836388578045	217.09983683766586	219.33273313465332	218.37862825319118	212.00733801949912	210.99943155003203	216.7318042693598	215.68561900324005	221.98325427727036	220.9531418665141	225.1383570068499	224.1513425839697	221.17582402140783	220.0927755042544	218.03040096294345	217.04339811164263	222.86846440235954	221.83069042069755
0.0	169.0	242.93726175748753	239.41194778489157	243.6215140121554	237.26507236991773	243.15093636578726	238.00224046240422	242.47530338996995	239.10806336172186	242.20284312287967	236.99094346295018	243.47180666590137	237.01589399124626	240.15739394687142	236.94206680744725	241.20988386470628	237.17258210316837	243.6086872651473	236.49139823287766	242.09924737763157	237.2418399371697
0.0	170.0	226.66038388227804	208.78019666335217	227.1396491427551	208.37346494417474	226.62047549751355	209.1721185466246	226.94730427937603	208.47054798799314	226.7396458624911	208.28207402732738	226.77749211997414	208.7150913658342	226.85221036809727	208.5478254627453	227.18929256599813	208.35642129023103	226.92344439061023	208.4310280194425	227.17883835393175	209.29335454072393
0.0	171.0	229.94340778511292	229.32504183596566	230.6336039035748	229.96832376080545	234.0525971532911	233.44729800481883	229.50669979134514	228.82930852327638	230.342722528832	229.72539971877848	228.85305279855407	228.22385034747137	227.5851233882632	226.73575147604006	236.51828567645398	236.13843293935568	228.77327415406268	228.05254426294633	232.42026118417851	231.82414345014325
0.0	172.0	242.66075611050312	236.87753147775544	242.77312588777124	236.84328749075507	242.76206652587018	236.99888682242002	242.52399091109095	236.86650804951287	242.64402110145036	236.94934411411728	242.54509289502025	236.92955742515042	242.730602937756	236.878252162581	242.6794010473738	237.00457066146166	242.72276809715387	236.83877034597728	242.6203524853556	237.02347194549347
0.0	173.0	209.80851783307253	208.94228770528323	212.68789888027962	211.5027269894107	215.92698564419004	214.98078433222358	222.2340393832498	221.15507907035737	218.17191767051332	217.16849651070356	218.99754745342017	217.9837567958567	214.86204173327124	213.8028919322274	211.89194578551007	210.55618524359872	212.95802696075324	211.83708010804395	222.86827559742042	221.84921670487813
0.0	174.0	226.6117258539	207.522793012076	226.0881112173343	224.0098216590603	222.98451021658366	219.18518523149052	227.4229053119735	210.92707704560505	223.9472000040887	209.86209075685838	226.68256107642043	216.3205222164922	221.77812469393547	216.22152632363333	227.01379580940605	210.10120969736371	225.56380735396374	215.7273364980413	217.7775250560101	209.07000188656605
0.0	175.0	231.01490659032913	205.3135915820882	235.3395792396244	205.9110770509343	233.24604986878296	203.79599227715633	235.70457603428608	200.65863588089783	232.84739578437438	203.83470267401125	229.90646430606782	207.47926819792497	231.8025167089234	203.81402511196583	231.09589129515584	202.37238120016795	237.63023219373707	206.49139034706445	229.27676793406332	202.0549576955268
0.0	176.0	283.695176353022	273.8193053312881	278.64471856248053	273.5476973513862	283.3986638455418	279.2580260809065	281.5178441986539	275.7814234075604	283.60901152211807	276.40316828427274	283.5208843107411	272.8567916600538	278.7277206132392	272.95522180091416	283.4988793105357	273.5688402385813	283.4983946716642	273.87509163342116	283.8300929926493	278.1204323672773
0.0	177.0	255.8366894261761	249.63564983419312	253.9209942629949	250.47501396353846	255.62960459894398	250.58692358089954	255.31511554823248	250.16517663283776	255.3747279337966	250.02394236044265	253.76654283579518	249.80753494520368	255.0099958251959	249.88108054249784	255.70645756125433	250.1942755683042	252.36507887717724	250.79295629322164	253.87487312364996	249.74499579134348
0.0	178.0	290.6346049423976	278.16556477698805	290.5902052544397	274.83874673581505	291.2304086816459	279.19866001788296	290.62265024874347	275.6547145125059	289.0904511683891	282.08995546219904	290.09705026082503	273.88740117915313	290.7841677053056	275.1414635275038	290.8002635108015	276.800240516724	290.23728221909187	281.5386040867059	290.4845433533953	277.57147223686815
0.0	179.0	259.8161820238554	257.7432711669154	257.3633017116604	256.08641609635	256.5597456958477	255.38007377193455	255.45940791645285	254.51687192370312	260.42458914797	258.35809807168425	259.1092404134459	257.5474284203499	256.3666985592128	255.2004358158442	257.76254324347866	256.23568681258604	256.5870984242381	255.51434134161775	257.05304422484977	255.66933093497113
0.0	180.0	248.1302973030351	244.4974933795536	248.12057354207474	244.62349883192152	247.1253104741034	244.50015717219378	247.11245627414976	244.43697436457052	247.62542283007812	244.21415370891555	247.29089067380892	244.41626410766608	247.91256150277363	244.81296122771198	247.61072592842433	244.3179563945702	247.34834343663698	244.46368640912476	247.45355885414259	245.1153407826781
0.0	181.0	241.98044422627243	237.6643550289779	240.8932300514004	236.6964437117959	239.9103199690887	237.7784534206094	240.35916819239606	237.12410578479032	243.6421037390133	237.95188158990712	242.32255138790103	237.8696386980947	242.52058662038647	236.54739694976686	240.58477426800957	237.50372463979113	240.05715670075222	236.76968806649765	242.57673138124	237.13371247980393
0.0	182.0	243.53675341105512	236.8710166138401	243.61496430582937	236.8123141833289	243.49810756324285	238.19210049843554	241.58542501566217	238.6854350951151	243.06775040539625	236.65878925190253	242.19059517647435	238.32020733807195	242.10588447704401	237.3894809233762	242.5810855414542	236.60026296539377	242.90359540980606	237.75934645600532	242.39652431953144	236.93771753981912
0.0	183.0	242.34451757089502	239.67160242917294	240.51968109740645	238.6806033667485	238.68024302107267	237.24891814288267	241.39159910476	239.48108581746604	238.86319621795127	237.5428484212909	241.82619507486	238.21960858658295	242.76891144203668	239.4547903569027	239.43358562227107	237.54992651770456	238.82450309781385	237.60395949489592	241.95920563633618	237.93776328204646
