# Supplementary material for: Multiple drivers and lineage-specific insect extinctions during the Permo–Triassic
Source: Nat Commun. 2022 Dec 6;13:7512. doi: 10.1038/s41467-022-35284-4 (PMC9726944; doi:10.1038/s41467-022-35284-4)
Supplement: Supplementary file 7 — Source Data [file 41467_2022_35284_MOESM7_ESM.zip › Source_Data/SupplementaryFigure22/TeTs-RJMCMC27_ltt.txt]

time	diversity	m_div	M_div
200.65863588089783	0.1	0	1
200.75877956940533	0.1	0	1
200.85892325791283	0.1	0	1
200.95906694642034	0.5	0	2
201.05921063492787	0.9	0	3
201.15935432343537	1.2	0	4
201.25949801194287	1.3	0	4
201.35964170045037	1.6	0	4
201.45978538895787	1.9	0	4
201.55992907746537	2.3	1	4
201.66007276597287	2.4	1	4
201.7602164544804	2.4	1	4
201.8603601429879	2.6	1	4
201.9605038314954	3.0	1	5
202.0606475200029	3.0	1	5
202.1607912085104	3.0	1	5
202.2609348970179	3.0	1	5
202.3610785855254	3.0	1	5
202.46122227403293	3.0	1	5
202.56136596254044	3.2	1	5
202.66150965104794	3.6	2	6
202.76165333955544	3.6	2	6
202.86179702806294	3.6	2	6
202.96194071657044	3.9	2	6
203.06208440507794	3.7	2	5
203.16222809358547	3.7	2	5
203.26237178209297	3.8	2	6
203.36251547060047	3.7	2	6
203.46265915910797	4.0	2	6
203.56280284761547	4.1	2	6
203.66294653612297	4.1	2	6
203.76309022463047	4.3	3	6
203.863233913138	4.2	3	6
203.9633776016455	4.6	3	6
204.063521290153	4.9	3	6
204.1636649786605	5.0	4	7
204.263808667168	5.0	4	7
204.3639523556755	5.3	4	8
204.464096044183	5.4	3	8
204.56423973269054	5.4	2	8
204.66438342119804	5.4	2	7
204.76452710970554	5.4	2	7
204.86467079821304	5.3	2	7
204.96481448672054	5.1	2	7
205.06495817522804	4.9	2	7
205.16510186373554	4.8	2	6
205.26524555224307	5.0	2	7
205.36538924075057	5.1	3	8
205.46553292925807	5.4	3	8
205.56567661776558	5.3	2	8
205.66582030627308	5.3	2	8
205.76596399478058	5.3	2	8
205.86610768328808	5.1	3	8
205.96625137179558	4.9	3	8
206.0663950603031	5.1	3	8
206.1665387488106	5.1	3	7
206.2666824373181	4.7	3	6
206.3668261258256	4.9	3	7
206.4669698143331	4.8	3	6
206.5671135028406	4.8	3	6
206.66725719134814	5.1	3	7
206.76740087985564	4.9	3	7
206.86754456836314	4.6	3	7
206.96768825687064	4.5	2	7
207.06783194537815	4.6	2	7
207.16797563388565	4.5	2	7
207.26811932239315	4.5	2	7
207.36826301090065	4.5	2	7
207.46840669940818	4.6	2	7
207.56855038791568	4.5	2	7
207.66869407642318	4.8	2	7
207.76883776493068	4.9	2	8
207.86898145343818	5.6	2	9
207.96912514194568	5.7	2	9
208.06926883045318	6.2	3	10
208.1694125189607	6.5	5	9
208.2695562074682	6.7	5	10
208.3696998959757	6.7	5	10
208.46984358448321	7.2	5	9
208.56998727299072	7.5	5	10
208.67013096149822	8.5	6	12
208.77027465000572	8.9	6	12
208.87041833851325	9.4	7	12
208.97056202702075	9.2	6	11
209.07070571552825	9.2	6	12
209.17084940403575	9.5	7	11
209.27099309254325	9.5	7	11
209.37113678105075	9.5	7	12
209.47128046955825	9.7	7	12
209.57142415806578	10.0	7	12
209.67156784657328	10.8	8	12
209.77171153508078	10.8	8	12
209.87185522358828	11.1	9	12
209.97199891209578	11.1	8	12
210.07214260060329	11.2	7	13
210.1722862891108	11.2	7	13
210.27242997761832	11.3	7	13
210.37257366612582	11.3	7	14
210.47271735463332	11.6	8	14
210.57286104314082	11.7	8	14
210.67300473164832	12.0	9	14
210.77314842015582	11.9	9	14
210.87329210866332	12.0	9	14
210.97343579717085	11.9	9	14
211.07357948567835	12.2	10	14
211.17372317418585	12.2	11	14
211.27386686269335	12.2	11	14
211.37401055120085	12.2	11	15
211.47415423970835	12.2	10	15
211.57429792821586	12.5	10	15
211.67444161672339	12.7	10	15
211.7745853052309	12.8	10	15
211.8747289937384	12.8	11	15
211.9748726822459	13.1	11	15
212.0750163707534	13.0	11	15
212.1751600592609	12.9	11	14
212.2753037477684	12.9	11	14
212.37544743627592	13.0	11	15
212.47559112478342	13.0	11	15
212.57573481329092	13.1	11	15
212.67587850179842	13.2	11	16
212.77602219030592	12.9	11	15
212.87616587881342	12.9	11	16
212.97630956732092	12.9	11	16
213.07645325582845	12.8	11	16
213.17659694433596	12.8	11	16
213.27674063284346	12.8	11	16
213.37688432135096	13.0	11	16
213.47702800985846	13.2	11	16
213.57717169836596	13.2	11	16
213.67731538687346	13.2	11	16
213.777459075381	13.1	11	16
213.8776027638885	13.1	11	16
213.977746452396	12.8	11	15
214.0778901409035	12.9	11	15
214.178033829411	12.8	11	15
214.2781775179185	12.8	11	15
214.378321206426	12.7	11	15
214.47846489493352	12.8	11	15
214.57860858344102	12.7	11	15
214.67875227194853	12.5	11	14
214.77889596045603	12.5	11	14
214.87903964896353	12.2	10	14
214.97918333747103	12.1	10	14
215.07932702597853	12.1	10	14
215.17947071448606	12.4	10	14
215.27961440299356	12.3	10	14
215.37975809150106	12.3	10	14
215.47990178000856	12.4	10	14
215.58004546851606	12.4	10	14
215.68018915702356	12.3	10	14
215.78033284553106	12.3	10	14
215.88047653403856	12.4	10	15
215.9806202225461	12.6	10	15
216.0807639110536	12.5	10	15
216.1809075995611	12.6	10	15
216.2810512880686	12.7	10	15
216.3811949765761	12.8	10	15
216.4813386650836	12.9	11	15
216.58148235359113	12.8	11	14
216.68162604209863	12.8	11	14
216.78176973060613	12.8	11	14
216.88191341911363	12.8	11	15
216.98205710762113	12.7	11	14
217.08220079612863	12.7	11	14
217.18234448463613	12.7	11	14
217.28248817314363	12.9	12	14
217.38263186165116	12.8	11	14
217.48277555015866	13.0	11	14
217.58291923866616	13.0	11	14
217.68306292717367	13.1	11	15
217.78320661568117	13.1	11	15
217.88335030418867	12.9	11	15
217.9834939926962	12.8	11	15
218.0836376812037	12.7	11	15
218.1837813697112	12.7	11	15
218.2839250582187	12.6	10	15
218.3840687467262	12.5	10	15
218.4842124352337	12.5	10	15
218.5843561237412	12.4	10	14
218.6844998122487	12.4	10	14
218.78464350075623	12.3	10	13
218.88478718926373	12.4	10	13
218.98493087777123	12.5	10	14
219.08507456627873	12.5	10	14
219.18521825478624	12.4	10	14
219.28536194329374	12.4	10	14
219.38550563180127	12.4	9	14
219.48564932030877	12.4	9	13
219.58579300881627	12.5	10	13
219.68593669732377	12.5	10	13
219.78608038583127	12.5	10	13
219.88622407433877	12.5	10	13
219.98636776284627	12.3	10	13
220.08651145135377	12.4	10	14
220.1866551398613	12.4	10	14
220.2867988283688	12.5	10	15
220.3869425168763	12.5	10	15
220.4870862053838	12.3	10	15
220.5872298938913	12.3	11	15
220.6873735823988	12.3	11	15
220.78751727090633	12.3	11	15
220.88766095941384	12.3	11	15
220.98780464792134	12.4	11	15
221.08794833642884	12.4	11	15
221.18809202493634	12.3	11	14
221.28823571344384	12.3	11	13
221.38837940195134	12.6	11	14
221.48852309045884	12.6	11	14
221.58866677896637	12.6	11	14
221.68881046747387	12.5	10	14
221.78895415598137	12.7	10	15
221.88909784448887	12.6	10	15
221.98924153299637	12.8	10	15
222.08938522150387	12.7	10	15
222.1895289100114	12.9	10	15
222.2896725985189	12.8	10	15
222.3898162870264	12.4	10	14
222.4899599755339	12.4	10	14
222.5901036640414	12.4	10	14
222.6902473525489	12.3	10	14
222.7903910410564	12.2	10	14
222.8905347295639	12.3	10	14
222.99067841807144	11.8	10	14
223.09082210657894	11.7	10	14
223.19096579508644	11.5	10	14
223.29110948359394	11.3	10	13
223.39125317210144	11.1	9	13
223.49139686060894	11.1	9	13
223.59154054911644	11.0	9	12
223.69168423762397	10.9	9	12
223.79182792613148	10.8	9	12
223.89197161463898	10.7	9	12
223.99211530314648	10.7	9	12
224.09225899165398	10.6	9	12
224.19240268016148	10.7	10	12
224.29254636866898	10.8	10	12
224.39269005717648	10.8	10	12
224.492833745684	10.8	9	12
224.5929774341915	10.9	9	12
224.693121122699	11.1	9	13
224.7932648112065	11.0	9	13
224.893408499714	10.8	9	12
224.9935521882215	11.0	9	12
225.09369587672904	11.2	9	13
225.19383956523654	11.3	9	12
225.29398325374405	11.2	9	13
225.39412694225155	11.4	9	14
225.49427063075905	11.5	9	14
225.59441431926655	11.6	9	14
225.69455800777405	11.3	8	13
225.79470169628155	11.5	8	14
225.89484538478908	11.5	8	14
225.99498907329658	11.6	7	14
226.09513276180408	11.3	7	14
226.19527645031158	11.4	8	14
226.29542013881908	11.2	8	14
226.39556382732658	11.3	8	14
226.4957075158341	11.1	7	14
226.5958512043416	11.1	7	14
226.69599489284911	11.1	7	14
226.79613858135662	11.2	9	14
226.89628226986412	11.4	9	14
226.99642595837162	11.4	8	15
227.09656964687912	10.9	8	14
227.19671333538662	10.8	8	14
227.29685702389415	10.3	8	14
227.39700071240165	10.3	8	14
227.49714440090915	10.5	8	14
227.59728808941665	10.3	7	14
227.69743177792415	10.2	7	14
227.79757546643165	10.3	7	13
227.89771915493918	10.5	7	13
227.99786284344668	10.5	7	13
228.09800653195418	10.5	7	13
228.19815022046168	10.6	7	13
228.29829390896919	10.6	7	13
228.3984375974767	10.7	7	13
228.4985812859842	10.8	7	13
228.5987249744917	11.0	7	13
228.69886866299922	11.1	7	13
228.79901235150672	11.1	7	13
228.89915604001422	11.0	7	13
228.99929972852172	10.9	7	13
229.09944341702922	10.8	7	13
229.19958710553672	10.8	7	13
229.29973079404425	10.6	7	13
229.39987448255175	10.6	8	13
229.50001817105925	10.8	8	13
229.60016185956675	10.8	8	13
229.70030554807425	10.9	8	13
229.80044923658176	11.0	8	13
229.90059292508926	11.1	8	15
230.00073661359676	11.4	8	15
230.1008803021043	11.5	8	15
230.2010239906118	11.5	8	15
230.3011676791193	11.5	9	14
230.4013113676268	11.5	9	14
230.5014550561343	11.4	9	14
230.6015987446418	11.2	9	14
230.70174243314932	11.2	9	14
230.80188612165682	11.3	9	14
230.90202981016432	11.4	9	14
231.00217349867182	11.4	9	14
231.10231718717932	11.5	9	13
231.20246087568682	11.2	9	13
231.30260456419433	11.4	9	13
231.40274825270183	11.6	9	13
231.50289194120936	11.4	9	13
231.60303562971686	11.3	9	13
231.70317931822436	11.4	9	14
231.80332300673186	11.5	9	14
231.90346669523936	11.3	9	13
232.00361038374686	11.2	10	13
232.1037540722544	11.3	10	13
232.2038977607619	11.2	9	13
232.3040414492694	11.0	9	13
232.4041851377769	11.0	9	13
232.5043288262844	10.9	9	12
232.6044725147919	11.0	9	12
232.7046162032994	10.8	9	12
232.8047598918069	10.8	9	12
232.9049035803144	10.7	9	12
233.00504726882193	10.5	8	13
233.10519095732943	10.3	8	12
233.20533464583693	10.1	8	12
233.30547833434443	10.0	8	12
233.40562202285193	9.8	8	12
233.50576571135946	9.7	8	12
233.60590939986696	9.8	8	12
233.70605308837446	9.5	8	12
233.80619677688196	9.5	8	12
233.90634046538946	9.2	7	11
234.00648415389696	9.1	7	11
234.10662784240446	9.1	7	11
234.20677153091196	9.0	7	11
234.30691521941947	9.0	7	11
234.407058907927	9.0	7	11
234.5072025964345	9.0	7	11
234.607346284942	8.9	7	11
234.7074899734495	8.9	7	11
234.807633661957	8.7	7	11
234.90777735046453	8.6	7	11
235.00792103897203	8.4	6	11
235.10806472747953	8.4	6	11
235.20820841598703	8.2	6	11
235.30835210449453	8.0	6	10
235.40849579300203	7.7	6	10
235.50863948150953	7.5	6	10
235.60878317001703	7.3	5	10
235.70892685852453	7.3	5	10
235.80907054703206	6.9	5	10
235.90921423553957	6.9	5	10
236.00935792404707	6.8	5	10
236.10950161255457	6.9	5	10
236.20964530106207	7.0	5	10
236.3097889895696	6.8	5	10
236.4099326780771	6.6	4	10
236.5100763665846	6.3	4	9
236.6102200550921	6.3	4	9
236.7103637435996	7.0	5	9
236.8105074321071	7.9	6	10
236.9106511206146	9.3	6	12
237.0107948091221	13.6	7	18
237.1109384976296	16.6	9	24
237.21108218613713	18.8	10	26
237.31122587464463	20.7	12	27
237.41136956315214	22.1	14	29
237.51151325165964	22.7	16	28
237.61165694016714	22.7	17	30
237.71180062867467	23.4	17	31
237.81194431718217	23.6	18	31
237.91208800568967	24.5	19	30
238.01223169419717	25.8	22	30
238.11237538270467	27.4	24	31
238.21251907121217	28.3	25	31
238.31266275971967	29.0	25	32
238.41280644822717	29.4	26	32
238.51295013673467	30.0	26	32
238.6130938252422	29.8	26	32
238.7132375137497	30.0	25	34
238.8133812022572	30.6	26	34
238.9135248907647	30.4	27	34
239.0136685792722	30.3	27	32
239.11381226777974	29.9	26	32
239.21395595628724	30.0	27	32
239.31409964479474	29.6	26	32
239.41424333330224	29.6	26	32
239.51438702180974	29.7	27	32
239.61453071031724	29.2	26	31
239.71467439882474	28.9	26	31
239.81481808733224	28.4	26	31
239.91496177583974	28.1	25	32
240.01510546434727	28.2	25	32
240.11524915285477	28.0	25	33
240.21539284136227	27.3	24	32
240.31553652986977	27.3	25	31
240.41568021837728	27.2	25	31
240.51582390688478	27.1	24	31
240.6159675953923	26.6	23	30
240.7161112838998	26.2	22	30
240.8162549724073	26.3	22	31
240.9163986609148	26.1	22	31
241.0165423494223	26.5	23	32
241.1166860379298	26.7	23	32
241.2168297264373	26.8	23	31
241.3169734149448	26.5	22	32
241.41711710345234	25.9	21	31
241.51726079195984	25.7	21	30
241.61740448046734	25.6	21	30
241.71754816897484	25.3	21	29
241.81769185748234	25.2	21	29
241.91783554598985	24.2	21	27
242.01797923449737	23.9	22	28
242.11812292300488	23.2	22	26
242.21826661151238	22.1	21	24
242.31841030001988	21.3	20	23
242.41855398852738	21.0	19	23
242.51869767703488	20.3	19	23
242.61884136554238	19.4	17	22
242.71898505404988	17.4	13	21
242.81912874255738	15.2	11	18
242.9192724310649	13.2	9	17
243.0194161195724	12.2	8	15
243.1195598080799	11.1	7	13
243.2197034965874	10.6	7	12
243.31984718509491	10.5	8	12
243.41999087360244	9.9	8	12
243.52013456210994	9.7	8	12
243.62027825061745	9.5	8	12
243.72042193912495	9.1	8	10
243.82056562763245	8.6	8	10
243.92070931613995	8.5	8	10
244.02085300464745	8.5	8	10
244.12099669315495	8.6	8	10
244.22114038166245	8.5	8	9
244.32128407016998	8.5	7	10
244.42142775867748	8.4	7	10
244.52157144718498	8.3	7	10
244.62171513569248	8.7	7	11
244.72185882419998	8.7	7	10
244.8220025127075	8.7	7	10
244.922146201215	8.5	6	10
245.02228988972251	8.3	6	9
245.12243357823002	8.3	6	9
245.22257726673752	8.3	7	9
245.32272095524502	8.3	7	10
245.42286464375252	8.5	7	10
245.52300833226002	8.0	6	10
245.62315202076752	7.6	6	9
245.72329570927505	6.9	5	8
245.82343939778255	6.5	5	7
245.92358308629005	6.5	5	7
246.02372677479755	6.5	5	7
246.12387046330505	6.4	5	7
246.22401415181258	6.3	5	7
246.32415784032008	6.2	5	7
246.42430152882758	6.0	5	7
246.52444521733509	5.9	5	7
246.6245889058426	5.9	5	7
246.7247325943501	5.8	5	7
246.8248762828576	5.7	5	7
246.9250199713651	5.7	5	7
247.0251636598726	5.6	5	7
247.12530734838012	5.3	4	6
247.22545103688762	5.1	4	6
247.32559472539512	4.8	4	6
247.42573841390262	4.6	4	6
247.52588210241012	4.4	4	6
247.62602579091765	4.0	3	5
247.72616947942515	3.8	3	5
247.82631316793265	3.5	3	4
247.92645685644015	3.5	3	4
248.02660054494766	3.3	2	4
248.12674423345516	3.3	2	4
248.22688792196266	3.0	2	4
248.32703161047016	2.8	2	4
248.42717529897766	2.8	2	4
248.5273189874852	2.8	2	4
248.6274626759927	2.7	2	4
248.7276063645002	2.7	2	4
248.8277500530077	2.7	2	4
248.9278937415152	2.5	2	3
249.02803743002272	2.3	2	3
249.12818111853022	2.3	2	3
249.22832480703772	2.2	2	3
249.32846849554522	2.0	2	2
249.42861218405272	2.0	2	2
249.52875587256023	2.0	2	2
249.62889956106773	2.0	2	2
249.72904324957523	2.1	2	3
249.82918693808273	2.2	2	3
249.92933062659026	2.5	2	4
250.02947431509776	2.7	2	4
250.12961800360526	3.0	2	4
250.22976169211276	3.1	2	4
250.32990538062026	3.6	2	5
250.4300490691278	3.9	2	6
250.5301927576353	4.2	2	6
250.6303364461428	4.8	3	7
250.7304801346503	5.7	3	7
250.8306238231578	6.5	4	9
250.9307675116653	7.2	5	10
251.0309112001728	7.6	5	11
251.1310548886803	8.3	6	13
251.2311985771878	8.6	7	13
251.33134226569533	9.1	7	13
251.43148595420283	10.0	8	13
251.53162964271033	10.5	8	13
251.63177333121783	10.9	9	13
251.73191701972533	11.1	9	13
251.83206070823283	11.5	10	13
251.93220439674036	11.8	10	13
252.03234808524786	12.0	10	14
252.13249177375536	12.3	10	14
252.23263546226286	12.4	11	14
252.33277915077036	12.3	10	14
252.43292283927786	11.8	10	14
252.53306652778537	11.6	8	15
252.63321021629287	10.9	7	13
252.7333539048004	10.8	7	12
252.8334975933079	10.5	7	12
252.9336412818154	10.6	8	12
253.0337849703229	10.3	8	12
253.1339286588304	10.3	8	12
253.2340723473379	10.5	8	12
253.33421603584543	10.3	8	12
253.43435972435293	10.4	8	12
253.53450341286043	10.5	8	12
253.63464710136793	10.6	8	12
253.73479078987543	10.8	8	12
253.83493447838293	10.7	9	12
253.93507816689043	10.6	9	12
254.03522185539794	10.4	8	12
254.13536554390544	10.6	9	12
254.23550923241297	10.8	9	13
254.33565292092047	11.0	9	12
254.43579660942797	10.8	9	13
254.53594029793547	10.7	9	13
254.63608398644297	10.3	6	13
254.7362276749505	10.1	6	12
254.836371363458	9.5	5	11
254.9365150519655	9.2	5	12
255.036658740473	8.9	5	11
255.1368024289805	8.6	4	11
255.236946117488	8.4	4	11
255.3370898059955	8.1	4	10
255.437233494503	7.7	5	10
255.5373771830105	7.8	5	11
255.63752087151803	7.9	6	11
255.73766456002554	7.6	6	9
255.83780824853304	7.6	6	9
255.93795193704054	7.6	6	8
256.03809562554807	7.7	6	9
256.13823931405557	7.8	5	9
256.23838300256307	7.8	6	9
256.33852669107057	8.0	6	10
256.43867037957807	8.1	6	10
256.53881406808557	8.3	7	10
256.6389577565931	8.2	7	10
256.7391014451006	8.0	7	9
256.8392451336081	8.2	7	9
256.9393888221156	8.3	7	9
257.0395325106231	8.5	7	10
257.1396761991306	8.9	7	10
257.2398198876381	9.0	7	11
257.33996357614564	9.0	7	11
257.44010726465314	8.7	7	10
257.54025095316064	8.7	7	11
257.64039464166814	8.5	7	11
257.74053833017564	8.8	8	10
257.84068201868314	9.0	8	10
257.94082570719064	8.7	7	10
258.04096939569814	8.7	7	10
258.14111308420564	9.0	7	11
258.24125677271314	9.0	7	11
258.34140046122064	9.1	7	11
258.44154414972814	9.2	7	11
258.54168783823565	9.3	7	11
258.6418315267432	9.2	8	11
258.7419752152507	9.2	7	11
258.8421189037582	9.3	7	11
258.9422625922657	9.3	7	11
259.0424062807732	9.4	7	11
259.1425499692807	9.5	8	11
259.2426936577882	9.5	7	12
259.3428373462957	9.7	8	11
259.4429810348032	10.4	8	12
259.5431247233107	10.7	8	13
259.6432684118182	10.8	8	13
259.7434121003257	10.7	8	13
259.8435557888332	11.2	8	14
259.9436994773407	11.3	9	14
260.0438431658482	11.3	9	14
260.1439868543557	11.3	8	14
260.2441305428633	11.1	8	14
260.3442742313708	11.1	8	13
260.4444179198783	11.5	9	13
260.5445616083858	11.8	10	13
260.6447052968933	12.1	10	14
260.7448489854008	12.2	11	14
260.8449926739083	12.1	10	14
260.9451363624158	11.4	9	14
261.0452800509233	11.1	10	13
261.1454237394308	11.0	10	12
261.2455674279383	11.4	10	14
261.3457111164458	11.6	10	14
261.44585480495334	11.6	10	14
261.54599849346084	11.6	9	14
261.64614218196834	11.6	9	14
261.74628587047584	11.7	10	14
261.84642955898335	11.7	10	15
261.94657324749085	11.9	10	15
262.04671693599835	11.6	9	14
262.14686062450585	11.4	9	14
262.24700431301335	11.3	9	14
262.34714800152085	11.0	9	14
262.44729169002835	11.2	9	14
262.54743537853585	11.0	8	13
262.64757906704335	10.9	7	13
262.74772275555085	11.1	9	14
262.84786644405835	11.2	9	13
262.94801013256586	10.8	8	13
263.0481538210734	10.7	8	12
263.1482975095809	10.5	8	12
263.2484411980884	11.0	10	12
263.3485848865959	10.6	8	12
263.4487285751034	10.6	8	12
263.5488722636109	10.3	8	11
263.6490159521184	10.2	8	11
263.7491596406259	10.2	8	11
263.8493033291334	10.1	8	11
263.9494470176409	10.0	8	11
264.0495907061484	9.8	8	11
264.1497343946559	9.8	8	11
264.2498780831635	9.6	8	11
264.350021771671	9.6	8	11
264.4501654601785	9.2	7	11
264.550309148686	9.0	7	11
264.6504528371935	8.8	7	11
264.750596525701	9.0	7	11
264.8507402142085	9.0	7	11
264.950883902716	9.7	7	14
265.0510275912235	9.7	7	14
265.151171279731	9.6	7	13
265.2513149682385	9.9	8	13
265.351458656746	9.8	8	12
265.4516023452535	10.2	8	13
265.551746033761	10.5	8	13
265.6518897222685	10.8	8	14
265.752033410776	11.4	10	14
265.8521770992835	11.8	10	15
265.95232078779105	12.0	10	15
266.05246447629855	12.2	10	16
266.15260816480605	12.3	10	16
266.25275185331355	12.5	10	17
266.35289554182106	12.7	10	17
266.45303923032856	13.1	10	17
266.55318291883606	13.3	10	17
266.65332660734356	13.8	10	17
266.75347029585106	14.2	10	17
266.85361398435856	14.3	10	17
266.95375767286606	14.5	10	17
267.0539013613736	14.6	10	17
267.1540450498811	14.9	10	18
267.2541887383886	15.3	11	19
267.3543324268961	15.7	11	19
267.4544761154036	16.0	11	19
267.5546198039111	16.2	11	19
267.6547634924186	16.5	11	19
267.7549071809261	16.5	11	19
267.8550508694336	16.5	11	19
267.9551945579411	16.6	11	19
268.0553382464486	16.8	11	20
268.15548193495613	16.8	11	20
268.25562562346363	17.0	12	20
268.35576931197113	16.8	12	20
268.45591300047863	16.8	12	20
268.55605668898613	16.8	13	20
268.65620037749363	16.9	13	20
268.7563440660012	16.8	13	20
268.8564877545087	16.9	14	20
268.9566314430162	16.9	14	20
269.0567751315237	17.2	14	20
269.1569188200312	17.1	14	20
269.2570625085387	17.0	14	20
269.3572061970462	16.9	15	19
269.4573498855537	16.8	15	19
269.5574935740612	16.9	15	20
269.6576372625687	17.0	16	19
269.7577809510762	17.0	16	19
269.85792463958376	16.9	16	19
269.95806832809126	16.9	16	19
270.05821201659876	16.9	16	19
270.15835570510626	17.1	16	19
270.25849939361376	17.2	16	19
270.35864308212126	17.2	16	19
270.45878677062876	17.3	16	20
270.55893045913626	17.0	15	20
270.65907414764376	16.9	15	20
270.75921783615127	16.8	15	19
270.85936152465877	16.7	15	19
270.95950521316627	16.9	15	20
271.05964890167377	17.0	15	20
271.15979259018127	17.3	16	19
271.25993627868877	17.2	16	19
271.36007996719627	17.1	15	19
271.46022365570377	17.2	15	19
271.56036734421133	17.5	16	19
271.66051103271883	17.5	16	19
271.76065472122633	17.8	16	20
271.86079840973383	17.9	16	20
271.96094209824133	17.8	16	20
272.06108578674883	18.4	16	21
272.16122947525633	18.6	17	21
272.26137316376384	18.5	16	21
272.36151685227134	18.7	17	21
272.46166054077884	19.2	17	22
272.56180422928634	19.1	16	22
272.6619479177939	19.5	15	24
272.7620916063014	20.0	17	24
272.8622352948089	20.4	17	24
272.9623789833164	20.5	17	24
273.0625226718239	20.6	17	24
273.1626663603314	21.0	17	24
273.2628100488389	21.1	17	24
273.3629537373464	21.2	16	24
273.4630974258539	21.2	16	24
273.5632411143614	21.1	16	24
273.6633848028689	21.1	15	24
273.7635284913764	21.0	16	25
273.8636721798839	20.6	15	25
273.9638158683914	20.3	15	25
274.0639595568989	20.0	13	25
274.1641032454064	19.7	13	25
274.2642469339139	19.1	14	22
274.3643906224214	18.3	14	22
274.46453431092897	18.0	14	23
274.56467799943647	18.1	14	21
274.66482168794397	18.2	14	21
274.76496537645147	18.3	14	21
274.865109064959	18.3	15	21
274.9652527534665	18.3	16	21
275.065396441974	18.4	16	21
275.1655401304815	18.5	16	21
275.265683818989	18.9	17	21
275.3658275074965	19.2	18	21
275.46597119600403	19.5	18	21
275.56611488451153	19.6	18	22
275.66625857301904	19.5	18	21
275.76640226152654	19.8	18	23
275.86654595003404	20.1	17	22
275.96668963854154	20.3	17	23
276.06683332704904	20.4	17	23
276.16697701555654	20.3	17	23
276.26712070406404	20.4	18	23
276.36726439257154	20.4	17	23
276.46740808107904	20.6	17	23
276.56755176958654	20.4	17	23
276.66769545809404	20.2	17	22
276.76783914660155	20.1	17	22
276.86798283510905	20.2	17	22
276.96812652361655	20.3	17	22
277.06827021212405	20.3	17	22
277.16841390063155	20.4	18	22
277.2685575891391	20.2	17	22
277.3687012776466	20.2	17	22
277.4688449661541	19.8	17	22
277.5689886546616	19.8	17	23
277.6691323431691	19.7	17	22
277.7692760316766	19.7	17	22
277.8694197201841	19.6	17	22
277.9695634086916	19.5	17	21
278.0697070971991	19.8	17	21
278.1698507857066	19.7	16	21
278.2699944742141	20.1	17	23
278.3701381627217	20.0	17	23
278.4702818512292	20.0	17	23
278.5704255397367	20.0	17	23
278.6705692282442	20.0	16	23
278.7707129167517	20.0	16	24
278.8708566052592	20.3	15	24
278.9710002937667	20.1	15	24
279.0711439822742	20.1	15	24
279.1712876707817	19.9	15	24
279.2714313592892	19.9	15	24
279.3715750477967	19.9	15	24
279.4717187363042	20.2	15	24
279.5718624248117	20.3	15	24
279.6720061133192	20.2	15	24
279.7721498018267	19.7	15	24
279.8722934903342	19.3	16	23
279.9724371788417	19.5	16	23
280.07258086734925	19.6	16	23
280.17272455585675	19.5	16	22
280.27286824436425	19.2	16	22
280.37301193287175	19.2	16	22
280.47315562137925	19.3	16	23
280.57329930988675	19.1	15	23
280.67344299839425	18.9	15	21
280.77358668690175	19.0	15	21
280.87373037540925	18.8	15	21
280.97387406391675	18.6	15	20
281.07401775242425	18.4	15	21
281.1741614409318	18.3	15	21
281.2743051294393	18.3	16	21
281.3744488179468	18.3	16	21
281.4745925064543	18.3	16	21
281.5747361949618	18.1	16	21
281.6748798834693	18.2	16	23
281.7750235719768	18.2	16	23
281.8751672604843	18.7	16	23
281.9753109489918	18.9	15	23
282.0754546374993	18.3	15	21
282.1755983260068	18.9	15	21
282.2757420145143	19.4	15	22
282.3758857030218	19.1	15	22
282.4760293915293	19.9	14	23
282.5761730800368	20.0	15	23
282.6763167685443	20.1	15	24
282.7764604570518	19.9	15	25
282.8766041455594	19.4	15	23
282.9767478340669	19.1	15	24
283.0768915225744	18.3	15	24
283.1770352110819	17.4	14	23
283.2771788995894	16.7	14	21
283.3773225880969	16.2	13	21
283.4774662766044	16.0	13	21
283.5776099651119	15.2	11	21
283.6777536536194	14.1	11	20
283.7778973421269	13.7	11	18
283.8780410306344	12.9	10	16
283.97818471914195	12.7	9	16
284.07832840764945	12.7	9	16
284.17847209615695	12.5	9	15
284.27861578466445	12.1	9	15
284.37875947317195	11.7	9	13
284.47890316167945	11.5	10	12
284.57904685018696	11.7	10	13
284.67919053869446	11.7	10	12
284.77933422720196	11.5	10	13
284.87947791570946	11.4	10	13
284.97962160421696	11.2	10	13
285.07976529272446	11.3	10	13
285.17990898123196	11.3	10	13
285.28005266973946	11.2	9	13
285.38019635824696	11.0	9	12
285.48034004675446	11.0	9	12
285.58048373526196	11.0	9	12
285.68062742376947	11.0	9	12
285.780771112277	11.0	10	12
285.8809148007845	11.2	10	12
285.981058489292	11.3	10	12
286.0812021777995	11.3	10	12
286.181345866307	11.3	10	12
286.2814895548145	11.3	10	12
286.381633243322	11.3	10	12
286.48177693182953	11.4	11	12
286.58192062033703	11.3	10	12
286.68206430884453	11.1	10	12
286.7822079973521	11.0	10	12
286.8823516858596	11.1	10	12
286.9824953743671	11.1	9	12
287.0826390628746	11.2	9	12
287.1827827513821	11.2	9	12
287.2829264398896	11.1	9	12
287.3830701283971	11.1	9	12
287.4832138169046	11.1	9	12
287.5833575054121	11.0	9	12
287.6835011939196	10.9	9	12
287.7836448824271	10.9	9	12
287.8837885709346	11.1	9	12
287.9839322594421	11.0	9	12
288.0840759479496	10.7	9	12
288.1842196364571	10.6	9	12
288.2843633249646	10.6	9	12
288.3845070134721	10.5	9	12
288.4846507019796	10.5	9	12
288.58479439048716	10.4	9	12
288.68493807899466	10.4	9	12
288.78508176750216	10.3	9	12
288.88522545600966	10.2	9	12
288.98536914451716	10.2	9	12
289.08551283302467	10.2	9	12
289.18565652153217	10.0	9	12
289.28580021003967	9.9	9	12
289.38594389854717	9.9	8	12
289.48608758705467	9.8	8	12
289.58623127556217	9.6	7	12
289.6863749640697	9.6	7	12
289.78651865257723	9.5	6	12
289.88666234108473	9.4	6	12
289.98680602959223	9.0	4	12
290.08694971809973	8.4	3	10
290.18709340660723	8.0	2	10
290.28723709511473	7.5	1	10
290.38738078362223	6.6	0	10
290.48752447212973	5.6	0	9
290.58766816063724	4.8	0	8
290.68781184914474	4.1	0	8
290.78795553765224	3.4	0	8
290.88809922615974	2.7	0	8
290.98824291466724	2.0	0	7
291.08838660317474	1.3	0	5
291.18853029168224	0.8	0	5
291.28867398018974	0.6	0	4
291.3888176686973	0.2	0	1
291.4889613572048	0.0	0	0
291.5891050457123	0.0	0	0
291.6892487342198	0.0	0	0
291.7893924227273	0.0	0	0
291.8895361112348	0.0	0	0
291.9896797997423	0.0	0	0
292.0898234882498	0.0	0	0
292.1899671767573	0.0	0	0
292.2901108652648	0.0	0	0
292.3902545537723	0.0	0	0
292.49039824227987	0.0	0	0
292.59054193078737	0.0	0	0
292.69068561929487	0.0	0	0
292.79082930780237	0.0	0	0
292.89097299630987	0.0	0	0
292.99111668481737	0.0	0	0
293.0912603733249	0.0	0	0
293.1914040618324	0.0	0	0
293.2915477503399	0.0	0	0
293.3916914388474	0.1	0	1
293.4918351273549	0.3	0	1
293.5919788158624	0.4	0	1
293.6921225043699	0.4	0	1
293.7922661928774	0.5	0	1
293.8924098813849	0.5	0	1
293.9925535698924	0.5	0	1
294.0926972583999	0.4	0	1
294.19284094690744	0.2	0	1
294.29298463541494	0.5	0	2
294.39312832392244	0.3	0	1
294.49327201242994	0.3	0	1
294.59341570093744	0.4	0	1
294.69355938944494	0.3	0	1
294.79370307795244	0.3	0	1
294.89384676645994	0.2	0	1
294.99399045496745	0.2	0	1
295.09413414347495	0.3	0	1
295.19427783198245	0.4	0	1
295.29442152049	0.3	0	1
295.3945652089975	0.0	0	0
295.494708897505	0.0	0	0
295.5948525860125	0.1	0	1
295.69499627452	0.3	0	1
295.7951399630275	0.2	0	1
295.895283651535	0.1	0	1
295.9954273400425	0.1	0	1
296.09557102855	0.1	0	1
296.1957147170575	0.0	0	0
296.295858405565	0.1	0	1
296.3960020940725	0.1	0	1
296.49614578258	0.2	0	1
296.5962894710875	0.1	0	1
296.696433159595	0.0	0	0
296.7965768481025	0.2	0	1
296.89672053661	0.5	0	1
296.9968642251175	0.4	0	1
297.0970079136251	0.1	0	1
297.1971516021326	0.1	0	1
297.2972952906401	0.2	0	1
297.3974389791476	0.1	0	1
297.4975826676551	0.0	0	0
297.5977263561626	0.1	0	1
297.6978700446701	0.1	0	1
297.7980137331776	0.3	0	1
297.8981574216851	0.2	0	1
297.9983011101926	0.0	0	0
298.09844479870014	0.0	0	0
298.19858848720764	0.2	0	1
298.29873217571514	0.2	0	1
298.39887586422265	0.0	0	0
298.49901955273015	0.1	0	1
298.59916324123765	0.1	0	1
298.69930692974515	0.3	0	1
298.79945061825265	0.2	0	1
