# Supplementary material for: Multiple drivers and lineage-specific insect extinctions during the Permo–Triassic
Source: Nat Commun. 2022 Dec 6;13:7512. doi: 10.1038/s41467-022-35284-4 (PMC9726944; doi:10.1038/s41467-022-35284-4)
Supplement: Supplementary file 7 — Source Data [file 41467_2022_35284_MOESM7_ESM.zip › Source_Data/SupplementaryFigure22/RJMCMC_RTT_plots_tt_and_sp_ex_PT-Pred.R]

library(scales)
par(mfrow=c(3,2))

add_geochrono <- function(Y1,Y2){
polygon(-c(273.01,273.01,266.9,266.9), c(Y1,Y2,Y2,Y1), col = "#e99b85", lwd = 0.5) # Roadian
polygon(-c(266.9,266.9,264.28,264.28), c(Y1,Y2,Y2,Y1), col = "#eba490", lwd = 0.5) # Wordian
polygon(-c(264.28,264.28,259.51,259.51), c(Y1,Y2,Y2,Y1), col = "#edae9b", lwd = 0.5) # Capitanian
polygon(-c(259.51,259.51,254.14,254.14), c(Y1,Y2,Y2,Y1), col = "#f1c1b2", lwd = 0.5) # Wuchiapingian
polygon(-c(254.14,254.14,251.902,251.902), c(Y1,Y2,Y2,Y1), col = "#f3cbbe", lwd = 0.5) # Changhsingian
polygon(-c(251.902,251.902,251.2,251.2), c(Y1,Y2,Y2,Y1), col = "#a06aa7", lwd = 0.5) # Induan
polygon(-c(251.2,251.2,247.2,247.2), c(Y1,Y2,Y2,Y1), col = "#aa74ac", lwd = 0.5) # Olenekian
polygon(-c(247.2,247.2,242,242), c(Y1,Y2,Y2,Y1), col = "#b58ebc", lwd = 0.5) # Anisian
polygon(-c(242,242,237,237), c(Y1,Y2,Y2,Y1), col = "#c099c2", lwd = 0.5) # Ladinian
polygon(-c(237,237,227,227), c(Y1,Y2,Y2,Y1), col = "#c2aace", lwd = 0.5) # Carnian
}

# Speciation rate
time=c(-204.50133289017953, -204.60141415100315,-204.70149541182684,-204.80157667265047,-204.9016579334741,-205.00173919429778,-205.1018204551214,-205.2019017159451,-205.30198297676873,-205.4020642375924,-205.50214549841604,-205.60222675923973,-205.70230802006336,-205.80238928088698,-205.90247054171067,-206.0025518025343,-206.10263306335798,-206.2027143241816,-206.3027955850053,-206.40287684582893,-206.50295810665256,-206.60303936747624,-206.70312062829987,-206.80320188912356,-206.90328314994719,-207.00336441077087,-207.1034456715945,-207.20352693241819,-207.3036081932418,-207.40368945406544,-207.50377071488913,-207.60385197571276,-207.70393323653644,-207.80401449736007,-207.90409575818376,-208.0041770190074,-208.10425827983101,-208.2043395406547,-208.30442080147833,-208.40450206230202,-208.50458332312564,-208.60466458394933,-208.70474584477296,-208.80482710559664,-208.90490836642027,-209.0049896272439,-209.1050708880676,-209.20515214889122,-209.3052334097149,-209.40531467053853,-209.50539593136222,-209.60547719218584,-209.70555845300947,-209.80563971383316,-209.9057209746568,-210.00580223548047,-210.1058834963041,-210.2059647571278,-210.30604601795142,-210.4061272787751,-210.50620853959873,-210.60628980042236,-210.70637106124605,-210.80645232206967,-210.90653358289336,-211.006614843717,-211.10669610454067,-211.2067773653643,-211.30685862618793,-211.40693988701162,-211.50702114783525,-211.60710240865893,-211.70718366948256,-211.80726493030625,-211.90734619112988,-212.00742745195356,-212.1075087127772,-212.20758997360082,-212.3076712344245,-212.40775249524813,-212.50783375607182,-212.60791501689545,-212.70799627771913,-212.80807753854276,-212.9081587993664,-213.00824006019008,-213.1083213210137,-213.2084025818374,-213.30848384266102,-213.4085651034847,-213.50864636430833,-213.60872762513202,-213.70880888595565,-213.80889014677928,-213.90897140760296,-214.0090526684266,-214.10913392925028,-214.2092151900739,-214.3092964508976,-214.40937771172122,-214.50945897254485,-214.60954023336853,-214.70962149419216,-214.80970275501585,-214.90978401583948,-215.00986527666316,-215.1099465374868,-215.21002779831048,-215.3101090591341,-215.41019031995774,-215.51027158078142,-215.61035284160505,-215.71043410242874,-215.81051536325236,-215.91059662407605,-216.01067788489968,-216.1107591457233,-216.210840406547,-216.31092166737062,-216.4110029281943,-216.51108418901794,-216.61116544984162,-216.71124671066525,-216.81132797148894,-216.91140923231256,-217.0114904931362,-217.11157175395988,-217.2116530147835,-217.3117342756072,-217.41181553643082,-217.5118967972545,-217.61197805807814,-217.71205931890177,-217.81214057972545,-217.91222184054908,-218.01230310137277,-218.1123843621964,-218.21246562302008,-218.3125468838437,-218.4126281446674,-218.51270940549102,-218.61279066631465,-218.71287192713834,-218.81295318796197,-218.91303444878565,-219.01311570960928,-219.11319697043297,-219.2132782312566,-219.31335949208022,-219.4134407529039,-219.51352201372754,-219.61360327455122,-219.71368453537485,-219.81376579619854,-219.91384705702217,-220.01392831784585,-220.11400957866948,-220.2140908394931,-220.3141721003168,-220.41425336114042,-220.5143346219641,-220.61441588278774,-220.71449714361142,-220.81457840443505,-220.91465966525868,-221.01474092608237,-221.114822186906,-221.21490344772968,-221.3149847085533,-221.415065969377,-221.51514723020063,-221.6152284910243,-221.71530975184794,-221.81539101267157,-221.91547227349525,-222.01555353431888,-222.11563479514257,-222.2157160559662,-222.31579731678988,-222.4158785776135,-222.51595983843714,-222.61604109926083,-222.71612236008446,-222.81620362090814,-222.91628488173177,-223.01636614255546,-223.11644740337908,-223.21652866420277,-223.3166099250264,-223.41669118585003,-223.5167724466737,-223.61685370749734,-223.71693496832103,-223.81701622914466,-223.91709748996834,-224.01717875079197,-224.1172600116156,-224.21734127243928,-224.3174225332629,-224.4175037940866,-224.51758505491023,-224.6176663157339,-224.71774757655754,-224.81782883738123,-224.91791009820486,-225.01799135902849,-225.11807261985217,-225.2181538806758,-225.31823514149949,-225.41831640232311,-225.5183976631468,-225.61847892397043,-225.71856018479406,-225.81864144561774,-225.91872270644137,-226.01880396726506,-226.1188852280887,-226.21896648891237,-226.319047749736,-226.4191290105597,-226.51921027138332,-226.61929153220694,-226.71937279303063,-226.81945405385426,-226.91953531467794,-227.01961657550157,-227.11969783632526,-227.2197790971489,-227.31986035797252,-227.4199416187962,-227.52002287961983,-227.62010414044352,-227.72018540126714,-227.82026666209083,-227.92034792291446,-228.02042918373814,-228.12051044456177,-228.2205917053854,-228.3206729662091,-228.42075422703272,-228.5208354878564,-228.62091674868003,-228.72099800950372,-228.82107927032735,-228.92116053115097,-229.02124179197466,-229.1213230527983,-229.22140431362197,-229.3214855744456,-229.4215668352693,-229.52164809609292,-229.6217293569166,-229.72181061774023,-229.82189187856386,-229.92197313938755,-230.02205440021118,-230.12213566103486,-230.2222169218585,-230.32229818268218,-230.4223794435058,-230.52246070432943,-230.62254196515312,-230.72262322597675,-230.82270448680043,-230.92278574762406,-231.02286700844775,-231.12294826927138,-231.22302953009506,-231.3231107909187,-231.42319205174232,-231.523273312566,-231.62335457338963,-231.72343583421332,-231.82351709503695,-231.92359835586063,-232.02367961668426,-232.1237608775079,-232.22384213833158,-232.3239233991552,-232.4240046599789,-232.52408592080252,-232.6241671816262,-232.72424844244983,-232.82432970327352,-232.92441096409715,-233.02449222492078,-233.12457348574446,-233.2246547465681,-233.32473600739178,-233.4248172682154,-233.5248985290391,-233.62497978986272,-233.72506105068635,-233.82514231151004,-233.92522357233366,-234.02530483315735,-234.12538609398098,-234.22546735480466,-234.3255486156283,-234.42562987645198,-234.5257111372756,-234.62579239809924,-234.72587365892292,-234.82595491974655,-234.92603618057024,-235.02611744139386,-235.12619870221755,-235.22627996304118,-235.3263612238648,-235.4264424846885,-235.52652374551212,-235.6266050063358,-235.72668626715944,-235.82676752798312,-235.92684878880675,-236.02693004963044,-236.12701131045407,-236.2270925712777,-236.32717383210138,-236.427255092925,-236.5273363537487,-236.62741761457232,-236.727498875396,-236.82758013621964,-236.92766139704327,-237.02774265786695,-237.12782391869058,-237.22790517951427,-237.3279864403379,-237.42806770116158,-237.5281489619852,-237.6282302228089,-237.72831148363252,-237.82839274445615,-237.92847400527984,-238.02855526610347,-238.12863652692715,-238.22871778775078,-238.32879904857447,-238.4288803093981,-238.52896157022172,-238.6290428310454,-238.72912409186904,-238.82920535269272,-238.92928661351635,-239.02936787434004,-239.12944913516367,-239.22953039598735,-239.32961165681098,-239.4296929176346,-239.5297741784583,-239.62985543928193,-239.7299367001056,-239.83001796092924,-239.93009922175293,-240.03018048257655,-240.13026174340018,-240.23034300422387,-240.3304242650475,-240.43050552587118,-240.5305867866948,-240.6306680475185,-240.73074930834213,-240.8308305691658,-240.93091182998944,-241.03099309081307,-241.13107435163676,-241.23115561246038,-241.33123687328407,-241.4313181341077,-241.53139939493138,-241.631480655755,-241.73156191657864,-241.83164317740233,-241.93172443822596,-242.03180569904964,-242.13188695987327,-242.23196822069696,-242.33204948152058,-242.43213074234427,-242.5322120031679,-242.63229326399153,-242.7323745248152,-242.83245578563884,-242.93253704646253,-243.03261830728616,-243.13269956810984,-243.23278082893347,-243.3328620897571,-243.43294335058079,-243.53302461140441,-243.6331058722281,-243.73318713305173,-243.83326839387541,-243.93334965469904,-244.03343091552273,-244.13351217634636,-244.23359343717,-244.33367469799367,-244.4337559588173,-244.533837219641,-244.63391848046462,-244.7339997412883,-244.83408100211193,-244.93416226293556,-245.03424352375924,-245.13432478458287,-245.23440604540656,-245.3344873062302,-245.43456856705387,-245.5346498278775,-245.6347310887012,-245.73481234952482,-245.83489361034844,-245.93497487117213,-246.03505613199576,-246.13513739281944,-246.23521865364307,-246.33529991446676,-246.4353811752904,-246.53546243611402,-246.6355436969377,-246.73562495776133,-246.83570621858502,-246.93578747940865,-247.03586874023233,-247.13595000105596,-247.23603126187965,-247.33611252270327,-247.4361937835269,-247.5362750443506,-247.63635630517422,-247.7364375659979,-247.83651882682153,-247.93660008764522,-248.03668134846885,-248.13676260929248,-248.23684387011616,-248.3369251309398,-248.43700639176348,-248.5370876525871,-248.6371689134108,-248.73725017423442,-248.8373314350581,-248.93741269588173,-249.03749395670536,-249.13757521752905,-249.23765647835268,-249.33773773917636,-249.437819,-249.53790026082368,-249.6379815216473,-249.73806278247093,-249.83814404329462,-249.93822530411825,-250.03830656494193,-250.13838782576556,-250.23846908658925,-250.33855034741288,-250.43863160823656,-250.5387128690602,-250.63879412988382,-250.7388753907075,-250.83895665153113,-250.93903791235482,-251.03911917317845,-251.13920043400213,-251.23928169482576,-251.3393629556494,-251.43944421647308,-251.5395254772967,-251.6396067381204,-251.73968799894402,-251.8397692597677,-251.93985052059134,-252.03993178141502,-252.14001304223865,-252.24009430306228,-252.34017556388596,-252.4402568247096,-252.54033808553328,-252.6404193463569,-252.7405006071806,-252.84058186800422,-252.94066312882785,-253.04074438965154,-253.14082565047516,-253.24090691129885,-253.34098817212248,-253.44106943294616,-253.5411506937698,-253.64123195459348,-253.7413132154171,-253.84139447624074,-253.94147573706442,-254.04155699788805,-254.14163825871174,-254.24171951953537,-254.34180078035905,-254.44188204118268,-254.54196330200637,-254.64204456283,-254.74212582365362,-254.8422070844773,-254.94228834530094,-255.04236960612462,-255.14245086694825,-255.24253212777194,-255.34261338859557,-255.4426946494192,-255.54277591024288,-255.6428571710665,-255.7429384318902,-255.84301969271382,-255.9431009535375,-256.04318221436114,-256.14326347518477,-256.24334473600845,-256.3434259968321,-256.44350725765577,-256.5435885184794,-256.643669779303,-256.7437510401267,-256.84383230095034,-256.943913561774,-257.04399482259765,-257.14407608342134,-257.24415734424497,-257.34423860506865,-257.4443198658923,-257.54440112671597,-257.6444823875396,-257.7445636483632,-257.8446449091869,-257.94472617001054,-258.0448074308342,-258.14488869165785,-258.24496995248154,-258.34505121330517,-258.4451324741288,-258.5452137349525,-258.6452949957761,-258.7453762565998,-258.8454575174234,-258.9455387782471,-259.04562003907074,-259.14570129989437,-259.24578256071806,-259.3458638215417,-259.44594508236537,-259.546026343189,-259.6461076040127,-259.7461888648363,-259.84627012565994,-259.9463513864836,-260.04643264730726,-260.14651390813094,-260.24659516895457,-260.34667642977826,-260.4467576906019,-260.54683895142557,-260.6469202122492,-260.7470014730729,-260.8470827338965,-260.94716399472014,-261.0472452555438,-261.14732651636746,-261.24740777719114,-261.34748903801477,-261.44757029883846,-261.5476515596621,-261.6477328204857,-261.7478140813094,-261.84789534213303,-261.9479766029567,-262.04805786378034,-262.14813912460403,-262.24822038542766,-262.3483016462513,-262.448382907075,-262.5484641678986,-262.6485454287223,-262.7486266895459,-262.8487079503696,-262.94878921119323,-263.04887047201686,-263.14895173284054,-263.2490329936642,-263.34911425448786,-263.4491955153115,-263.5492767761352,-263.6493580369588,-263.7494392977825,-263.8495205586061,-263.9496018194298,-264.04968308025343,-264.14976434107706,-264.24984560190074,-264.3499268627244,-264.45000812354806,-264.5500893843717,-264.6501706451954,-264.750251906019,-264.85033316684263,-264.9504144276663,-265.05049568848995,-265.15057694931363,-265.25065821013726,-265.35073947096095,-265.4508207317846,-265.5509019926082,-265.6509832534319,-265.7510645142555,-265.8511457750792,-265.95122703590283,-266.0513082967265,-266.15138955755015,-266.2514708183738,-266.35155207919746,-266.45163334002115,-266.5517146008448,-266.6517958616684,-266.7518771224921,-266.8519583833157,-266.95203964413935,-267.05212090496303,-267.1522021657867,-267.25228342661035,-267.352364687434,-267.45244594825766,-267.5525272090813,-267.652608469905,-267.7526897307286,-267.8527709915523,-267.9528522523759,-268.05293351319955,-268.15301477402323,-268.25309603484686,-268.35317729567055,-268.4532585564942,-268.55333981731786,-268.6534210781415,-268.7535023389651,-268.8535835997888,-268.95366486061243,-269.0537461214361,-269.15382738225975,-269.25390864308343,-269.35398990390706,-269.4540711647307,-269.5541524255544,-269.65423368637806,-269.7543149472017,-269.8543962080253,-269.954477468849,-270.05455872967264,-270.15463999049626,-270.25472125131995,-270.35480251214364,-270.45488377296726,-270.5549650337909,-270.6550462946146,-270.7551275554382,-270.8552088162619,-270.9552900770855,-271.0553713379092,-271.15545259873284,-271.25553385955646,-271.35561512038015,-271.4556963812038,-271.55577764202746,-271.6558589028511,-271.7559401636748,-271.8560214244984,-271.95610268532204,-272.0561839461457,-272.15626520696935,-272.25634646779304,-272.35642772861667,-272.45650898944035,-272.556590250264,-272.6566715110876,-272.7567527719113,-272.856834032735,-272.9569152935586,-273.05699655438224,-273.1570778152059,-273.25715907602955,-273.3572403368532,-273.45732159767687,-273.55740285850055,-273.6574841193242,-273.7575653801478,-273.8576466409715,-273.9577279017951,-274.0578091626188,-274.15789042344244,-274.2579716842661,-274.35805294508975,-274.4581342059134,-274.55821546673707,-274.6582967275607,-274.7583779883844,-274.858459249208,-274.9585405100317,-275.0586217708553,-275.15870303167895,-275.25878429250264,-275.35886555332627,-275.45894681414995,-275.5590280749736,-275.65910933579727,-275.7591905966209,-275.8592718574445,-275.9593531182682,-276.0594343790919,-276.1595156399155,-276.25959690073915,-276.35967816156284,-276.45975942238647,-276.5598406832101,-276.6599219440338,-276.76000320485747,-276.8600844656811,-276.9601657265047,-277.0602469873284,-277.16032824815204,-277.2604095089757,-277.36049076979936,-277.46057203062304,-277.56065329144667,-277.6607345522703,-277.760815813094,-277.8608970739176,-277.9609783347413,-278.0610595955649,-278.1611408563886,-278.26122211721224,-278.36130337803587,-278.46138463885956,-278.5614658996832,-278.66154716050687,-278.7616284213305,-278.8617096821542,-278.9617909429778,-279.06187220380144,-279.1619534646251,-279.2620347254488,-279.36211598627244,-279.46219724709607,-279.56227850791976,-279.6623597687434,-279.76244102956707,-279.8625222903907,-279.9626035512144,-280.062684812038,-280.16276607286164,-280.26284733368533,-280.36292859450896,-280.46300985533264,-280.5630911161563,-280.66317237697996,-280.7632536378036,-280.8633348986272,-280.9634161594509,-281.06349742027453,-281.1635786810982,-281.26365994192184,-281.36374120274553,-281.46382246356916,-281.5639037243928,-281.6639849852165,-281.76406624604016,-281.8641475068638,-281.9642287676874,-282.0643100285111,-282.16439128933473,-282.26447255015836,-282.36455381098204,-282.46463507180573,-282.56471633262936,-282.664797593453,-282.7648788542767,-282.8649601151003,-282.965041375924,-283.0651226367476,-283.1652038975713,-283.26528515839493,-283.36536641921856,-283.46544768004225,-283.5655289408659,-283.66561020168956,-283.7656914625132,-283.8657727233369,-283.9658539841605,-284.06593524498413,-284.1660165058078,-284.26609776663145,-284.36617902745513,-284.46626028827876,-284.56634154910245,-284.6664228099261,-284.7665040707497,-284.8665853315734,-284.9666665923971,-285.0667478532207,-285.16682911404433,-285.266910374868,-285.36699163569165,-285.4670728965153,-285.56715415733896,-285.66723541816265,-285.7673166789863,-285.8673979398099,-285.9674792006336,-286.0675604614572,-286.1676417222809,-286.26772298310453,-286.3678042439282,-286.46788550475185,-286.5679667655755,-286.66804802639916,-286.7681292872228,-286.8682105480465,-286.9682918088701,-287.0683730696938,-287.1684543305174,-287.26853559134105,-287.36861685216473,-287.46869811298836,-287.56877937381205,-287.6688606346357,-287.76894189545936,-287.869023156283,-287.9691044171066,-288.0691856779303,-288.169266938754,-288.2693481995776,-288.36942946040125,-288.46951072122494,-288.56959198204856,-288.6696732428722,-288.7697545036959,-288.86983576451956,-288.9699170253432,-289.0699982861668,-289.1700795469905,-289.27016080781414,-289.3702420686378,-289.47032332946145,-289.57040459028514,-289.67048585110877,-289.7705671119324,-289.8706483727561,-289.9707296335797,-290.0708108944034,-290.170892155227,-290.2709734160507,-290.37105467687434,-290.47113593769797,-290.57121719852165,-290.6712984593453,-290.77137972016897,-290.8714609809926,-290.9715422418163,-291.0716235026399,-291.17170476346354,-291.2717860242872,-291.3718672851109,-291.47194854593454,-291.57202980675817,-291.67211106758185,-291.7721923284055,-291.8722735892291,-291.9723548500528,-292.0724361108765,-292.1725173717001,-292.27259863252374,-292.3726798933474,-292.47276115417105,-292.57284241499474,-292.67292367581837,-292.77300493664205,-292.8730861974657,-292.9731674582893,-293.073248719113,-293.1733299799366,-293.2734112407603,-293.37349250158394,-293.4735737624076)
rate=c(0.2748100766781752, 0.1123960919647369,0.1123960919647369,0.1123960919647369,0.1123960919647369,0.1123960919647369,0.1123960919647369,0.1123960919647369,0.1123960919647369,0.1123960919647369,0.1123960919647369,0.1123960919647369,0.1123960919647369,0.1123960919647369,0.1123960919647369,0.1123960919647369,0.1123960919647369,0.1123960919647369,0.1123960919647369,0.1123960919647369,0.1123960919647369,0.11234648169408387,0.11222721227893664,0.11209111445826274,0.11193991912004844,0.11180721707475849,0.11169332868300777,0.11161725230111237,0.11156409902257486,0.1115085803463193,0.11142775333445863,0.11128925685998314,0.11121600319826175,0.11098572732067369,0.11083416200438764,0.1106514119563963,0.11048094380961333,0.11024209891194856,0.11005939574316037,0.10970011031601803,0.10935901516568067,0.10912659602788408,0.10880477822804961,0.1085752253910808,0.10830422040066888,0.10798888306414361,0.10757491091460619,0.10709228732014225,0.10681785800166309,0.10659901391002635,0.10630583411823222,0.10614784467168248,0.10599273733816073,0.105851241206422,0.10564803726688783,0.10545425234714702,0.10534698131893727,0.10529301176297223,0.10520091008274757,0.10515381289015907,0.10506636323916164,0.10503247729555265,0.10498517069317624,0.10485691257407866,0.10481196891113145,0.10477765321963735,0.10476849085159182,0.10474709689907985,0.10473629869004072,0.10471225548161435,0.10468107234913684,0.10467209402798681,0.1046583157478414,0.10465584067760131,0.10464749888606312,0.10464749888606312,0.10462851156501235,0.10462851156501235,0.10462127914356004,0.10460943321440735,0.10460943321440735,0.10460094381192028,0.10457901085251256,0.10455749809066905,0.1045458194849497,0.10453378130794506,0.10453378130794506,0.10453203846167983,0.10453203846167983,0.10452148610927528,0.10451067204465428,0.10450363940800142,0.10450363940800142,0.10449636081611041,0.10449265613419481,0.1044904538760762,0.1044904538760762,0.10448595820715338,0.10448595820715338,0.10447972483387516,0.1044604533218883,0.1044604533218883,0.1044604533218883,0.10445126829453816,0.1044476835249311,0.1044476835249311,0.1044476835249311,0.10443072942355215,0.10441205725030438,0.10441205725030438,0.10441205725030438,0.10443072942355215,0.10443072942355215,0.1044476835249311,0.10445126829453816,0.1044476835249311,0.10443072942355215,0.1044476835249311,0.1044476835249311,0.10441205725030438,0.10443072942355215,0.10443072942355215,0.10443072942355215,0.10441205725030438,0.10443072942355215,0.10443072942355215,0.10445126829453816,0.10445126829453816,0.1044476835249311,0.1044476835249311,0.1044476835249311,0.10445126829453816,0.1044476835249311,0.1044476835249311,0.10445368180318344,0.10445368180318344,0.10447016885841179,0.10447016885841179,0.10447016885841179,0.10447972483387516,0.1044894074004609,0.10448595820715338,0.10449265613419481,0.10449636081611041,0.10449636081611041,0.10452148610927528,0.10453809481150894,0.10454265970604598,0.10454929053130832,0.10458648285165975,0.10459615352513979,0.10460094381192028,0.10460943321440735,0.10462127914356004,0.10462851156501235,0.10465093630284975,0.1046583157478414,0.10468107234913684,0.10474321871877235,0.10476158203804821,0.10481196891113145,0.10485691257407866,0.10495693020993577,0.1050349567602937,0.1050688908080393,0.10511944889825944,0.10523067352837776,0.10525829145369035,0.10530675135149031,0.10542500658173745,0.10554833932272009,0.10561536505519623,0.10571292121579542,0.10583140101760417,0.10587333901087576,0.1059131120381385,0.10595742679425213,0.10608396826990096,0.1061256038837447,0.10618322526181487,0.10628483189087087,0.1063734186262916,0.10651815229004852,0.10657364282866261,0.1066356569745217,0.1067004755795503,0.10675051902401611,0.1067928305401041,0.10683626948466775,0.10690044022546974,0.10696895048586455,0.1070260451980132,0.10710428421929627,0.10720220934035643,0.10726013849833788,0.1072824479363394,0.10738790928565123,0.10744949605585416,0.10763008751821498,0.10780422087429822,0.10790593860271855,0.108044453932458,0.1082302236144404,0.10847935441214071,0.10862585476362846,0.10887004064494264,0.10915349781223939,0.10933693407610293,0.10958311860705919,0.10980937696762755,0.11003501773540292,0.11031131303738756,0.11052679353999453,0.11076761090881339,0.11114954322228139,0.11153598247034298,0.11189851925775292,0.11219376107746548,0.11254486959660637,0.1128308615601401,0.11320832556150429,0.1134192907716862,0.11359922766711818,0.11368594773902532,0.11382278268951895,0.11397149911444396,0.11408278243195998,0.11428979668912972,0.11442863415887924,0.11451613470254571,0.11462821976483481,0.11471777365431127,0.11485244535595601,0.11490274535388617,0.11500193154153988,0.11511273473242123,0.11519102299830505,0.11534653767355774,0.11548108934015522,0.1155988562893974,0.11576557443244606,0.11593542656280911,0.11605269558450818,0.1163235222786527,0.11642687141120624,0.11650369086225347,0.11663678915364842,0.11681555486596773,0.11695556263964099,0.11731831668376105,0.11759120832089043,0.11787438452645771,0.11813124999307734,0.11837707300246685,0.11877299292140595,0.11902140322979439,0.11936947145920018,0.11995376261536789,0.12036422535475591,0.12068958290281391,0.12089096278435363,0.12121651904795705,0.12164509634240184,0.1222492372942316,0.12277997962503864,0.12340070959228855,0.12408283688979177,0.12462772867628061,0.12530831200862622,0.1257942393506963,0.12660382989314523,0.12740916318467022,0.1280910912398817,0.12886737322869174,0.13001675015840686,0.13124235349306473,0.13234284863094664,0.13347578798517182,0.13461501968271922,0.13521370454082093,0.13613219456510742,0.13712653478335818,0.1383622908140914,0.13937231856190557,0.14057023893655196,0.14149716659495964,0.14244877507355122,0.143578254048206,0.14453255644165508,0.1455895566053501,0.14677902646725433,0.14765204208369775,0.1485102228845791,0.14962346621226666,0.15074504687716966,0.15175727102804382,0.1526689249572507,0.15360759251720651,0.15472291655641973,0.155891382241704,0.15724744180516292,0.15829859947154684,0.1593234275418138,0.16044422657471144,0.16124517942390487,0.16218947761324246,0.1634045998088254,0.16417037566563009,0.16509282828101537,0.16604213851983235,0.1671641043442892,0.16812408630598047,0.16905665400684797,0.17019066504710262,0.17121982207531644,0.1723694881080462,0.17368616880061205,0.17455154876279555,0.17526685359166505,0.17637318908150887,0.17719624879505227,0.17783876098777476,0.1786634395815216,0.17924809413505596,0.17984338902648395,0.1803565771874141,0.18108509184039823,0.18164198311869365,0.18212078733509635,0.18270386547571643,0.18328534896647214,0.18368487980890014,0.18397031868534275,0.18410251013757226,0.18460285230559004,0.18530419807053053,0.18576435331307503,0.1862829939414547,0.1867084664598982,0.1872219637227965,0.18782657924799284,0.1884270631656504,0.1890216462709577,0.19003919905534872,0.19062622010133884,0.1913361986474294,0.19249833567506452,0.19351951599495057,0.19484539300779338,0.19528426461403373,0.19619374083081972,0.19790724013433086,0.19925986167526044,0.20085490582606957,0.20232677739719587,0.2038573334101069,0.20514177521151875,0.20661479408784655,0.2083352511006581,0.20964083736902012,0.21090602325996793,0.21251993254674567,0.2144588087082627,0.21680446298297668,0.2194019337443291,0.222746765081336,0.22659757484421233,0.22982948296848912,0.23263846940728644,0.23600906464341131,0.23806306547458628,0.23883468422997559,0.23940022594203092,0.23966138127256148,0.23994240022004917,0.24017607616229114,0.24019085435735152,0.24022049125820177,0.24022049125820177,0.24023595262229047,0.24027712645890648,0.24030795951778594,0.24030795951778594,0.24020369709190498,0.24017607616229114,0.24007681602975023,0.23982056097116128,0.23962204535514414,0.2392560605366063,0.23866628453694955,0.23826331246800989,0.23796903822878956,0.23765299320685213,0.2372813353041086,0.23680306066747073,0.23654355980879546,0.23598972343923852,0.2354539559320128,0.23460789125499304,0.2342353528944398,0.2335448315188714,0.23292899220504948,0.23238495652680743,0.23201492142043595,0.23141214160498755,0.2310630228008863,0.2306391795970271,0.23030023067501715,0.2298895799288626,0.22960620062073195,0.22919110642550178,0.22889218818886115,0.22860910542479984,0.22830383521140507,0.2279197280943764,0.22765507205577293,0.22730146332239848,0.22699305218434396,0.2267114387132024,0.2260698175378849,0.22575605959298867,0.2254113385019053,0.22524297825943368,0.22495534616597407,0.22466584028431857,0.2240912215718462,0.22338012863766457,0.22279574792963355,0.2222957139178506,0.2213761573963556,0.22043577678798504,0.21984503643412215,0.2194019337443291,0.21846605658974824,0.2176252548697512,0.21680446298297668,0.21612328547677714,0.2151671228635944,0.21424386228740727,0.21336803928427944,0.21292968484029348,0.21237837926046982,0.21184904562394455,0.2113451838860583,0.21063952232005878,0.21035520588737422,0.20965425193642473,0.20886216398736976,0.20834900055870742,0.2078110203011712,0.2072333118456369,0.20671293715361286,0.20609960764475138,0.20582842434507773,0.205651080979406,0.20524895212194788,0.20498451107492327,0.20480483483482062,0.20462111778803221,0.2043044889944364,0.20414713472820822,0.204031720874111,0.20378425061575928,0.20362543767872035,0.20344039966052246,0.20314190544425903,0.20291892520023772,0.20290225542133034,0.20284220667850494,0.20267271391441227,0.20261241199590058,0.20244615666391969,0.2022599423757313,0.20215391687503975,0.20193662465247428,0.20174835932578505,0.2016528446735264,0.20162672479374716,0.2015080049925644,0.2013903200152916,0.20134058989120485,0.20125475785500252,0.2010039149096467,0.20085490582606957,0.20075824678340948,0.2005074396008769,0.2002557627542621,0.20007710374253604,0.19987523335493768,0.19964102162584152,0.19943560044732966,0.1992885036452398,0.19909363886018447,0.19887432453378515,0.19868217013357403,0.19840413413201835,0.19835271867157778,0.19789248133604675,0.19733458006096322,0.19656485324625173,0.19584783517366372,0.19517302877216847,0.19418481216336614,0.19303402037557021,0.19234102670280678,0.19138523173052818,0.1902237851006163,0.1892715704082173,0.18784931324049464,0.18698956721266485,0.18633242949725887,0.18543294520775366,0.18449863475121653,0.18378226622936816,0.18296634982935805,0.18221714452865512,0.1815834638726429,0.18088259430622622,0.18009162585017963,0.17948841694486373,0.17890264579886728,0.1782297037422213,0.17755603907278378,0.17684512849555709,0.17618962102491206,0.17584117859733633,0.17526685359166505,0.17480602129064687,0.1744165184332206,0.1740935247465063,0.173781436924764,0.17335157702947024,0.17310539858887622,0.17277697936437264,0.17238139361094956,0.17185414113637396,0.17147879890307768,0.17126519119256498,0.17080514235328298,0.17058453974637716,0.17020594902405373,0.1697427107236091,0.16942435223225313,0.1692370616392036,0.16894216689004346,0.16878612127780643,0.16867208409094353,0.1683483714510921,0.16813960597105718,0.16768408078321367,0.16742738914822852,0.16720293484632087,0.16708766591094237,0.1667863813042838,0.16649431110886928,0.1663327147979519,0.16600361922697382,0.165649387334071,0.16546720663109632,0.16520778505456424,0.16484294971111227,0.1645278493515382,0.16420878974637726,0.1640149044659367,0.16373790991616438,0.16354842032519673,0.1632701127679208,0.16311102234141744,0.16285555565704152,0.16264941604106142,0.16234435660369795,0.16202611639032244,0.16177696270456587,0.16133665264337255,0.16093533590801268,0.16064789585635628,0.1601883190174206,0.1598838779162134,0.15951125246679237,0.15906111918255333,0.15862432438901114,0.15825047031155287,0.15780308422523087,0.15722388760554634,0.15656211747457655,0.15586473515920923,0.15537336123965872,0.154817757314423,0.15431147764346598,0.15374658821675719,0.15319495320028453,0.15277797208477606,0.1522034885268045,0.1516979352734062,0.151195703920119,0.15070684030675088,0.15024899649936221,0.1497747682496141,0.1491373338658378,0.14870089379257923,0.14818596500811543,0.14770136941131307,0.1473969327809988,0.14703173935390212,0.1466309618775442,0.14618115870684184,0.1457771679329428,0.14546811982301328,0.1452506192553576,0.1450328694051614,0.14476890227764205,0.14462137257522012,0.14440173327282757,0.14426627987635815,0.14409710255502212,0.14404960976496445,0.14388199848350186,0.14373372550454205,0.14359294155179342,0.14355575044291707,0.14341956642752618,0.1433409424345436,0.14332551248428532,0.14330312598872713,0.14324848690788466,0.14321760410236664,0.14320510442029277,0.14319448961832754,0.1431910423376271,0.14318815152026176,0.14317874465110314,0.14316384084510092,0.14314962353155905,0.143133934097042,0.1431096588850546,0.14310434725897642,0.14306595553172025,0.14305183896279627,0.14304115854881405,0.1430401282684507,0.14300144879407647,0.14300144879407647,0.14300144879407647,0.14300917751977082,0.14300144879407647,0.14299541425855988,0.14299392517269638,0.14299541425855988,0.14300144879407647,0.14299541425855988,0.14299541425855988,0.14300917751977082,0.14300144879407647,0.14300144879407647,0.14300917751977082,0.1430401282684507,0.14304115854881405,0.14304115854881405,0.14305183896279627,0.14304115854881405,0.14304115854881405,0.14305183896279627,0.14306595553172025,0.14307280127571745,0.14307280127571745,0.14307280127571745,0.14305183896279627,0.14310434725897642,0.14312395587202098,0.143133934097042,0.1431348506622006,0.14313789534679353,0.14316039349950427,0.143175896503751,0.14318417207072687,0.14319448961832754,0.14320877344596816,0.14324274954340221,0.14324848690788466,0.14325276885400684,0.1432816870820552,0.14329879689472413,0.14330046530349988,0.14329879689472413,0.14329879689472413,0.14330182524127397,0.14330046530349988,0.14330046530349988,0.14329879689472413,0.14328945807434787,0.14328945807434787,0.14328945807434787,0.14328945807434787,0.14329879689472413,0.14330046530349988,0.14330046530349988,0.14330046530349988,0.14329879689472413,0.14329879689472413,0.14329879689472413,0.14329879689472413,0.14329879689472413,0.14329879689472413,0.14328945807434787,0.14328945807434787,0.1432816870820552,0.1432816870820552,0.14330046530349988,0.14330046530349988,0.14330182524127397,0.14330046530349988,0.14329879689472413,0.14329879689472413,0.14330046530349988,0.14330182524127397,0.14330442488510375,0.14330442488510375,0.14330442488510375,0.14330598449465526,0.1433174369434113,0.1433174369434113,0.14332551248428532,0.14332551248428532,0.14332551248428532,0.1433332751825817,0.1433332751825817,0.14335985068453216,0.14337553400293362,0.14337911648580703,0.14340384971467668,0.14341956642752618,0.14344374074419053,0.14344837484803835,0.1434615277960229,0.14347650968839648,0.1434964559595709,0.14353216545515296,0.1435632806622391,0.14357811592665548,0.14358649210207675,0.14359986641313618,0.1436229128704915,0.14368783580981082,0.14371690796090236,0.14374747438781904,0.14375321182763262,0.1437863212692588,0.14385740589266366,0.14388199848350186,0.14391848421933615,0.14392241438704206,0.14394965455274034,0.14396458239337342,0.14404960976496445,0.14408714112242654,0.14411116073289418,0.14415338174725734,0.14420979577463858,0.14426627987635815,0.14432046293932427,0.14435028920562032,0.1443980387667117,0.14445768741830095,0.1445494518778085,0.14462137257522012,0.14466220745134545,0.14473023339392732,0.1448738095102752,0.14500970931361706,0.14514985886047882,0.1452506192553576,0.14546811982301328,0.14563918843974477,0.14580236507452526,0.14593304120461636,0.14619350344288995,0.14642940944292657,0.14661140496755126,0.14685131057627432,0.14702149186200045,0.1471686793366253,0.14728359867257876,0.14737939484900892,0.1474172483984748,0.14750828935849009,0.14754071746721478,0.14758926544037979,0.14765439763825888,0.1476626926276408,0.147678280598965,0.147678280598965,0.1476626926276408,0.14765439763825888,0.14760750193924813,0.14759471751906408,0.14755952556671614,0.14750046334818018,0.14744465217666738,0.1473335126477225,0.1471686793366253,0.14702680401110452,0.14690470190795113,0.1467632717597882,0.1466309618775442,0.14657655859489852,0.14649632234912338,0.14642940944292657,0.14633918920700087,0.14631890607891584,0.14631510704156253,0.14626966764633653,0.1462276880407452,0.14622310444916664,0.14621618386408888,0.1462035612353998,0.14619350344288995,0.14617162017825158,0.14616022220047437,0.1461409010553788,0.14613834291503985,0.14613834291503985,0.14613541079369025,0.14613541079369025,0.14613541079369025,0.14609204180292612,0.14613541079369025,0.14613834291503985,0.1461409010553788,0.1461409010553788,0.14613834291503985,0.14613834291503985,0.14613834291503985,0.14614391015889658,0.14616426217477765,0.14619350344288995,0.14623773424161016,0.14631597257593643,0.14646565144950852,0.1465420438856762,0.14682693419429693,0.14697052454259452,0.14717098878762844,0.14744622325829415,0.1478065782662169,0.1480492946979904,0.14848849431721817,0.14891170138204451,0.1497909437722852,0.15096910012890474,0.15264417374046568,0.15518809276095172,0.15922986986451557,0.1656067414809479,0.17856528612858863,0.22408700830422218,0.7873522934909781,1.070453907634677,1.2225546856933651,1.3278342087994979,1.4035325447900169,1.448228341753649,1.497618724962904,1.5325135950909519,1.5575263410921387,1.5771173511614731,1.585057433397651,1.599146729740667,1.6103764171568973,1.6221224514580128,1.6266679815624916,1.6366016356255075,1.641808218411842,1.644735977030992,1.6497532637943433,1.6530252907507559,1.6550714933486916,1.6589898429647572,1.660547162512009,1.6613934393622878,1.6629161557583414,1.6656059860932595,1.6661784400417772,1.6670278326278996,1.6697934681330766,1.6707370952295446,1.672117169292327,1.672117169292327,1.672117169292327,1.672117169292327,1.672117169292327)
minHPD=c(0.009650664923109835, 0.03849245162369849,0.03849245162369849,0.03849245162369849,0.03849245162369849,0.03849245162369849,0.03849245162369849,0.03849245162369849,0.03849245162369849,0.03849245162369849,0.03849245162369849,0.03849245162369849,0.03849245162369849,0.03849245162369849,0.03849245162369849,0.03849245162369849,0.03849245162369849,0.03849245162369849,0.03849245162369849,0.03849245162369849,0.03849245162369849,0.03998473449037358,0.03998473449037358,0.03849245162369849,0.039946210643679585,0.039946210643679585,0.03998473449037358,0.039946210643679585,0.040504533077003524,0.039946210643679585,0.039946210643679585,0.039946210643679585,0.039946210643679585,0.04339716265229645,0.039946210643679585,0.039946210643679585,0.03849245162369849,0.039946210643679585,0.039946210643679585,0.03998473449037358,0.039946210643679585,0.03558995276115914,0.034624253175268814,0.035189928982429494,0.02933738969783518,0.0375013203235344,0.039946210643679585,0.045658355624049525,0.048137735952949554,0.048785663643522215,0.0488542417745666,0.05053970655243528,0.0488542417745666,0.0499970936867843,0.04862661580853836,0.048785663643522215,0.05025246092468276,0.05053970655243528,0.05053970655243528,0.05053970655243528,0.05053970655243528,0.050463948952250516,0.05053970655243528,0.05053970655243528,0.05053970655243528,0.05053970655243528,0.05053970655243528,0.051372466412282845,0.05145815721721577,0.05145815721721577,0.04996840292362896,0.0499970936867843,0.05037904722130163,0.05053970655243528,0.05053970655243528,0.05053970655243528,0.05053970655243528,0.05053970655243528,0.050463948952250516,0.050463948952250516,0.050463948952250516,0.05053970655243528,0.05053970655243528,0.05053970655243528,0.05053970655243528,0.05053970655243528,0.05053970655243528,0.05053970655243528,0.05053970655243528,0.05053970655243528,0.05053970655243528,0.05053970655243528,0.05053970655243528,0.05053970655243528,0.05053970655243528,0.05053970655243528,0.05053970655243528,0.05053970655243528,0.05053970655243528,0.05053970655243528,0.05053970655243528,0.05053970655243528,0.05053970655243528,0.05053970655243528,0.05053970655243528,0.05053970655243528,0.05053970655243528,0.05053970655243528,0.05053970655243528,0.05053970655243528,0.05053970655243528,0.05053970655243528,0.05053970655243528,0.05053970655243528,0.05053970655243528,0.05053970655243528,0.05056360007018888,0.05053970655243528,0.05053970655243528,0.05053970655243528,0.05053970655243528,0.05053970655243528,0.05053970655243528,0.05053970655243528,0.05053970655243528,0.050463948952250516,0.050463948952250516,0.050463948952250516,0.050463948952250516,0.050463948952250516,0.050463948952250516,0.05053970655243528,0.05053970655243528,0.05053970655243528,0.05053970655243528,0.05053970655243528,0.05050920486821945,0.050463948952250516,0.05037904722130163,0.05037904722130163,0.051372466412282845,0.051372466412282845,0.05145815721721577,0.05145815721721577,0.05145815721721577,0.05148435696385217,0.05148435696385217,0.05148435696385217,0.05148435696385217,0.05148435696385217,0.05148435696385217,0.05148435696385217,0.051372466412282845,0.051514524021973006,0.05145815721721577,0.05050920486821945,0.05053970655243528,0.05050920486821945,0.05050920486821945,0.05053970655243528,0.050463948952250516,0.05050920486821945,0.05050920486821945,0.05037904722130163,0.050463948952250516,0.05037904722130163,0.050129719537047555,0.04996840292362896,0.04991688031089691,0.04886652867891524,0.0488542417745666,0.050463948952250516,0.051372466412282845,0.053246125761124544,0.05288590608680624,0.052823472016490076,0.05284837460070892,0.052823472016490076,0.052823472016490076,0.05233548198308948,0.051514524021973006,0.051372466412282845,0.051372466412282845,0.05053970655243528,0.05053970655243528,0.053293536603909265,0.05303172839473878,0.05298443622885561,0.05298443622885561,0.052823472016490076,0.052823472016490076,0.052823472016490076,0.05509612147952402,0.051372466412282845,0.052823472016490076,0.052823472016490076,0.05547889160116757,0.05547889160116757,0.05547889160116757,0.055265621234602484,0.053246125761124544,0.052823472016490076,0.052823472016490076,0.05145815721721577,0.052823472016490076,0.05151541781511638,0.0513797250007226,0.050463948952250516,0.05547889160116757,0.05513820351074558,0.05574405005381285,0.05574405005381285,0.05547889160116757,0.05574405005381285,0.05529701772270924,0.05547889160116757,0.053246125761124544,0.055918065498786224,0.05574405005381285,0.05547889160116757,0.05433839337287962,0.051937394242891954,0.05233548198308948,0.05547889160116757,0.05547889160116757,0.05547889160116757,0.05795875377028398,0.057437610778678136,0.05748339506958108,0.05848364893855177,0.05547889160116757,0.05661378648997951,0.05756251818159406,0.057437610778678136,0.05731149928340735,0.057031658537858874,0.05555332414368573,0.05549731502061013,0.05574405005381285,0.05549731502061013,0.05529701772270924,0.05574405005381285,0.05547889160116757,0.05574405005381285,0.05547889160116757,0.05529701772270924,0.05756251818159406,0.055896456861884936,0.05529701772270924,0.05848364893855177,0.057437610778678136,0.057602638961535474,0.05848364893855177,0.05848364893855177,0.05795875377028398,0.056701966200937474,0.05848364893855177,0.058504264766061846,0.05848364893855177,0.057602638961535474,0.06117790168736093,0.06117790168736093,0.059017442838650985,0.05848364893855177,0.05848364893855177,0.05811674640898082,0.05848364893855177,0.058568769485271496,0.06317872313838957,0.06331686553263406,0.06117790168736093,0.061114212115719116,0.06317872313838957,0.06423840295112769,0.06331686553263406,0.06350677647278218,0.06166687108019319,0.06328970630925357,0.06387293995735856,0.06320554701063569,0.06320554701063569,0.06467931031786854,0.06467931031786854,0.06469069476374223,0.06462260044339996,0.06639128354229502,0.0657933002129423,0.06498369094972488,0.06726673097444245,0.06726673097444245,0.06675182831711926,0.06798233840616455,0.06675182831711926,0.06826085369566934,0.07087835009536962,0.07013724296627435,0.07005608947767515,0.07156438526231308,0.07118346720653611,0.07087835009536962,0.07152579650680634,0.07169722593487513,0.07133741193763952,0.073101452504596,0.07254947075784318,0.07739686851929257,0.07739686851929257,0.07739686851929257,0.07739686851929257,0.07782754581618123,0.07823629656348774,0.07739686851929257,0.07906297020676946,0.07867492346220706,0.08286545435685126,0.08321720705154889,0.08321720705154889,0.08458948584585974,0.08461705500628029,0.08577119526998508,0.08574841009863912,0.08582666686400384,0.08611617775260959,0.08574841009863912,0.08574841009863912,0.08790598933433327,0.08790598933433327,0.08790598933433327,0.08792212620327221,0.08728501861543651,0.08790598933433327,0.08790598933433327,0.0880081040582529,0.08790598933433327,0.08790598933433327,0.08790598933433327,0.0881737291423191,0.0880081040582529,0.08856983962881014,0.0881737291423191,0.08790598933433327,0.08790598933433327,0.08728501861543651,0.0868182369713827,0.0868182369713827,0.08615694477909633,0.08832372821650626,0.09029947588183554,0.09130975894632344,0.09070118133888178,0.08990047458495902,0.08981094935285158,0.08868737391338648,0.09197235293222776,0.09228522687958843,0.09194294839801946,0.09228522687958843,0.09232956812831383,0.09228522687958843,0.09393054199048476,0.09104439639711254,0.09104439639711254,0.08731474190924356,0.09210443465105725,0.08683891272837041,0.09402143075909038,0.09402143075909038,0.09465631167278633,0.10358625835942196,0.11550157478968723,0.11683017903754038,0.12023003017076793,0.12270126292453676,0.12251074439312978,0.12270126292453676,0.12423833891148503,0.12359792924782988,0.12423833891148503,0.12423833891148503,0.12464637758650624,0.12423833891148503,0.12464637758650624,0.12423833891148503,0.12518802338656826,0.12270126292453676,0.12270126292453676,0.12737510029608365,0.12550449860756951,0.12710294310018524,0.12737510029608365,0.12518802338656826,0.12550449860756951,0.12737510029608365,0.12737510029608365,0.12550449860756951,0.1188392441627576,0.1261062740488592,0.1261062740488592,0.12164783885834929,0.12270126292453676,0.12304760039201049,0.11914486077944184,0.1226098291685737,0.12304760039201049,0.12315148721163569,0.12304760039201049,0.11809990741171329,0.11809990741171329,0.11809990741171329,0.11637837942377083,0.1188392441627576,0.12027762291997798,0.11809990741171329,0.11621582675117671,0.11740087504080125,0.11821008458217869,0.11621582675117671,0.11809990741171329,0.1188392441627576,0.1188392441627576,0.1188392441627576,0.1226098291685737,0.1226098291685737,0.1226098291685737,0.1226098291685737,0.11719823567890371,0.11621582675117671,0.11696656303456243,0.116763797314593,0.11621582675117671,0.11660173675455839,0.11809990741171329,0.11621582675117671,0.11660173675455839,0.1156676687027065,0.1156676687027065,0.11650732112877035,0.11598504056949065,0.1156676687027065,0.1156676687027065,0.11540574587961312,0.11591301672637015,0.11474970897292512,0.11621582675117671,0.11540574587961312,0.11591301672637015,0.11650732112877035,0.11637837942377083,0.11540574587961312,0.11652568212812948,0.11713418482499639,0.11591301672637015,0.11621582675117671,0.11669367221132396,0.116763797314593,0.11719823567890371,0.11740087504080125,0.11555036394652977,0.1156676687027065,0.11591301672637015,0.11637837942377083,0.11650732112877035,0.11669367221132396,0.11688668194809462,0.11719823567890371,0.11719823567890371,0.11719823567890371,0.11713418482499639,0.11719823567890371,0.11713418482499639,0.11713418482499639,0.11719823567890371,0.11719823567890371,0.11713418482499639,0.11713418482499639,0.11650732112877035,0.11719823567890371,0.11719823567890371,0.11719823567890371,0.11637837942377083,0.11637837942377083,0.115318970790731,0.11540574587961312,0.115318970790731,0.115318970790731,0.115318970790731,0.115318970790731,0.115318970790731,0.11570522924620573,0.11570522924620573,0.11570522924620573,0.11591301672637015,0.11570522924620573,0.11591301672637015,0.11540574587961312,0.11540574587961312,0.115318970790731,0.11540574587961312,0.11570522924620573,0.11591301672637015,0.11555036394652977,0.11591301672637015,0.11540574587961312,0.11564744925839449,0.11343738741527519,0.11008506474548822,0.11058199200374971,0.11058199200374971,0.11196622394239553,0.11305885359978678,0.11419518557103452,0.11401705612111307,0.11020988087960573,0.11008506474548822,0.10994243963931215,0.11094110310269818,0.11024935337601637,0.11024935337601637,0.11094110310269818,0.10419499782042828,0.10527330283524255,0.10624406384910907,0.1076252142300959,0.10544839766255379,0.10664350435874462,0.10588896289367437,0.10440149458433787,0.10480124099834437,0.10588896289367437,0.10617468004790079,0.10588896289367437,0.10606896141231477,0.10581403498906926,0.10622485828904368,0.10423602498966558,0.10378329677727767,0.10405870766210265,0.10423602498966558,0.10419499782042828,0.10405870766210265,0.10419499782042828,0.10419499782042828,0.10378329677727767,0.10405870766210265,0.10405870766210265,0.10419499782042828,0.10419499782042828,0.10319029612679893,0.10405870766210265,0.10419499782042828,0.10405870766210265,0.10419499782042828,0.10419499782042828,0.10423602498966558,0.10378329677727767,0.10405870766210265,0.10378329677727767,0.10378329677727767,0.10405870766210265,0.10405870766210265,0.10378329677727767,0.10378329677727767,0.10378329677727767,0.10378329677727767,0.10405870766210265,0.10382889685974038,0.10019508628872809,0.10019508628872809,0.10019508628872809,0.10019508628872809,0.10022270776913818,0.09666771027226873,0.09666771027226873,0.09666771027226873,0.09666771027226873,0.09666771027226873,0.09639593394235602,0.0959613365175676,0.09639593394235602,0.09639593394235602,0.09666771027226873,0.09389261915660617,0.09437467163813577,0.09200141978183528,0.09032235586442744,0.09110783673801527,0.09110783673801527,0.08702781743504527,0.08777209644619308,0.08903282905983541,0.08532130166739879,0.0854909337920369,0.08532130166739879,0.08554477318203654,0.08532130166739879,0.08026371743291721,0.08212475365127853,0.08170637941585004,0.07711710510396459,0.07466529895055962,0.07696355489446438,0.07696355489446438,0.07699945202485745,0.07696355489446438,0.07507333713971821,0.07039206668881556,0.07380691959779767,0.07500781509504154,0.07163420280984896,0.07561531702682371,0.07500781509504154,0.07500781509504154,0.07699945202485745,0.07475375720558883,0.07582396515705292,0.07696355489446438,0.07703955731069488,0.07711710510396459,0.07959717096658317,0.08048750565012582,0.07969466811266558,0.08026371743291721,0.08048750565012582,0.08048750565012582,0.0805621961072515,0.08048750565012582,0.08129979068095206,0.08129979068095206,0.08129979068095206,0.08129979068095206,0.08129979068095206,0.0813406346170861,0.0813406346170861,0.08145489508789036,0.0813406346170861,0.08243265162199814,0.08212475365127853,0.08229054244539158,0.08243265162199814,0.08249301743245636,0.08243265162199814,0.08229054244539158,0.08243265162199814,0.08243265162199814,0.08237180594828886,0.08237180594828886,0.08243265162199814,0.08036864388350855,0.08036864388350855,0.08036864388350855,0.08050857410338308,0.08048750565012582,0.0805621961072515,0.0805621961072515,0.0805621961072515,0.0813406346170861,0.0813406346170861,0.08145328924452801,0.08145328924452801,0.0813406346170861,0.0813406346170861,0.08145328924452801,0.08212475365127853,0.08212475365127853,0.08212475365127853,0.08543724239259447,0.08237180594828886,0.08243265162199814,0.08237180594828886,0.08248062387988564,0.08248062387988564,0.08543724239259447,0.08543724239259447,0.08543724239259447,0.08545969958775404,0.08543724239259447,0.08237180594828886,0.08243265162199814,0.08389723574921214,0.08389723574921214,0.08407868455444684,0.0842926088203725,0.0842926088203725,0.0842926088203725,0.0842926088203725,0.08419871342075166,0.0842926088203725,0.0842926088203725,0.0842926088203725,0.08431169762789077,0.08431169762789077,0.08419871342075166,0.0842926088203725,0.0842926088203725,0.0842926088203725,0.0842926088203725,0.0842926088203725,0.08431169762789077,0.08431169762789077,0.08431169762789077,0.08431169762789077,0.08431169762789077,0.08431169762789077,0.08431169762789077,0.0842926088203725,0.08431169762789077,0.0842926088203725,0.08431169762789077,0.08431169762789077,0.08431169762789077,0.08431169762789077,0.08431169762789077,0.08431169762789077,0.0842926088203725,0.0842926088203725,0.0842926088203725,0.0842926088203725,0.0842926088203725,0.0842926088203725,0.0842926088203725,0.08431169762789077,0.0842926088203725,0.0842926088203725,0.0842926088203725,0.08431169762789077,0.08431169762789077,0.0842926088203725,0.08431169762789077,0.08431169762789077,0.08431169762789077,0.08431169762789077,0.08431169762789077,0.08439494208524045,0.08439494208524045,0.08431169762789077,0.08431169762789077,0.08431169762789077,0.08431169762789077,0.08439494208524045,0.08439494208524045,0.08439494208524045,0.08439494208524045,0.08431169762789077,0.0842926088203725,0.08419871342075166,0.0842926088203725,0.08545969958775404,0.08696212660340048,0.08720297567388849,0.08746887609913655,0.08746887609913655,0.08696212660340048,0.08746887609913655,0.08696212660340048,0.08696212660340048,0.08560997541358663,0.08560997541358663,0.08661889989731164,0.08696212660340048,0.08696212660340048,0.08696212660340048,0.08675621861724499,0.08573933116451814,0.0857183315923381,0.08560997541358663,0.08565276025260546,0.08560997541358663,0.08560997541358663,0.08545969958775404,0.08560997541358663,0.08565276025260546,0.08545969958775404,0.08560997541358663,0.08565276025260546,0.08560997541358663,0.08545969958775404,0.08545969958775404,0.08243265162199814,0.08243265162199814,0.0813406346170861,0.0805621961072515,0.0813406346170861,0.08036864388350855,0.08036864388350855,0.08050857410338308,0.0813406346170861,0.08036864388350855,0.08036864388350855,0.07981386546479882,0.07975025443006928,0.07823047744485052,0.07975025443006928,0.07975025443006928,0.08036864388350855,0.08036864388350855,0.08036864388350855,0.08050857410338308,0.0813406346170861,0.0813406346170861,0.08036864388350855,0.07975025443006928,0.08050857410338308,0.07934176577695391,0.08036864388350855,0.08036864388350855,0.08036864388350855,0.08036864388350855,0.0805621961072515,0.08050857410338308,0.08050857410338308,0.08050857410338308,0.08036864388350855,0.08036864388350855,0.08036864388350855,0.08050857410338308,0.08036864388350855,0.07902860870699321,0.08050857410338308,0.08050857410338308,0.08036864388350855,0.08036864388350855,0.07975025443006928,0.0805621961072515,0.08050857410338308,0.08050857410338308,0.08050857410338308,0.08050857410338308,0.08050857410338308,0.07975025443006928,0.07975025443006928,0.07925649105157803,0.07902860870699321,0.07902860870699321,0.07902860870699321,0.08050424673626119,0.07823047744485052,0.07450808038048379,0.07723884471938657,0.07723884471938657,0.06815988190448385,0.06733878995279902,0.06651528990233037,0.06378142661560217,0.026299145681090753,0.007128551390124349,0.004108460579460647,0.0011001776420339034,0.0011001776420339034,0.004108460579460647,0.006086030229607997,0.004108460579460647,0.004108460579460647,0.006086030229607997,0.0073707863932465515,0.009367495754637937,0.009367495754637937,0.026540920872113894,0.04099302697144303,0.08278323609833087,0.08319102347539288,0.07908952038718127,0.08278323609833087,0.08679360164190651,0.08887837207183166,0.0876306340555633,0.0876306340555633,0.08278323609833087,0.08887837207183166,0.09001203579432625,0.09001203579432625,0.09001203579432625,0.09001203579432625,0.09001203579432625,0.09001203579432625,0.10479976201501033,0.1048615860988245,0.1048615860988245,0.10479976201501033,0.10479976201501033,0.10147821798371094,0.10147821798371094,0.10147821798371094,0.10147821798371094,0.10126482388043566,0.10126482388043566,0.10019809770613614,0.10019809770613614,0.10019809770613614,0.10019809770613614,0.10019809770613614)
maxHPD=c(0.8479571704475546, 0.41253200471486556,0.41253200471486556,0.41253200471486556,0.41253200471486556,0.41253200471486556,0.41253200471486556,0.41253200471486556,0.41253200471486556,0.41253200471486556,0.41253200471486556,0.41253200471486556,0.41253200471486556,0.41253200471486556,0.41253200471486556,0.41253200471486556,0.41253200471486556,0.41253200471486556,0.41253200471486556,0.41253200471486556,0.41253200471486556,0.40928855070276327,0.40563183003785447,0.39763872790364224,0.39290041275954374,0.38958584480600966,0.38339049879330045,0.38051759716984884,0.37986691914442283,0.37789400192675837,0.3741993173158684,0.3702697889111576,0.3668014259499634,0.36517152938824327,0.35460330349670155,0.3458835435545777,0.33566452850617756,0.3237358456204015,0.3134891632331129,0.3029753980579426,0.28571271041951035,0.27144361767082503,0.25507279546956746,0.24316827030335592,0.21375960819122217,0.19817049814103693,0.18554527562881334,0.18222016838350188,0.18085357085001033,0.1790385094956306,0.17697745492957753,0.1772336403259731,0.17466465123741878,0.17495661018828695,0.1723206704483631,0.17134885890640827,0.1723206704483631,0.1723206704483631,0.1719297524333771,0.17168181870477323,0.17148278817986864,0.17124464770542408,0.1712071934914369,0.17095755156356077,0.17076445918165378,0.17069655357747743,0.17069655357747743,0.17148278817986864,0.17148278817986864,0.17124464770542408,0.16963988715956307,0.16963988715956307,0.16989711320588144,0.16988005812630125,0.16988005812630125,0.16985522647255108,0.16985522647255108,0.16985522647255108,0.16963988715956307,0.16963988715956307,0.16963988715956307,0.16963988715956307,0.16963988715956307,0.16963988715956307,0.1696380676300312,0.16957869182722182,0.16957869182722182,0.16957869182722182,0.16957869182722182,0.16957869182722182,0.16954743357082502,0.16954743357082502,0.16954743357082502,0.16954743357082502,0.16954743357082502,0.16954743357082502,0.16954743357082502,0.16954743357082502,0.16954743357082502,0.16954743357082502,0.16957869182722182,0.16955025309567787,0.16957869182722182,0.16957869182722182,0.16957869182722182,0.16957869182722182,0.16955025309567787,0.16957869182722182,0.16957869182722182,0.16957869182722182,0.16957869182722182,0.16957869182722182,0.16957869182722182,0.16955025309567787,0.16957869182722182,0.16957869182722182,0.16963988715956307,0.1696380676300312,0.1696380676300312,0.16963988715956307,0.1696380676300312,0.1696380676300312,0.16963988715956307,0.16963988715956307,0.16963988715956307,0.16963988715956307,0.16963988715956307,0.16963988715956307,0.16963988715956307,0.16963988715956307,0.16963988715956307,0.1697560538160009,0.16978037560491033,0.16988005812630125,0.16989711320588144,0.16989711320588144,0.16989711320588144,0.16989711320588144,0.16989711320588144,0.16989711320588144,0.17097867263772762,0.17099843901651776,0.17116940896479546,0.17116940896479546,0.17116940896479546,0.17124464770542408,0.17124464770542408,0.17124464770542408,0.17134885890640827,0.17148278817986864,0.17148278817986864,0.17148278817986864,0.17147506931739337,0.17168181870477323,0.17168181870477323,0.17086589788187148,0.17097867263772762,0.17116940896479546,0.17134885890640827,0.17148278817986864,0.17148278817986864,0.1716153920080955,0.17186330377336653,0.1719297524333771,0.1721567620634927,0.1723627118329031,0.1723627118329031,0.1723627118329031,0.1723627118329031,0.1716671688180181,0.17186330377336653,0.17386776502889836,0.1749646806811131,0.17699133817520332,0.17678082974888276,0.17687927297029582,0.17699133817520332,0.17717369223696428,0.17735433474666376,0.1772336403259731,0.17697745492957753,0.17699133817520332,0.17744336911634065,0.17697745492957753,0.17724375654616642,0.1804007534967168,0.1804007534967168,0.18039692603640284,0.18049574568104446,0.18045000243629497,0.18085357085001033,0.1814254029119137,0.18401118484085838,0.18049574568104446,0.18209210059429345,0.18209210059429345,0.1846915641747391,0.18499119063395894,0.18508750434218452,0.18528397899451318,0.18401118484085838,0.18413937027690286,0.18496347933744134,0.18496347933744134,0.18694067447544735,0.18695878529666446,0.1872360409977167,0.18695878529666446,0.1929325763295248,0.19300441082894532,0.19442357483963857,0.19518359840898974,0.19539196496849173,0.19672547536185456,0.19710666818646114,0.1978957664407186,0.1984722119327457,0.20186646700588226,0.2030690318697223,0.20403690088386925,0.20462069159175325,0.2032578521062108,0.2047949312985826,0.20874153980396673,0.20889137918579964,0.20950767860099628,0.21225481363634255,0.2119517978691511,0.21225481363634255,0.2135028063800206,0.21083983886716628,0.21225481363634255,0.2135028063800206,0.2135028063800206,0.2135028063800206,0.2135028063800206,0.21225481363634255,0.2127792858753989,0.21348768340532154,0.2135028063800206,0.21437466203615582,0.21576240597711008,0.21563986078880243,0.2167789969385538,0.216887061418545,0.21762299051633469,0.22087017407815004,0.21958655964658305,0.21958655964658305,0.22359565622614508,0.2232601040779052,0.22359565622614508,0.22517179160617073,0.22573168847212055,0.22615905085273408,0.22615905085273408,0.22901433105937233,0.22965617768099428,0.2306446337676601,0.23091635852187303,0.23524306114669666,0.23592498276698043,0.23524306114669666,0.2357444809237578,0.23707006014174142,0.2388214636817863,0.24072165186079775,0.2419372518132935,0.24748815990582443,0.24932588979718667,0.24904565046347385,0.250146210312311,0.25367623906478914,0.2553707278614662,0.2565933789490245,0.25797599930681603,0.25824520887544267,0.2614923628280265,0.26346676798714475,0.26418398812557425,0.265050407566786,0.2676713188517276,0.26853893280850927,0.2699554618022018,0.2712803343932119,0.27349937484336545,0.2734596069911544,0.27349937484336545,0.2763335025878575,0.276508930314973,0.2764587928522845,0.27833856191964496,0.2782347925277877,0.2801631437311064,0.2835757943101303,0.2835757943101303,0.2845363128090012,0.28704613434575676,0.28704613434575676,0.28726998638886486,0.28868824246020097,0.2892594596781222,0.2892594596781222,0.2915591175582583,0.2915591175582583,0.29677668892109654,0.2966360027015513,0.29674955465251707,0.2965146120365406,0.2970355154329525,0.29727088890754494,0.29677668892109654,0.2984743345982015,0.2984743345982015,0.30286111575046215,0.3029648974794262,0.30286111575046215,0.3038487076755935,0.30333522801578,0.30464908216662306,0.3048499039740424,0.30481291451393316,0.30501576965041804,0.30489818174062056,0.30501576965041804,0.3074745929561737,0.3074745929561737,0.30755775904589283,0.30778264500166047,0.30755775904589283,0.30811195189286034,0.3080692977613487,0.30811195189286034,0.30811195189286034,0.30830445466302886,0.3085466152215673,0.3092747664098261,0.3092747664098261,0.3100550549174335,0.3100379712894271,0.3100379712894271,0.3102510789771406,0.3100550549174335,0.3100379712894271,0.3109010926442859,0.3110567068931466,0.3149074545565479,0.3174619804861496,0.3192497487977341,0.3192497487977341,0.3192497487977341,0.32100256291183143,0.32100256291183143,0.326840769644383,0.32983286644440274,0.332624751000297,0.3351052433326617,0.3379146521847277,0.3407305186046011,0.3449467288028675,0.34488368562046545,0.35233106827183397,0.35641099703743323,0.3709302225642772,0.37749826829523986,0.40393406340094706,0.4299457064067212,0.46204500619071254,0.49191230678909575,0.520808889009354,0.5368219299570091,0.5432720983331123,0.5438138452437463,0.5432720983331123,0.5432720983331123,0.5470003379143608,0.5470003379143608,0.5470003379143608,0.5470003379143608,0.5470003379143608,0.5463700471340659,0.5470003379143608,0.5469088263850508,0.5470003379143608,0.5438138452437463,0.5432720983331123,0.5438138452437463,0.5403265249420705,0.5368219299570091,0.5321520932411972,0.5238341378128096,0.520808889009354,0.5196843237534422,0.5147660932573107,0.5059875563440844,0.4956489087178409,0.4953714038740088,0.4899216087640141,0.4793374026142436,0.47375266389283194,0.47035166835786213,0.46204500619071254,0.46092464431871316,0.4593685434708783,0.4572931588892433,0.45463756408651385,0.44623145129677055,0.4432897931176521,0.4391198327745487,0.43292072160900036,0.4291615192003029,0.4291615192003029,0.42500115919278086,0.41988839508651965,0.4181303192564929,0.4181303192564929,0.41448083066465374,0.41448083066465374,0.41448083066465374,0.4131735302566772,0.41275207693733434,0.41482954255325316,0.41448083066465374,0.4136735839154468,0.41275207693733434,0.4056173968843894,0.40038562905616915,0.3972119346199239,0.3947176926009813,0.3900778215496016,0.3864705062830443,0.3855928094710342,0.38134872072452974,0.3759265711576461,0.37113061088518734,0.36908863619939697,0.368231872233086,0.36514367812448006,0.36246214001147264,0.35868572797080245,0.3568620566786331,0.3555593439897758,0.35353101990837854,0.35353101990837854,0.35103317664833894,0.3496708525410474,0.34897749455454946,0.34813192089988476,0.3450407389740166,0.3448946290061575,0.3450407389740166,0.3434828268957575,0.3427938929776702,0.3427938929776702,0.3427938929776702,0.3427938929776702,0.3427938929776702,0.34059568303903026,0.34059568303903026,0.34049242377709177,0.34059568303903026,0.34056694272680904,0.34059568303903026,0.34059568303903026,0.34059568303903026,0.34049242377709177,0.34049242377709177,0.34049242377709177,0.34059568303903026,0.34059568303903026,0.34059568303903026,0.34059568303903026,0.34059568303903026,0.34049242377709177,0.34049242377709177,0.33968966043578197,0.3404484661449745,0.3404484661449745,0.3404484661449745,0.3394369583278953,0.3394369583278953,0.33813107335767967,0.3379146521847277,0.33813107335767967,0.3379146521847277,0.33813107335767967,0.33813107335767967,0.3379146521847277,0.3379146521847277,0.3379146521847277,0.3379146521847277,0.3379146521847277,0.3379146521847277,0.3379146521847277,0.3379146521847277,0.3379146521847277,0.3379146521847277,0.3379146521847277,0.3379146521847277,0.33746260672295153,0.3365414898266583,0.3367260986052652,0.3365414898266583,0.3365080542226559,0.3339298978624761,0.32991374975947135,0.3295377156735025,0.328632657632208,0.3292708321422978,0.32906704981328994,0.3295377156735025,0.328632657632208,0.3242192396328535,0.3225846165836499,0.3211335472406931,0.3209380360961915,0.3191284209022585,0.31857966251275277,0.31857966251275277,0.310987889136259,0.310987889136259,0.310987889136259,0.310987889136259,0.30778264500166047,0.30778264500166047,0.30653923024582497,0.30385724290777405,0.30393222579027745,0.30464908216662306,0.30464908216662306,0.3040666655269889,0.30385724290777405,0.30337510955572167,0.30337510955572167,0.3009829228451135,0.30024039474307757,0.3001220755636529,0.3001220755636529,0.29982506152802085,0.29974181235952474,0.29982506152802085,0.29918375716278905,0.2986879831161259,0.2986879831161259,0.29857941755783646,0.29857941755783646,0.2984743345982015,0.29720667915226834,0.29750862204625467,0.29750862204625467,0.2972961604350625,0.29720667915226834,0.2971521847540652,0.29677668892109654,0.29625474734566004,0.29635509246599634,0.29625474734566004,0.29625474734566004,0.29635509246599634,0.29635509246599634,0.2962067466048958,0.2962067466048958,0.2962067466048958,0.29635509246599634,0.29677668892109654,0.29677668892109654,0.29290087816926064,0.2929674310821849,0.29290087816926064,0.2929674310821849,0.29290087816926064,0.2892552352653054,0.2892552352653054,0.2893846071547508,0.2895159547505695,0.2893846071547508,0.2895159547505695,0.2892552352653054,0.2892552352653054,0.2892552352653054,0.2891958154062568,0.28665461652639945,0.2860153210072435,0.28356106393144814,0.2814024081786112,0.2814024081786112,0.28066106880702596,0.2767030371303013,0.2767030371303013,0.2767030371303013,0.2711464439490807,0.2711464439490807,0.2696545842643418,0.26949358850481203,0.2678575983381622,0.26181137180920905,0.2614939860571171,0.25926144329308587,0.25149146146482565,0.24656463101247317,0.2458472206290741,0.24296734641638099,0.2402465266392792,0.23819350852873453,0.2329775556792545,0.2241500754527952,0.2241500754527952,0.22248536521157403,0.216812414985976,0.21684264481305432,0.2140188052375229,0.2118809029280335,0.21205571304326468,0.20789384354576604,0.20772118936188533,0.2080003263740261,0.20724710119893228,0.20633687977995602,0.2078763005419784,0.2083777011869441,0.20633687977995602,0.2064775642360804,0.2064775642360804,0.20609192214888775,0.20568714809735264,0.20533154454275404,0.20568714809735264,0.20546563646631566,0.20546563646631566,0.20526186574716956,0.20526186574716956,0.20502950089480168,0.20502950089480168,0.20506234734934764,0.2048568406779363,0.20568714809735264,0.20506234734934764,0.20506234734934764,0.2048568406779363,0.2048568406779363,0.20467382906876566,0.20433192707050327,0.20433192707050327,0.20416967029057395,0.20397688482035736,0.20397688482035736,0.20392647851980614,0.20172420453142859,0.20172420453142859,0.20172420453142859,0.2016372102043635,0.20148731916243628,0.20148731916243628,0.20145198624052343,0.20145198624052343,0.20189071292523622,0.2016372102043635,0.20172420453142859,0.20172420453142859,0.20148731916243628,0.20148731916243628,0.20148731916243628,0.20197341676779393,0.20197341676779393,0.20189071292523622,0.20502950089480168,0.20189071292523622,0.2016372102043635,0.20148731916243628,0.20148731916243628,0.20145198624052343,0.20433192707050327,0.20425385519286163,0.20392647851980614,0.20392647851980614,0.20383652169714814,0.20052185749008178,0.20032066158161976,0.20172420453142859,0.20172420453142859,0.20172420453142859,0.20189071292523622,0.20189071292523622,0.20189071292523622,0.20189071292523622,0.20172420453142859,0.20172420453142859,0.20172420453142859,0.2016372102043635,0.2016372102043635,0.2016372102043635,0.20148731916243628,0.20148731916243628,0.20145198624052343,0.20142213455904104,0.20142213455904104,0.20142213455904104,0.20142213455904104,0.20142213455904104,0.20142213455904104,0.20142213455904104,0.20142213455904104,0.20142213455904104,0.20142213455904104,0.20142213455904104,0.20142213455904104,0.20142213455904104,0.20142213455904104,0.2014031039690754,0.20142213455904104,0.20142213455904104,0.20142213455904104,0.20142213455904104,0.20142213455904104,0.20148731916243628,0.20148731916243628,0.20148731916243628,0.20148731916243628,0.20148731916243628,0.20142213455904104,0.20142213455904104,0.20142213455904104,0.20142213455904104,0.20142213455904104,0.20142213455904104,0.20142213455904104,0.20142213455904104,0.20142213455904104,0.20142213455904104,0.2014031039690754,0.2014031039690754,0.20138401632391312,0.20142213455904104,0.20142213455904104,0.20138401632391312,0.20142213455904104,0.20142213455904104,0.20138401632391312,0.20142213455904104,0.20142213455904104,0.20142213455904104,0.2014031039690754,0.2014031039690754,0.20148731916243628,0.20148731916243628,0.20172420453142859,0.20324083552570102,0.2048568406779363,0.20506234734934764,0.20526186574716956,0.20526186574716956,0.2048568406779363,0.20546563646631566,0.20517326488695187,0.20517326488695187,0.20397688482035736,0.20397688482035736,0.20506234734934764,0.20565682826260115,0.20577343285667526,0.20577343285667526,0.20565682826260115,0.2048568406779363,0.2048568406779363,0.2048568406779363,0.20502950089480168,0.20517326488695187,0.20546563646631566,0.20577343285667526,0.2064775642360804,0.20724710119893228,0.20841373727891455,0.20972785928286936,0.2109312078921545,0.21163494424972024,0.21254957989776416,0.21385755860610903,0.21241068800531168,0.2140188052375229,0.2144910797206949,0.21526621923118117,0.21752452730588065,0.21759657924254727,0.21908735974295124,0.22172435866218188,0.22335406203656152,0.2229519519484534,0.22411476953219478,0.22411476953219478,0.22411476953219478,0.22318903085992076,0.22411476953219478,0.22411476953219478,0.22411476953219478,0.2237344742121314,0.2237344742121314,0.2237344742121314,0.2237344742121314,0.22335406203656152,0.22122676765198834,0.21933295122691226,0.21907617571815646,0.21759657924254727,0.21684264481305432,0.2166100108390913,0.2166100108390913,0.2166100108390913,0.2166100108390913,0.2166100108390913,0.2166100108390913,0.21684264481305432,0.21684264481305432,0.21684264481305432,0.21727240965339467,0.21759657924254727,0.21759657924254727,0.21727240965339467,0.21907617571815646,0.21933295122691226,0.21933295122691226,0.21933295122691226,0.21933295122691226,0.22047365808958466,0.22047365808958466,0.22060317268196866,0.22122676765198834,0.22172435866218188,0.22172435866218188,0.22172435866218188,0.22172435866218188,0.22179074736873972,0.22179074736873972,0.22366109298088246,0.22411476953219478,0.22832658621655919,0.22832658621655919,0.22994991558187755,0.23824241173377872,0.2430991562755089,0.24667200066213518,0.26036085048389357,0.27522280561950807,0.2966171428777918,0.29256469882239666,0.3062901675949139,0.3703860265723742,0.5924078936571779,0.8493835399741507,1.0919577776541214,1.339006324339787,1.6432671272878092,2.0803428498773218,2.530678014300992,2.967692126933995,3.3755372642215065,3.698440705021875,3.9111902458131715,4.020125012323133,4.136073999536294,4.162240969484906,4.193683983622284,4.216821533154023,4.233071262231895,4.253413930105205,4.2549248179813635,4.268663120738748,4.271685307420756,4.291886088569884,4.296507157891947,4.302590802080127,4.300556307750185,4.296507157891947,4.296507157891947,4.300556307750185,4.319934553272384,4.319934553272384,4.319934553272384,4.319934553272384,4.319934553272384,4.319934553272384,4.319934553272384,4.319934553272384,4.319934553272384,4.319934553272384,4.319934553272384,4.319934553272384,4.319934553272384,4.319934553272384,4.319934553272384,4.319934553272384)
#time=time[4:length(time)]
#rate=rate[4:length(rate)]
#minHPD=minHPD[4:length(minHPD)]
#maxHPD=maxHPD[4:length(maxHPD)]

plot(c(seq(-290,0,by=1),0),rep(2,length(c(seq(290,0,by=-1),0))), xlab="", ylab="Rates (events/Myr/lineage)", xlim=c(-270,-230), ylim=c(0,0.75), type="l", col="white",lwd="1",las="1",cex.axis="1",cex.main="1",cex.lab="1",bty="n", main="A", axes=F)
rect(-323.2,-0.02,-298.9,300, col="white", border=NA)
rect(-298.9,-0.02,-272.95,300, col="whitesmoke", border=NA)
rect(-272.95,-0.02,-259.1,300, col="white", border=NA)
rect(-259.1,-0.02,-251.9,300, col="whitesmoke", border=NA)
rect(-251.9,-0.02,-247.2,300, col="white", border=NA)
rect(-247.2,-0.02,-237,300, col="whitesmoke", border=NA)
rect(-237,-0.02,-201.3,300, col="white", border=NA)
rect(-201.3,-0.02,-174.1,300, col="whitesmoke", border=NA)
rect(-174.1,-0.02,-163.5,300, col="white", border=NA)
rect(-163.5,-0.02,-145,300, col="whitesmoke", border=NA)
rect(-145,-0.02,-100.5,300, col="white", border=NA)
rect(-100.5,-0.02,-66,300, col="whitesmoke", border=NA)
rect(-66,-0.02,-56,300, col="white", border=NA)
rect(-56,-0.02,-33.9,300, col="whitesmoke", border=NA)
rect(-33.9,-0.02,-23.03,300, col="white", border=NA)
rect(-23.03,-0.02,-5.33,300, col="whitesmoke", border=NA)
rect(-5.33,-0.02,-2.58,300, col="white", border=NA)
rect(-2.58,-0.02,0,300, col="whitesmoke", border=NA)

rect(-261.28,-3,-259.51,300, col=alpha('#ffaf03',0.2), border=NA)
rect(-234.5,-3,-232,300, col=alpha('#ffaf03',0.2), border=NA)
axis(side=1, seq(-280, -220, by=10), col="black",col.axis="black",las=1)
axis(side=2, seq(0, 0.75, by=0.25), col="black",col.axis="black",las=2)
abline(v=c(-251.902),col="red",lty="dashed",lwd="2")

legend("topleft", bty="n", c("Origination rate"),lwd="3",col=c("#4c4cec"), cex=1)

lines(time,time,type = 'n')
polygon(c(time, rev(time)), c(maxHPD, rev(minHPD)), col = alpha('#4c4cec',0.3), border = NA)
lines(time,rate, col = '#4c4cec', lwd=2)

add_geochrono(0, -0.15)


# Frequency of shift in speciation rate
mids=c(-0.15513742071881606, -0.46541226215644815,-0.7756871035940802,-1.0859619450317124,-1.3962367864693446,-1.7065116279069765,-2.0167864693446087,-2.327061310782241,-2.637336152219873,-2.9476109936575052,-3.2578858350951374,-3.568160676532769,-3.8784355179704013,-4.1887103594080335,-4.498985200845666,-4.809260042283298,-5.11953488372093,-5.429809725158562,-5.740084566596194,-6.0503594080338265,-6.360634249471459,-6.670909090909091,-6.981183932346723,-7.291458773784354,-7.6017336152219865,-7.912008456659619,-8.222283298097251,-8.532558139534883,-8.842832980972515,-9.153107822410147,-9.46338266384778,-9.773657505285412,-10.083932346723044,-10.394207188160676,-10.704482029598308,-11.01475687103594,-11.325031712473573,-11.635306553911205,-11.945581395348837,-12.25585623678647,-12.566131078224101,-12.876405919661734,-13.186680761099366,-13.496955602536998,-13.80723044397463,-14.117505285412262,-14.427780126849894,-14.738054968287525,-15.048329809725157,-15.35860465116279,-15.668879492600421,-15.979154334038054,-16.289429175475686,-16.599704016913318,-16.90997885835095,-17.220253699788582,-17.530528541226214,-17.840803382663847,-18.15107822410148,-18.46135306553911,-18.771627906976743,-19.081902748414375,-19.392177589852007,-19.70245243128964,-20.012727272727272,-20.323002114164904,-20.633276955602536,-20.94355179704017,-21.2538266384778,-21.564101479915433,-21.874376321353065,-22.184651162790697,-22.49492600422833,-22.80520084566596,-23.115475687103594,-23.425750528541226,-23.736025369978858,-24.04630021141649,-24.356575052854122,-24.666849894291754,-24.977124735729387,-25.28739957716702,-25.59767441860465,-25.907949260042283,-26.218224101479915,-26.528498942917548,-26.83877378435518,-27.149048625792812,-27.459323467230444,-27.769598308668076,-28.07987315010571,-28.39014799154334,-28.700422832980973,-29.010697674418605,-29.320972515856237,-29.631247357293866,-29.941522198731498,-30.25179704016913,-30.562071881606762,-30.872346723044394,-31.182621564482027,-31.49289640591966,-31.80317124735729,-32.11344608879492,-32.423720930232555,-32.73399577167019,-33.04427061310782,-33.35454545454545,-33.664820295983084,-33.975095137420716,-34.28536997885835,-34.59564482029598,-34.90591966173361,-35.216194503171245,-35.52646934460888,-35.83674418604651,-36.14701902748414,-36.457293868921774,-36.767568710359406,-37.07784355179704,-37.38811839323467,-37.6983932346723,-38.008668076109934,-38.31894291754757,-38.6292177589852,-38.93949260042283,-39.24976744186046,-39.560042283298095,-39.87031712473573,-40.18059196617336,-40.49086680761099,-40.801141649048624,-41.111416490486256,-41.42169133192389,-41.73196617336152,-42.04224101479915,-42.352515856236785,-42.66279069767442,-42.97306553911205,-43.28334038054968,-43.593615221987314,-43.903890063424946,-44.21416490486258,-44.52443974630021,-44.83471458773784,-45.144989429175475,-45.45526427061311,-45.76553911205074,-46.07581395348837,-46.386088794926,-46.696363636363635,-47.00663847780127,-47.3169133192389,-47.62718816067653,-47.937463002114164,-48.247737843551796,-48.55801268498943,-48.86828752642706,-49.17856236786469,-49.488837209302325,-49.79911205073996,-50.10938689217759,-50.41966173361522,-50.729936575052854,-51.040211416490486,-51.35048625792812,-51.66076109936575,-51.97103594080338,-52.281310782241015,-52.59158562367865,-52.90186046511628,-53.21213530655391,-53.52241014799154,-53.832684989429175,-54.14295983086681,-54.45323467230444,-54.76350951374207,-55.073784355179704,-55.384059196617336,-55.69433403805497,-56.0046088794926,-56.31488372093023,-56.625158562367865,-56.9354334038055,-57.24570824524313,-57.55598308668076,-57.866257928118394,-58.176532769556026,-58.48680761099366,-58.79708245243129,-59.10735729386892,-59.41763213530655,-59.72790697674418,-60.03818181818181,-60.348456659619444,-60.658731501057076,-60.96900634249471,-61.27928118393234,-61.58955602536997,-61.899830866807605,-62.21010570824524,-62.52038054968287,-62.8306553911205,-63.140930232558134,-63.451205073995766,-63.7614799154334,-64.07175475687103,-64.38202959830866,-64.6923044397463,-65.00257928118393,-65.31285412262156,-65.62312896405919,-65.93340380549682,-66.24367864693446,-66.55395348837209,-66.86422832980972,-67.17450317124735,-67.48477801268498,-67.79505285412262,-68.10532769556025,-68.41560253699788,-68.72587737843551,-69.03615221987314,-69.34642706131078,-69.65670190274841,-69.96697674418604,-70.27725158562367,-70.5875264270613,-70.89780126849894,-71.20807610993657,-71.5183509513742,-71.82862579281183,-72.13890063424947,-72.4491754756871,-72.75945031712473,-73.06972515856236,-73.38,-73.69027484143763,-74.00054968287526,-74.31082452431289,-74.62109936575052,-74.93137420718816,-75.24164904862579,-75.55192389006342,-75.86219873150105,-76.17247357293869,-76.48274841437632,-76.79302325581395,-77.10329809725158,-77.41357293868921,-77.72384778012685,-78.03412262156448,-78.34439746300211,-78.65467230443974,-78.96494714587737,-79.275221987315,-79.58549682875264,-79.89577167019027,-80.2060465116279,-80.51632135306554,-80.82659619450317,-81.1368710359408,-81.44714587737843,-81.75742071881606,-82.0676955602537,-82.37797040169133,-82.68824524312896,-82.9985200845666,-83.30879492600423,-83.61906976744186,-83.92934460887949,-84.23961945031712,-84.54989429175475,-84.86016913319239,-85.17044397463002,-85.48071881606765,-85.79099365750528,-86.10126849894291,-86.41154334038055,-86.72181818181818,-87.03209302325581,-87.34236786469344,-87.65264270613108,-87.96291754756871,-88.27319238900634,-88.58346723044397,-88.8937420718816,-89.20401691331924,-89.51429175475687,-89.8245665961945,-90.13484143763213,-90.44511627906977,-90.7553911205074,-91.06566596194503,-91.37594080338266,-91.6862156448203,-91.99649048625793,-92.30676532769556,-92.61704016913319,-92.92731501057082,-93.23758985200845,-93.54786469344609,-93.85813953488372,-94.16841437632135,-94.47868921775898,-94.78896405919662,-95.09923890063425,-95.40951374207188,-95.71978858350951,-96.03006342494714,-96.34033826638478,-96.65061310782241,-96.96088794926004,-97.27116279069767,-97.5814376321353,-97.89171247357294,-98.20198731501057,-98.5122621564482,-98.82253699788583,-99.13281183932347,-99.4430866807611,-99.75336152219873,-100.06363636363636,-100.373911205074,-100.68418604651163,-100.99446088794926,-101.30473572938689,-101.61501057082452,-101.92528541226216,-102.23556025369979,-102.54583509513742,-102.85610993657505,-103.16638477801268,-103.47665961945032,-103.78693446088795,-104.09720930232558,-104.40748414376321,-104.71775898520085,-105.02803382663848,-105.33830866807611,-105.64858350951374,-105.95885835095137,-106.269133192389,-106.57940803382664,-106.88968287526427,-107.1999577167019,-107.51023255813953,-107.82050739957717,-108.1307822410148,-108.44105708245243,-108.75133192389006,-109.0616067653277,-109.37188160676533,-109.68215644820296,-109.99243128964059,-110.30270613107822,-110.61298097251586,-110.92325581395349,-111.23353065539112,-111.54380549682875,-111.85408033826639,-112.16435517970402,-112.47463002114165,-112.78490486257928,-113.09517970401691,-113.40545454545455,-113.71572938689218,-114.02600422832981,-114.33627906976744,-114.64655391120507,-114.9568287526427,-115.26710359408034,-115.57737843551797,-115.8876532769556,-116.19792811839324,-116.50820295983087,-116.8184778012685,-117.12875264270613,-117.43902748414376,-117.7493023255814,-118.05957716701903,-118.36985200845666,-118.6801268498943,-118.99040169133191,-119.30067653276954,-119.61095137420718,-119.92122621564481,-120.23150105708244,-120.54177589852007,-120.8520507399577,-121.16232558139534,-121.47260042283297,-121.7828752642706,-122.09315010570823,-122.40342494714587,-122.7136997885835,-123.02397463002113,-123.33424947145876,-123.6445243128964,-123.95479915433403,-124.26507399577166,-124.57534883720929,-124.88562367864692,-125.19589852008455,-125.50617336152219,-125.81644820295982,-126.12672304439745,-126.43699788583508,-126.74727272727272,-127.05754756871035,-127.36782241014798,-127.67809725158561,-127.98837209302324,-128.2986469344609,-128.60892177589852,-128.91919661733615,-129.2294714587738,-129.53974630021142,-129.85002114164905,-130.16029598308668,-130.47057082452432,-130.78084566596195,-131.09112050739958,-131.4013953488372,-131.71167019027484,-132.02194503171248,-132.3322198731501,-132.64249471458774,-132.95276955602537,-133.263044397463,-133.57331923890064,-133.88359408033827,-134.1938689217759,-134.50414376321353,-134.81441860465117,-135.1246934460888,-135.43496828752643,-135.74524312896406,-136.0555179704017,-136.36579281183933,-136.67606765327696,-136.9863424947146,-137.29661733615222,-137.60689217758986,-137.9171670190275,-138.22744186046512,-138.53771670190275,-138.84799154334038,-139.15826638477802,-139.46854122621565,-139.77881606765328,-140.0890909090909,-140.39936575052855,-140.70964059196618,-141.0199154334038,-141.33019027484144,-141.64046511627907,-141.9507399577167,-142.26101479915434,-142.57128964059197,-142.8815644820296,-143.19183932346724,-143.50211416490487,-143.8123890063425,-144.12266384778013,-144.43293868921776,-144.7432135306554,-145.05348837209303,-145.36376321353066,-145.6740380549683,-145.98431289640592,-146.29458773784356,-146.6048625792812,-146.91513742071882,-147.22541226215645,-147.53568710359409,-147.84596194503172,-148.15623678646935,-148.46651162790698,-148.77678646934461,-149.08706131078225,-149.39733615221988,-149.7076109936575,-150.01788583509514,-150.32816067653278,-150.6384355179704,-150.94871035940804,-151.25898520084567,-151.5692600422833,-151.87953488372094,-152.18980972515857,-152.5000845665962,-152.81035940803383,-153.12063424947146,-153.4309090909091,-153.74118393234673,-154.05145877378436,-154.361733615222,-154.67200845665963,-154.98228329809726,-155.2925581395349,-155.60283298097252,-155.91310782241015,-156.2233826638478,-156.53365750528542,-156.84393234672305,-157.15420718816068,-157.46448202959832,-157.77475687103595,-158.08503171247358,-158.3953065539112,-158.70558139534884,-159.01585623678648,-159.3261310782241,-159.63640591966174,-159.94668076109937,-160.256955602537,-160.56723044397464,-160.87750528541227,-161.1877801268499,-161.49805496828753,-161.80832980972517,-162.1186046511628,-162.42887949260043,-162.73915433403806,-163.0494291754757,-163.35970401691333,-163.66997885835096,-163.9802536997886,-164.29052854122622,-164.60080338266386,-164.9110782241015,-165.22135306553912,-165.53162790697675,-165.84190274841438,-166.15217758985202,-166.46245243128965,-166.77272727272728,-167.0830021141649,-167.39327695560254,-167.70355179704018,-168.0138266384778,-168.32410147991544,-168.63437632135307,-168.9446511627907,-169.25492600422834,-169.56520084566597,-169.8754756871036,-170.18575052854123,-170.49602536997887,-170.8063002114165,-171.11657505285413,-171.42684989429176,-171.7371247357294,-172.04739957716703,-172.35767441860466,-172.6679492600423,-172.97822410147992,-173.28849894291756,-173.5987737843552,-173.90904862579282,-174.21932346723045,-174.52959830866808,-174.83987315010572,-175.15014799154335,-175.46042283298098,-175.7706976744186,-176.08097251585625,-176.39124735729388,-176.7015221987315,-177.01179704016914,-177.32207188160677,-177.6323467230444,-177.94262156448204,-178.25289640591967,-178.5631712473573,-178.87344608879494,-179.18372093023257,-179.4939957716702,-179.80427061310783,-180.11454545454546,-180.4248202959831,-180.73509513742073,-181.04536997885836,-181.355644820296,-181.66591966173362,-181.97619450317126,-182.2864693446089,-182.59674418604652,-182.90701902748415,-183.2172938689218,-183.52756871035942,-183.83784355179705,-184.14811839323468,-184.45839323467231,-184.76866807610995,-185.07894291754758,-185.3892177589852,-185.69949260042284,-186.00976744186048,-186.3200422832981,-186.63031712473574,-186.94059196617337,-187.250866807611,-187.56114164904864,-187.87141649048627,-188.1816913319239,-188.49196617336153,-188.80224101479916,-189.1125158562368,-189.42279069767443,-189.73306553911206,-190.0433403805497,-190.35361522198733,-190.66389006342496,-190.9741649048626,-191.28443974630022,-191.59471458773785,-191.9049894291755,-192.21526427061312,-192.52553911205075,-192.83581395348838,-193.14608879492602,-193.45636363636365,-193.76663847780128,-194.0769133192389,-194.38718816067654,-194.69746300211418,-195.0077378435518,-195.31801268498944,-195.62828752642707,-195.9385623678647,-196.24883720930234,-196.55911205073997,-196.8693868921776,-197.17966173361523,-197.48993657505287,-197.8002114164905,-198.11048625792813,-198.42076109936576,-198.7310359408034,-199.04131078224103,-199.35158562367866,-199.6618604651163,-199.97213530655392,-200.28241014799156,-200.5926849894292,-200.90295983086682,-201.21323467230445,-201.52350951374208,-201.83378435517972,-202.14405919661735,-202.45433403805498,-202.7646088794926,-203.07488372093025,-203.38515856236788,-203.6954334038055,-204.00570824524314,-204.31598308668077,-204.6262579281184,-204.93653276955604,-205.24680761099367,-205.5570824524313,-205.86735729386893,-206.17763213530657,-206.4879069767442,-206.79818181818183,-207.10845665961946,-207.4187315010571,-207.72900634249473,-208.03928118393236,-208.34955602537,-208.65983086680762,-208.97010570824526,-209.2803805496829,-209.59065539112052,-209.90093023255815,-210.21120507399579,-210.52147991543342,-210.83175475687105,-211.14202959830868,-211.4523044397463,-211.76257928118395,-212.07285412262158,-212.3831289640592,-212.69340380549684,-213.00367864693447,-213.3139534883721,-213.62422832980974,-213.93450317124737,-214.244778012685,-214.55505285412264,-214.86532769556027,-215.1756025369979,-215.48587737843553,-215.79615221987316,-216.1064270613108,-216.41670190274843,-216.72697674418606,-217.0372515856237,-217.34752642706133,-217.65780126849896,-217.9680761099366,-218.27835095137422,-218.58862579281185,-218.8989006342495,-219.20917547568712,-219.51945031712475,-219.82972515856238,-220.14000000000001,-220.45027484143765,-220.76054968287528,-221.0708245243129,-221.38109936575054,-221.69137420718818,-222.0016490486258,-222.31192389006344,-222.62219873150107,-222.9324735729387,-223.24274841437634,-223.55302325581397,-223.8632980972516,-224.17357293868923,-224.48384778012687,-224.7941226215645,-225.10439746300213,-225.41467230443976,-225.7249471458774,-226.03522198731503,-226.34549682875266,-226.6557716701903,-226.96604651162792,-227.27632135306555,-227.5865961945032,-227.89687103594082,-228.20714587737845,-228.51742071881608,-228.82769556025372,-229.13797040169135,-229.44824524312898,-229.7585200845666,-230.06879492600424,-230.37906976744188,-230.6893446088795,-230.99961945031714,-231.30989429175477,-231.6201691331924,-231.93044397463004,-232.24071881606767,-232.5509936575053,-232.86126849894293,-233.17154334038057,-233.4818181818182,-233.79209302325583,-234.10236786469346,-234.4126427061311,-234.72291754756873,-235.03319238900636,-235.343467230444,-235.65374207188162,-235.96401691331926,-236.2742917547569,-236.58456659619452,-236.89484143763215,-237.20511627906978,-237.51539112050742,-237.82566596194505,-238.13594080338265,-238.44621564482028,-238.75649048625792,-239.06676532769555,-239.37704016913318,-239.6873150105708,-239.99758985200845,-240.30786469344608,-240.6181395348837,-240.92841437632134,-241.23868921775897,-241.5489640591966,-241.85923890063424,-242.16951374207187,-242.4797885835095,-242.79006342494714,-243.10033826638477,-243.4106131078224,-243.72088794926003,-244.03116279069766,-244.3414376321353,-244.65171247357293,-244.96198731501056,-245.2722621564482,-245.58253699788582,-245.89281183932346,-246.2030866807611,-246.51336152219872,-246.82363636363635,-247.13391120507399,-247.44418604651162,-247.75446088794925,-248.06473572938688,-248.37501057082451,-248.68528541226215,-248.99556025369978,-249.3058350951374,-249.61610993657504,-249.92638477801268,-250.2366596194503,-250.54693446088794,-250.85720930232557,-251.1674841437632,-251.47775898520084,-251.78803382663847,-252.0983086680761,-252.40858350951373,-252.71885835095136,-253.029133192389,-253.33940803382663,-253.64968287526426,-253.9599577167019,-254.27023255813953,-254.58050739957716,-254.8907822410148,-255.20105708245242,-255.51133192389005,-255.8216067653277,-256.1318816067653,-256.442156448203,-256.7524312896406,-257.06270613107824,-257.37298097251585,-257.6832558139535,-257.9935306553911,-258.3038054968288,-258.6140803382664,-258.92435517970404,-259.23463002114164,-259.5449048625793,-259.8551797040169,-260.16545454545457,-260.47572938689217,-260.78600422832983,-261.09627906976743,-261.4065539112051,-261.7168287526427,-262.02710359408036,-262.33737843551796,-262.6476532769556,-262.9579281183932,-263.2682029598309,-263.5784778012685,-263.88875264270615,-264.19902748414376,-264.5093023255814,-264.819577167019,-265.1298520084567,-265.4401268498943,-265.75040169133194,-266.06067653276955,-266.3709513742072,-266.6812262156448,-266.9915010570825,-267.3017758985201,-267.61205073995774,-267.92232558139534,-268.232600422833,-268.5428752642706,-268.85315010570827,-269.16342494714587,-269.47369978858353,-269.78397463002113,-270.0942494714588,-270.4045243128964,-270.71479915433406,-271.02507399577166,-271.3353488372093,-271.6456236786469,-271.9558985200846,-272.2661733615222,-272.57644820295985,-272.88672304439746,-273.1969978858351,-273.5072727272727,-273.8175475687104,-274.127822410148,-274.43809725158565,-274.74837209302325,-275.0586469344609,-275.3689217758985,-275.6791966173362,-275.9894714587738,-276.29974630021144,-276.61002114164904,-276.9202959830867,-277.2305708245243,-277.54084566596197,-277.85112050739957,-278.16139534883723,-278.47167019027484,-278.7819450317125,-279.0922198731501,-279.40249471458776,-279.71276955602536,-280.023044397463,-280.33331923890063,-280.6435940803383,-280.9538689217759,-281.26414376321355,-281.57441860465116,-281.8846934460888,-282.1949682875264,-282.5052431289641,-282.8155179704017,-283.12579281183935,-283.43606765327695,-283.7463424947146,-284.0566173361522,-284.3668921775899,-284.6771670190275,-284.98744186046514,-285.29771670190274,-285.6079915433404,-285.918266384778,-286.22854122621567,-286.5388160676533,-286.84909090909093,-287.15936575052854,-287.4696405919662,-287.7799154334038,-288.09019027484146,-288.40046511627907,-288.7107399577167,-289.02101479915433,-289.331289640592,-289.6415644820296,-289.95183932346725,-290.26211416490486,-290.5723890063425,-290.8826638477801,-291.1929386892178,-291.5032135306554,-291.81348837209305,-292.12376321353065,-292.4340380549683,-292.7443128964059,-293.0545877378436,-293.3648625792812)
counts=c(0.0, 0.0,0.0,0.0,0.0,0.0,0.0,0.0,0.0,0.0,0.0,0.0,0.0,0.0,0.0,0.0,0.0,0.0,0.0,0.0,0.0,0.0,0.0,0.0,0.0,0.0,0.0,0.0,0.0,0.0,0.0,0.0,0.0,0.0,0.0,0.0,0.0,0.0,0.0,0.0,0.0,0.0,0.0,0.0,0.0,0.0,0.0,0.0,0.0,0.0,0.0,0.0,0.0,0.0,0.0,0.0,0.0,0.0,0.0,0.0,0.0,0.0,0.0,0.0,0.0,0.0,0.0,0.0,0.0,0.0,0.0,0.0,0.0,0.0,0.0,0.0,0.0,0.0,0.0,0.0,0.0,0.0,0.0,0.0,0.0,0.0,0.0,0.0,0.0,0.0,0.0,0.0,0.0,0.0,0.0,0.0,0.0,0.0,0.0,0.0,0.0,0.0,0.0,0.0,0.0,0.0,0.0,0.0,0.0,0.0,0.0,0.0,0.0,0.0,0.0,0.0,0.0,0.0,0.0,0.0,0.0,0.0,0.0,0.0,0.0,0.0,0.0,0.0,0.0,0.0,0.0,0.0,0.0,0.0,0.0,0.0,0.0,0.0,0.0,0.0,0.0,0.0,0.0,0.0,0.0,0.0,0.0,0.0,0.0,0.0,0.0,0.0,0.0,0.0,0.0,0.0,0.0,0.0,0.0,0.0,0.0,0.0,0.0,0.0,0.0,0.0,0.0,0.0,0.0,0.0,0.0,0.0,0.0,0.0,0.0,0.0,0.0,0.0,0.0,0.0,0.0,0.0,0.0,0.0,0.0,0.0,0.0,0.0,0.0,0.0,0.0,0.0,0.0,0.0,0.0,0.0,0.0,0.0,0.0,0.0,0.0,0.0,0.0,0.0,0.0,0.0,0.0,0.0,0.0,0.0,0.0,0.0,0.0,0.0,0.0,0.0,0.0,0.0,0.0,0.0,0.0,0.0,0.0,0.0,0.0,0.0,0.0,0.0,0.0,0.0,0.0,0.0,0.0,0.0,0.0,0.0,0.0,0.0,0.0,0.0,0.0,0.0,0.0,0.0,0.0,0.0,0.0,0.0,0.0,0.0,0.0,0.0,0.0,0.0,0.0,0.0,0.0,0.0,0.0,0.0,0.0,0.0,0.0,0.0,0.0,0.0,0.0,0.0,0.0,0.0,0.0,0.0,0.0,0.0,0.0,0.0,0.0,0.0,0.0,0.0,0.0,0.0,0.0,0.0,0.0,0.0,0.0,0.0,0.0,0.0,0.0,0.0,0.0,0.0,0.0,0.0,0.0,0.0,0.0,0.0,0.0,0.0,0.0,0.0,0.0,0.0,0.0,0.0,0.0,0.0,0.0,0.0,0.0,0.0,0.0,0.0,0.0,0.0,0.0,0.0,0.0,0.0,0.0,0.0,0.0,0.0,0.0,0.0,0.0,0.0,0.0,0.0,0.0,0.0,0.0,0.0,0.0,0.0,0.0,0.0,0.0,0.0,0.0,0.0,0.0,0.0,0.0,0.0,0.0,0.0,0.0,0.0,0.0,0.0,0.0,0.0,0.0,0.0,0.0,0.0,0.0,0.0,0.0,0.0,0.0,0.0,0.0,0.0,0.0,0.0,0.0,0.0,0.0,0.0,0.0,0.0,0.0,0.0,0.0,0.0,0.0,0.0,0.0,0.0,0.0,0.0,0.0,0.0,0.0,0.0,0.0,0.0,0.0,0.0,0.0,0.0,0.0,0.0,0.0,0.0,0.0,0.0,0.0,0.0,0.0,0.0,0.0,0.0,0.0,0.0,0.0,0.0,0.0,0.0,0.0,0.0,0.0,0.0,0.0,0.0,0.0,0.0,0.0,0.0,0.0,0.0,0.0,0.0,0.0,0.0,0.0,0.0,0.0,0.0,0.0,0.0,0.0,0.0,0.0,0.0,0.0,0.0,0.0,0.0,0.0,0.0,0.0,0.0,0.0,0.0,0.0,0.0,0.0,0.0,0.0,0.0,0.0,0.0,0.0,0.0,0.0,0.0,0.0,0.0,0.0,0.0,0.0,0.0,0.0,0.0,0.0,0.0,0.0,0.0,0.0,0.0,0.0,0.0,0.0,0.0,0.0,0.0,0.0,0.0,0.0,0.0,0.0,0.0,0.0,0.0,0.0,0.0,0.0,0.0,0.0,0.0,0.0,0.0,0.0,0.0,0.0,0.0,0.0,0.0,0.0,0.0,0.0,0.0,0.0,0.0,0.0,0.0,0.0,0.0,0.0,0.0,0.0,0.0,0.0,0.0,0.0,0.0,0.0,0.0,0.0,0.0,0.0,0.0,0.0,0.0,0.0,0.0,0.0,0.0,0.0,0.0,0.0,0.0,0.0,0.0,0.0,0.0,0.0,0.0,0.0,0.0,0.0,0.0,0.0,0.0,0.0,0.0,0.0,0.0,0.0,0.0,0.0,0.0,0.0,0.0,0.0,0.0,0.0,0.0,0.0,0.0,0.0,0.0,0.0,0.0,0.0,0.0,0.0,0.0,0.0,0.0,0.0,0.0,0.0,0.0,0.0,0.0,0.0,0.0,0.0,0.0,0.0,0.0,0.0,0.0,0.0,0.0,0.0,0.0,0.0,0.0,0.0,0.0,0.0,0.0,0.0,0.0,0.0,0.0,0.0,0.0,0.0,0.0,0.0,0.0,0.0,0.0,0.0,0.0,0.0,0.0,0.0,0.0,0.0,0.0,0.0,0.0,0.0,0.0,0.0,0.0,0.0,0.0,0.0,0.0,0.0,0.0,0.0,0.0,0.0,0.0,0.0,0.0,0.0,0.0,0.0,0.0,0.0,0.0,0.0,0.0,0.0,0.0,0.0,0.0,0.0,0.0,0.0,0.0,0.0,0.0,0.0,0.0,0.0,0.0,0.0,0.0,0.0,0.0,0.0,0.0022022022022022024,0.006006006006006006,0.004604604604604604,0.004304304304304304,0.007207207207207207,0.00970970970970971,0.014214214214214213,0.013313313313313313,0.018618618618618618,0.015715715715715714,0.00940940940940941,0.007307307307307307,0.003303303303303303,0.0024024024024024023,0.002302302302302302,0.0012012012012012011,0.0015015015015015015,0.0007007007007007007,0.0005005005005005005,0.0006006006006006006,0.0011011011011011012,0.0004004004004004004,0.0005005005005005005,0.0004004004004004004,0.0006006006006006006,0.0006006006006006006,0.0006006006006006006,0.0006006006006006006,0.0002002002002002002,0.0004004004004004004,0.0004004004004004004,0.0005005005005005005,0.0005005005005005005,0.0004004004004004004,0.0004004004004004004,0.0004004004004004004,0.0005005005005005005,0.0009009009009009009,0.001001001001001001,0.0008008008008008008,0.0006006006006006006,0.001001001001001001,0.0006006006006006006,0.001001001001001001,0.002302302302302302,0.0025025025025025025,0.0028028028028028026,0.0022022022022022024,0.004604604604604604,0.004004004004004004,0.0038038038038038036,0.005205205205205205,0.0045045045045045045,0.0036036036036036037,0.003903903903903904,0.004004004004004004,0.0034034034034034033,0.0065065065065065065,0.007307307307307307,0.010510510510510511,0.01071071071071071,0.00980980980980981,0.01121121121121121,0.012112112112112113,0.011611611611611611,0.006106106106106106,0.005005005005005005,0.004404404404404405,0.0035035035035035035,0.003103103103103103,0.005305305305305305,0.005905905905905906,0.005605605605605605,0.005805805805805806,0.008308308308308308,0.01031031031031031,0.01121121121121121,0.010810810810810811,0.013013013013013013,0.013113113113113114,0.015515515515515516,0.016516516516516516,0.02002002002002002,0.015215215215215214,0.018418418418418417,0.01931931931931932,0.01881881881881882,0.01981981981981982,0.02242242242242242,0.02142142142142142,0.025225225225225224,0.024024024024024024,0.024024024024024024,0.022322322322322324,0.019119119119119118,0.02112112112112112,0.017217217217217216,0.013713713713713714,0.010810810810810811,0.00910910910910911,0.007207207207207207,0.008608608608608608,0.007807807807807808,0.01071071071071071,0.00880880880880881,0.012812812812812813,0.011411411411411412,0.016816816816816817,0.017217217217217216,0.015715715715715714,0.02182182182182182,0.04124124124124124,0.04564564564564565,0.016116116116116116,0.003303303303303303,0.0009009009009009009,0.0017017017017017016,0.0017017017017017016,0.004904904904904905,0.007407407407407408,0.007107107107107107,0.00910910910910911,0.009009009009009009,0.006606606606606606,0.006806806806806807,0.005605605605605605,0.005905905905905906,0.005005005005005005,0.005905905905905906,0.004104104104104104,0.005405405405405406,0.008708708708708709,0.01061061061061061,0.00980980980980981,0.00950950950950951,0.008408408408408409,0.0075075075075075074,0.006306306306306306,0.006006006006006006,0.005105105105105105,0.003703703703703704,0.003303303303303303,0.0022022022022022024,0.0036036036036036037,0.0017017017017017016,0.002102102102102102,0.002002002002002002,0.0017017017017017016,0.0016016016016016017,0.003103103103103103,0.0026026026026026027,0.0024024024024024023,0.0025025025025025025,0.0022022022022022024,0.006806806806806807,0.00970970970970971,0.011111111111111112,0.015615615615615615,0.015515515515515516,0.014114114114114115,0.013213213213213212,0.013213213213213212,0.014914914914914914,0.01091091091091091,0.00910910910910911,0.00880880880880881,0.00960960960960961,0.008608608608608608,0.008408408408408409,0.007107107107107107,0.007407407407407408,0.006906906906906907,0.009009009009009009,0.008708708708708709,0.008908908908908908,0.00990990990990991,0.008008008008008008,0.008908908908908908,0.012012012012012012,0.012212212212212211,0.01761761761761762,0.02002002002002002,0.022122122122122122,0.02062062062062062,0.02042042042042042,0.021521521521521522,0.021621621621621623,0.021021021021021023,0.016216216216216217,0.013113113113113114,0.01071071071071071,0.00880880880880881,0.006006006006006006,0.004304304304304304,0.002102102102102102,0.0019019019019019018,0.0017017017017017016,0.001001001001001001,0.0018018018018018018,0.0015015015015015015,0.0011011011011011012,0.0009009009009009009,0.0009009009009009009,0.0009009009009009009,0.0008008008008008008,0.0007007007007007007,0.0009009009009009009,0.0008008008008008008,0.0014014014014014013,0.0012012012012012011,0.0015015015015015015,0.0015015015015015015,0.0011011011011011012,0.0007007007007007007,0.0003003003003003003,0.0008008008008008008,0.0007007007007007007,0.0002002002002002002,0.0004004004004004004,0.0001001001001001001,0.0004004004004004004,0.0007007007007007007,0.0004004004004004004,0.0003003003003003003,0.0002002002002002002,0.0004004004004004004,0.0004004004004004004,0.0005005005005005005,0.0007007007007007007,0.001001001001001001,0.0009009009009009009,0.0012012012012012011,0.0015015015015015015,0.0018018018018018018,0.0017017017017017016,0.0012012012012012011,0.0017017017017017016,0.0026026026026026027,0.002702702702702703,0.003003003003003003,0.004004004004004004,0.005305305305305305,0.0075075075075075074,0.008408408408408409,0.009009009009009009,0.006206206206206206,0.0035035035035035035,0.0022022022022022024,0.0006006006006006006,0.0012012012012012011,0.002702702702702703,0.006806806806806807,0.006006006006006006,0.002902902902902903,0.0018018018018018018,0.0012012012012012011,0.0013013013013013013,0.0011011011011011012,0.0004004004004004004,0.0009009009009009009,0.0011011011011011012,0.0013013013013013013,0.0026026026026026027,0.005105105105105105,0.010810810810810811,0.01811811811811812,0.03223223223223223,0.08578578578578579,0.206006006006006,0.24654654654654654,0.12442442442442442,0.05305305305305305,0.026326326326326328,0.01831831831831832,0.01071071071071071,0.009009009009009009,0.007307307307307307,0.0035035035035035035,0.004704704704704705,0.0008008008008008008,0.0)
#mids=mids[58:length(mids)]
#counts=counts[58:length(counts)]

plot(c(seq(-290,0,by=1),0),rep(2,length(c(seq(290,0,by=-1),0))), xlab="", ylab="Frequency of shift in origination rate", xlim=c(-270,-230), ylim=c(0,0.05), type="l", col="white",lwd="1",las="1",cex.axis="1",cex.main="1",cex.lab="1",bty="n", main="B", axes=F)
rect(-323.2,-0.02,-298.9,300, col="white", border=NA)
rect(-298.9,-0.02,-272.95,300, col="whitesmoke", border=NA)
rect(-272.95,-0.02,-259.1,300, col="white", border=NA)
rect(-259.1,-0.02,-251.9,300, col="whitesmoke", border=NA)
rect(-251.9,-0.02,-247.2,300, col="white", border=NA)
rect(-247.2,-0.02,-237,300, col="whitesmoke", border=NA)
rect(-237,-0.02,-201.3,300, col="white", border=NA)
rect(-201.3,-0.02,-174.1,300, col="whitesmoke", border=NA)
rect(-174.1,-0.02,-163.5,300, col="white", border=NA)
rect(-163.5,-0.02,-145,300, col="whitesmoke", border=NA)
rect(-145,-0.02,-100.5,300, col="white", border=NA)
rect(-100.5,-0.02,-66,300, col="whitesmoke", border=NA)
rect(-66,-0.02,-56,300, col="white", border=NA)
rect(-56,-0.02,-33.9,300, col="whitesmoke", border=NA)
rect(-33.9,-0.02,-23.03,300, col="white", border=NA)
rect(-23.03,-0.02,-5.33,300, col="whitesmoke", border=NA)
rect(-5.33,-0.02,-2.58,300, col="white", border=NA)
rect(-2.58,-0.02,0,300, col="whitesmoke", border=NA)

rect(-261.28,-3,-259.51,300, col=alpha('#ffaf03',0.2), border=NA)
rect(-234.5,-3,-232,300, col=alpha('#ffaf03',0.2), border=NA)

axis(side=1, seq(-280, -220, by=10), col="black",col.axis="black",las=1)
axis(side=2, seq(0, 0.05, by=0.01), col="black",col.axis="black",las=2)
abline(v=c(-251.902),col="red",lty="dashed",lwd="2")

lines(mids,counts,type = 'h', lwd=5, col='#4c4cec')
bf2 = 0.003599006719466372
bf6 = 0.025995515027560485
abline(h=bf2, lty=2)
abline(h=bf6, lty=2)

add_geochrono(0, -0.15)


# Extinction rate
time=c(-204.50133289017953, -204.60141415100315,-204.70149541182684,-204.80157667265047,-204.9016579334741,-205.00173919429778,-205.1018204551214,-205.2019017159451,-205.30198297676873,-205.4020642375924,-205.50214549841604,-205.60222675923973,-205.70230802006336,-205.80238928088698,-205.90247054171067,-206.0025518025343,-206.10263306335798,-206.2027143241816,-206.3027955850053,-206.40287684582893,-206.50295810665256,-206.60303936747624,-206.70312062829987,-206.80320188912356,-206.90328314994719,-207.00336441077087,-207.1034456715945,-207.20352693241819,-207.3036081932418,-207.40368945406544,-207.50377071488913,-207.60385197571276,-207.70393323653644,-207.80401449736007,-207.90409575818376,-208.0041770190074,-208.10425827983101,-208.2043395406547,-208.30442080147833,-208.40450206230202,-208.50458332312564,-208.60466458394933,-208.70474584477296,-208.80482710559664,-208.90490836642027,-209.0049896272439,-209.1050708880676,-209.20515214889122,-209.3052334097149,-209.40531467053853,-209.50539593136222,-209.60547719218584,-209.70555845300947,-209.80563971383316,-209.9057209746568,-210.00580223548047,-210.1058834963041,-210.2059647571278,-210.30604601795142,-210.4061272787751,-210.50620853959873,-210.60628980042236,-210.70637106124605,-210.80645232206967,-210.90653358289336,-211.006614843717,-211.10669610454067,-211.2067773653643,-211.30685862618793,-211.40693988701162,-211.50702114783525,-211.60710240865893,-211.70718366948256,-211.80726493030625,-211.90734619112988,-212.00742745195356,-212.1075087127772,-212.20758997360082,-212.3076712344245,-212.40775249524813,-212.50783375607182,-212.60791501689545,-212.70799627771913,-212.80807753854276,-212.9081587993664,-213.00824006019008,-213.1083213210137,-213.2084025818374,-213.30848384266102,-213.4085651034847,-213.50864636430833,-213.60872762513202,-213.70880888595565,-213.80889014677928,-213.90897140760296,-214.0090526684266,-214.10913392925028,-214.2092151900739,-214.3092964508976,-214.40937771172122,-214.50945897254485,-214.60954023336853,-214.70962149419216,-214.80970275501585,-214.90978401583948,-215.00986527666316,-215.1099465374868,-215.21002779831048,-215.3101090591341,-215.41019031995774,-215.51027158078142,-215.61035284160505,-215.71043410242874,-215.81051536325236,-215.91059662407605,-216.01067788489968,-216.1107591457233,-216.210840406547,-216.31092166737062,-216.4110029281943,-216.51108418901794,-216.61116544984162,-216.71124671066525,-216.81132797148894,-216.91140923231256,-217.0114904931362,-217.11157175395988,-217.2116530147835,-217.3117342756072,-217.41181553643082,-217.5118967972545,-217.61197805807814,-217.71205931890177,-217.81214057972545,-217.91222184054908,-218.01230310137277,-218.1123843621964,-218.21246562302008,-218.3125468838437,-218.4126281446674,-218.51270940549102,-218.61279066631465,-218.71287192713834,-218.81295318796197,-218.91303444878565,-219.01311570960928,-219.11319697043297,-219.2132782312566,-219.31335949208022,-219.4134407529039,-219.51352201372754,-219.61360327455122,-219.71368453537485,-219.81376579619854,-219.91384705702217,-220.01392831784585,-220.11400957866948,-220.2140908394931,-220.3141721003168,-220.41425336114042,-220.5143346219641,-220.61441588278774,-220.71449714361142,-220.81457840443505,-220.91465966525868,-221.01474092608237,-221.114822186906,-221.21490344772968,-221.3149847085533,-221.415065969377,-221.51514723020063,-221.6152284910243,-221.71530975184794,-221.81539101267157,-221.91547227349525,-222.01555353431888,-222.11563479514257,-222.2157160559662,-222.31579731678988,-222.4158785776135,-222.51595983843714,-222.61604109926083,-222.71612236008446,-222.81620362090814,-222.91628488173177,-223.01636614255546,-223.11644740337908,-223.21652866420277,-223.3166099250264,-223.41669118585003,-223.5167724466737,-223.61685370749734,-223.71693496832103,-223.81701622914466,-223.91709748996834,-224.01717875079197,-224.1172600116156,-224.21734127243928,-224.3174225332629,-224.4175037940866,-224.51758505491023,-224.6176663157339,-224.71774757655754,-224.81782883738123,-224.91791009820486,-225.01799135902849,-225.11807261985217,-225.2181538806758,-225.31823514149949,-225.41831640232311,-225.5183976631468,-225.61847892397043,-225.71856018479406,-225.81864144561774,-225.91872270644137,-226.01880396726506,-226.1188852280887,-226.21896648891237,-226.319047749736,-226.4191290105597,-226.51921027138332,-226.61929153220694,-226.71937279303063,-226.81945405385426,-226.91953531467794,-227.01961657550157,-227.11969783632526,-227.2197790971489,-227.31986035797252,-227.4199416187962,-227.52002287961983,-227.62010414044352,-227.72018540126714,-227.82026666209083,-227.92034792291446,-228.02042918373814,-228.12051044456177,-228.2205917053854,-228.3206729662091,-228.42075422703272,-228.5208354878564,-228.62091674868003,-228.72099800950372,-228.82107927032735,-228.92116053115097,-229.02124179197466,-229.1213230527983,-229.22140431362197,-229.3214855744456,-229.4215668352693,-229.52164809609292,-229.6217293569166,-229.72181061774023,-229.82189187856386,-229.92197313938755,-230.02205440021118,-230.12213566103486,-230.2222169218585,-230.32229818268218,-230.4223794435058,-230.52246070432943,-230.62254196515312,-230.72262322597675,-230.82270448680043,-230.92278574762406,-231.02286700844775,-231.12294826927138,-231.22302953009506,-231.3231107909187,-231.42319205174232,-231.523273312566,-231.62335457338963,-231.72343583421332,-231.82351709503695,-231.92359835586063,-232.02367961668426,-232.1237608775079,-232.22384213833158,-232.3239233991552,-232.4240046599789,-232.52408592080252,-232.6241671816262,-232.72424844244983,-232.82432970327352,-232.92441096409715,-233.02449222492078,-233.12457348574446,-233.2246547465681,-233.32473600739178,-233.4248172682154,-233.5248985290391,-233.62497978986272,-233.72506105068635,-233.82514231151004,-233.92522357233366,-234.02530483315735,-234.12538609398098,-234.22546735480466,-234.3255486156283,-234.42562987645198,-234.5257111372756,-234.62579239809924,-234.72587365892292,-234.82595491974655,-234.92603618057024,-235.02611744139386,-235.12619870221755,-235.22627996304118,-235.3263612238648,-235.4264424846885,-235.52652374551212,-235.6266050063358,-235.72668626715944,-235.82676752798312,-235.92684878880675,-236.02693004963044,-236.12701131045407,-236.2270925712777,-236.32717383210138,-236.427255092925,-236.5273363537487,-236.62741761457232,-236.727498875396,-236.82758013621964,-236.92766139704327,-237.02774265786695,-237.12782391869058,-237.22790517951427,-237.3279864403379,-237.42806770116158,-237.5281489619852,-237.6282302228089,-237.72831148363252,-237.82839274445615,-237.92847400527984,-238.02855526610347,-238.12863652692715,-238.22871778775078,-238.32879904857447,-238.4288803093981,-238.52896157022172,-238.6290428310454,-238.72912409186904,-238.82920535269272,-238.92928661351635,-239.02936787434004,-239.12944913516367,-239.22953039598735,-239.32961165681098,-239.4296929176346,-239.5297741784583,-239.62985543928193,-239.7299367001056,-239.83001796092924,-239.93009922175293,-240.03018048257655,-240.13026174340018,-240.23034300422387,-240.3304242650475,-240.43050552587118,-240.5305867866948,-240.6306680475185,-240.73074930834213,-240.8308305691658,-240.93091182998944,-241.03099309081307,-241.13107435163676,-241.23115561246038,-241.33123687328407,-241.4313181341077,-241.53139939493138,-241.631480655755,-241.73156191657864,-241.83164317740233,-241.93172443822596,-242.03180569904964,-242.13188695987327,-242.23196822069696,-242.33204948152058,-242.43213074234427,-242.5322120031679,-242.63229326399153,-242.7323745248152,-242.83245578563884,-242.93253704646253,-243.03261830728616,-243.13269956810984,-243.23278082893347,-243.3328620897571,-243.43294335058079,-243.53302461140441,-243.6331058722281,-243.73318713305173,-243.83326839387541,-243.93334965469904,-244.03343091552273,-244.13351217634636,-244.23359343717,-244.33367469799367,-244.4337559588173,-244.533837219641,-244.63391848046462,-244.7339997412883,-244.83408100211193,-244.93416226293556,-245.03424352375924,-245.13432478458287,-245.23440604540656,-245.3344873062302,-245.43456856705387,-245.5346498278775,-245.6347310887012,-245.73481234952482,-245.83489361034844,-245.93497487117213,-246.03505613199576,-246.13513739281944,-246.23521865364307,-246.33529991446676,-246.4353811752904,-246.53546243611402,-246.6355436969377,-246.73562495776133,-246.83570621858502,-246.93578747940865,-247.03586874023233,-247.13595000105596,-247.23603126187965,-247.33611252270327,-247.4361937835269,-247.5362750443506,-247.63635630517422,-247.7364375659979,-247.83651882682153,-247.93660008764522,-248.03668134846885,-248.13676260929248,-248.23684387011616,-248.3369251309398,-248.43700639176348,-248.5370876525871,-248.6371689134108,-248.73725017423442,-248.8373314350581,-248.93741269588173,-249.03749395670536,-249.13757521752905,-249.23765647835268,-249.33773773917636,-249.437819,-249.53790026082368,-249.6379815216473,-249.73806278247093,-249.83814404329462,-249.93822530411825,-250.03830656494193,-250.13838782576556,-250.23846908658925,-250.33855034741288,-250.43863160823656,-250.5387128690602,-250.63879412988382,-250.7388753907075,-250.83895665153113,-250.93903791235482,-251.03911917317845,-251.13920043400213,-251.23928169482576,-251.3393629556494,-251.43944421647308,-251.5395254772967,-251.6396067381204,-251.73968799894402,-251.8397692597677,-251.93985052059134,-252.03993178141502,-252.14001304223865,-252.24009430306228,-252.34017556388596,-252.4402568247096,-252.54033808553328,-252.6404193463569,-252.7405006071806,-252.84058186800422,-252.94066312882785,-253.04074438965154,-253.14082565047516,-253.24090691129885,-253.34098817212248,-253.44106943294616,-253.5411506937698,-253.64123195459348,-253.7413132154171,-253.84139447624074,-253.94147573706442,-254.04155699788805,-254.14163825871174,-254.24171951953537,-254.34180078035905,-254.44188204118268,-254.54196330200637,-254.64204456283,-254.74212582365362,-254.8422070844773,-254.94228834530094,-255.04236960612462,-255.14245086694825,-255.24253212777194,-255.34261338859557,-255.4426946494192,-255.54277591024288,-255.6428571710665,-255.7429384318902,-255.84301969271382,-255.9431009535375,-256.04318221436114,-256.14326347518477,-256.24334473600845,-256.3434259968321,-256.44350725765577,-256.5435885184794,-256.643669779303,-256.7437510401267,-256.84383230095034,-256.943913561774,-257.04399482259765,-257.14407608342134,-257.24415734424497,-257.34423860506865,-257.4443198658923,-257.54440112671597,-257.6444823875396,-257.7445636483632,-257.8446449091869,-257.94472617001054,-258.0448074308342,-258.14488869165785,-258.24496995248154,-258.34505121330517,-258.4451324741288,-258.5452137349525,-258.6452949957761,-258.7453762565998,-258.8454575174234,-258.9455387782471,-259.04562003907074,-259.14570129989437,-259.24578256071806,-259.3458638215417,-259.44594508236537,-259.546026343189,-259.6461076040127,-259.7461888648363,-259.84627012565994,-259.9463513864836,-260.04643264730726,-260.14651390813094,-260.24659516895457,-260.34667642977826,-260.4467576906019,-260.54683895142557,-260.6469202122492,-260.7470014730729,-260.8470827338965,-260.94716399472014,-261.0472452555438,-261.14732651636746,-261.24740777719114,-261.34748903801477,-261.44757029883846,-261.5476515596621,-261.6477328204857,-261.7478140813094,-261.84789534213303,-261.9479766029567,-262.04805786378034,-262.14813912460403,-262.24822038542766,-262.3483016462513,-262.448382907075,-262.5484641678986,-262.6485454287223,-262.7486266895459,-262.8487079503696,-262.94878921119323,-263.04887047201686,-263.14895173284054,-263.2490329936642,-263.34911425448786,-263.4491955153115,-263.5492767761352,-263.6493580369588,-263.7494392977825,-263.8495205586061,-263.9496018194298,-264.04968308025343,-264.14976434107706,-264.24984560190074,-264.3499268627244,-264.45000812354806,-264.5500893843717,-264.6501706451954,-264.750251906019,-264.85033316684263,-264.9504144276663,-265.05049568848995,-265.15057694931363,-265.25065821013726,-265.35073947096095,-265.4508207317846,-265.5509019926082,-265.6509832534319,-265.7510645142555,-265.8511457750792,-265.95122703590283,-266.0513082967265,-266.15138955755015,-266.2514708183738,-266.35155207919746,-266.45163334002115,-266.5517146008448,-266.6517958616684,-266.7518771224921,-266.8519583833157,-266.95203964413935,-267.05212090496303,-267.1522021657867,-267.25228342661035,-267.352364687434,-267.45244594825766,-267.5525272090813,-267.652608469905,-267.7526897307286,-267.8527709915523,-267.9528522523759,-268.05293351319955,-268.15301477402323,-268.25309603484686,-268.35317729567055,-268.4532585564942,-268.55333981731786,-268.6534210781415,-268.7535023389651,-268.8535835997888,-268.95366486061243,-269.0537461214361,-269.15382738225975,-269.25390864308343,-269.35398990390706,-269.4540711647307,-269.5541524255544,-269.65423368637806,-269.7543149472017,-269.8543962080253,-269.954477468849,-270.05455872967264,-270.15463999049626,-270.25472125131995,-270.35480251214364,-270.45488377296726,-270.5549650337909,-270.6550462946146,-270.7551275554382,-270.8552088162619,-270.9552900770855,-271.0553713379092,-271.15545259873284,-271.25553385955646,-271.35561512038015,-271.4556963812038,-271.55577764202746,-271.6558589028511,-271.7559401636748,-271.8560214244984,-271.95610268532204,-272.0561839461457,-272.15626520696935,-272.25634646779304,-272.35642772861667,-272.45650898944035,-272.556590250264,-272.6566715110876,-272.7567527719113,-272.856834032735,-272.9569152935586,-273.05699655438224,-273.1570778152059,-273.25715907602955,-273.3572403368532,-273.45732159767687,-273.55740285850055,-273.6574841193242,-273.7575653801478,-273.8576466409715,-273.9577279017951,-274.0578091626188,-274.15789042344244,-274.2579716842661,-274.35805294508975,-274.4581342059134,-274.55821546673707,-274.6582967275607,-274.7583779883844,-274.858459249208,-274.9585405100317,-275.0586217708553,-275.15870303167895,-275.25878429250264,-275.35886555332627,-275.45894681414995,-275.5590280749736,-275.65910933579727,-275.7591905966209,-275.8592718574445,-275.9593531182682,-276.0594343790919,-276.1595156399155,-276.25959690073915,-276.35967816156284,-276.45975942238647,-276.5598406832101,-276.6599219440338,-276.76000320485747,-276.8600844656811,-276.9601657265047,-277.0602469873284,-277.16032824815204,-277.2604095089757,-277.36049076979936,-277.46057203062304,-277.56065329144667,-277.6607345522703,-277.760815813094,-277.8608970739176,-277.9609783347413,-278.0610595955649,-278.1611408563886,-278.26122211721224,-278.36130337803587,-278.46138463885956,-278.5614658996832,-278.66154716050687,-278.7616284213305,-278.8617096821542,-278.9617909429778,-279.06187220380144,-279.1619534646251,-279.2620347254488,-279.36211598627244,-279.46219724709607,-279.56227850791976,-279.6623597687434,-279.76244102956707,-279.8625222903907,-279.9626035512144,-280.062684812038,-280.16276607286164,-280.26284733368533,-280.36292859450896,-280.46300985533264,-280.5630911161563,-280.66317237697996,-280.7632536378036,-280.8633348986272,-280.9634161594509,-281.06349742027453,-281.1635786810982,-281.26365994192184,-281.36374120274553,-281.46382246356916,-281.5639037243928,-281.6639849852165,-281.76406624604016,-281.8641475068638,-281.9642287676874,-282.0643100285111,-282.16439128933473,-282.26447255015836,-282.36455381098204,-282.46463507180573,-282.56471633262936,-282.664797593453,-282.7648788542767,-282.8649601151003,-282.965041375924,-283.0651226367476,-283.1652038975713,-283.26528515839493,-283.36536641921856,-283.46544768004225,-283.5655289408659,-283.66561020168956,-283.7656914625132,-283.8657727233369,-283.9658539841605,-284.06593524498413,-284.1660165058078,-284.26609776663145,-284.36617902745513,-284.46626028827876,-284.56634154910245,-284.6664228099261,-284.7665040707497,-284.8665853315734,-284.9666665923971,-285.0667478532207,-285.16682911404433,-285.266910374868,-285.36699163569165,-285.4670728965153,-285.56715415733896,-285.66723541816265,-285.7673166789863,-285.8673979398099,-285.9674792006336,-286.0675604614572,-286.1676417222809,-286.26772298310453,-286.3678042439282,-286.46788550475185,-286.5679667655755,-286.66804802639916,-286.7681292872228,-286.8682105480465,-286.9682918088701,-287.0683730696938,-287.1684543305174,-287.26853559134105,-287.36861685216473,-287.46869811298836,-287.56877937381205,-287.6688606346357,-287.76894189545936,-287.869023156283,-287.9691044171066,-288.0691856779303,-288.169266938754,-288.2693481995776,-288.36942946040125,-288.46951072122494,-288.56959198204856,-288.6696732428722,-288.7697545036959,-288.86983576451956,-288.9699170253432,-289.0699982861668,-289.1700795469905,-289.27016080781414,-289.3702420686378,-289.47032332946145,-289.57040459028514,-289.67048585110877,-289.7705671119324,-289.8706483727561,-289.9707296335797,-290.0708108944034,-290.170892155227,-290.2709734160507,-290.37105467687434,-290.47113593769797,-290.57121719852165,-290.6712984593453,-290.77137972016897,-290.8714609809926,-290.9715422418163,-291.0716235026399,-291.17170476346354,-291.2717860242872,-291.3718672851109,-291.47194854593454,-291.57202980675817,-291.67211106758185,-291.7721923284055,-291.8722735892291,-291.9723548500528,-292.0724361108765,-292.1725173717001,-292.27259863252374,-292.3726798933474,-292.47276115417105,-292.57284241499474,-292.67292367581837,-292.77300493664205,-292.8730861974657,-292.9731674582893,-293.073248719113,-293.1733299799366,-293.2734112407603,-293.37349250158394,-293.4735737624076)
rate=c(0.6901571688631856, 0.360963240010099,0.360963240010099,0.360963240010099,0.360963240010099,0.360963240010099,0.360963240010099,0.360963240010099,0.360963240010099,0.360963240010099,0.360963240010099,0.360963240010099,0.360963240010099,0.360963240010099,0.360963240010099,0.360963240010099,0.360963240010099,0.360963240010099,0.360963240010099,0.360963240010099,0.360963240010099,0.36124843241342763,0.36144001309580975,0.36152693150257453,0.3616328717348939,0.3620133678220866,0.36246648297031103,0.3628357473148933,0.36286480839624935,0.3629517595076917,0.36305369139138477,0.3632234661465841,0.36342748039064837,0.36329659901690625,0.3631628278471813,0.3631628278471813,0.3628867958553958,0.36286480839624935,0.3623265352463694,0.3620133678220866,0.360963240010099,0.3587646154696732,0.3552958148968325,0.34477431230345357,0.33212521823101115,0.3146884481702511,0.2901136378971179,0.26540638303319586,0.23100822445312602,0.17476043271045955,0.1350745994730875,0.12219935949257121,0.11591313015537791,0.11092658904338575,0.10707985640008705,0.10397019699042484,0.10176579010828629,0.09976118652063617,0.09810842349264384,0.09659029990242043,0.09520893789438667,0.0939934174211014,0.09273170391839089,0.09182239007281431,0.09112547419397496,0.09051855169963821,0.0899567368012659,0.08955573005660848,0.0892123208375135,0.08878272875581032,0.08841119353862635,0.08791646981249047,0.08740519001396253,0.08689159643926575,0.08658202616860541,0.08617346689181016,0.08578953027311717,0.08525490446372942,0.08489112341013585,0.08452230939814089,0.0841850766547376,0.08396628183699155,0.08382027783301993,0.08365536731610834,0.08336460173926954,0.0832143562699634,0.08296860793148061,0.08283450815599272,0.0826244763740164,0.08242643820205178,0.08220183115932139,0.0819091906045877,0.08173904477393103,0.08159281165848765,0.08147796552673994,0.08133697802757123,0.08128920370864195,0.0811909290585473,0.08116385072206803,0.08113897682287413,0.08110202029966224,0.0810109313787177,0.08096226591330631,0.08093689939686624,0.08091863492420329,0.08090219805688606,0.08088202483295842,0.08084357054461525,0.0808359906056089,0.08081914029465465,0.08081914029465465,0.0808084623485911,0.08079645714582126,0.08076169689713308,0.08074588178213579,0.08072896071751187,0.0807182328152358,0.08071611089773473,0.08071293979249769,0.08069749503097712,0.08068463543173876,0.0806751056380998,0.08066773327853338,0.08066773327853338,0.08065085875072461,0.0806367816864941,0.0806348971142436,0.08062679946063991,0.08061664314935008,0.08061664314935008,0.08060177758735168,0.08059147476976486,0.08058467587375157,0.08057688266358354,0.08056433822936639,0.08056433822936639,0.08055654713044491,0.08053572835628794,0.080533117416554,0.080533117416554,0.080533117416554,0.08052705338591723,0.08052705338591723,0.08052705338591723,0.08052705338591723,0.08052705338591723,0.08052705338591723,0.08052977669107063,0.08052705338591723,0.08050999804441025,0.08050999804441025,0.08050999804441025,0.08050298901421994,0.08050999804441025,0.08050999804441025,0.08052110290658887,0.08052110290658887,0.08052110290658887,0.08052110290658887,0.080533117416554,0.08053572835628794,0.08053949247004653,0.08054944338283077,0.08053572835628794,0.08053572835628794,0.08053572835628794,0.080533117416554,0.080533117416554,0.080533117416554,0.080533117416554,0.080533117416554,0.08053572835628794,0.08053949247004653,0.08054944338283077,0.08054944338283077,0.08053949247004653,0.08053572835628794,0.08053572835628794,0.08053572835628794,0.08053572835628794,0.08053572835628794,0.08053572835628794,0.08053572835628794,0.08053572835628794,0.08053572835628794,0.08053572835628794,0.08053572835628794,0.080533117416554,0.080533117416554,0.080533117416554,0.08053572835628794,0.080533117416554,0.08053949247004653,0.08053949247004653,0.08053949247004653,0.08054944338283077,0.08055820520029341,0.08056433822936639,0.08057093030243785,0.08058467587375157,0.0805966698021986,0.08061487281702379,0.08062053437504488,0.08062679946063991,0.08062679946063991,0.08062679946063991,0.08063200282623313,0.0806367816864941,0.0806412631649277,0.08064464761454634,0.0806412631649277,0.080645784510161,0.08065085875072461,0.08065085875072461,0.08066773327853338,0.08066773327853338,0.08068463543173876,0.08068463543173876,0.0806930425224257,0.08069749503097712,0.08070689022728679,0.08070689022728679,0.08070689022728679,0.08070689022728679,0.0807094233477538,0.08071293979249769,0.08071293979249769,0.08071293979249769,0.08071293979249769,0.08071611089773473,0.08071611089773473,0.0807182328152358,0.08072896071751187,0.08072896071751187,0.08072896071751187,0.08072896071751187,0.08072896071751187,0.08072896071751187,0.08072896071751187,0.08072896071751187,0.08072896071751187,0.08072896071751187,0.08074588178213579,0.080777102342738,0.080777102342738,0.08076169689713308,0.08074588178213579,0.08074588178213579,0.08076169689713308,0.08074588178213579,0.08074588178213579,0.08074588178213579,0.08074588178213579,0.08074588178213579,0.08074588178213579,0.080777102342738,0.080777102342738,0.08078826698371033,0.08078826698371033,0.080777102342738,0.08076169689713308,0.08076169689713308,0.08074588178213579,0.08072896071751187,0.08072896071751187,0.08072896071751187,0.08074588178213579,0.08074588178213579,0.08076169689713308,0.08076169689713308,0.08076169689713308,0.08076169689713308,0.08076169689713308,0.08076169689713308,0.08076169689713308,0.08074588178213579,0.0807182328152358,0.0807182328152358,0.08071611089773473,0.08071293979249769,0.08071293979249769,0.08071293979249769,0.08071611089773473,0.08071611089773473,0.08071611089773473,0.08071611089773473,0.08071611089773473,0.08071611089773473,0.08071611089773473,0.08071611089773473,0.08071611089773473,0.0807182328152358,0.08072896071751187,0.08072896071751187,0.08072896071751187,0.08076169689713308,0.080777102342738,0.08078826698371033,0.08080727407705673,0.08082876208415792,0.08087222312497042,0.08091392858043031,0.08104155450998829,0.08120189057941168,0.08131000222406062,0.08147796552673994,0.0818650102446295,0.08251015273975029,0.08363565069951688,0.08548469179486348,0.08885733021784332,0.09395640628676319,0.10120040762719214,0.11517082781145288,0.5483549940091998,0.6782880644923055,0.7374978020881602,0.7738493602494931,0.7958664120782137,0.812179221782417,0.8225172007028814,0.8304337515019369,0.8341125409335277,0.834978769893331,0.8351326531547487,0.8351326531547487,0.835093796784472,0.8349132598123994,0.8331751490742187,0.8277318296680518,0.8181532357164932,0.8028178733094962,0.783016239515855,0.7564018620701312,0.7198168190702365,0.6720790152460021,0.6175955635928916,0.485897254944919,0.1882221028696845,0.1710098163439081,0.16353688496418323,0.15882510552454493,0.15531869906584816,0.15291131843803257,0.15149019722764928,0.15016915756243654,0.14932416502488718,0.1487947729168952,0.14856288883389432,0.1484666830412318,0.14834940567391874,0.1482863183318941,0.14827286241649024,0.14827048286227082,0.1482565226340496,0.1482565226340496,0.1482565226340496,0.1482565226340496,0.1482565226340496,0.1482565226340496,0.14824829785168236,0.14824829785168236,0.14823462290902373,0.14823462290902373,0.14823306664329283,0.14823462290902373,0.14823830559946166,0.14823830559946166,0.14824279679688526,0.14824279679688526,0.14824829785168236,0.14824829785168236,0.14824829785168236,0.1482565226340496,0.1482565226340496,0.1482654118183926,0.14827048286227082,0.14827161244291776,0.14827161244291776,0.1482755048856062,0.1482863183318941,0.1482811250282925,0.14829156573840857,0.14830033554924982,0.1483089065981943,0.1483162889759868,0.14833556162360984,0.14836913948992025,0.14839177073655532,0.14839177073655532,0.14841385687798075,0.14843831501710056,0.14845364091823232,0.1484652034476527,0.1484666830412318,0.14846826299244392,0.14847466310805138,0.1484803023094889,0.14850827985623666,0.1485116219496611,0.14852360612750853,0.14852761928382896,0.148549741826837,0.14855761551632118,0.14855973267623812,0.14856288883389432,0.14859012170505384,0.1486060974234898,0.1486330572285262,0.1486418787854456,0.14864837675538328,0.14866117293776465,0.14872121097112517,0.1487294485342678,0.1487294485342678,0.1487401305087862,0.14878630920754243,0.1487920619461261,0.14879916898053364,0.1488412441954069,0.14885274913389604,0.14888343048737923,0.14894477411823515,0.1489723501927057,0.14898635478857508,0.14903459157841759,0.14908137564137652,0.14910318985118615,0.1491823378104742,0.14929020872894055,0.14937248397450156,0.14943432079536062,0.14949964392200887,0.14961312009130256,0.14970456021861134,0.1497885901628972,0.1498845426815134,0.15003207904799387,0.15017307637646024,0.15031235833775508,0.1505392975153263,0.150664608865277,0.15084792119138618,0.15099961661359657,0.15121616456505657,0.15139104673423825,0.15159988637412114,0.1517549461647579,0.15186356989052363,0.15209248513868054,0.15230342812588382,0.1524515710631051,0.15265078843709057,0.15278663996121883,0.15318844896515407,0.15345890933563328,0.1537411884243996,0.15396332299988924,0.15413252269678449,0.154432894997448,0.15458461405716709,0.1548342503858819,0.15503890210963311,0.1552806134121227,0.15545228957784052,0.1555118021103944,0.15560060661637543,0.1556561939860335,0.15566875482475123,0.15570759070813323,0.15571720950481066,0.1557182380729456,0.1557182380729456,0.15571720950481066,0.1557132653442282,0.15568653194028503,0.15566187610227333,0.15564544282345072,0.15562113327691426,0.15556737385134778,0.1555118021103944,0.15548861483290216,0.15546516385950238,0.15544405862682015,0.15541630218739053,0.15538697799885465,0.15535531886509335,0.1552806134121227,0.15524697000893606,0.15516171731520997,0.1551493484175821,0.15506798102924085,0.15505692504038804,0.15505016098133206,0.15505016098133206,0.15502188537119277,0.15502188537119277,0.15501415890047088,0.15500594185084465,0.15501415890047088,0.15499996490696705,0.15499996490696705,0.15494859096997277,0.15493393598576788,0.15491778084055058,0.15490193067841468,0.15485437266249386,0.1548342503858819,0.15481540384664827,0.15477752145251378,0.1547589900097001,0.15466720403179451,0.1546291127600596,0.1546168284958363,0.15457754204339771,0.15457190502197,0.15457169739822624,0.15456794714374708,0.15456351439961907,0.15455256847587392,0.15454600024659815,0.1545374845608099,0.154526200904825,0.154526200904825,0.15449868545949264,0.154486875462244,0.15448192932348886,0.15446328575116974,0.1544504378788924,0.1544504378788924,0.15443865745014276,0.15443865745014276,0.15443865745014276,0.15441031034604466,0.15439853168295226,0.15438475010995906,0.15434946453060416,0.1543330132260137,0.15431182802484494,0.15430213259494974,0.15429205688027703,0.15428234208490194,0.15428234208490194,0.15425812369571268,0.15422579425955157,0.15422112125334436,0.15421510882869166,0.15422112125334436,0.15420621518699976,0.15417354980875386,0.15412426162666487,0.15409160554639809,0.15407916936642807,0.15404113861555935,0.15396943581597805,0.15389992419774534,0.1538332438877572,0.15376614310383682,0.1537203505019642,0.15366582473237894,0.15362244882768827,0.1535834809368335,0.15346903096875547,0.1533915440549073,0.15330297660679376,0.15320951036793912,0.15317946389086554,0.1530212712197653,0.15293792353546895,0.15281164799418737,0.15277202222641292,0.15266289079279466,0.15255582087162675,0.1524172913189845,0.1522911412403449,0.15213511971819682,0.15201713397010574,0.15186025101858924,0.1517371295682477,0.15157582270513179,0.1514595497131393,0.15129095366263082,0.15111593081985633,0.15101342337315032,0.1508975526433508,0.15074471039941534,0.1506324202675872,0.15052688474293835,0.1503552638171699,0.15023642492229622,0.15012175957152604,0.15000802149144182,0.1498845426815134,0.14974676597916864,0.14962495159122716,0.14947378997058636,0.14938234112526289,0.14931243677725226,0.1491823378104742,0.14911446637595463,0.14906226284857216,0.14896701174206856,0.14889070726193926,0.14882874007013722,0.1487401305087862,0.14872379768424399,0.14864837675538328,0.14854661754791992,0.14853414387157393,0.14845150379271427,0.14835619336024491,0.14829647249291739,0.14825298594311814,0.14818703341339706,0.14809235328185272,0.14802790194405874,0.14790977196267954,0.1478449266771068,0.1478286730977389,0.14775369801102733,0.1476745838498425,0.1476233676766819,0.14754864982569965,0.14744073521792367,0.14736423948921773,0.14730993875664647,0.14726232826615165,0.147199719050574,0.14706999798157558,0.14700912350420864,0.14689191757135076,0.14686093971204967,0.14680824223291739,0.1467905016283384,0.14663391844254361,0.14653080493908882,0.14644918365247223,0.1463774960083514,0.14626081266545776,0.14619301835933474,0.14608774493146587,0.14603127001854196,0.14594250671083986,0.14588318682225043,0.14580548578281274,0.14568746268238947,0.14560153832772088,0.14556178573694506,0.14542812434177038,0.14540699128011422,0.14535535333494845,0.14533212316303806,0.14527940166385322,0.1452480336051016,0.1452361944605926,0.14520007710224536,0.14517081020888986,0.14513377244367093,0.14509687383110753,0.14507926721503162,0.1450629146894326,0.14504950191477728,0.14502654325633274,0.14500835473627005,0.14494025784202919,0.1449287358488538,0.14491961293538735,0.14491343179417832,0.14489821966895844,0.14487947693300113,0.14487829732095253,0.14481456374453333,0.1448072081763203,0.14479176462793558,0.14477069996133696,0.14475806663224006,0.14475564072209718,0.14474070316233367,0.14473047310728876,0.14472223940498752,0.14470586456488457,0.14470586456488457,0.14467446859071809,0.14464584425774066,0.14460890151055136,0.14456038727096857,0.1444962312674044,0.14441662323609672,0.1443580215138234,0.14433251663024685,0.14425861665614154,0.1441794566347826,0.14407247418304853,0.14394361039247544,0.14382110970051773,0.1436768456997205,0.14358882083812363,0.14349675827734398,0.14342329819500166,0.1433673556502439,0.14324917120313785,0.14312160872764523,0.142958290625616,0.14282887801280697,0.1427081140655238,0.14262523336955485,0.14250916339678218,0.1423598408186194,0.14224626025286088,0.14206521747439432,0.1418986342074962,0.14179894304651106,0.14166791409126178,0.1414940089464693,0.14131284630947535,0.14122865870975362,0.1411681055984002,0.1411073802515589,0.1410811653488671,0.14096770581860402,0.14091586280137738,0.14086609089174484,0.14080628789000676,0.14076676897045587,0.14072401502959164,0.1406026627961242,0.1405492560524541,0.1405116129062234,0.140480769396146,0.14041963621564307,0.14040987445755632,0.1403704135879939,0.14031098777763157,0.14028938765545923,0.1402740138649593,0.14025086192272154,0.14020108856913488,0.14020108856913488,0.14017980788637052,0.14015741794142364,0.1401312708268342,0.14011067719712808,0.14005991001421447,0.14004840077033953,0.1400441572444739,0.14001448341869532,0.13999434614699707,0.13997495014441974,0.1399664595281319,0.1399520270314974,0.1399255962665214,0.1399080000463726,0.13988422990087884,0.1398723462097669,0.1398294323071768,0.13978945226753103,0.13976372723663133,0.13975690191050028,0.1397389254501958,0.13971464896633223,0.13969446340983943,0.13969446340983943,0.13968718123766324,0.13968387791145592,0.13966424091662444,0.13965643004071504,0.13964713205419538,0.1396434003459049,0.13963977111997744,0.13963626084944966,0.13963014587037864,0.13961773343765924,0.13961431701936128,0.13960695425862296,0.139578141653735,0.13956062021714705,0.1395326753594832,0.1395276805922006,0.1395276805922006,0.1395295522934088,0.1394904292449814,0.13948486704768195,0.13947709270991587,0.13944784592022463,0.1394312802905665,0.1394165368237289,0.13940995450251353,0.13937133264724477,0.13935297855124798,0.13931675882757563,0.1392428000887882,0.13916834867293898,0.13914449654547761,0.13910758077140367,0.13902217652784493,0.1388831547090668,0.13874836124087114,0.13856486291182693,0.13847688578222073,0.13835464454798924,0.13819494195538057,0.13797366086940652,0.13778216727471834,0.1376341996981677,0.13743181034375074,0.1373077113712953,0.13720187725835745,0.13716613737256583,0.13704448147692183,0.13692071303350695,0.13683024171857522,0.13669428090241775,0.13646913654132642,0.13635604349802155,0.1362899014877375,0.1362486124323124,0.13620811519203396,0.1361628622246048,0.13610670397943497,0.13607589017279087,0.1360307483609483,0.13601994813276022,0.13597119322357187,0.1359443554646706,0.13593959409335865,0.13590247672405054,0.13583469213730565,0.13582474442908551,0.13578678693124768,0.1357848626375415,0.13577442341714974,0.13576524964535158,0.13575584529817855,0.1357374239261258,0.13572547834558707,0.13571954321282254,0.13571314915835084,0.13570210380068273,0.13569435289848214,0.13569435289848214,0.13567183747419523,0.13567183747419523,0.13567183747419523,0.13567183747419523,0.13567183747419523,0.13567183747419523,0.13568669315587983,0.13568669315587983,0.13569435289848214,0.13568669315587983,0.13568669315587983,0.13567183747419523,0.13568669315587983,0.13566105461012945,0.13566105461012945,0.13570210380068273,0.13576524964535158,0.13583469213730565,0.13590247672405054,0.13601994813276022,0.13611126907872703,0.1362187979388902,0.13629757951513305,0.13646579715254512,0.136766494964497,0.13689442237242838,0.1370618382505798,0.13728026425581005,0.13747063068871512,0.13773156723873836,0.13789834720594624,0.13810206425870902,0.13828887234651244,0.13842156385277649,0.13855064639219766,0.1388193960683512,0.13914546719967466,0.13947709270991587,0.13974946463814397,0.14002533834953362,0.14032079551184612,0.14057562441565868,0.1408870093022347,0.1411337074008936,0.14144676336575313,0.14177139325835375,0.14177139325835375,0.14177139325835375,0.14177139325835375,0.14177139325835375)
minHPD=c(0.22205782989614903, 0.05611444443662817,0.05611444443662817,0.05611444443662817,0.05611444443662817,0.05611444443662817,0.05611444443662817,0.05611444443662817,0.05611444443662817,0.05611444443662817,0.05611444443662817,0.05611444443662817,0.05611444443662817,0.05611444443662817,0.05611444443662817,0.05611444443662817,0.05611444443662817,0.05611444443662817,0.05611444443662817,0.05611444443662817,0.05611444443662817,0.054674527705083735,0.053442566759585565,0.05536151565068463,0.05597332756358574,0.05597332756358574,0.05805111995452915,0.05611444443662817,0.05597332756358574,0.05597332756358574,0.05830862719168565,0.05830862719168565,0.05830862719168565,0.05830862719168565,0.05830862719168565,0.05830862719168565,0.05987783488693,0.06000336759511163,0.06000336759511163,0.05987783488693,0.05805111995452915,0.05611444443662817,0.05313581950398356,0.05193183839771514,0.051876188165148454,0.047489404086242235,0.04722089356183588,0.04656546987773887,0.046387828509500136,0.04242346057090224,0.039698134784288755,0.04170385096641219,0.041410226535903344,0.041345208987689,0.039458556817522444,0.04159143331636339,0.037394764689663185,0.03578817881226138,0.03578817881226138,0.035521938639646936,0.03700819587708639,0.03384309754486193,0.03578817881226138,0.035521938639646936,0.0375497829153651,0.03384309754486193,0.03528582368338386,0.032877069245984825,0.03528582368338386,0.03509936600147173,0.03508228020360264,0.030716090900780126,0.03508228020360264,0.034250656908922275,0.03442614503230448,0.032877069245984825,0.030716090900780126,0.03064389580152843,0.03270124877796874,0.03270124877796874,0.03064389580152843,0.030716090900780126,0.03064389580152843,0.030716090900780126,0.03064389580152843,0.030716090900780126,0.03064389580152843,0.034250656908922275,0.03442614503230448,0.03544531611571863,0.03508228020360264,0.03578817881226138,0.03705562650621769,0.03578817881226138,0.03700819587708639,0.0379784806970723,0.035820504508031155,0.03878942225110355,0.03705562650621769,0.03707068372134536,0.037585472836026784,0.03821918604823037,0.03878942225110355,0.03878942225110355,0.03900972608929654,0.039353330235748045,0.039353330235748045,0.03958116924701339,0.0396667862939876,0.039353330235748045,0.039353330235748045,0.039353330235748045,0.039353330235748045,0.0396667862939876,0.0396667862939876,0.039353330235748045,0.039439692149959425,0.039353330235748045,0.03989651783599767,0.039353330235748045,0.03974152790640285,0.039439692149959425,0.039698134784288755,0.039353330235748045,0.039353330235748045,0.03989651783599767,0.03989651783599767,0.03989651783599767,0.039698134784288755,0.039698134784288755,0.039353330235748045,0.039353330235748045,0.039353330235748045,0.039353330235748045,0.039353330235748045,0.039353330235748045,0.039353330235748045,0.039353330235748045,0.039386135266147385,0.039386135266147385,0.039386135266147385,0.039386135266147385,0.039386135266147385,0.039386135266147385,0.039439692149959425,0.039439692149959425,0.039439692149959425,0.039439692149959425,0.039439692149959425,0.039439692149959425,0.039439692149959425,0.039439692149959425,0.039439692149959425,0.039353330235748045,0.039353330235748045,0.039353330235748045,0.039353330235748045,0.039353330235748045,0.039353330235748045,0.039353330235748045,0.039353330235748045,0.039439692149959425,0.039439692149959425,0.039353330235748045,0.039698134784288755,0.039698134784288755,0.039353330235748045,0.039353330235748045,0.039353330235748045,0.039353330235748045,0.039353330235748045,0.039353330235748045,0.039353330235748045,0.039353330235748045,0.039353330235748045,0.039353330235748045,0.039353330235748045,0.039353330235748045,0.039353330235748045,0.039353330235748045,0.039353330235748045,0.039353330235748045,0.039353330235748045,0.039353330235748045,0.039353330235748045,0.039353330235748045,0.039353330235748045,0.039353330235748045,0.039353330235748045,0.039353330235748045,0.039353330235748045,0.039353330235748045,0.039353330235748045,0.039353330235748045,0.039353330235748045,0.039353330235748045,0.039353330235748045,0.039353330235748045,0.039353330235748045,0.039353330235748045,0.039353330235748045,0.039439692149959425,0.039439692149959425,0.039439692149959425,0.039439692149959425,0.039439692149959425,0.039439692149959425,0.039353330235748045,0.039353330235748045,0.039353330235748045,0.039353330235748045,0.039353330235748045,0.039353330235748045,0.039353330235748045,0.039353330235748045,0.039353330235748045,0.039353330235748045,0.039353330235748045,0.039353330235748045,0.039353330235748045,0.039353330235748045,0.039353330235748045,0.039353330235748045,0.039353330235748045,0.039353330235748045,0.039353330235748045,0.039353330235748045,0.039353330235748045,0.039353330235748045,0.039353330235748045,0.039353330235748045,0.039353330235748045,0.039353330235748045,0.039353330235748045,0.039353330235748045,0.039353330235748045,0.039353330235748045,0.039353330235748045,0.039353330235748045,0.039353330235748045,0.039353330235748045,0.039353330235748045,0.039353330235748045,0.039353330235748045,0.039353330235748045,0.039353330235748045,0.039353330235748045,0.039353330235748045,0.039353330235748045,0.039353330235748045,0.039353330235748045,0.039353330235748045,0.039353330235748045,0.039353330235748045,0.039353330235748045,0.039353330235748045,0.039353330235748045,0.039353330235748045,0.039353330235748045,0.039353330235748045,0.0396667862939876,0.0396667862939876,0.0396667862939876,0.039353330235748045,0.039353330235748045,0.039353330235748045,0.03900972608929654,0.03900972608929654,0.03900972608929654,0.03900972608929654,0.03900972608929654,0.03900972608929654,0.03900972608929654,0.03989651783599767,0.03989651783599767,0.03996762497590841,0.03878942225110355,0.03989651783599767,0.03874782819645301,0.03874782819645301,0.03874782819645301,0.03874782819645301,0.039353330235748045,0.039353330235748045,0.039353330235748045,0.03878942225110355,0.039353330235748045,0.039353330235748045,0.03971164004929064,0.039353330235748045,0.039353330235748045,0.0396667862939876,0.039698134784288755,0.039698134784288755,0.039698134784288755,0.03958116924701339,0.039439692149959425,0.039353330235748045,0.039698134784288755,0.03930950758538524,0.039439692149959425,0.03900972608929654,0.03639075642406729,0.03700819587708639,0.035820504508031155,0.03508228020360264,0.03270124877796874,0.01986213151238059,0.023199292272654878,0.02554518367821459,0.030608890235478844,0.029420900577128428,0.02645428385594274,0.032707396926818594,0.029967007665799093,0.0319889120357524,0.03930950758538524,0.03356144799228564,0.044424334510627744,0.05210841217034641,0.05784369588837663,0.3950417466144789,0.4349366668091766,0.46184239742925765,0.47429497415937855,0.4761102427886839,0.47556270493997665,0.4717692009230721,0.4554637517046254,0.4349366668091766,0.12628676946203754,0.12276047735035366,0.11818091310908319,0.11024732230176999,0.10935477475328223,0.09251374857957705,0.08100028656806217,0.0814991494924717,0.07918540621859661,0.06734078897029543,0.06916748315576897,0.06484701159237025,0.05482824595833036,0.03816438460425014,0.032437504128602426,0.027718287824706048,0.04195321007854568,0.05466574159792444,0.05466574159792444,0.05482824595833036,0.05466574159792444,0.056543127602974766,0.05482824595833036,0.05482824595833036,0.05489763418182921,0.05489763418182921,0.05489763418182921,0.05489763418182921,0.05489763418182921,0.05489763418182921,0.05489763418182921,0.05489763418182921,0.05466574159792444,0.05466574159792444,0.05466574159792444,0.05482824595833036,0.05482824595833036,0.05482824595833036,0.05482824595833036,0.05482824595833036,0.05482824595833036,0.05482824595833036,0.05482824595833036,0.05482824595833036,0.05482824595833036,0.05486315904750787,0.05482824595833036,0.05466574159792444,0.05466574159792444,0.05482824595833036,0.05482824595833036,0.05482824595833036,0.05466574159792444,0.05482824595833036,0.05482824595833036,0.05482824595833036,0.05482824595833036,0.05486315904750787,0.05486315904750787,0.05486315904750787,0.05482824595833036,0.05486315904750787,0.05482824595833036,0.05482824595833036,0.05466574159792444,0.05466574159792444,0.05466574159792444,0.05466574159792444,0.05673770450477467,0.05486315904750787,0.056685231326974096,0.05486315904750787,0.05466574159792444,0.05701091277828803,0.05466574159792444,0.056796569129091895,0.056685231326974096,0.056780000746923215,0.056685231326974096,0.056685231326974096,0.05673770450477467,0.056685231326974096,0.056552653955450456,0.056685231326974096,0.056685231326974096,0.056685231326974096,0.05673770450477467,0.056780000746923215,0.056685231326974096,0.056685231326974096,0.05482824595833036,0.05489763418182921,0.05466574159792444,0.05466574159792444,0.05466574159792444,0.05466574159792444,0.05466574159792444,0.05466574159792444,0.056780000746923215,0.05489763418182921,0.05482824595833036,0.05486315904750787,0.05482824595833036,0.05482824595833036,0.05466574159792444,0.05482824595833036,0.05469025435346848,0.05469025435346848,0.05156789145600194,0.04950288200304937,0.050918380623641575,0.05388727682808818,0.05103293299562028,0.04734962376447106,0.050918380623641575,0.05486315904750787,0.04950288200304937,0.04513647054627523,0.056685231326974096,0.05156789145600194,0.05103293299562028,0.05103293299562028,0.056780000746923215,0.056796569129091895,0.059943061819153626,0.08188876071560783,0.093585488459463,0.09409593498302955,0.09474679026821445,0.09482103162410752,0.10230789174675915,0.10095692436747612,0.10125584400723103,0.10263475362966207,0.10654055332519338,0.10766484560162455,0.1069173813159901,0.1069173813159901,0.10654055332519338,0.10654055332519338,0.1069173813159901,0.10654055332519338,0.10654055332519338,0.1069173813159901,0.10654055332519338,0.1069173813159901,0.10786671492614512,0.10766484560162455,0.10698747077548852,0.10786671492614512,0.10888760796665752,0.10979355743702145,0.1069173813159901,0.10799643653836274,0.10923519639744911,0.10766484560162455,0.10766484560162455,0.10923519639744911,0.1069173813159901,0.1069173813159901,0.10766484560162455,0.108117851015879,0.1069173813159901,0.1069173813159901,0.10935477475328223,0.10766484560162455,0.10766484560162455,0.10766484560162455,0.10923519639744911,0.10923519639744911,0.10923519639744911,0.10923519639744911,0.10965544065722349,0.10965544065722349,0.10965544065722349,0.10766484560162455,0.10766484560162455,0.10654055332519338,0.10698747077548852,0.10766484560162455,0.10766484560162455,0.10769120667193384,0.10794730480387102,0.10794730480387102,0.10654055332519338,0.10766484560162455,0.10766484560162455,0.10786671492614512,0.10786671492614512,0.10654055332519338,0.10654055332519338,0.1069173813159901,0.10766484560162455,0.10766484560162455,0.10769120667193384,0.10766484560162455,0.10766484560162455,0.10786671492614512,0.10923519639744911,0.10923519639744911,0.10923519639744911,0.10923519639744911,0.10923519639744911,0.10935477475328223,0.10923519639744911,0.10974043105124348,0.1069173813159901,0.1069173813159901,0.1069173813159901,0.1069173813159901,0.1069173813159901,0.1069173813159901,0.1069173813159901,0.1069173813159901,0.10607146970825082,0.1069173813159901,0.1069173813159901,0.1069173813159901,0.1069173813159901,0.1069173813159901,0.10766484560162455,0.1069173813159901,0.1069173813159901,0.1069173813159901,0.10786671492614512,0.10766484560162455,0.10654055332519338,0.1072633576333738,0.10766484560162455,0.10786671492614512,0.10756097240173214,0.1069173813159901,0.10501007729835138,0.10654055332519338,0.103377614496764,0.1045043489779681,0.10351722933158547,0.10424861395144634,0.10437710989252444,0.10327850130855401,0.10607146970825082,0.1055459214350581,0.10607146970825082,0.10006600081684085,0.10006600081684085,0.09235590881393448,0.09168196749277442,0.0915267640314911,0.09372348229629585,0.09134867910765763,0.09168196749277442,0.09134867910765763,0.0915267640314911,0.09304675354865476,0.08348152731650543,0.0849513665259836,0.0874817866297594,0.08941761815992398,0.0923242071726739,0.09304675354865476,0.0915267640314911,0.0915267640314911,0.09120348050406422,0.0915267640314911,0.09300218831542292,0.09111291770328041,0.09132170542936642,0.09111291770328041,0.09171810640956723,0.09300218831542292,0.09300218831542292,0.09132170542936642,0.09111291770328041,0.09111291770328041,0.09120348050406422,0.09132170542936642,0.09132170542936642,0.09064356132338906,0.09064356132338906,0.09106873023272322,0.09132170542936642,0.0906086965245993,0.09106873023272322,0.091112044983667,0.09132170542936642,0.09187935173541842,0.09132170542936642,0.0906086965245993,0.09300218831542292,0.0906086965245993,0.08584560961471668,0.08592445647512172,0.08629541205987627,0.08467053252698538,0.08542456957086414,0.08598738738559639,0.08672314919990987,0.08542456957086414,0.08636189079138208,0.08636189079138208,0.08600678998085999,0.0854716681784126,0.08592445647512172,0.08629541205987627,0.08629541205987627,0.08725748501317404,0.08629541205987627,0.08718529230548837,0.08735129286266338,0.08950066819792013,0.08850041545877983,0.08461496020391025,0.08461496020391025,0.0847984274015658,0.08542456957086414,0.08638741665640996,0.08679641981499552,0.08704387918272773,0.0873697834878934,0.08672314919990987,0.08834037082413665,0.08834037082413665,0.08834037082413665,0.08732199528241387,0.08712275983828988,0.08712275983828988,0.08834037082413665,0.08838169296152396,0.08850041545877983,0.08461496020391025,0.08461496020391025,0.08467053252698538,0.08834037082413665,0.08461496020391025,0.08461496020391025,0.08467053252698538,0.08467053252698538,0.08461496020391025,0.08461496020391025,0.08429547520259455,0.08429547520259455,0.08461496020391025,0.08461496020391025,0.08461496020391025,0.08461496020391025,0.08461496020391025,0.08461496020391025,0.08461496020391025,0.08461496020391025,0.08461496020391025,0.08429547520259455,0.08461496020391025,0.08429547520259455,0.08461496020391025,0.08461496020391025,0.08461496020391025,0.08461496020391025,0.08448453533360616,0.0847984274015658,0.08461496020391025,0.08225430044414946,0.08249003250825442,0.08249003250825442,0.08260494239748202,0.08249003250825442,0.08321271316826674,0.08323758540277852,0.08348152731650543,0.08350522115642352,0.08348152731650543,0.08328696929542309,0.08348152731650543,0.08348152731650543,0.08350522115642352,0.08374132950336105,0.08379038118100475,0.08350522115642352,0.08249003250825442,0.08147423387213451,0.0809534864263842,0.07900467318159553,0.07892880928041705,0.07900467318159553,0.07879729195800762,0.07900467318159553,0.07904035529869943,0.07879729195800762,0.07882125798878921,0.07900467318159553,0.07895934510691728,0.07882125798878921,0.07882125798878921,0.07866587403839023,0.0786495158930336,0.0785127281849542,0.0785127281849542,0.07827143485898996,0.07834968709118519,0.07806608923444117,0.07809482028930786,0.07809482028930786,0.07809482028930786,0.07806608923444117,0.07785832753082947,0.07806608923444117,0.07806608923444117,0.07806608923444117,0.07791816324411552,0.07767639448130621,0.07757444931739423,0.0765725067106657,0.07721493127534937,0.07634193952415728,0.07634193952415728,0.07634193952415728,0.07721493127534937,0.0769443599223183,0.0769315392809621,0.0769315392809621,0.07683911914803433,0.07683911914803433,0.07666416728613215,0.07660463933056892,0.0765725067106657,0.07645724875113648,0.07642057372616987,0.07620081055234236,0.07620081055234236,0.07603778323386898,0.07601249354042501,0.07587051242054718,0.07587051242054718,0.0756919623543579,0.0756919623543579,0.0756919623543579,0.07556631396228873,0.07542614685371007,0.07542614685371007,0.07542614685371007,0.07542614685371007,0.07542614685371007,0.07536348712386334,0.07521969006616135,0.07521969006616135,0.0732394378072113,0.07318370820262089,0.07310503044049085,0.07310503044049085,0.07297714866007808,0.07297714866007808,0.07286750106610128,0.0732394378072113,0.07310503044049085,0.07310503044049085,0.07329493638896059,0.0732394378072113,0.0732394378072113,0.0732394378072113,0.07310503044049085,0.07297714866007808,0.07336578054644058,0.07297714866007808,0.0708278803002056,0.06987916650947758,0.06987916650947758,0.06995555112645947,0.06867739878549983,0.06691003724848538,0.06636531483898307,0.06553938379027412,0.06553938379027412,0.06290274152678971,0.05727185078212668,0.05741944811048361,0.057952662365655466,0.055923534436859546,0.05344606798386211,0.0525709925078276,0.05086710770658123,0.048369524282374246,0.046775047714366434,0.045048306139447256,0.041771023063130616,0.04172621441765032,0.04136228034417569,0.03842913846192023,0.03837937246143011,0.03256192698510685,0.032512205451440325,0.032512205451440325,0.032512205451440325,0.032512205451440325,0.03298392686921587,0.03256192698510685,0.03256192698510685,0.032512205451440325,0.03288814622757175,0.032512205451440325,0.03256192698510685,0.032512205451440325,0.032512205451440325,0.03231096982472514,0.03231096982472514,0.03231096982472514,0.03231096982472514,0.028201083783104975,0.028201083783104975,0.028201083783104975,0.028421528348411582,0.028421528348411582,0.028421528348411582,0.028421528348411582,0.028421528348411582,0.028421528348411582,0.02754743390375541,0.02754743390375541,0.02726843135322276,0.02726843135322276,0.02726843135322276,0.028421528348411582,0.027482187344436828,0.02722417226448749,0.02726843135322276,0.027482187344436828,0.02754743390375541,0.02722417226448749,0.02452514647206973,0.02481042664206367,0.021616892322327004,0.02010662044565514,0.016234362931464456,0.014910644333340927,0.01271302533128354,0.010090183452601889,0.007143733240693554,9.225822922455504e-05,2.215040748651495e-05,2.215040748651495e-05,2.215040748651495e-05,5.80058577704635e-05,5.80058577704635e-05,5.80058577704635e-05,5.80058577704635e-05,5.80058577704635e-05,5.80058577704635e-05,5.80058577704635e-05,5.80058577704635e-05,5.80058577704635e-05,5.80058577704635e-05,5.80058577704635e-05,5.80058577704635e-05,5.80058577704635e-05,5.80058577704635e-05,5.80058577704635e-05,5.80058577704635e-05,5.80058577704635e-05,5.80058577704635e-05,5.80058577704635e-05,5.80058577704635e-05,5.80058577704635e-05)
maxHPD=c(1.4742519407894827, 0.8495916805056392,0.8495916805056392,0.8495916805056392,0.8495916805056392,0.8495916805056392,0.8495916805056392,0.8495916805056392,0.8495916805056392,0.8495916805056392,0.8495916805056392,0.8495916805056392,0.8495916805056392,0.8495916805056392,0.8495916805056392,0.8495916805056392,0.8495916805056392,0.8495916805056392,0.8495916805056392,0.8495916805056392,0.8495916805056392,0.8495916805056392,0.8495916805056392,0.8537855856813817,0.8553029284184284,0.8572059256625597,0.8595950641997079,0.8595950641997079,0.8595950641997079,0.8595950641997079,0.8625806810671476,0.8625806810671476,0.8627229966855273,0.8627229966855273,0.8625806810671476,0.8624307521156424,0.8635903122266957,0.8635903122266957,0.8635903122266957,0.8635903122266957,0.8605898076466802,0.8572059256625597,0.8473801952121733,0.8237479651420466,0.8052255224532089,0.7650992855264793,0.7399821827373843,0.7087768490204891,0.6849759226079999,0.6524652534886246,0.6232411131213048,0.5966885291860774,0.5775124075100114,0.5557222426761047,0.5336641444206095,0.5196723379086421,0.4963450635993136,0.47877715247304126,0.4629039385788161,0.446094591093096,0.435143694359591,0.42103789644496864,0.41061897225694,0.39941880288453635,0.3954413641232305,0.38253398266316346,0.37717737864385803,0.36780715529792485,0.3624441067466101,0.35492017863136227,0.348614531259276,0.3354815241337184,0.3327650605916306,0.32555163403411636,0.3212368866349796,0.30945795594903347,0.29565237033266634,0.27932807977254864,0.26574012588226376,0.2544327399611286,0.24027492113558457,0.22697561183899986,0.21590295005703566,0.20017450658591862,0.17062628101018398,0.1614546209243151,0.15192083195706627,0.14919266411037832,0.14563710115971923,0.1420421520265286,0.13892509714358087,0.1363910208547473,0.13597797564519165,0.133447069389902,0.133447069389902,0.13320395114106873,0.1303272749131926,0.13272990456611217,0.13057997889293002,0.1303272749131926,0.1303272749131926,0.1303272749131926,0.13046795850578297,0.13027129223053727,0.1303272749131926,0.13046795850578297,0.13027068281924753,0.13031759939640514,0.13027129223053727,0.12983616479775856,0.12983616479775856,0.12966314065659323,0.12957025682807613,0.12966314065659323,0.12962211865942533,0.1292597837199378,0.1292597837199378,0.12910731315754026,0.12962211865942533,0.1289643893387938,0.1292597837199378,0.12892829680369025,0.12910731315754026,0.12870458903005996,0.12857437769754132,0.12900080370890893,0.12900080370890893,0.12892829680369025,0.12863994001025875,0.12863994001025875,0.12810805189856805,0.12810805189856805,0.12799866027299606,0.12799769013991782,0.12796425934069922,0.12796425934069922,0.12796425934069922,0.12783979856435912,0.12785704230130604,0.12785704230130604,0.12785704230130604,0.12785704230130604,0.12785704230130604,0.12785704230130604,0.1278828179783101,0.1278828179783101,0.1278828179783101,0.12785704230130604,0.12785704230130604,0.12785704230130604,0.12785704230130604,0.12783979856435912,0.12783979856435912,0.12766838907562145,0.12766838907562145,0.12766838907562145,0.12766838907562145,0.12766838907562145,0.12766838907562145,0.12766838907562145,0.12766838907562145,0.12783979856435912,0.12783979856435912,0.12766838907562145,0.12799866027299606,0.12799866027299606,0.12761179905883102,0.12761179905883102,0.12761179905883102,0.12761179905883102,0.12761179905883102,0.12755250197103132,0.12755250197103132,0.12755250197103132,0.12761179905883102,0.12761179905883102,0.12761179905883102,0.12761179905883102,0.12755250197103132,0.12755250197103132,0.12755250197103132,0.12748915349110188,0.12748915349110188,0.12748915349110188,0.12748915349110188,0.12748915349110188,0.12748915349110188,0.12748915349110188,0.12748915349110188,0.12748915349110188,0.12748915349110188,0.12755250197103132,0.12755250197103132,0.12748915349110188,0.12748915349110188,0.12755250197103132,0.12755250197103132,0.12761179905883102,0.1276597917052118,0.1276597917052118,0.1276597917052118,0.12785704230130604,0.1278828179783101,0.12785704230130604,0.12785704230130604,0.12785704230130604,0.1278828179783101,0.12783979856435912,0.12785704230130604,0.12783979856435912,0.12783979856435912,0.12785704230130604,0.1278828179783101,0.1278828179783101,0.1278828179783101,0.1278828179783101,0.12796425934069922,0.12796425934069922,0.12796425934069922,0.12796425934069922,0.12799769013991782,0.12799769013991782,0.12799769013991782,0.12799769013991782,0.12799769013991782,0.12799769013991782,0.12799769013991782,0.12796425934069922,0.12796425934069922,0.12796425934069922,0.12796425934069922,0.12796425934069922,0.12799769013991782,0.12799769013991782,0.12799769013991782,0.12799769013991782,0.12799866027299606,0.12799866027299606,0.12799866027299606,0.12799866027299606,0.12799866027299606,0.12799866027299606,0.1280743507649917,0.1280743507649917,0.1280743507649917,0.1280743507649917,0.1280743507649917,0.12810805189856805,0.12810805189856805,0.12810805189856805,0.12810805189856805,0.12810805189856805,0.12810805189856805,0.12810805189856805,0.12810805189856805,0.12819021920286897,0.12819021920286897,0.12819021920286897,0.12819021920286897,0.12819021920286897,0.12857437769754132,0.12857437769754132,0.12857437769754132,0.12829921745405584,0.12829921745405584,0.12829921745405584,0.12799866027299606,0.12799866027299606,0.12799866027299606,0.12799866027299606,0.12799866027299606,0.12799866027299606,0.12799866027299606,0.12892829680369025,0.12892829680369025,0.12902217185757806,0.1278828179783101,0.12902217185757806,0.1278828179783101,0.1278828179783101,0.1278828179783101,0.1278828179783101,0.12853115807324458,0.12853115807324458,0.12853115807324458,0.12799866027299606,0.12857437769754132,0.12857437769754132,0.12892829680369025,0.12857437769754132,0.12857437769754132,0.12892829680369025,0.12902217185757806,0.12902217185757806,0.12902217185757806,0.12900080370890893,0.1289643893387938,0.12900080370890893,0.12962211865942533,0.12957025682807613,0.13027129223053727,0.13107439096628248,0.1303272749131926,0.13330857610839142,0.1345326287355428,0.13674977777014302,0.1442907390965689,0.5352607491477677,0.7693289389846708,0.9185298481508117,1.0283605337499,1.0855829686779155,1.1321766985429187,1.18818895721357,1.2084439821669923,1.2200798995431947,1.2358515026588022,1.2358515026588022,1.2476587894121898,1.2484087702506876,1.2497093850553633,1.4526735888893587,1.3306104378352612,1.3178930285126291,1.31769400873686,1.3178930285126291,1.3178930285126291,1.3178930285126291,1.3233934329222892,1.3599342721299443,1.230434916261058,1.2202382393846014,1.2090502175779871,1.1809736050634767,1.1507023206075784,1.115194284329712,1.083270687870248,1.0455045322018164,1.0030974591604513,0.9520700300615373,0.9035150341680834,0.8567138745981987,0.7957565584215127,0.7101633165171488,0.5973269679083866,0.3027862921028306,0.24532693454819543,0.2418028814590347,0.23428087341687454,0.23123990991145416,0.22941195769266573,0.23032314972957,0.22801980188115226,0.2278216463774095,0.2276862855278316,0.2276862855278316,0.2276862855278316,0.2276862855278316,0.2276782826662331,0.2276782826662331,0.2276782826662331,0.2276782826662331,0.22706258408335322,0.22706258408335322,0.22700982196776495,0.22706258408335322,0.22700982196776495,0.22700982196776495,0.22700982196776495,0.22700982196776495,0.22700982196776495,0.22700982196776495,0.22700982196776495,0.22693123254384545,0.22685439323633394,0.22693123254384545,0.22685439323633394,0.22665098803942302,0.22665098803942302,0.22665098803942302,0.2267500608342767,0.2267500608342767,0.22665098803942302,0.2267500608342767,0.2267500608342767,0.2267500608342767,0.22685439323633394,0.22693123254384545,0.22693123254384545,0.22693123254384545,0.22693123254384545,0.22693123254384545,0.22700982196776495,0.22700982196776495,0.22700982196776495,0.22706258408335322,0.22706258408335322,0.22706258408335322,0.22941195769266573,0.2276862855278316,0.22941195769266573,0.2276862855278316,0.2276862855278316,0.23033336617281183,0.22801980188115226,0.23033336617281183,0.23015745626860576,0.23033336617281183,0.23033336617281183,0.23033336617281183,0.23076972883246474,0.23091995217537598,0.23091995217537598,0.23123990991145416,0.23123990991145416,0.23123990991145416,0.2315092332587768,0.23171936629922024,0.23171936629922024,0.23214523637983153,0.23081812454774142,0.23123990991145416,0.23123990991145416,0.23146156735346676,0.23180629300945457,0.23228090233705956,0.2333840999955431,0.23368979134620207,0.2368037341944016,0.2357881429154468,0.23593799578295438,0.2368037341944016,0.2376830398477471,0.23917716137771072,0.24049985558854273,0.24159775746501874,0.24320547540118442,0.24485894363904,0.2444831757468797,0.24544368737530012,0.25021862756469176,0.257154481049633,0.257154481049633,0.257154481049633,0.26592235900073113,0.27241075700336503,0.27241075700336503,0.27241075700336503,0.28801734704750476,0.28798686746072927,0.2963782585148347,0.30209696881008935,0.31339546816741026,0.3171565480842588,0.32851946192230885,0.35019579434712605,0.35875256216105594,0.35840575977281286,0.35875256216105594,0.35875256216105594,0.36474275758267155,0.36474275758267155,0.36474275758267155,0.3671105340057925,0.37044067695915933,0.37189594307783386,0.36993958798755605,0.36890023131882377,0.36752632485620496,0.36752632485620496,0.3686908980583585,0.36752632485620496,0.36752632485620496,0.3668998542816245,0.36474275758267155,0.36458055298883896,0.36309320628395947,0.36043448622431706,0.35875256216105594,0.35875256216105594,0.35875256216105594,0.35875256216105594,0.352507201270342,0.352507201270342,0.352507201270342,0.349720948923652,0.34919452224741854,0.34924538576217057,0.34400441400154114,0.34197691050073287,0.34197691050073287,0.34094918644295874,0.33941393887893734,0.3391854787978939,0.3408468295284242,0.33862509007471014,0.33862509007471014,0.3383286635974783,0.33941393887893734,0.33941393887893734,0.33886993802747756,0.33886993802747756,0.33886993802747756,0.33886993802747756,0.33790229526627047,0.33524836651417034,0.3338953914839124,0.3316999991000535,0.3316999991000535,0.3311350525658586,0.3303429762411491,0.32942303139478996,0.32942303139478996,0.3288210442162725,0.3265180685522067,0.32622221464576645,0.32609329838879025,0.32609329838879025,0.3259201147882252,0.3240172232622169,0.3240172232622169,0.3232124631888131,0.323586626164284,0.323586626164284,0.3232124631888131,0.32280995515326155,0.3226118917270517,0.3226118917270517,0.3238153355900274,0.3238153355900274,0.323586626164284,0.323586626164284,0.323586626164284,0.3232124631888131,0.3226118917270517,0.3226118917270517,0.31956049438174217,0.3192323140883131,0.3194674126893359,0.3194674126893359,0.31956049438174217,0.3192323140883131,0.3192323140883131,0.3186990691848633,0.3174404602357833,0.3179499990905507,0.3179499990905507,0.31780723576157227,0.31780723576157227,0.316965022002278,0.3171565480842588,0.3154936819929018,0.31486535000758076,0.31418982911514043,0.31418982911514043,0.3135852345173348,0.31183025224769534,0.31183025224769534,0.31178739836756303,0.31150607663619656,0.31075407041098246,0.3099619109472061,0.3063135636637182,0.3063135636637182,0.30290366972084015,0.30290366972084015,0.30096075376735126,0.30096075376735126,0.2987241886447286,0.29669696112171545,0.2987241886447286,0.29669696112171545,0.2958806240609664,0.2888876034871915,0.28719881383934226,0.275744912811229,0.272467061531954,0.26917052035425787,0.2675858836782168,0.26282771186691567,0.2606936333354762,0.25881004718103323,0.25627428773916466,0.2566785166309432,0.24544368737530012,0.24544368737530012,0.24532693454819543,0.24532693454819543,0.24532693454819543,0.24485894363904,0.2418028814590347,0.23917716137771072,0.23726609071871727,0.23583508025703873,0.23583508025703873,0.23228090233705956,0.2315092332587768,0.23033336617281183,0.22941195769266573,0.22981513299262352,0.22941195769266573,0.22665098803942302,0.22571651986004296,0.2246864079482489,0.22407848934939317,0.22363108850885127,0.2231656625926842,0.2219662060700818,0.2219662060700818,0.2212374308655186,0.2210614699786646,0.2197317941943127,0.2197317941943127,0.21945141524771178,0.21903417637082362,0.21947230678701318,0.21838316027725707,0.21720747397934134,0.21947230678701318,0.21702266832973338,0.21163133310359372,0.21123208700783835,0.21123208700783835,0.20890310321064434,0.20916499629168886,0.20890310321064434,0.2090646718778988,0.20729359558789903,0.20750751471725565,0.20695671441674102,0.20569016853865443,0.2047321836501595,0.2044905376188151,0.2047321836501595,0.2042229995133261,0.2044905376188151,0.20309841919139424,0.20371873329075513,0.20309841919139424,0.2044905376188151,0.20309841919139424,0.1988480330721204,0.1985006735238625,0.19812594323379445,0.19807167799975484,0.19807167799975484,0.19812594323379445,0.19812594323379445,0.19807167799975484,0.19719321691186992,0.19864315200761243,0.1985939477872794,0.1985939477872794,0.19748979321231735,0.19719321691186992,0.19719321691186992,0.19812594323379445,0.19807167799975484,0.19807167799975484,0.19403757119963996,0.19403757119963996,0.19403757119963996,0.19748979321231735,0.1935473582059832,0.19330335629950068,0.19330335629950068,0.19330335629950068,0.19317771180384416,0.19309778802695995,0.192640847895336,0.192640847895336,0.192640847895336,0.192640847895336,0.192640847895336,0.19258936411229713,0.1925735936824308,0.1925735936824308,0.19258936411229713,0.19258936411229713,0.1925735936824308,0.192110059377462,0.19236492118292506,0.192110059377462,0.1925735936824308,0.1925735936824308,0.19236492118292506,0.192312304513161,0.192110059377462,0.192110059377462,0.19173852197125058,0.18909988052337265,0.18922576234754007,0.18922576234754007,0.18909988052337265,0.18868272286191445,0.18922576234754007,0.189085061372398,0.18909988052337265,0.18909988052337265,0.18922576234754007,0.18909988052337265,0.18909988052337265,0.18922576234754007,0.18909988052337265,0.18909988052337265,0.18909988052337265,0.18909988052337265,0.18834516647734004,0.18733074692029134,0.18699746947631804,0.18501048914461674,0.18505669991697032,0.18501048914461674,0.18469754823685242,0.18499550468757828,0.18501048914461674,0.18469754823685242,0.18469754823685242,0.18501048914461674,0.18501048914461674,0.18499550468757828,0.18501048914461674,0.18501048914461674,0.18505669991697032,0.18505669991697032,0.18501048914461674,0.18505669991697032,0.18505669991697032,0.18493513409828374,0.18499550468757828,0.18499550468757828,0.18501048914461674,0.18505669991697032,0.18505669991697032,0.18505669991697032,0.18505669991697032,0.18505669991697032,0.18505669991697032,0.18501048914461674,0.18505669991697032,0.18410304235277788,0.1848358019803707,0.18410304235277788,0.18410304235277788,0.18410304235277788,0.18505669991697032,0.18499550468757828,0.18505669991697032,0.18505669991697032,0.18505669991697032,0.18505669991697032,0.18501048914461674,0.18501048914461674,0.18505669991697032,0.18501048914461674,0.18505669991697032,0.18505669991697032,0.18505669991697032,0.18499550468757828,0.18505669991697032,0.18505669991697032,0.18505669991697032,0.18499550468757828,0.18501048914461674,0.18505669991697032,0.18501048914461674,0.18501048914461674,0.18501048914461674,0.18501048914461674,0.18501048914461674,0.18505669991697032,0.18505669991697032,0.18501048914461674,0.18505669991697032,0.18309662359266782,0.18309662359266782,0.18317547082585536,0.18317547082585536,0.18309662359266782,0.1831922031711512,0.1831922031711512,0.18364609627725687,0.18364609627725687,0.18364609627725687,0.18391791131149998,0.1838736371005322,0.1838736371005322,0.18410304235277788,0.18410304235277788,0.18420572912638292,0.18501048914461674,0.18501048914461674,0.18364609627725687,0.1831922031711512,0.1838736371005322,0.18489392730236223,0.18505669991697032,0.18501048914461674,0.18552186898967638,0.18668417077886929,0.1887958972265966,0.1887958972265966,0.18501048914461674,0.18678895823337124,0.189085061372398,0.18922576234754007,0.189085061372398,0.18922576234754007,0.18922576234754007,0.189085061372398,0.189085061372398,0.189085061372398,0.189085061372398,0.19081897404823678,0.19154865491870157,0.1902771862437454,0.1911739124487032,0.18621290200085747,0.18668417077886929,0.18728792715492854,0.18786476081172773,0.18797328503676106,0.1887958972265966,0.18842207367975516,0.18842207367975516,0.18842207367975516,0.189072497108275,0.1887958972265966,0.18905192130897372,0.189072497108275,0.18922576234754007,0.18922576234754007,0.18922576234754007,0.18922576234754007,0.18950747534184856,0.18557741795664062,0.18557741795664062,0.18557741795664062,0.18586307149455653,0.18586307149455653,0.18586307149455653,0.18586307149455653,0.18586307149455653,0.18586307149455653,0.18501048914461674,0.18501048914461674,0.18501048914461674,0.18501048914461674,0.18501048914461674,0.18644428699331328,0.18557741795664062,0.18552186898967638,0.18586307149455653,0.18621290200085747,0.18644428699331328,0.18668417077886929,0.18501048914461674,0.18621290200085747,0.18501048914461674,0.18644428699331328,0.18469754823685242,0.18501048914461674,0.18501048914461674,0.18501048914461674,0.18501048914461674,0.1796190130065826,0.18203178668615574,0.18630421714254694,0.19459396173699767,0.3859758148796852,0.6436679307829103,0.8356767254027052,0.9857497487643749,1.0905139415093144,1.1835804014859534,1.3135950355856905,1.4335594824528222,1.5477342747944882,1.6107048648095068,1.6893796272282025,1.7768307194406427,1.8605777159723325,1.942084196152384,1.9974460411219859,2.072463928397039,2.129686674372417,2.129686674372417,2.129686674372417,2.129686674372417,2.129686674372417)
#time=time[4:length(time)]
#rate=rate[4:length(rate)]
#minHPD=minHPD[4:length(minHPD)]
#maxHPD=maxHPD[4:length(maxHPD)]

plot(c(seq(-290,0,by=1),0),rep(2,length(c(seq(290,0,by=-1),0))), xlab="", ylab="Rates (events/Myr/lineage)", xlim=c(-270,-230), ylim=c(0,1), type="l", col="white",lwd="1",las="1",cex.axis="1",cex.main="1",cex.lab="1",bty="n", main="C", axes=F)
rect(-323.2,-0.02,-298.9,300, col="white", border=NA)
rect(-298.9,-0.02,-272.95,300, col="whitesmoke", border=NA)
rect(-272.95,-0.02,-259.1,300, col="white", border=NA)
rect(-259.1,-0.02,-251.9,300, col="whitesmoke", border=NA)
rect(-251.9,-0.02,-247.2,300, col="white", border=NA)
rect(-247.2,-0.02,-237,300, col="whitesmoke", border=NA)
rect(-237,-0.02,-201.3,300, col="white", border=NA)
rect(-201.3,-0.02,-174.1,300, col="whitesmoke", border=NA)
rect(-174.1,-0.02,-163.5,300, col="white", border=NA)
rect(-163.5,-0.02,-145,300, col="whitesmoke", border=NA)
rect(-145,-0.02,-100.5,300, col="white", border=NA)
rect(-100.5,-0.02,-66,300, col="whitesmoke", border=NA)
rect(-66,-0.02,-56,300, col="white", border=NA)
rect(-56,-0.02,-33.9,300, col="whitesmoke", border=NA)
rect(-33.9,-0.02,-23.03,300, col="white", border=NA)
rect(-23.03,-0.02,-5.33,300, col="whitesmoke", border=NA)
rect(-5.33,-0.02,-2.58,300, col="white", border=NA)
rect(-2.58,-0.02,0,300, col="whitesmoke", border=NA)

rect(-261.28,-3,-259.51,300, col=alpha('#ffaf03',0.2), border=NA)
rect(-234.5,-3,-232,300, col=alpha('#ffaf03',0.2), border=NA)

axis(side=1, seq(-280, -220, by=10), col="black",col.axis="black",las=1)
axis(side=2, seq(0, 1, by=0.2), col="black",col.axis="black",las=2)
abline(v=c(-251.902),col="red",lty="dashed",lwd="2")

legend("topleft", bty="n", c("Extinction rate"),lwd="3",col=c("#e34a33"), cex=1)
lines(time,time,type = 'n')
polygon(c(time, rev(time)), c(maxHPD, rev(minHPD)), col = alpha('#e34a33',0.3), border = NA)
lines(time,rate, col = '#e34a33', lwd=2)

add_geochrono(0, -0.15)


# Frequency of shift in extinction rate
mids=c(-0.15513742071881606, -0.46541226215644815,-0.7756871035940802,-1.0859619450317124,-1.3962367864693446,-1.7065116279069765,-2.0167864693446087,-2.327061310782241,-2.637336152219873,-2.9476109936575052,-3.2578858350951374,-3.568160676532769,-3.8784355179704013,-4.1887103594080335,-4.498985200845666,-4.809260042283298,-5.11953488372093,-5.429809725158562,-5.740084566596194,-6.0503594080338265,-6.360634249471459,-6.670909090909091,-6.981183932346723,-7.291458773784354,-7.6017336152219865,-7.912008456659619,-8.222283298097251,-8.532558139534883,-8.842832980972515,-9.153107822410147,-9.46338266384778,-9.773657505285412,-10.083932346723044,-10.394207188160676,-10.704482029598308,-11.01475687103594,-11.325031712473573,-11.635306553911205,-11.945581395348837,-12.25585623678647,-12.566131078224101,-12.876405919661734,-13.186680761099366,-13.496955602536998,-13.80723044397463,-14.117505285412262,-14.427780126849894,-14.738054968287525,-15.048329809725157,-15.35860465116279,-15.668879492600421,-15.979154334038054,-16.289429175475686,-16.599704016913318,-16.90997885835095,-17.220253699788582,-17.530528541226214,-17.840803382663847,-18.15107822410148,-18.46135306553911,-18.771627906976743,-19.081902748414375,-19.392177589852007,-19.70245243128964,-20.012727272727272,-20.323002114164904,-20.633276955602536,-20.94355179704017,-21.2538266384778,-21.564101479915433,-21.874376321353065,-22.184651162790697,-22.49492600422833,-22.80520084566596,-23.115475687103594,-23.425750528541226,-23.736025369978858,-24.04630021141649,-24.356575052854122,-24.666849894291754,-24.977124735729387,-25.28739957716702,-25.59767441860465,-25.907949260042283,-26.218224101479915,-26.528498942917548,-26.83877378435518,-27.149048625792812,-27.459323467230444,-27.769598308668076,-28.07987315010571,-28.39014799154334,-28.700422832980973,-29.010697674418605,-29.320972515856237,-29.631247357293866,-29.941522198731498,-30.25179704016913,-30.562071881606762,-30.872346723044394,-31.182621564482027,-31.49289640591966,-31.80317124735729,-32.11344608879492,-32.423720930232555,-32.73399577167019,-33.04427061310782,-33.35454545454545,-33.664820295983084,-33.975095137420716,-34.28536997885835,-34.59564482029598,-34.90591966173361,-35.216194503171245,-35.52646934460888,-35.83674418604651,-36.14701902748414,-36.457293868921774,-36.767568710359406,-37.07784355179704,-37.38811839323467,-37.6983932346723,-38.008668076109934,-38.31894291754757,-38.6292177589852,-38.93949260042283,-39.24976744186046,-39.560042283298095,-39.87031712473573,-40.18059196617336,-40.49086680761099,-40.801141649048624,-41.111416490486256,-41.42169133192389,-41.73196617336152,-42.04224101479915,-42.352515856236785,-42.66279069767442,-42.97306553911205,-43.28334038054968,-43.593615221987314,-43.903890063424946,-44.21416490486258,-44.52443974630021,-44.83471458773784,-45.144989429175475,-45.45526427061311,-45.76553911205074,-46.07581395348837,-46.386088794926,-46.696363636363635,-47.00663847780127,-47.3169133192389,-47.62718816067653,-47.937463002114164,-48.247737843551796,-48.55801268498943,-48.86828752642706,-49.17856236786469,-49.488837209302325,-49.79911205073996,-50.10938689217759,-50.41966173361522,-50.729936575052854,-51.040211416490486,-51.35048625792812,-51.66076109936575,-51.97103594080338,-52.281310782241015,-52.59158562367865,-52.90186046511628,-53.21213530655391,-53.52241014799154,-53.832684989429175,-54.14295983086681,-54.45323467230444,-54.76350951374207,-55.073784355179704,-55.384059196617336,-55.69433403805497,-56.0046088794926,-56.31488372093023,-56.625158562367865,-56.9354334038055,-57.24570824524313,-57.55598308668076,-57.866257928118394,-58.176532769556026,-58.48680761099366,-58.79708245243129,-59.10735729386892,-59.41763213530655,-59.72790697674418,-60.03818181818181,-60.348456659619444,-60.658731501057076,-60.96900634249471,-61.27928118393234,-61.58955602536997,-61.899830866807605,-62.21010570824524,-62.52038054968287,-62.8306553911205,-63.140930232558134,-63.451205073995766,-63.7614799154334,-64.07175475687103,-64.38202959830866,-64.6923044397463,-65.00257928118393,-65.31285412262156,-65.62312896405919,-65.93340380549682,-66.24367864693446,-66.55395348837209,-66.86422832980972,-67.17450317124735,-67.48477801268498,-67.79505285412262,-68.10532769556025,-68.41560253699788,-68.72587737843551,-69.03615221987314,-69.34642706131078,-69.65670190274841,-69.96697674418604,-70.27725158562367,-70.5875264270613,-70.89780126849894,-71.20807610993657,-71.5183509513742,-71.82862579281183,-72.13890063424947,-72.4491754756871,-72.75945031712473,-73.06972515856236,-73.38,-73.69027484143763,-74.00054968287526,-74.31082452431289,-74.62109936575052,-74.93137420718816,-75.24164904862579,-75.55192389006342,-75.86219873150105,-76.17247357293869,-76.48274841437632,-76.79302325581395,-77.10329809725158,-77.41357293868921,-77.72384778012685,-78.03412262156448,-78.34439746300211,-78.65467230443974,-78.96494714587737,-79.275221987315,-79.58549682875264,-79.89577167019027,-80.2060465116279,-80.51632135306554,-80.82659619450317,-81.1368710359408,-81.44714587737843,-81.75742071881606,-82.0676955602537,-82.37797040169133,-82.68824524312896,-82.9985200845666,-83.30879492600423,-83.61906976744186,-83.92934460887949,-84.23961945031712,-84.54989429175475,-84.86016913319239,-85.17044397463002,-85.48071881606765,-85.79099365750528,-86.10126849894291,-86.41154334038055,-86.72181818181818,-87.03209302325581,-87.34236786469344,-87.65264270613108,-87.96291754756871,-88.27319238900634,-88.58346723044397,-88.8937420718816,-89.20401691331924,-89.51429175475687,-89.8245665961945,-90.13484143763213,-90.44511627906977,-90.7553911205074,-91.06566596194503,-91.37594080338266,-91.6862156448203,-91.99649048625793,-92.30676532769556,-92.61704016913319,-92.92731501057082,-93.23758985200845,-93.54786469344609,-93.85813953488372,-94.16841437632135,-94.47868921775898,-94.78896405919662,-95.09923890063425,-95.40951374207188,-95.71978858350951,-96.03006342494714,-96.34033826638478,-96.65061310782241,-96.96088794926004,-97.27116279069767,-97.5814376321353,-97.89171247357294,-98.20198731501057,-98.5122621564482,-98.82253699788583,-99.13281183932347,-99.4430866807611,-99.75336152219873,-100.06363636363636,-100.373911205074,-100.68418604651163,-100.99446088794926,-101.30473572938689,-101.61501057082452,-101.92528541226216,-102.23556025369979,-102.54583509513742,-102.85610993657505,-103.16638477801268,-103.47665961945032,-103.78693446088795,-104.09720930232558,-104.40748414376321,-104.71775898520085,-105.02803382663848,-105.33830866807611,-105.64858350951374,-105.95885835095137,-106.269133192389,-106.57940803382664,-106.88968287526427,-107.1999577167019,-107.51023255813953,-107.82050739957717,-108.1307822410148,-108.44105708245243,-108.75133192389006,-109.0616067653277,-109.37188160676533,-109.68215644820296,-109.99243128964059,-110.30270613107822,-110.61298097251586,-110.92325581395349,-111.23353065539112,-111.54380549682875,-111.85408033826639,-112.16435517970402,-112.47463002114165,-112.78490486257928,-113.09517970401691,-113.40545454545455,-113.71572938689218,-114.02600422832981,-114.33627906976744,-114.64655391120507,-114.9568287526427,-115.26710359408034,-115.57737843551797,-115.8876532769556,-116.19792811839324,-116.50820295983087,-116.8184778012685,-117.12875264270613,-117.43902748414376,-117.7493023255814,-118.05957716701903,-118.36985200845666,-118.6801268498943,-118.99040169133191,-119.30067653276954,-119.61095137420718,-119.92122621564481,-120.23150105708244,-120.54177589852007,-120.8520507399577,-121.16232558139534,-121.47260042283297,-121.7828752642706,-122.09315010570823,-122.40342494714587,-122.7136997885835,-123.02397463002113,-123.33424947145876,-123.6445243128964,-123.95479915433403,-124.26507399577166,-124.57534883720929,-124.88562367864692,-125.19589852008455,-125.50617336152219,-125.81644820295982,-126.12672304439745,-126.43699788583508,-126.74727272727272,-127.05754756871035,-127.36782241014798,-127.67809725158561,-127.98837209302324,-128.2986469344609,-128.60892177589852,-128.91919661733615,-129.2294714587738,-129.53974630021142,-129.85002114164905,-130.16029598308668,-130.47057082452432,-130.78084566596195,-131.09112050739958,-131.4013953488372,-131.71167019027484,-132.02194503171248,-132.3322198731501,-132.64249471458774,-132.95276955602537,-133.263044397463,-133.57331923890064,-133.88359408033827,-134.1938689217759,-134.50414376321353,-134.81441860465117,-135.1246934460888,-135.43496828752643,-135.74524312896406,-136.0555179704017,-136.36579281183933,-136.67606765327696,-136.9863424947146,-137.29661733615222,-137.60689217758986,-137.9171670190275,-138.22744186046512,-138.53771670190275,-138.84799154334038,-139.15826638477802,-139.46854122621565,-139.77881606765328,-140.0890909090909,-140.39936575052855,-140.70964059196618,-141.0199154334038,-141.33019027484144,-141.64046511627907,-141.9507399577167,-142.26101479915434,-142.57128964059197,-142.8815644820296,-143.19183932346724,-143.50211416490487,-143.8123890063425,-144.12266384778013,-144.43293868921776,-144.7432135306554,-145.05348837209303,-145.36376321353066,-145.6740380549683,-145.98431289640592,-146.29458773784356,-146.6048625792812,-146.91513742071882,-147.22541226215645,-147.53568710359409,-147.84596194503172,-148.15623678646935,-148.46651162790698,-148.77678646934461,-149.08706131078225,-149.39733615221988,-149.7076109936575,-150.01788583509514,-150.32816067653278,-150.6384355179704,-150.94871035940804,-151.25898520084567,-151.5692600422833,-151.87953488372094,-152.18980972515857,-152.5000845665962,-152.81035940803383,-153.12063424947146,-153.4309090909091,-153.74118393234673,-154.05145877378436,-154.361733615222,-154.67200845665963,-154.98228329809726,-155.2925581395349,-155.60283298097252,-155.91310782241015,-156.2233826638478,-156.53365750528542,-156.84393234672305,-157.15420718816068,-157.46448202959832,-157.77475687103595,-158.08503171247358,-158.3953065539112,-158.70558139534884,-159.01585623678648,-159.3261310782241,-159.63640591966174,-159.94668076109937,-160.256955602537,-160.56723044397464,-160.87750528541227,-161.1877801268499,-161.49805496828753,-161.80832980972517,-162.1186046511628,-162.42887949260043,-162.73915433403806,-163.0494291754757,-163.35970401691333,-163.66997885835096,-163.9802536997886,-164.29052854122622,-164.60080338266386,-164.9110782241015,-165.22135306553912,-165.53162790697675,-165.84190274841438,-166.15217758985202,-166.46245243128965,-166.77272727272728,-167.0830021141649,-167.39327695560254,-167.70355179704018,-168.0138266384778,-168.32410147991544,-168.63437632135307,-168.9446511627907,-169.25492600422834,-169.56520084566597,-169.8754756871036,-170.18575052854123,-170.49602536997887,-170.8063002114165,-171.11657505285413,-171.42684989429176,-171.7371247357294,-172.04739957716703,-172.35767441860466,-172.6679492600423,-172.97822410147992,-173.28849894291756,-173.5987737843552,-173.90904862579282,-174.21932346723045,-174.52959830866808,-174.83987315010572,-175.15014799154335,-175.46042283298098,-175.7706976744186,-176.08097251585625,-176.39124735729388,-176.7015221987315,-177.01179704016914,-177.32207188160677,-177.6323467230444,-177.94262156448204,-178.25289640591967,-178.5631712473573,-178.87344608879494,-179.18372093023257,-179.4939957716702,-179.80427061310783,-180.11454545454546,-180.4248202959831,-180.73509513742073,-181.04536997885836,-181.355644820296,-181.66591966173362,-181.97619450317126,-182.2864693446089,-182.59674418604652,-182.90701902748415,-183.2172938689218,-183.52756871035942,-183.83784355179705,-184.14811839323468,-184.45839323467231,-184.76866807610995,-185.07894291754758,-185.3892177589852,-185.69949260042284,-186.00976744186048,-186.3200422832981,-186.63031712473574,-186.94059196617337,-187.250866807611,-187.56114164904864,-187.87141649048627,-188.1816913319239,-188.49196617336153,-188.80224101479916,-189.1125158562368,-189.42279069767443,-189.73306553911206,-190.0433403805497,-190.35361522198733,-190.66389006342496,-190.9741649048626,-191.28443974630022,-191.59471458773785,-191.9049894291755,-192.21526427061312,-192.52553911205075,-192.83581395348838,-193.14608879492602,-193.45636363636365,-193.76663847780128,-194.0769133192389,-194.38718816067654,-194.69746300211418,-195.0077378435518,-195.31801268498944,-195.62828752642707,-195.9385623678647,-196.24883720930234,-196.55911205073997,-196.8693868921776,-197.17966173361523,-197.48993657505287,-197.8002114164905,-198.11048625792813,-198.42076109936576,-198.7310359408034,-199.04131078224103,-199.35158562367866,-199.6618604651163,-199.97213530655392,-200.28241014799156,-200.5926849894292,-200.90295983086682,-201.21323467230445,-201.52350951374208,-201.83378435517972,-202.14405919661735,-202.45433403805498,-202.7646088794926,-203.07488372093025,-203.38515856236788,-203.6954334038055,-204.00570824524314,-204.31598308668077,-204.6262579281184,-204.93653276955604,-205.24680761099367,-205.5570824524313,-205.86735729386893,-206.17763213530657,-206.4879069767442,-206.79818181818183,-207.10845665961946,-207.4187315010571,-207.72900634249473,-208.03928118393236,-208.34955602537,-208.65983086680762,-208.97010570824526,-209.2803805496829,-209.59065539112052,-209.90093023255815,-210.21120507399579,-210.52147991543342,-210.83175475687105,-211.14202959830868,-211.4523044397463,-211.76257928118395,-212.07285412262158,-212.3831289640592,-212.69340380549684,-213.00367864693447,-213.3139534883721,-213.62422832980974,-213.93450317124737,-214.244778012685,-214.55505285412264,-214.86532769556027,-215.1756025369979,-215.48587737843553,-215.79615221987316,-216.1064270613108,-216.41670190274843,-216.72697674418606,-217.0372515856237,-217.34752642706133,-217.65780126849896,-217.9680761099366,-218.27835095137422,-218.58862579281185,-218.8989006342495,-219.20917547568712,-219.51945031712475,-219.82972515856238,-220.14000000000001,-220.45027484143765,-220.76054968287528,-221.0708245243129,-221.38109936575054,-221.69137420718818,-222.0016490486258,-222.31192389006344,-222.62219873150107,-222.9324735729387,-223.24274841437634,-223.55302325581397,-223.8632980972516,-224.17357293868923,-224.48384778012687,-224.7941226215645,-225.10439746300213,-225.41467230443976,-225.7249471458774,-226.03522198731503,-226.34549682875266,-226.6557716701903,-226.96604651162792,-227.27632135306555,-227.5865961945032,-227.89687103594082,-228.20714587737845,-228.51742071881608,-228.82769556025372,-229.13797040169135,-229.44824524312898,-229.7585200845666,-230.06879492600424,-230.37906976744188,-230.6893446088795,-230.99961945031714,-231.30989429175477,-231.6201691331924,-231.93044397463004,-232.24071881606767,-232.5509936575053,-232.86126849894293,-233.17154334038057,-233.4818181818182,-233.79209302325583,-234.10236786469346,-234.4126427061311,-234.72291754756873,-235.03319238900636,-235.343467230444,-235.65374207188162,-235.96401691331926,-236.2742917547569,-236.58456659619452,-236.89484143763215,-237.20511627906978,-237.51539112050742,-237.82566596194505,-238.13594080338265,-238.44621564482028,-238.75649048625792,-239.06676532769555,-239.37704016913318,-239.6873150105708,-239.99758985200845,-240.30786469344608,-240.6181395348837,-240.92841437632134,-241.23868921775897,-241.5489640591966,-241.85923890063424,-242.16951374207187,-242.4797885835095,-242.79006342494714,-243.10033826638477,-243.4106131078224,-243.72088794926003,-244.03116279069766,-244.3414376321353,-244.65171247357293,-244.96198731501056,-245.2722621564482,-245.58253699788582,-245.89281183932346,-246.2030866807611,-246.51336152219872,-246.82363636363635,-247.13391120507399,-247.44418604651162,-247.75446088794925,-248.06473572938688,-248.37501057082451,-248.68528541226215,-248.99556025369978,-249.3058350951374,-249.61610993657504,-249.92638477801268,-250.2366596194503,-250.54693446088794,-250.85720930232557,-251.1674841437632,-251.47775898520084,-251.78803382663847,-252.0983086680761,-252.40858350951373,-252.71885835095136,-253.029133192389,-253.33940803382663,-253.64968287526426,-253.9599577167019,-254.27023255813953,-254.58050739957716,-254.8907822410148,-255.20105708245242,-255.51133192389005,-255.8216067653277,-256.1318816067653,-256.442156448203,-256.7524312896406,-257.06270613107824,-257.37298097251585,-257.6832558139535,-257.9935306553911,-258.3038054968288,-258.6140803382664,-258.92435517970404,-259.23463002114164,-259.5449048625793,-259.8551797040169,-260.16545454545457,-260.47572938689217,-260.78600422832983,-261.09627906976743,-261.4065539112051,-261.7168287526427,-262.02710359408036,-262.33737843551796,-262.6476532769556,-262.9579281183932,-263.2682029598309,-263.5784778012685,-263.88875264270615,-264.19902748414376,-264.5093023255814,-264.819577167019,-265.1298520084567,-265.4401268498943,-265.75040169133194,-266.06067653276955,-266.3709513742072,-266.6812262156448,-266.9915010570825,-267.3017758985201,-267.61205073995774,-267.92232558139534,-268.232600422833,-268.5428752642706,-268.85315010570827,-269.16342494714587,-269.47369978858353,-269.78397463002113,-270.0942494714588,-270.4045243128964,-270.71479915433406,-271.02507399577166,-271.3353488372093,-271.6456236786469,-271.9558985200846,-272.2661733615222,-272.57644820295985,-272.88672304439746,-273.1969978858351,-273.5072727272727,-273.8175475687104,-274.127822410148,-274.43809725158565,-274.74837209302325,-275.0586469344609,-275.3689217758985,-275.6791966173362,-275.9894714587738,-276.29974630021144,-276.61002114164904,-276.9202959830867,-277.2305708245243,-277.54084566596197,-277.85112050739957,-278.16139534883723,-278.47167019027484,-278.7819450317125,-279.0922198731501,-279.40249471458776,-279.71276955602536,-280.023044397463,-280.33331923890063,-280.6435940803383,-280.9538689217759,-281.26414376321355,-281.57441860465116,-281.8846934460888,-282.1949682875264,-282.5052431289641,-282.8155179704017,-283.12579281183935,-283.43606765327695,-283.7463424947146,-284.0566173361522,-284.3668921775899,-284.6771670190275,-284.98744186046514,-285.29771670190274,-285.6079915433404,-285.918266384778,-286.22854122621567,-286.5388160676533,-286.84909090909093,-287.15936575052854,-287.4696405919662,-287.7799154334038,-288.09019027484146,-288.40046511627907,-288.7107399577167,-289.02101479915433,-289.331289640592,-289.6415644820296,-289.95183932346725,-290.26211416490486,-290.5723890063425,-290.8826638477801,-291.1929386892178,-291.5032135306554,-291.81348837209305,-292.12376321353065,-292.4340380549683,-292.7443128964059,-293.0545877378436,-293.3648625792812)
counts=c(0.0, 0.0,0.0,0.0,0.0,0.0,0.0,0.0,0.0,0.0,0.0,0.0,0.0,0.0,0.0,0.0,0.0,0.0,0.0,0.0,0.0,0.0,0.0,0.0,0.0,0.0,0.0,0.0,0.0,0.0,0.0,0.0,0.0,0.0,0.0,0.0,0.0,0.0,0.0,0.0,0.0,0.0,0.0,0.0,0.0,0.0,0.0,0.0,0.0,0.0,0.0,0.0,0.0,0.0,0.0,0.0,0.0,0.0,0.0,0.0,0.0,0.0,0.0,0.0,0.0,0.0,0.0,0.0,0.0,0.0,0.0,0.0,0.0,0.0,0.0,0.0,0.0,0.0,0.0,0.0,0.0,0.0,0.0,0.0,0.0,0.0,0.0,0.0,0.0,0.0,0.0,0.0,0.0,0.0,0.0,0.0,0.0,0.0,0.0,0.0,0.0,0.0,0.0,0.0,0.0,0.0,0.0,0.0,0.0,0.0,0.0,0.0,0.0,0.0,0.0,0.0,0.0,0.0,0.0,0.0,0.0,0.0,0.0,0.0,0.0,0.0,0.0,0.0,0.0,0.0,0.0,0.0,0.0,0.0,0.0,0.0,0.0,0.0,0.0,0.0,0.0,0.0,0.0,0.0,0.0,0.0,0.0,0.0,0.0,0.0,0.0,0.0,0.0,0.0,0.0,0.0,0.0,0.0,0.0,0.0,0.0,0.0,0.0,0.0,0.0,0.0,0.0,0.0,0.0,0.0,0.0,0.0,0.0,0.0,0.0,0.0,0.0,0.0,0.0,0.0,0.0,0.0,0.0,0.0,0.0,0.0,0.0,0.0,0.0,0.0,0.0,0.0,0.0,0.0,0.0,0.0,0.0,0.0,0.0,0.0,0.0,0.0,0.0,0.0,0.0,0.0,0.0,0.0,0.0,0.0,0.0,0.0,0.0,0.0,0.0,0.0,0.0,0.0,0.0,0.0,0.0,0.0,0.0,0.0,0.0,0.0,0.0,0.0,0.0,0.0,0.0,0.0,0.0,0.0,0.0,0.0,0.0,0.0,0.0,0.0,0.0,0.0,0.0,0.0,0.0,0.0,0.0,0.0,0.0,0.0,0.0,0.0,0.0,0.0,0.0,0.0,0.0,0.0,0.0,0.0,0.0,0.0,0.0,0.0,0.0,0.0,0.0,0.0,0.0,0.0,0.0,0.0,0.0,0.0,0.0,0.0,0.0,0.0,0.0,0.0,0.0,0.0,0.0,0.0,0.0,0.0,0.0,0.0,0.0,0.0,0.0,0.0,0.0,0.0,0.0,0.0,0.0,0.0,0.0,0.0,0.0,0.0,0.0,0.0,0.0,0.0,0.0,0.0,0.0,0.0,0.0,0.0,0.0,0.0,0.0,0.0,0.0,0.0,0.0,0.0,0.0,0.0,0.0,0.0,0.0,0.0,0.0,0.0,0.0,0.0,0.0,0.0,0.0,0.0,0.0,0.0,0.0,0.0,0.0,0.0,0.0,0.0,0.0,0.0,0.0,0.0,0.0,0.0,0.0,0.0,0.0,0.0,0.0,0.0,0.0,0.0,0.0,0.0,0.0,0.0,0.0,0.0,0.0,0.0,0.0,0.0,0.0,0.0,0.0,0.0,0.0,0.0,0.0,0.0,0.0,0.0,0.0,0.0,0.0,0.0,0.0,0.0,0.0,0.0,0.0,0.0,0.0,0.0,0.0,0.0,0.0,0.0,0.0,0.0,0.0,0.0,0.0,0.0,0.0,0.0,0.0,0.0,0.0,0.0,0.0,0.0,0.0,0.0,0.0,0.0,0.0,0.0,0.0,0.0,0.0,0.0,0.0,0.0,0.0,0.0,0.0,0.0,0.0,0.0,0.0,0.0,0.0,0.0,0.0,0.0,0.0,0.0,0.0,0.0,0.0,0.0,0.0,0.0,0.0,0.0,0.0,0.0,0.0,0.0,0.0,0.0,0.0,0.0,0.0,0.0,0.0,0.0,0.0,0.0,0.0,0.0,0.0,0.0,0.0,0.0,0.0,0.0,0.0,0.0,0.0,0.0,0.0,0.0,0.0,0.0,0.0,0.0,0.0,0.0,0.0,0.0,0.0,0.0,0.0,0.0,0.0,0.0,0.0,0.0,0.0,0.0,0.0,0.0,0.0,0.0,0.0,0.0,0.0,0.0,0.0,0.0,0.0,0.0,0.0,0.0,0.0,0.0,0.0,0.0,0.0,0.0,0.0,0.0,0.0,0.0,0.0,0.0,0.0,0.0,0.0,0.0,0.0,0.0,0.0,0.0,0.0,0.0,0.0,0.0,0.0,0.0,0.0,0.0,0.0,0.0,0.0,0.0,0.0,0.0,0.0,0.0,0.0,0.0,0.0,0.0,0.0,0.0,0.0,0.0,0.0,0.0,0.0,0.0,0.0,0.0,0.0,0.0,0.0,0.0,0.0,0.0,0.0,0.0,0.0,0.0,0.0,0.0,0.0,0.0,0.0,0.0,0.0,0.0,0.0,0.0,0.0,0.0,0.0,0.0,0.0,0.0,0.0,0.0,0.0,0.0,0.0,0.0,0.0,0.0,0.0,0.0,0.0,0.0,0.0,0.0,0.0,0.0,0.0,0.0,0.0,0.0,0.0,0.0,0.0,0.0,0.0,0.0,0.0,0.0,0.0,0.0,0.0,0.0,0.0,0.0,0.0,0.0,0.0,0.0,0.0,0.0,0.0,0.0,0.0,0.0,0.0,0.0,0.0,0.0,0.0,0.0,0.0,0.0,0.0,0.0,0.0,0.0,0.0,0.0,0.0,0.0,0.0,0.0,0.0,0.0,0.0,0.0,0.0,0.0,0.0,0.0,0.0,0.0,0.0,0.0,0.0,0.0,0.0,0.0,0.0,0.0,0.0,0.0,0.0,0.0,0.0,0.0,0.0,0.0,0.0,0.0014014014014014013,0.0025025025025025025,0.002902902902902903,0.0017017017017017016,0.002002002002002002,0.0016016016016016017,0.005405405405405406,0.03853853853853854,0.0915915915915916,0.0963963963963964,0.09299299299299299,0.07807807807807808,0.05995995995995996,0.046646646646646646,0.03323323323323323,0.024324324324324326,0.02252252252252252,0.022622622622622622,0.023023023023023025,0.01761761761761762,0.013113113113113114,0.010510510510510511,0.013113113113113114,0.01091091091091091,0.006606606606606606,0.0032032032032032033,0.003003003003003003,0.002102102102102102,0.0019019019019019018,0.0008008008008008008,0.0011011011011011012,0.0008008008008008008,0.0011011011011011012,0.0008008008008008008,0.001001001001001001,0.0007007007007007007,0.0005005005005005005,0.0007007007007007007,0.0004004004004004004,0.0005005005005005005,0.0003003003003003003,0.0007007007007007007,0.0002002002002002002,0.0002002002002002002,0.0001001001001001001,0.0006006006006006006,0.0007007007007007007,0.0003003003003003003,0.0003003003003003003,0.0002002002002002002,0.0003003003003003003,0.0002002002002002002,0.0003003003003003003,0.0002002002002002002,0.0002002002002002002,0.0008008008008008008,0.0003003003003003003,0.0006006006006006006,0.0012012012012012011,0.0002002002002002002,0.0006006006006006006,0.0004004004004004004,0.0004004004004004004,0.0003003003003003003,0.0006006006006006006,0.0002002002002002002,0.0004004004004004004,0.0002002002002002002,0.0004004004004004004,0.0007007007007007007,0.0001001001001001001,0.0001001001001001001,0.0004004004004004004,0.0003003003003003003,0.0005005005005005005,0.0004004004004004004,0.0003003003003003003,0.0002002002002002002,0.0004004004004004004,0.0001001001001001001,0.0001001001001001001,0.0002002002002002002,0.0003003003003003003,0.0004004004004004004,0.0004004004004004004,0.0003003003003003003,0.0004004004004004004,0.0004004004004004004,0.0003003003003003003,0.0013013013013013013,0.005105105105105105,0.013613613613613613,0.038338338338338336,0.14844844844844846,0.25825825825825827,0.25935935935935933,0.18888888888888888,0.08048048048048048,0.005205205205205205,0.016216216216216217,0.1085085085085085,0.2139139139139139,0.22592592592592592,0.22002002002002002,0.14464464464464463,0.05175175175175175,0.010810810810810811,0.0019019019019019018,0.0002002002002002002,0.0002002002002002002,0.0005005005005005005,0.0006006006006006006,0.0002002002002002002,0.0001001001001001001,0.0009009009009009009,0.0007007007007007007,0.0006006006006006006,0.001001001001001001,0.0007007007007007007,0.0008008008008008008,0.0011011011011011012,0.0009009009009009009,0.001001001001001001,0.0012012012012012011,0.0007007007007007007,0.0013013013013013013,0.0014014014014014013,0.0014014014014014013,0.0013013013013013013,0.0022022022022022024,0.002102102102102102,0.0035035035035035035,0.004304304304304304,0.005305305305305305,0.005805805805805806,0.01011011011011011,0.008308308308308308,0.011411411411411412,0.011411411411411412,0.012412412412412413,0.015115115115115116,0.011911911911911911,0.011111111111111112,0.007707707707707708,0.0028028028028028026,0.0017017017017017016,0.0015015015015015015,0.0032032032032032033,0.002302302302302302,0.0024024024024024023,0.003103103103103103,0.003003003003003003,0.0015015015015015015,0.0009009009009009009,0.0009009009009009009,0.0011011011011011012,0.002102102102102102,0.0016016016016016017,0.0022022022022022024,0.0028028028028028026,0.0006006006006006006,0.0014014014014014013,0.0011011011011011012,0.001001001001001001,0.0006006006006006006,0.001001001001001001,0.0013013013013013013,0.0013013013013013013,0.0009009009009009009,0.0012012012012012011,0.0016016016016016017,0.0018018018018018018,0.003303303303303303,0.003903903903903904,0.002902902902902903,0.004204204204204204,0.004704704704704705,0.005105105105105105,0.00960960960960961,0.00990990990990991,0.01021021021021021,0.007607607607607607,0.006706706706706707,0.006906906906906907,0.007307307307307307,0.006906906906906907,0.005005005005005005,0.004904904904904905,0.004204204204204204,0.0035035035035035035,0.004604604604604604,0.004204204204204204,0.003903903903903904,0.0032032032032032033,0.004404404404404405,0.004104104104104104,0.005605605605605605,0.0036036036036036037,0.005205205205205205,0.006106106106106106,0.005105105105105105,0.005405405405405406,0.0045045045045045045,0.0026026026026026027,0.0022022022022022024,0.002102102102102102,0.0017017017017017016,0.0013013013013013013,0.0015015015015015015,0.0009009009009009009,0.0011011011011011012,0.001001001001001001,0.001001001001001001,0.001001001001001001,0.002102102102102102,0.004004004004004004,0.004104104104104104,0.006606606606606606,0.005605605605605605,0.005305305305305305,0.007907907907907907,0.006606606606606606,0.007707707707707708,0.006106106106106106,0.004704704704704705,0.004004004004004004,0.002902902902902903,0.0038038038038038036,0.002702702702702703,0.0022022022022022024,0.0013013013013013013,0.0018018018018018018,0.0017017017017017016,0.0017017017017017016,0.002002002002002002,0.0016016016016016017,0.0016016016016016017,0.0018018018018018018,0.0015015015015015015,0.0005005005005005005,0.0012012012012012011,0.0006006006006006006,0.0009009009009009009,0.0012012012012012011,0.0009009009009009009,0.0013013013013013013,0.0013013013013013013,0.0019019019019019018,0.002702702702702703,0.005005005005005005,0.008908908908908908,0.008908908908908908,0.00990990990990991,0.009309309309309309,0.006106106106106106,0.006406406406406407,0.004004004004004004,0.003003003003003003,0.0028028028028028026,0.0011011011011011012,0.0018018018018018018,0.0008008008008008008,0.0005005005005005005,0.0009009009009009009,0.0003003003003003003,0.0001001001001001001,0.0008008008008008008,0.0006006006006006006,0.0012012012012012011,0.0026026026026026027,0.007107107107107107,0.009309309309309309,0.013213213213213212,0.016816816816816817,0.015415415415415416,0.015215215215215214,0.02122122122122122,0.01991991991991992,0.01831831831831832,0.005905905905905906,0.0)
#mids=mids[58:length(mids)]
#counts=counts[58:length(counts)]

plot(c(seq(-290,0,by=1),0),rep(2,length(c(seq(290,0,by=-1),0))), xlab="", ylab="Frequency of shift in extinction rate", xlim=c(-270,-230), ylim=c(0,0.3), type="l", col="white",lwd="1",las="1",cex.axis="1",cex.main="1",cex.lab="1",bty="n", main="D", axes=F)
rect(-323.2,-0.02,-298.9,300, col="white", border=NA)
rect(-298.9,-0.02,-272.95,300, col="whitesmoke", border=NA)
rect(-272.95,-0.02,-259.1,300, col="white", border=NA)
rect(-259.1,-0.02,-251.9,300, col="whitesmoke", border=NA)
rect(-251.9,-0.02,-247.2,300, col="white", border=NA)
rect(-247.2,-0.02,-237,300, col="whitesmoke", border=NA)
rect(-237,-0.02,-201.3,300, col="white", border=NA)
rect(-201.3,-0.02,-174.1,300, col="whitesmoke", border=NA)
rect(-174.1,-0.02,-163.5,300, col="white", border=NA)
rect(-163.5,-0.02,-145,300, col="whitesmoke", border=NA)
rect(-145,-0.02,-100.5,300, col="white", border=NA)
rect(-100.5,-0.02,-66,300, col="whitesmoke", border=NA)
rect(-66,-0.02,-56,300, col="white", border=NA)
rect(-56,-0.02,-33.9,300, col="whitesmoke", border=NA)
rect(-33.9,-0.02,-23.03,300, col="white", border=NA)
rect(-23.03,-0.02,-5.33,300, col="whitesmoke", border=NA)
rect(-5.33,-0.02,-2.58,300, col="white", border=NA)
rect(-2.58,-0.02,0,300, col="whitesmoke", border=NA)

rect(-261.28,-3,-259.51,300, col=alpha('#ffaf03',0.2), border=NA)
rect(-234.5,-3,-232,300, col=alpha('#ffaf03',0.2), border=NA)

axis(side=1, seq(-280, -220, by=10), col="black",col.axis="black",las=1)
axis(side=2, seq(0, 0.3, by=0.05), col="black",col.axis="black",las=2)
abline(v=c(-251.902),col="red",lty="dashed",lwd="2")

lines(mids,counts,type = 'h', lwd=5, col='#e34a33')
abline(h=bf2, lty=2)
abline(h=bf6, lty=2)

add_geochrono(0, -0.15)

#Net Diversification Rate (???????? diversification negative ???)
time=c(-204.50133289017953, -204.60141415100315,-204.70149541182684,-204.80157667265047,-204.9016579334741,-205.00173919429778,-205.1018204551214,-205.2019017159451,-205.30198297676873,-205.4020642375924,-205.50214549841604,-205.60222675923973,-205.70230802006336,-205.80238928088698,-205.90247054171067,-206.0025518025343,-206.10263306335798,-206.2027143241816,-206.3027955850053,-206.40287684582893,-206.50295810665256,-206.60303936747624,-206.70312062829987,-206.80320188912356,-206.90328314994719,-207.00336441077087,-207.1034456715945,-207.20352693241819,-207.3036081932418,-207.40368945406544,-207.50377071488913,-207.60385197571276,-207.70393323653644,-207.80401449736007,-207.90409575818376,-208.0041770190074,-208.10425827983101,-208.2043395406547,-208.30442080147833,-208.40450206230202,-208.50458332312564,-208.60466458394933,-208.70474584477296,-208.80482710559664,-208.90490836642027,-209.0049896272439,-209.1050708880676,-209.20515214889122,-209.3052334097149,-209.40531467053853,-209.50539593136222,-209.60547719218584,-209.70555845300947,-209.80563971383316,-209.9057209746568,-210.00580223548047,-210.1058834963041,-210.2059647571278,-210.30604601795142,-210.4061272787751,-210.50620853959873,-210.60628980042236,-210.70637106124605,-210.80645232206967,-210.90653358289336,-211.006614843717,-211.10669610454067,-211.2067773653643,-211.30685862618793,-211.40693988701162,-211.50702114783525,-211.60710240865893,-211.70718366948256,-211.80726493030625,-211.90734619112988,-212.00742745195356,-212.1075087127772,-212.20758997360082,-212.3076712344245,-212.40775249524813,-212.50783375607182,-212.60791501689545,-212.70799627771913,-212.80807753854276,-212.9081587993664,-213.00824006019008,-213.1083213210137,-213.2084025818374,-213.30848384266102,-213.4085651034847,-213.50864636430833,-213.60872762513202,-213.70880888595565,-213.80889014677928,-213.90897140760296,-214.0090526684266,-214.10913392925028,-214.2092151900739,-214.3092964508976,-214.40937771172122,-214.50945897254485,-214.60954023336853,-214.70962149419216,-214.80970275501585,-214.90978401583948,-215.00986527666316,-215.1099465374868,-215.21002779831048,-215.3101090591341,-215.41019031995774,-215.51027158078142,-215.61035284160505,-215.71043410242874,-215.81051536325236,-215.91059662407605,-216.01067788489968,-216.1107591457233,-216.210840406547,-216.31092166737062,-216.4110029281943,-216.51108418901794,-216.61116544984162,-216.71124671066525,-216.81132797148894,-216.91140923231256,-217.0114904931362,-217.11157175395988,-217.2116530147835,-217.3117342756072,-217.41181553643082,-217.5118967972545,-217.61197805807814,-217.71205931890177,-217.81214057972545,-217.91222184054908,-218.01230310137277,-218.1123843621964,-218.21246562302008,-218.3125468838437,-218.4126281446674,-218.51270940549102,-218.61279066631465,-218.71287192713834,-218.81295318796197,-218.91303444878565,-219.01311570960928,-219.11319697043297,-219.2132782312566,-219.31335949208022,-219.4134407529039,-219.51352201372754,-219.61360327455122,-219.71368453537485,-219.81376579619854,-219.91384705702217,-220.01392831784585,-220.11400957866948,-220.2140908394931,-220.3141721003168,-220.41425336114042,-220.5143346219641,-220.61441588278774,-220.71449714361142,-220.81457840443505,-220.91465966525868,-221.01474092608237,-221.114822186906,-221.21490344772968,-221.3149847085533,-221.415065969377,-221.51514723020063,-221.6152284910243,-221.71530975184794,-221.81539101267157,-221.91547227349525,-222.01555353431888,-222.11563479514257,-222.2157160559662,-222.31579731678988,-222.4158785776135,-222.51595983843714,-222.61604109926083,-222.71612236008446,-222.81620362090814,-222.91628488173177,-223.01636614255546,-223.11644740337908,-223.21652866420277,-223.3166099250264,-223.41669118585003,-223.5167724466737,-223.61685370749734,-223.71693496832103,-223.81701622914466,-223.91709748996834,-224.01717875079197,-224.1172600116156,-224.21734127243928,-224.3174225332629,-224.4175037940866,-224.51758505491023,-224.6176663157339,-224.71774757655754,-224.81782883738123,-224.91791009820486,-225.01799135902849,-225.11807261985217,-225.2181538806758,-225.31823514149949,-225.41831640232311,-225.5183976631468,-225.61847892397043,-225.71856018479406,-225.81864144561774,-225.91872270644137,-226.01880396726506,-226.1188852280887,-226.21896648891237,-226.319047749736,-226.4191290105597,-226.51921027138332,-226.61929153220694,-226.71937279303063,-226.81945405385426,-226.91953531467794,-227.01961657550157,-227.11969783632526,-227.2197790971489,-227.31986035797252,-227.4199416187962,-227.52002287961983,-227.62010414044352,-227.72018540126714,-227.82026666209083,-227.92034792291446,-228.02042918373814,-228.12051044456177,-228.2205917053854,-228.3206729662091,-228.42075422703272,-228.5208354878564,-228.62091674868003,-228.72099800950372,-228.82107927032735,-228.92116053115097,-229.02124179197466,-229.1213230527983,-229.22140431362197,-229.3214855744456,-229.4215668352693,-229.52164809609292,-229.6217293569166,-229.72181061774023,-229.82189187856386,-229.92197313938755,-230.02205440021118,-230.12213566103486,-230.2222169218585,-230.32229818268218,-230.4223794435058,-230.52246070432943,-230.62254196515312,-230.72262322597675,-230.82270448680043,-230.92278574762406,-231.02286700844775,-231.12294826927138,-231.22302953009506,-231.3231107909187,-231.42319205174232,-231.523273312566,-231.62335457338963,-231.72343583421332,-231.82351709503695,-231.92359835586063,-232.02367961668426,-232.1237608775079,-232.22384213833158,-232.3239233991552,-232.4240046599789,-232.52408592080252,-232.6241671816262,-232.72424844244983,-232.82432970327352,-232.92441096409715,-233.02449222492078,-233.12457348574446,-233.2246547465681,-233.32473600739178,-233.4248172682154,-233.5248985290391,-233.62497978986272,-233.72506105068635,-233.82514231151004,-233.92522357233366,-234.02530483315735,-234.12538609398098,-234.22546735480466,-234.3255486156283,-234.42562987645198,-234.5257111372756,-234.62579239809924,-234.72587365892292,-234.82595491974655,-234.92603618057024,-235.02611744139386,-235.12619870221755,-235.22627996304118,-235.3263612238648,-235.4264424846885,-235.52652374551212,-235.6266050063358,-235.72668626715944,-235.82676752798312,-235.92684878880675,-236.02693004963044,-236.12701131045407,-236.2270925712777,-236.32717383210138,-236.427255092925,-236.5273363537487,-236.62741761457232,-236.727498875396,-236.82758013621964,-236.92766139704327,-237.02774265786695,-237.12782391869058,-237.22790517951427,-237.3279864403379,-237.42806770116158,-237.5281489619852,-237.6282302228089,-237.72831148363252,-237.82839274445615,-237.92847400527984,-238.02855526610347,-238.12863652692715,-238.22871778775078,-238.32879904857447,-238.4288803093981,-238.52896157022172,-238.6290428310454,-238.72912409186904,-238.82920535269272,-238.92928661351635,-239.02936787434004,-239.12944913516367,-239.22953039598735,-239.32961165681098,-239.4296929176346,-239.5297741784583,-239.62985543928193,-239.7299367001056,-239.83001796092924,-239.93009922175293,-240.03018048257655,-240.13026174340018,-240.23034300422387,-240.3304242650475,-240.43050552587118,-240.5305867866948,-240.6306680475185,-240.73074930834213,-240.8308305691658,-240.93091182998944,-241.03099309081307,-241.13107435163676,-241.23115561246038,-241.33123687328407,-241.4313181341077,-241.53139939493138,-241.631480655755,-241.73156191657864,-241.83164317740233,-241.93172443822596,-242.03180569904964,-242.13188695987327,-242.23196822069696,-242.33204948152058,-242.43213074234427,-242.5322120031679,-242.63229326399153,-242.7323745248152,-242.83245578563884,-242.93253704646253,-243.03261830728616,-243.13269956810984,-243.23278082893347,-243.3328620897571,-243.43294335058079,-243.53302461140441,-243.6331058722281,-243.73318713305173,-243.83326839387541,-243.93334965469904,-244.03343091552273,-244.13351217634636,-244.23359343717,-244.33367469799367,-244.4337559588173,-244.533837219641,-244.63391848046462,-244.7339997412883,-244.83408100211193,-244.93416226293556,-245.03424352375924,-245.13432478458287,-245.23440604540656,-245.3344873062302,-245.43456856705387,-245.5346498278775,-245.6347310887012,-245.73481234952482,-245.83489361034844,-245.93497487117213,-246.03505613199576,-246.13513739281944,-246.23521865364307,-246.33529991446676,-246.4353811752904,-246.53546243611402,-246.6355436969377,-246.73562495776133,-246.83570621858502,-246.93578747940865,-247.03586874023233,-247.13595000105596,-247.23603126187965,-247.33611252270327,-247.4361937835269,-247.5362750443506,-247.63635630517422,-247.7364375659979,-247.83651882682153,-247.93660008764522,-248.03668134846885,-248.13676260929248,-248.23684387011616,-248.3369251309398,-248.43700639176348,-248.5370876525871,-248.6371689134108,-248.73725017423442,-248.8373314350581,-248.93741269588173,-249.03749395670536,-249.13757521752905,-249.23765647835268,-249.33773773917636,-249.437819,-249.53790026082368,-249.6379815216473,-249.73806278247093,-249.83814404329462,-249.93822530411825,-250.03830656494193,-250.13838782576556,-250.23846908658925,-250.33855034741288,-250.43863160823656,-250.5387128690602,-250.63879412988382,-250.7388753907075,-250.83895665153113,-250.93903791235482,-251.03911917317845,-251.13920043400213,-251.23928169482576,-251.3393629556494,-251.43944421647308,-251.5395254772967,-251.6396067381204,-251.73968799894402,-251.8397692597677,-251.93985052059134,-252.03993178141502,-252.14001304223865,-252.24009430306228,-252.34017556388596,-252.4402568247096,-252.54033808553328,-252.6404193463569,-252.7405006071806,-252.84058186800422,-252.94066312882785,-253.04074438965154,-253.14082565047516,-253.24090691129885,-253.34098817212248,-253.44106943294616,-253.5411506937698,-253.64123195459348,-253.7413132154171,-253.84139447624074,-253.94147573706442,-254.04155699788805,-254.14163825871174,-254.24171951953537,-254.34180078035905,-254.44188204118268,-254.54196330200637,-254.64204456283,-254.74212582365362,-254.8422070844773,-254.94228834530094,-255.04236960612462,-255.14245086694825,-255.24253212777194,-255.34261338859557,-255.4426946494192,-255.54277591024288,-255.6428571710665,-255.7429384318902,-255.84301969271382,-255.9431009535375,-256.04318221436114,-256.14326347518477,-256.24334473600845,-256.3434259968321,-256.44350725765577,-256.5435885184794,-256.643669779303,-256.7437510401267,-256.84383230095034,-256.943913561774,-257.04399482259765,-257.14407608342134,-257.24415734424497,-257.34423860506865,-257.4443198658923,-257.54440112671597,-257.6444823875396,-257.7445636483632,-257.8446449091869,-257.94472617001054,-258.0448074308342,-258.14488869165785,-258.24496995248154,-258.34505121330517,-258.4451324741288,-258.5452137349525,-258.6452949957761,-258.7453762565998,-258.8454575174234,-258.9455387782471,-259.04562003907074,-259.14570129989437,-259.24578256071806,-259.3458638215417,-259.44594508236537,-259.546026343189,-259.6461076040127,-259.7461888648363,-259.84627012565994,-259.9463513864836,-260.04643264730726,-260.14651390813094,-260.24659516895457,-260.34667642977826,-260.4467576906019,-260.54683895142557,-260.6469202122492,-260.7470014730729,-260.8470827338965,-260.94716399472014,-261.0472452555438,-261.14732651636746,-261.24740777719114,-261.34748903801477,-261.44757029883846,-261.5476515596621,-261.6477328204857,-261.7478140813094,-261.84789534213303,-261.9479766029567,-262.04805786378034,-262.14813912460403,-262.24822038542766,-262.3483016462513,-262.448382907075,-262.5484641678986,-262.6485454287223,-262.7486266895459,-262.8487079503696,-262.94878921119323,-263.04887047201686,-263.14895173284054,-263.2490329936642,-263.34911425448786,-263.4491955153115,-263.5492767761352,-263.6493580369588,-263.7494392977825,-263.8495205586061,-263.9496018194298,-264.04968308025343,-264.14976434107706,-264.24984560190074,-264.3499268627244,-264.45000812354806,-264.5500893843717,-264.6501706451954,-264.750251906019,-264.85033316684263,-264.9504144276663,-265.05049568848995,-265.15057694931363,-265.25065821013726,-265.35073947096095,-265.4508207317846,-265.5509019926082,-265.6509832534319,-265.7510645142555,-265.8511457750792,-265.95122703590283,-266.0513082967265,-266.15138955755015,-266.2514708183738,-266.35155207919746,-266.45163334002115,-266.5517146008448,-266.6517958616684,-266.7518771224921,-266.8519583833157,-266.95203964413935,-267.05212090496303,-267.1522021657867,-267.25228342661035,-267.352364687434,-267.45244594825766,-267.5525272090813,-267.652608469905,-267.7526897307286,-267.8527709915523,-267.9528522523759,-268.05293351319955,-268.15301477402323,-268.25309603484686,-268.35317729567055,-268.4532585564942,-268.55333981731786,-268.6534210781415,-268.7535023389651,-268.8535835997888,-268.95366486061243,-269.0537461214361,-269.15382738225975,-269.25390864308343,-269.35398990390706,-269.4540711647307,-269.5541524255544,-269.65423368637806,-269.7543149472017,-269.8543962080253,-269.954477468849,-270.05455872967264,-270.15463999049626,-270.25472125131995,-270.35480251214364,-270.45488377296726,-270.5549650337909,-270.6550462946146,-270.7551275554382,-270.8552088162619,-270.9552900770855,-271.0553713379092,-271.15545259873284,-271.25553385955646,-271.35561512038015,-271.4556963812038,-271.55577764202746,-271.6558589028511,-271.7559401636748,-271.8560214244984,-271.95610268532204,-272.0561839461457,-272.15626520696935,-272.25634646779304,-272.35642772861667,-272.45650898944035,-272.556590250264,-272.6566715110876,-272.7567527719113,-272.856834032735,-272.9569152935586,-273.05699655438224,-273.1570778152059,-273.25715907602955,-273.3572403368532,-273.45732159767687,-273.55740285850055,-273.6574841193242,-273.7575653801478,-273.8576466409715,-273.9577279017951,-274.0578091626188,-274.15789042344244,-274.2579716842661,-274.35805294508975,-274.4581342059134,-274.55821546673707,-274.6582967275607,-274.7583779883844,-274.858459249208,-274.9585405100317,-275.0586217708553,-275.15870303167895,-275.25878429250264,-275.35886555332627,-275.45894681414995,-275.5590280749736,-275.65910933579727,-275.7591905966209,-275.8592718574445,-275.9593531182682,-276.0594343790919,-276.1595156399155,-276.25959690073915,-276.35967816156284,-276.45975942238647,-276.5598406832101,-276.6599219440338,-276.76000320485747,-276.8600844656811,-276.9601657265047,-277.0602469873284,-277.16032824815204,-277.2604095089757,-277.36049076979936,-277.46057203062304,-277.56065329144667,-277.6607345522703,-277.760815813094,-277.8608970739176,-277.9609783347413,-278.0610595955649,-278.1611408563886,-278.26122211721224,-278.36130337803587,-278.46138463885956,-278.5614658996832,-278.66154716050687,-278.7616284213305,-278.8617096821542,-278.9617909429778,-279.06187220380144,-279.1619534646251,-279.2620347254488,-279.36211598627244,-279.46219724709607,-279.56227850791976,-279.6623597687434,-279.76244102956707,-279.8625222903907,-279.9626035512144,-280.062684812038,-280.16276607286164,-280.26284733368533,-280.36292859450896,-280.46300985533264,-280.5630911161563,-280.66317237697996,-280.7632536378036,-280.8633348986272,-280.9634161594509,-281.06349742027453,-281.1635786810982,-281.26365994192184,-281.36374120274553,-281.46382246356916,-281.5639037243928,-281.6639849852165,-281.76406624604016,-281.8641475068638,-281.9642287676874,-282.0643100285111,-282.16439128933473,-282.26447255015836,-282.36455381098204,-282.46463507180573,-282.56471633262936,-282.664797593453,-282.7648788542767,-282.8649601151003,-282.965041375924,-283.0651226367476,-283.1652038975713,-283.26528515839493,-283.36536641921856,-283.46544768004225,-283.5655289408659,-283.66561020168956,-283.7656914625132,-283.8657727233369,-283.9658539841605,-284.06593524498413,-284.1660165058078,-284.26609776663145,-284.36617902745513,-284.46626028827876,-284.56634154910245,-284.6664228099261,-284.7665040707497,-284.8665853315734,-284.9666665923971,-285.0667478532207,-285.16682911404433,-285.266910374868,-285.36699163569165,-285.4670728965153,-285.56715415733896,-285.66723541816265,-285.7673166789863,-285.8673979398099,-285.9674792006336,-286.0675604614572,-286.1676417222809,-286.26772298310453,-286.3678042439282,-286.46788550475185,-286.5679667655755,-286.66804802639916,-286.7681292872228,-286.8682105480465,-286.9682918088701,-287.0683730696938,-287.1684543305174,-287.26853559134105,-287.36861685216473,-287.46869811298836,-287.56877937381205,-287.6688606346357,-287.76894189545936,-287.869023156283,-287.9691044171066,-288.0691856779303,-288.169266938754,-288.2693481995776,-288.36942946040125,-288.46951072122494,-288.56959198204856,-288.6696732428722,-288.7697545036959,-288.86983576451956,-288.9699170253432,-289.0699982861668,-289.1700795469905,-289.27016080781414,-289.3702420686378,-289.47032332946145,-289.57040459028514,-289.67048585110877,-289.7705671119324,-289.8706483727561,-289.9707296335797,-290.0708108944034,-290.170892155227,-290.2709734160507,-290.37105467687434,-290.47113593769797,-290.57121719852165,-290.6712984593453,-290.77137972016897,-290.8714609809926,-290.9715422418163,-291.0716235026399,-291.17170476346354,-291.2717860242872,-291.3718672851109,-291.47194854593454,-291.57202980675817,-291.67211106758185,-291.7721923284055,-291.8722735892291,-291.9723548500528,-292.0724361108765,-292.1725173717001,-292.27259863252374,-292.3726798933474,-292.47276115417105,-292.57284241499474,-292.67292367581837,-292.77300493664205,-292.8730861974657,-292.9731674582893,-293.073248719113,-293.1733299799366,-293.2734112407603,-293.37349250158394,-293.4735737624076)
net_rate=c(-0.415518220556119, -0.234849683243301,-0.234849683243301,-0.234849683243301,-0.234849683243301,-0.234849683243301,-0.234849683243301,-0.234849683243301,-0.234849683243301,-0.234849683243301,-0.234849683243301,-0.234849683243301,-0.234849683243301,-0.234849683243301,-0.234849683243301,-0.234849683243301,-0.234849683243301,-0.234849683243301,-0.234849683243301,-0.234849683243301,-0.234849683243301,-0.23573492274140262,-0.23672436204059535,-0.23850994237903805,-0.23956456546743285,-0.24065302899871935,-0.24202822628453788,-0.24289836158743666,-0.24336035532322767,-0.24375068034017147,-0.244236253442745,-0.2450514836448672,-0.24567907722588242,-0.2464937059700018,-0.24710242766257295,-0.2478349667602469,-0.24857255676125498,-0.24974180394584428,-0.2504973150401967,-0.25172805083424116,-0.25191686622141635,-0.25144926758231556,-0.2485007888772469,-0.2386894638257081,-0.22679014744277634,-0.21102554072967003,-0.19502209444522534,-0.1793228745655029,-0.16386455219973917,-0.14964187141041121,-0.135958553636022,-0.1208992025288847,-0.10935789656831327,-0.09730212605132549,-0.0854210698958737,-0.07647912700432445,-0.06801059758654071,-0.060284939830586526,-0.0536367061772393,-0.047082898245493644,-0.04073100855723698,-0.03601129132951285,-0.03129369508574854,-0.02736289690697679,-0.02412808815246101,-0.020913349732685608,-0.018348816864546074,-0.016098247607612578,-0.013907825682117438,-0.01187117903443578,-0.009836984509251473,-0.007635359282526203,-0.005781549282251375,-0.00374367341704008,-0.002140665385923084,-3.237776896664403e-05,0.0018260084238759277,0.004156824752551751,0.006013626180912045,0.007732485237319526,0.009281950322756544,0.01045443769590215,0.011201179925465325,0.012143973206535335,0.013550338728175113,0.014273216315003884,0.015207440901765564,0.015939700016263464,0.016866586273824254,0.017974579725176822,0.018895900098703303,0.02000476908478202,0.020613974203090777,0.021163567280192173,0.021735552196672777,0.022341240469296673,0.022637405233969437,0.02285619651014456,0.023019359741879047,0.023107041117035418,0.02328205163813947,0.0234664447754816,0.023703508264344256,0.02376306307419276,0.023847802781183938,0.023942100429029296,0.024048056213836967,0.024144956370793873,0.024221179727047598,0.024269733876109565,0.024260397376109025,0.02431428413206445,0.024370801384135436,0.024461266642117233,0.024477265462224923,0.02448936685663305,0.02449391295742159,0.024523939833945196,0.02453177106460971,0.024545072501711646,0.0246042670207421,0.024629354515308975,0.024664176468372278,0.024662897398527298,0.024696151299273744,0.02475346588432694,0.024780830185373224,0.024795514822541338,0.024829241683551193,0.024828146906985826,0.024870804521331422,0.02490400269715287,0.02490817844070049,0.02491737620447138,0.024944873897124954,0.024944873897124954,0.024979494661429107,0.025022072879309583,0.025046038173227307,0.025058319393823893,0.02508047400478029,0.025085650505595327,0.02511139763879262,0.02513071452432622,0.0251282627706384,0.025159967296163835,0.025177634186526694,0.025176823869549402,0.02520906348436996,0.025278846826009515,0.025286648775186812,0.025300229522005183,0.02532044546353711,0.025316369391510687,0.025314806164524254,0.025354455379712593,0.02539058661913819,0.02545038872007291,0.02554963519334756,0.025600137163063526,0.025673973019288896,0.02573086591770791,0.02582153923133325,0.02594395399741428,0.02600958229755828,0.026081362638937514,0.026190352414000653,0.026236557309791245,0.026328012357275558,0.02648173410098224,0.026606630536812573,0.026746912011108806,0.026903349750598892,0.027064315227400194,0.027137307789190875,0.027226379220425746,0.027319505495038407,0.027556338843191537,0.027718791010600465,0.027851148805623952,0.028046127759374085,0.02821113962471466,0.02836087280683643,0.028480324888056328,0.028581772522761117,0.02874249246812188,0.028860279412420402,0.028978268285726052,0.02910151915096142,0.02921701898907608,0.029389672883636465,0.029502091941180204,0.029672934569002146,0.02983933419470204,0.029952717614440728,0.030002810693644848,0.030143594599652455,0.03028973168191962,0.03057676531146393,0.030858833310480026,0.031096013836007987,0.031359269723401355,0.03169500060679452,0.032172914372901186,0.03255797688245673,0.03308292638475953,0.03354915748946312,0.033860329560135426,0.03435230867788995,0.0346857205794626,0.03517673709629436,0.03558479827209529,0.03599329055724821,0.03638375581677142,0.03690905776174714,0.037425036872492344,0.037995852243949454,0.03839881798237273,0.0389905613267681,0.039436671256231966,0.039921057306919014,0.04027068434268546,0.04051980226771889,0.040655305066452416,0.04077762746741362,0.04100916696111603,0.04115212657181705,0.041325745112982794,0.04148411000619197,0.04160284363179068,0.041738361493550494,0.04184857288254128,0.041980379412752976,0.04205095590276358,0.04215010527995066,0.04226687019952118,0.04236987732742984,0.04256203226216183,0.042827363344190274,0.0429500698318076,0.04320642896792108,0.043468212608720344,0.043574302964598105,0.04382222470765517,0.043987824337150476,0.044176958500793895,0.044377223044489385,0.04457430618684477,0.04473678672363645,0.0451098327613338,0.04541366780779114,0.04569257546601874,0.04609814847209467,0.04651278205949518,0.04699566935903533,0.04740847891997282,0.0478946394558552,0.04835360927753411,0.04882119348865821,0.04927571719824472,0.049742840348782846,0.05019085130486682,0.050691255380519336,0.05130767135438273,0.051906661732009335,0.05256680787482457,0.05321128483568188,0.05370382638662498,0.0544083671429912,0.05500783298828794,0.05581889264244463,0.05659426701810305,0.05739131507246052,0.05812724056918026,0.059261616023112924,0.060206298676758016,0.06115013963214958,0.06208377367110507,0.06282458836229389,0.0634854412889258,0.0641144816045253,0.06509860149154385,0.06595154520597094,0.06686793346401979,0.06784966148312421,0.06877251890929349,0.06955704352472157,0.0705993295939267,0.07147888994219805,0.07242322713334937,0.0732799182797903,0.07420267843853331,0.07504738393513921,0.0761761840812145,0.0774423259100814,0.07844259719615845,0.0794481278382276,0.0802780345378637,0.08106926825267094,0.08179215186571442,0.08212080873608206,0.08144426673883946,0.0802112295700578,0.07794735625387383,0.07588293614767407,0.07335385189886168,0.0663958335167123,0.05242902787429422,0.029027690373850657,-0.008094232634293628,-0.05756626945462145,-0.11476283120723076,-0.17994605609992112,-0.25463300800478517,-0.3258999708618988,-0.39032753846263907,-0.4505272004332843,-0.5055987111805296,-0.5504115816809445,-0.5919994620459677,-0.6225989099470044,-0.6455281549035333,-0.6593047324576281,-0.6640752071009015,-0.6650983945888067,-0.6648468097711459,-0.6642019198305141,-0.6630758975016854,-0.6580648235353175,-0.6464265107213965,-0.6238069422894171,-0.5927073578747003,-0.5545848177440678,-0.5079063660945604,-0.44874149684710957,-0.39036667365951183,-0.3401945866206214,-0.28495893328977695,-0.22933986561874012,-0.17627941974206573,-0.12458489197510725,-0.08379580152816395,-0.04352416837648117,-0.013160812128120529,0.011129108453686025,0.02805868197454201,0.03910034246069615,0.04606954261688422,0.05010981462993134,0.05236404752505466,0.054110502822904555,0.0559450889402379,0.057225938360793226,0.05890730583241329,0.06074302225408237,0.06233660282566267,0.06369713252138408,0.06512611814877495,0.06665310103672324,0.06781580412910464,0.06917292354352428,0.07105413454094886,0.07354233261854418,0.0758546160383728,0.07936708951486302,0.08427350556499846,0.09059724179313747,0.09720140149106107,0.10239887197590156,0.10900158764281973,0.11425097039925847,0.11580608460555544,0.11667679692309302,0.1170638558078573,0.11748423406724108,0.117827932644271,0.11793936835215721,0.11803147718124879,0.11802611576609254,0.11803181259693642,0.1181091180462715,0.11816024626804827,0.11810040748261277,0.11780043647137507,0.11759354329078628,0.11742121718260785,0.11668194904328931,0.11607067663329507,0.11520743255369624,0.11398820491271096,0.11252553658818376,0.11169292417676281,0.11076963065305466,0.1096056115206542,0.1083796693335113,0.10741596786094669,0.10580954603264342,0.10439550682906938,0.10285296750211088,0.10179986999553384,0.10093318520049954,0.10001110928932931,0.09900353402321438,0.09839069465749437,0.09744969552677547,0.09663582883740539,0.0957370753291289,0.0951652774182878,0.09457646930894197,0.09387397161074536,0.09293319636830791,0.09240493214053,0.09203457201682395,0.09139643536872005,0.09089161922559624,0.09059407938755351,0.09013625186414609,0.0896462180044864,0.08931725773476161,0.0886177788051718,0.08828084486811505,0.08777002576760995,0.08733562333326898,0.08691005599561309,0.08632326242777348,0.0855948729318879,0.0843987684253358,0.08340967555750119,0.08251078565379044,0.08119445016455937,0.07967836693522207,0.07866563872820816,0.07779758927491419,0.07617640277419853,0.07480553409290507,0.07393508284589306,0.07260257590764772,0.07123585273756979,0.06983050511435414,0.06817706959537632,0.06686118575546032,0.06561039503507564,0.06412877575209236,0.06312639739213502,0.06160429217357516,0.06025220321313135,0.058730277699014,0.057508142766687545,0.05612239522571368,0.05445424629987555,0.05239595911270084,0.05109833244364179,0.04906055390529544,0.047557723646053825,0.045374084249002807,0.04385419477543856,0.04205192617582033,0.04048417201149218,0.03952139942087642,0.037996322269511586,0.036822157274938434,0.03536516835344097,0.034215265878868376,0.03304680099698016,0.03192141894734312,0.031249918071530772,0.030760913528836146,0.030549996214066674,0.03045603356062003,0.030254257195920682,0.030177972271423888,0.03012521675084163,0.030084846585488375,0.030348265536124314,0.03057146556861893,0.03064184816679158,0.031275328263863096,0.032065109984024745,0.03237807146601326,0.032629593684266676,0.033171326692434625,0.03349692920927238,0.03397526591608963,0.03444341266590035,0.0346864995047469,0.03489250353129584,0.03506502428798338,0.03553706112316583,0.035886605731015715,0.036343926495973115,0.03643564915747289,0.03673432056464309,0.03686580281182182,0.03682921439012615,0.03677177851208483,0.036796302365470504,0.03674291742379562,0.03661211334288213,0.03645711196188615,0.03605097925584062,0.03578197923089321,0.03536756333261339,0.035017009248134216,0.03439199891408179,0.033998625494688635,0.033556658455734,0.03307807169548565,0.03260818912752947,0.03156274502320913,0.030910401301206297,0.030429210391334626,0.029850240320025017,0.029005612731171717,0.02830986066352808,0.027697424764715258,0.027197403006988946,0.026557747680701644,0.02599299999746353,0.025251626007971175,0.024725000136263393,0.023974283822524388,0.023281592236345756,0.022535708056472828,0.02165269050475086,0.020936082037091828,0.02062464014815253,0.019954107391123767,0.0194641917421072,0.019025690263997575,0.018568189804105285,0.0182727648601982,0.01782056886384846,0.017497044903718267,0.017137496121569132,0.016767395761707174,0.016386163668547844,0.016027673040436466,0.01582636963697947,0.015402315268550688,0.01507770102654826,0.014734598901730078,0.014369555453351562,0.01403094624512748,0.013861807985600313,0.013561322044483315,0.013310307725823997,0.013128489833380205,0.012816364070795552,0.012476032165719825,0.012195675264624853,0.012057087810855589,0.011901841172771828,0.011751121410434764,0.011570760544213847,0.01143645270421849,0.011323029360126033,0.011083402875970191,0.010914795578041135,0.010794933628512143,0.010682010608684631,0.010590357193322075,0.010340595506558355,0.010228634643309965,0.01007980050584795,0.009904412792439284,0.009774701740603598,0.009677470564834425,0.009741573077286252,0.009663865490121102,0.009665833516246584,0.009404725077250336,0.009478685712796664,0.009696529925895847,0.009618728287435029,0.009655984650117168,0.01004712915176404,0.009982242720296611,0.010089634803839214,0.010283867761162052,0.010097506313900037,0.00956633456467869,0.009229178798422744,0.008798560868145445,0.008080414089955915,0.007438471343885681,0.006758632408702817,0.006135597664267831,0.005738641540688089,0.005132706018285273,0.004560319036323526,0.0037968894574330323,0.0034335020325856683,0.002526696121350937,0.002069259395112549,0.0015322855809583728,0.0010088631662534592,0.00020994255711857376,-0.00047454718213335443,-0.0014129045023032565,-0.002031285284073644,-0.0029223015802897693,-0.0037326508145887087,-0.00416808499051617,-0.004717826410312402,-0.00519307872919531,-0.005741564565547112,-0.0063151347490899646,-0.006637092932209277,-0.007032766349058739,-0.00724790465184754,-0.007476579563239577,-0.007801759136096305,-0.008083767341064483,-0.008296910456637547,-0.008304523186331111,-0.008315538381215955,-0.008336801000710705,-0.008390216132857717,-0.008561044918084565,-0.008525960625136764,-0.008566178489310272,-0.008507949988507842,-0.008388199076771977,-0.008279165848315189,-0.008212166585248143,-0.008053538012628977,-0.007913464929198918,-0.007783724063095515,-0.007515973763862226,-0.007378121731669464,-0.007168273882163975,-0.007113590312341872,-0.006986896769667552,-0.0069690040764175355,-0.006788516347643706,-0.0066217137102229755,-0.006424839064856018,-0.006262164575861084,-0.005920191465346962,-0.0056746206174837464,-0.005418857338959681,-0.005276821942968809,-0.005071893425735204,-0.0049057719818086385,-0.004717100034476368,-0.0044230364557229646,-0.0042623936116021185,-0.004117682836468867,-0.0038725994136225156,-0.0037651157271894214,-0.0036893809003466518,-0.0036160916701734715,-0.003553488147923775,-0.003475882057991081,-0.003418786880746371,-0.0032920179795491653,-0.003191027727819002,-0.003119863061833958,-0.003055748576583632,-0.003019925138306777,-0.002985148982030587,-0.0029550432777500227,-0.002905234999846722,-0.0028537003024707596,-0.002736129328763791,-0.0026932386872475567,-0.002685696691515807,-0.002589574424490522,-0.0025157894370246613,-0.002499451921099945,-0.0024706341009900663,-0.0023991227674595725,-0.002335552144164669,-0.0022714504123669426,-0.0021890829109016715,-0.002133171499298552,-0.0020482396356733693,-0.0019563462878633146,-0.0019312245698568488,-0.0019080374266208368,-0.00184809512800528,-0.0018109297927482863,-0.0017599440773490456,-0.0017183110755352937,-0.001646927658977543,-0.0015433552218078544,-0.0014628292593112785,-0.0013265730404881232,-0.001214069791173067,-0.00108542200476176,-0.0010042549951409976,-0.0007999899850102666,-0.0006349978902414401,-0.0004586978527312008,-0.00027064475280318183,-5.093780349624872e-05,0.00016262959013987964,0.0003476353228981927,0.0004945990148461601,0.0006201829431912769,0.0008017484666145691,0.001077945501147294,0.001329122321350978,0.001645380374880529,0.0018432593146006408,0.0020444435434059786,0.0023015244947770996,0.0025272361166288186,0.002749250205675394,0.003063456058311166,0.003331344166442298,0.003500692001566948,0.003712572342042896,0.003937241011614557,0.004125603027691626,0.0042374129815611035,0.004368055373807876,0.004509232927441069,0.004608029921819645,0.0047527943170185835,0.0048838246535978375,0.004995719915053212,0.005085513899137554,0.005160819574121212,0.005262376449170636,0.005422894484889161,0.005543400372245713,0.0056366298091399146,0.005704996716719933,0.0058215224411409,0.005871367351989952,0.005976649977369522,0.006054352431894706,0.0061393778272810385,0.006189311032821854,0.006288858818692861,0.006433610211364324,0.006477103623323197,0.006539272778059039,0.006596995706184434,0.006700937781569339,0.006763846530253444,0.0069298533884387566,0.007017234135077195,0.007079442905031761,0.007213772819548689,0.007310285804711123,0.007461187779329338,0.007507121434119091,0.0075685053702851035,0.007641954665170517,0.007738930496272155,0.0078099835310183625,0.007964738207210253,0.008109683657840532,0.008255639571793675,0.008392965711367453,0.0085117715022622,0.008633384818865672,0.008870052011503196,0.009035111665772248,0.009207357833316955,0.009373426055144504,0.009522345707517454,0.009797571503150868,0.009937639471529891,0.010319961708654953,0.010653307765075039,0.010966747997048899,0.011381479003242857,0.011964371241530656,0.012718304749713517,0.013226629754385483,0.013872560848865104,0.014435821863913087,0.01539312803179621,0.016358406950580037,0.017293998872237145,0.018394154524789843,0.019251684855795183,0.020161662682169405,0.02068555544466813,0.0212191342118462,0.021593238267714324,0.021939396387756584,0.022212291172801706,0.022370119054033945,0.022635173464384716,0.02270118288741792,0.02276629714036146,0.022975767653044,0.023113849291475128,0.023181090046297207,0.023217447041771207,0.02336875148339305,0.023449733849767954,0.023391564656027986,0.023376195605160424,0.022761195722788834,0.022196988995832993,0.021500549326001824,0.02092115960808128,0.020562576593366085,0.020204780745335854,0.020202477398307342,0.020203801205617336,0.020280506184147992,0.020238504572413753,0.02048507220527553,0.020725067774673114,0.02083646621766019,0.02100842694103572,0.021256001907698142,0.02147781746368594,0.021554574554477422,0.02164941461272139,0.021719383688519407,0.021786819792279536,0.021866389194300742,0.021958575778716242,0.022052081732256035,0.022061387335595033,0.02218552909264756,0.02223848256097005,0.022212233929214217,0.02228584750029935,0.022473713238890445,0.02250373741813224,0.02262268421964899,0.022652264492359315,0.02271167654078025,0.022809302676533895,0.023071251134916083,0.023263334722752795,0.023845012968648813,0.02430104809525414,0.02490780922427951,0.026512371815753357,0.028203433211236993,0.031300397092663045,0.034636645099923806,0.03884063563168089,0.04404323150267681,0.05067991153813438,0.05736554738751271,0.06605952806980323,0.07709955335411942,0.09733401658184937,0.12608163889244658,0.1710166082560846,0.24120133323238696,0.3438316413619149,0.47911239683364365,0.6707030556948553,0.8819624151024447,1.0664374304759183,1.2290235121182673,1.3382035901845408,1.412433797259047,1.4726058681995802,1.5099741599512762,1.5461074384272977,1.566760322102169,1.5826740107609323,1.5924629531310095,1.6000998674115468,1.6044942907568698,1.6024051390219598,1.6037783651908124,1.5993382300032042,1.5953664175785394,1.5922909845285969,1.5883649236235284,1.5868618402935066,1.5848631622865639,1.578918291790143,1.5693774175876793,1.5579899304618456,1.5486631839277558,1.5390453603898215,1.528403056800907,1.518029094778099,1.5072677908274843,1.4971498518371775,1.4880231519507168,1.4782794436546507,1.4782794436546507,1.4782794436546507,1.4782794436546507,1.4782794436546507)
net_minHPD=c(-1.1293655804326157, -0.7842089047292824,-0.7842089047292824,-0.7842089047292824,-0.7842089047292824,-0.7842089047292824,-0.7842089047292824,-0.7842089047292824,-0.7842089047292824,-0.7842089047292824,-0.7842089047292824,-0.7842089047292824,-0.7842089047292824,-0.7842089047292824,-0.7842089047292824,-0.7842089047292824,-0.7842089047292824,-0.7842089047292824,-0.7842089047292824,-0.7842089047292824,-0.7842089047292824,-0.7842089047292824,-0.7842089047292824,-0.7995257267523801,-0.7997854665329014,-0.7997854665329014,-0.7962167202236764,-0.7953317565028217,-0.7881371912516967,-0.7873916099337324,-0.7842089047292824,-0.7842089047292824,-0.7842089047292824,-0.7842089047292824,-0.7735438563247345,-0.7679951961520505,-0.7679951961520505,-0.7716581482623139,-0.7670356952826782,-0.7645180559949591,-0.7611928497908533,-0.7591525808868782,-0.7554219307525256,-0.742691827943794,-0.7166853270095989,-0.6935241879227441,-0.6647201839793428,-0.632073030698221,-0.6091342030170388,-0.5822760622699608,-0.5454708473726984,-0.510333400972345,-0.49085173720172465,-0.46088087038115005,-0.43866163524742546,-0.42819355311415264,-0.4050554022194347,-0.3923704005376383,-0.3797426674290793,-0.3494795496287858,-0.3460443077625202,-0.3195116330165013,-0.3195116330165013,-0.30420643752122994,-0.29343781604206376,-0.2826185884005133,-0.27901136932782444,-0.27160698162542796,-0.260778252004125,-0.2518726885820673,-0.24473956938660138,-0.23935972418909832,-0.23047469157432227,-0.22302822403743738,-0.2155275223941918,-0.2061747318143356,-0.19235852886478172,-0.17704710944154708,-0.1631661594488822,-0.14846032326240238,-0.1387819504863416,-0.12219577865139661,-0.11511934035005797,-0.10228071639812931,-0.08535565000421586,-0.07947259257331876,-0.07394054954482233,-0.07303586215379371,-0.06660417213609872,-0.0662038766996908,-0.06152518867297688,-0.057508883961129714,-0.05466354337232178,-0.05296257981277992,-0.05557753716824368,-0.05466354337232178,-0.05313528914897424,-0.05309983103038436,-0.05273403681027056,-0.052017295682798975,-0.05183434723284519,-0.05076644640270013,-0.050330780418070015,-0.05027999234620685,-0.05296257981277992,-0.05273403681027056,-0.052017295682798975,-0.05187107343305677,-0.051762344698136696,-0.050987525368714676,-0.051229768628417695,-0.050943161406354895,-0.05076644640270013,-0.050471626125722674,-0.050471626125722674,-0.050471626125722674,-0.05043969517792655,-0.05043969517792655,-0.05043969517792655,-0.050330780418070015,-0.050330780418070015,-0.05027999234620685,-0.050943161406354895,-0.05076644640270013,-0.04966448743046142,-0.050330780418070015,-0.050330780418070015,-0.049395284542757725,-0.050330780418070015,-0.050330780418070015,-0.049090398761066294,-0.04776286598310295,-0.04776286598310295,-0.04776286598310295,-0.04759003853783345,-0.04759003853783345,-0.04776286598310295,-0.04776286598310295,-0.047687574863384444,-0.050471626125722674,-0.050471626125722674,-0.050471626125722674,-0.050471626125722674,-0.050471626125722674,-0.05043969517792655,-0.05043969517792655,-0.04759003853783345,-0.04759003853783345,-0.04759003853783345,-0.04774834886286276,-0.04776286598310295,-0.050471626125722674,-0.04759003853783345,-0.04759003853783345,-0.047687574863384444,-0.04776286598310295,-0.04776286598310295,-0.04776286598310295,-0.047687574863384444,-0.04774834886286276,-0.04776286598310295,-0.04931773745264411,-0.04944062021115621,-0.04591633870367545,-0.046055124157276514,-0.04591633870367545,-0.04591633870367545,-0.04591633870367545,-0.04591633870367545,-0.04591633870367545,-0.04591633870367545,-0.04591633870367545,-0.04591633870367545,-0.04591633870367545,-0.04591633870367545,-0.04591633870367545,-0.04591633870367545,-0.04650965645938847,-0.046531347678617635,-0.04591633870367545,-0.04497352369523666,-0.04286310619495755,-0.04221437109921895,-0.04205831745317257,-0.04205831745317257,-0.04221437109921895,-0.04221437109921895,-0.04221437109921895,-0.04221437109921895,-0.04221437109921895,-0.04221437109921895,-0.042382568170233115,-0.04250342615089518,-0.04279345220491571,-0.04303768783903392,-0.04303768783903392,-0.04221437109921895,-0.04221437109921895,-0.04221437109921895,-0.04221437109921895,-0.04218231668675121,-0.04221437109921895,-0.042382568170233115,-0.04221437109921895,-0.04221437109921895,-0.04221437109921895,-0.04221437109921895,-0.042382568170233115,-0.04219599531922684,-0.04221437109921895,-0.04221437109921895,-0.04325634665049234,-0.044763837489767824,-0.04591174396856294,-0.04745497241671625,-0.047502617443954315,-0.05027044188901275,-0.05027044188901275,-0.04221437109921895,-0.04325634665049234,-0.04745497241671625,-0.04758214079759978,-0.05027044188901275,-0.042968067360927925,-0.042382568170233115,-0.04221437109921895,-0.041916930517396644,-0.041916930517396644,-0.04221437109921895,-0.041916930517396644,-0.04221437109921895,-0.04221437109921895,-0.04221437109921895,-0.041805110291530966,-0.041805110291530966,-0.041916930517396644,-0.04221437109921895,-0.04279345220491571,-0.04205831745317257,-0.042382568170233115,-0.04219599531922684,-0.04221437109921895,-0.04221437109921895,-0.04343216868854821,-0.04221437109921895,-0.041916930517396644,-0.042382568170233115,-0.041026694350717166,-0.04221437109921895,-0.04016908485490614,-0.041893478619741076,-0.041916930517396644,-0.041916930517396644,-0.041805110291530966,-0.042382568170233115,-0.04221437109921895,-0.04221437109921895,-0.04221437109921895,-0.03900538222386056,-0.03900538222386056,-0.03971072157869106,-0.040669257495784,-0.041916930517396644,-0.04221437109921895,-0.042382568170233115,-0.037126345321859114,-0.03900538222386056,-0.03900538222386056,-0.03796976894136933,-0.03900538222386056,-0.03707083295285915,-0.03851002618182021,-0.03796976894136933,-0.03900538222386056,-0.0348114469484547,-0.034319106340709976,-0.03488516033741999,-0.037126345321859114,-0.03689276046068754,-0.03689276046068754,-0.0348114469484547,-0.03502676896412629,-0.03502676896412629,-0.032389732599963764,-0.034025583505008755,-0.03197790071353909,-0.032389732599963764,-0.03186878384336743,-0.03203118927395209,-0.032389732599963764,-0.03197790071353909,-0.027383024329774214,-0.028297192161214665,-0.02713238995203293,-0.028297192161214665,-0.02621552511922122,-0.021284453308768297,-0.021284453308768297,-0.021698586767356254,-0.02541077093132521,-0.02621552511922122,-0.02621552511922122,-0.026943381726873536,-0.027211758971214445,-0.02621552511922122,-0.027211758971214445,-0.03900538222386056,-0.3656700955200951,-0.6337794926823481,-0.7830545274615133,-0.8778706017532456,-0.9547515150299584,-0.9935112425395095,-1.026786908651189,-1.0677969835036345,-1.0689897802778425,-1.0819174519855974,-1.0973264617190848,-1.088947694233693,-1.1033144159660582,-1.122410260043253,-1.2765690830460532,-1.164871641657678,-1.1670711370902724,-1.121087699492672,-1.1201626845056116,-1.121087699492672,-1.122410260043253,-1.1550894130600713,-1.1918369531211788,-1.1011842983045617,-1.0727996970465556,-1.0214797350188367,-1.0019015948429173,-0.9585228903606282,-0.9207562238539079,-0.896225365606677,-0.8532756080194781,-0.8140644520784784,-0.7708781422797906,-0.7162648949893532,-0.6561463424721692,-0.5851145044752557,-0.5106361273043589,-0.3843390668780632,-0.15384183696161488,-0.10428246466876229,-0.09019181879088739,-0.08828962325700399,-0.07974183790556144,-0.0775825334640268,-0.07520961590592919,-0.07562590055267711,-0.07640863499852127,-0.07562590055267711,-0.07699941468274246,-0.08605394448792181,-0.08876569741601811,-0.08828962325700399,-0.08876569741601811,-0.08961095636017775,-0.08557160112814396,-0.09019181879088739,-0.07640863499852127,-0.09016747851930802,-0.09019181879088739,-0.07520961590592919,-0.07243869346713983,-0.05899677678402379,-0.057525186295324215,-0.05206588112496871,-0.05230960149262881,-0.05322530316460827,-0.05322530316460827,-0.04901262207753507,-0.051406275050996486,-0.05180849164343196,-0.05206588112496871,-0.05206588112496871,-0.05180849164343196,-0.05206588112496871,-0.05230960149262881,-0.05206588112496871,-0.05322530316460827,-0.05206588112496871,-0.05206588112496871,-0.051406275050996486,-0.04940906035946577,-0.04940906035946577,-0.05322530316460827,-0.04022545275080519,-0.0503717746029434,-0.049316017592847816,-0.05322530316460827,-0.04901262207753507,-0.04677305274759708,-0.03886303913975242,-0.03886303913975242,-0.04022545275080519,-0.04022545275080519,-0.04901262207753507,-0.04677305274759708,-0.05322530316460827,-0.053407751464171316,-0.05221550347374976,-0.04940906035946577,-0.053407751464171316,-0.05513113682868495,-0.05322530316460827,-0.051406275050996486,-0.051406275050996486,-0.04901262207753507,-0.05513113682868495,-0.05513113682868495,-0.05322530316460827,-0.05876657476034555,-0.051406275050996486,-0.05667828733936034,-0.05876657476034555,-0.05513113682868495,-0.05513113682868495,-0.059640141040853356,-0.05667828733936034,-0.06004794575067618,-0.05876657476034555,-0.058726258553894184,-0.05667828733936034,-0.05513113682868495,-0.055035241015441105,-0.05876657476034555,-0.05513113682868495,-0.05876657476034555,-0.05876657476034555,-0.05876657476034555,-0.05876657476034555,-0.05876657476034555,-0.05876657476034555,-0.05876657476034555,-0.05876657476034555,-0.05876657476034555,-0.06004794575067618,-0.06462126451853675,-0.06559829518957758,-0.06681088779030675,-0.07189490255775105,-0.0924039519673438,-0.0901706238380843,-0.08909682074883532,-0.09080405406124478,-0.09080405406124478,-0.09080405406124478,-0.09080405406124478,-0.10535713920730094,-0.10773310873488005,-0.10535713920730094,-0.1124734960141725,-0.1375043911140359,-0.140397775479919,-0.13804007642243374,-0.1375043911140359,-0.14061625322089694,-0.15681033750234713,-0.15021554266061138,-0.15614860570521227,-0.17513241580819522,-0.17513241580819522,-0.18413899289457122,-0.18413899289457122,-0.18413899289457122,-0.18769408610439792,-0.18994485999444363,-0.18960905774595238,-0.18960905774595238,-0.18756656940037533,-0.18756656940037533,-0.18289659884275478,-0.1827520760876624,-0.16386560194935465,-0.17736959402993238,-0.17513241580819522,-0.15726473726425905,-0.15596784002565328,-0.16542655374811316,-0.16386560194935465,-0.15614860570521227,-0.15614860570521227,-0.15596784002565328,-0.15596784002565328,-0.1515360167356367,-0.15614860570521227,-0.14790006263499367,-0.14571818844439954,-0.14518980212137228,-0.14126866610225605,-0.1410062308798677,-0.14077817538818854,-0.14077817538818854,-0.14126866610225605,-0.1437579983756148,-0.15021554266061138,-0.14126866610225605,-0.14126866610225605,-0.1460179695016231,-0.14790006263499367,-0.1460179695016231,-0.14077817538818854,-0.14126866610225605,-0.1410062308798677,-0.14126866610225605,-0.139981725547213,-0.14077817538818854,-0.13995936983594384,-0.14532354937684044,-0.14126866610225605,-0.15726473726425905,-0.1562655876399707,-0.1562655876399707,-0.15596784002565328,-0.15397220246071822,-0.14077817538818854,-0.1476760904729696,-0.1476760904729696,-0.14532354937684044,-0.1445652416277954,-0.14077817538818854,-0.14126866610225605,-0.139981725547213,-0.13983398753489285,-0.13952123345202605,-0.1502297456448881,-0.1476760904729696,-0.1476760904729696,-0.14790006263499367,-0.14790006263499367,-0.14790006263499367,-0.1476665705791947,-0.14593614897066615,-0.14593614897066615,-0.14593614897066615,-0.1409570796469822,-0.14790006263499367,-0.14541209473862138,-0.14162609151746572,-0.14162609151746572,-0.1409570796469822,-0.14161828241617602,-0.14161828241617602,-0.14593614897066615,-0.14593614897066615,-0.14541209473862138,-0.14541209473862138,-0.14593614897066615,-0.14790006263499367,-0.1409570796469822,-0.14790006263499367,-0.14161828241617602,-0.140397775479919,-0.1409570796469822,-0.1409570796469822,-0.1409570796469822,-0.1409570796469822,-0.1409570796469822,-0.14077817538818854,-0.1404757644675627,-0.140397775479919,-0.13995936983594384,-0.13976117041238337,-0.14077817538818854,-0.1404757644675627,-0.13952123345202605,-0.13952123345202605,-0.1409570796469822,-0.1252317936032337,-0.13234887321524008,-0.1252317936032337,-0.1252317936032337,-0.1252317936032337,-0.1252317936032337,-0.12509631109679914,-0.1252317936032337,-0.12482046779960454,-0.1252317936032337,-0.1252317936032337,-0.1252317936032337,-0.1252317936032337,-0.1252317936032337,-0.1252317936032337,-0.1252317936032337,-0.1252317936032337,-0.12520130739355492,-0.12482409250313692,-0.12413267368510582,-0.12482409250313692,-0.12482409250313692,-0.12482409250313692,-0.1252317936032337,-0.12482409250313692,-0.12482409250313692,-0.12482409250313692,-0.12482409250313692,-0.12482409250313692,-0.12335190247764287,-0.1323523416868917,-0.12934581372167758,-0.12549055074034088,-0.12482409250313692,-0.12482409250313692,-0.12528040792025147,-0.12482409250313692,-0.12482409250313692,-0.12409933097907208,-0.1200190677600528,-0.1139377653528248,-0.11534608838781002,-0.11409798666607944,-0.11389407868503092,-0.1099267465779808,-0.1099267465779808,-0.10773533437387693,-0.10775347452222335,-0.10742830427323487,-0.10426333502703106,-0.10426333502703106,-0.10444363656307365,-0.10423210480200104,-0.10426333502703106,-0.10041992128502221,-0.10067546854437984,-0.09851411387517708,-0.09658886286068313,-0.0960045327984658,-0.09590731955785883,-0.0959558004781221,-0.0960045327984658,-0.0960045327984658,-0.0960045327984658,-0.09566803078937189,-0.09485451595103116,-0.09590731955785883,-0.0922832839913017,-0.08949664815067762,-0.08959216100554872,-0.08914222474912069,-0.08853002521523129,-0.0887948000643399,-0.08959216100554872,-0.08914222474912069,-0.0887948000643399,-0.08003168751603526,-0.0801594186071656,-0.08000295189152572,-0.07974114417007186,-0.07974114417007186,-0.07922496017377931,-0.0801594186071656,-0.08090640143924166,-0.0801594186071656,-0.08003168751603526,-0.07974114417007186,-0.08090640143924166,-0.08090640143924166,-0.07986275522296932,-0.07986275522296932,-0.07974114417007186,-0.07966568472947855,-0.07966568472947855,-0.07974114417007186,-0.07919323498699474,-0.07904232399697203,-0.07974114417007186,-0.07974114417007186,-0.08003168751603526,-0.07974114417007186,-0.07986275522296932,-0.07826327859106261,-0.07761557365264994,-0.07778475880347409,-0.07761557365264994,-0.07752197994316506,-0.07752197994316506,-0.07723164367559271,-0.07699941468274246,-0.07752197994316506,-0.07752197994316506,-0.07723164367559271,-0.07699941468274246,-0.07699941468274246,-0.07695634942376935,-0.07612824647652917,-0.0759838325162208,-0.07578038372641707,-0.07612824647652917,-0.07723164367559271,-0.07694241245337556,-0.07356075920270669,-0.07288893850042304,-0.07237006181118404,-0.07204705234715733,-0.07193772577628353,-0.07174968456920881,-0.07160439729564724,-0.0716345273883753,-0.07160439729564724,-0.07160439729564724,-0.07117231238991974,-0.07104573176326515,-0.0664624524480589,-0.06649713933323961,-0.06684991214476885,-0.06622785895956462,-0.06577897728320016,-0.06568184751864924,-0.06601580995023626,-0.0657965435323766,-0.06568184751864924,-0.06566527770182223,-0.06566527770182223,-0.06666933690414129,-0.06547400888160941,-0.06649713933323961,-0.06666933690414129,-0.06451731806695518,-0.06451731806695518,-0.06451731806695518,-0.06451662843200552,-0.06459721405187978,-0.06451731806695518,-0.06456215416247775,-0.06456215416247775,-0.06472094368159015,-0.06472094368159015,-0.06477741155733135,-0.06485175280568745,-0.06485175280568745,-0.06485175280568745,-0.06485175280568745,-0.06477741155733135,-0.06485175280568745,-0.0649683817682737,-0.0649683817682737,-0.06477741155733135,-0.06477741155733135,-0.06547400888160941,-0.06456215416247775,-0.06577897728320016,-0.0657965435323766,-0.06472094368159015,-0.06472094368159015,-0.06534345676888934,-0.06451731806695518,-0.06451731806695518,-0.064872054459497,-0.06477741155733135,-0.06547400888160941,-0.0659530602308571,-0.06622872006750179,-0.06649713933323961,-0.0664624524480589,-0.06649713933323961,-0.06632678985551516,-0.06649713933323961,-0.06534345676888934,-0.0654632604572917,-0.06400676291703845,-0.06456215416247775,-0.064872054459497,-0.06568184751864924,-0.06547400888160941,-0.0657965435323766,-0.0657965435323766,-0.06568184751864924,-0.06649713933323961,-0.06649713933323961,-0.06456215416247775,-0.06622872006750179,-0.06528159884517686,-0.0664624524480589,-0.0657965435323766,-0.06601580995023626,-0.06645130524314027,-0.06645130524314027,-0.06601580995023626,-0.07041434700527566,-0.07041434700527566,-0.07193772577628353,-0.06839119634303911,-0.07041434700527566,-0.07041434700527566,-0.07066201068453241,-0.06645130524314027,-0.06837582142882967,-0.06963863428491587,-0.07041434700527566,-0.07041434700527566,-0.07229453861651686,-0.07607074905786987,-0.07066201068453241,-0.07105803621176802,-0.07041434700527566,-0.07041434700527566,-0.07041434700527566,-0.07066201068453241,-0.06622785895956462,-0.06622785895956462,-0.0659530602308571,-0.06618928251850986,-0.06622785895956462,-0.06568184751864924,-0.0657965435323766,-0.06568184751864924,-0.06534345676888934,-0.06618928251850986,-0.06525622787777374,-0.06618928251850986,-0.0659530602308571,-0.0657965435323766,-0.07041434700527566,-0.07041434700527566,-0.06837582142882967,-0.06837582142882967,-0.0649683817682737,-0.07041434700527566,-0.06534345676888934,-0.06534345676888934,-0.06547400888160941,-0.06622785895956462,-0.06645130524314027,-0.06645130524314027,-0.06736751690820582,-0.06736751690820582,-0.06762731036703168,-0.06797603045828418,-0.07041434700527566,-0.07041434700527566,-0.07066201068453241,-0.07079604073452068,-0.07041434700527566,-0.06837582142882967,-0.07041434700527566,-0.07117206072573884,-0.07041434700527566,-0.07506727304378936,-0.0777355045606524,-0.09469557953560465,-0.10004531966231539,-0.1275862461581615,-0.1275862461581615,-0.1258018402647502,-0.1053917461227375,-0.1053917461227375,-0.1053917461227375,-0.1275862461581615,-0.1053917461227375,-0.1053917461227375,-0.1053917461227375,-0.07607074905786987,-0.07303185135983753,-0.07303185135983753,-0.06869124990251708,-0.06837582142882967,-0.058271194520956526,-0.06869124990251708,-0.06869124990251708,-0.05246011208165455,-0.06869124990251708,-0.058271194520956526,-0.058271194520956526,-0.04572976652599614,-0.054039376992787574,-0.0881855344583986,-0.06869124990251708,-0.06869124990251708,-0.09418428395707035,-0.054039376992787574,-0.03924054843994279,-0.09418428395707035,-0.1223568650521325,-0.22006540969241928,-0.28465089303254554,-0.22006540969241928,-0.09418428395707035,-0.2188951374605911,-0.22006540969241928,-0.22006540969241928,-0.549155232759615,-0.5154131049490522,-0.5154131049490522,-0.5154131049490522,-0.5154131049490522,-0.5154131049490522)
net_maxHPD=c(0.20223165362094203, 0.1241500480730543,0.1241500480730543,0.1241500480730543,0.1241500480730543,0.1241500480730543,0.1241500480730543,0.1241500480730543,0.1241500480730543,0.1241500480730543,0.1241500480730543,0.1241500480730543,0.1241500480730543,0.1241500480730543,0.1241500480730543,0.1241500480730543,0.1241500480730543,0.1241500480730543,0.1241500480730543,0.1241500480730543,0.1241500480730543,0.12112247009709112,0.12030651873287102,0.0996922490146985,0.09728039386508225,0.09474683991930101,0.09517399707332086,0.09421555450206417,0.0996922490146985,0.10013592414005079,0.10229655679661215,0.0996922490146985,0.09728039386508225,0.09361961207499588,0.0996922490146985,0.0996922490146985,0.09517399707332086,0.08895948837506185,0.08895948837506185,0.08895948837506185,0.08885379331647163,0.08895948837506185,0.08670140398999861,0.088968124345821,0.10013592414005079,0.10424206183839005,0.10466799859672024,0.10027813582585002,0.101656638334762,0.1019583767028578,0.10825886779126351,0.11192119676394768,0.10345602806730209,0.11192119676394768,0.10825886779126351,0.10531577388241302,0.10825886779126351,0.10825886779126351,0.10598806730688815,0.12115284623919176,0.10892242089304177,0.12205194411189019,0.10892242089304177,0.11630259707041232,0.11722641723613604,0.11764368183752953,0.11487371529536408,0.11451302849467329,0.11708088672770334,0.11691734682233446,0.11853631191320227,0.11413924217119836,0.11659183371698582,0.11616638195741036,0.11630259707041232,0.11623661130638928,0.11853631191320227,0.11924392008454517,0.11853631191320227,0.11983424877124055,0.11659183371698582,0.11983424877124055,0.11891533998035358,0.11938095835914106,0.11938095835914106,0.11853631191320227,0.11623661130638928,0.11312349178418205,0.11405576465294087,0.10863169771599465,0.10836543184697658,0.10836543184697658,0.1084303542243975,0.1083667115635289,0.10380263802395093,0.10227317091059651,0.1026250219203847,0.10168157317434053,0.10151672327346942,0.10168157317434053,0.10153612511774704,0.10172300867132922,0.10160785301855753,0.10151672327346942,0.09847504390091656,0.09842862833213877,0.09876795650117566,0.09847504390091656,0.09845402621818722,0.0989813760252885,0.09847504390091656,0.09847504390091656,0.09847504390091656,0.09847504390091656,0.09847504390091656,0.09847504390091656,0.09847504390091656,0.09847504390091656,0.09847504390091656,0.09847504390091656,0.09840066619846682,0.09842862833213877,0.09761847080521015,0.09776048319923804,0.09847504390091656,0.09761847080521015,0.09761847080521015,0.09847504390091656,0.09739270303034715,0.09739270303034715,0.09845402621818722,0.09970455388156123,0.09970455388156123,0.09970455388156123,0.09970455388156123,0.09970455388156123,0.09947306100478985,0.09943307329769537,0.09947306100478985,0.09664863205772001,0.09664863205772001,0.09664863205772001,0.09664863205772001,0.09664863205772001,0.09664863205772001,0.09664863205772001,0.09947306100478985,0.09947306100478985,0.09947306100478985,0.09943307329769537,0.09943307329769537,0.09664863205772001,0.09947306100478985,0.09947306100478985,0.09947306100478985,0.09943307329769537,0.09947306100478985,0.09943307329769537,0.09970455388156123,0.09970455388156123,0.09970455388156123,0.09845402621818722,0.09847504390091656,0.10172300867132922,0.10172300867132922,0.10188216378752274,0.10172300867132922,0.10168157317434053,0.10168157317434053,0.1020049117527793,0.10186377755401332,0.10188216378752274,0.10186377755401332,0.10188216378752274,0.10188216378752274,0.10186377755401332,0.10212710103787227,0.10173973551395554,0.10188216378752274,0.1027131614281506,0.10380263802395093,0.10601827406766402,0.10699606432201691,0.10733377436464227,0.10733377436464227,0.10765723743252764,0.10796707551498477,0.1080065190299593,0.1080466043910369,0.1080466043910369,0.10825886779126351,0.10866108063545538,0.10866108063545538,0.10866108063545538,0.10866108063545538,0.10866108063545538,0.10986308296702382,0.11040747329129033,0.11085046293360754,0.1113596493442883,0.11201594520258198,0.11243441510821459,0.11340979660301652,0.11487371529536408,0.115569747405355,0.11724419915272144,0.11848244639777361,0.11891533998035358,0.12049593954535945,0.12115284623919176,0.12179056831420619,0.12205194411189019,0.1218520741897219,0.12152673383576719,0.12136959748111971,0.12205194411189019,0.12179056831420619,0.12347802654381743,0.1331819246653685,0.1330626841221449,0.13022992866016103,0.13137392855992622,0.13013686185234064,0.13767147423132953,0.1387782546256091,0.1392231908564614,0.13970229166832837,0.1398762296909028,0.13976312188046447,0.1406529931861885,0.1406529931861885,0.1408330764120312,0.14148603945530452,0.1420716825949199,0.1420716825949199,0.14226263496038255,0.14226263496038255,0.14214036184622464,0.1434421360269938,0.1434421360269938,0.14433542968392046,0.1446358695569184,0.14483463025792243,0.14487319431912052,0.14611974518786947,0.14653930414392768,0.14653930414392768,0.1485862672629727,0.1475635274795028,0.15002974028411237,0.1485862672629727,0.14881237314770912,0.1494114345236223,0.14991508116178975,0.15002974028411237,0.15112059418262697,0.15248665001368691,0.15347559749831918,0.15807094073344682,0.1584548123442523,0.15858661687442388,0.15858661687442388,0.15828420968099255,0.1598266280699307,0.16125221752469432,0.1682913923193337,0.16720943291239632,0.16809474430851906,0.17066648826109734,0.17066648826109734,0.17438136054479664,0.17438136054479664,0.17628670468909294,0.17611192249672733,0.1832793085157749,0.18444394140987627,0.18530968589358127,0.18469212016538689,0.18639003949498795,0.18789632070362197,0.19092230270100558,0.19139025703934687,0.19277080497419097,0.1971928623674078,0.19711945799449185,0.1999817983232316,0.1999817983232316,0.2009349942711144,0.20123993061038656,0.20161373905760455,0.20247510873128066,0.20805503936189193,0.20805503936189193,0.2091643257449396,0.20935340677120362,0.21239166635878812,0.21812672029895053,0.21875107765154608,0.21974995220582422,0.2169262052149592,0.21865204561673607,0.2214738586891043,0.22650686386040841,0.23113988096070026,0.23826709450063105,0.24510092554803917,0.2560086509053734,0.29902972536099626,0.2706057751225046,0.2674834963763561,0.2702032663997265,0.2577115768591437,0.26017272612657427,0.2628318143626684,0.24510092554803917,0.2503164216011381,0.24055355098982403,0.22279841951202584,0.22328479741701238,0.1946869576348301,0.159793570364514,-0.17766483257939947,-0.2298905046642431,-0.26546868810792196,-0.2298905046642431,-0.23030078465409848,-0.2300721194839973,-0.22739832335741478,-0.2384842592276352,-0.2081768306080533,0.015040756874605737,0.057502493041066305,0.115210467944249,0.12222660875131361,0.148231745558007,0.1715882560575207,0.17564844221760917,0.18339101100822477,0.1813960789210849,0.18415272425163143,0.18692365766824123,0.19743760961560203,0.2073699025338107,0.21662017567538017,0.2361612244579731,0.256327766156032,0.22280615139165236,0.21292881632542804,0.2074183693691513,0.2121492590434585,0.2128355835500843,0.21502509299836212,0.21517903890607418,0.21806994726209758,0.22300628374681608,0.22413772592784312,0.21813955280477662,0.21813955280477662,0.22280615139165236,0.2242573080334237,0.2271575121093481,0.2361612244579731,0.238631222648945,0.2569827296023116,0.25549346683075447,0.2723243576231714,0.31447638567318514,0.34031356176628597,0.36075629925503205,0.3722403959001822,0.38768748718284685,0.38843700188922226,0.38838791179338406,0.38838791179338406,0.3935213460745566,0.3935213460745566,0.3935213460745566,0.3935213460745566,0.3935213460745566,0.3935213460745566,0.3935213460745566,0.3935213460745566,0.3935213460745566,0.3918385340542696,0.39273098892895963,0.3918385340542696,0.38843700188922226,0.38768748718284685,0.3839564665030277,0.3768970666522032,0.3841220104681149,0.3725258210565756,0.3697941465679061,0.36067157446483855,0.3581688399106182,0.3581688399106182,0.3586261581463016,0.3539112219425219,0.3490768130213414,0.3457305331718931,0.33450186459887965,0.3349417392005902,0.32416481453103585,0.32146912927495386,0.32027122168956135,0.32027122168956135,0.31253941654751155,0.3094003651640332,0.3071017520788855,0.3071017520788855,0.3029857633406923,0.3029857633406923,0.29559582421548225,0.2939825461717628,0.2939825461717628,0.288264718276249,0.2941359364020786,0.28745861611902246,0.28517509947725506,0.2880904705442202,0.28745861611902246,0.28066697419555514,0.285703589055899,0.28066697419555514,0.28028484510412566,0.27852255708588936,0.27764469506902845,0.275722615795988,0.275722615795988,0.2693480533257516,0.2696299321782121,0.26353179351720457,0.2636593112702579,0.25825107335105624,0.2569827296023116,0.25689544237287126,0.256327766156032,0.2560110504920454,0.2562649441918703,0.2578961493002253,0.25866438969928646,0.2562649441918703,0.25739796459274544,0.25866438969928646,0.25739796459274544,0.23745728429544455,0.24186445490690475,0.24547901464136176,0.24547901464136176,0.2493268938516805,0.252285714410118,0.2569827296023116,0.24616737334496874,0.24763852045549975,0.2586543027938062,0.2569827296023116,0.23627020607161048,0.23730244652530724,0.24186445490690475,0.24539452057068878,0.24547901464136176,0.23730244652530724,0.24637210515702265,0.24295682705253008,0.22699220065591524,0.22699220065591524,0.21865372310003905,0.21865372310003905,0.2197064857196259,0.2155060955273411,0.21188317405327892,0.21188317405327892,0.21188317405327892,0.2127094444229184,0.21160758695338125,0.2151986693460111,0.2127094444229184,0.22787879524171142,0.21188317405327892,0.21177461731242622,0.22699220065591524,0.22581049024906008,0.2127094444229184,0.21188317405327892,0.21758052780265086,0.2161544128015924,0.2151986693460111,0.21188317405327892,0.2127094444229184,0.20495412805705174,0.2127094444229184,0.21188317405327892,0.21188317405327892,0.2155060955273411,0.2151986693460111,0.2151986693460111,0.2151986693460111,0.2151986693460111,0.21188317405327892,0.20495412805705174,0.21188317405327892,0.21188317405327892,0.2057244699044526,0.2044704056932778,0.20326269874685976,0.2057244699044526,0.20257159848699827,0.2005439048142141,0.19886834102748815,0.19720900287018073,0.1946317583272638,0.19494963658814177,0.18837236693071646,0.19071963867976263,0.17393231433449174,0.1728654418947186,0.17210032168800604,0.17192287132001094,0.17192287132001094,0.18220163641842585,0.17393231433449174,0.17299052660277914,0.17210032168800604,0.1722782156489401,0.17299052660277914,0.1722782156489401,0.17185277697665363,0.17098816308491663,0.17098816308491663,0.15998538266787002,0.16169687618514023,0.16172489004713758,0.16022568870166115,0.15884616502516455,0.15884616502516455,0.15884616502516455,0.16022568870166115,0.15998538266787002,0.15998538266787002,0.16584054506048623,0.15884616502516455,0.1593276610906223,0.16300256789946715,0.16169687618514023,0.16172489004713758,0.16172489004713758,0.16262525633111236,0.16022568870166115,0.15998538266787002,0.16022568870166115,0.16022568870166115,0.15998538266787002,0.15724162112850879,0.16262525633111236,0.15724162112850879,0.16172489004713758,0.16172489004713758,0.15988906500851383,0.15884616502516455,0.15724162112850879,0.15672062885901977,0.15672062885901977,0.15532387478913143,0.15532387478913143,0.15532387478913143,0.15532387478913143,0.15532387478913143,0.1537883626202161,0.15267601852498747,0.1523207394275306,0.1523207394275306,0.14895037317857107,0.16172489004713758,0.15267601852498747,0.15724162112850879,0.15267601852498747,0.1516914442146203,0.14806062637706793,0.1473534390942376,0.14482102198892233,0.14320024470240006,0.1415632760168475,0.1402885981521892,0.1402885981521892,0.13944884162098403,0.13849463042077212,0.13717451431765473,0.13676348570258123,0.13479780077232129,0.13206345118256216,0.12890855665513415,0.12775258452144272,0.12409428363635722,0.12251183083246352,0.11991095888062112,0.11380092817236212,0.11205088063371314,0.10920440384168631,0.105736321001447,0.10393293587082184,0.10210733155715082,0.1022079781979684,0.0903014432017262,0.09097461291101354,0.0903014432017262,0.0879609196033605,0.08438525295040081,0.08069666292889524,0.07912093445082391,0.07463227762494001,0.07341092421209486,0.07550929333375557,0.07907850139953093,0.07534046694267647,0.07341092421209486,0.07306425080367512,0.07534046694267647,0.07371380279775577,0.07435748946437987,0.07341092421209486,0.07306425080367512,0.07525022811316129,0.07442445817733659,0.07341092421209486,0.0728640405819106,0.07149743311105465,0.07442445817733659,0.07341092421209486,0.07442445817733659,0.07442445817733659,0.07341092421209486,0.07306425080367512,0.07265433891149248,0.07203185881605279,0.0706619861665585,0.07000274065776699,0.06902091701931605,0.06908280116259542,0.06626638107474403,0.06902091701931605,0.07029974984725565,0.0694917617016226,0.06902091701931605,0.06908280116259542,0.06824852552748233,0.06626638107474403,0.06626638107474403,0.06651537539201274,0.07435748946437987,0.07371380279775577,0.07306425080367512,0.0730376358825224,0.07298286487907463,0.0731460867536616,0.07211133792368765,0.0706619861665585,0.07096788068387863,0.0706619861665585,0.0706619861665585,0.06908280116259542,0.06902091701931605,0.06959090446726562,0.06908280116259542,0.06899731134619802,0.06899731134619802,0.06899731134619802,0.0688483337717897,0.06902091701931605,0.06902091701931605,0.06824852552748233,0.06824852552748233,0.06781992859609323,0.06801400119350004,0.06781992859609323,0.06908280116259542,0.0694917617016226,0.06908280116259542,0.06908280116259542,0.06908280116259542,0.06902091701931605,0.06908280116259542,0.0694917617016226,0.06902091701931605,0.06902091701931605,0.06908280116259542,0.06908280116259542,0.06902091701931605,0.06902091701931605,0.0694917617016226,0.06908280116259542,0.06899731134619802,0.06832910832785369,0.06653785737269674,0.06626638107474403,0.06902091701931605,0.06902091701931605,0.06908280116259542,0.06902091701931605,0.06908280116259542,0.06908280116259542,0.06902091701931605,0.0688483337717897,0.0682159352999313,0.06758350654284097,0.06781992859609323,0.06771646622409223,0.07211597764368764,0.07148391262064975,0.07103134904620872,0.07103134904620872,0.07103134904620872,0.07096788068387863,0.07042932513545257,0.07042932513545257,0.07029974984725565,0.07028166552558494,0.07028166552558494,0.06908280116259542,0.07042932513545257,0.06937434380614536,0.06908280116259542,0.07103134904620872,0.07103134904620872,0.07103134904620872,0.07103134904620872,0.07081481456808175,0.07103134904620872,0.07103134904620872,0.07103134904620872,0.07103134904620872,0.07103134904620872,0.07103134904620872,0.07103134904620872,0.07103134904620872,0.07103134904620872,0.07103134904620872,0.07103134904620872,0.07103134904620872,0.07103134904620872,0.07103134904620872,0.07148391262064975,0.07148391262064975,0.07103134904620872,0.07211597764368764,0.07103134904620872,0.07148391262064975,0.0726145774285562,0.07265433891149248,0.07211597764368764,0.07306425080367512,0.0731460867536616,0.07312279352725669,0.07349992085051546,0.0731460867536616,0.0731460867536616,0.07349992085051546,0.07346275594122731,0.07389623354499117,0.07435748946437987,0.07534046694267647,0.07534046694267647,0.07680879641891483,0.07706711739328523,0.0786961425717241,0.0786961425717241,0.07859714983494953,0.0786961425717241,0.08016473561191677,0.08047999653438742,0.08190908276286599,0.08362483594229184,0.08506170733475546,0.08629075600442548,0.08966946605507657,0.08921952453930612,0.09179717567828694,0.09231314177094418,0.09543855525615347,0.09808409239756019,0.09971439397126383,0.1022397946206926,0.10499997128878705,0.1022397946206926,0.10356259228298219,0.10409118018409255,0.10941393490584503,0.10801215052958248,0.10941393490584503,0.10941393490584503,0.11443300723202801,0.11479406352337598,0.11479406352337598,0.11535596925096359,0.11619623784261021,0.11619623784261021,0.11556389980080033,0.1231280069585706,0.12613476602471344,0.12773685036045457,0.12833542993580424,0.12833542993580424,0.12786605593236577,0.13237744003631352,0.13242913004678875,0.13349862948646357,0.13435898316427292,0.13568763477792048,0.13648516957082085,0.13675307051085495,0.13818688335532198,0.13940587592784953,0.13940587592784953,0.1412865323285891,0.1412865323285891,0.1422490339275045,0.14306206523983037,0.13874111690926635,0.13940587592784953,0.1422490339275045,0.14306206523983037,0.1466679729498975,0.1412865323285891,0.1465988435645574,0.1466679729498975,0.1466679729498975,0.1465988435645574,0.1469675754274281,0.1469675754274281,0.1466679729498975,0.1466679729498975,0.1466679729498975,0.1465988435645574,0.14506158917138157,0.1453671768651981,0.1466679729498975,0.1479818618327246,0.1509684953986843,0.1562165718842996,0.15627527119710713,0.16189745934337646,0.16849450041070219,0.17287924304253288,0.18462571568590702,0.19443856677776222,0.237134723176321,0.2941326018707411,0.48324417187444063,0.7493151221810131,0.9973437128202064,1.2377583535101941,1.5467509433298436,1.965663418234062,2.4215565876537295,2.8687303449944137,3.265579604139039,3.6026514885279943,3.8011882737544163,3.8989955056505603,3.978338768802276,4.016596338152599,4.053230356062318,4.082803794532714,4.115836636137572,4.165944218245812,4.176926535922171,4.215581237620627,4.236776849906111,4.312462178963122,4.337892327202783,4.337892327202783,4.407162072092642,4.446698870286022,4.446698870286022,4.521784187116176,4.556171576449746,4.5481540983447175,4.583782240718394,4.567843305543664,4.556171576449746,4.684020040017866,4.8844633928426315,4.810300001191718,4.873882985617752,4.925060909220496,4.674326187515275,4.76495195625722,4.76495195625722,4.76495195625722,4.76495195625722,4.76495195625722)
#time=time[4:length(time)]
#net_rate=net_rate[4:length(net_rate)]
#net_minHPD=net_minHPD[4:length(net_minHPD)]
#net_maxHPD=net_maxHPD[4:length(net_maxHPD)]

plot(c(seq(-290,0,by=1),0),rep(2,length(c(seq(290,0,by=-1),0))), xlab="", ylab="Rates (events/Myr/lineage)", xlim=c(-270,-230), ylim=c(-0.9,0.4), type="l", col="white",lwd="1",las="1",cex.axis="1",cex.main="1",cex.lab="1",bty="n", main="E", axes=F)
rect(-323.2,-3,-298.9,300, col="white", border=NA)
rect(-298.9,-3,-272.95,300, col="whitesmoke", border=NA)
rect(-272.95,-3,-259.1,300, col="white", border=NA)
rect(-259.1,-3,-251.9,300, col="whitesmoke", border=NA)
rect(-251.9,-3,-247.2,300, col="white", border=NA)
rect(-247.2,-3,-237,300, col="whitesmoke", border=NA)
rect(-237,-3,-201.3,300, col="white", border=NA)
rect(-201.3,-3,-174.1,300, col="whitesmoke", border=NA)
rect(-174.1,-3,-163.5,300, col="white", border=NA)
rect(-163.5,-3,-145,300, col="whitesmoke", border=NA)
rect(-145,-3,-100.5,300, col="white", border=NA)
rect(-100.5,-3,-66,300, col="whitesmoke", border=NA)
rect(-66,-3,-56,300, col="white", border=NA)
rect(-56,-3,-33.9,300, col="whitesmoke", border=NA)
rect(-33.9,-3,-23.03,300, col="white", border=NA)
rect(-23.03,-3,-5.33,300, col="whitesmoke", border=NA)
rect(-5.33,-3,-2.58,300, col="white", border=NA)
rect(-2.58,-3,0,300, col="whitesmoke", border=NA)


rect(-261.28,-3,-259.51,300, col=alpha('#ffaf03',0.2), border=NA)
rect(-234.5,-3,-232,300, col=alpha('#ffaf03',0.2), border=NA)

legend("topleft", bty="n", c("Net diversification rate"),lwd="3",col=c("#504A4B"), cex=1)

axis(side=1, seq(-280, -220, by=10), col="black",col.axis="black",las=1)
axis(side=2, seq(-0.9, 0.4, by=0.1), col="black",col.axis="black",las=2)

lines(time,time,type = 'n', lwd=2, col= '#504A4B')
polygon(c(time, rev(time)), c(net_maxHPD, rev(net_minHPD)), col = alpha('#504A4B',0.2), border = NA)
lines(time,net_rate, col = '#504A4B', lwd=2)
abline(h=0,lty=2,col="darkred")

abline(v=c(-251.9, -201.3), lty="dashed", col="red", lwd="2")

add_geochrono(-0.9, -1.4)

dev.print(device=pdf, file="RJMCMC_Pred_genus.pdf", width=8.3, height=11.7)
