# Supplementary material for: Multiple drivers and lineage-specific insect extinctions during the Permo–Triassic
Source: Nat Commun. 2022 Dec 6;13:7512. doi: 10.1038/s41467-022-35284-4 (PMC9726944; doi:10.1038/s41467-022-35284-4)
Supplement: Supplementary file 7 — Source Data [file 41467_2022_35284_MOESM7_ESM.zip › Source_Data/SupplementaryFigure22/TeTs-RJMCMC27_ltt.R]

    setwd("./PermoTrias/RJMCMC-27/pyrate_mcmc_logs")
    tbl = read.table(file = "TeTs-RJMCMC27_ltt.txt",header = T)
    pdf(file='TeTs-RJMCMC27_ltt.pdf',width=12, height=9)
    time = -tbl$time
    library(scales)
    plot(time,tbl$diversity, type="n",ylab= "Number of lineages", xlab="Time (Ma)", main="Range-through diversity through time", ylim=c(0,35),xlim=c(min(time),0))
    polygon(c(time, rev(time)), c(tbl$M_div, rev(tbl$m_div)), col = alpha("#504A4B",0.5), border = NA)
    lines(time,tbl$diversity, type="l",lwd = 2)
    n<-dev.off()
    
