# Supplementary material for: Multiple drivers and lineage-specific insect extinctions during the Permo–Triassic
Source: Nat Commun. 2022 Dec 6;13:7512. doi: 10.1038/s41467-022-35284-4 (PMC9726944; doi:10.1038/s41467-022-35284-4)
Supplement: Supplementary file 7 — Source Data [file 41467_2022_35284_MOESM7_ESM.zip › Source_Data/SupplementaryFigure14/RJMCMC_RTT_plots_tt_and_sp_ex_PT_paleoptfam.R]

library(scales)
par(mfrow=c(3,2))

add_geochrono <- function(Y1,Y2){
polygon(-c(273.01,273.01,266.9,266.9), c(Y1,Y2,Y2,Y1), col = "#e99b85", lwd = 0.5) # Roadian
polygon(-c(266.9,266.9,264.28,264.28), c(Y1,Y2,Y2,Y1), col = "#eba490", lwd = 0.5) # Wordian
polygon(-c(264.28,264.28,259.51,259.51), c(Y1,Y2,Y2,Y1), col = "#edae9b", lwd = 0.5) # Capitanian
polygon(-c(259.51,259.51,254.14,254.14), c(Y1,Y2,Y2,Y1), col = "#f1c1b2", lwd = 0.5) # Wuchiapingian
polygon(-c(254.14,254.14,251.902,251.902), c(Y1,Y2,Y2,Y1), col = "#f3cbbe", lwd = 0.5) # Changhsingian
polygon(-c(251.902,251.902,251.2,251.2), c(Y1,Y2,Y2,Y1), col = "#a06aa7", lwd = 0.5) # Induan
polygon(-c(251.2,251.2,247.2,247.2), c(Y1,Y2,Y2,Y1), col = "#aa74ac", lwd = 0.5) # Olenekian
polygon(-c(247.2,247.2,242,242), c(Y1,Y2,Y2,Y1), col = "#b58ebc", lwd = 0.5) # Anisian
polygon(-c(242,242,237,237), c(Y1,Y2,Y2,Y1), col = "#c099c2", lwd = 0.5) # Ladinian
polygon(-c(237,237,227,227), c(Y1,Y2,Y2,Y1), col = "#c2aace", lwd = 0.5) # Carnian
}

# Speciation rate
time=c(-204.59312761548776, -204.69314869963122,-204.79316978377472,-204.8931908679182,-204.99321195206167,-205.09323303620516,-205.19325412034863,-205.29327520449212,-205.39329628863558,-205.49331737277907,-205.59333845692257,-205.69335954106603,-205.79338062520952,-205.893401709353,-205.99342279349648,-206.09344387763994,-206.19346496178343,-206.2934860459269,-206.3935071300704,-206.49352821421388,-206.59354929835735,-206.69357038250084,-206.7935914666443,-206.8936125507878,-206.99363363493126,-207.09365471907475,-207.19367580321824,-207.2936968873617,-207.3937179715052,-207.49373905564866,-207.59376013979215,-207.69378122393562,-207.7938023080791,-207.89382339222257,-207.99384447636606,-208.09386556050956,-208.19388664465302,-208.2939077287965,-208.39392881293998,-208.49394989708347,-208.59397098122693,-208.69399206537042,-208.79401314951392,-208.89403423365738,-208.99405531780087,-209.09407640194433,-209.19409748608783,-209.2941185702313,-209.39413965437478,-209.49416073851827,-209.59418182266174,-209.69420290680523,-209.7942239909487,-209.8942450750922,-209.99426615923565,-210.09428724337914,-210.1943083275226,-210.2943294116661,-210.3943504958096,-210.49437157995305,-210.59439266409655,-210.69441374824,-210.7944348323835,-210.89445591652697,-210.99447700067046,-211.09449808481395,-211.1945191689574,-211.2945402531009,-211.39456133724437,-211.49458242138786,-211.59460350553132,-211.69462458967482,-211.7946456738183,-211.89466675796177,-211.99468784210526,-212.09470892624873,-212.19473001039222,-212.29475109453568,-212.39477217867918,-212.49479326282264,-212.59481434696613,-212.69483543110962,-212.7948565152531,-212.89487759939658,-212.99489868354004,-213.09491976768354,-213.194940851827,-213.2949619359705,-213.39498302011398,-213.49500410425745,-213.59502518840094,-213.6950462725444,-213.7950673566879,-213.89508844083136,-213.99510952497485,-214.0951306091183,-214.1951516932618,-214.2951727774053,-214.39519386154876,-214.49521494569225,-214.59523602983572,-214.6952571139792,-214.79527819812267,-214.89529928226617,-214.99532036640966,-215.09534145055312,-215.1953625346966,-215.29538361884008,-215.39540470298357,-215.49542578712703,-215.59544687127052,-215.69546795541402,-215.79548903955748,-215.89551012370097,-215.99553120784444,-216.09555229198793,-216.1955733761314,-216.29559446027488,-216.39561554441835,-216.49563662856184,-216.59565771270533,-216.6956787968488,-216.7956998809923,-216.89572096513575,-216.99574204927924,-217.0957631334227,-217.1957842175662,-217.2958053017097,-217.39582638585316,-217.49584746999665,-217.5958685541401,-217.6958896382836,-217.79591072242707,-217.89593180657056,-217.99595289071405,-218.09597397485751,-218.195995059001,-218.29601614314447,-218.39603722728796,-218.49605831143143,-218.59607939557492,-218.69610047971838,-218.79612156386187,-218.89614264800537,-218.99616373214883,-219.09618481629232,-219.19620590043579,-219.29622698457928,-219.39624806872274,-219.49626915286623,-219.59629023700973,-219.6963113211532,-219.79633240529668,-219.89635348944014,-219.99637457358364,-220.0963956577271,-220.1964167418706,-220.29643782601406,-220.39645891015755,-220.49647999430104,-220.5965010784445,-220.696522162588,-220.79654324673146,-220.89656433087495,-220.99658541501842,-221.0966064991619,-221.1966275833054,-221.29664866744886,-221.39666975159236,-221.49669083573582,-221.5967119198793,-221.69673300402278,-221.79675408816627,-221.89677517230976,-221.99679625645322,-222.09681734059671,-222.19683842474018,-222.29685950888367,-222.39688059302713,-222.49690167717063,-222.5969227613141,-222.69694384545758,-222.79696492960107,-222.89698601374454,-222.99700709788803,-223.0970281820315,-223.197049266175,-223.29707035031845,-223.39709143446194,-223.49711251860543,-223.5971336027489,-223.6971546868924,-223.79717577103585,-223.89719685517935,-223.9972179393228,-224.0972390234663,-224.1972601076098,-224.29728119175326,-224.39730227589675,-224.4973233600402,-224.5973444441837,-224.69736552832717,-224.79738661247066,-224.89740769661412,-224.99742878075762,-225.0974498649011,-225.19747094904457,-225.29749203318806,-225.39751311733153,-225.49753420147502,-225.59755528561848,-225.69757636976198,-225.79759745390547,-225.89761853804893,-225.99763962219242,-226.0976607063359,-226.19768179047938,-226.29770287462284,-226.39772395876633,-226.4977450429098,-226.5977661270533,-226.69778721119678,-226.79780829534025,-226.89782937948374,-226.9978504636272,-227.0978715477707,-227.19789263191416,-227.29791371605765,-227.39793480020114,-227.4979558843446,-227.5979769684881,-227.69799805263156,-227.79801913677505,-227.89804022091852,-227.998061305062,-228.0980823892055,-228.19810347334897,-228.29812455749246,-228.39814564163592,-228.4981667257794,-228.59818780992288,-228.69820889406637,-228.79822997820983,-228.89825106235332,-228.99827214649682,-229.09829323064028,-229.19831431478377,-229.29833539892724,-229.39835648307073,-229.4983775672142,-229.59839865135768,-229.69841973550118,-229.79844081964464,-229.89846190378813,-229.9984829879316,-230.0985040720751,-230.19852515621855,-230.29854624036204,-230.3985673245055,-230.498588408649,-230.5986094927925,-230.69863057693595,-230.79865166107945,-230.8986727452229,-230.9986938293664,-231.09871491350987,-231.19873599765336,-231.29875708179685,-231.3987781659403,-231.4987992500838,-231.59882033422727,-231.69884141837076,-231.79886250251423,-231.89888358665772,-231.9989046708012,-232.09892575494467,-232.19894683908817,-232.29896792323163,-232.39898900737512,-232.49901009151858,-232.59903117566208,-232.69905225980554,-232.79907334394903,-232.89909442809252,-232.999115512236,-233.09913659637948,-233.19915768052294,-233.29917876466644,-233.3991998488099,-233.4992209329534,-233.59924201709688,-233.69926310124035,-233.79928418538384,-233.8993052695273,-233.9993263536708,-234.09934743781426,-234.19936852195775,-234.29938960610124,-234.3994106902447,-234.4994317743882,-234.59945285853166,-234.69947394267516,-234.79949502681862,-234.8995161109621,-234.99953719510557,-235.09955827924907,-235.19957936339256,-235.29960044753602,-235.39962153167951,-235.49964261582298,-235.59966369996647,-235.69968478410993,-235.79970586825343,-235.89972695239692,-235.99974803654038,-236.09976912068387,-236.19979020482734,-236.29981128897083,-236.3998323731143,-236.49985345725779,-236.59987454140125,-236.69989562554474,-236.79991670968823,-236.8999377938317,-236.9999588779752,-237.09997996211865,-237.20000104626214,-237.3000221304056,-237.4000432145491,-237.5000642986926,-237.60008538283606,-237.70010646697955,-237.800127551123,-237.9001486352665,-238.00016971940997,-238.10019080355346,-238.20021188769695,-238.30023297184042,-238.4002540559839,-238.50027514012737,-238.60029622427086,-238.70031730841433,-238.80033839255782,-238.90035947670128,-239.00038056084477,-239.10040164498827,-239.20042272913173,-239.30044381327522,-239.4004648974187,-239.50048598156218,-239.60050706570564,-239.70052814984913,-239.80054923399263,-239.9005703181361,-240.00059140227958,-240.10061248642305,-240.20063357056654,-240.30065465471,-240.4006757388535,-240.50069682299699,-240.60071790714045,-240.70073899128394,-240.8007600754274,-240.9007811595709,-241.00080224371436,-241.10082332785785,-241.20084441200132,-241.3008654961448,-241.4008865802883,-241.50090766443176,-241.60092874857526,-241.70094983271872,-241.8009709168622,-241.90099200100568,-242.00101308514917,-242.10103416929266,-242.20105525343612,-242.30107633757962,-242.40109742172308,-242.50111850586657,-242.60113959001004,-242.70116067415353,-242.801181758297,-242.90120284244048,-243.00122392658398,-243.10124501072744,-243.20126609487093,-243.3012871790144,-243.4013082631579,-243.50132934730135,-243.60135043144484,-243.70137151558833,-243.8013925997318,-243.9014136838753,-244.00143476801875,-244.10145585216225,-244.2014769363057,-244.3014980204492,-244.4015191045927,-244.50154018873616,-244.60156127287965,-244.7015823570231,-244.8016034411666,-244.90162452531007,-245.00164560945356,-245.10166669359702,-245.20168777774052,-245.301708861884,-245.40172994602747,-245.50175103017096,-245.60177211431443,-245.70179319845792,-245.80181428260138,-245.90183536674488,-246.00185645088837,-246.10187753503183,-246.20189861917532,-246.3019197033188,-246.40194078746228,-246.50196187160574,-246.60198295574924,-246.70200403989273,-246.8020251240362,-246.90204620817968,-247.00206729232315,-247.10208837646664,-247.2021094606101,-247.3021305447536,-247.40215162889706,-247.50217271304055,-247.60219379718404,-247.7022148813275,-247.802235965471,-247.90225704961446,-248.00227813375795,-248.10229921790142,-248.2023203020449,-248.3023413861884,-248.40236247033187,-248.50238355447536,-248.60240463861882,-248.7024257227623,-248.80244680690578,-248.90246789104927,-249.00248897519273,-249.10251005933623,-249.20253114347972,-249.30255222762318,-249.40257331176667,-249.50259439591014,-249.60261548005363,-249.7026365641971,-249.80265764834058,-249.90267873248408,-250.00269981662754,-250.10272090077103,-250.2027419849145,-250.302763069058,-250.40278415320145,-250.50280523734494,-250.60282632148844,-250.7028474056319,-250.8028684897754,-250.90288957391886,-251.00291065806235,-251.1029317422058,-251.2029528263493,-251.30297391049277,-251.40299499463626,-251.50301607877975,-251.60303716292321,-251.7030582470667,-251.80307933121017,-251.90310041535366,-252.00312149949713,-252.10314258364062,-252.2031636677841,-252.30318475192757,-252.40320583607107,-252.50322692021453,-252.60324800435802,-252.7032690885015,-252.80329017264498,-252.90331125678847,-253.00333234093193,-253.10335342507543,-253.2033745092189,-253.30339559336238,-253.40341667750585,-253.50343776164934,-253.6034588457928,-253.7034799299363,-253.80350101407979,-253.90352209822325,-254.00354318236674,-254.1035642665102,-254.2035853506537,-254.30360643479716,-254.40362751894065,-254.50364860308414,-254.6036696872276,-254.7036907713711,-254.80371185551456,-254.90373293965806,-255.00375402380152,-255.103775107945,-255.20379619208848,-255.30381727623197,-255.40383836037546,-255.50385944451892,-255.60388052866242,-255.70390161280588,-255.80392269694937,-255.90394378109283,-256.0039648652363,-256.1039859493798,-256.2040070335233,-256.30402811766675,-256.40404920181027,-256.50407028595373,-256.6040913700972,-256.70411245424066,-256.8041335383842,-256.90415462252764,-257.0041757066711,-257.1041967908146,-257.2042178749581,-257.30423895910155,-257.404260043245,-257.50428112738854,-257.604302211532,-257.70432329567547,-257.804344379819,-257.90436546396245,-258.0043865481059,-258.1044076322494,-258.2044287163929,-258.30444980053636,-258.4044708846798,-258.50449196882334,-258.6045130529668,-258.7045341371103,-258.80455522125374,-258.90457630539726,-259.0045973895407,-259.1046184736842,-259.2046395578277,-259.30466064197117,-259.40468172611463,-259.5047028102581,-259.6047238944016,-259.7047449785451,-259.80476606268854,-259.90478714683206,-260.0048082309755,-260.104829315119,-260.20485039926245,-260.304871483406,-260.40489256754944,-260.5049136516929,-260.60493473583637,-260.7049558199799,-260.80497690412335,-260.9049979882668,-261.00501907241033,-261.1050401565538,-261.20506124069726,-261.3050823248407,-261.40510340898425,-261.5051244931277,-261.6051455772712,-261.7051666614147,-261.80518774555816,-261.9052088297016,-262.0052299138451,-262.1052509979886,-262.20527208213207,-262.30529316627553,-262.40531425041905,-262.5053353345625,-262.605356418706,-262.70537750284944,-262.80539858699296,-262.9054196711364,-263.0054407552799,-263.1054618394234,-263.2054829235669,-263.30550400771034,-263.4055250918538,-263.5055461759973,-263.6055672601408,-263.70558834428425,-263.8056094284278,-263.90563051257124,-264.0056515967147,-264.10567268085816,-264.2056937650017,-264.30571484914515,-264.4057359332886,-264.5057570174321,-264.6057781015756,-264.70579918571906,-264.8058202698625,-264.90584135400604,-265.0058624381495,-265.10588352229297,-265.20590460643643,-265.30592569057995,-265.4059467747234,-265.5059678588669,-265.6059889430104,-265.70601002715387,-265.80603111129733,-265.9060521954408,-266.0060732795843,-266.1060943637278,-266.20611544787124,-266.30613653201476,-266.4061576161582,-266.5061787003017,-266.60619978444515,-266.7062208685887,-266.80624195273214,-266.9062630368756,-267.0062841210191,-267.1063052051626,-267.20632628930605,-267.3063473734495,-267.40636845759303,-267.5063895417365,-267.60641062587996,-267.7064317100235,-267.80645279416694,-267.9064738783104,-268.00649496245387,-268.1065160465974,-268.20653713074086,-268.3065582148843,-268.4065792990278,-268.5066003831713,-268.60662146731477,-268.70664255145823,-268.80666363560175,-268.9066847197452,-269.0067058038887,-269.10672688803214,-269.20674797217566,-269.3067690563191,-269.4067901404626,-269.5068112246061,-269.6068323087496,-269.70685339289304,-269.8068744770365,-269.90689556118,-270.0069166453235,-270.10693772946695,-270.20695881361047,-270.30697989775393,-270.4070009818974,-270.50702206604086,-270.6070431501844,-270.70706423432785,-270.8070853184713,-270.90710640261483,-271.0071274867583,-271.10714857090176,-271.2071696550452,-271.30719073918874,-271.4072118233322,-271.50723290747567,-271.6072539916192,-271.70727507576265,-271.8072961599061,-271.9073172440496,-272.0073383281931,-272.10735941233656,-272.20738049648,-272.30740158062355,-272.407422664767,-272.5074437489105,-272.60746483305394,-272.70748591719746,-272.8075070013409,-272.9075280854844,-273.00754916962785,-273.10757025377137,-273.20759133791483,-273.3076124220583,-273.4076335062018,-273.5076545903453,-273.60767567448875,-273.7076967586322,-273.80771784277573,-273.9077389269192,-274.00776001106266,-274.1077810952062,-274.20780217934964,-274.3078232634931,-274.40784434763657,-274.5078654317801,-274.60788651592355,-274.707907600067,-274.80792868421054,-274.907949768354,-275.00797085249746,-275.10799193664093,-275.20801302078445,-275.3080341049279,-275.4080551890714,-275.5080762732149,-275.60809735735836,-275.7081184415018,-275.8081395256453,-275.9081606097888,-276.0081816939323,-276.10820277807574,-276.20822386221926,-276.3082449463627,-276.4082660305062,-276.50828711464965,-276.60830819879317,-276.70832928293663,-276.8083503670801,-276.90837145122356,-277.0083925353671,-277.10841361951054,-277.208434703654,-277.3084557877975,-277.408476871941,-277.50849795608445,-277.6085190402279,-277.70854012437144,-277.8085612085149,-277.90858229265837,-278.0086033768019,-278.10862446094535,-278.2086455450888,-278.3086666292323,-278.4086877133758,-278.50870879751926,-278.6087298816627,-278.70875096580625,-278.8087720499497,-278.9087931340932,-279.00881421823664,-279.10883530238016,-279.2088563865236,-279.3088774706671,-279.4088985548106,-279.50891963895407,-279.60894072309753,-279.708961807241,-279.8089828913845,-279.909003975528,-280.00902505967144,-280.10904614381496,-280.2090672279584,-280.3090883121019,-280.40910939624536,-280.5091304803889,-280.60915156453234,-280.7091726486758,-280.80919373281927,-280.9092148169628,-281.00923590110625,-281.1092569852497,-281.20927806939324,-281.3092991535367,-281.40932023768016,-281.5093413218236,-281.60936240596715,-281.7093834901106,-281.8094045742541,-281.9094256583976,-282.00944674254106,-282.1094678266845,-282.209488910828,-282.3095099949715,-282.40953107911497,-282.50955216325843,-282.60957324740195,-282.7095943315454,-282.8096154156889,-282.90963649983235,-283.00965758397587,-283.10967866811933,-283.2096997522628,-283.3097208364063,-283.4097419205498,-283.50976300469324,-283.6097840888367,-283.7098051729802,-283.8098262571237,-283.90984734126715,-284.0098684254107,-284.10988950955414,-284.2099105936976,-284.30993167784106,-284.4099527619846,-284.50997384612805,-284.6099949302715,-284.710016014415,-284.8100370985585,-284.91005818270196,-285.0100792668454,-285.11010035098894,-285.2101214351324,-285.31014251927587,-285.41016360341933,-285.51018468756286,-285.6102057717063,-285.7102268558498,-285.8102479399933,-285.91026902413677,-286.01029010828023,-286.1103111924237,-286.2103322765672,-286.3103533607107,-286.41037444485414,-286.51039552899766,-286.6104166131411,-286.7104376972846,-286.81045878142805,-286.9104798655716,-287.01050094971504,-287.1105220338585,-287.210543118002,-287.3105642021455,-287.41058528628895,-287.5106063704324,-287.61062745457593,-287.7106485387194,-287.81066962286286,-287.9106907070064,-288.01071179114984,-288.1107328752933,-288.2107539594368,-288.3107750435803,-288.41079612772376,-288.5108172118672,-288.61083829601074,-288.7108593801542,-288.81088046429767,-288.91090154844113,-289.01092263258465,-289.1109437167281,-289.2109648008716,-289.31098588501504,-289.41100696915856,-289.511028053302,-289.6110491374455,-289.711070221589,-289.8110913057325,-289.91111238987594,-290.0111334740194,-290.1111545581629,-290.2111756423064,-290.31119672644985,-290.41121781059337,-290.51123889473683,-290.6112599788803,-290.71128106302376,-290.8113021471673,-290.91132323131075,-291.0113443154542,-291.11136539959773,-291.2113864837412,-291.31140756788466,-291.4114286520281,-291.51144973617164,-291.6114708203151,-291.71149190445857,-291.8115129886021,-291.91153407274555,-292.011555156889,-292.1115762410325,-292.211597325176,-292.31161840931946,-292.4116394934629,-292.51166057760645,-292.6116816617499,-292.7117027458934,-292.81172383003684,-292.91174491418036,-293.0117659983238,-293.1117870824673,-293.21180816661075,-293.3118292507543,-293.41185033489774,-293.5118714190412)
rate=c(0.056779608239501206, 0.056779608239501206,0.056779608239501206,0.056779608239501206,0.056779608239501206,0.056779608239501206,0.056779608239501206,0.056779608239501206,0.056779608239501206,0.056779608239501206,0.056779608239501206,0.056779608239501206,0.056779608239501206,0.056779608239501206,0.056779608239501206,0.056779608239501206,0.056779608239501206,0.056779608239501206,0.056779608239501206,0.056779608239501206,0.056779608239501206,0.056779608239501206,0.05677285545639441,0.05677285545639441,0.056767609649193,0.056767609649193,0.056767609649193,0.056766391103595396,0.05676598015075357,0.05676598015075357,0.05676598015075357,0.05676598015075357,0.05676598015075357,0.05676598015075357,0.05676598015075357,0.05676579085838622,0.056757070710971705,0.056757070710971705,0.056757070710971705,0.056757070710971705,0.056757070710971705,0.056757070710971705,0.056757070710971705,0.05675492958182358,0.056752519314572585,0.056752519314572585,0.05674589006269587,0.056740580344951,0.056740580344951,0.056740580344951,0.056740580344951,0.056740580344951,0.056740580344951,0.056740580344951,0.056740580344951,0.0567398556115643,0.0567398556115643,0.0567398556115643,0.0567398556115643,0.0567398556115643,0.0567398556115643,0.0567398556115643,0.0567398556115643,0.0567398556115643,0.056738985236420764,0.056738985236420764,0.056738985236420764,0.056738985236420764,0.05673785591073418,0.05673785591073418,0.05673785591073418,0.05673785591073418,0.05673785591073418,0.05673785591073418,0.056738985236420764,0.056738985236420764,0.056738985236420764,0.056738985236420764,0.056738985236420764,0.056738985236420764,0.05673785591073418,0.056738985236420764,0.056738985236420764,0.056738985236420764,0.056738985236420764,0.056738985236420764,0.056738985236420764,0.056738985236420764,0.056738985236420764,0.056738985236420764,0.056738985236420764,0.056738985236420764,0.056738985236420764,0.056738985236420764,0.056738985236420764,0.056738985236420764,0.0567398556115643,0.0567398556115643,0.0567398556115643,0.0567398556115643,0.0567398556115643,0.0567398556115643,0.0567398556115643,0.0567398556115643,0.0567398556115643,0.0567398556115643,0.0567398556115643,0.0567398556115643,0.0567398556115643,0.0567398556115643,0.0567398556115643,0.0567398556115643,0.0567398556115643,0.0567398556115643,0.0567398556115643,0.0567398556115643,0.0567398556115643,0.0567398556115643,0.0567398556115643,0.0567398556115643,0.056738985236420764,0.056738985236420764,0.056738985236420764,0.056738985236420764,0.0567398556115643,0.0567398556115643,0.0567398556115643,0.0567398556115643,0.0567398556115643,0.0567398556115643,0.0567398556115643,0.0567398556115643,0.0567398556115643,0.0567398556115643,0.056740580344951,0.056740580344951,0.056740580344951,0.056740580344951,0.056740580344951,0.056740580344951,0.056740580344951,0.056740580344951,0.056740580344951,0.056740580344951,0.056740580344951,0.056740580344951,0.056740580344951,0.056740580344951,0.0567398556115643,0.0567398556115643,0.0567398556115643,0.0567398556115643,0.0567398556115643,0.0567398556115643,0.0567398556115643,0.0567398556115643,0.0567398556115643,0.0567398556115643,0.0567398556115643,0.0567398556115643,0.0567398556115643,0.0567398556115643,0.0567398556115643,0.0567398556115643,0.0567398556115643,0.0567398556115643,0.0567398556115643,0.0567398556115643,0.0567398556115643,0.0567398556115643,0.0567398556115643,0.0567398556115643,0.0567398556115643,0.0567398556115643,0.0567398556115643,0.0567398556115643,0.0567398556115643,0.0567398556115643,0.0567398556115643,0.0567398556115643,0.0567398556115643,0.0567398556115643,0.0567398556115643,0.0567398556115643,0.0567398556115643,0.0567398556115643,0.0567398556115643,0.0567398556115643,0.0567398556115643,0.0567398556115643,0.0567398556115643,0.0567398556115643,0.0567398556115643,0.056740580344951,0.056740580344951,0.056740580344951,0.056740580344951,0.056740580344951,0.056740580344951,0.056740580344951,0.05674589006269587,0.05674589006269587,0.056752519314572585,0.056752519314572585,0.056752519314572585,0.056752519314572585,0.056752519314572585,0.056752519314572585,0.056752519314572585,0.056752519314572585,0.056752519314572585,0.056752519314572585,0.056752519314572585,0.056752519314572585,0.056752519314572585,0.056752519314572585,0.056752519314572585,0.056752519314572585,0.056752519314572585,0.056752519314572585,0.056752519314572585,0.056752519314572585,0.056752519314572585,0.056752519314572585,0.056752519314572585,0.056752519314572585,0.056752519314572585,0.056752519314572585,0.056752519314572585,0.056752519314572585,0.056752519314572585,0.05675492958182358,0.05675492958182358,0.05675492958182358,0.05675492958182358,0.05675492958182358,0.05675492958182358,0.05675492958182358,0.05675492958182358,0.05675492958182358,0.056757070710971705,0.056757070710971705,0.05676579085838622,0.05676598015075357,0.056766391103595396,0.056766391103595396,0.056766391103595396,0.056766391103595396,0.056766391103595396,0.056766391103595396,0.056767609649193,0.056767609649193,0.056767609649193,0.056767609649193,0.056767609649193,0.056768876654512884,0.056768876654512884,0.05677285545639441,0.056777970466621544,0.056777970466621544,0.056779608239501206,0.05677990531759206,0.05678034865407717,0.056782517227114956,0.05678464400381525,0.05678464400381525,0.056785984937482346,0.056785984937482346,0.056786539772059164,0.056786539772059164,0.05679582761226061,0.05679663997554055,0.05679663997554055,0.05679663997554055,0.056800758809964866,0.05680982565347213,0.056811043888827295,0.056811043888827295,0.056811043888827295,0.05681386974355372,0.05682036952675153,0.05682036952675153,0.05682054522603557,0.05682054522603557,0.05682110739086437,0.056829813111980015,0.05683284174462065,0.056838039382459,0.05684369399897932,0.0568444455771881,0.05684558818215782,0.056850806399908756,0.056856516604978175,0.056859120328670534,0.05686016763929554,0.0568620315006631,0.0568717730126124,0.05687541172272251,0.056881826202262856,0.05688344307060504,0.05690081055482555,0.056908227842105266,0.05691759498666745,0.05692124468216643,0.05693246841148031,0.05693526744466776,0.05694091933094053,0.056944248019458715,0.0569566343769186,0.056961703761025495,0.056965294049251665,0.05697683813525697,0.056990202354112285,0.05699404617017543,0.056999935304131,0.05700973494119963,0.057015194920220724,0.057024941743140614,0.05703281367641408,0.05704503714742228,0.05704517394419285,0.05704770846681287,0.05705502829722324,0.05706682455407128,0.05708274689459785,0.05709715990135996,0.05709915354289209,0.0571117137258073,0.057116136262632414,0.057120103250549795,0.057124021562942245,0.0571259516435462,0.057132160104584606,0.05715406348454097,0.0571601922250671,0.05716339285864065,0.057180141055912445,0.05719827164482724,0.057221639640548924,0.0572257755671196,0.05723755134369468,0.05724597157138091,0.05724961935183722,0.05725161134852553,0.057252559696301906,0.05725408739130354,0.05725818565229693,0.05725818565229693,0.05726241023465206,0.057263059611727,0.057263472733300694,0.05726785473393329,0.05726785473393329,0.05726785473393329,0.05726914696833274,0.05726914696833274,0.05727050295563207,0.05727050295563207,0.05727185766264502,0.05727185766264502,0.05727349642985277,0.05727349642985277,0.05727349642985277,0.05727532136858392,0.05727532136858392,0.05727667610416607,0.05727833841055632,0.05728175161462264,0.05728464381264941,0.057285272694382494,0.057285272694382494,0.057285272694382494,0.057285272694382494,0.057285272694382494,0.057285272694382494,0.057285272694382494,0.05728175161462264,0.05727667610416607,0.05727532136858392,0.05727349642985277,0.05727050295563207,0.05727050295563207,0.05727050295563207,0.05727050295563207,0.05726914696833274,0.05726785473393329,0.05726785473393329,0.057263472733300694,0.057263472733300694,0.057263059611727,0.057263059611727,0.057263059611727,0.057263059611727,0.057263059611727,0.057263059611727,0.057260359328063955,0.057260359328063955,0.057260359328063955,0.057260359328063955,0.057260359328063955,0.05725818565229693,0.05725818565229693,0.05725651562204144,0.05725263502952292,0.057252559696301906,0.057252559696301906,0.05725161134852553,0.05724961935183722,0.05724831924183882,0.05724831924183882,0.05724831924183882,0.05724737678963088,0.05724737678963088,0.05724737678963088,0.05724737678963088,0.05724831924183882,0.05724831924183882,0.05724831924183882,0.05724831924183882,0.05724737678963088,0.05724597157138091,0.05724597157138091,0.05724597157138091,0.05724520428296485,0.05724520428296485,0.05724520428296485,0.05724492528883475,0.05724492528883475,0.05724492528883475,0.05724492528883475,0.05724267672210827,0.05724144741737898,0.05723620321366648,0.05723425422344795,0.057221639640548924,0.057213149426380575,0.057208633712722515,0.057201306982080556,0.057187328131500195,0.057180141055912445,0.05716938802116048,0.05716339285864065,0.05715780482501073,0.057155892104089605,0.05714698952553386,0.057134164027109205,0.057128369699184826,0.05712459305263827,0.057124021562942245,0.057116136262632414,0.057114425905525706,0.05710012911524104,0.05708811109689507,0.05708558989593582,0.05707750612322059,0.05706682455407128,0.05706429811520883,0.05705627368902716,0.057054693119293995,0.05704996901249215,0.05704566135881592,0.057044465155643785,0.05704347221566476,0.057040843819925025,0.057024941743140614,0.05700973494119963,0.05700310032007749,0.05700310032007749,0.056998858456366444,0.056998858456366444,0.05699499616732556,0.05699499616732556,0.05699404617017543,0.05699404617017543,0.05699252293045375,0.056990202354112285,0.056981559222646506,0.056981559222646506,0.056981559222646506,0.056972050665227335,0.05697254964428645,0.05696855373655,0.056965294049251665,0.056964582733258204,0.056964582733258204,0.056964582733258204,0.05696057094006608,0.0569566343769186,0.0569566343769186,0.056950311854611795,0.05694785183155722,0.056944248019458715,0.056944248019458715,0.05694091933094053,0.05694091933094053,0.05694091933094053,0.05693833021605369,0.05693833021605369,0.05693619196749783,0.05693526744466776,0.05693414531080876,0.056929863507403686,0.05692474465376227,0.05692474465376227,0.056921877142755525,0.05692124468216643,0.05692124468216643,0.056920960699136935,0.05691679609900985,0.05691190805295157,0.05691190805295157,0.05691190805295157,0.05691030322366086,0.05690389123338174,0.05690081055482555,0.05690081055482555,0.05690081055482555,0.05690081055482555,0.05689642286489102,0.05688790946264938,0.05688790946264938,0.056884262157726934,0.056882883130825526,0.056878247422526354,0.05687541172272251,0.05687541172272251,0.0568717730126124,0.056870299765725454,0.056870299765725454,0.05686503626614518,0.05686503626614518,0.0568610271641936,0.0568610271641936,0.0568610271641936,0.0568610271641936,0.0568610271641936,0.0568610271641936,0.0568610271641936,0.0568610271641936,0.0568620315006631,0.0568610271641936,0.05686016763929554,0.056859120328670534,0.056859120328670534,0.05685795485271247,0.05685795485271247,0.05685795485271247,0.0568569660698138,0.0568569660698138,0.0568569660698138,0.056856516604978175,0.056856516604978175,0.056855636144482684,0.056855636144482684,0.056855636144482684,0.056855636144482684,0.056855636144482684,0.056855636144482684,0.056853755021899724,0.056853755021899724,0.056853755021899724,0.056853755021899724,0.056853755021899724,0.056853755021899724,0.056853755021899724,0.056853755021899724,0.056853755021899724,0.056850806399908756,0.056850806399908756,0.056850806399908756,0.056847893163439474,0.056847893163439474,0.056847893163439474,0.056847893163439474,0.056847893163439474,0.056847893163439474,0.056847893163439474,0.05684558818215782,0.05684558818215782,0.05684558818215782,0.05684558818215782,0.0568444455771881,0.0568444455771881,0.0568444455771881,0.0568444455771881,0.0568444455771881,0.0568444455771881,0.0568444455771881,0.05684369399897932,0.05684369399897932,0.05684369399897932,0.05684369399897932,0.05684369399897932,0.05684369399897932,0.05684369399897932,0.05684369399897932,0.05684369399897932,0.05684209018795357,0.0568401738707638,0.0568401738707638,0.056838039382459,0.056838039382459,0.056838039382459,0.056838039382459,0.056834982540444764,0.056834982540444764,0.05683284174462065,0.05683284174462065,0.05683284174462065,0.05683284174462065,0.05683284174462065,0.05683284174462065,0.05683284174462065,0.05683284174462065,0.05683284174462065,0.05683284174462065,0.05683284174462065,0.05683284174462065,0.05683284174462065,0.05683284174462065,0.05683284174462065,0.05683284174462065,0.05683284174462065,0.05683284174462065,0.05683284174462065,0.05683284174462065,0.05683284174462065,0.05683284174462065,0.05683284174462065,0.05683284174462065,0.05683284174462065,0.05683284174462065,0.05683284174462065,0.05683284174462065,0.05683284174462065,0.05683284174462065,0.05683284174462065,0.05683284174462065,0.05683284174462065,0.05683284174462065,0.05683284174462065,0.05683284174462065,0.05683284174462065,0.05683284174462065,0.05683284174462065,0.05683284174462065,0.056829813111980015,0.056829813111980015,0.056829813111980015,0.056829813111980015,0.056829813111980015,0.05682544845022512,0.05682544845022512,0.05682217934565662,0.05682217934565662,0.05682217934565662,0.05682217934565662,0.05682217934565662,0.05682217934565662,0.05682217934565662,0.05682217934565662,0.05682110739086437,0.05682110739086437,0.05682110739086437,0.05682110739086437,0.05682110739086437,0.05682110739086437,0.05682110739086437,0.05682110739086437,0.05682110739086437,0.05682110739086437,0.05682110739086437,0.05682110739086437,0.05682110739086437,0.05682110739086437,0.05682110739086437,0.05682036952675153,0.05682036952675153,0.05682036952675153,0.05682036952675153,0.056817216354706296,0.056817216354706296,0.056817216354706296,0.056817216354706296,0.056817216354706296,0.05681386974355372,0.05681386974355372,0.056813182111714766,0.056813182111714766,0.056813182111714766,0.056813182111714766,0.056813182111714766,0.056812112951596036,0.056812112951596036,0.056812112951596036,0.056811043888827295,0.056811043888827295,0.056811043888827295,0.056811043888827295,0.056811043888827295,0.05680517732126723,0.05680517732126723,0.05680517732126723,0.05680517732126723,0.056800758809964866,0.05679872001083551,0.05679663997554055,0.05679582761226061,0.05679582761226061,0.05679582761226061,0.05679582761226061,0.05679582761226061,0.05679582761226061,0.05679582761226061,0.05679309441958618,0.05679309441958618,0.05679309441958618,0.05679309441958618,0.05679309441958618,0.05679309441958618,0.05679309441958618,0.05679309441958618,0.05679309441958618,0.05679309441958618,0.05679309441958618,0.05679309441958618,0.05679309441958618,0.05679309441958618,0.05679309441958618,0.05679309441958618,0.05679309441958618,0.05679309441958618,0.056788710144559336,0.056788710144559336,0.056788710144559336,0.056788710144559336,0.056788710144559336,0.056788710144559336,0.056788710144559336,0.056788710144559336,0.056788710144559336,0.056788710144559336,0.05678691229273106,0.05678691229273106,0.05678691229273106,0.05678691229273106,0.05678691229273106,0.05678691229273106,0.05678691229273106,0.05678691229273106,0.05678691229273106,0.05678691229273106,0.05678691229273106,0.05678691229273106,0.05678691229273106,0.05678691229273106,0.05678691229273106,0.05678691229273106,0.05678691229273106,0.05678691229273106,0.056786539772059164,0.056786539772059164,0.056786539772059164,0.056786539772059164,0.05678691229273106,0.05678691229273106,0.05678691229273106,0.05678691229273106,0.05678691229273106,0.05678691229273106,0.056786539772059164,0.056786539772059164,0.056786539772059164,0.056786539772059164,0.056785984937482346,0.056785984937482346,0.056785984937482346,0.056785984937482346,0.056785984937482346,0.056785984937482346,0.056785984937482346,0.056785984937482346,0.056785984937482346,0.056785984937482346,0.056785984937482346,0.05678464400381525,0.05678464400381525,0.05678464400381525,0.05678464400381525,0.05678034865407717,0.05677990531759206,0.056777970466621544,0.056767609649193,0.05676579085838622,0.0567620276902934,0.05675492958182358,0.056752519314572585,0.056740580344951,0.0567398556115643,0.05673785591073418,0.05673223322860371,0.05673094300652926,0.05672783858407771,0.056723171748748684,0.056723171748748684,0.056723171748748684,0.05672210284605702,0.056710738104464226,0.05670676171074754,0.0567007951752284,0.056697442291680014,0.056691839284012155,0.05668945689059203,0.05668834312655059,0.05668834312655059,0.05668834312655059,0.05668679967009013,0.05668679967009013,0.05668679967009013,0.05668723788632843,0.05668723788632843,0.05668679967009013,0.05668679967009013,0.05668679967009013,0.05668679967009013,0.05668679967009013,0.05668679967009013,0.05668679967009013,0.05668679967009013,0.05668679967009013,0.05668623245702936,0.056682820486201456,0.056682820486201456,0.056682820486201456,0.056682820486201456,0.05667718825460402,0.05667718825460402,0.05667718825460402,0.05667718825460402,0.05667718825460402,0.05667718825460402,0.05667718825460402,0.05667718825460402,0.05667718825460402,0.05667718825460402,0.05667718825460402,0.05667276742236384,0.05667276742236384,0.05666906899754463,0.05666906899754463,0.05666906899754463,0.056666407604928706,0.05666413542207946,0.05666413542207946,0.056660675085200854,0.056660675085200854,0.056660675085200854,0.056660675085200854,0.056660675085200854,0.056660675085200854,0.056660675085200854,0.056660675085200854,0.056660675085200854,0.056660675085200854,0.056660675085200854,0.05666413542207946,0.056660675085200854,0.056660675085200854,0.056660675085200854,0.056660675085200854,0.056660675085200854,0.056660675085200854,0.056660675085200854,0.05666413542207946,0.056660675085200854,0.056660675085200854,0.056660675085200854,0.056660675085200854,0.056660675085200854,0.056660675085200854,0.056660675085200854,0.056660675085200854,0.056660675085200854,0.05666413542207946,0.05666413542207946,0.05666413542207946,0.05666413542207946,0.05666413542207946,0.05666413542207946,0.05666413542207946)
minHPD=c(0.03912471611810464, 0.03912471611810464,0.03912471611810464,0.03912471611810464,0.03912471611810464,0.03912471611810464,0.03912471611810464,0.03912471611810464,0.03912471611810464,0.03912471611810464,0.03912471611810464,0.03912471611810464,0.03912471611810464,0.03912471611810464,0.03912471611810464,0.03912471611810464,0.03912471611810464,0.03912471611810464,0.03912471611810464,0.03912471611810464,0.03912471611810464,0.03913125478904367,0.03915942032139592,0.03915942032139592,0.03921609983352505,0.03921609983352505,0.03921609983352505,0.03922042509250735,0.039228854839452224,0.039228854839452224,0.039228854839452224,0.039228854839452224,0.039228854839452224,0.039228854839452224,0.039228854839452224,0.03921609983352505,0.03936189682914455,0.03936189682914455,0.03936189682914455,0.03936189682914455,0.03936189682914455,0.03936189682914455,0.03936189682914455,0.03941807176405595,0.03941807176405595,0.03941807176405595,0.03941807176405595,0.03944646733033129,0.03944646733033129,0.03946634101162483,0.03946634101162483,0.03946634101162483,0.03948408551023372,0.03948408551023372,0.03949514678603975,0.039510808694386765,0.039510808694386765,0.03949514678603975,0.03949514678603975,0.03949514678603975,0.03949514678603975,0.03949514678603975,0.03949514678603975,0.03949514678603975,0.03949514678603975,0.03949514678603975,0.03949514678603975,0.039510808694386765,0.03965265271627138,0.03965265271627138,0.03965265271627138,0.03965265271627138,0.03965265271627138,0.03965265271627138,0.0397276924200115,0.0397276924200115,0.0397276924200115,0.0397276924200115,0.0397276924200115,0.0397276924200115,0.0397276924200115,0.0397276924200115,0.0397276924200115,0.0397276924200115,0.0397276924200115,0.0397276924200115,0.0397276924200115,0.0397276924200115,0.0397276924200115,0.0397276924200115,0.0397276924200115,0.0397276924200115,0.0397276924200115,0.0397276924200115,0.0397276924200115,0.0397276924200115,0.039739625851739756,0.039739625851739756,0.039739625851739756,0.039739625851739756,0.039739625851739756,0.039739625851739756,0.039739625851739756,0.039739625851739756,0.039739625851739756,0.039739625851739756,0.039739625851739756,0.039739625851739756,0.039739625851739756,0.039739625851739756,0.039739625851739756,0.039739625851739756,0.039739625851739756,0.039739625851739756,0.039739625851739756,0.039739625851739756,0.039739625851739756,0.039739625851739756,0.039739625851739756,0.039739625851739756,0.03974221123708999,0.03974221123708999,0.03974221123708999,0.03974221123708999,0.0397276924200115,0.0397276924200115,0.0397276924200115,0.0397276924200115,0.0397276924200115,0.0397276924200115,0.0397276924200115,0.0397276924200115,0.0397276924200115,0.0397276924200115,0.03974221123708999,0.03974221123708999,0.03974221123708999,0.03974221123708999,0.03974221123708999,0.03974221123708999,0.03974221123708999,0.03974221123708999,0.03974221123708999,0.03974221123708999,0.03974221123708999,0.03974221123708999,0.03974221123708999,0.03974221123708999,0.03974221123708999,0.03974221123708999,0.03974221123708999,0.03974221123708999,0.03974221123708999,0.03974221123708999,0.03974221123708999,0.03974221123708999,0.03974221123708999,0.03974221123708999,0.03974221123708999,0.03974221123708999,0.03974221123708999,0.03974221123708999,0.03974221123708999,0.03974221123708999,0.03974221123708999,0.03974221123708999,0.03974221123708999,0.03974221123708999,0.03974221123708999,0.03974221123708999,0.03974221123708999,0.03974221123708999,0.0397276924200115,0.0397276924200115,0.0397276924200115,0.0397276924200115,0.0397276924200115,0.0397276924200115,0.0397276924200115,0.039739625851739756,0.039739625851739756,0.039739625851739756,0.039739625851739756,0.039739625851739756,0.039739625851739756,0.039739625851739756,0.039739625851739756,0.039739625851739756,0.039739625851739756,0.039739625851739756,0.039739625851739756,0.03968318760909126,0.03968318760909126,0.0397276924200115,0.0397276924200115,0.0397276924200115,0.0397276924200115,0.0397276924200115,0.0397276924200115,0.0397276924200115,0.03992088674856209,0.03992088674856209,0.03992088674856209,0.0399321798941322,0.0399321798941322,0.0399321798941322,0.0399321798941322,0.0399321798941322,0.0399321798941322,0.0399321798941322,0.0399321798941322,0.0399321798941322,0.0399321798941322,0.0399321798941322,0.0399379366260834,0.0399379366260834,0.0399379366260834,0.0399379366260834,0.0399379366260834,0.0399379366260834,0.0399379366260834,0.0399379366260834,0.0399379366260834,0.0399379366260834,0.0399379366260834,0.0399379366260834,0.0399379366260834,0.0399379366260834,0.0399379366260834,0.0399379366260834,0.0399379366260834,0.040014924526560545,0.040014924526560545,0.040014924526560545,0.0399379366260834,0.0399379366260834,0.0399379366260834,0.0399379366260834,0.0399379366260834,0.0399379366260834,0.040014924526560545,0.040014924526560545,0.040050144967534035,0.040130434424469126,0.04018736104899636,0.04018736104899636,0.04018736104899636,0.04018736104899636,0.04018830400534154,0.04018736104899636,0.04018736104899636,0.04018736104899636,0.04018736104899636,0.04018736104899636,0.04018830400534154,0.04020191077812168,0.04020191077812168,0.04023283940546031,0.0402414113984598,0.0402414113984598,0.0402414113984598,0.04025402788473382,0.04025402788473382,0.04018736104899636,0.04018736104899636,0.04018736104899636,0.03968318760909126,0.03968318760909126,0.03965265271627138,0.03965265271627138,0.0397276924200115,0.0397276924200115,0.03968318760909126,0.03968318760909126,0.0397276924200115,0.0397276924200115,0.0397276924200115,0.0397276924200115,0.0397276924200115,0.039739625851739756,0.0397276924200115,0.0397276924200115,0.0397276924200115,0.0397276924200115,0.04018736104899636,0.04018736104899636,0.03992088674856209,0.03992088674856209,0.03992088674856209,0.040014924526560545,0.040014924526560545,0.04018736104899636,0.04018736104899636,0.040130434424469126,0.04018736104899636,0.04018736104899636,0.04018736104899636,0.04018736104899636,0.04018736104899636,0.04018736104899636,0.04018736104899636,0.04023283940546031,0.04023283940546031,0.04025402788473382,0.04023283940546031,0.04023283940546031,0.04023283940546031,0.04023283940546031,0.04018736104899636,0.04018736104899636,0.04018736104899636,0.04018736104899636,0.04023283940546031,0.04023283940546031,0.04023283940546031,0.04023283940546031,0.04023283940546031,0.04023283940546031,0.04023283940546031,0.04018736104899636,0.04023283940546031,0.04023283940546031,0.04023283940546031,0.04018736104899636,0.04018736104899636,0.04018736104899636,0.04018736104899636,0.04033556176339591,0.04033556176339591,0.04033556176339591,0.04018736104899636,0.04018736104899636,0.04018736104899636,0.04023283940546031,0.04023283940546031,0.04018736104899636,0.04018736104899636,0.04018736104899636,0.04079570592885059,0.04079570592885059,0.04058827589980043,0.04072274029854941,0.04059732248602781,0.04072274029854941,0.04072274029854941,0.04059732248602781,0.040621371851004597,0.040621371851004597,0.04059925517766007,0.04058827589980043,0.04058827589980043,0.04058827589980043,0.040480243481047555,0.04045723335797548,0.04045723335797548,0.04045723335797548,0.040480243481047555,0.040480243481047555,0.040480243481047555,0.040480243481047555,0.040480243481047555,0.040480243481047555,0.040480243481047555,0.04045723335797548,0.04045723335797548,0.04042832134599426,0.04042663583280917,0.04041483989859704,0.04041483989859704,0.04036730002918844,0.04036730002918844,0.04036730002918844,0.04036730002918844,0.04036730002918844,0.04036730002918844,0.04036730002918844,0.04042663583280917,0.04045723335797548,0.040480243481047555,0.04058827589980043,0.04058827589980043,0.04059732248602781,0.04059732248602781,0.04059732248602781,0.04059925517766007,0.04072274029854941,0.04072274029854941,0.04072274029854941,0.04072274029854941,0.04079570592885059,0.04079570592885059,0.04079570592885059,0.04079570592885059,0.04079570592885059,0.04079570592885059,0.04018736104899636,0.04018736104899636,0.04018736104899636,0.04018736104899636,0.04018736104899636,0.04018736104899636,0.04018736104899636,0.04023283940546031,0.04018736104899636,0.04018736104899636,0.04018736104899636,0.04033556176339591,0.04036730002918844,0.04036730002918844,0.04036730002918844,0.04036730002918844,0.04041483989859704,0.04041483989859704,0.04041483989859704,0.04041483989859704,0.04041483989859704,0.04041483989859704,0.04041483989859704,0.04041483989859704,0.04042663583280917,0.04045723335797548,0.04045723335797548,0.04045723335797548,0.04045723335797548,0.04045723335797548,0.04045723335797548,0.04045723335797548,0.04045723335797548,0.04045723335797548,0.04045723335797548,0.04058827589980043,0.04059732248602781,0.04058827589980043,0.04058827589980043,0.04079570592885059,0.04079570592885059,0.0408140983142604,0.0408140983142604,0.0408140983142604,0.0408140983142604,0.04079570592885059,0.040822551448494046,0.040822551448494046,0.04079570592885059,0.040822551448494046,0.04079570592885059,0.0408140983142604,0.04079570592885059,0.04079570592885059,0.040822551448494046,0.040822551448494046,0.040822551448494046,0.0408140983142604,0.0408140983142604,0.040822551448494046,0.04084938394650421,0.04084938394650421,0.040900354453375455,0.040900354453375455,0.04128909938574229,0.04128909938574229,0.04128909938574229,0.04079570592885059,0.0408140983142604,0.041116653113087855,0.04167007544218698,0.04166671027172444,0.04166671027172444,0.04166671027172444,0.04166671027172444,0.04128909938574229,0.04128909938574229,0.04128909938574229,0.04128909938574229,0.04128909938574229,0.04128909938574229,0.04166671027172444,0.04166671027172444,0.04166671027172444,0.04176145006519863,0.04176145006519863,0.04166671027172444,0.04166671027172444,0.04166218402113096,0.04166218402113096,0.04166218402113096,0.04176145006519863,0.04166218402113096,0.04166218402113096,0.041563139765745175,0.04166218402113096,0.04166218402113096,0.04166218402113096,0.04166218402113096,0.04166218402113096,0.04166218402113096,0.04166218402113096,0.04166218402113096,0.04166218402113096,0.04166218402113096,0.04166671027172444,0.04166671027172444,0.04166218402113096,0.04166218402113096,0.04166218402113096,0.04166218402113096,0.04166218402113096,0.04166218402113096,0.04176145006519863,0.04176145006519863,0.04176145006519863,0.04176145006519863,0.04179471270078781,0.04176145006519863,0.04176145006519863,0.04176145006519863,0.04176145006519863,0.04176145006519863,0.04179471270078781,0.041806812855005496,0.041806812855005496,0.04179471270078781,0.041806812855005496,0.04179471270078781,0.041806812855005496,0.041806812855005496,0.04179471270078781,0.041806812855005496,0.041806812855005496,0.041806812855005496,0.041806812855005496,0.04179471270078781,0.04179471270078781,0.04179471270078781,0.04179471270078781,0.04179471270078781,0.04179471270078781,0.04179471270078781,0.04179471270078781,0.04179471270078781,0.041806812855005496,0.041806812855005496,0.041806812855005496,0.041806812855005496,0.04176145006519863,0.04176145006519863,0.04176145006519863,0.04176145006519863,0.04176145006519863,0.04176145006519863,0.04176145006519863,0.04176145006519863,0.04179471270078781,0.04179471270078781,0.04179471270078781,0.04179471270078781,0.04179471270078781,0.04179471270078781,0.041806812855005496,0.041806812855005496,0.041806812855005496,0.041893585037126216,0.041893585037126216,0.041907083979467075,0.041907083979467075,0.041907083979467075,0.041893585037126216,0.041907083979467075,0.041907083979467075,0.041907083979467075,0.041907083979467075,0.041907083979467075,0.041907083979467075,0.041907083979467075,0.041907083979467075,0.041907083979467075,0.041907083979467075,0.041907083979467075,0.041907083979467075,0.041907083979467075,0.041907083979467075,0.041907083979467075,0.041907083979467075,0.041907083979467075,0.041907083979467075,0.041907083979467075,0.041907083979467075,0.041907083979467075,0.041893585037126216,0.041893585037126216,0.041893585037126216,0.041893585037126216,0.041893585037126216,0.041893585037126216,0.041893585037126216,0.041806812855005496,0.041806812855005496,0.0408140983142604,0.0408140983142604,0.0408140983142604,0.04058827589980043,0.04058827589980043,0.04058827589980043,0.04058827589980043,0.04058827589980043,0.04058827589980043,0.0408140983142604,0.0408140983142604,0.0408140983142604,0.0408140983142604,0.0408140983142604,0.0408140983142604,0.0408140983142604,0.0408140983142604,0.0408140983142604,0.0408140983142604,0.0408140983142604,0.0408140983142604,0.0408140983142604,0.0408140983142604,0.0408140983142604,0.0408140983142604,0.0408140983142604,0.0408140983142604,0.04058827589980043,0.04058827589980043,0.04058827589980043,0.04058827589980043,0.04058827589980043,0.04058827589980043,0.04058827589980043,0.04058827589980043,0.04058827589980043,0.04058827589980043,0.04058827589980043,0.04058827589980043,0.04058827589980043,0.04058827589980043,0.04058827589980043,0.04058827589980043,0.04058827589980043,0.04058827589980043,0.04058827589980043,0.04058827589980043,0.04058827589980043,0.04058827589980043,0.0408140983142604,0.0408140983142604,0.0408140983142604,0.0408140983142604,0.0408140983142604,0.0408140983142604,0.0408140983142604,0.04058827589980043,0.04058827589980043,0.04058827589980043,0.04058827589980043,0.04058827589980043,0.04058827589980043,0.04058827589980043,0.04058827589980043,0.04058827589980043,0.04058827589980043,0.04058827589980043,0.04058827589980043,0.04058827589980043,0.04058827589980043,0.04058827589980043,0.04058827589980043,0.04058827589980043,0.04058827589980043,0.04058827589980043,0.04058827589980043,0.04058827589980043,0.0408140983142604,0.0408140983142604,0.04059732248602781,0.04059732248602781,0.04059732248602781,0.04059732248602781,0.04058827589980043,0.04058827589980043,0.04058827589980043,0.04058827589980043,0.04058827589980043,0.04058827589980043,0.04058827589980043,0.04058827589980043,0.04058827589980043,0.04058827589980043,0.04058827589980043,0.04058827589980043,0.04058827589980043,0.04058827589980043,0.04058827589980043,0.04058827589980043,0.04058827589980043,0.04058827589980043,0.04058827589980043,0.04058827589980043,0.04058827589980043,0.04058827589980043,0.04058827589980043,0.04058827589980043,0.04058827589980043,0.04058827589980043,0.04058827589980043,0.04058827589980043,0.04058827589980043,0.04058827589980043,0.04058827589980043,0.04058827589980043,0.04058827589980043,0.04058827589980043,0.04058827589980043,0.04058827589980043,0.04058827589980043,0.0408140983142604,0.0408140983142604,0.0408140983142604,0.0408140983142604,0.0408140983142604,0.0408140983142604,0.0408140983142604,0.0408140983142604,0.0408140983142604,0.0408140983142604,0.0408140983142604,0.0408140983142604,0.0408140983142604,0.0408140983142604,0.0408140983142604,0.04079570592885059,0.04079570592885059,0.04079570592885059,0.04079570592885059,0.04079570592885059,0.04079570592885059,0.04079570592885059,0.04079570592885059,0.04079570592885059,0.04079570592885059,0.0408140983142604,0.0408140983142604,0.0408140983142604,0.0408140983142604,0.0408140983142604,0.0408140983142604,0.0408140983142604,0.0408140983142604,0.0408140983142604,0.0408140983142604,0.0408140983142604,0.0408140983142604,0.0408140983142604,0.0408140983142604,0.0408140983142604,0.0408140983142604,0.0408140983142604,0.0408140983142604,0.0408140983142604,0.0408140983142604,0.0408140983142604,0.0408140983142604,0.0408140983142604,0.0408140983142604,0.0408140983142604,0.0408140983142604,0.0408140983142604,0.0408140983142604,0.0408140983142604,0.0408140983142604,0.0408140983142604,0.0408140983142604,0.0408140983142604,0.04079570592885059,0.04079570592885059,0.04079570592885059,0.041806812855005496,0.041806812855005496,0.041806812855005496,0.041806812855005496,0.041806812855005496,0.041806812855005496,0.041806812855005496,0.04179471270078781,0.04179471270078781,0.04179471270078781,0.04179471270078781,0.04179471270078781,0.04179471270078781,0.04176145006519863,0.04166218402113096,0.04166671027172444,0.04166218402113096,0.04058827589980043,0.04166218402113096,0.04166218402113096,0.04166218402113096,0.041563139765745175,0.04157239779452701,0.0408140983142604,0.04079570592885059,0.04023283940546031,0.04023283940546031,0.04023283940546031,0.04072274029854941,0.04018736104899636,0.04025402788473382,0.0402414113984598,0.04128909938574229,0.04128909938574229,0.04058827589980043,0.040562926007884303,0.040562926007884303,0.040562926007884303,0.04018736104899636,0.04018736104899636,0.04018736104899636,0.040130434424469126,0.040130434424469126,0.0408140983142604,0.0408140983142604,0.0408140983142604,0.0408140983142604,0.0408140983142604,0.0408140983142604,0.0408140983142604,0.04023283940546031,0.04023283940546031,0.04023283940546031,0.04023283940546031,0.04023283940546031,0.04023283940546031,0.04023283940546031,0.0408140983142604,0.040822551448494046,0.040822551448494046,0.040822551448494046,0.040822551448494046,0.040822551448494046,0.040822551448494046,0.040822551448494046,0.040822551448494046,0.040822551448494046,0.0408140983142604,0.04079570592885059,0.04079570592885059,0.04074261828029432,0.04074261828029432,0.04074261828029432,0.04089958447294467,0.04089958447294467,0.04089958447294467,0.04089958447294467,0.04089958447294467,0.04089958447294467,0.04089958447294467,0.04089958447294467,0.04089958447294467,0.04089958447294467,0.04089958447294467,0.04089958447294467,0.04089958447294467,0.04089958447294467,0.04087894342660261,0.04087894342660261,0.04087894342660261,0.04087894342660261,0.04087894342660261,0.04087894342660261,0.04087894342660261,0.04087894342660261,0.04087894342660261,0.04087894342660261,0.04087894342660261,0.04087894342660261,0.04087894342660261,0.04087894342660261,0.04087894342660261,0.04087894342660261,0.04087894342660261,0.04087894342660261,0.04089958447294467,0.04089958447294467,0.04089958447294467,0.04089958447294467,0.04089958447294467,0.04089958447294467,0.04089958447294467)
maxHPD=c(0.07593031743856479, 0.07593031743856479,0.07593031743856479,0.07593031743856479,0.07593031743856479,0.07593031743856479,0.07593031743856479,0.07593031743856479,0.07593031743856479,0.07593031743856479,0.07593031743856479,0.07593031743856479,0.07593031743856479,0.07593031743856479,0.07593031743856479,0.07593031743856479,0.07593031743856479,0.07593031743856479,0.07593031743856479,0.07593031743856479,0.07593031743856479,0.07593031743856479,0.07593031743856479,0.07593031743856479,0.07593031743856479,0.07593031743856479,0.07593031743856479,0.07593031743856479,0.07593031743856479,0.07593031743856479,0.07593031743856479,0.07593031743856479,0.07593031743856479,0.07593031743856479,0.07593031743856479,0.0759011269388005,0.07596196758172732,0.07596196758172732,0.07596196758172732,0.07593031743856479,0.07593031743856479,0.07593031743856479,0.07593031743856479,0.07596196758172732,0.07596196758172732,0.07596196758172732,0.07593031743856479,0.07593031743856479,0.07593031743856479,0.07593031743856479,0.07593031743856479,0.07593031743856479,0.07593031743856479,0.07593031743856479,0.07593031743856479,0.07593031743856479,0.07593031743856479,0.07593031743856479,0.07593031743856479,0.07593031743856479,0.07593031743856479,0.07593031743856479,0.07593031743856479,0.07593031743856479,0.07593031743856479,0.07593031743856479,0.07593031743856479,0.07593031743856479,0.07596196758172732,0.07596196758172732,0.07596196758172732,0.07596196758172732,0.07596196758172732,0.07596196758172732,0.07596196758172732,0.07596196758172732,0.07596196758172732,0.07596196758172732,0.07596196758172732,0.07596196758172732,0.07593031743856479,0.07593031743856479,0.07593031743856479,0.07593031743856479,0.07593031743856479,0.07593031743856479,0.07593031743856479,0.07593031743856479,0.07593031743856479,0.07593031743856479,0.07593031743856479,0.07593031743856479,0.07593031743856479,0.07593031743856479,0.07593031743856479,0.07593031743856479,0.07593031743856479,0.07593031743856479,0.07593031743856479,0.07593031743856479,0.07593031743856479,0.07593031743856479,0.07593031743856479,0.07593031743856479,0.07593031743856479,0.07593031743856479,0.07593031743856479,0.07593031743856479,0.07593031743856479,0.07593031743856479,0.07593031743856479,0.07593031743856479,0.07593031743856479,0.07593031743856479,0.07593031743856479,0.07593031743856479,0.07593031743856479,0.07593031743856479,0.07593031743856479,0.07593031743856479,0.07593031743856479,0.07593031743856479,0.07593031743856479,0.07593031743856479,0.0759011269388005,0.0759011269388005,0.0759011269388005,0.0759011269388005,0.0759011269388005,0.0759011269388005,0.0759011269388005,0.0759011269388005,0.0759011269388005,0.0759011269388005,0.07593031743856479,0.07593031743856479,0.07593031743856479,0.07593031743856479,0.07593031743856479,0.07593031743856479,0.07593031743856479,0.07593031743856479,0.07593031743856479,0.07593031743856479,0.07593031743856479,0.07593031743856479,0.07593031743856479,0.07593031743856479,0.07593031743856479,0.07593031743856479,0.07593031743856479,0.07593031743856479,0.07593031743856479,0.07593031743856479,0.07593031743856479,0.07593031743856479,0.07593031743856479,0.07593031743856479,0.07593031743856479,0.07593031743856479,0.07593031743856479,0.07593031743856479,0.07593031743856479,0.07593031743856479,0.07593031743856479,0.07593031743856479,0.07593031743856479,0.07593031743856479,0.07593031743856479,0.07593031743856479,0.07593031743856479,0.07593031743856479,0.0759011269388005,0.0759011269388005,0.0759011269388005,0.0759011269388005,0.0759011269388005,0.0759011269388005,0.0759011269388005,0.0759011269388005,0.0759011269388005,0.0759011269388005,0.0759011269388005,0.0759011269388005,0.0759011269388005,0.0759011269388005,0.0759011269388005,0.0759011269388005,0.0759011269388005,0.0759011269388005,0.0759011269388005,0.07582705429570698,0.07582705429570698,0.07582705429570698,0.07582705429570698,0.07582705429570698,0.07582705429570698,0.07582705429570698,0.07582705429570698,0.07582705429570698,0.07596196758172732,0.07596196758172732,0.07593031743856479,0.07593031743856479,0.07593031743856479,0.07593031743856479,0.07593031743856479,0.07593031743856479,0.07593031743856479,0.07593031743856479,0.07593031743856479,0.07593031743856479,0.07593031743856479,0.07593031743856479,0.07593031743856479,0.07593031743856479,0.07593031743856479,0.07593031743856479,0.07593031743856479,0.07593031743856479,0.07593031743856479,0.07593031743856479,0.07593031743856479,0.07593031743856479,0.07593031743856479,0.07593031743856479,0.07593031743856479,0.07593031743856479,0.07593031743856479,0.07593031743856479,0.07593031743856479,0.07596196758172732,0.07596196758172732,0.07596196758172732,0.07593031743856479,0.07593031743856479,0.07593031743856479,0.07593031743856479,0.07593031743856479,0.07593031743856479,0.07596196758172732,0.07596196758172732,0.07593031743856479,0.07596196758172732,0.07596196758172732,0.07596196758172732,0.07593031743856479,0.07593031743856479,0.07593031743856479,0.07593031743856479,0.07593031743856479,0.07593031743856479,0.07593031743856479,0.07593031743856479,0.07593031743856479,0.07593031743856479,0.07593031743856479,0.07593031743856479,0.07593031743856479,0.07593031743856479,0.07593031743856479,0.07593031743856479,0.07593031743856479,0.07582705429570698,0.07581505259047186,0.07581505259047186,0.07526407517253093,0.07526407517253093,0.07526407517253093,0.07526407517253093,0.07526407517253093,0.07526407517253093,0.0752072620651236,0.0752072620651236,0.075194242636269,0.075194242636269,0.075194242636269,0.075194242636269,0.075194242636269,0.075194242636269,0.07517742953752923,0.07517742953752923,0.07517742953752923,0.07517742953752923,0.07558304144223993,0.07551633024882348,0.0752072620651236,0.075194242636269,0.075194242636269,0.07526407517253093,0.07526407517253093,0.075388514157183,0.075388514157183,0.07526407517253093,0.07537398462432111,0.07526407517253093,0.07526407517253093,0.07526278273989594,0.0752072620651236,0.0752072620651236,0.07519250382136049,0.0752072620651236,0.075194242636269,0.075194242636269,0.075194242636269,0.075194242636269,0.0752072620651236,0.0752072620651236,0.07519250382136049,0.07519250382136049,0.07519250382136049,0.07519250382136049,0.0752072620651236,0.0752072620651236,0.0752072620651236,0.0752072620651236,0.0752072620651236,0.0752072620651236,0.0752072620651236,0.07519250382136049,0.0752072620651236,0.0752072620651236,0.075194242636269,0.07513926973547627,0.07508313994454051,0.07508313994454051,0.07508313994454051,0.07526407517253093,0.07526407517253093,0.07526407517253093,0.07508313994454051,0.07508313994454051,0.07508313994454051,0.0752072620651236,0.0752072620651236,0.07519250382136049,0.07526278273989594,0.07526407517253093,0.07596196758172732,0.07599619753187868,0.07582705429570698,0.07599619753187868,0.0759011269388005,0.07599619753187868,0.07599619753187868,0.0759011269388005,0.07593031743856479,0.07593031743856479,0.07593031743856479,0.07593031743856479,0.07596196758172732,0.07599619753187868,0.07593031743856479,0.07593031743856479,0.07593031743856479,0.07593031743856479,0.07593031743856479,0.07593031743856479,0.07593031743856479,0.07593031743856479,0.07593031743856479,0.07593031743856479,0.07593031743856479,0.07593031743856479,0.07593031743856479,0.07593031743856479,0.07593031743856479,0.07593031743856479,0.07596196758172732,0.07593031743856479,0.07596196758172732,0.07596196758172732,0.07596196758172732,0.07596196758172732,0.07596196758172732,0.07593031743856479,0.07593031743856479,0.07593031743856479,0.07593031743856479,0.07599619753187868,0.07593031743856479,0.07593031743856479,0.07593031743856479,0.07593031743856479,0.07593031743856479,0.07599619753187868,0.07599619753187868,0.07596196758172732,0.07596196758172732,0.07599619753187868,0.07599619753187868,0.07596196758172732,0.07599619753187868,0.07596196758172732,0.07596196758172732,0.07526407517253093,0.07526407517253093,0.07526278273989594,0.0752072620651236,0.075194242636269,0.07519250382136049,0.07519250382136049,0.0752072620651236,0.07513926973547627,0.07508313994454051,0.07508313994454051,0.0752072620651236,0.0752072620651236,0.075194242636269,0.075194242636269,0.075194242636269,0.0752072620651236,0.0752072620651236,0.075194242636269,0.075194242636269,0.075194242636269,0.075194242636269,0.075194242636269,0.075194242636269,0.075194242636269,0.0752072620651236,0.0752072620651236,0.0752072620651236,0.0752072620651236,0.0752072620651236,0.0752072620651236,0.0752072620651236,0.0752072620651236,0.0752072620651236,0.0752072620651236,0.07526407517253093,0.07526407517253093,0.075194242636269,0.07517742953752923,0.07526407517253093,0.0752072620651236,0.0752072620651236,0.07517742953752923,0.07513926973547627,0.07513926973547627,0.07508313994454051,0.07503119878049347,0.0750240755058202,0.07495736290992674,0.07495736290992674,0.07481263424122721,0.07481263424122721,0.07478188775145533,0.07478188775145533,0.07475749613534713,0.07475749613534713,0.07472857474291386,0.07467719215474473,0.07467719215474473,0.07467133131535326,0.07467719215474473,0.07467133131535326,0.07467719215474473,0.07467719215474473,0.0750240755058202,0.0750240755058202,0.07501772230406212,0.07449706519650896,0.07449706519650896,0.07475749613534713,0.07526407517253093,0.0752072620651236,0.0752072620651236,0.0752072620651236,0.0752072620651236,0.07481263424122721,0.07481263424122721,0.07481263424122721,0.07480479910196841,0.07475749613534713,0.07473383747621971,0.07503119878049347,0.07503119878049347,0.07503119878049347,0.07508313994454051,0.07508313994454051,0.07495736290992674,0.07495736290992674,0.07495736290992674,0.07495736290992674,0.07495736290992674,0.07503119878049347,0.07490819294847618,0.07490819294847618,0.07478188775145533,0.07481263424122721,0.07480479910196841,0.07480479910196841,0.07480479910196841,0.07480479910196841,0.07480479910196841,0.07475749613534713,0.07475749613534713,0.07478188775145533,0.07475749613534713,0.07475749613534713,0.07475749613534713,0.07473383747621971,0.07473383747621971,0.07473383747621971,0.07473383747621971,0.07473383747621971,0.07472857474291386,0.07481263424122721,0.07480479910196841,0.07480479910196841,0.07480479910196841,0.07481263424122721,0.07475749613534713,0.07475749613534713,0.07475749613534713,0.07475749613534713,0.07475749613534713,0.07475749613534713,0.07475749613534713,0.07475749613534713,0.07473383747621971,0.07473383747621971,0.07473383747621971,0.07473383747621971,0.07473383747621971,0.07473383747621971,0.07473383747621971,0.07473383747621971,0.07473383747621971,0.07473383747621971,0.07473383747621971,0.07473383747621971,0.07473383747621971,0.07473383747621971,0.07473383747621971,0.07473383747621971,0.07473383747621971,0.07473383747621971,0.07473383747621971,0.07473383747621971,0.07472857474291386,0.07472857474291386,0.07472857474291386,0.07467719215474473,0.07467719215474473,0.07467719215474473,0.07467719215474473,0.07467719215474473,0.07467719215474473,0.07467133131535326,0.07467133131535326,0.07467719215474473,0.07467719215474473,0.07467719215474473,0.07467719215474473,0.07467719215474473,0.07467719215474473,0.07467719215474473,0.07467719215474473,0.07467719215474473,0.07475749613534713,0.07475749613534713,0.07475749613534713,0.07475749613534713,0.07475749613534713,0.07475749613534713,0.07475749613534713,0.07475749613534713,0.07475749613534713,0.07475749613534713,0.07475749613534713,0.07475749613534713,0.07475749613534713,0.07475749613534713,0.07475749613534713,0.07475749613534713,0.07475749613534713,0.07475749613534713,0.07475749613534713,0.07475749613534713,0.07475749613534713,0.07475749613534713,0.07475749613534713,0.07475749613534713,0.07475749613534713,0.07475749613534713,0.07475749613534713,0.07475749613534713,0.07475749613534713,0.07475749613534713,0.07475749613534713,0.07475749613534713,0.07475749613534713,0.07475749613534713,0.07467719215474473,0.07467719215474473,0.07367455447536177,0.07367455447536177,0.07367455447536177,0.07346437579339961,0.07346437579339961,0.07346437579339961,0.07346437579339961,0.07346437579339961,0.07346437579339961,0.07367455447536177,0.07367455447536177,0.07367455447536177,0.07367455447536177,0.07367455447536177,0.07367455447536177,0.07367455447536177,0.07367455447536177,0.07367455447536177,0.07367455447536177,0.07367455447536177,0.07367455447536177,0.07367455447536177,0.07367455447536177,0.07367455447536177,0.07367455447536177,0.07367455447536177,0.07367455447536177,0.07346437579339961,0.07346437579339961,0.07346437579339961,0.07346437579339961,0.07346437579339961,0.07346437579339961,0.07346437579339961,0.07346437579339961,0.07346437579339961,0.07346437579339961,0.07346437579339961,0.07346437579339961,0.07346437579339961,0.07346437579339961,0.07346437579339961,0.07346437579339961,0.07346437579339961,0.07346437579339961,0.07346437579339961,0.07346437579339961,0.07346437579339961,0.07346437579339961,0.0737078113497658,0.0737078113497658,0.0737078113497658,0.0737078113497658,0.0737078113497658,0.0737078113497658,0.0737078113497658,0.07346437579339961,0.07346437579339961,0.07346437579339961,0.07346437579339961,0.07346437579339961,0.07346437579339961,0.07346437579339961,0.07346437579339961,0.07346437579339961,0.07346437579339961,0.07346437579339961,0.07346437579339961,0.07346437579339961,0.07346437579339961,0.07346437579339961,0.07346437579339961,0.07346437579339961,0.07346437579339961,0.07346437579339961,0.07346437579339961,0.07346437579339961,0.07367455447536177,0.07367455447536177,0.07346437579339961,0.07346437579339961,0.07346437579339961,0.07346437579339961,0.07346437579339961,0.07346437579339961,0.07346437579339961,0.07346437579339961,0.07346437579339961,0.07346437579339961,0.07346437579339961,0.07348137468083471,0.07348137468083471,0.07348137468083471,0.07348137468083471,0.07348137468083471,0.07348137468083471,0.07348137468083471,0.07348137468083471,0.07348137468083471,0.07348137468083471,0.07348137468083471,0.07348137468083471,0.07348137468083471,0.07348137468083471,0.07348137468083471,0.07348137468083471,0.07348137468083471,0.07348137468083471,0.07348137468083471,0.07348137468083471,0.07348137468083471,0.07348137468083471,0.07348137468083471,0.07348137468083471,0.07348137468083471,0.07348137468083471,0.07348137468083471,0.07348137468083471,0.07348137468083471,0.07348137468083471,0.07371646695543783,0.07371646695543783,0.07371646695543783,0.07371646695543783,0.07371646695543783,0.07371646695543783,0.07372901979973975,0.07372901979973975,0.07372901979973975,0.07372901979973975,0.07372901979973975,0.07372901979973975,0.07372901979973975,0.07372901979973975,0.07372901979973975,0.07372901979973975,0.07372901979973975,0.07372901979973975,0.07372901979973975,0.07372901979973975,0.07372901979973975,0.07372901979973975,0.07372901979973975,0.07372901979973975,0.07372901979973975,0.07372901979973975,0.07372901979973975,0.07372901979973975,0.07372901979973975,0.07372901979973975,0.07372901979973975,0.07372901979973975,0.07372901979973975,0.07372901979973975,0.07372901979973975,0.07371646695543783,0.07371646695543783,0.07371646695543783,0.07371646695543783,0.07371646695543783,0.07371646695543783,0.07371646695543783,0.07371646695543783,0.07371646695543783,0.07371646695543783,0.07371646695543783,0.07371646695543783,0.07371646695543783,0.07371646695543783,0.07371646695543783,0.07371646695543783,0.07371646695543783,0.07371646695543783,0.07371646695543783,0.07371646695543783,0.07371646695543783,0.07371646695543783,0.07372901979973975,0.07372901979973975,0.07372901979973975,0.07372901979973975,0.07475749613534713,0.07475749613534713,0.07475749613534713,0.07475749613534713,0.07475749613534713,0.07475749613534713,0.07475749613534713,0.07475749613534713,0.07475749613534713,0.07475749613534713,0.07475749613534713,0.07481263424122721,0.07481263424122721,0.07481263424122721,0.07473383747621971,0.07475749613534713,0.07475749613534713,0.07372901979973975,0.07478188775145533,0.07481263424122721,0.07481263424122721,0.07475749613534713,0.07481263424122721,0.07406354145567492,0.07407431291948546,0.07355457214530228,0.07355457214530228,0.07355457214530228,0.07407431291948546,0.07357283667044669,0.07367455447536177,0.07367455447536177,0.07473383747621971,0.07475749613534713,0.07407431291948546,0.07407431291948546,0.07407431291948546,0.07407431291948546,0.07372901979973975,0.07372901979973975,0.07372901979973975,0.07371646695543783,0.07372901979973975,0.07442688273924393,0.07442688273924393,0.07444369307841266,0.07444369307841266,0.07444369307841266,0.07444369307841266,0.07444369307841266,0.0738767829941163,0.0738767829941163,0.0738767829941163,0.0738767829941163,0.0738767829941163,0.0738767829941163,0.0738767829941163,0.07448290426801553,0.07449706519650896,0.07449706519650896,0.07449706519650896,0.07449706519650896,0.07449706519650896,0.07449706519650896,0.07449706519650896,0.07449706519650896,0.07449706519650896,0.07449706519650896,0.07449706519650896,0.07449706519650896,0.07449706519650896,0.07449706519650896,0.07449706519650896,0.07466109338798424,0.07466920713865902,0.07466920713865902,0.07467133131535326,0.07467133131535326,0.07467133131535326,0.07467133131535326,0.07467719215474473,0.07467719215474473,0.07467719215474473,0.07467719215474473,0.07467719215474473,0.07467719215474473,0.07467719215474473,0.07467719215474473,0.07467719215474473,0.07467719215474473,0.07467719215474473,0.07467719215474473,0.07467719215474473,0.07467719215474473,0.07467719215474473,0.07467719215474473,0.07467719215474473,0.07467719215474473,0.07467719215474473,0.07467719215474473,0.07467719215474473,0.07467719215474473,0.07467719215474473,0.07467719215474473,0.07467719215474473,0.07471698781359465,0.07471698781359465,0.07471698781359465,0.07471698781359465,0.07471698781359465,0.07471698781359465,0.07471698781359465)

plot(c(seq(-290,0,by=1),0),rep(2,length(c(seq(290,0,by=-1),0))), xlab="", ylab="Rates (events/Myr/lineage)", xlim=c(-270,-230), ylim=c(0,0.1), type="l", col="white",lwd="1",las="1",cex.axis="1",cex.main="1",cex.lab="1",bty="n", main="A", axes=F)
rect(-323.2,-0.02,-298.9,300, col="white", border=NA)
rect(-298.9,-0.02,-272.95,300, col="whitesmoke", border=NA)
rect(-272.95,-0.02,-259.1,300, col="white", border=NA)
rect(-259.1,-0.02,-251.9,300, col="whitesmoke", border=NA)
rect(-251.9,-0.02,-247.2,300, col="white", border=NA)
rect(-247.2,-0.02,-237,300, col="whitesmoke", border=NA)
rect(-237,-0.02,-201.3,300, col="white", border=NA)
rect(-201.3,-0.02,-174.1,300, col="whitesmoke", border=NA)
rect(-174.1,-0.02,-163.5,300, col="white", border=NA)
rect(-163.5,-0.02,-145,300, col="whitesmoke", border=NA)
rect(-145,-0.02,-100.5,300, col="white", border=NA)
rect(-100.5,-0.02,-66,300, col="whitesmoke", border=NA)
rect(-66,-0.02,-56,300, col="white", border=NA)
rect(-56,-0.02,-33.9,300, col="whitesmoke", border=NA)
rect(-33.9,-0.02,-23.03,300, col="white", border=NA)
rect(-23.03,-0.02,-5.33,300, col="whitesmoke", border=NA)
rect(-5.33,-0.02,-2.58,300, col="white", border=NA)
rect(-2.58,-0.02,0,300, col="whitesmoke", border=NA)

rect(-261.28,-3,-259.51,300, col=alpha('#ffaf03',0.2), border=NA)
rect(-234.5,-3,-232,300, col=alpha('#ffaf03',0.2), border=NA)
abline(v=c(-251.902),col="red",lty="dashed",lwd="2")
axis(side=1, seq(-280, -220, by=10), col="black",col.axis="black",las=1)
axis(side=2, seq(0, 0.1, by=0.02), col="black",col.axis="black",las=2)

legend("topleft", bty="n", c("Origination rate"),lwd="3",col=c("#4c4cec"), cex=1)

lines(time,time,type = 'n')
polygon(c(time, rev(time)), c(maxHPD, rev(minHPD)), col = alpha('#4c4cec',0.3), border = NA)
lines(time,rate, col = '#4c4cec', lwd=2)

add_geochrono(0, -0.15)


# Frequency of shift in speciation rate
mids=c(-0.049215291750503015, -0.14764587525150905,-0.24607645875251508,-0.34450704225352113,-0.4429376257545271,-0.5413682092555332,-0.6397987927565393,-0.7382293762575453,-0.8366599597585512,-0.9350905432595573,-1.0335211267605633,-1.1319517102615693,-1.2303822937625752,-1.3288128772635814,-1.4272434607645874,-1.5256740442655934,-1.6241046277665994,-1.7225352112676053,-1.8209657947686115,-1.9193963782696175,-2.0178269617706235,-2.1162575452716297,-2.2146881287726354,-2.3131187122736416,-2.411549295774648,-2.5099798792756536,-2.6084104627766598,-2.706841046277666,-2.8052716297786717,-2.903702213279678,-3.0021327967806837,-3.10056338028169,-3.198993963782696,-3.297424547283702,-3.395855130784708,-3.4942857142857138,-3.59271629778672,-3.691146881287726,-3.789577464788732,-3.888008048289738,-3.986438631790744,-4.08486921529175,-4.183299798792756,-4.2817303822937625,-4.380160965794769,-4.478591549295774,-4.57702213279678,-4.675452716297786,-4.773883299798793,-4.872313883299799,-4.970744466800804,-5.06917505030181,-5.1676056338028165,-5.266036217303823,-5.364466800804829,-5.462897384305835,-5.56132796780684,-5.6597585513078466,-5.758189134808853,-5.856619718309859,-5.955050301810865,-6.0534808853118705,-6.151911468812877,-6.250342052313883,-6.348772635814889,-6.447203219315895,-6.5456338028169005,-6.644064386317907,-6.742494969818913,-6.840925553319919,-6.939356136820925,-7.037786720321931,-7.136217303822937,-7.234647887323943,-7.333078470824949,-7.431509054325955,-7.529939637826962,-7.628370221327967,-7.726800804828973,-7.825231388329979,-7.9236619718309855,-8.02209255533199,-8.120523138832997,-8.218953722334003,-8.31738430583501,-8.415814889336016,-8.514245472837022,-8.612676056338028,-8.711106639839034,-8.80953722334004,-8.907967806841045,-9.006398390342051,-9.104828973843057,-9.203259557344063,-9.30169014084507,-9.400120724346076,-9.498551307847082,-9.596981891348088,-9.695412474849094,-9.7938430583501,-9.892273641851107,-9.990704225352111,-10.089134808853117,-10.187565392354124,-10.28599597585513,-10.384426559356136,-10.482857142857142,-10.581287726358148,-10.679718309859155,-10.77814889336016,-10.876579476861167,-10.975010060362173,-11.073440643863178,-11.171871227364184,-11.27030181086519,-11.368732394366196,-11.467162977867202,-11.565593561368209,-11.664024144869215,-11.762454728370221,-11.860885311871227,-11.959315895372233,-12.057746478873238,-12.156177062374244,-12.25460764587525,-12.353038229376256,-12.451468812877263,-12.549899396378269,-12.648329979879275,-12.746760563380281,-12.845191146881287,-12.943621730382294,-13.0420523138833,-13.140482897384304,-13.23891348088531,-13.337344064386317,-13.435774647887323,-13.534205231388329,-13.632635814889335,-13.731066398390341,-13.829496981891348,-13.927927565392354,-14.02635814889336,-14.124788732394364,-14.22321931589537,-14.321649899396377,-14.420080482897383,-14.51851106639839,-14.616941649899395,-14.715372233400402,-14.813802816901408,-14.912233400402414,-15.01066398390342,-15.109094567404426,-15.20752515090543,-15.305955734406437,-15.404386317907443,-15.50281690140845,-15.601247484909456,-15.699678068410462,-15.798108651911468,-15.896539235412474,-15.994969818913479,-16.093400402414485,-16.19183098591549,-16.290261569416497,-16.388692152917503,-16.48712273641851,-16.585553319919516,-16.683983903420522,-16.782414486921528,-16.880845070422534,-16.97927565392354,-17.077706237424547,-17.176136820925553,-17.27456740442656,-17.372997987927565,-17.47142857142857,-17.569859154929578,-17.668289738430584,-17.76672032193159,-17.865150905432593,-17.9635814889336,-18.062012072434605,-18.16044265593561,-18.258873239436618,-18.357303822937624,-18.45573440643863,-18.554164989939636,-18.652595573440642,-18.75102615694165,-18.849456740442655,-18.94788732394366,-19.046317907444667,-19.144748490945673,-19.24317907444668,-19.341609657947686,-19.440040241448692,-19.538470824949698,-19.636901408450704,-19.73533199195171,-19.833762575452717,-19.93219315895372,-20.030623742454726,-20.12905432595573,-20.227484909456738,-20.325915492957744,-20.42434607645875,-20.522776659959757,-20.621207243460763,-20.71963782696177,-20.818068410462775,-20.91649899396378,-21.014929577464788,-21.113360160965794,-21.2117907444668,-21.310221327967806,-21.408651911468812,-21.50708249496982,-21.605513078470825,-21.70394366197183,-21.802374245472837,-21.900804828973843,-21.99923541247485,-22.097665995975852,-22.19609657947686,-22.294527162977865,-22.39295774647887,-22.491388329979877,-22.589818913480883,-22.68824949698189,-22.786680080482896,-22.8851106639839,-22.983541247484908,-23.081971830985914,-23.18040241448692,-23.278832997987926,-23.377263581488933,-23.47569416498994,-23.574124748490945,-23.67255533199195,-23.770985915492957,-23.869416498993964,-23.96784708249497,-24.066277665995976,-24.16470824949698,-24.263138832997985,-24.36156941649899,-24.459999999999997,-24.558430583501003,-24.65686116700201,-24.755291750503016,-24.853722334004022,-24.95215291750503,-25.050583501006034,-25.14901408450704,-25.247444668008047,-25.345875251509053,-25.44430583501006,-25.542736418511065,-25.64116700201207,-25.739597585513078,-25.838028169014084,-25.93645875251509,-26.034889336016096,-26.133319919517103,-26.231750503018105,-26.33018108651911,-26.428611670020118,-26.527042253521124,-26.62547283702213,-26.723903420523136,-26.822334004024142,-26.92076458752515,-27.019195171026155,-27.11762575452716,-27.216056338028167,-27.314486921529173,-27.41291750503018,-27.511348088531186,-27.609778672032192,-27.7082092555332,-27.806639839034204,-27.90507042253521,-28.003501006036217,-28.101931589537223,-28.20036217303823,-28.298792756539232,-28.397223340040238,-28.495653923541244,-28.59408450704225,-28.692515090543257,-28.790945674044263,-28.88937625754527,-28.987806841046275,-29.08623742454728,-29.184668008048288,-29.283098591549294,-29.3815291750503,-29.479959758551306,-29.578390342052312,-29.67682092555332,-29.775251509054325,-29.87368209255533,-29.972112676056337,-30.070543259557343,-30.16897384305835,-30.267404426559356,-30.365835010060362,-30.464265593561365,-30.56269617706237,-30.661126760563377,-30.759557344064383,-30.85798792756539,-30.956418511066396,-31.054849094567402,-31.153279678068408,-31.251710261569414,-31.35014084507042,-31.448571428571427,-31.547002012072433,-31.64543259557344,-31.743863179074445,-31.84229376257545,-31.940724346076458,-32.039154929577464,-32.13758551307847,-32.236016096579476,-32.33444668008048,-32.43287726358149,-32.531307847082495,-32.6297384305835,-32.72816901408451,-32.82659959758551,-32.92503018108652,-33.023460764587526,-33.12189134808853,-33.22032193158954,-33.318752515090544,-33.41718309859155,-33.51561368209256,-33.61404426559356,-33.71247484909457,-33.810905432595575,-33.90933601609658,-34.00776659959759,-34.106197183098594,-34.2046277665996,-34.303058350100606,-34.40148893360161,-34.49991951710262,-34.598350100603625,-34.69678068410463,-34.79521126760564,-34.89364185110664,-34.99207243460765,-35.090503018108656,-35.18893360160966,-35.28736418511067,-35.385794768611674,-35.48422535211268,-35.58265593561369,-35.681086519114686,-35.77951710261569,-35.8779476861167,-35.976378269617705,-36.07480885311871,-36.17323943661972,-36.27167002012072,-36.37010060362173,-36.468531187122736,-36.56696177062374,-36.66539235412475,-36.763822937625754,-36.86225352112676,-36.96068410462777,-37.05911468812877,-37.15754527162978,-37.255975855130785,-37.35440643863179,-37.4528370221328,-37.551267605633804,-37.64969818913481,-37.748128772635816,-37.84655935613682,-37.94498993963783,-38.043420523138835,-38.14185110663984,-38.24028169014085,-38.33871227364185,-38.43714285714286,-38.535573440643866,-38.63400402414487,-38.73243460764588,-38.830865191146884,-38.92929577464789,-39.0277263581489,-39.1261569416499,-39.22458752515091,-39.323018108651915,-39.42144869215292,-39.51987927565393,-39.618309859154934,-39.71674044265594,-39.815171026156946,-39.913601609657945,-40.01203219315895,-40.11046277665996,-40.208893360160964,-40.30732394366197,-40.405754527162976,-40.50418511066398,-40.60261569416499,-40.701046277665995,-40.799476861167,-40.89790744466801,-40.99633802816901,-41.09476861167002,-41.193199195171026,-41.29162977867203,-41.39006036217304,-41.488490945674044,-41.58692152917505,-41.68535211267606,-41.78378269617706,-41.88221327967807,-41.980643863179075,-42.07907444668008,-42.17750503018109,-42.275935613682094,-42.3743661971831,-42.47279678068411,-42.57122736418511,-42.66965794768612,-42.768088531187125,-42.86651911468813,-42.96494969818914,-43.063380281690144,-43.16181086519115,-43.260241448692156,-43.35867203219316,-43.45710261569417,-43.555533199195175,-43.65396378269618,-43.75239436619719,-43.85082494969819,-43.9492555331992,-44.047686116700206,-44.146116700201205,-44.24454728370221,-44.34297786720322,-44.44140845070422,-44.53983903420523,-44.638269617706236,-44.73670020120724,-44.83513078470825,-44.933561368209254,-45.03199195171026,-45.13042253521127,-45.22885311871227,-45.32728370221328,-45.425714285714285,-45.52414486921529,-45.6225754527163,-45.721006036217304,-45.81943661971831,-45.917867203219316,-46.01629778672032,-46.11472837022133,-46.213158953722335,-46.31158953722334,-46.41002012072435,-46.50845070422535,-46.60688128772636,-46.705311871227366,-46.80374245472837,-46.90217303822938,-47.000603621730384,-47.09903420523139,-47.1974647887324,-47.2958953722334,-47.39432595573441,-47.492756539235415,-47.59118712273642,-47.68961770623743,-47.788048289738434,-47.88647887323944,-47.984909456740446,-48.08334004024145,-48.18177062374246,-48.28020120724346,-48.378631790744464,-48.47706237424547,-48.57549295774648,-48.67392354124748,-48.77235412474849,-48.870784708249495,-48.9692152917505,-49.06764587525151,-49.166076458752514,-49.26450704225352,-49.362937625754526,-49.46136820925553,-49.55979879275654,-49.658229376257545,-49.75665995975855,-49.85509054325956,-49.95352112676056,-50.05195171026157,-50.150382293762576,-50.24881287726358,-50.34724346076459,-50.445674044265594,-50.5441046277666,-50.64253521126761,-50.74096579476861,-50.83939637826962,-50.937826961770625,-51.03625754527163,-51.13468812877264,-51.233118712273644,-51.33154929577465,-51.429979879275656,-51.52841046277666,-51.62684104627767,-51.725271629778675,-51.82370221327968,-51.92213279678069,-52.02056338028169,-52.1189939637827,-52.217424547283706,-52.31585513078471,-52.41428571428572,-52.51271629778672,-52.61114688128772,-52.70957746478873,-52.808008048289736,-52.90643863179074,-53.00486921529175,-53.103299798792754,-53.20173038229376,-53.30016096579477,-53.39859154929577,-53.49702213279678,-53.595452716297785,-53.69388329979879,-53.7923138832998,-53.890744466800804,-53.98917505030181,-54.087605633802816,-54.18603621730382,-54.28446680080483,-54.382897384305835,-54.48132796780684,-54.57975855130785,-54.678189134808854,-54.77661971830986,-54.875050301810866,-54.97348088531187,-55.07191146881288,-55.170342052313885,-55.26877263581489,-55.3672032193159,-55.4656338028169,-55.56406438631791,-55.662494969818916,-55.76092555331992,-55.85935613682093,-55.957786720321934,-56.05621730382294,-56.15464788732395,-56.25307847082495,-56.35150905432596,-56.449939637826965,-56.54837022132797,-56.64680080482897,-56.74523138832998,-56.84366197183098,-56.94209255533199,-57.040523138832995,-57.138953722334,-57.23738430583501,-57.335814889336014,-57.43424547283702,-57.532676056338026,-57.63110663983903,-57.72953722334004,-57.827967806841045,-57.92639839034205,-58.02482897384306,-58.12325955734406,-58.22169014084507,-58.320120724346076,-58.41855130784708,-58.51698189134809,-58.615412474849094,-58.7138430583501,-58.81227364185111,-58.91070422535211,-59.00913480885312,-59.107565392354125,-59.20599597585513,-59.30442655935614,-59.402857142857144,-59.50128772635815,-59.599718309859156,-59.69814889336016,-59.79657947686117,-59.895010060362175,-59.99344064386318,-60.09187122736419,-60.19030181086519,-60.2887323943662,-60.387162977867206,-60.48559356136821,-60.58402414486922,-60.682454728370224,-60.78088531187123,-60.87931589537223,-60.977746478873236,-61.07617706237424,-61.17460764587525,-61.273038229376255,-61.37146881287726,-61.46989939637827,-61.56832997987927,-61.66676056338028,-61.765191146881286,-61.86362173038229,-61.9620523138833,-62.060482897384304,-62.15891348088531,-62.25734406438632,-62.35577464788732,-62.45420523138833,-62.552635814889335,-62.65106639839034,-62.74949698189135,-62.847927565392354,-62.94635814889336,-63.044788732394366,-63.14321931589537,-63.24164989939638,-63.340080482897385,-63.43851106639839,-63.5369416498994,-63.6353722334004,-63.73380281690141,-63.832233400402416,-63.93066398390342,-64.02909456740443,-64.12752515090543,-64.22595573440644,-64.32438631790744,-64.42281690140845,-64.52124748490945,-64.61967806841047,-64.71810865191146,-64.81653923541248,-64.91496981891348,-65.01340040241449,-65.11183098591549,-65.2102615694165,-65.3086921529175,-65.40712273641851,-65.50555331991951,-65.60398390342053,-65.70241448692153,-65.80084507042254,-65.89927565392354,-65.99770623742455,-66.09613682092555,-66.19456740442656,-66.29299798792756,-66.39142857142858,-66.48985915492958,-66.58828973843059,-66.68672032193159,-66.7851509054326,-66.8835814889336,-66.98201207243461,-67.08044265593561,-67.17887323943661,-67.27730382293763,-67.37573440643862,-67.47416498993964,-67.57259557344064,-67.67102615694165,-67.76945674044265,-67.86788732394366,-67.96631790744466,-68.06474849094568,-68.16317907444667,-68.26160965794769,-68.36004024144869,-68.4584708249497,-68.5569014084507,-68.65533199195171,-68.75376257545271,-68.85219315895372,-68.95062374245472,-69.04905432595574,-69.14748490945674,-69.24591549295775,-69.34434607645875,-69.44277665995976,-69.54120724346076,-69.63963782696177,-69.73806841046277,-69.83649899396379,-69.93492957746479,-70.0333601609658,-70.1317907444668,-70.23022132796781,-70.32865191146881,-70.42708249496982,-70.52551307847082,-70.62394366197184,-70.72237424547284,-70.82080482897385,-70.91923541247485,-71.01766599597586,-71.11609657947686,-71.21452716297787,-71.31295774647887,-71.41138832997987,-71.50981891348088,-71.60824949698188,-71.7066800804829,-71.8051106639839,-71.90354124748491,-72.00197183098591,-72.10040241448692,-72.19883299798792,-72.29726358148893,-72.39569416498993,-72.49412474849095,-72.59255533199195,-72.69098591549296,-72.78941649899396,-72.88784708249497,-72.98627766599597,-73.08470824949698,-73.18313883299798,-73.281569416499,-73.38,-73.47843058350101,-73.57686116700201,-73.67529175050302,-73.77372233400402,-73.87215291750503,-73.97058350100603,-74.06901408450705,-74.16744466800805,-74.26587525150906,-74.36430583501006,-74.46273641851107,-74.56116700201207,-74.65959758551308,-74.75802816901408,-74.8564587525151,-74.9548893360161,-75.05331991951711,-75.1517505030181,-75.25018108651912,-75.34861167002012,-75.44704225352113,-75.54547283702213,-75.64390342052313,-75.74233400402414,-75.84076458752514,-75.93919517102616,-76.03762575452716,-76.13605633802817,-76.23448692152917,-76.33291750503018,-76.43134808853118,-76.5297786720322,-76.62820925553319,-76.7266398390342,-76.8250704225352,-76.92350100603622,-77.02193158953722,-77.12036217303823,-77.21879275653923,-77.31722334004024,-77.41565392354124,-77.51408450704226,-77.61251509054325,-77.71094567404427,-77.80937625754527,-77.90780684104628,-78.00623742454728,-78.1046680080483,-78.20309859154929,-78.3015291750503,-78.3999597585513,-78.49839034205232,-78.59682092555332,-78.69525150905433,-78.79368209255533,-78.89211267605634,-78.99054325955734,-79.08897384305835,-79.18740442655935,-79.28583501006037,-79.38426559356137,-79.48269617706238,-79.58112676056338,-79.67955734406439,-79.77798792756539,-79.87641851106639,-79.9748490945674,-80.0732796780684,-80.17171026156942,-80.27014084507042,-80.36857142857143,-80.46700201207243,-80.56543259557344,-80.66386317907444,-80.76229376257545,-80.86072434607645,-80.95915492957747,-81.05758551307846,-81.15601609657948,-81.25444668008048,-81.35287726358149,-81.45130784708249,-81.5497384305835,-81.6481690140845,-81.74659959758552,-81.84503018108651,-81.94346076458753,-82.04189134808853,-82.14032193158954,-82.23875251509054,-82.33718309859155,-82.43561368209255,-82.53404426559356,-82.63247484909456,-82.73090543259558,-82.82933601609658,-82.92776659959759,-83.02619718309859,-83.1246277665996,-83.2230583501006,-83.32148893360161,-83.41991951710261,-83.51835010060363,-83.61678068410463,-83.71521126760564,-83.81364185110664,-83.91207243460765,-84.01050301810865,-84.10893360160965,-84.20736418511066,-84.30579476861166,-84.40422535211268,-84.50265593561367,-84.60108651911469,-84.69951710261569,-84.7979476861167,-84.8963782696177,-84.99480885311871,-85.09323943661971,-85.19167002012072,-85.29010060362172,-85.38853118712274,-85.48696177062374,-85.58539235412475,-85.68382293762575,-85.78225352112676,-85.88068410462776,-85.97911468812877,-86.07754527162977,-86.17597585513079,-86.27440643863179,-86.3728370221328,-86.4712676056338,-86.56969818913481,-86.66812877263581,-86.76655935613682,-86.86498993963782,-86.96342052313884,-87.06185110663984,-87.16028169014085,-87.25871227364185,-87.35714285714286,-87.45557344064386,-87.55400402414487,-87.65243460764587,-87.75086519114689,-87.84929577464789,-87.9477263581489,-88.0461569416499,-88.14458752515091,-88.24301810865191,-88.34144869215291,-88.43987927565392,-88.53830985915492,-88.63674044265593,-88.73517102615693,-88.83360160965795,-88.93203219315895,-89.03046277665996,-89.12889336016096,-89.22732394366197,-89.32575452716297,-89.42418511066398,-89.52261569416498,-89.621046277666,-89.719476861167,-89.81790744466801,-89.91633802816901,-90.01476861167002,-90.11319919517102,-90.21162977867203,-90.31006036217303,-90.40849094567405,-90.50692152917505,-90.60535211267606,-90.70378269617706,-90.80221327967807,-90.90064386317907,-90.99907444668008,-91.09750503018108,-91.1959356136821,-91.2943661971831,-91.39279678068411,-91.49122736418511,-91.58965794768612,-91.68808853118712,-91.78651911468813,-91.88494969818913,-91.98338028169015,-92.08181086519114,-92.18024144869216,-92.27867203219316,-92.37710261569416,-92.47553319919517,-92.57396378269617,-92.67239436619718,-92.77082494969818,-92.8692555331992,-92.9676861167002,-93.0661167002012,-93.1645472837022,-93.26297786720322,-93.36140845070422,-93.45983903420523,-93.55826961770623,-93.65670020120724,-93.75513078470824,-93.85356136820926,-93.95199195171026,-94.05042253521127,-94.14885311871227,-94.24728370221328,-94.34571428571428,-94.4441448692153,-94.54257545271629,-94.6410060362173,-94.7394366197183,-94.83786720321932,-94.93629778672032,-95.03472837022133,-95.13315895372233,-95.23158953722334,-95.33002012072434,-95.42845070422536,-95.52688128772635,-95.62531187122737,-95.72374245472837,-95.82217303822938,-95.92060362173038,-96.01903420523139,-96.11746478873239,-96.2158953722334,-96.3143259557344,-96.41275653923542,-96.51118712273642,-96.60961770623742,-96.70804828973843,-96.80647887323943,-96.90490945674044,-97.00334004024144,-97.10177062374245,-97.20020120724345,-97.29863179074447,-97.39706237424546,-97.49549295774648,-97.59392354124748,-97.69235412474849,-97.79078470824949,-97.8892152917505,-97.9876458752515,-98.08607645875252,-98.18450704225351,-98.28293762575453,-98.38136820925553,-98.47979879275654,-98.57822937625754,-98.67665995975855,-98.77509054325955,-98.87352112676056,-98.97195171026156,-99.07038229376258,-99.16881287726358,-99.26724346076459,-99.36567404426559,-99.4641046277666,-99.5625352112676,-99.66096579476861,-99.75939637826961,-99.85782696177063,-99.95625754527163,-100.05468812877264,-100.15311871227364,-100.25154929577465,-100.34997987927565,-100.44841046277666,-100.54684104627766,-100.64527162977868,-100.74370221327968,-100.84213279678067,-100.94056338028169,-101.03899396378269,-101.1374245472837,-101.2358551307847,-101.33428571428571,-101.43271629778671,-101.53114688128773,-101.62957746478872,-101.72800804828974,-101.82643863179074,-101.92486921529175,-102.02329979879275,-102.12173038229376,-102.22016096579476,-102.31859154929577,-102.41702213279677,-102.51545271629779,-102.61388329979879,-102.7123138832998,-102.8107444668008,-102.90917505030181,-103.00760563380281,-103.10603621730382,-103.20446680080482,-103.30289738430584,-103.40132796780684,-103.49975855130785,-103.59818913480885,-103.69661971830986,-103.79505030181086,-103.89348088531187,-103.99191146881287,-104.09034205231389,-104.18877263581489,-104.2872032193159,-104.3856338028169,-104.48406438631791,-104.58249496981891,-104.68092555331992,-104.77935613682092,-104.87778672032194,-104.97621730382293,-105.07464788732393,-105.17307847082495,-105.27150905432595,-105.36993963782696,-105.46837022132796,-105.56680080482897,-105.66523138832997,-105.76366197183098,-105.86209255533198,-105.960523138833,-106.058953722334,-106.15738430583501,-106.25581488933601,-106.35424547283702,-106.45267605633802,-106.55110663983903,-106.64953722334003,-106.74796780684105,-106.84639839034205,-106.94482897384306,-107.04325955734406,-107.14169014084507,-107.24012072434607,-107.33855130784708,-107.43698189134808,-107.5354124748491,-107.6338430583501,-107.73227364185111,-107.83070422535211,-107.92913480885312,-108.02756539235412,-108.12599597585513,-108.22442655935613,-108.32285714285715,-108.42128772635814,-108.51971830985916,-108.61814889336016,-108.71657947686117,-108.81501006036217,-108.91344064386318,-109.01187122736418,-109.1103018108652,-109.2087323943662,-109.3071629778672,-109.4055935613682,-109.5040241448692,-109.60245472837022,-109.70088531187122,-109.79931589537223,-109.89774647887323,-109.99617706237424,-110.09460764587524,-110.19303822937626,-110.29146881287726,-110.38989939637827,-110.48832997987927,-110.58676056338028,-110.68519114688128,-110.7836217303823,-110.88205231388329,-110.9804828973843,-111.0789134808853,-111.17734406438632,-111.27577464788732,-111.37420523138833,-111.47263581488933,-111.57106639839034,-111.66949698189134,-111.76792756539236,-111.86635814889335,-111.96478873239437,-112.06321931589537,-112.16164989939638,-112.26008048289738,-112.35851106639839,-112.45694164989939,-112.5553722334004,-112.6538028169014,-112.75223340040242,-112.85066398390342,-112.94909456740443,-113.04752515090543,-113.14595573440644,-113.24438631790744,-113.34281690140844,-113.44124748490945,-113.53967806841045,-113.63810865191147,-113.73653923541247,-113.83496981891348,-113.93340040241448,-114.03183098591549,-114.13026156941649,-114.2286921529175,-114.3271227364185,-114.42555331991952,-114.52398390342051,-114.62241448692153,-114.72084507042253,-114.81927565392354,-114.91770623742454,-115.01613682092555,-115.11456740442655,-115.21299798792757,-115.31142857142856,-115.40985915492958,-115.50828973843058,-115.60672032193159,-115.70515090543259,-115.8035814889336,-115.9020120724346,-116.00044265593561,-116.09887323943661,-116.19730382293763,-116.29573440643863,-116.39416498993964,-116.49259557344064,-116.59102615694165,-116.68945674044265,-116.78788732394366,-116.88631790744466,-116.98474849094568,-117.08317907444668,-117.18160965794769,-117.28004024144869,-117.3784708249497,-117.4769014084507,-117.5753319919517,-117.67376257545271,-117.77219315895371,-117.87062374245473,-117.96905432595572,-118.06748490945674,-118.16591549295774,-118.26434607645875,-118.36277665995975,-118.46120724346076,-118.55963782696176,-118.65806841046277,-118.75649899396377,-118.85492957746479,-118.95336016096579,-119.0517907444668,-119.1502213279678,-119.24865191146881,-119.34708249496981,-119.44551307847082,-119.54394366197182,-119.64237424547284,-119.74080482897384,-119.83923541247485,-119.93766599597585,-120.03609657947686,-120.13452716297786,-120.23295774647887,-120.33138832997987,-120.42981891348089,-120.52824949698189,-120.6266800804829,-120.7251106639839,-120.82354124748491,-120.92197183098591,-121.02040241448692,-121.11883299798792,-121.21726358148894,-121.31569416498994,-121.41412474849095,-121.51255533199195,-121.61098591549296,-121.70941649899396,-121.80784708249496,-121.90627766599597,-122.00470824949697,-122.10313883299798,-122.20156941649898,-122.3,-122.398430583501,-122.49686116700201,-122.59529175050301,-122.69372233400402,-122.79215291750502,-122.89058350100603,-122.98901408450703,-123.08744466800805,-123.18587525150905,-123.28430583501006,-123.38273641851106,-123.48116700201207,-123.57959758551307,-123.67802816901408,-123.77645875251508,-123.8748893360161,-123.9733199195171,-124.07175050301811,-124.17018108651911,-124.26861167002012,-124.36704225352112,-124.46547283702213,-124.56390342052313,-124.66233400402415,-124.76076458752514,-124.85919517102616,-124.95762575452716,-125.05605633802817,-125.15448692152917,-125.25291750503018,-125.35134808853118,-125.4497786720322,-125.5482092555332,-125.64663983903421,-125.7450704225352,-125.84350100603622,-125.94193158953722,-126.04036217303822,-126.13879275653923,-126.23722334004023,-126.33565392354124,-126.43408450704224,-126.53251509054326,-126.63094567404426,-126.72937625754527,-126.82780684104627,-126.92623742454728,-127.02466800804828,-127.1230985915493,-127.22152917505029,-127.3199597585513,-127.4183903420523,-127.51682092555332,-127.61525150905432,-127.71368209255533,-127.81211267605633,-127.91054325955734,-128.00897384305836,-128.10740442655936,-128.20583501006035,-128.30426559356135,-128.40269617706238,-128.50112676056338,-128.59955734406438,-128.69798792756538,-128.7964185110664,-128.8948490945674,-128.9932796780684,-129.0917102615694,-129.19014084507043,-129.28857142857143,-129.38700201207243,-129.48543259557343,-129.58386317907446,-129.68229376257545,-129.78072434607645,-129.87915492957745,-129.97758551307848,-130.07601609657948,-130.17444668008048,-130.27287726358148,-130.37130784708248,-130.4697384305835,-130.5681690140845,-130.6665995975855,-130.7650301810865,-130.86346076458753,-130.96189134808853,-131.06032193158953,-131.15875251509053,-131.25718309859155,-131.35561368209255,-131.45404426559355,-131.55247484909455,-131.65090543259558,-131.74933601609658,-131.84776659959758,-131.94619718309858,-132.0446277665996,-132.1430583501006,-132.2414889336016,-132.3399195171026,-132.43835010060363,-132.53678068410463,-132.63521126760563,-132.73364185110663,-132.83207243460765,-132.93050301810865,-133.02893360160965,-133.12736418511065,-133.22579476861168,-133.32422535211268,-133.42265593561368,-133.52108651911468,-133.6195171026157,-133.7179476861167,-133.8163782696177,-133.9148088531187,-134.01323943661973,-134.11167002012073,-134.21010060362173,-134.30853118712272,-134.40696177062372,-134.50539235412475,-134.60382293762575,-134.70225352112675,-134.80068410462775,-134.89911468812878,-134.99754527162978,-135.09597585513077,-135.19440643863177,-135.2928370221328,-135.3912676056338,-135.4896981891348,-135.5881287726358,-135.68655935613683,-135.78498993963782,-135.88342052313882,-135.98185110663982,-136.08028169014085,-136.17871227364185,-136.27714285714285,-136.37557344064385,-136.47400402414488,-136.57243460764587,-136.67086519114687,-136.76929577464787,-136.8677263581489,-136.9661569416499,-137.0645875251509,-137.1630181086519,-137.26144869215292,-137.35987927565392,-137.45830985915492,-137.55674044265592,-137.65517102615695,-137.75360160965795,-137.85203219315895,-137.95046277665995,-138.04889336016097,-138.14732394366197,-138.24575452716297,-138.34418511066397,-138.442615694165,-138.541046277666,-138.639476861167,-138.737907444668,-138.836338028169,-138.93476861167002,-139.03319919517102,-139.13162977867202,-139.23006036217302,-139.32849094567405,-139.42692152917505,-139.52535211267605,-139.62378269617705,-139.72221327967807,-139.82064386317907,-139.91907444668007,-140.01750503018107,-140.1159356136821,-140.2143661971831,-140.3127967806841,-140.4112273641851,-140.50965794768612,-140.60808853118712,-140.70651911468812,-140.80494969818912,-140.90338028169015,-141.00181086519115,-141.10024144869215,-141.19867203219314,-141.29710261569417,-141.39553319919517,-141.49396378269617,-141.59239436619717,-141.6908249496982,-141.7892555331992,-141.8876861167002,-141.9861167002012,-142.08454728370222,-142.18297786720322,-142.28140845070422,-142.37983903420522,-142.47826961770625,-142.57670020120725,-142.67513078470824,-142.77356136820924,-142.87199195171024,-142.97042253521127,-143.06885311871227,-143.16728370221327,-143.26571428571427,-143.3641448692153,-143.4625754527163,-143.5610060362173,-143.6594366197183,-143.75786720321932,-143.85629778672032,-143.95472837022132,-144.05315895372232,-144.15158953722334,-144.25002012072434,-144.34845070422534,-144.44688128772634,-144.54531187122737,-144.64374245472837,-144.74217303822937,-144.84060362173037,-144.9390342052314,-145.0374647887324,-145.1358953722334,-145.2343259557344,-145.33275653923542,-145.43118712273642,-145.52961770623742,-145.62804828973842,-145.72647887323944,-145.82490945674044,-145.92334004024144,-146.02177062374244,-146.12020120724347,-146.21863179074447,-146.31706237424547,-146.41549295774647,-146.5139235412475,-146.6123541247485,-146.7107847082495,-146.8092152917505,-146.90764587525152,-147.00607645875252,-147.10450704225352,-147.20293762575452,-147.30136820925551,-147.39979879275654,-147.49822937625754,-147.59665995975854,-147.69509054325954,-147.79352112676057,-147.89195171026157,-147.99038229376256,-148.08881287726356,-148.1872434607646,-148.2856740442656,-148.3841046277666,-148.4825352112676,-148.58096579476862,-148.67939637826962,-148.77782696177061,-148.8762575452716,-148.97468812877264,-149.07311871227364,-149.17154929577464,-149.26997987927564,-149.36841046277667,-149.46684104627766,-149.56527162977866,-149.66370221327966,-149.7621327967807,-149.8605633802817,-149.9589939637827,-150.0574245472837,-150.15585513078472,-150.25428571428571,-150.3527162977867,-150.4511468812877,-150.54957746478874,-150.64800804828974,-150.74643863179074,-150.84486921529174,-150.94329979879276,-151.04173038229376,-151.14016096579476,-151.23859154929576,-151.33702213279676,-151.4354527162978,-151.5338832997988,-151.6323138832998,-151.7307444668008,-151.8291750503018,-151.9276056338028,-152.0260362173038,-152.1244668008048,-152.22289738430584,-152.32132796780684,-152.41975855130784,-152.51818913480884,-152.61661971830986,-152.71505030181086,-152.81348088531186,-152.91191146881286,-153.0103420523139,-153.1087726358149,-153.2072032193159,-153.30563380281689,-153.4040643863179,-153.5024949698189,-153.6009255533199,-153.6993561368209,-153.79778672032194,-153.89621730382294,-153.99464788732394,-154.09307847082493,-154.19150905432596,-154.28993963782696,-154.38837022132796,-154.48680080482896,-154.58523138833,-154.683661971831,-154.78209255533199,-154.88052313883298,-154.978953722334,-155.077384305835,-155.175814889336,-155.274245472837,-155.372676056338,-155.47110663983904,-155.56953722334003,-155.66796780684103,-155.76639839034203,-155.86482897384306,-155.96325955734406,-156.06169014084506,-156.16012072434606,-156.25855130784709,-156.35698189134808,-156.45541247484908,-156.55384305835008,-156.6522736418511,-156.7507042253521,-156.8491348088531,-156.9475653923541,-157.04599597585513,-157.14442655935613,-157.24285714285713,-157.34128772635813,-157.43971830985916,-157.53814889336016,-157.63657947686116,-157.73501006036216,-157.83344064386318,-157.93187122736418,-158.03030181086518,-158.12873239436618,-158.2271629778672,-158.3255935613682,-158.4240241448692,-158.5224547283702,-158.62088531187123,-158.71931589537223,-158.81774647887323,-158.91617706237423,-159.01460764587526,-159.11303822937626,-159.21146881287726,-159.30989939637826,-159.40832997987928,-159.50676056338028,-159.60519114688128,-159.70362173038228,-159.80205231388328,-159.9004828973843,-159.9989134808853,-160.0973440643863,-160.1957746478873,-160.29420523138833,-160.39263581488933,-160.49106639839033,-160.58949698189133,-160.68792756539236,-160.78635814889336,-160.88478873239436,-160.98321931589535,-161.08164989939638,-161.18008048289738,-161.27851106639838,-161.37694164989938,-161.4753722334004,-161.5738028169014,-161.6722334004024,-161.7706639839034,-161.86909456740443,-161.96752515090543,-162.06595573440643,-162.16438631790743,-162.26281690140846,-162.36124748490946,-162.45967806841045,-162.55810865191145,-162.65653923541248,-162.75496981891348,-162.85340040241448,-162.95183098591548,-163.0502615694165,-163.1486921529175,-163.2471227364185,-163.3455533199195,-163.44398390342053,-163.54241448692153,-163.64084507042253,-163.73927565392353,-163.83770623742453,-163.93613682092555,-164.03456740442655,-164.13299798792755,-164.23142857142855,-164.32985915492958,-164.42828973843058,-164.52672032193158,-164.62515090543258,-164.7235814889336,-164.8220120724346,-164.9204426559356,-165.0188732394366,-165.11730382293763,-165.21573440643863,-165.31416498993963,-165.41259557344063,-165.51102615694165,-165.60945674044265,-165.70788732394365,-165.80631790744465,-165.90474849094568,-166.00317907444668,-166.10160965794768,-166.20004024144868,-166.2984708249497,-166.3969014084507,-166.4953319919517,-166.5937625754527,-166.69219315895373,-166.79062374245473,-166.88905432595573,-166.98748490945673,-167.08591549295775,-167.18434607645875,-167.28277665995975,-167.38120724346075,-167.47963782696178,-167.57806841046278,-167.67649899396378,-167.77492957746477,-167.8733601609658,-167.9717907444668,-168.0702213279678,-168.1686519114688,-168.2670824949698,-168.36551307847083,-168.46394366197183,-168.56237424547282,-168.66080482897382,-168.75923541247485,-168.85766599597585,-168.95609657947685,-169.05452716297785,-169.15295774647888,-169.25138832997987,-169.34981891348087,-169.44824949698187,-169.5466800804829,-169.6451106639839,-169.7435412474849,-169.8419718309859,-169.94040241448693,-170.03883299798792,-170.13726358148892,-170.23569416498992,-170.33412474849095,-170.43255533199195,-170.53098591549295,-170.62941649899395,-170.72784708249497,-170.82627766599597,-170.92470824949697,-171.02313883299797,-171.121569416499,-171.22,-171.318430583501,-171.416861167002,-171.51529175050302,-171.61372233400402,-171.71215291750502,-171.81058350100602,-171.90901408450705,-172.00744466800805,-172.10587525150905,-172.20430583501005,-172.30273641851105,-172.40116700201207,-172.49959758551307,-172.59802816901407,-172.69645875251507,-172.7948893360161,-172.8933199195171,-172.9917505030181,-173.0901810865191,-173.18861167002012,-173.28704225352112,-173.38547283702212,-173.48390342052312,-173.58233400402415,-173.68076458752515,-173.77919517102615,-173.87762575452714,-173.97605633802817,-174.07448692152917,-174.17291750503017,-174.27134808853117,-174.3697786720322,-174.4682092555332,-174.5666398390342,-174.6650704225352,-174.76350100603622,-174.86193158953722,-174.96036217303822,-175.05879275653922,-175.15722334004025,-175.25565392354125,-175.35408450704224,-175.45251509054324,-175.55094567404427,-175.64937625754527,-175.74780684104627,-175.84623742454727,-175.9446680080483,-176.0430985915493,-176.1415291750503,-176.2399597585513,-176.33839034205232,-176.43682092555332,-176.53525150905432,-176.63368209255532,-176.73211267605632,-176.83054325955734,-176.92897384305834,-177.02740442655934,-177.12583501006034,-177.22426559356137,-177.32269617706237,-177.42112676056337,-177.51955734406437,-177.6179879275654,-177.7164185110664,-177.8148490945674,-177.9132796780684,-178.01171026156942,-178.11014084507042,-178.20857142857142,-178.30700201207242,-178.40543259557344,-178.50386317907444,-178.60229376257544,-178.70072434607644,-178.79915492957747,-178.89758551307847,-178.99601609657947,-179.09444668008047,-179.1928772635815,-179.2913078470825,-179.3897384305835,-179.4881690140845,-179.58659959758552,-179.68503018108652,-179.78346076458752,-179.88189134808852,-179.98032193158954,-180.07875251509054,-180.17718309859154,-180.27561368209254,-180.37404426559357,-180.47247484909457,-180.57090543259557,-180.66933601609657,-180.76776659959756,-180.8661971830986,-180.9646277665996,-181.0630583501006,-181.1614889336016,-181.25991951710262,-181.35835010060362,-181.45678068410461,-181.5552112676056,-181.65364185110664,-181.75207243460764,-181.85050301810864,-181.94893360160964,-182.04736418511067,-182.14579476861167,-182.24422535211266,-182.34265593561366,-182.4410865191147,-182.5395171026157,-182.6379476861167,-182.7363782696177,-182.83480885311872,-182.93323943661971,-183.0316700201207,-183.1301006036217,-183.22853118712274,-183.32696177062374,-183.42539235412474,-183.52382293762574,-183.62225352112677,-183.72068410462776,-183.81911468812876,-183.91754527162976,-184.0159758551308,-184.1144064386318,-184.2128370221328,-184.3112676056338,-184.40969818913482,-184.5081287726358,-184.6065593561368,-184.7049899396378,-184.8034205231388,-184.90185110663984,-185.00028169014084,-185.09871227364184,-185.19714285714284,-185.29557344064386,-185.39400402414486,-185.49243460764586,-185.59086519114686,-185.6892957746479,-185.7877263581489,-185.8861569416499,-185.98458752515089,-186.0830181086519,-186.1814486921529,-186.2798792756539,-186.3783098591549,-186.47674044265594,-186.57517102615694,-186.67360160965794,-186.77203219315894,-186.87046277665996,-186.96889336016096,-187.06732394366196,-187.16575452716296,-187.264185110664,-187.362615694165,-187.461046277666,-187.55947686116698,-187.657907444668,-187.756338028169,-187.85476861167,-187.953199195171,-188.05162977867204,-188.15006036217304,-188.24849094567404,-188.34692152917503,-188.44535211267606,-188.54378269617706,-188.64221327967806,-188.74064386317906,-188.8390744466801,-188.9375050301811,-189.03593561368208,-189.13436619718308,-189.23279678068408,-189.3312273641851,-189.4296579476861,-189.5280885311871,-189.6265191146881,-189.72494969818914,-189.82338028169013,-189.92181086519113,-190.02024144869213,-190.11867203219316,-190.21710261569416,-190.31553319919516,-190.41396378269616,-190.51239436619719,-190.61082494969818,-190.70925553319918,-190.80768611670018,-190.9061167002012,-191.0045472837022,-191.1029778672032,-191.2014084507042,-191.29983903420523,-191.39826961770623,-191.49670020120723,-191.59513078470823,-191.69356136820926,-191.79199195171026,-191.89042253521126,-191.98885311871226,-192.08728370221328,-192.18571428571428,-192.28414486921528,-192.38257545271628,-192.4810060362173,-192.5794366197183,-192.6778672032193,-192.7762977867203,-192.87472837022133,-192.97315895372233,-193.07158953722333,-193.17002012072433,-193.26845070422533,-193.36688128772636,-193.46531187122736,-193.56374245472836,-193.66217303822935,-193.76060362173038,-193.85903420523138,-193.95746478873238,-194.05589537223338,-194.1543259557344,-194.2527565392354,-194.3511871227364,-194.4496177062374,-194.54804828973843,-194.64647887323943,-194.74490945674043,-194.84334004024143,-194.94177062374246,-195.04020120724346,-195.13863179074445,-195.23706237424545,-195.33549295774648,-195.43392354124748,-195.53235412474848,-195.63078470824948,-195.7292152917505,-195.8276458752515,-195.9260764587525,-196.0245070422535,-196.12293762575453,-196.22136820925553,-196.31979879275653,-196.41822937625753,-196.51665995975856,-196.61509054325956,-196.71352112676055,-196.81195171026155,-196.91038229376258,-197.00881287726358,-197.10724346076458,-197.20567404426558,-197.3041046277666,-197.4025352112676,-197.5009657947686,-197.5993963782696,-197.6978269617706,-197.79625754527163,-197.89468812877263,-197.99311871227363,-198.09154929577463,-198.18997987927565,-198.28841046277665,-198.38684104627765,-198.48527162977865,-198.58370221327968,-198.68213279678068,-198.78056338028168,-198.87899396378268,-198.9774245472837,-199.0758551307847,-199.1742857142857,-199.2727162977867,-199.37114688128773,-199.46957746478873,-199.56800804828973,-199.66643863179073,-199.76486921529175,-199.86329979879275,-199.96173038229375,-200.06016096579475,-200.15859154929578,-200.25702213279678,-200.35545271629778,-200.45388329979878,-200.5523138832998,-200.6507444668008,-200.7491750503018,-200.8476056338028,-200.94603621730383,-201.04446680080483,-201.14289738430583,-201.24132796780682,-201.33975855130785,-201.43818913480885,-201.53661971830985,-201.63505030181085,-201.73348088531185,-201.83191146881288,-201.93034205231388,-202.02877263581487,-202.12720321931587,-202.2256338028169,-202.3240643863179,-202.4224949698189,-202.5209255533199,-202.61935613682093,-202.71778672032193,-202.81621730382292,-202.91464788732392,-203.01307847082495,-203.11150905432595,-203.20993963782695,-203.30837022132795,-203.40680080482898,-203.50523138832997,-203.60366197183097,-203.70209255533197,-203.800523138833,-203.898953722334,-203.997384305835,-204.095814889336,-204.19424547283703,-204.29267605633802,-204.39110663983902,-204.48953722334002,-204.58796780684105,-204.68639839034205,-204.78482897384305,-204.88325955734405,-204.98169014084507,-205.08012072434607,-205.17855130784707,-205.27698189134807,-205.3754124748491,-205.4738430583501,-205.5722736418511,-205.6707042253521,-205.7691348088531,-205.86756539235412,-205.96599597585512,-206.06442655935612,-206.16285714285712,-206.26128772635815,-206.35971830985915,-206.45814889336015,-206.55657947686115,-206.65501006036217,-206.75344064386317,-206.85187122736417,-206.95030181086517,-207.0487323943662,-207.1471629778672,-207.2455935613682,-207.3440241448692,-207.44245472837022,-207.54088531187122,-207.63931589537222,-207.73774647887322,-207.83617706237425,-207.93460764587525,-208.03303822937625,-208.13146881287724,-208.22989939637827,-208.32832997987927,-208.42676056338027,-208.52519114688127,-208.6236217303823,-208.7220523138833,-208.8204828973843,-208.9189134808853,-209.01734406438632,-209.11577464788732,-209.21420523138832,-209.31263581488932,-209.41106639839035,-209.50949698189135,-209.60792756539234,-209.70635814889334,-209.80478873239437,-209.90321931589537,-210.00164989939637,-210.10008048289737,-210.19851106639837,-210.2969416498994,-210.3953722334004,-210.4938028169014,-210.5922334004024,-210.69066398390342,-210.78909456740442,-210.88752515090542,-210.98595573440642,-211.08438631790744,-211.18281690140844,-211.28124748490944,-211.37967806841044,-211.47810865191147,-211.57653923541247,-211.67496981891347,-211.77340040241447,-211.8718309859155,-211.9702615694165,-212.0686921529175,-212.1671227364185,-212.26555331991952,-212.36398390342052,-212.46241448692152,-212.56084507042252,-212.65927565392354,-212.75770623742454,-212.85613682092554,-212.95456740442654,-213.05299798792757,-213.15142857142857,-213.24985915492957,-213.34828973843057,-213.4467203219316,-213.5451509054326,-213.6435814889336,-213.7420120724346,-213.84044265593562,-213.93887323943662,-214.03730382293762,-214.13573440643862,-214.23416498993961,-214.33259557344064,-214.43102615694164,-214.52945674044264,-214.62788732394364,-214.72631790744467,-214.82474849094567,-214.92317907444667,-215.02160965794766,-215.1200402414487,-215.2184708249497,-215.3169014084507,-215.4153319919517,-215.51376257545272,-215.61219315895372,-215.71062374245471,-215.8090543259557,-215.90748490945674,-216.00591549295774,-216.10434607645874,-216.20277665995974,-216.30120724346077,-216.39963782696177,-216.49806841046276,-216.59649899396376,-216.6949295774648,-216.7933601609658,-216.8917907444668,-216.9902213279678,-217.08865191146882,-217.18708249496981,-217.2855130784708,-217.3839436619718,-217.48237424547284,-217.58080482897384,-217.67923541247484,-217.77766599597584,-217.87609657947687,-217.97452716297786,-218.07295774647886,-218.17138832997986,-218.2698189134809,-218.3682494969819,-218.4666800804829,-218.5651106639839,-218.6635412474849,-218.7619718309859,-218.8604024144869,-218.9588329979879,-219.0572635814889,-219.15569416498994,-219.25412474849094,-219.35255533199194,-219.45098591549294,-219.54941649899396,-219.64784708249496,-219.74627766599596,-219.84470824949696,-219.943138832998,-220.041569416499,-220.14,-220.23843058350099,-220.336861167002,-220.435291750503,-220.533722334004,-220.632152917505,-220.73058350100604,-220.82901408450704,-220.92744466800804,-221.02587525150904,-221.12430583501006,-221.22273641851106,-221.32116700201206,-221.41959758551306,-221.5180281690141,-221.6164587525151,-221.71488933601609,-221.81331991951708,-221.9117505030181,-222.0101810865191,-222.1086116700201,-222.2070422535211,-222.30547283702214,-222.40390342052314,-222.50233400402414,-222.60076458752513,-222.69919517102613,-222.79762575452716,-222.89605633802816,-222.99448692152916,-223.09291750503016,-223.19134808853119,-223.28977867203218,-223.38820925553318,-223.48663983903418,-223.5850704225352,-223.6835010060362,-223.7819315895372,-223.8803621730382,-223.97879275653924,-224.07722334004023,-224.17565392354123,-224.27408450704223,-224.37251509054326,-224.47094567404426,-224.56937625754526,-224.66780684104626,-224.76623742454728,-224.86466800804828,-224.96309859154928,-225.06152917505028,-225.1599597585513,-225.2583903420523,-225.3568209255533,-225.4552515090543,-225.55368209255533,-225.65211267605633,-225.75054325955733,-225.84897384305833,-225.94740442655936,-226.04583501006036,-226.14426559356136,-226.24269617706236,-226.34112676056338,-226.43955734406438,-226.53798792756538,-226.63641851106638,-226.73484909456738,-226.8332796780684,-226.9317102615694,-227.0301408450704,-227.1285714285714,-227.22700201207243,-227.32543259557343,-227.42386317907443,-227.52229376257543,-227.62072434607646,-227.71915492957746,-227.81758551307846,-227.91601609657945,-228.01444668008048,-228.11287726358148,-228.21130784708248,-228.30973843058348,-228.4081690140845,-228.5065995975855,-228.6050301810865,-228.7034607645875,-228.80189134808853,-228.90032193158953,-228.99875251509053,-229.09718309859153,-229.19561368209256,-229.29404426559356,-229.39247484909455,-229.49090543259555,-229.58933601609658,-229.68776659959758,-229.78619718309858,-229.88462776659958,-229.9830583501006,-230.0814889336016,-230.1799195171026,-230.2783501006036,-230.37678068410463,-230.47521126760563,-230.57364185110663,-230.67207243460763,-230.77050301810866,-230.86893360160965,-230.96736418511065,-231.06579476861165,-231.16422535211265,-231.26265593561368,-231.36108651911468,-231.45951710261568,-231.55794768611668,-231.6563782696177,-231.7548088531187,-231.8532394366197,-231.9516700201207,-232.05010060362173,-232.14853118712273,-232.24696177062373,-232.34539235412473,-232.44382293762575,-232.54225352112675,-232.64068410462775,-232.73911468812875,-232.83754527162978,-232.93597585513078,-233.03440643863178,-233.13283702213278,-233.2312676056338,-233.3296981891348,-233.4281287726358,-233.5265593561368,-233.62498993963783,-233.72342052313883,-233.82185110663983,-233.92028169014083,-234.01871227364185,-234.11714285714285,-234.21557344064385,-234.31400402414485,-234.41243460764588,-234.51086519114688,-234.60929577464788,-234.70772635814888,-234.8061569416499,-234.9045875251509,-235.0030181086519,-235.1014486921529,-235.1998792756539,-235.29830985915493,-235.39674044265593,-235.49517102615692,-235.59360160965792,-235.69203219315895,-235.79046277665995,-235.88889336016095,-235.98732394366195,-236.08575452716298,-236.18418511066398,-236.28261569416497,-236.38104627766597,-236.479476861167,-236.577907444668,-236.676338028169,-236.77476861167,-236.87319919517103,-236.97162977867202,-237.07006036217302,-237.16849094567402,-237.26692152917505,-237.36535211267605,-237.46378269617705,-237.56221327967805,-237.66064386317908,-237.75907444668007,-237.85750503018107,-237.95593561368207,-238.0543661971831,-238.1527967806841,-238.2512273641851,-238.3496579476861,-238.44808853118712,-238.54651911468812,-238.64494969818912,-238.74338028169012,-238.84181086519115,-238.94024144869215,-239.03867203219315,-239.13710261569415,-239.23553319919517,-239.33396378269617,-239.43239436619717,-239.53082494969817,-239.62925553319917,-239.7276861167002,-239.8261167002012,-239.9245472837022,-240.0229778672032,-240.12140845070422,-240.21983903420522,-240.31826961770622,-240.41670020120722,-240.51513078470825,-240.61356136820925,-240.71199195171025,-240.81042253521125,-240.90885311871227,-241.00728370221327,-241.10571428571427,-241.20414486921527,-241.3025754527163,-241.4010060362173,-241.4994366197183,-241.5978672032193,-241.69629778672032,-241.79472837022132,-241.89315895372232,-241.99158953722332,-242.09002012072435,-242.18845070422535,-242.28688128772635,-242.38531187122734,-242.48374245472837,-242.58217303822937,-242.68060362173037,-242.77903420523137,-242.8774647887324,-242.9758953722334,-243.0743259557344,-243.1727565392354,-243.27118712273642,-243.36961770623742,-243.46804828973842,-243.56647887323942,-243.66490945674042,-243.76334004024145,-243.86177062374244,-243.96020120724344,-244.05863179074444,-244.15706237424547,-244.25549295774647,-244.35392354124747,-244.45235412474847,-244.5507847082495,-244.6492152917505,-244.7476458752515,-244.8460764587525,-244.94450704225352,-245.04293762575452,-245.14136820925552,-245.23979879275652,-245.33822937625754,-245.43665995975854,-245.53509054325954,-245.63352112676054,-245.73195171026157,-245.83038229376257,-245.92881287726357,-246.02724346076457,-246.1256740442656,-246.2241046277666,-246.3225352112676,-246.4209657947686,-246.51939637826962,-246.61782696177062,-246.71625754527162,-246.81468812877262,-246.91311871227364,-247.01154929577464,-247.10997987927564,-247.20841046277664,-247.30684104627767,-247.40527162977867,-247.50370221327967,-247.60213279678067,-247.7005633802817,-247.7989939637827,-247.8974245472837,-247.9958551307847,-248.0942857142857,-248.19271629778672,-248.29114688128772,-248.38957746478872,-248.48800804828971,-248.58643863179074,-248.68486921529174,-248.78329979879274,-248.88173038229374,-248.98016096579477,-249.07859154929577,-249.17702213279676,-249.27545271629776,-249.3738832997988,-249.4723138832998,-249.5707444668008,-249.6691750503018,-249.76760563380282,-249.86603621730382,-249.96446680080481,-250.0628973843058,-250.16132796780684,-250.25975855130784,-250.35818913480884,-250.45661971830984,-250.55505030181087,-250.65348088531186,-250.75191146881286,-250.85034205231386,-250.9487726358149,-251.0472032193159,-251.1456338028169,-251.2440643863179,-251.34249496981892,-251.44092555331991,-251.5393561368209,-251.6377867203219,-251.73621730382294,-251.83464788732394,-251.93307847082494,-252.03150905432594,-252.12993963782694,-252.22837022132796,-252.32680080482896,-252.42523138832996,-252.52366197183096,-252.622092555332,-252.720523138833,-252.818953722334,-252.917384305835,-253.015814889336,-253.114245472837,-253.212676056338,-253.311106639839,-253.40953722334004,-253.50796780684104,-253.60639839034204,-253.70482897384304,-253.80325955734406,-253.90169014084506,-254.00012072434606,-254.09855130784706,-254.1969818913481,-254.2954124748491,-254.3938430583501,-254.49227364185109,-254.5907042253521,-254.6891348088531,-254.7875653923541,-254.8859959758551,-254.98442655935614,-255.08285714285714,-255.18128772635814,-255.27971830985913,-255.37814889336016,-255.47657947686116,-255.57501006036216,-255.67344064386316,-255.7718712273642,-255.8703018108652,-255.9687323943662,-256.0671629778672,-256.1655935613682,-256.2640241448692,-256.3624547283702,-256.4608853118712,-256.5593158953722,-256.6577464788732,-256.7561770623742,-256.85460764587526,-256.95303822937626,-257.05146881287726,-257.14989939637826,-257.24832997987926,-257.34676056338026,-257.44519114688126,-257.54362173038226,-257.6420523138833,-257.7404828973843,-257.8389134808853,-257.9373440643863,-258.0357746478873,-258.1342052313883,-258.2326358148893,-258.3310663983903,-258.42949698189136,-258.52792756539236,-258.62635814889336,-258.72478873239436,-258.82321931589536,-258.92164989939636,-259.02008048289736,-259.11851106639836,-259.2169416498994,-259.3153722334004,-259.4138028169014,-259.5122334004024,-259.6106639839034,-259.7090945674044,-259.8075251509054,-259.9059557344064,-260.00438631790746,-260.10281690140846,-260.20124748490946,-260.29967806841046,-260.39810865191146,-260.49653923541246,-260.59496981891346,-260.69340040241445,-260.79183098591545,-260.8902615694165,-260.9886921529175,-261.0871227364185,-261.1855533199195,-261.2839839034205,-261.3824144869215,-261.4808450704225,-261.5792756539235,-261.67770623742456,-261.77613682092556,-261.87456740442656,-261.97299798792756,-262.07142857142856,-262.16985915492955,-262.26828973843055,-262.36672032193155,-262.4651509054326,-262.5635814889336,-262.6620120724346,-262.7604426559356,-262.8588732394366,-262.9573038229376,-263.0557344064386,-263.1541649899396,-263.25259557344066,-263.35102615694166,-263.44945674044266,-263.54788732394366,-263.64631790744465,-263.74474849094565,-263.84317907444665,-263.94160965794765,-264.0400402414487,-264.1384708249497,-264.2369014084507,-264.3353319919517,-264.4337625754527,-264.5321931589537,-264.6306237424547,-264.7290543259557,-264.8274849094567,-264.92591549295776,-265.02434607645876,-265.12277665995975,-265.22120724346075,-265.31963782696175,-265.41806841046275,-265.51649899396375,-265.61492957746475,-265.7133601609658,-265.8117907444668,-265.9102213279678,-266.0086519114688,-266.1070824949698,-266.2055130784708,-266.3039436619718,-266.4023742454728,-266.50080482897386,-266.59923541247485,-266.69766599597585,-266.79609657947685,-266.89452716297785,-266.99295774647885,-267.09138832997985,-267.18981891348085,-267.2882494969819,-267.3866800804829,-267.4851106639839,-267.5835412474849,-267.6819718309859,-267.7804024144869,-267.8788329979879,-267.9772635814889,-268.07569416498995,-268.17412474849095,-268.27255533199195,-268.37098591549295,-268.46941649899395,-268.56784708249495,-268.66627766599595,-268.76470824949695,-268.86313883299795,-268.961569416499,-269.06,-269.158430583501,-269.256861167002,-269.355291750503,-269.453722334004,-269.552152917505,-269.650583501006,-269.74901408450705,-269.84744466800805,-269.94587525150905,-270.04430583501005,-270.14273641851105,-270.24116700201205,-270.33959758551305,-270.43802816901405,-270.5364587525151,-270.6348893360161,-270.7333199195171,-270.8317505030181,-270.9301810865191,-271.0286116700201,-271.1270422535211,-271.2254728370221,-271.32390342052315,-271.42233400402415,-271.52076458752515,-271.61919517102615,-271.71762575452715,-271.81605633802815,-271.91448692152915,-272.01291750503015,-272.1113480885312,-272.2097786720322,-272.3082092555332,-272.4066398390342,-272.5050704225352,-272.6035010060362,-272.7019315895372,-272.8003621730382,-272.89879275653925,-272.99722334004025,-273.09565392354125,-273.19408450704225,-273.29251509054325,-273.39094567404425,-273.48937625754525,-273.58780684104624,-273.68623742454724,-273.7846680080483,-273.8830985915493,-273.9815291750503,-274.0799597585513,-274.1783903420523,-274.2768209255533,-274.3752515090543,-274.4736820925553,-274.57211267605635,-274.67054325955735,-274.76897384305835,-274.86740442655935,-274.96583501006035,-275.06426559356134,-275.16269617706234,-275.26112676056334,-275.3595573440644,-275.4579879275654,-275.5564185110664,-275.6548490945674,-275.7532796780684,-275.8517102615694,-275.9501408450704,-276.0485714285714,-276.14700201207245,-276.24543259557345,-276.34386317907445,-276.44229376257545,-276.54072434607644,-276.63915492957744,-276.73758551307844,-276.83601609657944,-276.9344466800805,-277.0328772635815,-277.1313078470825,-277.2297384305835,-277.3281690140845,-277.4265995975855,-277.5250301810865,-277.6234607645875,-277.7218913480885,-277.82032193158955,-277.91875251509055,-278.01718309859154,-278.11561368209254,-278.21404426559354,-278.31247484909454,-278.41090543259554,-278.50933601609654,-278.6077665995976,-278.7061971830986,-278.8046277665996,-278.9030583501006,-279.0014889336016,-279.0999195171026,-279.1983501006036,-279.2967806841046,-279.39521126760565,-279.49364185110664,-279.59207243460764,-279.69050301810864,-279.78893360160964,-279.88736418511064,-279.98579476861164,-280.08422535211264,-280.1826559356137,-280.2810865191147,-280.3795171026157,-280.4779476861167,-280.5763782696177,-280.6748088531187,-280.7732394366197,-280.8716700201207,-280.97010060362174,-281.06853118712274,-281.16696177062374,-281.26539235412474,-281.36382293762574,-281.46225352112674,-281.56068410462774,-281.65911468812874,-281.75754527162974,-281.8559758551308,-281.9544064386318,-282.0528370221328,-282.1512676056338,-282.2496981891348,-282.3481287726358,-282.4465593561368,-282.5449899396378,-282.64342052313884,-282.74185110663984,-282.84028169014084,-282.93871227364184,-283.03714285714284,-283.13557344064384,-283.23400402414484,-283.33243460764584,-283.4308651911469,-283.5292957746479,-283.6277263581489,-283.7261569416499,-283.8245875251509,-283.9230181086519,-284.0214486921529,-284.1198792756539,-284.21830985915494,-284.31674044265594,-284.41517102615694,-284.51360160965794,-284.61203219315894,-284.71046277665994,-284.80889336016094,-284.90732394366194,-285.005754527163,-285.104185110664,-285.202615694165,-285.301046277666,-285.399476861167,-285.497907444668,-285.596338028169,-285.69476861167,-285.793199195171,-285.89162977867204,-285.99006036217304,-286.08849094567404,-286.18692152917504,-286.28535211267604,-286.38378269617704,-286.48221327967804,-286.58064386317903,-286.6790744466801,-286.7775050301811,-286.8759356136821,-286.9743661971831,-287.0727967806841,-287.1712273641851,-287.2696579476861,-287.3680885311871,-287.46651911468814,-287.56494969818914,-287.66338028169014,-287.76181086519114,-287.86024144869214,-287.95867203219314,-288.05710261569413,-288.15553319919513,-288.2539637826962,-288.3523943661972,-288.4508249496982,-288.5492555331992,-288.6476861167002,-288.7461167002012,-288.8445472837022,-288.9429778672032,-289.04140845070424,-289.13983903420524,-289.23826961770624,-289.33670020120724,-289.43513078470824,-289.53356136820923,-289.63199195171023,-289.73042253521123,-289.82885311871223,-289.9272837022133,-290.0257142857143,-290.1241448692153,-290.2225754527163,-290.3210060362173,-290.4194366197183,-290.5178672032193,-290.6162977867203,-290.71472837022134,-290.81315895372234,-290.91158953722334,-291.01002012072433,-291.10845070422533,-291.20688128772633,-291.30531187122733,-291.40374245472833,-291.5021730382294,-291.6006036217304,-291.6990342052314,-291.7974647887324,-291.8958953722334,-291.9943259557344,-292.0927565392354,-292.1911871227364,-292.28961770623744,-292.38804828973844,-292.48647887323943,-292.58490945674043,-292.68334004024143,-292.78177062374243,-292.88020120724343,-292.97863179074443,-293.0770623742455,-293.1754929577465,-293.2739235412475,-293.3723541247485,-293.4707847082495)
counts=c(0.0, 0.0,0.0,0.0,0.0,0.0,0.0,0.0,0.0,0.0,0.0,0.0,0.0,0.0,0.0,0.0,0.0,0.0,0.0,0.0,0.0,0.0,0.0,0.0,0.0,0.0,0.0,0.0,0.0,0.0,0.0,0.0,0.0,0.0,0.0,0.0,0.0,0.0,0.0,0.0,0.0,0.0,0.0,0.0,0.0,0.0,0.0,0.0,0.0,0.0,0.0,0.0,0.0,0.0,0.0,0.0,0.0,0.0,0.0,0.0,0.0,0.0,0.0,0.0,0.0,0.0,0.0,0.0,0.0,0.0,0.0,0.0,0.0,0.0,0.0,0.0,0.0,0.0,0.0,0.0,0.0,0.0,0.0,0.0,0.0,0.0,0.0,0.0,0.0,0.0,0.0,0.0,0.0,0.0,0.0,0.0,0.0,0.0,0.0,0.0,0.0,0.0,0.0,0.0,0.0,0.0,0.0,0.0,0.0,0.0,0.0,0.0,0.0,0.0,0.0,0.0,0.0,0.0,0.0,0.0,0.0,0.0,0.0,0.0,0.0,0.0,0.0,0.0,0.0,0.0,0.0,0.0,0.0,0.0,0.0,0.0,0.0,0.0,0.0,0.0,0.0,0.0,0.0,0.0,0.0,0.0,0.0,0.0,0.0,0.0,0.0,0.0,0.0,0.0,0.0,0.0,0.0,0.0,0.0,0.0,0.0,0.0,0.0,0.0,0.0,0.0,0.0,0.0,0.0,0.0,0.0,0.0,0.0,0.0,0.0,0.0,0.0,0.0,0.0,0.0,0.0,0.0,0.0,0.0,0.0,0.0,0.0,0.0,0.0,0.0,0.0,0.0,0.0,0.0,0.0,0.0,0.0,0.0,0.0,0.0,0.0,0.0,0.0,0.0,0.0,0.0,0.0,0.0,0.0,0.0,0.0,0.0,0.0,0.0,0.0,0.0,0.0,0.0,0.0,0.0,0.0,0.0,0.0,0.0,0.0,0.0,0.0,0.0,0.0,0.0,0.0,0.0,0.0,0.0,0.0,0.0,0.0,0.0,0.0,0.0,0.0,0.0,0.0,0.0,0.0,0.0,0.0,0.0,0.0,0.0,0.0,0.0,0.0,0.0,0.0,0.0,0.0,0.0,0.0,0.0,0.0,0.0,0.0,0.0,0.0,0.0,0.0,0.0,0.0,0.0,0.0,0.0,0.0,0.0,0.0,0.0,0.0,0.0,0.0,0.0,0.0,0.0,0.0,0.0,0.0,0.0,0.0,0.0,0.0,0.0,0.0,0.0,0.0,0.0,0.0,0.0,0.0,0.0,0.0,0.0,0.0,0.0,0.0,0.0,0.0,0.0,0.0,0.0,0.0,0.0,0.0,0.0,0.0,0.0,0.0,0.0,0.0,0.0,0.0,0.0,0.0,0.0,0.0,0.0,0.0,0.0,0.0,0.0,0.0,0.0,0.0,0.0,0.0,0.0,0.0,0.0,0.0,0.0,0.0,0.0,0.0,0.0,0.0,0.0,0.0,0.0,0.0,0.0,0.0,0.0,0.0,0.0,0.0,0.0,0.0,0.0,0.0,0.0,0.0,0.0,0.0,0.0,0.0,0.0,0.0,0.0,0.0,0.0,0.0,0.0,0.0,0.0,0.0,0.0,0.0,0.0,0.0,0.0,0.0,0.0,0.0,0.0,0.0,0.0,0.0,0.0,0.0,0.0,0.0,0.0,0.0,0.0,0.0,0.0,0.0,0.0,0.0,0.0,0.0,0.0,0.0,0.0,0.0,0.0,0.0,0.0,0.0,0.0,0.0,0.0,0.0,0.0,0.0,0.0,0.0,0.0,0.0,0.0,0.0,0.0,0.0,0.0,0.0,0.0,0.0,0.0,0.0,0.0,0.0,0.0,0.0,0.0,0.0,0.0,0.0,0.0,0.0,0.0,0.0,0.0,0.0,0.0,0.0,0.0,0.0,0.0,0.0,0.0,0.0,0.0,0.0,0.0,0.0,0.0,0.0,0.0,0.0,0.0,0.0,0.0,0.0,0.0,0.0,0.0,0.0,0.0,0.0,0.0,0.0,0.0,0.0,0.0,0.0,0.0,0.0,0.0,0.0,0.0,0.0,0.0,0.0,0.0,0.0,0.0,0.0,0.0,0.0,0.0,0.0,0.0,0.0,0.0,0.0,0.0,0.0,0.0,0.0,0.0,0.0,0.0,0.0,0.0,0.0,0.0,0.0,0.0,0.0,0.0,0.0,0.0,0.0,0.0,0.0,0.0,0.0,0.0,0.0,0.0,0.0,0.0,0.0,0.0,0.0,0.0,0.0,0.0,0.0,0.0,0.0,0.0,0.0,0.0,0.0,0.0,0.0,0.0,0.0,0.0,0.0,0.0,0.0,0.0,0.0,0.0,0.0,0.0,0.0,0.0,0.0,0.0,0.0,0.0,0.0,0.0,0.0,0.0,0.0,0.0,0.0,0.0,0.0,0.0,0.0,0.0,0.0,0.0,0.0,0.0,0.0,0.0,0.0,0.0,0.0,0.0,0.0,0.0,0.0,0.0,0.0,0.0,0.0,0.0,0.0,0.0,0.0,0.0,0.0,0.0,0.0,0.0,0.0,0.0,0.0,0.0,0.0,0.0,0.0,0.0,0.0,0.0,0.0,0.0,0.0,0.0,0.0,0.0,0.0,0.0,0.0,0.0,0.0,0.0,0.0,0.0,0.0,0.0,0.0,0.0,0.0,0.0,0.0,0.0,0.0,0.0,0.0,0.0,0.0,0.0,0.0,0.0,0.0,0.0,0.0,0.0,0.0,0.0,0.0,0.0,0.0,0.0,0.0,0.0,0.0,0.0,0.0,0.0,0.0,0.0,0.0,0.0,0.0,0.0,0.0,0.0,0.0,0.0,0.0,0.0,0.0,0.0,0.0,0.0,0.0,0.0,0.0,0.0,0.0,0.0,0.0,0.0,0.0,0.0,0.0,0.0,0.0,0.0,0.0,0.0,0.0,0.0,0.0,0.0,0.0,0.0,0.0,0.0,0.0,0.0,0.0,0.0,0.0,0.0,0.0,0.0,0.0,0.0,0.0,0.0,0.0,0.0,0.0,0.0,0.0,0.0,0.0,0.0,0.0,0.0,0.0,0.0,0.0,0.0,0.0,0.0,0.0,0.0,0.0,0.0,0.0,0.0,0.0,0.0,0.0,0.0,0.0,0.0,0.0,0.0,0.0,0.0,0.0,0.0,0.0,0.0,0.0,0.0,0.0,0.0,0.0,0.0,0.0,0.0,0.0,0.0,0.0,0.0,0.0,0.0,0.0,0.0,0.0,0.0,0.0,0.0,0.0,0.0,0.0,0.0,0.0,0.0,0.0,0.0,0.0,0.0,0.0,0.0,0.0,0.0,0.0,0.0,0.0,0.0,0.0,0.0,0.0,0.0,0.0,0.0,0.0,0.0,0.0,0.0,0.0,0.0,0.0,0.0,0.0,0.0,0.0,0.0,0.0,0.0,0.0,0.0,0.0,0.0,0.0,0.0,0.0,0.0,0.0,0.0,0.0,0.0,0.0,0.0,0.0,0.0,0.0,0.0,0.0,0.0,0.0,0.0,0.0,0.0,0.0,0.0,0.0,0.0,0.0,0.0,0.0,0.0,0.0,0.0,0.0,0.0,0.0,0.0,0.0,0.0,0.0,0.0,0.0,0.0,0.0,0.0,0.0,0.0,0.0,0.0,0.0,0.0,0.0,0.0,0.0,0.0,0.0,0.0,0.0,0.0,0.0,0.0,0.0,0.0,0.0,0.0,0.0,0.0,0.0,0.0,0.0,0.0,0.0,0.0,0.0,0.0,0.0,0.0,0.0,0.0,0.0,0.0,0.0,0.0,0.0,0.0,0.0,0.0,0.0,0.0,0.0,0.0,0.0,0.0,0.0,0.0,0.0,0.0,0.0,0.0,0.0,0.0,0.0,0.0,0.0,0.0,0.0,0.0,0.0,0.0,0.0,0.0,0.0,0.0,0.0,0.0,0.0,0.0,0.0,0.0,0.0,0.0,0.0,0.0,0.0,0.0,0.0,0.0,0.0,0.0,0.0,0.0,0.0,0.0,0.0,0.0,0.0,0.0,0.0,0.0,0.0,0.0,0.0,0.0,0.0,0.0,0.0,0.0,0.0,0.0,0.0,0.0,0.0,0.0,0.0,0.0,0.0,0.0,0.0,0.0,0.0,0.0,0.0,0.0,0.0,0.0,0.0,0.0,0.0,0.0,0.0,0.0,0.0,0.0,0.0,0.0,0.0,0.0,0.0,0.0,0.0,0.0,0.0,0.0,0.0,0.0,0.0,0.0,0.0,0.0,0.0,0.0,0.0,0.0,0.0,0.0,0.0,0.0,0.0,0.0,0.0,0.0,0.0,0.0,0.0,0.0,0.0,0.0,0.0,0.0,0.0,0.0,0.0,0.0,0.0,0.0,0.0,0.0,0.0,0.0,0.0,0.0,0.0,0.0,0.0,0.0,0.0,0.0,0.0,0.0,0.0,0.0,0.0,0.0,0.0,0.0,0.0,0.0,0.0,0.0,0.0,0.0,0.0,0.0,0.0,0.0,0.0,0.0,0.0,0.0,0.0,0.0,0.0,0.0,0.0,0.0,0.0,0.0,0.0,0.0,0.0,0.0,0.0,0.0,0.0,0.0,0.0,0.0,0.0,0.0,0.0,0.0,0.0,0.0,0.0,0.0,0.0,0.0,0.0,0.0,0.0,0.0,0.0,0.0,0.0,0.0,0.0,0.0,0.0,0.0,0.0,0.0,0.0,0.0,0.0,0.0,0.0,0.0,0.0,0.0,0.0,0.0,0.0,0.0,0.0,0.0,0.0,0.0,0.0,0.0,0.0,0.0,0.0,0.0,0.0,0.0,0.0,0.0,0.0,0.0,0.0,0.0,0.0,0.0,0.0,0.0,0.0,0.0,0.0,0.0,0.0,0.0,0.0,0.0,0.0,0.0,0.0,0.0,0.0,0.0,0.0,0.0,0.0,0.0,0.0,0.0,0.0,0.0,0.0,0.0,0.0,0.0,0.0,0.0,0.0,0.0,0.0,0.0,0.0,0.0,0.0,0.0,0.0,0.0,0.0,0.0,0.0,0.0,0.0,0.0,0.0,0.0,0.0,0.0,0.0,0.0,0.0,0.0,0.0,0.0,0.0,0.0,0.0,0.0,0.0,0.0,0.0,0.0,0.0,0.0,0.0,0.0,0.0,0.0,0.0,0.0,0.0,0.0,0.0,0.0,0.0,0.0,0.0,0.0,0.0,0.0,0.0,0.0,0.0,0.0,0.0,0.0,0.0,0.0,0.0,0.0,0.0,0.0,0.0,0.0,0.0,0.0,0.0,0.0,0.0,0.0,0.0,0.0,0.0,0.0,0.0,0.0,0.0,0.0,0.0,0.0,0.0,0.0,0.0,0.0,0.0,0.0,0.0,0.0,0.0,0.0,0.0,0.0,0.0,0.0,0.0,0.0,0.0,0.0,0.0,0.0,0.0,0.0,0.0,0.0,0.0,0.0,0.0,0.0,0.0,0.0,0.0,0.0,0.0,0.0,0.0,0.0,0.0,0.0,0.0,0.0,0.0,0.0,0.0,0.0,0.0,0.0,0.0,0.0,0.0,0.0,0.0,0.0,0.0,0.0,0.0,0.0,0.0,0.0,0.0,0.0,0.0,0.0,0.0,0.0,0.0,0.0,0.0,0.0,0.0,0.0,0.0,0.0,0.0,0.0,0.0,0.0,0.0,0.0,0.0,0.0,0.0,0.0,0.0,0.0,0.0,0.0,0.0,0.0,0.0,0.0,0.0,0.0,0.0,0.0,0.0,0.0,0.0,0.0,0.0,0.0,0.0,0.0,0.0,0.0,0.0,0.0,0.0,0.0,0.0,0.0,0.0,0.0,0.0,0.0,0.0,0.0,0.0,0.0,0.0,0.0,0.0,0.0,0.0,0.0,0.0,0.0,0.0,0.0,0.0,0.0,0.0,0.0,0.0,0.0,0.0,0.0,0.0,0.0,0.0,0.0,0.0,0.0,0.0,0.0,0.0,0.0,0.0,0.0,0.0,0.0,0.0,0.0,0.0,0.0,0.0,0.0,0.0,0.0,0.0,0.0,0.0,0.0,0.0,0.0,0.0,0.0,0.0,0.0,0.0,0.0,0.0,0.0,0.0,0.0,0.0,0.0,0.0,0.0,0.0,0.0,0.0,0.0,0.0,0.0,0.0,0.0,0.0,0.0,0.0,0.0,0.0,0.0,0.0,0.0,0.0,0.0,0.0,0.0,0.0,0.0,0.0,0.0,0.0,0.0,0.0,0.0,0.0,0.0,0.0,0.0,0.0,0.0,0.0,0.0,0.0,0.0,0.0,0.0,0.0,0.0,0.0,0.0,0.0,0.0,0.0,0.0,0.0,0.0,0.0,0.0,0.0,0.0,0.0,0.0,0.0,0.0,0.0,0.0,0.0,0.0,0.0,0.0,0.0,0.0,0.0,0.0,0.0,0.0,0.0,0.0,0.0,0.0,0.0,0.0,0.0,0.0,0.0,0.0,0.0,0.0,0.0,0.0,0.0,0.0,0.0,0.0,0.0,0.0,0.0,0.0,0.0,0.0,0.0,0.0,0.0,0.0,0.0,0.0,0.0,0.0,0.0,0.0,0.0,0.0,0.0,0.0,0.0,0.0,0.0,0.0,0.0,0.0,0.0,0.0,0.0,0.0,0.0,0.0,0.0,0.0,0.0,0.0,0.0,0.0,0.0,0.0,0.0,0.0,0.0,0.0,0.0,0.0,0.0,0.0,0.0,0.0,0.0,0.0,0.0,0.0,0.0,0.0,0.0,0.0,0.0,0.0,0.0,0.0,0.0,0.0,0.0,0.0,0.0,0.0,0.0,0.0,0.0,0.0,0.0,0.0,0.0,0.0,0.0,0.0,0.0,0.0,0.0,0.0,0.0,0.0,0.0,0.0,0.0,0.0,0.0,0.0,0.0,0.0,0.0,0.0,0.0,0.0,0.0,0.0,0.0,0.0,0.0,0.0,0.0,0.0,0.0,0.0,0.0,0.0,0.0,0.0,0.0,0.0,0.0,0.0,0.0,0.0,0.0,0.0,0.0,0.0,0.0,0.0,0.0,0.0,0.0,0.0,0.0,0.0,0.0,0.0,0.0,0.0,0.0,0.0,0.0,0.0,0.0,0.0,0.0,0.0,0.0,0.0,0.0,0.0,0.0,0.0,0.0,0.0,0.0,0.0,0.0,0.0,0.0,0.0,0.0,0.0,0.0,0.0,0.0,0.0,0.0,0.0,0.0,0.0,0.0,0.0,0.0,0.0,0.0,0.0,0.0,0.0,0.0,0.0,0.0,0.0,0.0,0.0,0.0,0.0,0.0,0.0,0.0,0.0,0.0,0.0,0.0,0.0,0.0,0.0,0.0,0.0,0.0,0.0,0.0,0.0,0.0,0.0,0.0,0.0,0.0,0.0,0.0,0.0,0.0,0.0,0.0,0.0,0.0,0.0,0.0,0.0,0.0,0.0,0.0,0.0,0.0,0.0,0.0,0.0,0.0,0.0,0.0,0.0,0.0,0.0,0.0,0.0,0.0,0.0,0.0,0.0,0.0,0.0,0.0,0.0,0.0,0.0,0.0,0.0,0.0,0.0,0.0,0.0,0.0,0.0,0.0,0.0,0.0,0.0,0.0,0.0,0.0,0.0,0.0,0.0,0.0,0.0,0.0,0.0,0.0,0.0,0.0,0.0,0.0,0.0,0.0,0.0,0.0,0.0,0.0,0.0,0.0,0.0,0.0,0.0,0.0,0.0,0.0,0.0,0.0,0.0,0.0,0.0,0.0,0.0,0.0,0.0,0.0,0.0,0.0,0.0,0.0,0.0,0.0,0.0,0.0,0.0,0.0,0.0,0.0,0.0,0.0,0.0,0.0,0.0,0.0,0.0,0.0,0.0,0.0,0.0,0.0,0.0,0.0,0.0,0.0,0.0,0.0,0.0,0.0,0.0,0.0,0.0,0.0,0.0,0.0,0.0,0.0,0.0,0.0,0.0,0.0,0.0,0.0,0.0,0.0,0.0,0.0,0.0,0.0,0.0,0.0,0.0,0.0,0.0,0.0,0.0,0.0,0.0,0.0,0.0,0.0,0.0,0.0,0.0,0.0,0.0,0.0,0.0,0.0,0.0,0.0,0.0,0.0,0.0,0.0,0.0,0.0,0.0,0.0,0.0,0.0,0.0,0.0,0.0,0.0,0.0,0.0,0.0,0.0,0.0,0.0,0.0,0.0,0.0,0.0,0.0,0.0,0.0,0.0,0.0,0.0,0.0,0.0,0.0,0.0,0.0,0.0,0.0,0.0,0.0,0.0,0.0,0.0,0.0,0.0,0.0,0.0,0.0,0.0,0.0,0.0,0.0,0.0,0.0,0.0,0.0,0.0,0.0,0.0,0.0,0.0,0.0,0.0,0.0,0.0,0.0,0.0,0.0,0.0,0.0,0.0,0.0,0.0,0.0,0.0,0.0,0.0,0.0,0.0,0.0,0.0,0.0,0.0,0.0,0.0,0.0,0.0,0.0,0.0,0.0,0.0,0.0,0.0,0.0,0.0,0.0,0.0,0.0,0.0,0.0,0.0,0.0,0.0,0.0,0.0,0.0,0.0,0.0,0.0,0.0,0.0,0.0,0.0,0.0,0.0,0.0,0.0,0.0,0.0,0.0,0.0,0.0,0.0,0.0,0.0,0.0,0.0,0.0,0.0,0.0,0.0,0.0,0.0,0.0,0.0,0.0,0.0,0.0,0.0,0.0,0.0,0.0,0.0,0.0,0.0,0.0,0.0,0.0,0.0,0.0,0.0,0.0,0.0,0.0,0.0,0.0,0.0,0.0,0.0,0.0,0.0,0.0,0.0,0.0,0.0,0.0,0.0,0.0,0.0,0.0,0.0,0.0,0.0,0.0,0.0,0.0,0.0,0.0,0.0,0.0,0.0,0.0,0.0,0.0,0.0,0.0,0.0,0.0,0.0,0.0,0.0,0.0,0.0,0.0,0.0,0.0,0.0,0.0,0.0,0.0,0.0,0.0,0.0,0.0,0.0,0.0,0.0,0.0,0.0,0.0,0.0,0.0,0.0,0.0,0.0,0.0,0.0,0.0,0.0,0.0,0.0,0.0,0.0,0.0,0.0,0.0,0.0,0.0,0.0,0.0,0.0,0.0,0.0,0.0,0.0,0.0,0.0,0.0,0.0,0.0,0.0,0.0,0.0001001001001001001,0.0001001001001001001,0.0001001001001001001,0.0001001001001001001,0.0001001001001001001,0.0,0.0,0.0002002002002002002,0.0,0.0,0.0,0.0,0.0,0.0,0.0,0.0001001001001001001,0.0002002002002002002,0.0,0.0001001001001001001,0.0,0.0,0.0,0.0,0.0002002002002002002,0.0001001001001001001,0.0001001001001001001,0.0,0.0002002002002002002,0.0001001001001001001,0.0,0.0,0.0,0.0001001001001001001,0.0,0.0001001001001001001,0.0001001001001001001,0.0001001001001001001,0.0001001001001001001,0.0,0.0,0.0,0.0,0.0,0.0,0.0001001001001001001,0.0,0.0,0.0001001001001001001,0.0001001001001001001,0.0,0.0,0.0,0.0,0.0,0.0002002002002002002,0.0,0.0,0.0,0.0,0.0,0.0001001001001001001,0.0001001001001001001,0.0,0.0,0.0,0.0,0.0001001001001001001,0.0,0.0,0.0,0.0,0.0,0.0,0.0,0.0,0.0,0.0,0.0001001001001001001,0.0,0.0,0.0,0.0,0.0,0.0,0.0,0.0,0.0,0.0,0.0,0.0,0.0,0.0,0.0001001001001001001,0.0,0.0,0.0,0.0,0.0,0.0,0.0,0.0,0.0001001001001001001,0.0,0.0,0.0,0.0002002002002002002,0.0,0.0,0.0,0.0,0.0,0.0,0.0,0.0,0.0,0.0001001001001001001,0.0,0.0,0.0,0.0,0.0,0.0,0.0,0.0,0.0,0.0,0.0,0.0,0.0,0.0001001001001001001,0.0,0.0,0.0,0.0001001001001001001,0.0,0.0,0.0,0.0,0.0,0.0,0.0,0.0,0.0,0.0,0.0,0.0001001001001001001,0.0,0.0,0.0,0.0,0.0,0.0,0.0,0.0,0.0001001001001001001,0.0,0.0,0.0,0.0,0.0,0.0,0.0001001001001001001,0.0,0.0,0.0,0.0,0.0,0.0,0.0,0.0,0.0,0.0,0.0,0.0001001001001001001,0.0,0.0001001001001001001,0.0,0.0,0.0,0.0,0.0,0.0,0.0001001001001001001,0.0001001001001001001,0.0001001001001001001,0.0,0.0001001001001001001,0.0,0.0,0.0,0.0,0.0,0.0,0.0,0.0,0.0,0.0001001001001001001,0.0,0.0,0.0,0.0,0.0,0.0,0.0,0.0,0.0,0.0,0.0,0.0,0.0,0.0,0.0,0.0,0.0,0.0001001001001001001,0.0,0.0,0.0001001001001001001,0.0,0.0,0.0,0.0,0.0,0.0001001001001001001,0.0001001001001001001,0.0001001001001001001,0.0001001001001001001,0.0001001001001001001,0.0,0.0001001001001001001,0.0001001001001001001,0.0001001001001001001,0.0001001001001001001,0.0001001001001001001,0.0,0.0,0.0,0.0001001001001001001,0.0001001001001001001,0.0,0.0001001001001001001,0.0,0.0001001001001001001,0.0001001001001001001,0.0001001001001001001,0.0002002002002002002,0.0001001001001001001,0.0002002002002002002,0.0,0.0001001001001001001,0.0001001001001001001,0.0,0.0001001001001001001,0.0003003003003003003,0.0002002002002002002,0.0001001001001001001,0.0,0.0,0.0003003003003003003,0.0002002002002002002,0.0,0.0,0.0,0.0004004004004004004,0.0,0.0,0.0001001001001001001,0.0002002002002002002,0.0004004004004004004,0.0002002002002002002,0.0002002002002002002,0.0003003003003003003,0.0003003003003003003,0.0002002002002002002,0.0002002002002002002,0.0001001001001001001,0.0005005005005005005,0.0003003003003003003,0.0,0.0002002002002002002,0.0004004004004004004,0.0003003003003003003,0.0003003003003003003,0.0002002002002002002,0.0006006006006006006,0.0005005005005005005,0.0005005005005005005,0.0004004004004004004,0.0005005005005005005,0.0002002002002002002,0.0005005005005005005,0.0001001001001001001,0.0005005005005005005,0.0004004004004004004,0.0003003003003003003,0.0006006006006006006,0.0004004004004004004,0.0004004004004004004,0.0005005005005005005,0.0003003003003003003,0.0,0.0005005005005005005,0.0002002002002002002,0.0002002002002002002,0.0004004004004004004,0.0001001001001001001,0.0004004004004004004,0.0008008008008008008,0.0008008008008008008,0.0003003003003003003,0.0002002002002002002,0.0004004004004004004,0.0002002002002002002,0.0002002002002002002,0.0003003003003003003,0.0002002002002002002,0.0003003003003003003,0.0004004004004004004,0.0006006006006006006,0.0004004004004004004,0.0006006006006006006,0.0005005005005005005,0.0005005005005005005,0.0008008008008008008,0.0004004004004004004,0.0007007007007007007,0.0003003003003003003,0.0003003003003003003,0.0001001001001001001,0.0001001001001001001,0.0002002002002002002,0.0001001001001001001,0.0002002002002002002,0.0,0.0003003003003003003,0.0,0.0002002002002002002,0.0001001001001001001,0.0001001001001001001,0.0002002002002002002,0.0,0.0001001001001001001,0.0,0.0001001001001001001,0.0,0.0001001001001001001,0.0,0.0001001001001001001,0.0002002002002002002,0.0,0.0001001001001001001,0.0001001001001001001,0.0003003003003003003,0.0001001001001001001,0.0001001001001001001,0.0001001001001001001,0.0,0.0,0.0,0.0,0.0001001001001001001,0.0003003003003003003,0.0002002002002002002,0.0003003003003003003,0.0002002002002002002,0.0002002002002002002,0.0002002002002002002,0.0,0.0,0.0001001001001001001,0.0001001001001001001,0.0002002002002002002,0.0002002002002002002,0.0,0.0,0.0001001001001001001,0.0001001001001001001,0.0002002002002002002,0.0002002002002002002,0.0,0.0001001001001001001,0.0001001001001001001,0.0,0.0002002002002002002,0.0001001001001001001,0.0,0.0001001001001001001,0.0,0.0001001001001001001,0.0003003003003003003,0.0002002002002002002,0.0,0.0002002002002002002,0.0,0.0001001001001001001,0.0,0.0,0.0001001001001001001,0.0002002002002002002,0.0,0.0,0.0001001001001001001,0.0,0.0,0.0001001001001001001,0.0001001001001001001,0.0001001001001001001,0.0,0.0,0.0001001001001001001,0.0001001001001001001,0.0,0.0001001001001001001,0.0,0.0,0.0,0.0002002002002002002,0.0001001001001001001,0.0003003003003003003,0.0002002002002002002,0.0003003003003003003,0.0005005005005005005,0.0002002002002002002,0.0004004004004004004,0.0005005005005005005,0.0001001001001001001,0.0001001001001001001,0.0004004004004004004,0.0004004004004004004,0.0004004004004004004,0.0003003003003003003,0.0007007007007007007,0.0003003003003003003,0.0003003003003003003,0.0001001001001001001,0.0004004004004004004,0.0003003003003003003,0.0004004004004004004,0.0005005005005005005,0.0,0.0002002002002002002,0.0003003003003003003,0.0002002002002002002,0.0004004004004004004,0.0004004004004004004,0.0003003003003003003,0.0005005005005005005,0.0004004004004004004,0.0,0.0001001001001001001,0.0003003003003003003,0.0006006006006006006,0.0002002002002002002,0.0001001001001001001,0.0001001001001001001,0.0001001001001001001,0.0002002002002002002,0.0001001001001001001,0.0001001001001001001,0.0002002002002002002,0.0002002002002002002,0.0,0.0003003003003003003,0.0004004004004004004,0.0,0.0001001001001001001,0.0003003003003003003,0.0001001001001001001,0.0004004004004004004,0.0001001001001001001,0.0002002002002002002,0.0,0.0001001001001001001,0.0003003003003003003,0.0002002002002002002,0.0001001001001001001,0.0002002002002002002,0.0002002002002002002,0.0001001001001001001,0.0,0.0001001001001001001,0.0,0.0,0.0002002002002002002,0.0,0.0003003003003003003,0.0001001001001001001,0.0001001001001001001,0.0001001001001001001,0.0003003003003003003,0.0,0.0001001001001001001,0.0001001001001001001,0.0,0.0001001001001001001,0.0003003003003003003,0.0002002002002002002,0.0001001001001001001,0.0,0.0,0.0006006006006006006,0.0002002002002002002,0.0,0.0,0.0,0.0002002002002002002,0.0001001001001001001,0.0001001001001001001,0.0,0.0002002002002002002,0.0003003003003003003,0.0001001001001001001,0.0001001001001001001,0.0002002002002002002,0.0001001001001001001,0.0,0.0002002002002002002,0.0,0.0,0.0002002002002002002,0.0,0.0,0.0,0.0,0.0,0.0,0.0,0.0002002002002002002,0.0,0.0001001001001001001,0.0001001001001001001,0.0,0.0001001001001001001,0.0,0.0,0.0001001001001001001,0.0,0.0,0.0001001001001001001,0.0,0.0001001001001001001,0.0,0.0,0.0,0.0,0.0,0.0001001001001001001,0.0,0.0,0.0,0.0001001001001001001,0.0001001001001001001,0.0,0.0,0.0001001001001001001,0.0001001001001001001,0.0,0.0,0.0001001001001001001,0.0,0.0,0.0,0.0,0.0,0.0,0.0001001001001001001,0.0,0.0001001001001001001,0.0,0.0001001001001001001,0.0,0.0,0.0,0.0,0.0,0.0,0.0,0.0001001001001001001,0.0,0.0,0.0,0.0,0.0,0.0001001001001001001,0.0,0.0,0.0001001001001001001,0.0001001001001001001,0.0001001001001001001,0.0,0.0,0.0,0.0,0.0001001001001001001,0.0,0.0001001001001001001,0.0,0.0,0.0,0.0,0.0,0.0001001001001001001,0.0,0.0,0.0,0.0,0.0,0.0,0.0,0.0,0.0,0.0,0.0,0.0001001001001001001,0.0,0.0,0.0,0.0,0.0,0.0,0.0,0.0,0.0,0.0,0.0,0.0,0.0,0.0,0.0,0.0,0.0,0.0,0.0,0.0,0.0,0.0001001001001001001,0.0001001001001001001,0.0,0.0001001001001001001,0.0001001001001001001,0.0001001001001001001,0.0,0.0,0.0002002002002002002,0.0,0.0,0.0,0.0,0.0,0.0,0.0001001001001001001,0.0001001001001001001,0.0,0.0,0.0,0.0,0.0,0.0,0.0,0.0,0.0,0.0,0.0,0.0,0.0001001001001001001,0.0,0.0002002002002002002,0.0,0.0,0.0,0.0002002002002002002,0.0,0.0,0.0,0.0,0.0001001001001001001,0.0,0.0001001001001001001,0.0,0.0,0.0,0.0,0.0001001001001001001,0.0001001001001001001,0.0,0.0001001001001001001,0.0,0.0,0.0,0.0,0.0001001001001001001,0.0001001001001001001,0.0,0.0,0.0,0.0001001001001001001,0.0001001001001001001,0.0002002002002002002,0.0,0.0,0.0,0.0,0.0,0.0,0.0,0.0001001001001001001,0.0,0.0,0.0001001001001001001,0.0,0.0,0.0,0.0,0.0,0.0001001001001001001,0.0,0.0,0.0,0.0,0.0,0.0,0.0,0.0,0.0001001001001001001,0.0,0.0,0.0,0.0,0.0,0.0,0.0,0.0,0.0,0.0,0.0001001001001001001,0.0,0.0,0.0,0.0,0.0001001001001001001,0.0,0.0,0.0,0.0001001001001001001,0.0,0.0,0.0,0.0,0.0,0.0,0.0,0.0001001001001001001,0.0,0.0,0.0,0.0001001001001001001,0.0,0.0,0.0,0.0,0.0,0.0,0.0001001001001001001,0.0,0.0,0.0,0.0001001001001001001,0.0001001001001001001,0.0,0.0001001001001001001,0.0,0.0,0.0,0.0,0.0,0.0,0.0001001001001001001,0.0,0.0,0.0,0.0,0.0003003003003003003,0.0001001001001001001,0.0003003003003003003,0.0003003003003003003,0.0003003003003003003,0.0001001001001001001,0.0002002002002002002,0.0001001001001001001,0.0002002002002002002,0.0001001001001001001,0.0002002002002002002,0.0002002002002002002,0.0001001001001001001,0.0002002002002002002,0.0002002002002002002,0.0,0.0,0.0003003003003003003,0.0003003003003003003,0.0001001001001001001,0.0002002002002002002,0.0002002002002002002,0.0002002002002002002,0.0001001001001001001,0.0001001001001001001,0.0,0.0,0.0002002002002002002,0.0,0.0,0.0001001001001001001,0.0002002002002002002,0.0001001001001001001,0.0,0.0001001001001001001,0.0,0.0,0.0,0.0,0.0001001001001001001,0.0,0.0001001001001001001,0.0002002002002002002,0.0,0.0,0.0,0.0001001001001001001,0.0002002002002002002,0.0,0.0,0.0,0.0,0.0,0.0,0.0,0.0,0.0,0.0001001001001001001,0.0001001001001001001,0.0,0.0002002002002002002,0.0,0.0,0.0001001001001001001,0.0002002002002002002,0.0,0.0001001001001001001,0.0,0.0,0.0,0.0001001001001001001,0.0001001001001001001,0.0,0.0,0.0,0.0,0.0,0.0001001001001001001,0.0001001001001001001,0.0,0.0,0.0,0.0,0.0,0.0,0.0001001001001001001,0.0001001001001001001,0.0001001001001001001,0.0,0.0,0.0,0.0,0.0,0.0,0.0,0.0002002002002002002,0.0,0.0,0.0,0.0,0.0,0.0,0.0)

plot(c(seq(-290,0,by=1),0),rep(2,length(c(seq(290,0,by=-1),0))), xlab="", ylab="Frequency of shift in origination rate", xlim=c(-270,-230), ylim=c(0,0.01), type="l", col="white",lwd="1",las="1",cex.axis="1",cex.main="1",cex.lab="1",bty="n", main="B", axes=F)
rect(-323.2,-0.02,-298.9,300, col="white", border=NA)
rect(-298.9,-0.02,-272.95,300, col="whitesmoke", border=NA)
rect(-272.95,-0.02,-259.1,300, col="white", border=NA)
rect(-259.1,-0.02,-251.9,300, col="whitesmoke", border=NA)
rect(-251.9,-0.02,-247.2,300, col="white", border=NA)
rect(-247.2,-0.02,-237,300, col="whitesmoke", border=NA)
rect(-237,-0.02,-201.3,300, col="white", border=NA)
rect(-201.3,-0.02,-174.1,300, col="whitesmoke", border=NA)
rect(-174.1,-0.02,-163.5,300, col="white", border=NA)
rect(-163.5,-0.02,-145,300, col="whitesmoke", border=NA)
rect(-145,-0.02,-100.5,300, col="white", border=NA)
rect(-100.5,-0.02,-66,300, col="whitesmoke", border=NA)
rect(-66,-0.02,-56,300, col="white", border=NA)
rect(-56,-0.02,-33.9,300, col="whitesmoke", border=NA)
rect(-33.9,-0.02,-23.03,300, col="white", border=NA)
rect(-23.03,-0.02,-5.33,300, col="whitesmoke", border=NA)
rect(-5.33,-0.02,-2.58,300, col="white", border=NA)
rect(-2.58,-0.02,0,300, col="whitesmoke", border=NA)

rect(-261.28,-3,-259.51,300, col=alpha('#ffaf03',0.2), border=NA)
rect(-234.5,-3,-232,300, col=alpha('#ffaf03',0.2), border=NA)
abline(v=c(-251.902),col="red",lty="dashed",lwd="2")
axis(side=1, seq(-280, -220, by=10), col="black",col.axis="black",las=1)
axis(side=2, seq(0, 0.01, by=0.002), col="black",col.axis="black",las=2)

lines(mids,counts,type = 'h', lwd=5, col='#4c4cec')
bf2 = 0.00114956916558842
bf6 = 0.008432298671448714
abline(h=bf2, lty=2)
abline(h=bf6, lty=2)

add_geochrono(0, -0.15)


# Extinction rate
time=c(-204.59312761548776, -204.69314869963122,-204.79316978377472,-204.8931908679182,-204.99321195206167,-205.09323303620516,-205.19325412034863,-205.29327520449212,-205.39329628863558,-205.49331737277907,-205.59333845692257,-205.69335954106603,-205.79338062520952,-205.893401709353,-205.99342279349648,-206.09344387763994,-206.19346496178343,-206.2934860459269,-206.3935071300704,-206.49352821421388,-206.59354929835735,-206.69357038250084,-206.7935914666443,-206.8936125507878,-206.99363363493126,-207.09365471907475,-207.19367580321824,-207.2936968873617,-207.3937179715052,-207.49373905564866,-207.59376013979215,-207.69378122393562,-207.7938023080791,-207.89382339222257,-207.99384447636606,-208.09386556050956,-208.19388664465302,-208.2939077287965,-208.39392881293998,-208.49394989708347,-208.59397098122693,-208.69399206537042,-208.79401314951392,-208.89403423365738,-208.99405531780087,-209.09407640194433,-209.19409748608783,-209.2941185702313,-209.39413965437478,-209.49416073851827,-209.59418182266174,-209.69420290680523,-209.7942239909487,-209.8942450750922,-209.99426615923565,-210.09428724337914,-210.1943083275226,-210.2943294116661,-210.3943504958096,-210.49437157995305,-210.59439266409655,-210.69441374824,-210.7944348323835,-210.89445591652697,-210.99447700067046,-211.09449808481395,-211.1945191689574,-211.2945402531009,-211.39456133724437,-211.49458242138786,-211.59460350553132,-211.69462458967482,-211.7946456738183,-211.89466675796177,-211.99468784210526,-212.09470892624873,-212.19473001039222,-212.29475109453568,-212.39477217867918,-212.49479326282264,-212.59481434696613,-212.69483543110962,-212.7948565152531,-212.89487759939658,-212.99489868354004,-213.09491976768354,-213.194940851827,-213.2949619359705,-213.39498302011398,-213.49500410425745,-213.59502518840094,-213.6950462725444,-213.7950673566879,-213.89508844083136,-213.99510952497485,-214.0951306091183,-214.1951516932618,-214.2951727774053,-214.39519386154876,-214.49521494569225,-214.59523602983572,-214.6952571139792,-214.79527819812267,-214.89529928226617,-214.99532036640966,-215.09534145055312,-215.1953625346966,-215.29538361884008,-215.39540470298357,-215.49542578712703,-215.59544687127052,-215.69546795541402,-215.79548903955748,-215.89551012370097,-215.99553120784444,-216.09555229198793,-216.1955733761314,-216.29559446027488,-216.39561554441835,-216.49563662856184,-216.59565771270533,-216.6956787968488,-216.7956998809923,-216.89572096513575,-216.99574204927924,-217.0957631334227,-217.1957842175662,-217.2958053017097,-217.39582638585316,-217.49584746999665,-217.5958685541401,-217.6958896382836,-217.79591072242707,-217.89593180657056,-217.99595289071405,-218.09597397485751,-218.195995059001,-218.29601614314447,-218.39603722728796,-218.49605831143143,-218.59607939557492,-218.69610047971838,-218.79612156386187,-218.89614264800537,-218.99616373214883,-219.09618481629232,-219.19620590043579,-219.29622698457928,-219.39624806872274,-219.49626915286623,-219.59629023700973,-219.6963113211532,-219.79633240529668,-219.89635348944014,-219.99637457358364,-220.0963956577271,-220.1964167418706,-220.29643782601406,-220.39645891015755,-220.49647999430104,-220.5965010784445,-220.696522162588,-220.79654324673146,-220.89656433087495,-220.99658541501842,-221.0966064991619,-221.1966275833054,-221.29664866744886,-221.39666975159236,-221.49669083573582,-221.5967119198793,-221.69673300402278,-221.79675408816627,-221.89677517230976,-221.99679625645322,-222.09681734059671,-222.19683842474018,-222.29685950888367,-222.39688059302713,-222.49690167717063,-222.5969227613141,-222.69694384545758,-222.79696492960107,-222.89698601374454,-222.99700709788803,-223.0970281820315,-223.197049266175,-223.29707035031845,-223.39709143446194,-223.49711251860543,-223.5971336027489,-223.6971546868924,-223.79717577103585,-223.89719685517935,-223.9972179393228,-224.0972390234663,-224.1972601076098,-224.29728119175326,-224.39730227589675,-224.4973233600402,-224.5973444441837,-224.69736552832717,-224.79738661247066,-224.89740769661412,-224.99742878075762,-225.0974498649011,-225.19747094904457,-225.29749203318806,-225.39751311733153,-225.49753420147502,-225.59755528561848,-225.69757636976198,-225.79759745390547,-225.89761853804893,-225.99763962219242,-226.0976607063359,-226.19768179047938,-226.29770287462284,-226.39772395876633,-226.4977450429098,-226.5977661270533,-226.69778721119678,-226.79780829534025,-226.89782937948374,-226.9978504636272,-227.0978715477707,-227.19789263191416,-227.29791371605765,-227.39793480020114,-227.4979558843446,-227.5979769684881,-227.69799805263156,-227.79801913677505,-227.89804022091852,-227.998061305062,-228.0980823892055,-228.19810347334897,-228.29812455749246,-228.39814564163592,-228.4981667257794,-228.59818780992288,-228.69820889406637,-228.79822997820983,-228.89825106235332,-228.99827214649682,-229.09829323064028,-229.19831431478377,-229.29833539892724,-229.39835648307073,-229.4983775672142,-229.59839865135768,-229.69841973550118,-229.79844081964464,-229.89846190378813,-229.9984829879316,-230.0985040720751,-230.19852515621855,-230.29854624036204,-230.3985673245055,-230.498588408649,-230.5986094927925,-230.69863057693595,-230.79865166107945,-230.8986727452229,-230.9986938293664,-231.09871491350987,-231.19873599765336,-231.29875708179685,-231.3987781659403,-231.4987992500838,-231.59882033422727,-231.69884141837076,-231.79886250251423,-231.89888358665772,-231.9989046708012,-232.09892575494467,-232.19894683908817,-232.29896792323163,-232.39898900737512,-232.49901009151858,-232.59903117566208,-232.69905225980554,-232.79907334394903,-232.89909442809252,-232.999115512236,-233.09913659637948,-233.19915768052294,-233.29917876466644,-233.3991998488099,-233.4992209329534,-233.59924201709688,-233.69926310124035,-233.79928418538384,-233.8993052695273,-233.9993263536708,-234.09934743781426,-234.19936852195775,-234.29938960610124,-234.3994106902447,-234.4994317743882,-234.59945285853166,-234.69947394267516,-234.79949502681862,-234.8995161109621,-234.99953719510557,-235.09955827924907,-235.19957936339256,-235.29960044753602,-235.39962153167951,-235.49964261582298,-235.59966369996647,-235.69968478410993,-235.79970586825343,-235.89972695239692,-235.99974803654038,-236.09976912068387,-236.19979020482734,-236.29981128897083,-236.3998323731143,-236.49985345725779,-236.59987454140125,-236.69989562554474,-236.79991670968823,-236.8999377938317,-236.9999588779752,-237.09997996211865,-237.20000104626214,-237.3000221304056,-237.4000432145491,-237.5000642986926,-237.60008538283606,-237.70010646697955,-237.800127551123,-237.9001486352665,-238.00016971940997,-238.10019080355346,-238.20021188769695,-238.30023297184042,-238.4002540559839,-238.50027514012737,-238.60029622427086,-238.70031730841433,-238.80033839255782,-238.90035947670128,-239.00038056084477,-239.10040164498827,-239.20042272913173,-239.30044381327522,-239.4004648974187,-239.50048598156218,-239.60050706570564,-239.70052814984913,-239.80054923399263,-239.9005703181361,-240.00059140227958,-240.10061248642305,-240.20063357056654,-240.30065465471,-240.4006757388535,-240.50069682299699,-240.60071790714045,-240.70073899128394,-240.8007600754274,-240.9007811595709,-241.00080224371436,-241.10082332785785,-241.20084441200132,-241.3008654961448,-241.4008865802883,-241.50090766443176,-241.60092874857526,-241.70094983271872,-241.8009709168622,-241.90099200100568,-242.00101308514917,-242.10103416929266,-242.20105525343612,-242.30107633757962,-242.40109742172308,-242.50111850586657,-242.60113959001004,-242.70116067415353,-242.801181758297,-242.90120284244048,-243.00122392658398,-243.10124501072744,-243.20126609487093,-243.3012871790144,-243.4013082631579,-243.50132934730135,-243.60135043144484,-243.70137151558833,-243.8013925997318,-243.9014136838753,-244.00143476801875,-244.10145585216225,-244.2014769363057,-244.3014980204492,-244.4015191045927,-244.50154018873616,-244.60156127287965,-244.7015823570231,-244.8016034411666,-244.90162452531007,-245.00164560945356,-245.10166669359702,-245.20168777774052,-245.301708861884,-245.40172994602747,-245.50175103017096,-245.60177211431443,-245.70179319845792,-245.80181428260138,-245.90183536674488,-246.00185645088837,-246.10187753503183,-246.20189861917532,-246.3019197033188,-246.40194078746228,-246.50196187160574,-246.60198295574924,-246.70200403989273,-246.8020251240362,-246.90204620817968,-247.00206729232315,-247.10208837646664,-247.2021094606101,-247.3021305447536,-247.40215162889706,-247.50217271304055,-247.60219379718404,-247.7022148813275,-247.802235965471,-247.90225704961446,-248.00227813375795,-248.10229921790142,-248.2023203020449,-248.3023413861884,-248.40236247033187,-248.50238355447536,-248.60240463861882,-248.7024257227623,-248.80244680690578,-248.90246789104927,-249.00248897519273,-249.10251005933623,-249.20253114347972,-249.30255222762318,-249.40257331176667,-249.50259439591014,-249.60261548005363,-249.7026365641971,-249.80265764834058,-249.90267873248408,-250.00269981662754,-250.10272090077103,-250.2027419849145,-250.302763069058,-250.40278415320145,-250.50280523734494,-250.60282632148844,-250.7028474056319,-250.8028684897754,-250.90288957391886,-251.00291065806235,-251.1029317422058,-251.2029528263493,-251.30297391049277,-251.40299499463626,-251.50301607877975,-251.60303716292321,-251.7030582470667,-251.80307933121017,-251.90310041535366,-252.00312149949713,-252.10314258364062,-252.2031636677841,-252.30318475192757,-252.40320583607107,-252.50322692021453,-252.60324800435802,-252.7032690885015,-252.80329017264498,-252.90331125678847,-253.00333234093193,-253.10335342507543,-253.2033745092189,-253.30339559336238,-253.40341667750585,-253.50343776164934,-253.6034588457928,-253.7034799299363,-253.80350101407979,-253.90352209822325,-254.00354318236674,-254.1035642665102,-254.2035853506537,-254.30360643479716,-254.40362751894065,-254.50364860308414,-254.6036696872276,-254.7036907713711,-254.80371185551456,-254.90373293965806,-255.00375402380152,-255.103775107945,-255.20379619208848,-255.30381727623197,-255.40383836037546,-255.50385944451892,-255.60388052866242,-255.70390161280588,-255.80392269694937,-255.90394378109283,-256.0039648652363,-256.1039859493798,-256.2040070335233,-256.30402811766675,-256.40404920181027,-256.50407028595373,-256.6040913700972,-256.70411245424066,-256.8041335383842,-256.90415462252764,-257.0041757066711,-257.1041967908146,-257.2042178749581,-257.30423895910155,-257.404260043245,-257.50428112738854,-257.604302211532,-257.70432329567547,-257.804344379819,-257.90436546396245,-258.0043865481059,-258.1044076322494,-258.2044287163929,-258.30444980053636,-258.4044708846798,-258.50449196882334,-258.6045130529668,-258.7045341371103,-258.80455522125374,-258.90457630539726,-259.0045973895407,-259.1046184736842,-259.2046395578277,-259.30466064197117,-259.40468172611463,-259.5047028102581,-259.6047238944016,-259.7047449785451,-259.80476606268854,-259.90478714683206,-260.0048082309755,-260.104829315119,-260.20485039926245,-260.304871483406,-260.40489256754944,-260.5049136516929,-260.60493473583637,-260.7049558199799,-260.80497690412335,-260.9049979882668,-261.00501907241033,-261.1050401565538,-261.20506124069726,-261.3050823248407,-261.40510340898425,-261.5051244931277,-261.6051455772712,-261.7051666614147,-261.80518774555816,-261.9052088297016,-262.0052299138451,-262.1052509979886,-262.20527208213207,-262.30529316627553,-262.40531425041905,-262.5053353345625,-262.605356418706,-262.70537750284944,-262.80539858699296,-262.9054196711364,-263.0054407552799,-263.1054618394234,-263.2054829235669,-263.30550400771034,-263.4055250918538,-263.5055461759973,-263.6055672601408,-263.70558834428425,-263.8056094284278,-263.90563051257124,-264.0056515967147,-264.10567268085816,-264.2056937650017,-264.30571484914515,-264.4057359332886,-264.5057570174321,-264.6057781015756,-264.70579918571906,-264.8058202698625,-264.90584135400604,-265.0058624381495,-265.10588352229297,-265.20590460643643,-265.30592569057995,-265.4059467747234,-265.5059678588669,-265.6059889430104,-265.70601002715387,-265.80603111129733,-265.9060521954408,-266.0060732795843,-266.1060943637278,-266.20611544787124,-266.30613653201476,-266.4061576161582,-266.5061787003017,-266.60619978444515,-266.7062208685887,-266.80624195273214,-266.9062630368756,-267.0062841210191,-267.1063052051626,-267.20632628930605,-267.3063473734495,-267.40636845759303,-267.5063895417365,-267.60641062587996,-267.7064317100235,-267.80645279416694,-267.9064738783104,-268.00649496245387,-268.1065160465974,-268.20653713074086,-268.3065582148843,-268.4065792990278,-268.5066003831713,-268.60662146731477,-268.70664255145823,-268.80666363560175,-268.9066847197452,-269.0067058038887,-269.10672688803214,-269.20674797217566,-269.3067690563191,-269.4067901404626,-269.5068112246061,-269.6068323087496,-269.70685339289304,-269.8068744770365,-269.90689556118,-270.0069166453235,-270.10693772946695,-270.20695881361047,-270.30697989775393,-270.4070009818974,-270.50702206604086,-270.6070431501844,-270.70706423432785,-270.8070853184713,-270.90710640261483,-271.0071274867583,-271.10714857090176,-271.2071696550452,-271.30719073918874,-271.4072118233322,-271.50723290747567,-271.6072539916192,-271.70727507576265,-271.8072961599061,-271.9073172440496,-272.0073383281931,-272.10735941233656,-272.20738049648,-272.30740158062355,-272.407422664767,-272.5074437489105,-272.60746483305394,-272.70748591719746,-272.8075070013409,-272.9075280854844,-273.00754916962785,-273.10757025377137,-273.20759133791483,-273.3076124220583,-273.4076335062018,-273.5076545903453,-273.60767567448875,-273.7076967586322,-273.80771784277573,-273.9077389269192,-274.00776001106266,-274.1077810952062,-274.20780217934964,-274.3078232634931,-274.40784434763657,-274.5078654317801,-274.60788651592355,-274.707907600067,-274.80792868421054,-274.907949768354,-275.00797085249746,-275.10799193664093,-275.20801302078445,-275.3080341049279,-275.4080551890714,-275.5080762732149,-275.60809735735836,-275.7081184415018,-275.8081395256453,-275.9081606097888,-276.0081816939323,-276.10820277807574,-276.20822386221926,-276.3082449463627,-276.4082660305062,-276.50828711464965,-276.60830819879317,-276.70832928293663,-276.8083503670801,-276.90837145122356,-277.0083925353671,-277.10841361951054,-277.208434703654,-277.3084557877975,-277.408476871941,-277.50849795608445,-277.6085190402279,-277.70854012437144,-277.8085612085149,-277.90858229265837,-278.0086033768019,-278.10862446094535,-278.2086455450888,-278.3086666292323,-278.4086877133758,-278.50870879751926,-278.6087298816627,-278.70875096580625,-278.8087720499497,-278.9087931340932,-279.00881421823664,-279.10883530238016,-279.2088563865236,-279.3088774706671,-279.4088985548106,-279.50891963895407,-279.60894072309753,-279.708961807241,-279.8089828913845,-279.909003975528,-280.00902505967144,-280.10904614381496,-280.2090672279584,-280.3090883121019,-280.40910939624536,-280.5091304803889,-280.60915156453234,-280.7091726486758,-280.80919373281927,-280.9092148169628,-281.00923590110625,-281.1092569852497,-281.20927806939324,-281.3092991535367,-281.40932023768016,-281.5093413218236,-281.60936240596715,-281.7093834901106,-281.8094045742541,-281.9094256583976,-282.00944674254106,-282.1094678266845,-282.209488910828,-282.3095099949715,-282.40953107911497,-282.50955216325843,-282.60957324740195,-282.7095943315454,-282.8096154156889,-282.90963649983235,-283.00965758397587,-283.10967866811933,-283.2096997522628,-283.3097208364063,-283.4097419205498,-283.50976300469324,-283.6097840888367,-283.7098051729802,-283.8098262571237,-283.90984734126715,-284.0098684254107,-284.10988950955414,-284.2099105936976,-284.30993167784106,-284.4099527619846,-284.50997384612805,-284.6099949302715,-284.710016014415,-284.8100370985585,-284.91005818270196,-285.0100792668454,-285.11010035098894,-285.2101214351324,-285.31014251927587,-285.41016360341933,-285.51018468756286,-285.6102057717063,-285.7102268558498,-285.8102479399933,-285.91026902413677,-286.01029010828023,-286.1103111924237,-286.2103322765672,-286.3103533607107,-286.41037444485414,-286.51039552899766,-286.6104166131411,-286.7104376972846,-286.81045878142805,-286.9104798655716,-287.01050094971504,-287.1105220338585,-287.210543118002,-287.3105642021455,-287.41058528628895,-287.5106063704324,-287.61062745457593,-287.7106485387194,-287.81066962286286,-287.9106907070064,-288.01071179114984,-288.1107328752933,-288.2107539594368,-288.3107750435803,-288.41079612772376,-288.5108172118672,-288.61083829601074,-288.7108593801542,-288.81088046429767,-288.91090154844113,-289.01092263258465,-289.1109437167281,-289.2109648008716,-289.31098588501504,-289.41100696915856,-289.511028053302,-289.6110491374455,-289.711070221589,-289.8110913057325,-289.91111238987594,-290.0111334740194,-290.1111545581629,-290.2111756423064,-290.31119672644985,-290.41121781059337,-290.51123889473683,-290.6112599788803,-290.71128106302376,-290.8113021471673,-290.91132323131075,-291.0113443154542,-291.11136539959773,-291.2113864837412,-291.31140756788466,-291.4114286520281,-291.51144973617164,-291.6114708203151,-291.71149190445857,-291.8115129886021,-291.91153407274555,-292.011555156889,-292.1115762410325,-292.211597325176,-292.31161840931946,-292.4116394934629,-292.51166057760645,-292.6116816617499,-292.7117027458934,-292.81172383003684,-292.91174491418036,-293.0117659983238,-293.1117870824673,-293.21180816661075,-293.3118292507543,-293.41185033489774,-293.5118714190412)
rate=c(0.07536156184914106, 0.07536156184914106,0.07536156184914106,0.07536156184914106,0.07536156184914106,0.07536156184914106,0.07536156184914106,0.07536156184914106,0.07536156184914106,0.07536156184914106,0.07536156184914106,0.07536156184914106,0.07536156184914106,0.07536156184914106,0.07536156184914106,0.07536156184914106,0.07536156184914106,0.07536156184914106,0.07536156184914106,0.07536156184914106,0.07536156184914106,0.07535802392195012,0.07535661118708263,0.07535265788319817,0.07532646371000837,0.07530961284179236,0.07530961284179236,0.07530574883340013,0.07529700789841845,0.07528820514616597,0.07528488249268678,0.07528470074028257,0.07528437113625114,0.07528437113625114,0.07528437113625114,0.07528437113625114,0.0752758126826039,0.07527163083858486,0.07527163083858486,0.07527163083858486,0.07526259580846809,0.07526259580846809,0.07526259580846809,0.07525773755876325,0.07525773755876325,0.07525773755876325,0.07525112498731754,0.07524728969988045,0.07524493578152408,0.07524493578152408,0.07524493578152408,0.07524493578152408,0.07524493578152408,0.07524237073690501,0.07524237073690501,0.07524237073690501,0.07524237073690501,0.07524237073690501,0.07524237073690501,0.07524126716600624,0.07523950850160047,0.07523808977577623,0.07523701390298104,0.07523701390298104,0.07523808977577623,0.07523808977577623,0.07523808977577623,0.07523808977577623,0.07523808977577623,0.07523808977577623,0.07523808977577623,0.07523808977577623,0.07523950850160047,0.07523950850160047,0.07523950850160047,0.07523950850160047,0.07523808977577623,0.07523950850160047,0.07523950850160047,0.07523950850160047,0.07523950850160047,0.07523808977577623,0.07523635940962606,0.07523635940962606,0.07523436210388139,0.07523436210388139,0.07523436210388139,0.07523436210388139,0.07523436210388139,0.07523635940962606,0.07523635940962606,0.07523635940962606,0.07523635940962606,0.07523635940962606,0.07523635940962606,0.07523701390298104,0.07523808977577623,0.07523808977577623,0.07523808977577623,0.07523808977577623,0.07523808977577623,0.07523701390298104,0.07523701390298104,0.07523701390298104,0.07523701390298104,0.07523701390298104,0.07523701390298104,0.07523701390298104,0.07523635940962606,0.07523635940962606,0.07523635940962606,0.07523635940962606,0.07523635940962606,0.07523635940962606,0.07523635940962606,0.07523635940962606,0.07523635940962606,0.07523635940962606,0.07523635940962606,0.07523635940962606,0.07523635940962606,0.07523635940962606,0.07523635940962606,0.07523635940962606,0.07523635940962606,0.07523635940962606,0.07523635940962606,0.07523635940962606,0.07523635940962606,0.07523436210388139,0.07523436210388139,0.07523436210388139,0.07523436210388139,0.07523436210388139,0.07523436210388139,0.07523436210388139,0.07523436210388139,0.07523436210388139,0.07523436210388139,0.07523436210388139,0.07523436210388139,0.07523436210388139,0.07523436210388139,0.07523436210388139,0.07523436210388139,0.07523436210388139,0.07523436210388139,0.07523436210388139,0.07523436210388139,0.07523436210388139,0.07523436210388139,0.07523436210388139,0.07523436210388139,0.07523436210388139,0.07523436210388139,0.07523436210388139,0.07523436210388139,0.07523436210388139,0.07523436210388139,0.07523436210388139,0.07523436210388139,0.07523635940962606,0.07523635940962606,0.07523635940962606,0.07523635940962606,0.07523635940962606,0.07523635940962606,0.07523635940962606,0.07523635940962606,0.07523635940962606,0.07523701390298104,0.07523701390298104,0.07523808977577623,0.07523808977577623,0.07523808977577623,0.07523808977577623,0.07523808977577623,0.07523808977577623,0.07523808977577623,0.07523808977577623,0.07523701390298104,0.07523701390298104,0.07523701390298104,0.07523701390298104,0.07523701390298104,0.07523808977577623,0.07523808977577623,0.07523808977577623,0.07523808977577623,0.07523808977577623,0.07523808977577623,0.07523808977577623,0.07523808977577623,0.07523808977577623,0.07523808977577623,0.07523808977577623,0.07523808977577623,0.07523808977577623,0.07523808977577623,0.07523808977577623,0.07523808977577623,0.07523808977577623,0.07523808977577623,0.07523808977577623,0.07523808977577623,0.07523808977577623,0.07523950850160047,0.07523950850160047,0.07523950850160047,0.07523950850160047,0.07523950850160047,0.07523950850160047,0.07523950850160047,0.07523950850160047,0.07524126716600624,0.07524126716600624,0.07524126716600624,0.07524126716600624,0.07524126716600624,0.07524126716600624,0.07524126716600624,0.07524126716600624,0.07524126716600624,0.07524126716600624,0.07524237073690501,0.07524237073690501,0.07524237073690501,0.07524237073690501,0.07524237073690501,0.07524237073690501,0.07524237073690501,0.07524237073690501,0.07524237073690501,0.07524237073690501,0.07524237073690501,0.07524237073690501,0.07524307904821423,0.07524307904821423,0.07524307904821423,0.07524307904821423,0.07524307904821423,0.07524307904821423,0.07524307904821423,0.07524307904821423,0.07524307904821423,0.07524307904821423,0.07524307904821423,0.07524380766058864,0.07524380766058864,0.07524380766058864,0.07524380766058864,0.07524380766058864,0.07524380766058864,0.07524380766058864,0.07524493578152408,0.07524493578152408,0.07524493578152408,0.07524493578152408,0.07524493578152408,0.07524728969988045,0.07524728969988045,0.07524728969988045,0.07524728969988045,0.07524728969988045,0.07524728969988045,0.07525112498731754,0.07526259580846809,0.07526259580846809,0.07526259580846809,0.07526259580846809,0.07526259580846809,0.07526259580846809,0.07526259580846809,0.07526259580846809,0.07526259580846809,0.07526259580846809,0.07526667131727799,0.07526667131727799,0.07526667131727799,0.07527093788618033,0.07527365588092472,0.0752758126826039,0.0752758126826039,0.0752758126826039,0.0752758126826039,0.0752758126826039,0.0752758126826039,0.0752758126826039,0.0752758126826039,0.0752758126826039,0.07528437113625114,0.07528085694789141,0.07528085694789141,0.07528085694789141,0.07528437113625114,0.07528437113625114,0.07528437113625114,0.07528437113625114,0.07528437113625114,0.07528437113625114,0.07528437113625114,0.07528470074028257,0.07528820514616597,0.07529301699852675,0.07529301699852675,0.07529700789841845,0.07530235390103107,0.07530574883340013,0.07531749775833016,0.07533658752560307,0.07533658752560307,0.07533658752560307,0.07534240753331958,0.07534240753331958,0.07534240753331958,0.07534240753331958,0.07534240753331958,0.07534240753331958,0.07534240753331958,0.07534515484895504,0.07534515484895504,0.07534515484895504,0.07534515484895504,0.07534515484895504,0.07534515484895504,0.07534515484895504,0.07534515484895504,0.07534240753331958,0.07534240753331958,0.07534240753331958,0.07534240753331958,0.07533658752560307,0.07533658752560307,0.07533658752560307,0.07533031284978635,0.07533031284978635,0.07533031284978635,0.07533031284978635,0.07533031284978635,0.07533031284978635,0.07533031284978635,0.07533031284978635,0.07533031284978635,0.07533031284978635,0.07533031284978635,0.07533031284978635,0.0753288749461881,0.0753288749461881,0.0753288749461881,0.0753288749461881,0.0753288749461881,0.0753288749461881,0.0753288749461881,0.0753288749461881,0.0753288749461881,0.0753288749461881,0.0753288749461881,0.0753288749461881,0.0753288749461881,0.0753288749461881,0.0753288749461881,0.0753288749461881,0.0753288749461881,0.0753288749461881,0.07532646371000837,0.07532646371000837,0.07532646371000837,0.07532646371000837,0.07532646371000837,0.07532646371000837,0.07532646371000837,0.07532646371000837,0.07532646371000837,0.07532646371000837,0.07532646371000837,0.07532646371000837,0.07532646371000837,0.07532646371000837,0.07532646371000837,0.07531749775833016,0.07531749775833016,0.07531749775833016,0.07530961284179236,0.07530961284179236,0.07530961284179236,0.07530961284179236,0.07530961284179236,0.07530961284179236,0.07530961284179236,0.07530961284179236,0.07530961284179236,0.07530961284179236,0.07530961284179236,0.07531749775833016,0.07531749775833016,0.07531749775833016,0.07531749775833016,0.07531749775833016,0.07531749775833016,0.07531749775833016,0.07532646371000837,0.07532646371000837,0.07532646371000837,0.07532646371000837,0.07532646371000837,0.07532646371000837,0.07530961284179236,0.07530961284179236,0.0753072571468878,0.07530574883340013,0.07529301699852675,0.07528470074028257,0.07528437113625114,0.07528085694789141,0.07527365588092472,0.07527259653443225,0.07527259653443225,0.07527259653443225,0.07527259653443225,0.07527259653443225,0.07527259653443225,0.07527093788618033,0.07526667131727799,0.07526667131727799,0.07526259580846809,0.07526259580846809,0.07525773755876325,0.07525773755876325,0.07525773755876325,0.07525773755876325,0.07525112498731754,0.07525112498731754,0.07524728969988045,0.07524493578152408,0.07524493578152408,0.07524493578152408,0.07524380766058864,0.07524307904821423,0.07524307904821423,0.07524307904821423,0.07524307904821423,0.07524237073690501,0.07524237073690501,0.07524237073690501,0.07524237073690501,0.07524237073690501,0.07524237073690501,0.07524237073690501,0.07524237073690501,0.07524237073690501,0.07524237073690501,0.07524237073690501,0.07524307904821423,0.07524307904821423,0.07524307904821423,0.07524237073690501,0.07524237073690501,0.07524126716600624,0.07524126716600624,0.07523950850160047,0.07523950850160047,0.07523950850160047,0.07523950850160047,0.07523950850160047,0.07523950850160047,0.07523950850160047,0.07523950850160047,0.07523950850160047,0.07523950850160047,0.07523950850160047,0.07523950850160047,0.07523950850160047,0.07523950850160047,0.07523950850160047,0.07523950850160047,0.07523808977577623,0.07523808977577623,0.07523808977577623,0.07523808977577623,0.07523808977577623,0.07523808977577623,0.07523701390298104,0.07523701390298104,0.07523701390298104,0.07523701390298104,0.07523701390298104,0.07523701390298104,0.07523808977577623,0.07523808977577623,0.07523808977577623,0.07523808977577623,0.07523701390298104,0.07523701390298104,0.07523701390298104,0.07523701390298104,0.07523701390298104,0.07523701390298104,0.07523701390298104,0.07523701390298104,0.07523701390298104,0.07523701390298104,0.07523701390298104,0.07523701390298104,0.07523701390298104,0.07523701390298104,0.07523701390298104,0.07523635940962606,0.07523701390298104,0.07523701390298104,0.07523701390298104,0.07523701390298104,0.07523701390298104,0.07523701390298104,0.07523701390298104,0.07523701390298104,0.07523701390298104,0.07523701390298104,0.07523701390298104,0.07523701390298104,0.07523701390298104,0.07523701390298104,0.07523701390298104,0.07523635940962606,0.07523635940962606,0.07523635940962606,0.07523635940962606,0.07523635940962606,0.07523635940962606,0.07523701390298104,0.07523701390298104,0.07523701390298104,0.07523701390298104,0.07523701390298104,0.07523635940962606,0.07523635940962606,0.07523635940962606,0.07523635940962606,0.07523436210388139,0.07523436210388139,0.07523436210388139,0.07523436210388139,0.07523436210388139,0.07523436210388139,0.07523436210388139,0.07523436210388139,0.07523160978911947,0.07523160978911947,0.07523160978911947,0.07523160978911947,0.07523436210388139,0.07523436210388139,0.07523436210388139,0.07523436210388139,0.07523436210388139,0.07523160978911947,0.07523160978911947,0.07523160978911947,0.07523160978911947,0.07523160978911947,0.07522444376550821,0.07522444376550821,0.07522444376550821,0.07522444376550821,0.07522444376550821,0.07522444376550821,0.07522444376550821,0.07522444376550821,0.0752284943817442,0.0752284943817442,0.0752284943817442,0.0752284943817442,0.0752284943817442,0.0752284943817442,0.07522444376550821,0.0752191771861089,0.07520778117990835,0.07520778117990835,0.07520778117990835,0.07520778117990835,0.07520778117990835,0.07520778117990835,0.07520778117990835,0.07520275990030648,0.07520275990030648,0.0751979460971279,0.0751979460971279,0.0751979460971279,0.0751979460971279,0.0751979460971279,0.0751979460971279,0.0751979460971279,0.0751979460971279,0.0751979460971279,0.0751979460971279,0.07519624695856408,0.07519624695856408,0.07519624695856408,0.07519624695856408,0.07519624695856408,0.07519624695856408,0.07519374957304611,0.07519374957304611,0.07519374957304611,0.07519374957304611,0.07519129139963272,0.07519129139963272,0.07519129139963272,0.07519129139963272,0.07519129139963272,0.07518081908798023,0.07517889722708304,0.07517889722708304,0.07517066837592072,0.07517889722708304,0.07517889722708304,0.07517889722708304,0.07517889722708304,0.07517889722708304,0.07517066837592072,0.07516360626122977,0.0751604965407433,0.07515641254609973,0.07515419055662662,0.07515419055662662,0.07515419055662662,0.0751481995157822,0.07514386846602118,0.07514386846602118,0.07513709728455292,0.07512051492705038,0.07512051492705038,0.07512051492705038,0.07512051492705038,0.07511266616634338,0.07511266616634338,0.07509946453539293,0.07509731663662583,0.07509399140285239,0.07509399140285239,0.07509399140285239,0.07509399140285239,0.07509399140285239,0.0750844658132177,0.07507718289600526,0.07506649005776694,0.07505998862632282,0.07505998862632282,0.07505776580330416,0.07504553437378417,0.07504178123129127,0.07503844025690613,0.07503789641041483,0.0750339662079201,0.0750193749104133,0.075012137237901,0.07500579176447156,0.0749887181792835,0.07497568055938328,0.07497070638615984,0.07496279832107257,0.07495347346260615,0.07492690360555554,0.0749211636879194,0.07488996484737465,0.07488477928122439,0.07486766749413286,0.07486568640119882,0.07486317161649711,0.0748402087657038,0.07483250287668439,0.07482220795805358,0.07481840675779317,0.07481080768899644,0.07480393982098682,0.07479059793891224,0.07475725634277913,0.07471619999364541,0.07470965794093215,0.07467764189974817,0.07465769876891228,0.07461717254671033,0.07459350845943624,0.07452831009575309,0.07450353600282614,0.07442641790138517,0.0743103969525602,0.0741691947368326,0.07392725802831965,0.07368084762024271,0.07334034623882564,0.07286886544782695,0.0725063392144682,0.0721948202835564,0.07185993509584006,0.07150764873075893,0.07124615168658674,0.07085806690697256,0.07057802770498169,0.07022785090364697,0.06987542168642821,0.06954694686411172,0.06926884685157181,0.0689887844614599,0.06858875427599075,0.0682698729402374,0.06795476472733888,0.06764363906168641,0.06731208748109876,0.06697844139086707,0.06668450190697171,0.06646161913747115,0.06622494078264982,0.06599744170212214,0.06579352115094814,0.06555407599736202,0.06532618961661815,0.06516935800460205,0.0649763918232282,0.06484169455591024,0.0647020217509945,0.06447494341262841,0.0643060360214272,0.06413618648330001,0.06393843664200606,0.06384257096126147,0.06369110909462541,0.06359526748363831,0.06340821100721963,0.06325764474716342,0.06311409334739615,0.0629644143377419,0.06285843902863611,0.06281391277195096,0.06270228896398283,0.06264276175683722,0.06259012016318236,0.06252757399098176,0.062418226027781354,0.06233858584528795,0.062305863566371564,0.06226414580197926,0.06220815140319056,0.06215699493410652,0.06202385683724261,0.06196070070710561,0.061931902991281054,0.06184635264639605,0.06181460469140773,0.061765625590874666,0.061728468996549775,0.061694219732516924,0.06167764015621064,0.06164368465320695,0.061590351805281,0.061564615401168185,0.061526154207653665,0.06149218144367824,0.06147499185280311,0.06143927036984437,0.06141677939054242,0.061408835254911774,0.06139105627064216,0.06133895334711918,0.06132590347000984,0.06130060716081115,0.06127975405505133,0.06126083545250616,0.06122997918210721,0.06121765584622475,0.0612033423433752,0.06120045276047641,0.06120045276047641,0.061198099083548514,0.06117023001433253,0.0611534045065178,0.06112857376480975,0.061117633259154876,0.061113607983034106,0.06110628397042006,0.06110628397042006,0.061100312987147576,0.061095078463138164,0.061058452447956435,0.06105503078222009,0.061043181770633045,0.06102299656693095,0.06102172223065306,0.06102172223065306,0.061019124662182345,0.06101526387583116,0.061000540920673876,0.06099118912058667,0.06097600367025065,0.060972929414045696,0.060968748255707764,0.06095719643123759,0.06095233273390292,0.06095233273390292,0.06094747869339508,0.06094244467537707,0.06093033318870817,0.06089583850410646,0.06089583850410646,0.06089583850410646,0.06089583850410646,0.060887378160762715,0.06087891833689088,0.06087891833689088,0.06087891833689088,0.06087891833689088,0.06087891833689088,0.06087333090922001,0.06087333090922001,0.06086605898276154,0.06086605898276154,0.06086605898276154,0.06086139356078593,0.06085880815584587,0.06085880815584587,0.06085880815584587,0.06085880815584587,0.06084871446722617,0.06084871446722617,0.06084871446722617,0.06084871446722617,0.06084871446722617,0.06084871446722617,0.06084871446722617,0.06084871446722617,0.06084871446722617,0.06084871446722617,0.06084871446722617,0.06084871446722617,0.06084871446722617,0.06084871446722617,0.06084871446722617,0.06084871446722617,0.06084871446722617,0.06084871446722617,0.06084871446722617,0.06084871446722617,0.06084871446722617,0.06084871446722617,0.060841010599920406,0.060841010599920406,0.060841010599920406,0.06083627855647365,0.06083627855647365,0.06083627855647365,0.06083627855647365,0.06083627855647365,0.06083627855647365,0.06083627855647365,0.06083627855647365,0.06083627855647365,0.06083627855647365,0.06083627855647365,0.06083627855647365,0.06083627855647365,0.06083627855647365,0.06083627855647365,0.06083627855647365,0.06083627855647365,0.06083627855647365,0.06083627855647365,0.06083627855647365,0.06083627855647365,0.06083627855647365,0.06083627855647365,0.06083627855647365,0.06083627855647365,0.06082900389116375,0.06082900389116375,0.06082900389116375,0.06082900389116375,0.06083627855647365,0.06083627855647365,0.06083627855647365,0.06083627855647365,0.06083627855647365,0.060841010599920406,0.060841010599920406,0.06084871446722617,0.06084871446722617,0.06085880815584587,0.06086139356078593,0.06086139356078593,0.06086139356078593,0.06086139356078593,0.06086139356078593)
minHPD=c(0.052661788169867475, 0.052661788169867475,0.052661788169867475,0.052661788169867475,0.052661788169867475,0.052661788169867475,0.052661788169867475,0.052661788169867475,0.052661788169867475,0.052661788169867475,0.052661788169867475,0.052661788169867475,0.052661788169867475,0.052661788169867475,0.052661788169867475,0.052661788169867475,0.052661788169867475,0.052661788169867475,0.052661788169867475,0.052661788169867475,0.052661788169867475,0.05214006068937269,0.052661788169867475,0.052661788169867475,0.052661788169867475,0.052661788169867475,0.05270748857436043,0.052661788169867475,0.05270748857436043,0.05272466746818428,0.05268583642957218,0.05270748857436043,0.051055098395452046,0.050928233034714575,0.050928233034714575,0.050928233034714575,0.05073931482825821,0.051055098395452046,0.051055098395452046,0.05099552997906819,0.050928233034714575,0.050928233034714575,0.050928233034714575,0.051055098395452046,0.051055098395452046,0.051055098395452046,0.051055098395452046,0.0510612717715863,0.05117107002216465,0.05119018673546329,0.05119018673546329,0.05119018673546329,0.05119018673546329,0.05154186504336758,0.05154186504336758,0.051561597909358936,0.051561597909358936,0.051561597909358936,0.051561597909358936,0.051421396067140204,0.051421396067140204,0.051421396067140204,0.051421396067140204,0.051421396067140204,0.051421396067140204,0.051421396067140204,0.051421396067140204,0.051430375532041786,0.05154186504336758,0.05154186504336758,0.05154186504336758,0.05154186504336758,0.051561597909358936,0.051561597909358936,0.051561597909358936,0.051561597909358936,0.05159378095736987,0.05159378095736987,0.05159378095736987,0.05159378095736987,0.05159378095736987,0.05159378095736987,0.05168220904719091,0.05168220904719091,0.05168220904719091,0.05168220904719091,0.05168220904719091,0.05168220904719091,0.05168220904719091,0.05168220904719091,0.05168220904719091,0.05168220904719091,0.05168220904719091,0.05168220904719091,0.05168220904719091,0.05168220904719091,0.05168220904719091,0.05168220904719091,0.05168220904719091,0.05168220904719091,0.05168220904719091,0.05168220904719091,0.05168220904719091,0.05168220904719091,0.05168220904719091,0.05168220904719091,0.05168220904719091,0.05168220904719091,0.05171903388659931,0.05171903388659931,0.05171903388659931,0.05171903388659931,0.05171903388659931,0.05171903388659931,0.05171903388659931,0.05171903388659931,0.05171903388659931,0.05171903388659931,0.05171903388659931,0.05171903388659931,0.05171903388659931,0.05171903388659931,0.05171903388659931,0.05171903388659931,0.05171903388659931,0.05171903388659931,0.05171903388659931,0.05171903388659931,0.05171903388659931,0.05171903388659931,0.05171903388659931,0.05171903388659931,0.05171903388659931,0.05171903388659931,0.05171903388659931,0.05171903388659931,0.05171903388659931,0.05171903388659931,0.05171903388659931,0.05171903388659931,0.05171903388659931,0.05171903388659931,0.05171903388659931,0.05171903388659931,0.05171903388659931,0.05171903388659931,0.05171903388659931,0.05171903388659931,0.05171903388659931,0.05171903388659931,0.05171903388659931,0.05171903388659931,0.05171903388659931,0.05171903388659931,0.05171903388659931,0.05171903388659931,0.05171903388659931,0.05171903388659931,0.05171903388659931,0.05171903388659931,0.05171903388659931,0.05171903388659931,0.05171903388659931,0.05171903388659931,0.05171903388659931,0.05171903388659931,0.05171903388659931,0.05171903388659931,0.05171903388659931,0.05171903388659931,0.05171903388659931,0.05171903388659931,0.05171903388659931,0.05171903388659931,0.05171903388659931,0.05171903388659931,0.05171903388659931,0.05171903388659931,0.05171903388659931,0.05171903388659931,0.05171903388659931,0.05171903388659931,0.05171903388659931,0.05171903388659931,0.05171903388659931,0.05175956270547801,0.05175956270547801,0.05175956270547801,0.05175956270547801,0.05175956270547801,0.05175956270547801,0.05175956270547801,0.05175956270547801,0.05179785138007268,0.05179785138007268,0.05179785138007268,0.05179785138007268,0.05179785138007268,0.05179785138007268,0.05179785138007268,0.05179785138007268,0.05179785138007268,0.05179785138007268,0.05179785138007268,0.05179785138007268,0.05179785138007268,0.05179785138007268,0.05179785138007268,0.05179785138007268,0.05179785138007268,0.05179785138007268,0.05179785138007268,0.05179785138007268,0.05179785138007268,0.05179785138007268,0.05179785138007268,0.05179785138007268,0.05179785138007268,0.05179785138007268,0.05179785138007268,0.05179785138007268,0.05179785138007268,0.05179785138007268,0.05179785138007268,0.05180415342191676,0.05180415342191676,0.05180415342191676,0.05180415342191676,0.05180415342191676,0.05180415342191676,0.05180415342191676,0.05180415342191676,0.05180415342191676,0.05180415342191676,0.05180415342191676,0.05180415342191676,0.05179785138007268,0.05179785138007268,0.05179785138007268,0.05179785138007268,0.05179785138007268,0.05179785138007268,0.05179785138007268,0.05180415342191676,0.05180415342191676,0.05180415342191676,0.05180415342191676,0.05180415342191676,0.05180415342191676,0.05180415342191676,0.05180415342191676,0.05180415342191676,0.05180415342191676,0.05180415342191676,0.05180415342191676,0.05180415342191676,0.05180415342191676,0.05180415342191676,0.05180415342191676,0.05179785138007268,0.05179785138007268,0.05179785138007268,0.05179785138007268,0.05179785138007268,0.05179785138007268,0.05180415342191676,0.05179785138007268,0.05179785138007268,0.05179785138007268,0.05179785138007268,0.05179785138007268,0.05179785138007268,0.05179785138007268,0.05179785138007268,0.05179785138007268,0.05179785138007268,0.05179785138007268,0.05179785138007268,0.05179785138007268,0.05179785138007268,0.05179785138007268,0.05179785138007268,0.05179785138007268,0.05179785138007268,0.05179785138007268,0.05179785138007268,0.05179785138007268,0.05179785138007268,0.05179785138007268,0.05179785138007268,0.05179785138007268,0.05179785138007268,0.05179785138007268,0.05179785138007268,0.05179785138007268,0.05179785138007268,0.05179785138007268,0.05179785138007268,0.05179785138007268,0.05179785138007268,0.05179785138007268,0.05179785138007268,0.05175956270547801,0.05175956270547801,0.05175956270547801,0.05175956270547801,0.05179785138007268,0.05179785138007268,0.05171903388659931,0.05171903388659931,0.05171903388659931,0.05171903388659931,0.05171903388659931,0.05171903388659931,0.05171903388659931,0.05171903388659931,0.05171903388659931,0.05171903388659931,0.05171903388659931,0.05168220904719091,0.05168220904719091,0.05168220904719091,0.05168220904719091,0.05168220904719091,0.05168220904719091,0.05168220904719091,0.05168220904719091,0.05168220904719091,0.05168220904719091,0.05168220904719091,0.05168220904719091,0.05168220904719091,0.05168220904719091,0.05168220904719091,0.05171903388659931,0.05171903388659931,0.05171903388659931,0.05171903388659931,0.05171903388659931,0.05171903388659931,0.05171903388659931,0.05171903388659931,0.05171903388659931,0.05171903388659931,0.05171903388659931,0.05171903388659931,0.05171903388659931,0.05171903388659931,0.05171903388659931,0.05171903388659931,0.05171903388659931,0.05171903388659931,0.05171903388659931,0.05171903388659931,0.05171903388659931,0.05171903388659931,0.05171903388659931,0.05171903388659931,0.05171903388659931,0.05171903388659931,0.05171903388659931,0.05171903388659931,0.05171903388659931,0.05171903388659931,0.05171903388659931,0.05171903388659931,0.05171903388659931,0.05171903388659931,0.05171903388659931,0.05171903388659931,0.05171903388659931,0.05171903388659931,0.05168220904719091,0.05168220904719091,0.05168220904719091,0.05168220904719091,0.05168220904719091,0.05168220904719091,0.05168220904719091,0.05168220904719091,0.05168220904719091,0.05168220904719091,0.05168220904719091,0.05168220904719091,0.05168220904719091,0.05168220904719091,0.05168220904719091,0.05168220904719091,0.05168220904719091,0.05168220904719091,0.05168220904719091,0.05168220904719091,0.05168220904719091,0.051631456666091986,0.051631456666091986,0.051631456666091986,0.051631456666091986,0.051631456666091986,0.051631456666091986,0.051631456666091986,0.051631456666091986,0.051631456666091986,0.051631456666091986,0.051631456666091986,0.051631456666091986,0.051631456666091986,0.05168220904719091,0.05168220904719091,0.051631456666091986,0.05168220904719091,0.05168220904719091,0.05168220904719091,0.05168220904719091,0.05171903388659931,0.05175956270547801,0.05175956270547801,0.05175956270547801,0.05175956270547801,0.05175956270547801,0.05175956270547801,0.05175956270547801,0.05179785138007268,0.05179785138007268,0.05179785138007268,0.05179785138007268,0.05179785138007268,0.05179785138007268,0.05179785138007268,0.05179785138007268,0.05179785138007268,0.05179785138007268,0.05179785138007268,0.05179785138007268,0.05179785138007268,0.05179785138007268,0.05179785138007268,0.05179785138007268,0.05179785138007268,0.05179785138007268,0.05179785138007268,0.05179785138007268,0.05179785138007268,0.05179785138007268,0.05179785138007268,0.05179785138007268,0.05179785138007268,0.05179785138007268,0.05179785138007268,0.05179785138007268,0.05179785138007268,0.05179785138007268,0.05179785138007268,0.05179785138007268,0.05179785138007268,0.05179785138007268,0.05179785138007268,0.05179785138007268,0.05179785138007268,0.05179785138007268,0.05179785138007268,0.05179785138007268,0.05179785138007268,0.05179785138007268,0.05179785138007268,0.05179785138007268,0.05179785138007268,0.05179785138007268,0.05179785138007268,0.05179785138007268,0.05179785138007268,0.05179785138007268,0.05179785138007268,0.05179785138007268,0.05179785138007268,0.05179785138007268,0.05179785138007268,0.05179785138007268,0.05179785138007268,0.05179785138007268,0.05179785138007268,0.05179785138007268,0.05179785138007268,0.05179785138007268,0.05179785138007268,0.05179785138007268,0.05179785138007268,0.05179785138007268,0.05175956270547801,0.05175956270547801,0.05175956270547801,0.05175956270547801,0.05175956270547801,0.05175956270547801,0.05175956270547801,0.05175956270547801,0.05175956270547801,0.05175956270547801,0.05171903388659931,0.05171903388659931,0.05171903388659931,0.05171903388659931,0.05171903388659931,0.05171903388659931,0.05171903388659931,0.05171903388659931,0.05171903388659931,0.05175956270547801,0.05175956270547801,0.05175956270547801,0.05175956270547801,0.05175956270547801,0.05175956270547801,0.05175956270547801,0.05175956270547801,0.05175956270547801,0.05175956270547801,0.05175956270547801,0.05175956270547801,0.05175956270547801,0.05175956270547801,0.05175956270547801,0.05175956270547801,0.05175956270547801,0.05175956270547801,0.05175956270547801,0.05175956270547801,0.05175956270547801,0.05175956270547801,0.05175956270547801,0.05175956270547801,0.05175956270547801,0.05175956270547801,0.05171903388659931,0.05171903388659931,0.05168220904719091,0.05168220904719091,0.05168220904719091,0.05168220904719091,0.05168220904719091,0.05168220904719091,0.05168220904719091,0.05168220904719091,0.051631456666091986,0.051631456666091986,0.051631456666091986,0.051631456666091986,0.051631456666091986,0.051631456666091986,0.051561597909358936,0.05154186504336758,0.05154186504336758,0.05154186504336758,0.05154186504336758,0.05154186504336758,0.05154186504336758,0.05154186504336758,0.05154186504336758,0.05154186504336758,0.05154186504336758,0.05154186504336758,0.05154186504336758,0.05154186504336758,0.05154186504336758,0.051561597909358936,0.051561597909358936,0.051561597909358936,0.051561597909358936,0.051561597909358936,0.051561597909358936,0.051561597909358936,0.051561597909358936,0.051561597909358936,0.051561597909358936,0.051561597909358936,0.051561597909358936,0.051430375532041786,0.051430375532041786,0.051430375532041786,0.051430375532041786,0.051430375532041786,0.051430375532041786,0.051430375532041786,0.051430375532041786,0.051421396067140204,0.051421396067140204,0.051421396067140204,0.051421396067140204,0.051421396067140204,0.051421396067140204,0.051421396067140204,0.051421396067140204,0.05154186504336758,0.05154186504336758,0.05154186504336758,0.051314092824346784,0.051314092824346784,0.051314092824346784,0.051314092824346784,0.05154186504336758,0.05154186504336758,0.05154186504336758,0.05154186504336758,0.05154186504336758,0.05154186504336758,0.051314092824346784,0.051314092824346784,0.051314092824346784,0.051314092824346784,0.05154186504336758,0.05122597818420346,0.051206442930200866,0.051206442930200866,0.05119018673546329,0.05117107002216465,0.05117107002216465,0.05117107002216465,0.05117107002216465,0.05117107002216465,0.05117107002216465,0.051055098395452046,0.051055098395452046,0.0510612717715863,0.0510612717715863,0.0510612717715863,0.0510612717715863,0.051055098395452046,0.051055098395452046,0.051055098395452046,0.05099552997906819,0.050928233034714575,0.050928233034714575,0.050928233034714575,0.050928233034714575,0.051055098395452046,0.05099552997906819,0.051055098395452046,0.051055098395452046,0.05073931482825821,0.05073931482825821,0.05073931482825821,0.05073931482825821,0.050928233034714575,0.05272466746818428,0.05270567980872159,0.05270567980872159,0.05268583642957218,0.05268583642957218,0.052661788169867475,0.05270567980872159,0.052661788169867475,0.052661788169867475,0.052661788169867475,0.05154186504336758,0.051055098395452046,0.05099552997906819,0.051055098395452046,0.051055098395452046,0.05119018673546329,0.05117107002216465,0.051055098395452046,0.051830995926961686,0.05171903388659931,0.05179785138007268,0.05154186504336758,0.05154186504336758,0.05119018673546329,0.05117107002216465,0.05122597818420346,0.051055098395452046,0.051055098395452046,0.05099552997906819,0.050928233034714575,0.050928233034714575,0.051055098395452046,0.05154186504336758,0.05117107002216465,0.051055098395452046,0.051055098395452046,0.05074491281526379,0.05073931482825821,0.05034845148138633,0.05047477830394453,0.05009635689655329,0.05007047195964069,0.05009635689655329,0.05040970921251847,0.04938570285793694,0.04825444714611731,0.04715893680456758,0.04209195651780719,0.03190725582796453,0.02550527757427457,0.023220805506391835,0.02264088617996013,0.018428337959456424,0.01695745851706882,0.016283950593836517,0.015306929597780695,0.015275809466194197,0.015275809466194197,0.01446254305593312,0.014498637602609844,0.011369713573927897,0.011049665293758773,0.011356998703581372,0.011014749830888734,0.011356998703581372,0.011356998703581372,0.009312772673051356,0.009286520071218808,0.009335170399792697,0.009775329848516479,0.009063427711057406,0.009286520071218808,0.009286520071218808,0.009286520071218808,0.009312772673051356,0.009453351232923072,0.009706618888510685,0.009324521239743977,0.009312772673051356,0.009387155594745844,0.009271599891561906,0.008231186527694032,0.008517299627378322,0.008464091573422943,0.008350564041263258,0.009312772673051356,0.008823948770433422,0.009286520071218808,0.009324521239743977,0.009312772673051356,0.009312772673051356,0.008271951274712683,0.009169327581807486,0.008523041920627743,0.009312772673051356,0.008935293947216944,0.00919148213479554,0.009271599891561906,0.009332853647813662,0.009286520071218808,0.009332853647813662,0.008823948770433422,0.008916415204949289,0.00919148213479554,0.009169327581807486,0.00919148213479554,0.009312772673051356,0.009378457867000855,0.009271599891561906,0.009271599891561906,0.009378457867000855,0.009271599891561906,0.009324521239743977,0.009378457867000855,0.009409853170956122,0.009387155594745844,0.009387155594745844,0.009312772673051356,0.009312772673051356,0.009324521239743977,0.009387155594745844,0.009312772673051356,0.009324521239743977,0.009169327581807486,0.00919148213479554,0.00919148213479554,0.00919148213479554,0.009271599891561906,0.009244992072656628,0.00919148213479554,0.00919148213479554,0.00919148213479554,0.00919148213479554,0.00919148213479554,0.00919148213479554,0.00919148213479554,0.00919148213479554,0.00919148213479554,0.00919148213479554,0.00919148213479554,0.009244992072656628,0.009244992072656628,0.009271599891561906,0.009169327581807486,0.00919148213479554,0.00919148213479554,0.009324521239743977,0.009324521239743977,0.009169327581807486,0.00919148213479554,0.00919148213479554,0.00919148213479554,0.00919148213479554,0.009169327581807486,0.009169327581807486,0.009169327581807486,0.009169327581807486,0.00919148213479554,0.00919148213479554,0.00919148213479554,0.00919148213479554,0.00919148213479554,0.00919148213479554,0.00919148213479554,0.00919148213479554,0.00919148213479554,0.00919148213479554,0.00919148213479554,0.00919148213479554,0.00919148213479554,0.00919148213479554,0.00919148213479554,0.00919148213479554,0.00919148213479554,0.00919148213479554,0.00919148213479554,0.00919148213479554,0.00919148213479554,0.00919148213479554,0.00919148213479554,0.00919148213479554,0.00919148213479554,0.00919148213479554,0.00919148213479554,0.00919148213479554,0.00919148213479554,0.00919148213479554,0.00919148213479554,0.00919148213479554,0.00919148213479554,0.00919148213479554,0.00919148213479554,0.00919148213479554,0.00919148213479554,0.00919148213479554,0.00919148213479554,0.00919148213479554,0.00919148213479554,0.00919148213479554,0.00919148213479554,0.00919148213479554,0.00919148213479554,0.00919148213479554,0.00919148213479554,0.009169327581807486,0.009169327581807486,0.009169327581807486,0.009169327581807486,0.009169327581807486,0.009169327581807486,0.009169327581807486,0.009169327581807486,0.009169327581807486,0.009169327581807486,0.00919148213479554,0.00919148213479554,0.00919148213479554,0.00919148213479554,0.00919148213479554,0.00919148213479554,0.00919148213479554,0.00919148213479554,0.00919148213479554,0.00919148213479554,0.00919148213479554,0.00919148213479554,0.00919148213479554,0.00919148213479554,0.00919148213479554,0.00919148213479554,0.00919148213479554,0.00919148213479554,0.00919148213479554,0.00919148213479554,0.00919148213479554,0.00919148213479554,0.00919148213479554,0.00919148213479554,0.00919148213479554,0.00919148213479554,0.00919148213479554,0.00919148213479554,0.00919148213479554,0.00919148213479554,0.00919148213479554,0.00919148213479554,0.00919148213479554,0.00919148213479554)
maxHPD=c(0.11344223285729312, 0.11344223285729312,0.11344223285729312,0.11344223285729312,0.11344223285729312,0.11344223285729312,0.11344223285729312,0.11344223285729312,0.11344223285729312,0.11344223285729312,0.11344223285729312,0.11344223285729312,0.11344223285729312,0.11344223285729312,0.11344223285729312,0.11344223285729312,0.11344223285729312,0.11344223285729312,0.11344223285729312,0.11344223285729312,0.11344223285729312,0.11286748750597934,0.11335297308125442,0.11334765192933727,0.11303732916485894,0.11298720779325672,0.11300533564222982,0.11284993213460576,0.11286748750597934,0.11284993213460576,0.11280671005104576,0.11280671005104576,0.11109077919646122,0.11092270026030418,0.11092270026030418,0.11092270026030418,0.11065347116737424,0.1109162489024177,0.1109162489024177,0.11083933457515453,0.11065347116737424,0.11067307996607696,0.11065347116737424,0.11067307996607696,0.11067307996607696,0.11065347116737424,0.11062550386173574,0.11062550386173574,0.11067307996607696,0.11065347116737424,0.11065347116737424,0.11065347116737424,0.11065347116737424,0.11092270026030418,0.11092270026030418,0.11092270026030418,0.11092270026030418,0.11092270026030418,0.11092270026030418,0.11067307996607696,0.11065347116737424,0.11065347116737424,0.11065347116737424,0.11065347116737424,0.11065347116737424,0.11065347116737424,0.11065347116737424,0.11065347116737424,0.11067307996607696,0.11067307996607696,0.11067307996607696,0.11067307996607696,0.11067307996607696,0.11067307996607696,0.11065347116737424,0.11065347116737424,0.11067307996607696,0.11067307996607696,0.11067307996607696,0.11067307996607696,0.11067307996607696,0.11067307996607696,0.11067307996607696,0.11067307996607696,0.11067307996607696,0.11067307996607696,0.11067307996607696,0.11067307996607696,0.11067307996607696,0.11067307996607696,0.11067307996607696,0.11067307996607696,0.11067307996607696,0.11067307996607696,0.11067307996607696,0.11067307996607696,0.11067307996607696,0.11067307996607696,0.11067307996607696,0.11067307996607696,0.11067307996607696,0.11065347116737424,0.11065347116737424,0.11065347116737424,0.11065347116737424,0.11065347116737424,0.11065347116737424,0.11065347116737424,0.11065347116737424,0.11065347116737424,0.11065347116737424,0.11065347116737424,0.11065347116737424,0.11065347116737424,0.11065347116737424,0.11065347116737424,0.11065347116737424,0.11065347116737424,0.11065347116737424,0.11065347116737424,0.11065347116737424,0.11065347116737424,0.11065347116737424,0.11065347116737424,0.11065347116737424,0.11065347116737424,0.11065347116737424,0.11065347116737424,0.11065347116737424,0.11067307996607696,0.11067307996607696,0.11065347116737424,0.11065347116737424,0.11065347116737424,0.11065347116737424,0.11065347116737424,0.11065347116737424,0.11065347116737424,0.11065347116737424,0.11065347116737424,0.11065347116737424,0.11065347116737424,0.11065347116737424,0.11065347116737424,0.11065347116737424,0.11065347116737424,0.11065347116737424,0.11065347116737424,0.11065347116737424,0.11065347116737424,0.11065347116737424,0.11065347116737424,0.11065347116737424,0.11065347116737424,0.11065347116737424,0.11065347116737424,0.11065347116737424,0.11065347116737424,0.11065347116737424,0.11065347116737424,0.11065347116737424,0.11065347116737424,0.11065347116737424,0.11065347116737424,0.11065347116737424,0.11065347116737424,0.11065347116737424,0.11067307996607696,0.11067307996607696,0.11067307996607696,0.11067307996607696,0.11067307996607696,0.11067307996607696,0.11067307996607696,0.11067307996607696,0.11067307996607696,0.11067307996607696,0.11067307996607696,0.11067307996607696,0.11065347116737424,0.11065347116737424,0.11065347116737424,0.11065347116737424,0.11065347116737424,0.11065347116737424,0.11067307996607696,0.11067307996607696,0.11067307996607696,0.11067307996607696,0.11067307996607696,0.11067307996607696,0.11067307996607696,0.11067307996607696,0.11067307996607696,0.11067307996607696,0.11067307996607696,0.11067307996607696,0.11067307996607696,0.11067307996607696,0.11067307996607696,0.11067307996607696,0.11067307996607696,0.11067307996607696,0.11067307996607696,0.11067307996607696,0.11067307996607696,0.11065347116737424,0.11065347116737424,0.11065347116737424,0.11065347116737424,0.11065347116737424,0.11065347116737424,0.11065347116737424,0.11065347116737424,0.11065347116737424,0.11065347116737424,0.11065347116737424,0.11065347116737424,0.11065347116737424,0.11065347116737424,0.11065347116737424,0.11065347116737424,0.11065347116737424,0.11065347116737424,0.11065347116737424,0.11065347116737424,0.11065347116737424,0.11065347116737424,0.11065347116737424,0.11065347116737424,0.11065347116737424,0.11065347116737424,0.11065347116737424,0.11065347116737424,0.11065347116737424,0.11065347116737424,0.11065347116737424,0.11065347116737424,0.11065347116737424,0.11065347116737424,0.11065347116737424,0.11065347116737424,0.11065347116737424,0.11065347116737424,0.11065347116737424,0.11065347116737424,0.11065347116737424,0.11065347116737424,0.11065347116737424,0.11065347116737424,0.11065347116737424,0.11065347116737424,0.11065347116737424,0.11065347116737424,0.11065347116737424,0.11065347116737424,0.11065347116737424,0.11065347116737424,0.11065347116737424,0.11065347116737424,0.11065347116737424,0.11065347116737424,0.11065347116737424,0.11065347116737424,0.11065347116737424,0.11065347116737424,0.11065347116737424,0.11065347116737424,0.11065347116737424,0.11065347116737424,0.11065347116737424,0.11065347116737424,0.11065347116737424,0.11065347116737424,0.11065347116737424,0.11065347116737424,0.11065347116737424,0.11065347116737424,0.11067307996607696,0.11067307996607696,0.11067307996607696,0.11065347116737424,0.11065347116737424,0.11065347116737424,0.11065347116737424,0.11065347116737424,0.11065347116737424,0.11065347116737424,0.11065347116737424,0.11065347116737424,0.11067307996607696,0.11067307996607696,0.11067307996607696,0.11067307996607696,0.11067307996607696,0.11067307996607696,0.11067307996607696,0.11067307996607696,0.11067307996607696,0.11067307996607696,0.11067307996607696,0.11065347116737424,0.11067307996607696,0.11067307996607696,0.11067307996607696,0.11067307996607696,0.11067307996607696,0.11067307996607696,0.11065347116737424,0.11067307996607696,0.11067307996607696,0.11067307996607696,0.11067307996607696,0.11067307996607696,0.11067307996607696,0.11067307996607696,0.11067307996607696,0.11067307996607696,0.11067307996607696,0.11065347116737424,0.11065347116737424,0.11065347116737424,0.11065347116737424,0.11065347116737424,0.11065347116737424,0.11065347116737424,0.11065347116737424,0.11065347116737424,0.11065347116737424,0.11065347116737424,0.11065347116737424,0.11065347116737424,0.11065347116737424,0.11065347116737424,0.11067307996607696,0.11067307996607696,0.11067307996607696,0.11067307996607696,0.11067307996607696,0.11067307996607696,0.11067307996607696,0.11067307996607696,0.11067307996607696,0.11067307996607696,0.11067307996607696,0.11067307996607696,0.11067307996607696,0.11067307996607696,0.11067307996607696,0.11067307996607696,0.11067307996607696,0.11067307996607696,0.11067307996607696,0.11067307996607696,0.11067307996607696,0.11067307996607696,0.11067307996607696,0.11067307996607696,0.11067307996607696,0.11067307996607696,0.11067307996607696,0.11067307996607696,0.11067307996607696,0.11067307996607696,0.11067307996607696,0.11067307996607696,0.11067307996607696,0.11067307996607696,0.11067307996607696,0.11067307996607696,0.11067307996607696,0.11067307996607696,0.11065347116737424,0.11065347116737424,0.11065347116737424,0.11065347116737424,0.11065347116737424,0.11065347116737424,0.11065347116737424,0.11065347116737424,0.11065347116737424,0.11065347116737424,0.11065347116737424,0.11065347116737424,0.11065347116737424,0.11065347116737424,0.11065347116737424,0.11065347116737424,0.11067307996607696,0.11067307996607696,0.11067307996607696,0.11067307996607696,0.11067307996607696,0.11067307996607696,0.11067307996607696,0.11067307996607696,0.11067307996607696,0.11067307996607696,0.11067307996607696,0.11067307996607696,0.11067307996607696,0.11067307996607696,0.11067307996607696,0.11067307996607696,0.11067307996607696,0.11067307996607696,0.11067307996607696,0.11067307996607696,0.11067307996607696,0.11067307996607696,0.11067307996607696,0.11065347116737424,0.11065347116737424,0.11067307996607696,0.11067307996607696,0.11067307996607696,0.11067307996607696,0.11067307996607696,0.11067307996607696,0.11067307996607696,0.11067307996607696,0.11067307996607696,0.11065347116737424,0.11065347116737424,0.11065347116737424,0.11065347116737424,0.11065347116737424,0.11065347116737424,0.11065347116737424,0.11065347116737424,0.11065347116737424,0.11065347116737424,0.11065347116737424,0.11067307996607696,0.11067307996607696,0.11067307996607696,0.11067307996607696,0.11065347116737424,0.11065347116737424,0.11065347116737424,0.11065347116737424,0.11065347116737424,0.11065347116737424,0.11065347116737424,0.11065347116737424,0.11065347116737424,0.11065347116737424,0.11065347116737424,0.11065347116737424,0.11065347116737424,0.11065347116737424,0.11065347116737424,0.11065347116737424,0.11065347116737424,0.11065347116737424,0.11067307996607696,0.11067307996607696,0.11065347116737424,0.11065347116737424,0.11067307996607696,0.11067307996607696,0.11067307996607696,0.11067307996607696,0.11067307996607696,0.11067307996607696,0.11067307996607696,0.11067307996607696,0.11067307996607696,0.11067307996607696,0.11067307996607696,0.11067307996607696,0.11067307996607696,0.11067307996607696,0.11067307996607696,0.11067307996607696,0.11067307996607696,0.11067307996607696,0.11067307996607696,0.11067307996607696,0.11067307996607696,0.11067307996607696,0.11067307996607696,0.11067307996607696,0.11067307996607696,0.11067307996607696,0.11067307996607696,0.11067307996607696,0.11067307996607696,0.11067307996607696,0.11067307996607696,0.11067307996607696,0.11067307996607696,0.11067307996607696,0.11067307996607696,0.11067307996607696,0.11067307996607696,0.11067307996607696,0.11065347116737424,0.11065347116737424,0.11065347116737424,0.11065347116737424,0.11065347116737424,0.11065347116737424,0.11065347116737424,0.11065347116737424,0.11065347116737424,0.11067307996607696,0.11067307996607696,0.11067307996607696,0.11067307996607696,0.11067307996607696,0.11067307996607696,0.11067307996607696,0.11067307996607696,0.11067307996607696,0.11067307996607696,0.11067307996607696,0.11067307996607696,0.11067307996607696,0.11067307996607696,0.11067307996607696,0.11067307996607696,0.11067307996607696,0.11067307996607696,0.11067307996607696,0.11067307996607696,0.11067307996607696,0.11067307996607696,0.11067307996607696,0.11067307996607696,0.11067307996607696,0.11067307996607696,0.11065347116737424,0.11065347116737424,0.11065347116737424,0.11065347116737424,0.11065347116737424,0.11065347116737424,0.11065347116737424,0.11065347116737424,0.11065347116737424,0.11067307996607696,0.11067307996607696,0.11067307996607696,0.11067307996607696,0.11067307996607696,0.11067307996607696,0.11067307996607696,0.11065347116737424,0.11067307996607696,0.11067307996607696,0.11067307996607696,0.11067307996607696,0.11067307996607696,0.11067307996607696,0.11067307996607696,0.11067307996607696,0.11067307996607696,0.11067307996607696,0.11067307996607696,0.11067307996607696,0.11067307996607696,0.11067307996607696,0.11067307996607696,0.11067307996607696,0.11067307996607696,0.11067307996607696,0.11067307996607696,0.11067307996607696,0.11067307996607696,0.11067307996607696,0.11065347116737424,0.11065347116737424,0.11067307996607696,0.11067307996607696,0.11065347116737424,0.11065347116737424,0.11065347116737424,0.11065347116737424,0.11065347116737424,0.11065347116737424,0.11065347116737424,0.11065347116737424,0.11065347116737424,0.11065347116737424,0.11065347116737424,0.11067307996607696,0.11067307996607696,0.11067307996607696,0.11067307996607696,0.11067307996607696,0.11083933457515453,0.11083933457515453,0.11083933457515453,0.11065347116737424,0.11065347116737424,0.11065347116737424,0.11065347116737424,0.11083933457515453,0.11083933457515453,0.11083933457515453,0.11083933457515453,0.11083933457515453,0.11083933457515453,0.11065347116737424,0.11065347116737424,0.11067307996607696,0.11067307996607696,0.11092270026030418,0.11065347116737424,0.11065347116737424,0.11065347116737424,0.11065347116737424,0.11065347116737424,0.11065347116737424,0.11065347116737424,0.11065347116737424,0.11065347116737424,0.11067307996607696,0.1105924112694739,0.1105924112694739,0.11062550386173574,0.11065347116737424,0.11065347116737424,0.11065347116737424,0.11067307996607696,0.11067307996607696,0.11067307996607696,0.11067307996607696,0.11065347116737424,0.11065347116737424,0.11065347116737424,0.11065347116737424,0.11083933457515453,0.11083933457515453,0.1109162489024177,0.1109162489024177,0.11065347116737424,0.11067307996607696,0.11067307996607696,0.11067307996607696,0.11092270026030418,0.11284993213460576,0.11284582807358895,0.11286748750597934,0.11286748750597934,0.11286748750597934,0.11284993213460576,0.11300533564222982,0.11297158629582578,0.11298720779325672,0.11310414831111974,0.11203342634209763,0.11166222933325902,0.1116799025597855,0.11177247933418948,0.11179601944737802,0.11203342634209763,0.11203342634209763,0.11196670265400264,0.11284993213460576,0.11284993213460576,0.11303732916485894,0.11297158629582578,0.11303732916485894,0.11286748750597934,0.11286748750597934,0.11298720779325672,0.11286748750597934,0.11297158629582578,0.11303732916485894,0.11298720779325672,0.11300533564222982,0.1132201967103436,0.11389875266562267,0.11370135716955453,0.11376044403717168,0.11384149565287047,0.11378584173894184,0.11396632136946273,0.11378584173894184,0.11404759534160737,0.11404759534160737,0.11434903397235811,0.11513781692032675,0.11648558923779295,0.11750187074327362,0.11888868106116729,0.12208933904253079,0.1237446498553916,0.11867196503567447,0.1143750058258018,0.11284993213460576,0.11313491976250643,0.10991657304432685,0.10876932501659685,0.10830647601016134,0.10722279753204615,0.10741852337591186,0.10722279753204615,0.10634198884978573,0.10624804696202665,0.10262920286767045,0.10170065380041401,0.10129456023850175,0.09993934293854774,0.09986309337123932,0.09954027065961009,0.09708619845759921,0.09616698245913455,0.09580653324388613,0.09580653324388613,0.09427380605300881,0.09393959635400843,0.09339791135231133,0.09286926553034273,0.09245703742235177,0.0921771258435688,0.0921701361387449,0.09135772859971299,0.09095816906157533,0.09074581813933753,0.09034148437088153,0.08859246317379309,0.08859246317379309,0.08818034989271889,0.087746520351441,0.08819017733229607,0.08746232840883705,0.08746232840883705,0.08732727062275845,0.08708721586677766,0.0870160426634294,0.08580733524772648,0.08653020438485334,0.08580733524772648,0.08647763083071015,0.08580733524772648,0.08587358748284887,0.08580733524772648,0.08580733524772648,0.08567288583220278,0.08566461815151376,0.08499177972507509,0.08494296076124842,0.08519350659873896,0.08499177972507509,0.08494211733170173,0.08494296076124842,0.08494296076124842,0.084817614312044,0.08480098075920683,0.08480098075920683,0.08463578072928461,0.08463578072928461,0.08460360257839268,0.08465253770378103,0.08460360257839268,0.08460360257839268,0.08449503189565455,0.08449503189565455,0.08449503189565455,0.08459529913594013,0.08449503189565455,0.08449503189565455,0.08426863461493315,0.08426342640134245,0.08425177996013139,0.08425177996013139,0.08426863461493315,0.08426863461493315,0.08422093960476464,0.08423268663500395,0.08425177996013139,0.08425177996013139,0.08423268663500395,0.08423268663500395,0.08422093960476464,0.08422093960476464,0.08422093960476464,0.08422093960476464,0.08422093960476464,0.08426863461493315,0.08426863461493315,0.08426863461493315,0.08414638386447222,0.08414638386447222,0.08414638386447222,0.08426863461493315,0.08426863461493315,0.08409079083591237,0.08409079083591237,0.08407730440977187,0.08407730440977187,0.08407730440977187,0.08401137734287235,0.08401137734287235,0.08401137734287235,0.08401137734287235,0.08401137734287235,0.0840098323589673,0.0840098323589673,0.0840098323589673,0.0840098323589673,0.0840098323589673,0.0840098323589673,0.0840098323589673,0.0840098323589673,0.0840098323589673,0.0840098323589673,0.0840098323589673,0.08401137734287235,0.08401137734287235,0.08401137734287235,0.08401137734287235,0.08401137734287235,0.0840098323589673,0.0840098323589673,0.0840098323589673,0.0840098323589673,0.0840098323589673,0.0840098323589673,0.0840098323589673,0.0840098323589673,0.0840098323589673,0.0840098323589673,0.0840098323589673,0.0840098323589673,0.0840098323589673,0.0840098323589673,0.0840098323589673,0.0840098323589673,0.0840098323589673,0.0840098323589673,0.0840098323589673,0.0840098323589673,0.0840098323589673,0.0840098323589673,0.0840098323589673,0.0840098323589673,0.0840098323589673,0.0840098323589673,0.0840098323589673,0.0840098323589673,0.0840098323589673,0.0840098323589673,0.08396986941270802,0.08396986941270802,0.08396986941270802,0.08396986941270802,0.08396986941270802,0.08396986941270802,0.08396986941270802,0.08396986941270802,0.08396986941270802,0.08396986941270802,0.0840098323589673,0.0840098323589673,0.0840098323589673,0.0840098323589673,0.0840098323589673,0.0840098323589673,0.0840098323589673,0.0840098323589673,0.0840098323589673,0.0840098323589673,0.0840098323589673,0.0840098323589673,0.0840098323589673,0.0840098323589673,0.0840098323589673,0.0840098323589673,0.0840098323589673,0.0840098323589673,0.0840098323589673,0.0840098323589673,0.0840098323589673,0.0840098323589673,0.0840098323589673,0.0840098323589673,0.0840098323589673,0.0840098323589673,0.08401137734287235,0.08401137734287235,0.08401137734287235,0.08401137734287235,0.08401137734287235,0.08401137734287235,0.08401137734287235,0.08401137734287235)
#time=time[4:length(time)]
#rate=rate[4:length(rate)]
#minHPD=minHPD[4:length(minHPD)]
#maxHPD=maxHPD[4:length(maxHPD)]

plot(c(seq(-290,0,by=1),0),rep(2,length(c(seq(290,0,by=-1),0))), xlab="", ylab="Rates (events/Myr/lineage)", xlim=c(-270,-230), ylim=c(0,0.15), type="l", col="white",lwd="1",las="1",cex.axis="1",cex.main="1",cex.lab="1",bty="n", main="C", axes=F)
rect(-323.2,-0.02,-298.9,300, col="white", border=NA)
rect(-298.9,-0.02,-272.95,300, col="whitesmoke", border=NA)
rect(-272.95,-0.02,-259.1,300, col="white", border=NA)
rect(-259.1,-0.02,-251.9,300, col="whitesmoke", border=NA)
rect(-251.9,-0.02,-247.2,300, col="white", border=NA)
rect(-247.2,-0.02,-237,300, col="whitesmoke", border=NA)
rect(-237,-0.02,-201.3,300, col="white", border=NA)
rect(-201.3,-0.02,-174.1,300, col="whitesmoke", border=NA)
rect(-174.1,-0.02,-163.5,300, col="white", border=NA)
rect(-163.5,-0.02,-145,300, col="whitesmoke", border=NA)
rect(-145,-0.02,-100.5,300, col="white", border=NA)
rect(-100.5,-0.02,-66,300, col="whitesmoke", border=NA)
rect(-66,-0.02,-56,300, col="white", border=NA)
rect(-56,-0.02,-33.9,300, col="whitesmoke", border=NA)
rect(-33.9,-0.02,-23.03,300, col="white", border=NA)
rect(-23.03,-0.02,-5.33,300, col="whitesmoke", border=NA)
rect(-5.33,-0.02,-2.58,300, col="white", border=NA)
rect(-2.58,-0.02,0,300, col="whitesmoke", border=NA)

rect(-261.28,-3,-259.51,300, col=alpha('#ffaf03',0.2), border=NA)
rect(-234.5,-3,-232,300, col=alpha('#ffaf03',0.2), border=NA)
abline(v=c(-251.902),col="red",lty="dashed",lwd="2")
axis(side=1, seq(-280, -220, by=10), col="black",col.axis="black",las=1)
axis(side=2, seq(0, 0.15, by=0.05), col="black",col.axis="black",las=2)

legend("topleft", bty="n", c("Extinction rate"),lwd="3",col=c("#e34a33"), cex=1)
lines(time,time,type = 'n')
polygon(c(time, rev(time)), c(maxHPD, rev(minHPD)), col = alpha('#e34a33',0.3), border = NA)
lines(time,rate, col = '#e34a33', lwd=2)

add_geochrono(0, -0.15)


# Frequency of shift in extinction rate
mids=c(-0.049215291750503015, -0.14764587525150905,-0.24607645875251508,-0.34450704225352113,-0.4429376257545271,-0.5413682092555332,-0.6397987927565393,-0.7382293762575453,-0.8366599597585512,-0.9350905432595573,-1.0335211267605633,-1.1319517102615693,-1.2303822937625752,-1.3288128772635814,-1.4272434607645874,-1.5256740442655934,-1.6241046277665994,-1.7225352112676053,-1.8209657947686115,-1.9193963782696175,-2.0178269617706235,-2.1162575452716297,-2.2146881287726354,-2.3131187122736416,-2.411549295774648,-2.5099798792756536,-2.6084104627766598,-2.706841046277666,-2.8052716297786717,-2.903702213279678,-3.0021327967806837,-3.10056338028169,-3.198993963782696,-3.297424547283702,-3.395855130784708,-3.4942857142857138,-3.59271629778672,-3.691146881287726,-3.789577464788732,-3.888008048289738,-3.986438631790744,-4.08486921529175,-4.183299798792756,-4.2817303822937625,-4.380160965794769,-4.478591549295774,-4.57702213279678,-4.675452716297786,-4.773883299798793,-4.872313883299799,-4.970744466800804,-5.06917505030181,-5.1676056338028165,-5.266036217303823,-5.364466800804829,-5.462897384305835,-5.56132796780684,-5.6597585513078466,-5.758189134808853,-5.856619718309859,-5.955050301810865,-6.0534808853118705,-6.151911468812877,-6.250342052313883,-6.348772635814889,-6.447203219315895,-6.5456338028169005,-6.644064386317907,-6.742494969818913,-6.840925553319919,-6.939356136820925,-7.037786720321931,-7.136217303822937,-7.234647887323943,-7.333078470824949,-7.431509054325955,-7.529939637826962,-7.628370221327967,-7.726800804828973,-7.825231388329979,-7.9236619718309855,-8.02209255533199,-8.120523138832997,-8.218953722334003,-8.31738430583501,-8.415814889336016,-8.514245472837022,-8.612676056338028,-8.711106639839034,-8.80953722334004,-8.907967806841045,-9.006398390342051,-9.104828973843057,-9.203259557344063,-9.30169014084507,-9.400120724346076,-9.498551307847082,-9.596981891348088,-9.695412474849094,-9.7938430583501,-9.892273641851107,-9.990704225352111,-10.089134808853117,-10.187565392354124,-10.28599597585513,-10.384426559356136,-10.482857142857142,-10.581287726358148,-10.679718309859155,-10.77814889336016,-10.876579476861167,-10.975010060362173,-11.073440643863178,-11.171871227364184,-11.27030181086519,-11.368732394366196,-11.467162977867202,-11.565593561368209,-11.664024144869215,-11.762454728370221,-11.860885311871227,-11.959315895372233,-12.057746478873238,-12.156177062374244,-12.25460764587525,-12.353038229376256,-12.451468812877263,-12.549899396378269,-12.648329979879275,-12.746760563380281,-12.845191146881287,-12.943621730382294,-13.0420523138833,-13.140482897384304,-13.23891348088531,-13.337344064386317,-13.435774647887323,-13.534205231388329,-13.632635814889335,-13.731066398390341,-13.829496981891348,-13.927927565392354,-14.02635814889336,-14.124788732394364,-14.22321931589537,-14.321649899396377,-14.420080482897383,-14.51851106639839,-14.616941649899395,-14.715372233400402,-14.813802816901408,-14.912233400402414,-15.01066398390342,-15.109094567404426,-15.20752515090543,-15.305955734406437,-15.404386317907443,-15.50281690140845,-15.601247484909456,-15.699678068410462,-15.798108651911468,-15.896539235412474,-15.994969818913479,-16.093400402414485,-16.19183098591549,-16.290261569416497,-16.388692152917503,-16.48712273641851,-16.585553319919516,-16.683983903420522,-16.782414486921528,-16.880845070422534,-16.97927565392354,-17.077706237424547,-17.176136820925553,-17.27456740442656,-17.372997987927565,-17.47142857142857,-17.569859154929578,-17.668289738430584,-17.76672032193159,-17.865150905432593,-17.9635814889336,-18.062012072434605,-18.16044265593561,-18.258873239436618,-18.357303822937624,-18.45573440643863,-18.554164989939636,-18.652595573440642,-18.75102615694165,-18.849456740442655,-18.94788732394366,-19.046317907444667,-19.144748490945673,-19.24317907444668,-19.341609657947686,-19.440040241448692,-19.538470824949698,-19.636901408450704,-19.73533199195171,-19.833762575452717,-19.93219315895372,-20.030623742454726,-20.12905432595573,-20.227484909456738,-20.325915492957744,-20.42434607645875,-20.522776659959757,-20.621207243460763,-20.71963782696177,-20.818068410462775,-20.91649899396378,-21.014929577464788,-21.113360160965794,-21.2117907444668,-21.310221327967806,-21.408651911468812,-21.50708249496982,-21.605513078470825,-21.70394366197183,-21.802374245472837,-21.900804828973843,-21.99923541247485,-22.097665995975852,-22.19609657947686,-22.294527162977865,-22.39295774647887,-22.491388329979877,-22.589818913480883,-22.68824949698189,-22.786680080482896,-22.8851106639839,-22.983541247484908,-23.081971830985914,-23.18040241448692,-23.278832997987926,-23.377263581488933,-23.47569416498994,-23.574124748490945,-23.67255533199195,-23.770985915492957,-23.869416498993964,-23.96784708249497,-24.066277665995976,-24.16470824949698,-24.263138832997985,-24.36156941649899,-24.459999999999997,-24.558430583501003,-24.65686116700201,-24.755291750503016,-24.853722334004022,-24.95215291750503,-25.050583501006034,-25.14901408450704,-25.247444668008047,-25.345875251509053,-25.44430583501006,-25.542736418511065,-25.64116700201207,-25.739597585513078,-25.838028169014084,-25.93645875251509,-26.034889336016096,-26.133319919517103,-26.231750503018105,-26.33018108651911,-26.428611670020118,-26.527042253521124,-26.62547283702213,-26.723903420523136,-26.822334004024142,-26.92076458752515,-27.019195171026155,-27.11762575452716,-27.216056338028167,-27.314486921529173,-27.41291750503018,-27.511348088531186,-27.609778672032192,-27.7082092555332,-27.806639839034204,-27.90507042253521,-28.003501006036217,-28.101931589537223,-28.20036217303823,-28.298792756539232,-28.397223340040238,-28.495653923541244,-28.59408450704225,-28.692515090543257,-28.790945674044263,-28.88937625754527,-28.987806841046275,-29.08623742454728,-29.184668008048288,-29.283098591549294,-29.3815291750503,-29.479959758551306,-29.578390342052312,-29.67682092555332,-29.775251509054325,-29.87368209255533,-29.972112676056337,-30.070543259557343,-30.16897384305835,-30.267404426559356,-30.365835010060362,-30.464265593561365,-30.56269617706237,-30.661126760563377,-30.759557344064383,-30.85798792756539,-30.956418511066396,-31.054849094567402,-31.153279678068408,-31.251710261569414,-31.35014084507042,-31.448571428571427,-31.547002012072433,-31.64543259557344,-31.743863179074445,-31.84229376257545,-31.940724346076458,-32.039154929577464,-32.13758551307847,-32.236016096579476,-32.33444668008048,-32.43287726358149,-32.531307847082495,-32.6297384305835,-32.72816901408451,-32.82659959758551,-32.92503018108652,-33.023460764587526,-33.12189134808853,-33.22032193158954,-33.318752515090544,-33.41718309859155,-33.51561368209256,-33.61404426559356,-33.71247484909457,-33.810905432595575,-33.90933601609658,-34.00776659959759,-34.106197183098594,-34.2046277665996,-34.303058350100606,-34.40148893360161,-34.49991951710262,-34.598350100603625,-34.69678068410463,-34.79521126760564,-34.89364185110664,-34.99207243460765,-35.090503018108656,-35.18893360160966,-35.28736418511067,-35.385794768611674,-35.48422535211268,-35.58265593561369,-35.681086519114686,-35.77951710261569,-35.8779476861167,-35.976378269617705,-36.07480885311871,-36.17323943661972,-36.27167002012072,-36.37010060362173,-36.468531187122736,-36.56696177062374,-36.66539235412475,-36.763822937625754,-36.86225352112676,-36.96068410462777,-37.05911468812877,-37.15754527162978,-37.255975855130785,-37.35440643863179,-37.4528370221328,-37.551267605633804,-37.64969818913481,-37.748128772635816,-37.84655935613682,-37.94498993963783,-38.043420523138835,-38.14185110663984,-38.24028169014085,-38.33871227364185,-38.43714285714286,-38.535573440643866,-38.63400402414487,-38.73243460764588,-38.830865191146884,-38.92929577464789,-39.0277263581489,-39.1261569416499,-39.22458752515091,-39.323018108651915,-39.42144869215292,-39.51987927565393,-39.618309859154934,-39.71674044265594,-39.815171026156946,-39.913601609657945,-40.01203219315895,-40.11046277665996,-40.208893360160964,-40.30732394366197,-40.405754527162976,-40.50418511066398,-40.60261569416499,-40.701046277665995,-40.799476861167,-40.89790744466801,-40.99633802816901,-41.09476861167002,-41.193199195171026,-41.29162977867203,-41.39006036217304,-41.488490945674044,-41.58692152917505,-41.68535211267606,-41.78378269617706,-41.88221327967807,-41.980643863179075,-42.07907444668008,-42.17750503018109,-42.275935613682094,-42.3743661971831,-42.47279678068411,-42.57122736418511,-42.66965794768612,-42.768088531187125,-42.86651911468813,-42.96494969818914,-43.063380281690144,-43.16181086519115,-43.260241448692156,-43.35867203219316,-43.45710261569417,-43.555533199195175,-43.65396378269618,-43.75239436619719,-43.85082494969819,-43.9492555331992,-44.047686116700206,-44.146116700201205,-44.24454728370221,-44.34297786720322,-44.44140845070422,-44.53983903420523,-44.638269617706236,-44.73670020120724,-44.83513078470825,-44.933561368209254,-45.03199195171026,-45.13042253521127,-45.22885311871227,-45.32728370221328,-45.425714285714285,-45.52414486921529,-45.6225754527163,-45.721006036217304,-45.81943661971831,-45.917867203219316,-46.01629778672032,-46.11472837022133,-46.213158953722335,-46.31158953722334,-46.41002012072435,-46.50845070422535,-46.60688128772636,-46.705311871227366,-46.80374245472837,-46.90217303822938,-47.000603621730384,-47.09903420523139,-47.1974647887324,-47.2958953722334,-47.39432595573441,-47.492756539235415,-47.59118712273642,-47.68961770623743,-47.788048289738434,-47.88647887323944,-47.984909456740446,-48.08334004024145,-48.18177062374246,-48.28020120724346,-48.378631790744464,-48.47706237424547,-48.57549295774648,-48.67392354124748,-48.77235412474849,-48.870784708249495,-48.9692152917505,-49.06764587525151,-49.166076458752514,-49.26450704225352,-49.362937625754526,-49.46136820925553,-49.55979879275654,-49.658229376257545,-49.75665995975855,-49.85509054325956,-49.95352112676056,-50.05195171026157,-50.150382293762576,-50.24881287726358,-50.34724346076459,-50.445674044265594,-50.5441046277666,-50.64253521126761,-50.74096579476861,-50.83939637826962,-50.937826961770625,-51.03625754527163,-51.13468812877264,-51.233118712273644,-51.33154929577465,-51.429979879275656,-51.52841046277666,-51.62684104627767,-51.725271629778675,-51.82370221327968,-51.92213279678069,-52.02056338028169,-52.1189939637827,-52.217424547283706,-52.31585513078471,-52.41428571428572,-52.51271629778672,-52.61114688128772,-52.70957746478873,-52.808008048289736,-52.90643863179074,-53.00486921529175,-53.103299798792754,-53.20173038229376,-53.30016096579477,-53.39859154929577,-53.49702213279678,-53.595452716297785,-53.69388329979879,-53.7923138832998,-53.890744466800804,-53.98917505030181,-54.087605633802816,-54.18603621730382,-54.28446680080483,-54.382897384305835,-54.48132796780684,-54.57975855130785,-54.678189134808854,-54.77661971830986,-54.875050301810866,-54.97348088531187,-55.07191146881288,-55.170342052313885,-55.26877263581489,-55.3672032193159,-55.4656338028169,-55.56406438631791,-55.662494969818916,-55.76092555331992,-55.85935613682093,-55.957786720321934,-56.05621730382294,-56.15464788732395,-56.25307847082495,-56.35150905432596,-56.449939637826965,-56.54837022132797,-56.64680080482897,-56.74523138832998,-56.84366197183098,-56.94209255533199,-57.040523138832995,-57.138953722334,-57.23738430583501,-57.335814889336014,-57.43424547283702,-57.532676056338026,-57.63110663983903,-57.72953722334004,-57.827967806841045,-57.92639839034205,-58.02482897384306,-58.12325955734406,-58.22169014084507,-58.320120724346076,-58.41855130784708,-58.51698189134809,-58.615412474849094,-58.7138430583501,-58.81227364185111,-58.91070422535211,-59.00913480885312,-59.107565392354125,-59.20599597585513,-59.30442655935614,-59.402857142857144,-59.50128772635815,-59.599718309859156,-59.69814889336016,-59.79657947686117,-59.895010060362175,-59.99344064386318,-60.09187122736419,-60.19030181086519,-60.2887323943662,-60.387162977867206,-60.48559356136821,-60.58402414486922,-60.682454728370224,-60.78088531187123,-60.87931589537223,-60.977746478873236,-61.07617706237424,-61.17460764587525,-61.273038229376255,-61.37146881287726,-61.46989939637827,-61.56832997987927,-61.66676056338028,-61.765191146881286,-61.86362173038229,-61.9620523138833,-62.060482897384304,-62.15891348088531,-62.25734406438632,-62.35577464788732,-62.45420523138833,-62.552635814889335,-62.65106639839034,-62.74949698189135,-62.847927565392354,-62.94635814889336,-63.044788732394366,-63.14321931589537,-63.24164989939638,-63.340080482897385,-63.43851106639839,-63.5369416498994,-63.6353722334004,-63.73380281690141,-63.832233400402416,-63.93066398390342,-64.02909456740443,-64.12752515090543,-64.22595573440644,-64.32438631790744,-64.42281690140845,-64.52124748490945,-64.61967806841047,-64.71810865191146,-64.81653923541248,-64.91496981891348,-65.01340040241449,-65.11183098591549,-65.2102615694165,-65.3086921529175,-65.40712273641851,-65.50555331991951,-65.60398390342053,-65.70241448692153,-65.80084507042254,-65.89927565392354,-65.99770623742455,-66.09613682092555,-66.19456740442656,-66.29299798792756,-66.39142857142858,-66.48985915492958,-66.58828973843059,-66.68672032193159,-66.7851509054326,-66.8835814889336,-66.98201207243461,-67.08044265593561,-67.17887323943661,-67.27730382293763,-67.37573440643862,-67.47416498993964,-67.57259557344064,-67.67102615694165,-67.76945674044265,-67.86788732394366,-67.96631790744466,-68.06474849094568,-68.16317907444667,-68.26160965794769,-68.36004024144869,-68.4584708249497,-68.5569014084507,-68.65533199195171,-68.75376257545271,-68.85219315895372,-68.95062374245472,-69.04905432595574,-69.14748490945674,-69.24591549295775,-69.34434607645875,-69.44277665995976,-69.54120724346076,-69.63963782696177,-69.73806841046277,-69.83649899396379,-69.93492957746479,-70.0333601609658,-70.1317907444668,-70.23022132796781,-70.32865191146881,-70.42708249496982,-70.52551307847082,-70.62394366197184,-70.72237424547284,-70.82080482897385,-70.91923541247485,-71.01766599597586,-71.11609657947686,-71.21452716297787,-71.31295774647887,-71.41138832997987,-71.50981891348088,-71.60824949698188,-71.7066800804829,-71.8051106639839,-71.90354124748491,-72.00197183098591,-72.10040241448692,-72.19883299798792,-72.29726358148893,-72.39569416498993,-72.49412474849095,-72.59255533199195,-72.69098591549296,-72.78941649899396,-72.88784708249497,-72.98627766599597,-73.08470824949698,-73.18313883299798,-73.281569416499,-73.38,-73.47843058350101,-73.57686116700201,-73.67529175050302,-73.77372233400402,-73.87215291750503,-73.97058350100603,-74.06901408450705,-74.16744466800805,-74.26587525150906,-74.36430583501006,-74.46273641851107,-74.56116700201207,-74.65959758551308,-74.75802816901408,-74.8564587525151,-74.9548893360161,-75.05331991951711,-75.1517505030181,-75.25018108651912,-75.34861167002012,-75.44704225352113,-75.54547283702213,-75.64390342052313,-75.74233400402414,-75.84076458752514,-75.93919517102616,-76.03762575452716,-76.13605633802817,-76.23448692152917,-76.33291750503018,-76.43134808853118,-76.5297786720322,-76.62820925553319,-76.7266398390342,-76.8250704225352,-76.92350100603622,-77.02193158953722,-77.12036217303823,-77.21879275653923,-77.31722334004024,-77.41565392354124,-77.51408450704226,-77.61251509054325,-77.71094567404427,-77.80937625754527,-77.90780684104628,-78.00623742454728,-78.1046680080483,-78.20309859154929,-78.3015291750503,-78.3999597585513,-78.49839034205232,-78.59682092555332,-78.69525150905433,-78.79368209255533,-78.89211267605634,-78.99054325955734,-79.08897384305835,-79.18740442655935,-79.28583501006037,-79.38426559356137,-79.48269617706238,-79.58112676056338,-79.67955734406439,-79.77798792756539,-79.87641851106639,-79.9748490945674,-80.0732796780684,-80.17171026156942,-80.27014084507042,-80.36857142857143,-80.46700201207243,-80.56543259557344,-80.66386317907444,-80.76229376257545,-80.86072434607645,-80.95915492957747,-81.05758551307846,-81.15601609657948,-81.25444668008048,-81.35287726358149,-81.45130784708249,-81.5497384305835,-81.6481690140845,-81.74659959758552,-81.84503018108651,-81.94346076458753,-82.04189134808853,-82.14032193158954,-82.23875251509054,-82.33718309859155,-82.43561368209255,-82.53404426559356,-82.63247484909456,-82.73090543259558,-82.82933601609658,-82.92776659959759,-83.02619718309859,-83.1246277665996,-83.2230583501006,-83.32148893360161,-83.41991951710261,-83.51835010060363,-83.61678068410463,-83.71521126760564,-83.81364185110664,-83.91207243460765,-84.01050301810865,-84.10893360160965,-84.20736418511066,-84.30579476861166,-84.40422535211268,-84.50265593561367,-84.60108651911469,-84.69951710261569,-84.7979476861167,-84.8963782696177,-84.99480885311871,-85.09323943661971,-85.19167002012072,-85.29010060362172,-85.38853118712274,-85.48696177062374,-85.58539235412475,-85.68382293762575,-85.78225352112676,-85.88068410462776,-85.97911468812877,-86.07754527162977,-86.17597585513079,-86.27440643863179,-86.3728370221328,-86.4712676056338,-86.56969818913481,-86.66812877263581,-86.76655935613682,-86.86498993963782,-86.96342052313884,-87.06185110663984,-87.16028169014085,-87.25871227364185,-87.35714285714286,-87.45557344064386,-87.55400402414487,-87.65243460764587,-87.75086519114689,-87.84929577464789,-87.9477263581489,-88.0461569416499,-88.14458752515091,-88.24301810865191,-88.34144869215291,-88.43987927565392,-88.53830985915492,-88.63674044265593,-88.73517102615693,-88.83360160965795,-88.93203219315895,-89.03046277665996,-89.12889336016096,-89.22732394366197,-89.32575452716297,-89.42418511066398,-89.52261569416498,-89.621046277666,-89.719476861167,-89.81790744466801,-89.91633802816901,-90.01476861167002,-90.11319919517102,-90.21162977867203,-90.31006036217303,-90.40849094567405,-90.50692152917505,-90.60535211267606,-90.70378269617706,-90.80221327967807,-90.90064386317907,-90.99907444668008,-91.09750503018108,-91.1959356136821,-91.2943661971831,-91.39279678068411,-91.49122736418511,-91.58965794768612,-91.68808853118712,-91.78651911468813,-91.88494969818913,-91.98338028169015,-92.08181086519114,-92.18024144869216,-92.27867203219316,-92.37710261569416,-92.47553319919517,-92.57396378269617,-92.67239436619718,-92.77082494969818,-92.8692555331992,-92.9676861167002,-93.0661167002012,-93.1645472837022,-93.26297786720322,-93.36140845070422,-93.45983903420523,-93.55826961770623,-93.65670020120724,-93.75513078470824,-93.85356136820926,-93.95199195171026,-94.05042253521127,-94.14885311871227,-94.24728370221328,-94.34571428571428,-94.4441448692153,-94.54257545271629,-94.6410060362173,-94.7394366197183,-94.83786720321932,-94.93629778672032,-95.03472837022133,-95.13315895372233,-95.23158953722334,-95.33002012072434,-95.42845070422536,-95.52688128772635,-95.62531187122737,-95.72374245472837,-95.82217303822938,-95.92060362173038,-96.01903420523139,-96.11746478873239,-96.2158953722334,-96.3143259557344,-96.41275653923542,-96.51118712273642,-96.60961770623742,-96.70804828973843,-96.80647887323943,-96.90490945674044,-97.00334004024144,-97.10177062374245,-97.20020120724345,-97.29863179074447,-97.39706237424546,-97.49549295774648,-97.59392354124748,-97.69235412474849,-97.79078470824949,-97.8892152917505,-97.9876458752515,-98.08607645875252,-98.18450704225351,-98.28293762575453,-98.38136820925553,-98.47979879275654,-98.57822937625754,-98.67665995975855,-98.77509054325955,-98.87352112676056,-98.97195171026156,-99.07038229376258,-99.16881287726358,-99.26724346076459,-99.36567404426559,-99.4641046277666,-99.5625352112676,-99.66096579476861,-99.75939637826961,-99.85782696177063,-99.95625754527163,-100.05468812877264,-100.15311871227364,-100.25154929577465,-100.34997987927565,-100.44841046277666,-100.54684104627766,-100.64527162977868,-100.74370221327968,-100.84213279678067,-100.94056338028169,-101.03899396378269,-101.1374245472837,-101.2358551307847,-101.33428571428571,-101.43271629778671,-101.53114688128773,-101.62957746478872,-101.72800804828974,-101.82643863179074,-101.92486921529175,-102.02329979879275,-102.12173038229376,-102.22016096579476,-102.31859154929577,-102.41702213279677,-102.51545271629779,-102.61388329979879,-102.7123138832998,-102.8107444668008,-102.90917505030181,-103.00760563380281,-103.10603621730382,-103.20446680080482,-103.30289738430584,-103.40132796780684,-103.49975855130785,-103.59818913480885,-103.69661971830986,-103.79505030181086,-103.89348088531187,-103.99191146881287,-104.09034205231389,-104.18877263581489,-104.2872032193159,-104.3856338028169,-104.48406438631791,-104.58249496981891,-104.68092555331992,-104.77935613682092,-104.87778672032194,-104.97621730382293,-105.07464788732393,-105.17307847082495,-105.27150905432595,-105.36993963782696,-105.46837022132796,-105.56680080482897,-105.66523138832997,-105.76366197183098,-105.86209255533198,-105.960523138833,-106.058953722334,-106.15738430583501,-106.25581488933601,-106.35424547283702,-106.45267605633802,-106.55110663983903,-106.64953722334003,-106.74796780684105,-106.84639839034205,-106.94482897384306,-107.04325955734406,-107.14169014084507,-107.24012072434607,-107.33855130784708,-107.43698189134808,-107.5354124748491,-107.6338430583501,-107.73227364185111,-107.83070422535211,-107.92913480885312,-108.02756539235412,-108.12599597585513,-108.22442655935613,-108.32285714285715,-108.42128772635814,-108.51971830985916,-108.61814889336016,-108.71657947686117,-108.81501006036217,-108.91344064386318,-109.01187122736418,-109.1103018108652,-109.2087323943662,-109.3071629778672,-109.4055935613682,-109.5040241448692,-109.60245472837022,-109.70088531187122,-109.79931589537223,-109.89774647887323,-109.99617706237424,-110.09460764587524,-110.19303822937626,-110.29146881287726,-110.38989939637827,-110.48832997987927,-110.58676056338028,-110.68519114688128,-110.7836217303823,-110.88205231388329,-110.9804828973843,-111.0789134808853,-111.17734406438632,-111.27577464788732,-111.37420523138833,-111.47263581488933,-111.57106639839034,-111.66949698189134,-111.76792756539236,-111.86635814889335,-111.96478873239437,-112.06321931589537,-112.16164989939638,-112.26008048289738,-112.35851106639839,-112.45694164989939,-112.5553722334004,-112.6538028169014,-112.75223340040242,-112.85066398390342,-112.94909456740443,-113.04752515090543,-113.14595573440644,-113.24438631790744,-113.34281690140844,-113.44124748490945,-113.53967806841045,-113.63810865191147,-113.73653923541247,-113.83496981891348,-113.93340040241448,-114.03183098591549,-114.13026156941649,-114.2286921529175,-114.3271227364185,-114.42555331991952,-114.52398390342051,-114.62241448692153,-114.72084507042253,-114.81927565392354,-114.91770623742454,-115.01613682092555,-115.11456740442655,-115.21299798792757,-115.31142857142856,-115.40985915492958,-115.50828973843058,-115.60672032193159,-115.70515090543259,-115.8035814889336,-115.9020120724346,-116.00044265593561,-116.09887323943661,-116.19730382293763,-116.29573440643863,-116.39416498993964,-116.49259557344064,-116.59102615694165,-116.68945674044265,-116.78788732394366,-116.88631790744466,-116.98474849094568,-117.08317907444668,-117.18160965794769,-117.28004024144869,-117.3784708249497,-117.4769014084507,-117.5753319919517,-117.67376257545271,-117.77219315895371,-117.87062374245473,-117.96905432595572,-118.06748490945674,-118.16591549295774,-118.26434607645875,-118.36277665995975,-118.46120724346076,-118.55963782696176,-118.65806841046277,-118.75649899396377,-118.85492957746479,-118.95336016096579,-119.0517907444668,-119.1502213279678,-119.24865191146881,-119.34708249496981,-119.44551307847082,-119.54394366197182,-119.64237424547284,-119.74080482897384,-119.83923541247485,-119.93766599597585,-120.03609657947686,-120.13452716297786,-120.23295774647887,-120.33138832997987,-120.42981891348089,-120.52824949698189,-120.6266800804829,-120.7251106639839,-120.82354124748491,-120.92197183098591,-121.02040241448692,-121.11883299798792,-121.21726358148894,-121.31569416498994,-121.41412474849095,-121.51255533199195,-121.61098591549296,-121.70941649899396,-121.80784708249496,-121.90627766599597,-122.00470824949697,-122.10313883299798,-122.20156941649898,-122.3,-122.398430583501,-122.49686116700201,-122.59529175050301,-122.69372233400402,-122.79215291750502,-122.89058350100603,-122.98901408450703,-123.08744466800805,-123.18587525150905,-123.28430583501006,-123.38273641851106,-123.48116700201207,-123.57959758551307,-123.67802816901408,-123.77645875251508,-123.8748893360161,-123.9733199195171,-124.07175050301811,-124.17018108651911,-124.26861167002012,-124.36704225352112,-124.46547283702213,-124.56390342052313,-124.66233400402415,-124.76076458752514,-124.85919517102616,-124.95762575452716,-125.05605633802817,-125.15448692152917,-125.25291750503018,-125.35134808853118,-125.4497786720322,-125.5482092555332,-125.64663983903421,-125.7450704225352,-125.84350100603622,-125.94193158953722,-126.04036217303822,-126.13879275653923,-126.23722334004023,-126.33565392354124,-126.43408450704224,-126.53251509054326,-126.63094567404426,-126.72937625754527,-126.82780684104627,-126.92623742454728,-127.02466800804828,-127.1230985915493,-127.22152917505029,-127.3199597585513,-127.4183903420523,-127.51682092555332,-127.61525150905432,-127.71368209255533,-127.81211267605633,-127.91054325955734,-128.00897384305836,-128.10740442655936,-128.20583501006035,-128.30426559356135,-128.40269617706238,-128.50112676056338,-128.59955734406438,-128.69798792756538,-128.7964185110664,-128.8948490945674,-128.9932796780684,-129.0917102615694,-129.19014084507043,-129.28857142857143,-129.38700201207243,-129.48543259557343,-129.58386317907446,-129.68229376257545,-129.78072434607645,-129.87915492957745,-129.97758551307848,-130.07601609657948,-130.17444668008048,-130.27287726358148,-130.37130784708248,-130.4697384305835,-130.5681690140845,-130.6665995975855,-130.7650301810865,-130.86346076458753,-130.96189134808853,-131.06032193158953,-131.15875251509053,-131.25718309859155,-131.35561368209255,-131.45404426559355,-131.55247484909455,-131.65090543259558,-131.74933601609658,-131.84776659959758,-131.94619718309858,-132.0446277665996,-132.1430583501006,-132.2414889336016,-132.3399195171026,-132.43835010060363,-132.53678068410463,-132.63521126760563,-132.73364185110663,-132.83207243460765,-132.93050301810865,-133.02893360160965,-133.12736418511065,-133.22579476861168,-133.32422535211268,-133.42265593561368,-133.52108651911468,-133.6195171026157,-133.7179476861167,-133.8163782696177,-133.9148088531187,-134.01323943661973,-134.11167002012073,-134.21010060362173,-134.30853118712272,-134.40696177062372,-134.50539235412475,-134.60382293762575,-134.70225352112675,-134.80068410462775,-134.89911468812878,-134.99754527162978,-135.09597585513077,-135.19440643863177,-135.2928370221328,-135.3912676056338,-135.4896981891348,-135.5881287726358,-135.68655935613683,-135.78498993963782,-135.88342052313882,-135.98185110663982,-136.08028169014085,-136.17871227364185,-136.27714285714285,-136.37557344064385,-136.47400402414488,-136.57243460764587,-136.67086519114687,-136.76929577464787,-136.8677263581489,-136.9661569416499,-137.0645875251509,-137.1630181086519,-137.26144869215292,-137.35987927565392,-137.45830985915492,-137.55674044265592,-137.65517102615695,-137.75360160965795,-137.85203219315895,-137.95046277665995,-138.04889336016097,-138.14732394366197,-138.24575452716297,-138.34418511066397,-138.442615694165,-138.541046277666,-138.639476861167,-138.737907444668,-138.836338028169,-138.93476861167002,-139.03319919517102,-139.13162977867202,-139.23006036217302,-139.32849094567405,-139.42692152917505,-139.52535211267605,-139.62378269617705,-139.72221327967807,-139.82064386317907,-139.91907444668007,-140.01750503018107,-140.1159356136821,-140.2143661971831,-140.3127967806841,-140.4112273641851,-140.50965794768612,-140.60808853118712,-140.70651911468812,-140.80494969818912,-140.90338028169015,-141.00181086519115,-141.10024144869215,-141.19867203219314,-141.29710261569417,-141.39553319919517,-141.49396378269617,-141.59239436619717,-141.6908249496982,-141.7892555331992,-141.8876861167002,-141.9861167002012,-142.08454728370222,-142.18297786720322,-142.28140845070422,-142.37983903420522,-142.47826961770625,-142.57670020120725,-142.67513078470824,-142.77356136820924,-142.87199195171024,-142.97042253521127,-143.06885311871227,-143.16728370221327,-143.26571428571427,-143.3641448692153,-143.4625754527163,-143.5610060362173,-143.6594366197183,-143.75786720321932,-143.85629778672032,-143.95472837022132,-144.05315895372232,-144.15158953722334,-144.25002012072434,-144.34845070422534,-144.44688128772634,-144.54531187122737,-144.64374245472837,-144.74217303822937,-144.84060362173037,-144.9390342052314,-145.0374647887324,-145.1358953722334,-145.2343259557344,-145.33275653923542,-145.43118712273642,-145.52961770623742,-145.62804828973842,-145.72647887323944,-145.82490945674044,-145.92334004024144,-146.02177062374244,-146.12020120724347,-146.21863179074447,-146.31706237424547,-146.41549295774647,-146.5139235412475,-146.6123541247485,-146.7107847082495,-146.8092152917505,-146.90764587525152,-147.00607645875252,-147.10450704225352,-147.20293762575452,-147.30136820925551,-147.39979879275654,-147.49822937625754,-147.59665995975854,-147.69509054325954,-147.79352112676057,-147.89195171026157,-147.99038229376256,-148.08881287726356,-148.1872434607646,-148.2856740442656,-148.3841046277666,-148.4825352112676,-148.58096579476862,-148.67939637826962,-148.77782696177061,-148.8762575452716,-148.97468812877264,-149.07311871227364,-149.17154929577464,-149.26997987927564,-149.36841046277667,-149.46684104627766,-149.56527162977866,-149.66370221327966,-149.7621327967807,-149.8605633802817,-149.9589939637827,-150.0574245472837,-150.15585513078472,-150.25428571428571,-150.3527162977867,-150.4511468812877,-150.54957746478874,-150.64800804828974,-150.74643863179074,-150.84486921529174,-150.94329979879276,-151.04173038229376,-151.14016096579476,-151.23859154929576,-151.33702213279676,-151.4354527162978,-151.5338832997988,-151.6323138832998,-151.7307444668008,-151.8291750503018,-151.9276056338028,-152.0260362173038,-152.1244668008048,-152.22289738430584,-152.32132796780684,-152.41975855130784,-152.51818913480884,-152.61661971830986,-152.71505030181086,-152.81348088531186,-152.91191146881286,-153.0103420523139,-153.1087726358149,-153.2072032193159,-153.30563380281689,-153.4040643863179,-153.5024949698189,-153.6009255533199,-153.6993561368209,-153.79778672032194,-153.89621730382294,-153.99464788732394,-154.09307847082493,-154.19150905432596,-154.28993963782696,-154.38837022132796,-154.48680080482896,-154.58523138833,-154.683661971831,-154.78209255533199,-154.88052313883298,-154.978953722334,-155.077384305835,-155.175814889336,-155.274245472837,-155.372676056338,-155.47110663983904,-155.56953722334003,-155.66796780684103,-155.76639839034203,-155.86482897384306,-155.96325955734406,-156.06169014084506,-156.16012072434606,-156.25855130784709,-156.35698189134808,-156.45541247484908,-156.55384305835008,-156.6522736418511,-156.7507042253521,-156.8491348088531,-156.9475653923541,-157.04599597585513,-157.14442655935613,-157.24285714285713,-157.34128772635813,-157.43971830985916,-157.53814889336016,-157.63657947686116,-157.73501006036216,-157.83344064386318,-157.93187122736418,-158.03030181086518,-158.12873239436618,-158.2271629778672,-158.3255935613682,-158.4240241448692,-158.5224547283702,-158.62088531187123,-158.71931589537223,-158.81774647887323,-158.91617706237423,-159.01460764587526,-159.11303822937626,-159.21146881287726,-159.30989939637826,-159.40832997987928,-159.50676056338028,-159.60519114688128,-159.70362173038228,-159.80205231388328,-159.9004828973843,-159.9989134808853,-160.0973440643863,-160.1957746478873,-160.29420523138833,-160.39263581488933,-160.49106639839033,-160.58949698189133,-160.68792756539236,-160.78635814889336,-160.88478873239436,-160.98321931589535,-161.08164989939638,-161.18008048289738,-161.27851106639838,-161.37694164989938,-161.4753722334004,-161.5738028169014,-161.6722334004024,-161.7706639839034,-161.86909456740443,-161.96752515090543,-162.06595573440643,-162.16438631790743,-162.26281690140846,-162.36124748490946,-162.45967806841045,-162.55810865191145,-162.65653923541248,-162.75496981891348,-162.85340040241448,-162.95183098591548,-163.0502615694165,-163.1486921529175,-163.2471227364185,-163.3455533199195,-163.44398390342053,-163.54241448692153,-163.64084507042253,-163.73927565392353,-163.83770623742453,-163.93613682092555,-164.03456740442655,-164.13299798792755,-164.23142857142855,-164.32985915492958,-164.42828973843058,-164.52672032193158,-164.62515090543258,-164.7235814889336,-164.8220120724346,-164.9204426559356,-165.0188732394366,-165.11730382293763,-165.21573440643863,-165.31416498993963,-165.41259557344063,-165.51102615694165,-165.60945674044265,-165.70788732394365,-165.80631790744465,-165.90474849094568,-166.00317907444668,-166.10160965794768,-166.20004024144868,-166.2984708249497,-166.3969014084507,-166.4953319919517,-166.5937625754527,-166.69219315895373,-166.79062374245473,-166.88905432595573,-166.98748490945673,-167.08591549295775,-167.18434607645875,-167.28277665995975,-167.38120724346075,-167.47963782696178,-167.57806841046278,-167.67649899396378,-167.77492957746477,-167.8733601609658,-167.9717907444668,-168.0702213279678,-168.1686519114688,-168.2670824949698,-168.36551307847083,-168.46394366197183,-168.56237424547282,-168.66080482897382,-168.75923541247485,-168.85766599597585,-168.95609657947685,-169.05452716297785,-169.15295774647888,-169.25138832997987,-169.34981891348087,-169.44824949698187,-169.5466800804829,-169.6451106639839,-169.7435412474849,-169.8419718309859,-169.94040241448693,-170.03883299798792,-170.13726358148892,-170.23569416498992,-170.33412474849095,-170.43255533199195,-170.53098591549295,-170.62941649899395,-170.72784708249497,-170.82627766599597,-170.92470824949697,-171.02313883299797,-171.121569416499,-171.22,-171.318430583501,-171.416861167002,-171.51529175050302,-171.61372233400402,-171.71215291750502,-171.81058350100602,-171.90901408450705,-172.00744466800805,-172.10587525150905,-172.20430583501005,-172.30273641851105,-172.40116700201207,-172.49959758551307,-172.59802816901407,-172.69645875251507,-172.7948893360161,-172.8933199195171,-172.9917505030181,-173.0901810865191,-173.18861167002012,-173.28704225352112,-173.38547283702212,-173.48390342052312,-173.58233400402415,-173.68076458752515,-173.77919517102615,-173.87762575452714,-173.97605633802817,-174.07448692152917,-174.17291750503017,-174.27134808853117,-174.3697786720322,-174.4682092555332,-174.5666398390342,-174.6650704225352,-174.76350100603622,-174.86193158953722,-174.96036217303822,-175.05879275653922,-175.15722334004025,-175.25565392354125,-175.35408450704224,-175.45251509054324,-175.55094567404427,-175.64937625754527,-175.74780684104627,-175.84623742454727,-175.9446680080483,-176.0430985915493,-176.1415291750503,-176.2399597585513,-176.33839034205232,-176.43682092555332,-176.53525150905432,-176.63368209255532,-176.73211267605632,-176.83054325955734,-176.92897384305834,-177.02740442655934,-177.12583501006034,-177.22426559356137,-177.32269617706237,-177.42112676056337,-177.51955734406437,-177.6179879275654,-177.7164185110664,-177.8148490945674,-177.9132796780684,-178.01171026156942,-178.11014084507042,-178.20857142857142,-178.30700201207242,-178.40543259557344,-178.50386317907444,-178.60229376257544,-178.70072434607644,-178.79915492957747,-178.89758551307847,-178.99601609657947,-179.09444668008047,-179.1928772635815,-179.2913078470825,-179.3897384305835,-179.4881690140845,-179.58659959758552,-179.68503018108652,-179.78346076458752,-179.88189134808852,-179.98032193158954,-180.07875251509054,-180.17718309859154,-180.27561368209254,-180.37404426559357,-180.47247484909457,-180.57090543259557,-180.66933601609657,-180.76776659959756,-180.8661971830986,-180.9646277665996,-181.0630583501006,-181.1614889336016,-181.25991951710262,-181.35835010060362,-181.45678068410461,-181.5552112676056,-181.65364185110664,-181.75207243460764,-181.85050301810864,-181.94893360160964,-182.04736418511067,-182.14579476861167,-182.24422535211266,-182.34265593561366,-182.4410865191147,-182.5395171026157,-182.6379476861167,-182.7363782696177,-182.83480885311872,-182.93323943661971,-183.0316700201207,-183.1301006036217,-183.22853118712274,-183.32696177062374,-183.42539235412474,-183.52382293762574,-183.62225352112677,-183.72068410462776,-183.81911468812876,-183.91754527162976,-184.0159758551308,-184.1144064386318,-184.2128370221328,-184.3112676056338,-184.40969818913482,-184.5081287726358,-184.6065593561368,-184.7049899396378,-184.8034205231388,-184.90185110663984,-185.00028169014084,-185.09871227364184,-185.19714285714284,-185.29557344064386,-185.39400402414486,-185.49243460764586,-185.59086519114686,-185.6892957746479,-185.7877263581489,-185.8861569416499,-185.98458752515089,-186.0830181086519,-186.1814486921529,-186.2798792756539,-186.3783098591549,-186.47674044265594,-186.57517102615694,-186.67360160965794,-186.77203219315894,-186.87046277665996,-186.96889336016096,-187.06732394366196,-187.16575452716296,-187.264185110664,-187.362615694165,-187.461046277666,-187.55947686116698,-187.657907444668,-187.756338028169,-187.85476861167,-187.953199195171,-188.05162977867204,-188.15006036217304,-188.24849094567404,-188.34692152917503,-188.44535211267606,-188.54378269617706,-188.64221327967806,-188.74064386317906,-188.8390744466801,-188.9375050301811,-189.03593561368208,-189.13436619718308,-189.23279678068408,-189.3312273641851,-189.4296579476861,-189.5280885311871,-189.6265191146881,-189.72494969818914,-189.82338028169013,-189.92181086519113,-190.02024144869213,-190.11867203219316,-190.21710261569416,-190.31553319919516,-190.41396378269616,-190.51239436619719,-190.61082494969818,-190.70925553319918,-190.80768611670018,-190.9061167002012,-191.0045472837022,-191.1029778672032,-191.2014084507042,-191.29983903420523,-191.39826961770623,-191.49670020120723,-191.59513078470823,-191.69356136820926,-191.79199195171026,-191.89042253521126,-191.98885311871226,-192.08728370221328,-192.18571428571428,-192.28414486921528,-192.38257545271628,-192.4810060362173,-192.5794366197183,-192.6778672032193,-192.7762977867203,-192.87472837022133,-192.97315895372233,-193.07158953722333,-193.17002012072433,-193.26845070422533,-193.36688128772636,-193.46531187122736,-193.56374245472836,-193.66217303822935,-193.76060362173038,-193.85903420523138,-193.95746478873238,-194.05589537223338,-194.1543259557344,-194.2527565392354,-194.3511871227364,-194.4496177062374,-194.54804828973843,-194.64647887323943,-194.74490945674043,-194.84334004024143,-194.94177062374246,-195.04020120724346,-195.13863179074445,-195.23706237424545,-195.33549295774648,-195.43392354124748,-195.53235412474848,-195.63078470824948,-195.7292152917505,-195.8276458752515,-195.9260764587525,-196.0245070422535,-196.12293762575453,-196.22136820925553,-196.31979879275653,-196.41822937625753,-196.51665995975856,-196.61509054325956,-196.71352112676055,-196.81195171026155,-196.91038229376258,-197.00881287726358,-197.10724346076458,-197.20567404426558,-197.3041046277666,-197.4025352112676,-197.5009657947686,-197.5993963782696,-197.6978269617706,-197.79625754527163,-197.89468812877263,-197.99311871227363,-198.09154929577463,-198.18997987927565,-198.28841046277665,-198.38684104627765,-198.48527162977865,-198.58370221327968,-198.68213279678068,-198.78056338028168,-198.87899396378268,-198.9774245472837,-199.0758551307847,-199.1742857142857,-199.2727162977867,-199.37114688128773,-199.46957746478873,-199.56800804828973,-199.66643863179073,-199.76486921529175,-199.86329979879275,-199.96173038229375,-200.06016096579475,-200.15859154929578,-200.25702213279678,-200.35545271629778,-200.45388329979878,-200.5523138832998,-200.6507444668008,-200.7491750503018,-200.8476056338028,-200.94603621730383,-201.04446680080483,-201.14289738430583,-201.24132796780682,-201.33975855130785,-201.43818913480885,-201.53661971830985,-201.63505030181085,-201.73348088531185,-201.83191146881288,-201.93034205231388,-202.02877263581487,-202.12720321931587,-202.2256338028169,-202.3240643863179,-202.4224949698189,-202.5209255533199,-202.61935613682093,-202.71778672032193,-202.81621730382292,-202.91464788732392,-203.01307847082495,-203.11150905432595,-203.20993963782695,-203.30837022132795,-203.40680080482898,-203.50523138832997,-203.60366197183097,-203.70209255533197,-203.800523138833,-203.898953722334,-203.997384305835,-204.095814889336,-204.19424547283703,-204.29267605633802,-204.39110663983902,-204.48953722334002,-204.58796780684105,-204.68639839034205,-204.78482897384305,-204.88325955734405,-204.98169014084507,-205.08012072434607,-205.17855130784707,-205.27698189134807,-205.3754124748491,-205.4738430583501,-205.5722736418511,-205.6707042253521,-205.7691348088531,-205.86756539235412,-205.96599597585512,-206.06442655935612,-206.16285714285712,-206.26128772635815,-206.35971830985915,-206.45814889336015,-206.55657947686115,-206.65501006036217,-206.75344064386317,-206.85187122736417,-206.95030181086517,-207.0487323943662,-207.1471629778672,-207.2455935613682,-207.3440241448692,-207.44245472837022,-207.54088531187122,-207.63931589537222,-207.73774647887322,-207.83617706237425,-207.93460764587525,-208.03303822937625,-208.13146881287724,-208.22989939637827,-208.32832997987927,-208.42676056338027,-208.52519114688127,-208.6236217303823,-208.7220523138833,-208.8204828973843,-208.9189134808853,-209.01734406438632,-209.11577464788732,-209.21420523138832,-209.31263581488932,-209.41106639839035,-209.50949698189135,-209.60792756539234,-209.70635814889334,-209.80478873239437,-209.90321931589537,-210.00164989939637,-210.10008048289737,-210.19851106639837,-210.2969416498994,-210.3953722334004,-210.4938028169014,-210.5922334004024,-210.69066398390342,-210.78909456740442,-210.88752515090542,-210.98595573440642,-211.08438631790744,-211.18281690140844,-211.28124748490944,-211.37967806841044,-211.47810865191147,-211.57653923541247,-211.67496981891347,-211.77340040241447,-211.8718309859155,-211.9702615694165,-212.0686921529175,-212.1671227364185,-212.26555331991952,-212.36398390342052,-212.46241448692152,-212.56084507042252,-212.65927565392354,-212.75770623742454,-212.85613682092554,-212.95456740442654,-213.05299798792757,-213.15142857142857,-213.24985915492957,-213.34828973843057,-213.4467203219316,-213.5451509054326,-213.6435814889336,-213.7420120724346,-213.84044265593562,-213.93887323943662,-214.03730382293762,-214.13573440643862,-214.23416498993961,-214.33259557344064,-214.43102615694164,-214.52945674044264,-214.62788732394364,-214.72631790744467,-214.82474849094567,-214.92317907444667,-215.02160965794766,-215.1200402414487,-215.2184708249497,-215.3169014084507,-215.4153319919517,-215.51376257545272,-215.61219315895372,-215.71062374245471,-215.8090543259557,-215.90748490945674,-216.00591549295774,-216.10434607645874,-216.20277665995974,-216.30120724346077,-216.39963782696177,-216.49806841046276,-216.59649899396376,-216.6949295774648,-216.7933601609658,-216.8917907444668,-216.9902213279678,-217.08865191146882,-217.18708249496981,-217.2855130784708,-217.3839436619718,-217.48237424547284,-217.58080482897384,-217.67923541247484,-217.77766599597584,-217.87609657947687,-217.97452716297786,-218.07295774647886,-218.17138832997986,-218.2698189134809,-218.3682494969819,-218.4666800804829,-218.5651106639839,-218.6635412474849,-218.7619718309859,-218.8604024144869,-218.9588329979879,-219.0572635814889,-219.15569416498994,-219.25412474849094,-219.35255533199194,-219.45098591549294,-219.54941649899396,-219.64784708249496,-219.74627766599596,-219.84470824949696,-219.943138832998,-220.041569416499,-220.14,-220.23843058350099,-220.336861167002,-220.435291750503,-220.533722334004,-220.632152917505,-220.73058350100604,-220.82901408450704,-220.92744466800804,-221.02587525150904,-221.12430583501006,-221.22273641851106,-221.32116700201206,-221.41959758551306,-221.5180281690141,-221.6164587525151,-221.71488933601609,-221.81331991951708,-221.9117505030181,-222.0101810865191,-222.1086116700201,-222.2070422535211,-222.30547283702214,-222.40390342052314,-222.50233400402414,-222.60076458752513,-222.69919517102613,-222.79762575452716,-222.89605633802816,-222.99448692152916,-223.09291750503016,-223.19134808853119,-223.28977867203218,-223.38820925553318,-223.48663983903418,-223.5850704225352,-223.6835010060362,-223.7819315895372,-223.8803621730382,-223.97879275653924,-224.07722334004023,-224.17565392354123,-224.27408450704223,-224.37251509054326,-224.47094567404426,-224.56937625754526,-224.66780684104626,-224.76623742454728,-224.86466800804828,-224.96309859154928,-225.06152917505028,-225.1599597585513,-225.2583903420523,-225.3568209255533,-225.4552515090543,-225.55368209255533,-225.65211267605633,-225.75054325955733,-225.84897384305833,-225.94740442655936,-226.04583501006036,-226.14426559356136,-226.24269617706236,-226.34112676056338,-226.43955734406438,-226.53798792756538,-226.63641851106638,-226.73484909456738,-226.8332796780684,-226.9317102615694,-227.0301408450704,-227.1285714285714,-227.22700201207243,-227.32543259557343,-227.42386317907443,-227.52229376257543,-227.62072434607646,-227.71915492957746,-227.81758551307846,-227.91601609657945,-228.01444668008048,-228.11287726358148,-228.21130784708248,-228.30973843058348,-228.4081690140845,-228.5065995975855,-228.6050301810865,-228.7034607645875,-228.80189134808853,-228.90032193158953,-228.99875251509053,-229.09718309859153,-229.19561368209256,-229.29404426559356,-229.39247484909455,-229.49090543259555,-229.58933601609658,-229.68776659959758,-229.78619718309858,-229.88462776659958,-229.9830583501006,-230.0814889336016,-230.1799195171026,-230.2783501006036,-230.37678068410463,-230.47521126760563,-230.57364185110663,-230.67207243460763,-230.77050301810866,-230.86893360160965,-230.96736418511065,-231.06579476861165,-231.16422535211265,-231.26265593561368,-231.36108651911468,-231.45951710261568,-231.55794768611668,-231.6563782696177,-231.7548088531187,-231.8532394366197,-231.9516700201207,-232.05010060362173,-232.14853118712273,-232.24696177062373,-232.34539235412473,-232.44382293762575,-232.54225352112675,-232.64068410462775,-232.73911468812875,-232.83754527162978,-232.93597585513078,-233.03440643863178,-233.13283702213278,-233.2312676056338,-233.3296981891348,-233.4281287726358,-233.5265593561368,-233.62498993963783,-233.72342052313883,-233.82185110663983,-233.92028169014083,-234.01871227364185,-234.11714285714285,-234.21557344064385,-234.31400402414485,-234.41243460764588,-234.51086519114688,-234.60929577464788,-234.70772635814888,-234.8061569416499,-234.9045875251509,-235.0030181086519,-235.1014486921529,-235.1998792756539,-235.29830985915493,-235.39674044265593,-235.49517102615692,-235.59360160965792,-235.69203219315895,-235.79046277665995,-235.88889336016095,-235.98732394366195,-236.08575452716298,-236.18418511066398,-236.28261569416497,-236.38104627766597,-236.479476861167,-236.577907444668,-236.676338028169,-236.77476861167,-236.87319919517103,-236.97162977867202,-237.07006036217302,-237.16849094567402,-237.26692152917505,-237.36535211267605,-237.46378269617705,-237.56221327967805,-237.66064386317908,-237.75907444668007,-237.85750503018107,-237.95593561368207,-238.0543661971831,-238.1527967806841,-238.2512273641851,-238.3496579476861,-238.44808853118712,-238.54651911468812,-238.64494969818912,-238.74338028169012,-238.84181086519115,-238.94024144869215,-239.03867203219315,-239.13710261569415,-239.23553319919517,-239.33396378269617,-239.43239436619717,-239.53082494969817,-239.62925553319917,-239.7276861167002,-239.8261167002012,-239.9245472837022,-240.0229778672032,-240.12140845070422,-240.21983903420522,-240.31826961770622,-240.41670020120722,-240.51513078470825,-240.61356136820925,-240.71199195171025,-240.81042253521125,-240.90885311871227,-241.00728370221327,-241.10571428571427,-241.20414486921527,-241.3025754527163,-241.4010060362173,-241.4994366197183,-241.5978672032193,-241.69629778672032,-241.79472837022132,-241.89315895372232,-241.99158953722332,-242.09002012072435,-242.18845070422535,-242.28688128772635,-242.38531187122734,-242.48374245472837,-242.58217303822937,-242.68060362173037,-242.77903420523137,-242.8774647887324,-242.9758953722334,-243.0743259557344,-243.1727565392354,-243.27118712273642,-243.36961770623742,-243.46804828973842,-243.56647887323942,-243.66490945674042,-243.76334004024145,-243.86177062374244,-243.96020120724344,-244.05863179074444,-244.15706237424547,-244.25549295774647,-244.35392354124747,-244.45235412474847,-244.5507847082495,-244.6492152917505,-244.7476458752515,-244.8460764587525,-244.94450704225352,-245.04293762575452,-245.14136820925552,-245.23979879275652,-245.33822937625754,-245.43665995975854,-245.53509054325954,-245.63352112676054,-245.73195171026157,-245.83038229376257,-245.92881287726357,-246.02724346076457,-246.1256740442656,-246.2241046277666,-246.3225352112676,-246.4209657947686,-246.51939637826962,-246.61782696177062,-246.71625754527162,-246.81468812877262,-246.91311871227364,-247.01154929577464,-247.10997987927564,-247.20841046277664,-247.30684104627767,-247.40527162977867,-247.50370221327967,-247.60213279678067,-247.7005633802817,-247.7989939637827,-247.8974245472837,-247.9958551307847,-248.0942857142857,-248.19271629778672,-248.29114688128772,-248.38957746478872,-248.48800804828971,-248.58643863179074,-248.68486921529174,-248.78329979879274,-248.88173038229374,-248.98016096579477,-249.07859154929577,-249.17702213279676,-249.27545271629776,-249.3738832997988,-249.4723138832998,-249.5707444668008,-249.6691750503018,-249.76760563380282,-249.86603621730382,-249.96446680080481,-250.0628973843058,-250.16132796780684,-250.25975855130784,-250.35818913480884,-250.45661971830984,-250.55505030181087,-250.65348088531186,-250.75191146881286,-250.85034205231386,-250.9487726358149,-251.0472032193159,-251.1456338028169,-251.2440643863179,-251.34249496981892,-251.44092555331991,-251.5393561368209,-251.6377867203219,-251.73621730382294,-251.83464788732394,-251.93307847082494,-252.03150905432594,-252.12993963782694,-252.22837022132796,-252.32680080482896,-252.42523138832996,-252.52366197183096,-252.622092555332,-252.720523138833,-252.818953722334,-252.917384305835,-253.015814889336,-253.114245472837,-253.212676056338,-253.311106639839,-253.40953722334004,-253.50796780684104,-253.60639839034204,-253.70482897384304,-253.80325955734406,-253.90169014084506,-254.00012072434606,-254.09855130784706,-254.1969818913481,-254.2954124748491,-254.3938430583501,-254.49227364185109,-254.5907042253521,-254.6891348088531,-254.7875653923541,-254.8859959758551,-254.98442655935614,-255.08285714285714,-255.18128772635814,-255.27971830985913,-255.37814889336016,-255.47657947686116,-255.57501006036216,-255.67344064386316,-255.7718712273642,-255.8703018108652,-255.9687323943662,-256.0671629778672,-256.1655935613682,-256.2640241448692,-256.3624547283702,-256.4608853118712,-256.5593158953722,-256.6577464788732,-256.7561770623742,-256.85460764587526,-256.95303822937626,-257.05146881287726,-257.14989939637826,-257.24832997987926,-257.34676056338026,-257.44519114688126,-257.54362173038226,-257.6420523138833,-257.7404828973843,-257.8389134808853,-257.9373440643863,-258.0357746478873,-258.1342052313883,-258.2326358148893,-258.3310663983903,-258.42949698189136,-258.52792756539236,-258.62635814889336,-258.72478873239436,-258.82321931589536,-258.92164989939636,-259.02008048289736,-259.11851106639836,-259.2169416498994,-259.3153722334004,-259.4138028169014,-259.5122334004024,-259.6106639839034,-259.7090945674044,-259.8075251509054,-259.9059557344064,-260.00438631790746,-260.10281690140846,-260.20124748490946,-260.29967806841046,-260.39810865191146,-260.49653923541246,-260.59496981891346,-260.69340040241445,-260.79183098591545,-260.8902615694165,-260.9886921529175,-261.0871227364185,-261.1855533199195,-261.2839839034205,-261.3824144869215,-261.4808450704225,-261.5792756539235,-261.67770623742456,-261.77613682092556,-261.87456740442656,-261.97299798792756,-262.07142857142856,-262.16985915492955,-262.26828973843055,-262.36672032193155,-262.4651509054326,-262.5635814889336,-262.6620120724346,-262.7604426559356,-262.8588732394366,-262.9573038229376,-263.0557344064386,-263.1541649899396,-263.25259557344066,-263.35102615694166,-263.44945674044266,-263.54788732394366,-263.64631790744465,-263.74474849094565,-263.84317907444665,-263.94160965794765,-264.0400402414487,-264.1384708249497,-264.2369014084507,-264.3353319919517,-264.4337625754527,-264.5321931589537,-264.6306237424547,-264.7290543259557,-264.8274849094567,-264.92591549295776,-265.02434607645876,-265.12277665995975,-265.22120724346075,-265.31963782696175,-265.41806841046275,-265.51649899396375,-265.61492957746475,-265.7133601609658,-265.8117907444668,-265.9102213279678,-266.0086519114688,-266.1070824949698,-266.2055130784708,-266.3039436619718,-266.4023742454728,-266.50080482897386,-266.59923541247485,-266.69766599597585,-266.79609657947685,-266.89452716297785,-266.99295774647885,-267.09138832997985,-267.18981891348085,-267.2882494969819,-267.3866800804829,-267.4851106639839,-267.5835412474849,-267.6819718309859,-267.7804024144869,-267.8788329979879,-267.9772635814889,-268.07569416498995,-268.17412474849095,-268.27255533199195,-268.37098591549295,-268.46941649899395,-268.56784708249495,-268.66627766599595,-268.76470824949695,-268.86313883299795,-268.961569416499,-269.06,-269.158430583501,-269.256861167002,-269.355291750503,-269.453722334004,-269.552152917505,-269.650583501006,-269.74901408450705,-269.84744466800805,-269.94587525150905,-270.04430583501005,-270.14273641851105,-270.24116700201205,-270.33959758551305,-270.43802816901405,-270.5364587525151,-270.6348893360161,-270.7333199195171,-270.8317505030181,-270.9301810865191,-271.0286116700201,-271.1270422535211,-271.2254728370221,-271.32390342052315,-271.42233400402415,-271.52076458752515,-271.61919517102615,-271.71762575452715,-271.81605633802815,-271.91448692152915,-272.01291750503015,-272.1113480885312,-272.2097786720322,-272.3082092555332,-272.4066398390342,-272.5050704225352,-272.6035010060362,-272.7019315895372,-272.8003621730382,-272.89879275653925,-272.99722334004025,-273.09565392354125,-273.19408450704225,-273.29251509054325,-273.39094567404425,-273.48937625754525,-273.58780684104624,-273.68623742454724,-273.7846680080483,-273.8830985915493,-273.9815291750503,-274.0799597585513,-274.1783903420523,-274.2768209255533,-274.3752515090543,-274.4736820925553,-274.57211267605635,-274.67054325955735,-274.76897384305835,-274.86740442655935,-274.96583501006035,-275.06426559356134,-275.16269617706234,-275.26112676056334,-275.3595573440644,-275.4579879275654,-275.5564185110664,-275.6548490945674,-275.7532796780684,-275.8517102615694,-275.9501408450704,-276.0485714285714,-276.14700201207245,-276.24543259557345,-276.34386317907445,-276.44229376257545,-276.54072434607644,-276.63915492957744,-276.73758551307844,-276.83601609657944,-276.9344466800805,-277.0328772635815,-277.1313078470825,-277.2297384305835,-277.3281690140845,-277.4265995975855,-277.5250301810865,-277.6234607645875,-277.7218913480885,-277.82032193158955,-277.91875251509055,-278.01718309859154,-278.11561368209254,-278.21404426559354,-278.31247484909454,-278.41090543259554,-278.50933601609654,-278.6077665995976,-278.7061971830986,-278.8046277665996,-278.9030583501006,-279.0014889336016,-279.0999195171026,-279.1983501006036,-279.2967806841046,-279.39521126760565,-279.49364185110664,-279.59207243460764,-279.69050301810864,-279.78893360160964,-279.88736418511064,-279.98579476861164,-280.08422535211264,-280.1826559356137,-280.2810865191147,-280.3795171026157,-280.4779476861167,-280.5763782696177,-280.6748088531187,-280.7732394366197,-280.8716700201207,-280.97010060362174,-281.06853118712274,-281.16696177062374,-281.26539235412474,-281.36382293762574,-281.46225352112674,-281.56068410462774,-281.65911468812874,-281.75754527162974,-281.8559758551308,-281.9544064386318,-282.0528370221328,-282.1512676056338,-282.2496981891348,-282.3481287726358,-282.4465593561368,-282.5449899396378,-282.64342052313884,-282.74185110663984,-282.84028169014084,-282.93871227364184,-283.03714285714284,-283.13557344064384,-283.23400402414484,-283.33243460764584,-283.4308651911469,-283.5292957746479,-283.6277263581489,-283.7261569416499,-283.8245875251509,-283.9230181086519,-284.0214486921529,-284.1198792756539,-284.21830985915494,-284.31674044265594,-284.41517102615694,-284.51360160965794,-284.61203219315894,-284.71046277665994,-284.80889336016094,-284.90732394366194,-285.005754527163,-285.104185110664,-285.202615694165,-285.301046277666,-285.399476861167,-285.497907444668,-285.596338028169,-285.69476861167,-285.793199195171,-285.89162977867204,-285.99006036217304,-286.08849094567404,-286.18692152917504,-286.28535211267604,-286.38378269617704,-286.48221327967804,-286.58064386317903,-286.6790744466801,-286.7775050301811,-286.8759356136821,-286.9743661971831,-287.0727967806841,-287.1712273641851,-287.2696579476861,-287.3680885311871,-287.46651911468814,-287.56494969818914,-287.66338028169014,-287.76181086519114,-287.86024144869214,-287.95867203219314,-288.05710261569413,-288.15553319919513,-288.2539637826962,-288.3523943661972,-288.4508249496982,-288.5492555331992,-288.6476861167002,-288.7461167002012,-288.8445472837022,-288.9429778672032,-289.04140845070424,-289.13983903420524,-289.23826961770624,-289.33670020120724,-289.43513078470824,-289.53356136820923,-289.63199195171023,-289.73042253521123,-289.82885311871223,-289.9272837022133,-290.0257142857143,-290.1241448692153,-290.2225754527163,-290.3210060362173,-290.4194366197183,-290.5178672032193,-290.6162977867203,-290.71472837022134,-290.81315895372234,-290.91158953722334,-291.01002012072433,-291.10845070422533,-291.20688128772633,-291.30531187122733,-291.40374245472833,-291.5021730382294,-291.6006036217304,-291.6990342052314,-291.7974647887324,-291.8958953722334,-291.9943259557344,-292.0927565392354,-292.1911871227364,-292.28961770623744,-292.38804828973844,-292.48647887323943,-292.58490945674043,-292.68334004024143,-292.78177062374243,-292.88020120724343,-292.97863179074443,-293.0770623742455,-293.1754929577465,-293.2739235412475,-293.3723541247485,-293.4707847082495)
counts=c(0.0, 0.0,0.0,0.0,0.0,0.0,0.0,0.0,0.0,0.0,0.0,0.0,0.0,0.0,0.0,0.0,0.0,0.0,0.0,0.0,0.0,0.0,0.0,0.0,0.0,0.0,0.0,0.0,0.0,0.0,0.0,0.0,0.0,0.0,0.0,0.0,0.0,0.0,0.0,0.0,0.0,0.0,0.0,0.0,0.0,0.0,0.0,0.0,0.0,0.0,0.0,0.0,0.0,0.0,0.0,0.0,0.0,0.0,0.0,0.0,0.0,0.0,0.0,0.0,0.0,0.0,0.0,0.0,0.0,0.0,0.0,0.0,0.0,0.0,0.0,0.0,0.0,0.0,0.0,0.0,0.0,0.0,0.0,0.0,0.0,0.0,0.0,0.0,0.0,0.0,0.0,0.0,0.0,0.0,0.0,0.0,0.0,0.0,0.0,0.0,0.0,0.0,0.0,0.0,0.0,0.0,0.0,0.0,0.0,0.0,0.0,0.0,0.0,0.0,0.0,0.0,0.0,0.0,0.0,0.0,0.0,0.0,0.0,0.0,0.0,0.0,0.0,0.0,0.0,0.0,0.0,0.0,0.0,0.0,0.0,0.0,0.0,0.0,0.0,0.0,0.0,0.0,0.0,0.0,0.0,0.0,0.0,0.0,0.0,0.0,0.0,0.0,0.0,0.0,0.0,0.0,0.0,0.0,0.0,0.0,0.0,0.0,0.0,0.0,0.0,0.0,0.0,0.0,0.0,0.0,0.0,0.0,0.0,0.0,0.0,0.0,0.0,0.0,0.0,0.0,0.0,0.0,0.0,0.0,0.0,0.0,0.0,0.0,0.0,0.0,0.0,0.0,0.0,0.0,0.0,0.0,0.0,0.0,0.0,0.0,0.0,0.0,0.0,0.0,0.0,0.0,0.0,0.0,0.0,0.0,0.0,0.0,0.0,0.0,0.0,0.0,0.0,0.0,0.0,0.0,0.0,0.0,0.0,0.0,0.0,0.0,0.0,0.0,0.0,0.0,0.0,0.0,0.0,0.0,0.0,0.0,0.0,0.0,0.0,0.0,0.0,0.0,0.0,0.0,0.0,0.0,0.0,0.0,0.0,0.0,0.0,0.0,0.0,0.0,0.0,0.0,0.0,0.0,0.0,0.0,0.0,0.0,0.0,0.0,0.0,0.0,0.0,0.0,0.0,0.0,0.0,0.0,0.0,0.0,0.0,0.0,0.0,0.0,0.0,0.0,0.0,0.0,0.0,0.0,0.0,0.0,0.0,0.0,0.0,0.0,0.0,0.0,0.0,0.0,0.0,0.0,0.0,0.0,0.0,0.0,0.0,0.0,0.0,0.0,0.0,0.0,0.0,0.0,0.0,0.0,0.0,0.0,0.0,0.0,0.0,0.0,0.0,0.0,0.0,0.0,0.0,0.0,0.0,0.0,0.0,0.0,0.0,0.0,0.0,0.0,0.0,0.0,0.0,0.0,0.0,0.0,0.0,0.0,0.0,0.0,0.0,0.0,0.0,0.0,0.0,0.0,0.0,0.0,0.0,0.0,0.0,0.0,0.0,0.0,0.0,0.0,0.0,0.0,0.0,0.0,0.0,0.0,0.0,0.0,0.0,0.0,0.0,0.0,0.0,0.0,0.0,0.0,0.0,0.0,0.0,0.0,0.0,0.0,0.0,0.0,0.0,0.0,0.0,0.0,0.0,0.0,0.0,0.0,0.0,0.0,0.0,0.0,0.0,0.0,0.0,0.0,0.0,0.0,0.0,0.0,0.0,0.0,0.0,0.0,0.0,0.0,0.0,0.0,0.0,0.0,0.0,0.0,0.0,0.0,0.0,0.0,0.0,0.0,0.0,0.0,0.0,0.0,0.0,0.0,0.0,0.0,0.0,0.0,0.0,0.0,0.0,0.0,0.0,0.0,0.0,0.0,0.0,0.0,0.0,0.0,0.0,0.0,0.0,0.0,0.0,0.0,0.0,0.0,0.0,0.0,0.0,0.0,0.0,0.0,0.0,0.0,0.0,0.0,0.0,0.0,0.0,0.0,0.0,0.0,0.0,0.0,0.0,0.0,0.0,0.0,0.0,0.0,0.0,0.0,0.0,0.0,0.0,0.0,0.0,0.0,0.0,0.0,0.0,0.0,0.0,0.0,0.0,0.0,0.0,0.0,0.0,0.0,0.0,0.0,0.0,0.0,0.0,0.0,0.0,0.0,0.0,0.0,0.0,0.0,0.0,0.0,0.0,0.0,0.0,0.0,0.0,0.0,0.0,0.0,0.0,0.0,0.0,0.0,0.0,0.0,0.0,0.0,0.0,0.0,0.0,0.0,0.0,0.0,0.0,0.0,0.0,0.0,0.0,0.0,0.0,0.0,0.0,0.0,0.0,0.0,0.0,0.0,0.0,0.0,0.0,0.0,0.0,0.0,0.0,0.0,0.0,0.0,0.0,0.0,0.0,0.0,0.0,0.0,0.0,0.0,0.0,0.0,0.0,0.0,0.0,0.0,0.0,0.0,0.0,0.0,0.0,0.0,0.0,0.0,0.0,0.0,0.0,0.0,0.0,0.0,0.0,0.0,0.0,0.0,0.0,0.0,0.0,0.0,0.0,0.0,0.0,0.0,0.0,0.0,0.0,0.0,0.0,0.0,0.0,0.0,0.0,0.0,0.0,0.0,0.0,0.0,0.0,0.0,0.0,0.0,0.0,0.0,0.0,0.0,0.0,0.0,0.0,0.0,0.0,0.0,0.0,0.0,0.0,0.0,0.0,0.0,0.0,0.0,0.0,0.0,0.0,0.0,0.0,0.0,0.0,0.0,0.0,0.0,0.0,0.0,0.0,0.0,0.0,0.0,0.0,0.0,0.0,0.0,0.0,0.0,0.0,0.0,0.0,0.0,0.0,0.0,0.0,0.0,0.0,0.0,0.0,0.0,0.0,0.0,0.0,0.0,0.0,0.0,0.0,0.0,0.0,0.0,0.0,0.0,0.0,0.0,0.0,0.0,0.0,0.0,0.0,0.0,0.0,0.0,0.0,0.0,0.0,0.0,0.0,0.0,0.0,0.0,0.0,0.0,0.0,0.0,0.0,0.0,0.0,0.0,0.0,0.0,0.0,0.0,0.0,0.0,0.0,0.0,0.0,0.0,0.0,0.0,0.0,0.0,0.0,0.0,0.0,0.0,0.0,0.0,0.0,0.0,0.0,0.0,0.0,0.0,0.0,0.0,0.0,0.0,0.0,0.0,0.0,0.0,0.0,0.0,0.0,0.0,0.0,0.0,0.0,0.0,0.0,0.0,0.0,0.0,0.0,0.0,0.0,0.0,0.0,0.0,0.0,0.0,0.0,0.0,0.0,0.0,0.0,0.0,0.0,0.0,0.0,0.0,0.0,0.0,0.0,0.0,0.0,0.0,0.0,0.0,0.0,0.0,0.0,0.0,0.0,0.0,0.0,0.0,0.0,0.0,0.0,0.0,0.0,0.0,0.0,0.0,0.0,0.0,0.0,0.0,0.0,0.0,0.0,0.0,0.0,0.0,0.0,0.0,0.0,0.0,0.0,0.0,0.0,0.0,0.0,0.0,0.0,0.0,0.0,0.0,0.0,0.0,0.0,0.0,0.0,0.0,0.0,0.0,0.0,0.0,0.0,0.0,0.0,0.0,0.0,0.0,0.0,0.0,0.0,0.0,0.0,0.0,0.0,0.0,0.0,0.0,0.0,0.0,0.0,0.0,0.0,0.0,0.0,0.0,0.0,0.0,0.0,0.0,0.0,0.0,0.0,0.0,0.0,0.0,0.0,0.0,0.0,0.0,0.0,0.0,0.0,0.0,0.0,0.0,0.0,0.0,0.0,0.0,0.0,0.0,0.0,0.0,0.0,0.0,0.0,0.0,0.0,0.0,0.0,0.0,0.0,0.0,0.0,0.0,0.0,0.0,0.0,0.0,0.0,0.0,0.0,0.0,0.0,0.0,0.0,0.0,0.0,0.0,0.0,0.0,0.0,0.0,0.0,0.0,0.0,0.0,0.0,0.0,0.0,0.0,0.0,0.0,0.0,0.0,0.0,0.0,0.0,0.0,0.0,0.0,0.0,0.0,0.0,0.0,0.0,0.0,0.0,0.0,0.0,0.0,0.0,0.0,0.0,0.0,0.0,0.0,0.0,0.0,0.0,0.0,0.0,0.0,0.0,0.0,0.0,0.0,0.0,0.0,0.0,0.0,0.0,0.0,0.0,0.0,0.0,0.0,0.0,0.0,0.0,0.0,0.0,0.0,0.0,0.0,0.0,0.0,0.0,0.0,0.0,0.0,0.0,0.0,0.0,0.0,0.0,0.0,0.0,0.0,0.0,0.0,0.0,0.0,0.0,0.0,0.0,0.0,0.0,0.0,0.0,0.0,0.0,0.0,0.0,0.0,0.0,0.0,0.0,0.0,0.0,0.0,0.0,0.0,0.0,0.0,0.0,0.0,0.0,0.0,0.0,0.0,0.0,0.0,0.0,0.0,0.0,0.0,0.0,0.0,0.0,0.0,0.0,0.0,0.0,0.0,0.0,0.0,0.0,0.0,0.0,0.0,0.0,0.0,0.0,0.0,0.0,0.0,0.0,0.0,0.0,0.0,0.0,0.0,0.0,0.0,0.0,0.0,0.0,0.0,0.0,0.0,0.0,0.0,0.0,0.0,0.0,0.0,0.0,0.0,0.0,0.0,0.0,0.0,0.0,0.0,0.0,0.0,0.0,0.0,0.0,0.0,0.0,0.0,0.0,0.0,0.0,0.0,0.0,0.0,0.0,0.0,0.0,0.0,0.0,0.0,0.0,0.0,0.0,0.0,0.0,0.0,0.0,0.0,0.0,0.0,0.0,0.0,0.0,0.0,0.0,0.0,0.0,0.0,0.0,0.0,0.0,0.0,0.0,0.0,0.0,0.0,0.0,0.0,0.0,0.0,0.0,0.0,0.0,0.0,0.0,0.0,0.0,0.0,0.0,0.0,0.0,0.0,0.0,0.0,0.0,0.0,0.0,0.0,0.0,0.0,0.0,0.0,0.0,0.0,0.0,0.0,0.0,0.0,0.0,0.0,0.0,0.0,0.0,0.0,0.0,0.0,0.0,0.0,0.0,0.0,0.0,0.0,0.0,0.0,0.0,0.0,0.0,0.0,0.0,0.0,0.0,0.0,0.0,0.0,0.0,0.0,0.0,0.0,0.0,0.0,0.0,0.0,0.0,0.0,0.0,0.0,0.0,0.0,0.0,0.0,0.0,0.0,0.0,0.0,0.0,0.0,0.0,0.0,0.0,0.0,0.0,0.0,0.0,0.0,0.0,0.0,0.0,0.0,0.0,0.0,0.0,0.0,0.0,0.0,0.0,0.0,0.0,0.0,0.0,0.0,0.0,0.0,0.0,0.0,0.0,0.0,0.0,0.0,0.0,0.0,0.0,0.0,0.0,0.0,0.0,0.0,0.0,0.0,0.0,0.0,0.0,0.0,0.0,0.0,0.0,0.0,0.0,0.0,0.0,0.0,0.0,0.0,0.0,0.0,0.0,0.0,0.0,0.0,0.0,0.0,0.0,0.0,0.0,0.0,0.0,0.0,0.0,0.0,0.0,0.0,0.0,0.0,0.0,0.0,0.0,0.0,0.0,0.0,0.0,0.0,0.0,0.0,0.0,0.0,0.0,0.0,0.0,0.0,0.0,0.0,0.0,0.0,0.0,0.0,0.0,0.0,0.0,0.0,0.0,0.0,0.0,0.0,0.0,0.0,0.0,0.0,0.0,0.0,0.0,0.0,0.0,0.0,0.0,0.0,0.0,0.0,0.0,0.0,0.0,0.0,0.0,0.0,0.0,0.0,0.0,0.0,0.0,0.0,0.0,0.0,0.0,0.0,0.0,0.0,0.0,0.0,0.0,0.0,0.0,0.0,0.0,0.0,0.0,0.0,0.0,0.0,0.0,0.0,0.0,0.0,0.0,0.0,0.0,0.0,0.0,0.0,0.0,0.0,0.0,0.0,0.0,0.0,0.0,0.0,0.0,0.0,0.0,0.0,0.0,0.0,0.0,0.0,0.0,0.0,0.0,0.0,0.0,0.0,0.0,0.0,0.0,0.0,0.0,0.0,0.0,0.0,0.0,0.0,0.0,0.0,0.0,0.0,0.0,0.0,0.0,0.0,0.0,0.0,0.0,0.0,0.0,0.0,0.0,0.0,0.0,0.0,0.0,0.0,0.0,0.0,0.0,0.0,0.0,0.0,0.0,0.0,0.0,0.0,0.0,0.0,0.0,0.0,0.0,0.0,0.0,0.0,0.0,0.0,0.0,0.0,0.0,0.0,0.0,0.0,0.0,0.0,0.0,0.0,0.0,0.0,0.0,0.0,0.0,0.0,0.0,0.0,0.0,0.0,0.0,0.0,0.0,0.0,0.0,0.0,0.0,0.0,0.0,0.0,0.0,0.0,0.0,0.0,0.0,0.0,0.0,0.0,0.0,0.0,0.0,0.0,0.0,0.0,0.0,0.0,0.0,0.0,0.0,0.0,0.0,0.0,0.0,0.0,0.0,0.0,0.0,0.0,0.0,0.0,0.0,0.0,0.0,0.0,0.0,0.0,0.0,0.0,0.0,0.0,0.0,0.0,0.0,0.0,0.0,0.0,0.0,0.0,0.0,0.0,0.0,0.0,0.0,0.0,0.0,0.0,0.0,0.0,0.0,0.0,0.0,0.0,0.0,0.0,0.0,0.0,0.0,0.0,0.0,0.0,0.0,0.0,0.0,0.0,0.0,0.0,0.0,0.0,0.0,0.0,0.0,0.0,0.0,0.0,0.0,0.0,0.0,0.0,0.0,0.0,0.0,0.0,0.0,0.0,0.0,0.0,0.0,0.0,0.0,0.0,0.0,0.0,0.0,0.0,0.0,0.0,0.0,0.0,0.0,0.0,0.0,0.0,0.0,0.0,0.0,0.0,0.0,0.0,0.0,0.0,0.0,0.0,0.0,0.0,0.0,0.0,0.0,0.0,0.0,0.0,0.0,0.0,0.0,0.0,0.0,0.0,0.0,0.0,0.0,0.0,0.0,0.0,0.0,0.0,0.0,0.0,0.0,0.0,0.0,0.0,0.0,0.0,0.0,0.0,0.0,0.0,0.0,0.0,0.0,0.0,0.0,0.0,0.0,0.0,0.0,0.0,0.0,0.0,0.0,0.0,0.0,0.0,0.0,0.0,0.0,0.0,0.0,0.0,0.0,0.0,0.0,0.0,0.0,0.0,0.0,0.0,0.0,0.0,0.0,0.0,0.0,0.0,0.0,0.0,0.0,0.0,0.0,0.0,0.0,0.0,0.0,0.0,0.0,0.0,0.0,0.0,0.0,0.0,0.0,0.0,0.0,0.0,0.0,0.0,0.0,0.0,0.0,0.0,0.0,0.0,0.0,0.0,0.0,0.0,0.0,0.0,0.0,0.0,0.0,0.0,0.0,0.0,0.0,0.0,0.0,0.0,0.0,0.0,0.0,0.0,0.0,0.0,0.0,0.0,0.0,0.0,0.0,0.0,0.0,0.0,0.0,0.0,0.0,0.0,0.0,0.0,0.0,0.0,0.0,0.0,0.0,0.0,0.0,0.0,0.0,0.0,0.0,0.0,0.0,0.0,0.0,0.0,0.0,0.0,0.0,0.0,0.0,0.0,0.0,0.0,0.0,0.0,0.0,0.0,0.0,0.0,0.0,0.0,0.0,0.0,0.0,0.0,0.0,0.0,0.0,0.0,0.0,0.0,0.0,0.0,0.0,0.0,0.0,0.0,0.0,0.0,0.0,0.0,0.0,0.0,0.0,0.0,0.0,0.0,0.0,0.0,0.0,0.0,0.0,0.0,0.0,0.0,0.0,0.0,0.0,0.0,0.0,0.0,0.0,0.0,0.0,0.0,0.0,0.0,0.0,0.0,0.0,0.0,0.0,0.0,0.0,0.0,0.0,0.0,0.0,0.0,0.0,0.0,0.0,0.0,0.0,0.0,0.0,0.0,0.0,0.0,0.0,0.0,0.0,0.0,0.0,0.0,0.0,0.0,0.0,0.0,0.0,0.0,0.0,0.0,0.0,0.0,0.0,0.0,0.0,0.0,0.0,0.0,0.0,0.0,0.0,0.0,0.0,0.0,0.0,0.0,0.0,0.0,0.0,0.0,0.0,0.0,0.0,0.0,0.0,0.0,0.0,0.0,0.0,0.0,0.0,0.0,0.0,0.0,0.0,0.0,0.0,0.0,0.0,0.0,0.0,0.0,0.0,0.0,0.0,0.0,0.0,0.0,0.0,0.0,0.0,0.0,0.0,0.0,0.0,0.0,0.0,0.0,0.0,0.0,0.0,0.0,0.0,0.0,0.0,0.0,0.0,0.0,0.0,0.0,0.0,0.0,0.0,0.0,0.0,0.0,0.0,0.0,0.0,0.0,0.0,0.0,0.0,0.0,0.0,0.0,0.0,0.0,0.0,0.0,0.0,0.0,0.0,0.0,0.0,0.0,0.0,0.0,0.0,0.0,0.0,0.0,0.0,0.0,0.0,0.0,0.0,0.0,0.0,0.0,0.0,0.0,0.0,0.0,0.0,0.0,0.0,0.0,0.0,0.0,0.0,0.0,0.0,0.0,0.0,0.0,0.0,0.0,0.0,0.0,0.0,0.0,0.0,0.0,0.0,0.0,0.0,0.0,0.0,0.0,0.0,0.0,0.0,0.0,0.0,0.0,0.0,0.0,0.0,0.0,0.0,0.0,0.0,0.0,0.0,0.0,0.0,0.0,0.0,0.0,0.0,0.0,0.0,0.0,0.0,0.0,0.0,0.0,0.0,0.0,0.0,0.0,0.0,0.0,0.0,0.0,0.0,0.0,0.0,0.0,0.0,0.0,0.0,0.0,0.0,0.0,0.0,0.0,0.0,0.0,0.0,0.0,0.0,0.0,0.0,0.0,0.0,0.0,0.0,0.0,0.0,0.0,0.0,0.0,0.0,0.0,0.0,0.0,0.0,0.0,0.0,0.0,0.0,0.0,0.0,0.0,0.0,0.0,0.0,0.0,0.0,0.0,0.0,0.0,0.0,0.0,0.0,0.0,0.0,0.0,0.0,0.0,0.0,0.0,0.0,0.0,0.0,0.0,0.0,0.0,0.0,0.0,0.0,0.0,0.0,0.0,0.0,0.0,0.0,0.0,0.0,0.0,0.0,0.0,0.0,0.0,0.0,0.0,0.0,0.0,0.0,0.0,0.0,0.0,0.0,0.0,0.0,0.0,0.0,0.0,0.0,0.0,0.0,0.0,0.0002002002002002002,0.0,0.0001001001001001001,0.0006006006006006006,0.0004004004004004004,0.0003003003003003003,0.0001001001001001001,0.0005005005005005005,0.0003003003003003003,0.0001001001001001001,0.0001001001001001001,0.0,0.0002002002002002002,0.0001001001001001001,0.0,0.0001001001001001001,0.0001001001001001001,0.0002002002002002002,0.0,0.0002002002002002002,0.0003003003003003003,0.0,0.0001001001001001001,0.0002002002002002002,0.0001001001001001001,0.0001001001001001001,0.0001001001001001001,0.0001001001001001001,0.0002002002002002002,0.0003003003003003003,0.0,0.0,0.0001001001001001001,0.0003003003003003003,0.0,0.0001001001001001001,0.0,0.0,0.0,0.0004004004004004004,0.0001001001001001001,0.0001001001001001001,0.0001001001001001001,0.0,0.0003003003003003003,0.0,0.0,0.0001001001001001001,0.0001001001001001001,0.0,0.0,0.0,0.0001001001001001001,0.0,0.0,0.0001001001001001001,0.0001001001001001001,0.0001001001001001001,0.0,0.0,0.0001001001001001001,0.0,0.0002002002002002002,0.0001001001001001001,0.0001001001001001001,0.0,0.0,0.0,0.0,0.0,0.0002002002002002002,0.0,0.0,0.0,0.0,0.0001001001001001001,0.0,0.0001001001001001001,0.0,0.0,0.0,0.0,0.0001001001001001001,0.0001001001001001001,0.0,0.0,0.0,0.0001001001001001001,0.0001001001001001001,0.0001001001001001001,0.0,0.0,0.0,0.0,0.0,0.0,0.0,0.0,0.0,0.0,0.0,0.0,0.0,0.0,0.0,0.0,0.0,0.0,0.0,0.0,0.0001001001001001001,0.0,0.0001001001001001001,0.0001001001001001001,0.0001001001001001001,0.0,0.0,0.0,0.0001001001001001001,0.0,0.0,0.0,0.0,0.0,0.0,0.0,0.0,0.0,0.0,0.0,0.0,0.0,0.0,0.0,0.0,0.0,0.0001001001001001001,0.0,0.0,0.0,0.0,0.0,0.0001001001001001001,0.0,0.0,0.0,0.0,0.0,0.0,0.0001001001001001001,0.0,0.0,0.0002002002002002002,0.0,0.0001001001001001001,0.0,0.0,0.0,0.0001001001001001001,0.0,0.0,0.0002002002002002002,0.0,0.0,0.0,0.0,0.0,0.0001001001001001001,0.0,0.0,0.0,0.0001001001001001001,0.0,0.0,0.0001001001001001001,0.0001001001001001001,0.0,0.0,0.0,0.0,0.0,0.0,0.0,0.0,0.0,0.0,0.0,0.0,0.0,0.0001001001001001001,0.0,0.0,0.0,0.0,0.0,0.0,0.0,0.0001001001001001001,0.0,0.0,0.0,0.0,0.0,0.0,0.0,0.0,0.0001001001001001001,0.0,0.0,0.0,0.0,0.0,0.0,0.0,0.0,0.0,0.0,0.0,0.0001001001001001001,0.0,0.0,0.0,0.0,0.0,0.0,0.0,0.0001001001001001001,0.0,0.0,0.0,0.0,0.0001001001001001001,0.0,0.0,0.0,0.0001001001001001001,0.0,0.0001001001001001001,0.0,0.0,0.0,0.0,0.0,0.0001001001001001001,0.0,0.0,0.0,0.0,0.0,0.0003003003003003003,0.0,0.0,0.0,0.0,0.0,0.0,0.0,0.0,0.0,0.0,0.0001001001001001001,0.0001001001001001001,0.0,0.0001001001001001001,0.0003003003003003003,0.0001001001001001001,0.0,0.0,0.0,0.0,0.0,0.0,0.0,0.0001001001001001001,0.0001001001001001001,0.0001001001001001001,0.0,0.0002002002002002002,0.0,0.0,0.0,0.0001001001001001001,0.0,0.0,0.0,0.0001001001001001001,0.0002002002002002002,0.0001001001001001001,0.0001001001001001001,0.0,0.0001001001001001001,0.0001001001001001001,0.0004004004004004004,0.0005005005005005005,0.0,0.0,0.0001001001001001001,0.0,0.0,0.0,0.0,0.0,0.0,0.0001001001001001001,0.0,0.0,0.0001001001001001001,0.0,0.0002002002002002002,0.0,0.0,0.0001001001001001001,0.0,0.0,0.0,0.0,0.0001001001001001001,0.0,0.0001001001001001001,0.0,0.0,0.0,0.0,0.0,0.0,0.0,0.0,0.0,0.0,0.0,0.0,0.0001001001001001001,0.0,0.0,0.0,0.0,0.0,0.0001001001001001001,0.0,0.0,0.0,0.0,0.0,0.0,0.0,0.0,0.0,0.0,0.0,0.0001001001001001001,0.0,0.0,0.0,0.0,0.0,0.0,0.0,0.0001001001001001001,0.0,0.0,0.0,0.0,0.0,0.0,0.0002002002002002002,0.0,0.0001001001001001001,0.0001001001001001001,0.0,0.0,0.0001001001001001001,0.0,0.0,0.0001001001001001001,0.0,0.0,0.0,0.0,0.0001001001001001001,0.0,0.0,0.0,0.0,0.0,0.0,0.0001001001001001001,0.0,0.0,0.0,0.0,0.0,0.0002002002002002002,0.0,0.0002002002002002002,0.0001001001001001001,0.0002002002002002002,0.0002002002002002002,0.0002002002002002002,0.0001001001001001001,0.0002002002002002002,0.0001001001001001001,0.0001001001001001001,0.0,0.0,0.0,0.0,0.0,0.0002002002002002002,0.0,0.0,0.0001001001001001001,0.0,0.0001001001001001001,0.0002002002002002002,0.0001001001001001001,0.0,0.0001001001001001001,0.0,0.0001001001001001001,0.0001001001001001001,0.0,0.0,0.0001001001001001001,0.0001001001001001001,0.0,0.0,0.0,0.0001001001001001001,0.0,0.0,0.0,0.0001001001001001001,0.0,0.0,0.0,0.0,0.0,0.0,0.0001001001001001001,0.0001001001001001001,0.0,0.0001001001001001001,0.0,0.0001001001001001001,0.0,0.0001001001001001001,0.0,0.0,0.0,0.0,0.0001001001001001001,0.0,0.0,0.0001001001001001001,0.0,0.0,0.0,0.0,0.0,0.0,0.0,0.0,0.0001001001001001001,0.0,0.0,0.0,0.0,0.0001001001001001001,0.0,0.0,0.0,0.0,0.0,0.0001001001001001001,0.0,0.0,0.0,0.0,0.0001001001001001001,0.0,0.0001001001001001001,0.0,0.0001001001001001001,0.0,0.0001001001001001001,0.0,0.0,0.0,0.0,0.0,0.0,0.0,0.0,0.0001001001001001001,0.0,0.0001001001001001001,0.0,0.0,0.0,0.0,0.0,0.0,0.0,0.0,0.0,0.0,0.0,0.0,0.0,0.0001001001001001001,0.0,0.0,0.0,0.0,0.0,0.0,0.0001001001001001001,0.0002002002002002002,0.0,0.0001001001001001001,0.0,0.0002002002002002002,0.0001001001001001001,0.0,0.0,0.0001001001001001001,0.0,0.0,0.0,0.0001001001001001001,0.0001001001001001001,0.0,0.0,0.0001001001001001001,0.0,0.0,0.0002002002002002002,0.0002002002002002002,0.0,0.0,0.0,0.0,0.0001001001001001001,0.0,0.0002002002002002002,0.0,0.0,0.0002002002002002002,0.0,0.0,0.0,0.0,0.0001001001001001001,0.0,0.0,0.0001001001001001001,0.0,0.0,0.0,0.0001001001001001001,0.0,0.0001001001001001001,0.0,0.0002002002002002002,0.0001001001001001001,0.0,0.0,0.0,0.0,0.0,0.0,0.0001001001001001001,0.0002002002002002002,0.0,0.0002002002002002002,0.0,0.0,0.0,0.0,0.0,0.0001001001001001001,0.0001001001001001001,0.0,0.0001001001001001001,0.0001001001001001001,0.0,0.0,0.0001001001001001001,0.0001001001001001001,0.0,0.0,0.0002002002002002002,0.0,0.0001001001001001001,0.0001001001001001001,0.0002002002002002002,0.0,0.0002002002002002002,0.0002002002002002002,0.0001001001001001001,0.0,0.0001001001001001001,0.0002002002002002002,0.0,0.0,0.0,0.0,0.0001001001001001001,0.0003003003003003003,0.0001001001001001001,0.0002002002002002002,0.0002002002002002002,0.0,0.0,0.0002002002002002002,0.0001001001001001001,0.0,0.0,0.0002002002002002002,0.0001001001001001001,0.0,0.0,0.0002002002002002002,0.0001001001001001001,0.0002002002002002002,0.0001001001001001001,0.0002002002002002002,0.0001001001001001001,0.0001001001001001001,0.0,0.0,0.0004004004004004004,0.0003003003003003003,0.0002002002002002002,0.0001001001001001001,0.0,0.0001001001001001001,0.0002002002002002002,0.0003003003003003003,0.0001001001001001001,0.0002002002002002002,0.0002002002002002002,0.0007007007007007007,0.0003003003003003003,0.0003003003003003003,0.0003003003003003003,0.0002002002002002002,0.0003003003003003003,0.0002002002002002002,0.0005005005005005005,0.0007007007007007007,0.0005005005005005005,0.0007007007007007007,0.0008008008008008008,0.0003003003003003003,0.0007007007007007007,0.0001001001001001001,0.0004004004004004004,0.0006006006006006006,0.0004004004004004004,0.0005005005005005005,0.0002002002002002002,0.0002002002002002002,0.0004004004004004004,0.0007007007007007007,0.0007007007007007007,0.0009009009009009009,0.0005005005005005005,0.0009009009009009009,0.0007007007007007007,0.001001001001001001,0.0009009009009009009,0.0012012012012012011,0.0007007007007007007,0.002902902902902903,0.0026026026026026027,0.004404404404404405,0.005805805805805806,0.005805805805805806,0.007807807807807808,0.01021021021021021,0.00950950950950951,0.00910910910910911,0.01011011011011011,0.00970970970970971,0.00960960960960961,0.00960960960960961,0.01011011011011011,0.00950950950950951,0.011511511511511512,0.01061061061061061,0.008708708708708709,0.00980980980980981,0.01061061061061061,0.009209209209209208,0.01061061061061061,0.01061061061061061,0.007807807807807808,0.009209209209209208,0.008108108108108109,0.007107107107107107,0.007007007007007007,0.006006006006006006,0.007207207207207207,0.006406406406406407,0.005905905905905906,0.005705705705705706,0.004104104104104104,0.004604604604604604,0.004104104104104104,0.004304304304304304,0.005205205205205205,0.004704704704704705,0.004104104104104104,0.004104104104104104,0.002702702702702703,0.0032032032032032033,0.0032032032032032033,0.0036036036036036037,0.0032032032032032033,0.0035035035035035035,0.003103103103103103,0.002302302302302302,0.001001001001001001,0.002702702702702703,0.0017017017017017016,0.0012012012012012011,0.002002002002002002,0.0018018018018018018,0.0014014014014014013,0.0008008008008008008,0.0012012012012012011,0.0013013013013013013,0.0008008008008008008,0.0024024024024024023,0.0013013013013013013,0.0004004004004004004,0.0018018018018018018,0.0007007007007007007,0.0011011011011011012,0.001001001001001001,0.0008008008008008008,0.0006006006006006006,0.0008008008008008008,0.0003003003003003003,0.0008008008008008008,0.0008008008008008008,0.0007007007007007007,0.0004004004004004004,0.0006006006006006006,0.0002002002002002002,0.0004004004004004004,0.0005005005005005005,0.0004004004004004004,0.0008008008008008008,0.0002002002002002002,0.0006006006006006006,0.0002002002002002002,0.0007007007007007007,0.0004004004004004004,0.0004004004004004004,0.0005005005005005005,0.0002002002002002002,0.0002002002002002002,0.0003003003003003003,0.0007007007007007007,0.0002002002002002002,0.0003003003003003003,0.0001001001001001001,0.0001001001001001001,0.0002002002002002002,0.0,0.0004004004004004004,0.0003003003003003003,0.0001001001001001001,0.0002002002002002002,0.0004004004004004004,0.0002002002002002002,0.0001001001001001001,0.0,0.0001001001001001001,0.0001001001001001001,0.0002002002002002002,0.0002002002002002002,0.0002002002002002002,0.0001001001001001001,0.0002002002002002002,0.0002002002002002002,0.0001001001001001001,0.0,0.0001001001001001001,0.0001001001001001001,0.0001001001001001001,0.0004004004004004004,0.0,0.0,0.0,0.0001001001001001001,0.0001001001001001001,0.0,0.0,0.0001001001001001001,0.0,0.0001001001001001001,0.0001001001001001001,0.0001001001001001001,0.0,0.0,0.0001001001001001001,0.0002002002002002002,0.0,0.0,0.0,0.0001001001001001001,0.0001001001001001001,0.0,0.0,0.0,0.0,0.0,0.0,0.0,0.0,0.0,0.0,0.0,0.0,0.0,0.0,0.0,0.0,0.0,0.0001001001001001001,0.0,0.0,0.0001001001001001001,0.0001001001001001001,0.0,0.0,0.0001001001001001001,0.0,0.0,0.0,0.0,0.0,0.0,0.0,0.0001001001001001001,0.0,0.0001001001001001001,0.0,0.0,0.0,0.0,0.0,0.0,0.0,0.0,0.0,0.0,0.0,0.0,0.0,0.0,0.0001001001001001001,0.0,0.0,0.0001001001001001001,0.0001001001001001001,0.0,0.0,0.0,0.0,0.0001001001001001001,0.0,0.0001001001001001001,0.0,0.0001001001001001001,0.0001001001001001001,0.0,0.0,0.0,0.0,0.0)
#mids=mids[58:length(mids)]
#counts=counts[58:length(counts)]

plot(c(seq(-290,0,by=1),0),rep(2,length(c(seq(290,0,by=-1),0))), xlab="", ylab="Frequency of shift in extinction rate", xlim=c(-270,-230), ylim=c(0,0.01), type="l", col="white",lwd="1",las="1",cex.axis="1",cex.main="1",cex.lab="1",bty="n", main="D", axes=F)
rect(-323.2,-0.02,-298.9,300, col="white", border=NA)
rect(-298.9,-0.02,-272.95,300, col="whitesmoke", border=NA)
rect(-272.95,-0.02,-259.1,300, col="white", border=NA)
rect(-259.1,-0.02,-251.9,300, col="whitesmoke", border=NA)
rect(-251.9,-0.02,-247.2,300, col="white", border=NA)
rect(-247.2,-0.02,-237,300, col="whitesmoke", border=NA)
rect(-237,-0.02,-201.3,300, col="white", border=NA)
rect(-201.3,-0.02,-174.1,300, col="whitesmoke", border=NA)
rect(-174.1,-0.02,-163.5,300, col="white", border=NA)
rect(-163.5,-0.02,-145,300, col="whitesmoke", border=NA)
rect(-145,-0.02,-100.5,300, col="white", border=NA)
rect(-100.5,-0.02,-66,300, col="whitesmoke", border=NA)
rect(-66,-0.02,-56,300, col="white", border=NA)
rect(-56,-0.02,-33.9,300, col="whitesmoke", border=NA)
rect(-33.9,-0.02,-23.03,300, col="white", border=NA)
rect(-23.03,-0.02,-5.33,300, col="whitesmoke", border=NA)
rect(-5.33,-0.02,-2.58,300, col="white", border=NA)
rect(-2.58,-0.02,0,300, col="whitesmoke", border=NA)

rect(-261.28,-3,-259.51,300, col=alpha('#ffaf03',0.2), border=NA)
rect(-234.5,-3,-232,300, col=alpha('#ffaf03',0.2), border=NA)
abline(v=c(-251.902),col="red",lty="dashed",lwd="2")
axis(side=1, seq(-280, -220, by=10), col="black",col.axis="black",las=1)
axis(side=2, seq(0, 0.01, by=0.002), col="black",col.axis="black",las=2)

lines(mids,counts,type = 'h', lwd=5, col='#e34a33')
abline(h=bf2, lty=2)
abline(h=bf6, lty=2)

add_geochrono(0, -0.15)

#Net Diversification Rate (???????? diversification negative ???)
time=c(-204.59312761548776, -204.69314869963122,-204.79316978377472,-204.8931908679182,-204.99321195206167,-205.09323303620516,-205.19325412034863,-205.29327520449212,-205.39329628863558,-205.49331737277907,-205.59333845692257,-205.69335954106603,-205.79338062520952,-205.893401709353,-205.99342279349648,-206.09344387763994,-206.19346496178343,-206.2934860459269,-206.3935071300704,-206.49352821421388,-206.59354929835735,-206.69357038250084,-206.7935914666443,-206.8936125507878,-206.99363363493126,-207.09365471907475,-207.19367580321824,-207.2936968873617,-207.3937179715052,-207.49373905564866,-207.59376013979215,-207.69378122393562,-207.7938023080791,-207.89382339222257,-207.99384447636606,-208.09386556050956,-208.19388664465302,-208.2939077287965,-208.39392881293998,-208.49394989708347,-208.59397098122693,-208.69399206537042,-208.79401314951392,-208.89403423365738,-208.99405531780087,-209.09407640194433,-209.19409748608783,-209.2941185702313,-209.39413965437478,-209.49416073851827,-209.59418182266174,-209.69420290680523,-209.7942239909487,-209.8942450750922,-209.99426615923565,-210.09428724337914,-210.1943083275226,-210.2943294116661,-210.3943504958096,-210.49437157995305,-210.59439266409655,-210.69441374824,-210.7944348323835,-210.89445591652697,-210.99447700067046,-211.09449808481395,-211.1945191689574,-211.2945402531009,-211.39456133724437,-211.49458242138786,-211.59460350553132,-211.69462458967482,-211.7946456738183,-211.89466675796177,-211.99468784210526,-212.09470892624873,-212.19473001039222,-212.29475109453568,-212.39477217867918,-212.49479326282264,-212.59481434696613,-212.69483543110962,-212.7948565152531,-212.89487759939658,-212.99489868354004,-213.09491976768354,-213.194940851827,-213.2949619359705,-213.39498302011398,-213.49500410425745,-213.59502518840094,-213.6950462725444,-213.7950673566879,-213.89508844083136,-213.99510952497485,-214.0951306091183,-214.1951516932618,-214.2951727774053,-214.39519386154876,-214.49521494569225,-214.59523602983572,-214.6952571139792,-214.79527819812267,-214.89529928226617,-214.99532036640966,-215.09534145055312,-215.1953625346966,-215.29538361884008,-215.39540470298357,-215.49542578712703,-215.59544687127052,-215.69546795541402,-215.79548903955748,-215.89551012370097,-215.99553120784444,-216.09555229198793,-216.1955733761314,-216.29559446027488,-216.39561554441835,-216.49563662856184,-216.59565771270533,-216.6956787968488,-216.7956998809923,-216.89572096513575,-216.99574204927924,-217.0957631334227,-217.1957842175662,-217.2958053017097,-217.39582638585316,-217.49584746999665,-217.5958685541401,-217.6958896382836,-217.79591072242707,-217.89593180657056,-217.99595289071405,-218.09597397485751,-218.195995059001,-218.29601614314447,-218.39603722728796,-218.49605831143143,-218.59607939557492,-218.69610047971838,-218.79612156386187,-218.89614264800537,-218.99616373214883,-219.09618481629232,-219.19620590043579,-219.29622698457928,-219.39624806872274,-219.49626915286623,-219.59629023700973,-219.6963113211532,-219.79633240529668,-219.89635348944014,-219.99637457358364,-220.0963956577271,-220.1964167418706,-220.29643782601406,-220.39645891015755,-220.49647999430104,-220.5965010784445,-220.696522162588,-220.79654324673146,-220.89656433087495,-220.99658541501842,-221.0966064991619,-221.1966275833054,-221.29664866744886,-221.39666975159236,-221.49669083573582,-221.5967119198793,-221.69673300402278,-221.79675408816627,-221.89677517230976,-221.99679625645322,-222.09681734059671,-222.19683842474018,-222.29685950888367,-222.39688059302713,-222.49690167717063,-222.5969227613141,-222.69694384545758,-222.79696492960107,-222.89698601374454,-222.99700709788803,-223.0970281820315,-223.197049266175,-223.29707035031845,-223.39709143446194,-223.49711251860543,-223.5971336027489,-223.6971546868924,-223.79717577103585,-223.89719685517935,-223.9972179393228,-224.0972390234663,-224.1972601076098,-224.29728119175326,-224.39730227589675,-224.4973233600402,-224.5973444441837,-224.69736552832717,-224.79738661247066,-224.89740769661412,-224.99742878075762,-225.0974498649011,-225.19747094904457,-225.29749203318806,-225.39751311733153,-225.49753420147502,-225.59755528561848,-225.69757636976198,-225.79759745390547,-225.89761853804893,-225.99763962219242,-226.0976607063359,-226.19768179047938,-226.29770287462284,-226.39772395876633,-226.4977450429098,-226.5977661270533,-226.69778721119678,-226.79780829534025,-226.89782937948374,-226.9978504636272,-227.0978715477707,-227.19789263191416,-227.29791371605765,-227.39793480020114,-227.4979558843446,-227.5979769684881,-227.69799805263156,-227.79801913677505,-227.89804022091852,-227.998061305062,-228.0980823892055,-228.19810347334897,-228.29812455749246,-228.39814564163592,-228.4981667257794,-228.59818780992288,-228.69820889406637,-228.79822997820983,-228.89825106235332,-228.99827214649682,-229.09829323064028,-229.19831431478377,-229.29833539892724,-229.39835648307073,-229.4983775672142,-229.59839865135768,-229.69841973550118,-229.79844081964464,-229.89846190378813,-229.9984829879316,-230.0985040720751,-230.19852515621855,-230.29854624036204,-230.3985673245055,-230.498588408649,-230.5986094927925,-230.69863057693595,-230.79865166107945,-230.8986727452229,-230.9986938293664,-231.09871491350987,-231.19873599765336,-231.29875708179685,-231.3987781659403,-231.4987992500838,-231.59882033422727,-231.69884141837076,-231.79886250251423,-231.89888358665772,-231.9989046708012,-232.09892575494467,-232.19894683908817,-232.29896792323163,-232.39898900737512,-232.49901009151858,-232.59903117566208,-232.69905225980554,-232.79907334394903,-232.89909442809252,-232.999115512236,-233.09913659637948,-233.19915768052294,-233.29917876466644,-233.3991998488099,-233.4992209329534,-233.59924201709688,-233.69926310124035,-233.79928418538384,-233.8993052695273,-233.9993263536708,-234.09934743781426,-234.19936852195775,-234.29938960610124,-234.3994106902447,-234.4994317743882,-234.59945285853166,-234.69947394267516,-234.79949502681862,-234.8995161109621,-234.99953719510557,-235.09955827924907,-235.19957936339256,-235.29960044753602,-235.39962153167951,-235.49964261582298,-235.59966369996647,-235.69968478410993,-235.79970586825343,-235.89972695239692,-235.99974803654038,-236.09976912068387,-236.19979020482734,-236.29981128897083,-236.3998323731143,-236.49985345725779,-236.59987454140125,-236.69989562554474,-236.79991670968823,-236.8999377938317,-236.9999588779752,-237.09997996211865,-237.20000104626214,-237.3000221304056,-237.4000432145491,-237.5000642986926,-237.60008538283606,-237.70010646697955,-237.800127551123,-237.9001486352665,-238.00016971940997,-238.10019080355346,-238.20021188769695,-238.30023297184042,-238.4002540559839,-238.50027514012737,-238.60029622427086,-238.70031730841433,-238.80033839255782,-238.90035947670128,-239.00038056084477,-239.10040164498827,-239.20042272913173,-239.30044381327522,-239.4004648974187,-239.50048598156218,-239.60050706570564,-239.70052814984913,-239.80054923399263,-239.9005703181361,-240.00059140227958,-240.10061248642305,-240.20063357056654,-240.30065465471,-240.4006757388535,-240.50069682299699,-240.60071790714045,-240.70073899128394,-240.8007600754274,-240.9007811595709,-241.00080224371436,-241.10082332785785,-241.20084441200132,-241.3008654961448,-241.4008865802883,-241.50090766443176,-241.60092874857526,-241.70094983271872,-241.8009709168622,-241.90099200100568,-242.00101308514917,-242.10103416929266,-242.20105525343612,-242.30107633757962,-242.40109742172308,-242.50111850586657,-242.60113959001004,-242.70116067415353,-242.801181758297,-242.90120284244048,-243.00122392658398,-243.10124501072744,-243.20126609487093,-243.3012871790144,-243.4013082631579,-243.50132934730135,-243.60135043144484,-243.70137151558833,-243.8013925997318,-243.9014136838753,-244.00143476801875,-244.10145585216225,-244.2014769363057,-244.3014980204492,-244.4015191045927,-244.50154018873616,-244.60156127287965,-244.7015823570231,-244.8016034411666,-244.90162452531007,-245.00164560945356,-245.10166669359702,-245.20168777774052,-245.301708861884,-245.40172994602747,-245.50175103017096,-245.60177211431443,-245.70179319845792,-245.80181428260138,-245.90183536674488,-246.00185645088837,-246.10187753503183,-246.20189861917532,-246.3019197033188,-246.40194078746228,-246.50196187160574,-246.60198295574924,-246.70200403989273,-246.8020251240362,-246.90204620817968,-247.00206729232315,-247.10208837646664,-247.2021094606101,-247.3021305447536,-247.40215162889706,-247.50217271304055,-247.60219379718404,-247.7022148813275,-247.802235965471,-247.90225704961446,-248.00227813375795,-248.10229921790142,-248.2023203020449,-248.3023413861884,-248.40236247033187,-248.50238355447536,-248.60240463861882,-248.7024257227623,-248.80244680690578,-248.90246789104927,-249.00248897519273,-249.10251005933623,-249.20253114347972,-249.30255222762318,-249.40257331176667,-249.50259439591014,-249.60261548005363,-249.7026365641971,-249.80265764834058,-249.90267873248408,-250.00269981662754,-250.10272090077103,-250.2027419849145,-250.302763069058,-250.40278415320145,-250.50280523734494,-250.60282632148844,-250.7028474056319,-250.8028684897754,-250.90288957391886,-251.00291065806235,-251.1029317422058,-251.2029528263493,-251.30297391049277,-251.40299499463626,-251.50301607877975,-251.60303716292321,-251.7030582470667,-251.80307933121017,-251.90310041535366,-252.00312149949713,-252.10314258364062,-252.2031636677841,-252.30318475192757,-252.40320583607107,-252.50322692021453,-252.60324800435802,-252.7032690885015,-252.80329017264498,-252.90331125678847,-253.00333234093193,-253.10335342507543,-253.2033745092189,-253.30339559336238,-253.40341667750585,-253.50343776164934,-253.6034588457928,-253.7034799299363,-253.80350101407979,-253.90352209822325,-254.00354318236674,-254.1035642665102,-254.2035853506537,-254.30360643479716,-254.40362751894065,-254.50364860308414,-254.6036696872276,-254.7036907713711,-254.80371185551456,-254.90373293965806,-255.00375402380152,-255.103775107945,-255.20379619208848,-255.30381727623197,-255.40383836037546,-255.50385944451892,-255.60388052866242,-255.70390161280588,-255.80392269694937,-255.90394378109283,-256.0039648652363,-256.1039859493798,-256.2040070335233,-256.30402811766675,-256.40404920181027,-256.50407028595373,-256.6040913700972,-256.70411245424066,-256.8041335383842,-256.90415462252764,-257.0041757066711,-257.1041967908146,-257.2042178749581,-257.30423895910155,-257.404260043245,-257.50428112738854,-257.604302211532,-257.70432329567547,-257.804344379819,-257.90436546396245,-258.0043865481059,-258.1044076322494,-258.2044287163929,-258.30444980053636,-258.4044708846798,-258.50449196882334,-258.6045130529668,-258.7045341371103,-258.80455522125374,-258.90457630539726,-259.0045973895407,-259.1046184736842,-259.2046395578277,-259.30466064197117,-259.40468172611463,-259.5047028102581,-259.6047238944016,-259.7047449785451,-259.80476606268854,-259.90478714683206,-260.0048082309755,-260.104829315119,-260.20485039926245,-260.304871483406,-260.40489256754944,-260.5049136516929,-260.60493473583637,-260.7049558199799,-260.80497690412335,-260.9049979882668,-261.00501907241033,-261.1050401565538,-261.20506124069726,-261.3050823248407,-261.40510340898425,-261.5051244931277,-261.6051455772712,-261.7051666614147,-261.80518774555816,-261.9052088297016,-262.0052299138451,-262.1052509979886,-262.20527208213207,-262.30529316627553,-262.40531425041905,-262.5053353345625,-262.605356418706,-262.70537750284944,-262.80539858699296,-262.9054196711364,-263.0054407552799,-263.1054618394234,-263.2054829235669,-263.30550400771034,-263.4055250918538,-263.5055461759973,-263.6055672601408,-263.70558834428425,-263.8056094284278,-263.90563051257124,-264.0056515967147,-264.10567268085816,-264.2056937650017,-264.30571484914515,-264.4057359332886,-264.5057570174321,-264.6057781015756,-264.70579918571906,-264.8058202698625,-264.90584135400604,-265.0058624381495,-265.10588352229297,-265.20590460643643,-265.30592569057995,-265.4059467747234,-265.5059678588669,-265.6059889430104,-265.70601002715387,-265.80603111129733,-265.9060521954408,-266.0060732795843,-266.1060943637278,-266.20611544787124,-266.30613653201476,-266.4061576161582,-266.5061787003017,-266.60619978444515,-266.7062208685887,-266.80624195273214,-266.9062630368756,-267.0062841210191,-267.1063052051626,-267.20632628930605,-267.3063473734495,-267.40636845759303,-267.5063895417365,-267.60641062587996,-267.7064317100235,-267.80645279416694,-267.9064738783104,-268.00649496245387,-268.1065160465974,-268.20653713074086,-268.3065582148843,-268.4065792990278,-268.5066003831713,-268.60662146731477,-268.70664255145823,-268.80666363560175,-268.9066847197452,-269.0067058038887,-269.10672688803214,-269.20674797217566,-269.3067690563191,-269.4067901404626,-269.5068112246061,-269.6068323087496,-269.70685339289304,-269.8068744770365,-269.90689556118,-270.0069166453235,-270.10693772946695,-270.20695881361047,-270.30697989775393,-270.4070009818974,-270.50702206604086,-270.6070431501844,-270.70706423432785,-270.8070853184713,-270.90710640261483,-271.0071274867583,-271.10714857090176,-271.2071696550452,-271.30719073918874,-271.4072118233322,-271.50723290747567,-271.6072539916192,-271.70727507576265,-271.8072961599061,-271.9073172440496,-272.0073383281931,-272.10735941233656,-272.20738049648,-272.30740158062355,-272.407422664767,-272.5074437489105,-272.60746483305394,-272.70748591719746,-272.8075070013409,-272.9075280854844,-273.00754916962785,-273.10757025377137,-273.20759133791483,-273.3076124220583,-273.4076335062018,-273.5076545903453,-273.60767567448875,-273.7076967586322,-273.80771784277573,-273.9077389269192,-274.00776001106266,-274.1077810952062,-274.20780217934964,-274.3078232634931,-274.40784434763657,-274.5078654317801,-274.60788651592355,-274.707907600067,-274.80792868421054,-274.907949768354,-275.00797085249746,-275.10799193664093,-275.20801302078445,-275.3080341049279,-275.4080551890714,-275.5080762732149,-275.60809735735836,-275.7081184415018,-275.8081395256453,-275.9081606097888,-276.0081816939323,-276.10820277807574,-276.20822386221926,-276.3082449463627,-276.4082660305062,-276.50828711464965,-276.60830819879317,-276.70832928293663,-276.8083503670801,-276.90837145122356,-277.0083925353671,-277.10841361951054,-277.208434703654,-277.3084557877975,-277.408476871941,-277.50849795608445,-277.6085190402279,-277.70854012437144,-277.8085612085149,-277.90858229265837,-278.0086033768019,-278.10862446094535,-278.2086455450888,-278.3086666292323,-278.4086877133758,-278.50870879751926,-278.6087298816627,-278.70875096580625,-278.8087720499497,-278.9087931340932,-279.00881421823664,-279.10883530238016,-279.2088563865236,-279.3088774706671,-279.4088985548106,-279.50891963895407,-279.60894072309753,-279.708961807241,-279.8089828913845,-279.909003975528,-280.00902505967144,-280.10904614381496,-280.2090672279584,-280.3090883121019,-280.40910939624536,-280.5091304803889,-280.60915156453234,-280.7091726486758,-280.80919373281927,-280.9092148169628,-281.00923590110625,-281.1092569852497,-281.20927806939324,-281.3092991535367,-281.40932023768016,-281.5093413218236,-281.60936240596715,-281.7093834901106,-281.8094045742541,-281.9094256583976,-282.00944674254106,-282.1094678266845,-282.209488910828,-282.3095099949715,-282.40953107911497,-282.50955216325843,-282.60957324740195,-282.7095943315454,-282.8096154156889,-282.90963649983235,-283.00965758397587,-283.10967866811933,-283.2096997522628,-283.3097208364063,-283.4097419205498,-283.50976300469324,-283.6097840888367,-283.7098051729802,-283.8098262571237,-283.90984734126715,-284.0098684254107,-284.10988950955414,-284.2099105936976,-284.30993167784106,-284.4099527619846,-284.50997384612805,-284.6099949302715,-284.710016014415,-284.8100370985585,-284.91005818270196,-285.0100792668454,-285.11010035098894,-285.2101214351324,-285.31014251927587,-285.41016360341933,-285.51018468756286,-285.6102057717063,-285.7102268558498,-285.8102479399933,-285.91026902413677,-286.01029010828023,-286.1103111924237,-286.2103322765672,-286.3103533607107,-286.41037444485414,-286.51039552899766,-286.6104166131411,-286.7104376972846,-286.81045878142805,-286.9104798655716,-287.01050094971504,-287.1105220338585,-287.210543118002,-287.3105642021455,-287.41058528628895,-287.5106063704324,-287.61062745457593,-287.7106485387194,-287.81066962286286,-287.9106907070064,-288.01071179114984,-288.1107328752933,-288.2107539594368,-288.3107750435803,-288.41079612772376,-288.5108172118672,-288.61083829601074,-288.7108593801542,-288.81088046429767,-288.91090154844113,-289.01092263258465,-289.1109437167281,-289.2109648008716,-289.31098588501504,-289.41100696915856,-289.511028053302,-289.6110491374455,-289.711070221589,-289.8110913057325,-289.91111238987594,-290.0111334740194,-290.1111545581629,-290.2111756423064,-290.31119672644985,-290.41121781059337,-290.51123889473683,-290.6112599788803,-290.71128106302376,-290.8113021471673,-290.91132323131075,-291.0113443154542,-291.11136539959773,-291.2113864837412,-291.31140756788466,-291.4114286520281,-291.51144973617164,-291.6114708203151,-291.71149190445857,-291.8115129886021,-291.91153407274555,-292.011555156889,-292.1115762410325,-292.211597325176,-292.31161840931946,-292.4116394934629,-292.51166057760645,-292.6116816617499,-292.7117027458934,-292.81172383003684,-292.91174491418036,-293.0117659983238,-293.1117870824673,-293.21180816661075,-293.3118292507543,-293.41185033489774,-293.5118714190412)
net_rate=c(-0.02348385734191294, -0.02348385734191294,-0.02348385734191294,-0.02348385734191294,-0.02348385734191294,-0.02348385734191294,-0.02348385734191294,-0.02348385734191294,-0.02348385734191294,-0.02348385734191294,-0.02348385734191294,-0.02348385734191294,-0.02348385734191294,-0.02348385734191294,-0.02348385734191294,-0.02348385734191294,-0.02348385734191294,-0.02348385734191294,-0.02348385734191294,-0.02348385734191294,-0.02348385734191294,-0.02344114874364268,-0.023421660178035604,-0.023387244558008866,-0.02306270686511801,-0.02299699133796552,-0.02293842670936584,-0.022850107928891333,-0.022768451496760565,-0.022636839635872614,-0.022589625266627864,-0.02257613735396574,-0.022522355734406967,-0.022514391199186353,-0.022514391199186353,-0.02252336450137033,-0.02247245703937284,-0.02244440801214332,-0.02244440801214332,-0.022411581632093423,-0.022352846298139363,-0.022355396369852704,-0.02233962825113864,-0.022300035502000562,-0.022301921611735023,-0.02228788591031188,-0.022309691134968366,-0.022303653789214953,-0.02226286003236495,-0.02226582451988302,-0.02226582451988302,-0.02226582451988302,-0.022275555962893028,-0.022164537777812916,-0.02216615541805154,-0.02212536440264441,-0.02212536440264441,-0.022127429076613515,-0.022127429076613515,-0.022044205680753572,-0.022029713140217417,-0.02202805949891912,-0.02199630988097746,-0.02199630988097746,-0.021988175822217182,-0.021988175822217182,-0.021988175822217182,-0.021979141096325566,-0.021969682758932216,-0.021969682758932216,-0.021969682758932216,-0.021969682758932216,-0.021978852407245963,-0.021978852407245963,-0.02199374221875929,-0.02199374221875929,-0.021955656011387225,-0.02195699496007493,-0.02195699496007493,-0.02195699496007493,-0.021963878337054373,-0.021960250931432806,-0.02193056505281547,-0.02193056505281547,-0.021923282563898097,-0.021923282563898097,-0.0219216715527928,-0.0219216715527928,-0.0219216715527928,-0.021916204710169782,-0.021916204710169782,-0.021916204710169782,-0.021916204710169782,-0.021916204710169782,-0.021916204710169782,-0.021920015463064844,-0.021919870181863477,-0.021919870181863477,-0.021919870181863477,-0.021919870181863477,-0.021919870181863477,-0.0219134141964614,-0.021914889083273725,-0.021914889083273725,-0.021914889083273725,-0.021914889083273725,-0.02191558214102374,-0.02191558214102374,-0.02190051138012868,-0.02190051138012868,-0.02190051138012868,-0.021900959718927714,-0.021900959718927714,-0.021900959718927714,-0.021900959718927714,-0.021900959718927714,-0.021900959718927714,-0.021900959718927714,-0.021900959718927714,-0.021900959718927714,-0.02191088349021439,-0.02191088349021439,-0.02191088349021439,-0.02191088349021439,-0.021907283582876188,-0.021907283582876188,-0.021907283582876188,-0.021907283582876188,-0.021907283582876188,-0.021903742448573533,-0.021903742448573533,-0.02189957134761131,-0.02190093786048248,-0.021899212864198613,-0.02189519756646351,-0.02189519756646351,-0.02189519756646351,-0.02189529871568429,-0.02189529871568429,-0.02189529871568429,-0.02189529871568429,-0.02189529871568429,-0.02189529871568429,-0.02189529871568429,-0.02189529871568429,-0.02189529871568429,-0.02189529871568429,-0.02189529871568429,-0.021897223101848096,-0.021897223101848096,-0.021897223101848096,-0.02189894773170154,-0.02189894773170154,-0.02189894773170154,-0.021900466477296637,-0.021900466477296637,-0.021900466477296637,-0.021900466477296637,-0.021900466477296637,-0.021900466477296637,-0.021900466477296637,-0.02190521820407817,-0.02190521820407817,-0.02190634869085672,-0.02190634869085672,-0.02190634869085672,-0.02190634869085672,-0.021908982558570534,-0.021908982558570534,-0.021908982558570534,-0.021921200711125584,-0.021921200711125584,-0.0219315684214355,-0.0219315684214355,-0.0219315684214355,-0.0219315684214355,-0.021932112600567256,-0.021932112600567256,-0.021932112600567256,-0.021932318804388527,-0.021929887370114535,-0.021929887370114535,-0.021929887370114535,-0.021929887370114535,-0.021929887370114535,-0.021935853768817307,-0.021935853768817307,-0.021935853768817307,-0.021935853768817307,-0.021936850953537354,-0.021936850953537354,-0.021933835960555512,-0.021935673153278656,-0.021935796742869943,-0.021935796742869943,-0.021935796742869943,-0.021935796742869943,-0.021935796742869943,-0.021935796742869943,-0.021935796742869943,-0.02192744846240246,-0.02192744846240246,-0.021923908957108364,-0.021922063461492947,-0.021922063461492947,-0.021922063461492947,-0.021925348978513084,-0.021925348978513084,-0.021925348978513084,-0.021925348978513084,-0.021925348978513084,-0.021925348978513084,-0.021925348978513084,-0.021925348978513084,-0.021924899670279274,-0.021924899670279274,-0.021924899670279274,-0.021924899670279274,-0.021924899670279274,-0.021924899670279274,-0.021924899670279274,-0.021924899670279274,-0.021924899670279274,-0.021924899670279274,-0.02193026219294544,-0.02193026219294544,-0.02193026219294544,-0.02193026219294544,-0.02193026219294544,-0.02193026219294544,-0.02193026219294544,-0.02192814084784153,-0.02192814084784153,-0.02192814084784153,-0.021919271141713905,-0.021919271141713905,-0.021925386424451743,-0.021925386424451743,-0.021925386424451743,-0.021925386424451743,-0.021920723405990338,-0.021920723405990338,-0.02191132566874355,-0.021912552131416546,-0.02190852301477962,-0.02190852301477962,-0.021907145631983205,-0.02191082867025956,-0.021908016128443446,-0.021907183046452134,-0.021891866923002778,-0.021891866923002778,-0.02189290611566658,-0.02189290611566658,-0.021892106705608167,-0.0218898642250343,-0.0218898642250343,-0.02188545273727119,-0.021880490867108398,-0.021885023848355216,-0.021879103945365647,-0.02187366407861093,-0.02186941318895773,-0.02185837544193446,-0.021854034253173914,-0.02186155218663333,-0.02186255318395261,-0.02186255318395261,-0.021860327100246952,-0.021860327100246952,-0.021826721832859924,-0.02182550140630795,-0.02182164471939472,-0.02182164471939472,-0.021810779258711936,-0.021786696429958938,-0.02178275510065591,-0.02178275510065591,-0.02178689392360686,-0.02177430184383719,-0.021771882727312602,-0.02177969069106456,-0.02176606585158047,-0.02176606585158047,-0.021756835663109785,-0.02172720136271209,-0.021692019745201956,-0.021653163765504774,-0.021620593267858385,-0.02160537777926819,-0.021618046379023707,-0.02160273320365906,-0.02156829152926132,-0.02153869982069625,-0.021544275746900057,-0.021533675289459944,-0.02149092217240405,-0.021488139946286105,-0.021462239916533215,-0.021441921851402482,-0.021375732072718354,-0.02134894025058676,-0.021300764020770125,-0.021289257833882646,-0.02122407871458964,-0.021226079559939066,-0.021170406371853617,-0.021164308492177052,-0.021122218573420195,-0.02110923192896188,-0.021066977774491156,-0.021009746876569705,-0.020957134110839198,-0.02092430686449499,-0.02082347326896307,-0.020805480292716328,-0.020777352023298123,-0.020744881223644693,-0.02072485998906567,-0.020691131406957452,-0.02067259552352828,-0.020656693925244825,-0.020593098719120788,-0.020517592489663204,-0.02045613370470915,-0.020398500469066508,-0.020396224767476157,-0.020335434753484875,-0.020317032415149556,-0.020289521231160183,-0.020277682162625776,-0.020251186442543565,-0.020205761814815003,-0.020078554770791394,-0.019990351972749277,-0.019968574553818622,-0.019850785586495633,-0.019787897505218553,-0.01966674667304333,-0.019617823866777268,-0.01952346241443613,-0.019388575387302216,-0.019341117828114786,-0.019338355214847742,-0.019323746977336888,-0.019253295299314604,-0.019215632723386306,-0.019215632723386306,-0.019184252566003323,-0.019149300008752014,-0.019132467437552442,-0.019070243435381076,-0.01905588259173764,-0.019043512077029562,-0.018993029078244874,-0.018993029078244874,-0.01898853256800462,-0.01898853256800462,-0.01897196966915836,-0.01897196966915836,-0.018961152944823978,-0.018961152944823978,-0.018962750660333216,-0.018918419829580913,-0.018914215779425213,-0.018879611061981168,-0.018851720868326965,-0.018776514176893796,-0.01876098902573788,-0.018714962384084752,-0.018695589207153307,-0.018695589207153307,-0.018699576523363768,-0.018699576523363768,-0.018699576523363768,-0.018722372714023567,-0.01879958695087793,-0.01886303872478694,-0.01888289615329996,-0.018914800186495544,-0.018971808271214318,-0.01898435983091711,-0.01898204814833973,-0.01898204814833973,-0.018989535661225555,-0.01905390978754809,-0.01905390978754809,-0.019089485370619098,-0.019103351311018823,-0.019157162210830393,-0.019157162210830393,-0.01917481423393522,-0.019170730358721,-0.019189571313400103,-0.019189571313400103,-0.0192067839402032,-0.0192067839402032,-0.019222392028975487,-0.019226235650130263,-0.019237388450221972,-0.019247961387809574,-0.019247961387809574,-0.01929352639587395,-0.01933973813045024,-0.019364701514951323,-0.019364701514951323,-0.019382137853048053,-0.01939640593238804,-0.019407576350111446,-0.01938850158892136,-0.01935378806711785,-0.01932680167340902,-0.01932265990801261,-0.01932514900557319,-0.019288840348507738,-0.019283364057168864,-0.019283364057168864,-0.019283364057168864,-0.01928311812818748,-0.019292574946053742,-0.019298121369906718,-0.019290034975439838,-0.01928285656507047,-0.019284457559817354,-0.019277270555471668,-0.019277270555471668,-0.019300674844261637,-0.019298497712756393,-0.019300783130814375,-0.019300783130814375,-0.01933337819418266,-0.019348204517324177,-0.01938866584869044,-0.019402465167708237,-0.019497466239102645,-0.019532157364810843,-0.019565975058368837,-0.019599015560412537,-0.01965733210593575,-0.019666384716866735,-0.01970993387598645,-0.019751846691137474,-0.01980745797135281,-0.0198289549071412,-0.019884439942058123,-0.01995791027675403,-0.01997200137632533,-0.020000636945087292,-0.020011747125680122,-0.020084683000955613,-0.020099132308193837,-0.02016228863146099,-0.020210405681095805,-0.02021818610309793,-0.020258339069219866,-0.020289502966306293,-0.020305828122099166,-0.020380920463233594,-0.02040471666122105,-0.02043249922541628,-0.02048294021749009,-0.02052187870126092,-0.02055136387522493,-0.02057170282956603,-0.02059605561398817,-0.020652355378719497,-0.020665068300406788,-0.020663788957126183,-0.020700289224852644,-0.020700289224852644,-0.020731988795786832,-0.020731988795786832,-0.020747300524650847,-0.02075342443818165,-0.02076766448220651,-0.02079502467263369,-0.02083628510112459,-0.02083628510112459,-0.02083628510112459,-0.02088091642158797,-0.020880396212570408,-0.020911653066154463,-0.020924508669432147,-0.02093043096963556,-0.02093043096963556,-0.02093043096963556,-0.02095727825399028,-0.02099653038766792,-0.02099653038766792,-0.02101366342253968,-0.021034320461688134,-0.021035962886476328,-0.021035962886476328,-0.021043424286514373,-0.021043424286514373,-0.021046623704980782,-0.021058009767301118,-0.021061182859704167,-0.02108865101423168,-0.02109909314139952,-0.021109513828248237,-0.021125404194297863,-0.021145250520000866,-0.021145250520000866,-0.02115857991121074,-0.02116806491082627,-0.02116276863122123,-0.02118470670816698,-0.021209257175072268,-0.021227375650581942,-0.02122883585410156,-0.02122883585410156,-0.021234221582064356,-0.021261295131501406,-0.021265518622203928,-0.021265518622203928,-0.021265518622203928,-0.021265518622203928,-0.021284929688970285,-0.021301440747991434,-0.021301440747991434,-0.02131339138645037,-0.021317140008495602,-0.02133820811805558,-0.02135311137401402,-0.02135311137401402,-0.021368613015476358,-0.021372115012031578,-0.021375952854441556,-0.0213915083086192,-0.021392913393625056,-0.021403557754821795,-0.02141124533748949,-0.021408904372402608,-0.021422339817768046,-0.021422339817768046,-0.021422339817768046,-0.02142067392401167,-0.02142067392401167,-0.02142040573580279,-0.021425716621278953,-0.02143517921975285,-0.021440249069094936,-0.021440249069094936,-0.021443747782064378,-0.02144105473480971,-0.02144105473480971,-0.021443643074842714,-0.02145488682061233,-0.02146338724873862,-0.021469257102405936,-0.021469257102405936,-0.021473695854022548,-0.021473695854022548,-0.021470983891189607,-0.021470983891189607,-0.021477459830661072,-0.021477459830661072,-0.021484043768986553,-0.021475336633903035,-0.021475336633903035,-0.021479161376839185,-0.021479161376839185,-0.02148573413522923,-0.02148573413522923,-0.02148573413522923,-0.02148709550460176,-0.021494547273914144,-0.021494547273914144,-0.021494547273914144,-0.02149600166249105,-0.02149476869104184,-0.02149476869104184,-0.021490140851051474,-0.021487260445069774,-0.021479707460187653,-0.021479707460187653,-0.02148120976698086,-0.02148120976698086,-0.021480806055891387,-0.021480806055891387,-0.021481850206912588,-0.02147847659629756,-0.0214767348388741,-0.021473234793115796,-0.021473234793115796,-0.02147014708037419,-0.02147014708037419,-0.021473395094955765,-0.021473395094955765,-0.021473395094955765,-0.021482814142566788,-0.021482814142566788,-0.02148195389663514,-0.02147568847323365,-0.021477186840730696,-0.021477186840730696,-0.021483631136691324,-0.021486037036521844,-0.021486037036521844,-0.02148552926530794,-0.02148552926530794,-0.021484378626551844,-0.021484378626551844,-0.021486031967197915,-0.021486031967197915,-0.02148864076840117,-0.02148864076840117,-0.02148629251486215,-0.021474961983934428,-0.021467564084836226,-0.021467564084836226,-0.021460666737550253,-0.02147232655946654,-0.02147232655946654,-0.02147232655946654,-0.02147232655946654,-0.02147232655946654,-0.021467919621671203,-0.02146176026884549,-0.021457163991532698,-0.02145170505274371,-0.021449317142010565,-0.021449317142010565,-0.021450465241364642,-0.021437604785638078,-0.021435121400506175,-0.021435121400506175,-0.02143158135695547,-0.02140536989228696,-0.02140536989228696,-0.02140536989228696,-0.02140536989228696,-0.021409143095757706,-0.021414489066817994,-0.021405507129060284,-0.02140346127546225,-0.021395212793813567,-0.021390374287680997,-0.021390374287680997,-0.021390374287680997,-0.021396177654985058,-0.021374041865737332,-0.02137103864941565,-0.02136449505262011,-0.021358489606410166,-0.021362449380996743,-0.02135568578148535,-0.021335136556636096,-0.021333490721953653,-0.021327676267160388,-0.021334184368685744,-0.02132881350057551,-0.021305520276869903,-0.021287064315427887,-0.021280389692967056,-0.02126205362156747,-0.021241860756077553,-0.021235879719743066,-0.021225185929154827,-0.02119222866453836,-0.021155687867570952,-0.021147145611342923,-0.02109395320894297,-0.021074170210621464,-0.021038011078389852,-0.021031253075386523,-0.021014469181891902,-0.020981873974926752,-0.0210217580836255,-0.02100006043104671,-0.02099372161319992,-0.020969540783715292,-0.020944125912602595,-0.020916895366607693,-0.02088616280367437,-0.020844362912504074,-0.020836749657956545,-0.020777343769084286,-0.020740037800612888,-0.020683263956144653,-0.02061961989932663,-0.02054871875310128,-0.020481592796385707,-0.020322356843445823,-0.02014876017561325,-0.019806767242811357,-0.019412350674271106,-0.018947016985897153,-0.018420754267039114,-0.01757957111213213,-0.016867341665914255,-0.01626280858321173,-0.015525855026599186,-0.014725629233997966,-0.014076130461740619,-0.013281174461502766,-0.012603862262729174,-0.011868140635832478,-0.0110266760150734,-0.010243133724251277,-0.009687827056942287,-0.008916735979799929,-0.008099599073066248,-0.007411489582938061,-0.006601686570566958,-0.005985705617981247,-0.005258730918214843,-0.004659039655041922,-0.0041175962722178145,-0.0036566537822815283,-0.0031887426355173866,-0.0026703558089751452,-0.00225139879024632,-0.0018067314738819556,-0.0014235194071320339,-0.0010964473402113376,-0.000757216767093066,-0.0004422478736081586,-0.00019540760963004808,0.00018596072406856998,0.000469743690404039,0.0007102606049673735,0.0010435638174477965,0.0012231961287521393,0.0014300064062744346,0.001652242449473359,0.0019046048447883077,0.0020851765872130722,0.0023418921706035577,0.0025943327773586882,0.0027423681634761395,0.002812965898764164,0.0029828739141858967,0.0030683861699982366,0.0031606071018713206,0.0032571926212857064,0.00338891157146111,0.0034868245965125884,0.0035481136561949654,0.0036157391648062183,0.003697722472577652,0.0037456444314995264,0.0038759890747248047,0.003964573987562179,0.003996231518181688,0.0041023166956343305,0.004142798839652818,0.004208754976931987,0.004269453777755006,0.0043178038837985554,0.004340794171861578,0.004385026579844977,0.004426572335855071,0.004462506594006166,0.0045106607720894415,0.004543950986296591,0.004565833487136027,0.0045948748553844496,0.004617073698943719,0.004634114205542871,0.004661880375920424,0.004709577385150366,0.004735607353998242,0.004766158846451279,0.004792285731983556,0.004813151212046244,0.0048406573099024405,0.004860499826098888,0.0049029989392980824,0.004918213842483355,0.004919108978017294,0.004926708333434192,0.004961934354210602,0.004973984735007986,0.00499071111751621,0.00499440763128811,0.005001540354221373,0.005009815836503273,0.005009815836503273,0.005020013294125875,0.0050340328895363716,0.005048659323297281,0.00505225861302197,0.005062983038809219,0.005087954573079954,0.0050940844261995214,0.0050940844261995214,0.005099788293043584,0.005087140740280714,0.005091371142850548,0.005097977214756203,0.0050891806606465214,0.005082046052095917,0.005082550184868581,0.005088116634828524,0.005087547767281777,0.005078243276809223,0.005076054040215884,0.005074470794081997,0.005071204097504218,0.005083751566501121,0.005074477504257941,0.005065095970474434,0.005065095970474434,0.005071546305886172,0.005062717895906442,0.005047970947548962,0.005042334434350531,0.005035128775074411,0.005024947823486227,0.005020842264704446,0.0050161515669560845,0.005016435147138851,0.005016435147138851,0.005016435147138851,0.0050125570615715855,0.005018682812090411,0.005018682812090411,0.005015915822686116,0.005013742383975291,0.005016545976568274,0.005016545976568274,0.0050136606944091566,0.0050136606944091566,0.0050136606944091566,0.0050136606944091566,0.0050136606944091566,0.0050101610102129485,0.0050101610102129485,0.0050085410748857695,0.005006496631493594,0.005006496631493594,0.005006496631493594,0.005006496631493594,0.00499619595410261,0.004994050431837389,0.004994050431837389,0.004994050431837389,0.0049956662239931055,0.0049956662239931055,0.0049956662239931055,0.004996621793551251,0.005000738928617428,0.005000738928617428,0.005002416243212635,0.005006753752097992,0.005006753752097992,0.0049990189975318775,0.0049990189975318775,0.0049990189975318775,0.004991859343416799,0.004988044999980797,0.004988044999980797,0.004982451032975413,0.004982451032975413,0.004979742832683572,0.004979742832683572,0.00497498530073827,0.004975366819629254,0.004975366819629254,0.004975366819629254,0.004975366819629254,0.004975366819629254,0.004975366819629254,0.004981005204687975,0.004976535164829352,0.004976535164829352,0.004976535164829352,0.004976535164829352,0.004976535164829352,0.00498134930589241,0.00498134930589241,0.004982075729508169,0.004980948894795235,0.004969365693185204,0.004969365693185204,0.004969365693185204,0.004969365693185204,0.004969365693185204,0.004963852589957663,0.004963852589957663,0.0049462311930615335,0.0049547965513220245,0.004943724865619281,0.004928417098189394,0.004928417098189394,0.004928417098189394,0.004928417098189394,0.004928417098189394)
net_minHPD=c(-0.062183777403206575, -0.062183777403206575,-0.062183777403206575,-0.062183777403206575,-0.062183777403206575,-0.062183777403206575,-0.062183777403206575,-0.062183777403206575,-0.062183777403206575,-0.062183777403206575,-0.062183777403206575,-0.062183777403206575,-0.062183777403206575,-0.062183777403206575,-0.062183777403206575,-0.062183777403206575,-0.062183777403206575,-0.062183777403206575,-0.062183777403206575,-0.062183777403206575,-0.062183777403206575,-0.06179659845363304,-0.06223458048275382,-0.062183777403206575,-0.06193003657564174,-0.06179659845363304,-0.06177365500776332,-0.06159916841612135,-0.06152271017000186,-0.0615043916234357,-0.06223458048275382,-0.06223458048275382,-0.062389726056047666,-0.06223458048275382,-0.06223458048275382,-0.06223458048275382,-0.06223458048275382,-0.06205914340439598,-0.06205914340439598,-0.06205914340439598,-0.06194104560265243,-0.06194104560265243,-0.06194104560265243,-0.06178018057303862,-0.06178018057303862,-0.06179659845363304,-0.06058876397713515,-0.06159916841612135,-0.06152271017000186,-0.060313384424050126,-0.060313384424050126,-0.060313384424050126,-0.060313384424050126,-0.06222177087616754,-0.06223458048275382,-0.062183777403206575,-0.062183777403206575,-0.062183777403206575,-0.062183777403206575,-0.062183777403206575,-0.06198286426755804,-0.06198286426755804,-0.06194104560265243,-0.06194104560265243,-0.06198286426755804,-0.06198286426755804,-0.06198286426755804,-0.06179659845363304,-0.06179659845363304,-0.06179659845363304,-0.06179659845363304,-0.06179659845363304,-0.06179659845363304,-0.06179659845363304,-0.0606111295541264,-0.0606111295541264,-0.06058876397713515,-0.06058876397713515,-0.06058876397713515,-0.06058876397713515,-0.0606111295541264,-0.0606111295541264,-0.0606111295541264,-0.0606111295541264,-0.06058876397713515,-0.06058876397713515,-0.06058876397713515,-0.06058876397713515,-0.06058876397713515,-0.06058876397713515,-0.06058876397713515,-0.06058876397713515,-0.06058876397713515,-0.06058876397713515,-0.06058876397713515,-0.06058876397713515,-0.06058876397713515,-0.06058876397713515,-0.06058876397713515,-0.06058876397713515,-0.06058876397713515,-0.06057029740058947,-0.06057029740058947,-0.06057029740058947,-0.06057029740058947,-0.06057029740058947,-0.06057029740058947,-0.06057029740058947,-0.060313384424050126,-0.060313384424050126,-0.060313384424050126,-0.060313384424050126,-0.060313384424050126,-0.060313384424050126,-0.060313384424050126,-0.060313384424050126,-0.060313384424050126,-0.060313384424050126,-0.060313384424050126,-0.060313384424050126,-0.060313384424050126,-0.060313384424050126,-0.060313384424050126,-0.060313384424050126,-0.060313384424050126,-0.060313384424050126,-0.060313384424050126,-0.060313384424050126,-0.060313384424050126,-0.060242180452491544,-0.060242180452491544,-0.060242180452491544,-0.060242180452491544,-0.060242180452491544,-0.060242180452491544,-0.060242180452491544,-0.060242180452491544,-0.060242180452491544,-0.060242180452491544,-0.060242180452491544,-0.060242180452491544,-0.060242180452491544,-0.060242180452491544,-0.060242180452491544,-0.060242180452491544,-0.060242180452491544,-0.060242180452491544,-0.060242180452491544,-0.060242180452491544,-0.060242180452491544,-0.060242180452491544,-0.060242180452491544,-0.060242180452491544,-0.060242180452491544,-0.060242180452491544,-0.060242180452491544,-0.060242180452491544,-0.060242180452491544,-0.060242180452491544,-0.060242180452491544,-0.060242180452491544,-0.060242180452491544,-0.060242180452491544,-0.06014211360861239,-0.06014211360861239,-0.06014211360861239,-0.06014211360861239,-0.060242180452491544,-0.060242180452491544,-0.060242180452491544,-0.060242180452491544,-0.060242180452491544,-0.060242180452491544,-0.060242180452491544,-0.060242180452491544,-0.060242180452491544,-0.060242180452491544,-0.060242180452491544,-0.060242180452491544,-0.06014211360861239,-0.06014211360861239,-0.06014211360861239,-0.06014211360861239,-0.06014211360861239,-0.06014211360861239,-0.06014211360861239,-0.06014211360861239,-0.06014211360861239,-0.06014211360861239,-0.06014211360861239,-0.06014211360861239,-0.06014211360861239,-0.06014211360861239,-0.06014211360861239,-0.06014211360861239,-0.06014211360861239,-0.06014211360861239,-0.06014211360861239,-0.06014211360861239,-0.06014211360861239,-0.06014211360861239,-0.06014211360861239,-0.06014211360861239,-0.06014211360861239,-0.06014211360861239,-0.06014211360861239,-0.06014211360861239,-0.06014211360861239,-0.06014211360861239,-0.06014211360861239,-0.06014211360861239,-0.06014211360861239,-0.06014211360861239,-0.06014211360861239,-0.06014211360861239,-0.06014211360861239,-0.06014211360861239,-0.06014211360861239,-0.06014211360861239,-0.06014211360861239,-0.06014211360861239,-0.06014211360861239,-0.06014211360861239,-0.06014211360861239,-0.06014211360861239,-0.06014211360861239,-0.06014211360861239,-0.06014211360861239,-0.06014211360861239,-0.06014211360861239,-0.06014211360861239,-0.06014211360861239,-0.06014211360861239,-0.06014211360861239,-0.06014211360861239,-0.06014211360861239,-0.06014211360861239,-0.06014211360861239,-0.06014211360861239,-0.06014211360861239,-0.06014211360861239,-0.06014211360861239,-0.06014211360861239,-0.06014211360861239,-0.06014211360861239,-0.06014211360861239,-0.06014211360861239,-0.06014211360861239,-0.06014211360861239,-0.06014211360861239,-0.06014211360861239,-0.06014211360861239,-0.06014211360861239,-0.06014211360861239,-0.06014211360861239,-0.06014211360861239,-0.06014211360861239,-0.06014211360861239,-0.06014211360861239,-0.06014211360861239,-0.06014211360861239,-0.060134222342377135,-0.060134222342377135,-0.06014211360861239,-0.06014211360861239,-0.06009830594404845,-0.06009830594404845,-0.06009830594404845,-0.06009830594404845,-0.06009830594404845,-0.06014211360861239,-0.06014211360861239,-0.06014211360861239,-0.06014211360861239,-0.06009830594404845,-0.06009830594404845,-0.06009830594404845,-0.06009830594404845,-0.06014211360861239,-0.06014211360861239,-0.06014211360861239,-0.06014211360861239,-0.06014211360861239,-0.06014211360861239,-0.06014211360861239,-0.060134222342377135,-0.06014211360861239,-0.06014211360861239,-0.060134222342377135,-0.06014211360861239,-0.06014211360861239,-0.06014211360861239,-0.060134222342377135,-0.060134222342377135,-0.060134222342377135,-0.06014211360861239,-0.06014211360861239,-0.060134222342377135,-0.06014211360861239,-0.06014211360861239,-0.06014211360861239,-0.060242180452491544,-0.060313384424050126,-0.060242180452491544,-0.060359052557286394,-0.06058876397713515,-0.0606111295541264,-0.0606111295541264,-0.06058876397713515,-0.06058876397713515,-0.06058876397713515,-0.0606111295541264,-0.0606111295541264,-0.06071749497339146,-0.0606111295541264,-0.060945028354915616,-0.060945028354915616,-0.06071749497339146,-0.05997562043806728,-0.06009830594404845,-0.06009830594404845,-0.06007864015679676,-0.06014211360861239,-0.06014211360861239,-0.06014211360861239,-0.06014211360861239,-0.06014211360861239,-0.06014211360861239,-0.06014211360861239,-0.06014211360861239,-0.06014211360861239,-0.06014211360861239,-0.060313384424050126,-0.060673112540097676,-0.0606111295541264,-0.06071749497339146,-0.06071749497339146,-0.06014211360861239,-0.06193003657564174,-0.06198286426755804,-0.061809905017195105,-0.06198286426755804,-0.06198286426755804,-0.06198286426755804,-0.062183777403206575,-0.06223458048275382,-0.062183777403206575,-0.062183777403206575,-0.06223458048275382,-0.06223458048275382,-0.06241688751967328,-0.06241688751967328,-0.06222177087616754,-0.06223458048275382,-0.06223458048275382,-0.06223458048275382,-0.06223458048275382,-0.06223458048275382,-0.06270415522716638,-0.06270415522716638,-0.06241688751967328,-0.06241688751967328,-0.06241688751967328,-0.06283795683988455,-0.06283795683988455,-0.06223458048275382,-0.06223458048275382,-0.06223458048275382,-0.06223458048275382,-0.06353844885502832,-0.06358754088178191,-0.06358754088178191,-0.06358754088178191,-0.06358754088178191,-0.06358754088178191,-0.06353844885502832,-0.06223458048275382,-0.06283795683988455,-0.061809905017195105,-0.06241688751967328,-0.06223458048275382,-0.06223458048275382,-0.06223458048275382,-0.06223458048275382,-0.06223458048275382,-0.06246925928676307,-0.06246925928676307,-0.06241688751967328,-0.06246925928676307,-0.06241688751967328,-0.06241688751967328,-0.06223458048275382,-0.06223458048275382,-0.06223458048275382,-0.06223458048275382,-0.06223458048275382,-0.06223458048275382,-0.062183777403206575,-0.062183777403206575,-0.062183777403206575,-0.06223458048275382,-0.06223458048275382,-0.06223458048275382,-0.06198286426755804,-0.06205914340439598,-0.06205914340439598,-0.061809905017195105,-0.061809905017195105,-0.06194104560265243,-0.06194104560265243,-0.06194104560265243,-0.061809905017195105,-0.061809905017195105,-0.061809905017195105,-0.06058876397713515,-0.06058876397713515,-0.06058876397713515,-0.06058876397713515,-0.06058876397713515,-0.06057029740058947,-0.06198286426755804,-0.06194104560265243,-0.060673112540097676,-0.060673112540097676,-0.0606111295541264,-0.0606111295541264,-0.061809905017195105,-0.061809905017195105,-0.061809905017195105,-0.061809905017195105,-0.06173854351850756,-0.060242180452491544,-0.06014211360861239,-0.06014211360861239,-0.0606111295541264,-0.06071749497339146,-0.060673112540097676,-0.060673112540097676,-0.0606111295541264,-0.0606111295541264,-0.06058876397713515,-0.060242180452491544,-0.06014211360861239,-0.06014211360861239,-0.06014211360861239,-0.06021365210356618,-0.06014211360861239,-0.06013257478547828,-0.06009830594404845,-0.06002093185735138,-0.06002093185735138,-0.05991612519931309,-0.05986414966956532,-0.05948635871802658,-0.06071749497339146,-0.0606111295541264,-0.06058876397713515,-0.06058876397713515,-0.060313384424050126,-0.060313384424050126,-0.060242180452491544,-0.06014211360861239,-0.06014211360861239,-0.06014211360861239,-0.060134222342377135,-0.059931875641560176,-0.059931875641560176,-0.059931875641560176,-0.059931875641560176,-0.059931875641560176,-0.0598751188552505,-0.0598751188552505,-0.0598751188552505,-0.0598751188552505,-0.06071749497339146,-0.05959240040319831,-0.05948635871802658,-0.05948635871802658,-0.05948635871802658,-0.05948635871802658,-0.05948635871802658,-0.05934433982364868,-0.060313384424050126,-0.06029283235591576,-0.06029283235591576,-0.06029283235591576,-0.060313384424050126,-0.06014211360861239,-0.06014211360861239,-0.06014211360861239,-0.06014211360861239,-0.060134222342377135,-0.060134222342377135,-0.06004544391800218,-0.06004544391800218,-0.06004544391800218,-0.059931875641560176,-0.06014211360861239,-0.05997562043806728,-0.059931875641560176,-0.059931875641560176,-0.059931875641560176,-0.059931875641560176,-0.059931875641560176,-0.059931875641560176,-0.059931875641560176,-0.059931875641560176,-0.059931875641560176,-0.059931875641560176,-0.059931875641560176,-0.059931875641560176,-0.059931875641560176,-0.059931875641560176,-0.0598751188552505,-0.0598751188552505,-0.0598751188552505,-0.0598751188552505,-0.0598751188552505,-0.05948635871802658,-0.05959240040319831,-0.05959240040319831,-0.05958505483071266,-0.05948635871802658,-0.05948635871802658,-0.05948635871802658,-0.05948635871802658,-0.05948635871802658,-0.05948635871802658,-0.05948635871802658,-0.05948635871802658,-0.05948635871802658,-0.05948635871802658,-0.05948635871802658,-0.05948635871802658,-0.05948635871802658,-0.05948635871802658,-0.05948635871802658,-0.05948635871802658,-0.05948635871802658,-0.05948635871802658,-0.05948635871802658,-0.05948635871802658,-0.05948635871802658,-0.05948635871802658,-0.05948635871802658,-0.05948635871802658,-0.05948635871802658,-0.05948635871802658,-0.05948635871802658,-0.05958505483071266,-0.05948635871802658,-0.05948635871802658,-0.05948635871802658,-0.05948635871802658,-0.05948635871802658,-0.05948635871802658,-0.05948635871802658,-0.05948635871802658,-0.05948635871802658,-0.05948635871802658,-0.05948635871802658,-0.05948635871802658,-0.05948635871802658,-0.05948635871802658,-0.05948635871802658,-0.05948635871802658,-0.05958505483071266,-0.05958505483071266,-0.05958505483071266,-0.05958505483071266,-0.05958505483071266,-0.05948635871802658,-0.05948635871802658,-0.05958505483071266,-0.05958505483071266,-0.05958505483071266,-0.05958505483071266,-0.05958505483071266,-0.05958505483071266,-0.05958505483071266,-0.05958505483071266,-0.05958505483071266,-0.05959240040319831,-0.05959240040319831,-0.05958505483071266,-0.05958505483071266,-0.05958505483071266,-0.05958505483071266,-0.05958505483071266,-0.05958505483071266,-0.05958505483071266,-0.05959240040319831,-0.05959240040319831,-0.05959240040319831,-0.05997562043806728,-0.05997562043806728,-0.05997562043806728,-0.05959240040319831,-0.05959240040319831,-0.05959240040319831,-0.05997562043806728,-0.05997562043806728,-0.05959240040319831,-0.05959240040319831,-0.05958505483071266,-0.05958505483071266,-0.05958505483071266,-0.05958505483071266,-0.05959240040319831,-0.0599508869316473,-0.06009830594404845,-0.06009830594404845,-0.060109579694501675,-0.060134222342377135,-0.060134222342377135,-0.060134222342377135,-0.060134222342377135,-0.060134222342377135,-0.060134222342377135,-0.060134222342377135,-0.060134222342377135,-0.06014211360861239,-0.0599508869316473,-0.0599508869316473,-0.0599508869316473,-0.06014211360861239,-0.06014211360861239,-0.06014211360861239,-0.0599508869316473,-0.06014211360861239,-0.06014211360861239,-0.06014211360861239,-0.06014211360861239,-0.060134222342377135,-0.06014211360861239,-0.06014211360861239,-0.06014211360861239,-0.06014211360861239,-0.060134222342377135,-0.060134222342377135,-0.060134222342377135,-0.06014211360861239,-0.06014211360861239,-0.06014211360861239,-0.06025455535209735,-0.06014211360861239,-0.06025455535209735,-0.06025455535209735,-0.06029283235591576,-0.060313384424050126,-0.060313384424050126,-0.06051689848307959,-0.0606111295541264,-0.0606111295541264,-0.06058876397713515,-0.0606111295541264,-0.059931875641560176,-0.05997562043806728,-0.05997562043806728,-0.060134222342377135,-0.06014211360861239,-0.06014211360861239,-0.060313384424050126,-0.0606111295541264,-0.06025455535209735,-0.05948635871802658,-0.05948635871802658,-0.05948635871802658,-0.05959240040319831,-0.06008727018121834,-0.060134222342377135,-0.060134222342377135,-0.060134222342377135,-0.06014211360861239,-0.06029283235591576,-0.06014211360861239,-0.06014211360861239,-0.06014211360861239,-0.06058876397713515,-0.0606111295541264,-0.06014211360861239,-0.060313384424050126,-0.06029283235591576,-0.0606111295541264,-0.06246925928676307,-0.062389726056047666,-0.06391570101963756,-0.06420872527592562,-0.06391570101963756,-0.06391570101963756,-0.06391570101963756,-0.060313384424050126,-0.06071749497339146,-0.05946130510443967,-0.05946130510443967,-0.057055838477277056,-0.055765415329764985,-0.05582745095226225,-0.05541948818587477,-0.0554558342232936,-0.05525745682602415,-0.05525745682602415,-0.050460644705392514,-0.04926129651601493,-0.04917746732957302,-0.04800193099946211,-0.045627070318474544,-0.044641662617552424,-0.044637330669503796,-0.044056029126803405,-0.04351558742881267,-0.043239629598998276,-0.042146958393883334,-0.04022445362020186,-0.04109682514658873,-0.04022445362020186,-0.04022445362020186,-0.04005426679272464,-0.039427084146491875,-0.03898253680185536,-0.038961742219618616,-0.03729961346792908,-0.03725508336984906,-0.036997333631222665,-0.03700641208037836,-0.03725508336984906,-0.03725508336984906,-0.03439835981057296,-0.034177689024305666,-0.03441706115230574,-0.03412237386100017,-0.03412237386100017,-0.03409954331987448,-0.03441706115230574,-0.03439835981057296,-0.03412237386100017,-0.03405994122138997,-0.033356701514245926,-0.033356701514245926,-0.0334385507985425,-0.0334385507985425,-0.033356701514245926,-0.03334645757873059,-0.03408035746732502,-0.03271567746091951,-0.03268952795355005,-0.031215169993204575,-0.0310395830021042,-0.031027993096962705,-0.031261604652218535,-0.031215169993204575,-0.031215169993204575,-0.0310395830021042,-0.0310395830021042,-0.0310395830021042,-0.03100308180558916,-0.03100308180558916,-0.03100308180558916,-0.030994245496635014,-0.03100308180558916,-0.031261604652218535,-0.031215169993204575,-0.031215169993204575,-0.031215169993204575,-0.031215169993204575,-0.031206200061023724,-0.031137090681384136,-0.031137090681384136,-0.0310395830021042,-0.031137090681384136,-0.031137090681384136,-0.031137090681384136,-0.031137090681384136,-0.031137090681384136,-0.031206200061023724,-0.031215169993204575,-0.031215169993204575,-0.031206200061023724,-0.031206200061023724,-0.031206200061023724,-0.031206200061023724,-0.031206200061023724,-0.031206200061023724,-0.031206200061023724,-0.031215169993204575,-0.031215169993204575,-0.031215169993204575,-0.031215169993204575,-0.031137090681384136,-0.031215169993204575,-0.031215169993204575,-0.031137090681384136,-0.031215169993204575,-0.03100308180558916,-0.03100308180558916,-0.031002224538895257,-0.031002224538895257,-0.030994245496635014,-0.03100308180558916,-0.03100308180558916,-0.03100308180558916,-0.03100308180558916,-0.03100308180558916,-0.030994245496635014,-0.030994245496635014,-0.030994245496635014,-0.030994245496635014,-0.03100308180558916,-0.03100308180558916,-0.03100308180558916,-0.0310395830021042,-0.03100308180558916,-0.03100308180558916,-0.03100308180558916,-0.03100308180558916,-0.03100308180558916,-0.03100308180558916,-0.03100308180558916,-0.03100308180558916,-0.03100308180558916,-0.03100308180558916,-0.03100308180558916,-0.03100308180558916,-0.03100308180558916,-0.03100308180558916,-0.03100308180558916,-0.03100308180558916,-0.03100308180558916,-0.0310395830021042,-0.0310395830021042,-0.0310395830021042,-0.0310395830021042,-0.0310395830021042,-0.0310395830021042,-0.0310395830021042,-0.03100308180558916,-0.03100308180558916,-0.03100308180558916,-0.03100308180558916,-0.03100308180558916,-0.03100308180558916,-0.03100308180558916,-0.03100308180558916,-0.0310395830021042,-0.0310395830021042,-0.0310395830021042,-0.03100308180558916,-0.03100308180558916,-0.03100308180558916,-0.03100308180558916,-0.03100308180558916,-0.03100308180558916,-0.031215169993204575,-0.031215169993204575,-0.031215169993204575,-0.031215169993204575,-0.03100308180558916,-0.03100308180558916,-0.031215169993204575,-0.031215169993204575,-0.031215169993204575,-0.031215169993204575,-0.031215169993204575,-0.031215169993204575,-0.031215169993204575,-0.031215169993204575,-0.031215169993204575,-0.031215169993204575,-0.031215169993204575,-0.031215169993204575,-0.031215169993204575,-0.031215169993204575,-0.031215169993204575,-0.031206200061023724,-0.031206200061023724,-0.031215169993204575,-0.031215169993204575,-0.031215169993204575,-0.031215169993204575,-0.031215169993204575,-0.031215169993204575,-0.031215169993204575,-0.031215169993204575,-0.031215169993204575,-0.031215169993204575,-0.031215169993204575,-0.031215169993204575,-0.031215169993204575,-0.031215169993204575,-0.031215169993204575)
net_maxHPD=c(0.011813148213318997, 0.011813148213318997,0.011813148213318997,0.011813148213318997,0.011813148213318997,0.011813148213318997,0.011813148213318997,0.011813148213318997,0.011813148213318997,0.011813148213318997,0.011813148213318997,0.011813148213318997,0.011813148213318997,0.011813148213318997,0.011813148213318997,0.011813148213318997,0.011813148213318997,0.011813148213318997,0.011813148213318997,0.011813148213318997,0.011813148213318997,0.012075422355872695,0.011515563100966526,0.01154519144540267,0.011515563100966526,0.011515563100966526,0.011515563100966526,0.01154519144540267,0.01154519144540267,0.011515563100966526,0.010745637067536742,0.01070356742104022,0.010453735639323086,0.010453735639323086,0.010453735639323086,0.010453735639323086,0.010361169183675974,0.010453735639323086,0.010453735639323086,0.01043046085682367,0.01043046085682367,0.010453735639323086,0.01043046085682367,0.01043046085682367,0.01043046085682367,0.010387316448449278,0.011515563100966526,0.010453735639323086,0.010453735639323086,0.01154519144540267,0.01154519144540267,0.01154519144540267,0.011515563100966526,0.009412626010769212,0.00934086782444403,0.00934086782444403,0.00934086782444403,0.00934086782444403,0.00934086782444403,0.009270940476833557,0.009412626010769212,0.009412626010769212,0.009412626010769212,0.009412626010769212,0.00934086782444403,0.00934086782444403,0.00934086782444403,0.009412626010769212,0.00934086782444403,0.00934086782444403,0.00934086782444403,0.00934086782444403,0.009316202172892155,0.009316202172892155,0.01043046085682367,0.01043046085682367,0.01043046085682367,0.01043046085682367,0.01043046085682367,0.01043046085682367,0.010387316448449278,0.010387316448449278,0.010330596015168003,0.010330596015168003,0.010330596015168003,0.010330596015168003,0.010330596015168003,0.010330596015168003,0.010330596015168003,0.010330596015168003,0.010330596015168003,0.010330596015168003,0.010330596015168003,0.010330596015168003,0.010330596015168003,0.010330596015168003,0.010330596015168003,0.010330596015168003,0.010330596015168003,0.010330596015168003,0.010330596015168003,0.010330596015168003,0.010330596015168003,0.010330596015168003,0.010330596015168003,0.010330596015168003,0.010330596015168003,0.010330596015168003,0.010453735639323086,0.010453735639323086,0.010453735639323086,0.010453735639323086,0.010453735639323086,0.010453735639323086,0.010453735639323086,0.010453735639323086,0.010453735639323086,0.010453735639323086,0.010453735639323086,0.010453735639323086,0.01043046085682367,0.01043046085682367,0.01043046085682367,0.01043046085682367,0.01043046085682367,0.01043046085682367,0.01043046085682367,0.01043046085682367,0.01043046085682367,0.010453735639323086,0.010453735639323086,0.01043046085682367,0.01043046085682367,0.01043046085682367,0.01043046085682367,0.01043046085682367,0.01043046085682367,0.01043046085682367,0.01043046085682367,0.01043046085682367,0.01043046085682367,0.01043046085682367,0.01043046085682367,0.01043046085682367,0.01043046085682367,0.01043046085682367,0.01043046085682367,0.01043046085682367,0.01043046085682367,0.01043046085682367,0.01043046085682367,0.01043046085682367,0.01043046085682367,0.01043046085682367,0.01043046085682367,0.01043046085682367,0.01043046085682367,0.01043046085682367,0.01043046085682367,0.01043046085682367,0.01043046085682367,0.01043046085682367,0.01043046085682367,0.010453735639323086,0.010453735639323086,0.010453735639323086,0.010453735639323086,0.01043046085682367,0.01043046085682367,0.01043046085682367,0.01043046085682367,0.01043046085682367,0.01043046085682367,0.01043046085682367,0.01043046085682367,0.01043046085682367,0.01043046085682367,0.01043046085682367,0.01043046085682367,0.010453735639323086,0.010453735639323086,0.010453735639323086,0.010453735639323086,0.010453735639323086,0.010453735639323086,0.01043046085682367,0.01043046085682367,0.01043046085682367,0.01043046085682367,0.01043046085682367,0.01043046085682367,0.010415020679760356,0.010415020679760356,0.010387316448449278,0.010387316448449278,0.010387316448449278,0.010387316448449278,0.010387316448449278,0.010387316448449278,0.010387316448449278,0.010387316448449278,0.010387316448449278,0.010387316448449278,0.010387316448449278,0.010387316448449278,0.010387316448449278,0.010361169183675974,0.010361169183675974,0.010361169183675974,0.010361169183675974,0.010361169183675974,0.010361169183675974,0.010361169183675974,0.010361169183675974,0.010361169183675974,0.010361169183675974,0.010361169183675974,0.010361169183675974,0.010361169183675974,0.010361169183675974,0.010361169183675974,0.010361169183675974,0.010361169183675974,0.010361169183675974,0.010387316448449278,0.010387316448449278,0.010387316448449278,0.010387316448449278,0.010387316448449278,0.010387316448449278,0.010387316448449278,0.010387316448449278,0.010387316448449278,0.010387316448449278,0.010415020679760356,0.010415020679760356,0.01043046085682367,0.01043046085682367,0.01043046085682367,0.01043046085682367,0.010453735639323086,0.010453735639323086,0.01043046085682367,0.010415020679760356,0.010387316448449278,0.010387316448449278,0.010387316448449278,0.010387316448449278,0.010387316448449278,0.010387316448449278,0.010387316448449278,0.010387316448449278,0.010387316448449278,0.010387316448449278,0.010361169183675974,0.010361169183675974,0.010361169183675974,0.010361169183675974,0.010330596015168003,0.010330596015168003,0.010330596015168003,0.010330596015168003,0.010330596015168003,0.010313954604556377,0.010313954604556377,0.010330596015168003,0.010330596015168003,0.010330596015168003,0.010330596015168003,0.010330596015168003,0.010313954604556377,0.010313954604556377,0.010313954604556377,0.010313954604556377,0.010330596015168003,0.010330596015168003,0.010330596015168003,0.010330596015168003,0.010313954604556377,0.010330596015168003,0.010361169183675974,0.010330596015168003,0.010330596015168003,0.010330596015168003,0.010313954604556377,0.010330596015168003,0.010330596015168003,0.010330596015168003,0.010330596015168003,0.010330596015168003,0.010361169183675974,0.010330596015168003,0.010330596015168003,0.010330596015168003,0.010330596015168003,0.010313954604556377,0.010330596015168003,0.010330596015168003,0.010330596015168003,0.010387316448449278,0.010415020679760356,0.010453735639323086,0.01043046085682367,0.010453735639323086,0.010453735639323086,0.010330596015168003,0.010330596015168003,0.010330596015168003,0.01043046085682367,0.01043046085682367,0.01043046085682367,0.010453735639323086,0.010453735639323086,0.010453735639323086,0.010745637067536742,0.010453735639323086,0.010453735639323086,0.010745637067536742,0.011515563100966526,0.011483638694734566,0.011483638694734566,0.011515563100966526,0.011515563100966526,0.011653565191195994,0.011653565191195994,0.011743583891410461,0.011743583891410461,0.011787464824743701,0.01184705180752637,0.011940228719936712,0.011940228719936712,0.011973644107439514,0.011973644107439514,0.01184705180752637,0.012075422355872695,0.012075422355872695,0.012315308899646035,0.012966564220219245,0.011515563100966526,0.011515563100966526,0.011813148213318997,0.01184705180752637,0.011973644107439514,0.011973644107439514,0.011813148213318997,0.011813148213318997,0.011973644107439514,0.011973644107439514,0.011973644107439514,0.012075422355872695,0.011973644107439514,0.012075422355872695,0.012315308899646035,0.012315308899646035,0.01237701687853944,0.01237701687853944,0.01237701687853944,0.01237701687853944,0.011973644107439514,0.011973644107439514,0.012315308899646035,0.012315308899646035,0.012315308899646035,0.011973644107439514,0.011973644107439514,0.012645490555431564,0.01266653411940092,0.012739188078746001,0.012758812392392994,0.011515563100966526,0.011515563100966526,0.011515563100966526,0.011515563100966526,0.011515563100966526,0.011515563100966526,0.011515563100966526,0.012704108490250818,0.011973644107439514,0.012966564220219245,0.012315308899646035,0.01237701687853944,0.012315308899646035,0.012315308899646035,0.012315308899646035,0.01237701687853944,0.011973644107439514,0.011973644107439514,0.011973644107439514,0.011973644107439514,0.011973644107439514,0.011973644107439514,0.012075422355872695,0.012075422355872695,0.012061561358713141,0.012061561358713141,0.011940228719936712,0.011940228719936712,0.011973644107439514,0.011973644107439514,0.011973644107439514,0.01184705180752637,0.01184705180752637,0.011813148213318997,0.011973644107439514,0.011813148213318997,0.011813148213318997,0.011973644107439514,0.011940228719936712,0.011787464824743701,0.011787464824743701,0.011787464824743701,0.01184705180752637,0.01184705180752637,0.011813148213318997,0.012966564220219245,0.012966564220219245,0.012966564220219245,0.012966564220219245,0.012966564220219245,0.012966564220219245,0.011515563100966526,0.011515563100966526,0.012758812392392994,0.012758812392392994,0.012758812392392994,0.012758812392392994,0.011515563100966526,0.011515563100966526,0.011515563100966526,0.011515563100966526,0.011515563100966526,0.012966564220219245,0.012966564220219245,0.012957252520706675,0.012315308899646035,0.012075422355872695,0.012075422355872695,0.011973644107439514,0.01184705180752637,0.011813148213318997,0.011787464824743701,0.011973644107439514,0.011940228719936712,0.01184705180752637,0.011787464824743701,0.011515563100966526,0.011515563100966526,0.011515563100966526,0.011515563100966526,0.011515563100966526,0.011515563100966526,0.011515563100966526,0.011515563100966526,0.01184705180752637,0.010453735639323086,0.01043046085682367,0.01043046085682367,0.010330596015168003,0.010453735639323086,0.010453735639323086,0.010453735639323086,0.01043046085682367,0.010415020679760356,0.010387316448449278,0.010330596015168003,0.01043046085682367,0.010415020679760356,0.010415020679760356,0.010361169183675974,0.010361169183675974,0.010361169183675974,0.010361169183675974,0.010361169183675974,0.010330596015168003,0.009412626010769212,0.010453735639323086,0.01043046085682367,0.01043046085682367,0.01043046085682367,0.010361169183675974,0.010361169183675974,0.010453735639323086,0.009412626010769212,0.009412626010769212,0.009412626010769212,0.009412626010769212,0.00934086782444403,0.00934086782444403,0.00934086782444403,0.009316202172892155,0.009270940476833557,0.009270940476833557,0.009270940476833557,0.00934086782444403,0.00934086782444403,0.00934086782444403,0.009412626010769212,0.009226845743899544,0.00934086782444403,0.00934086782444403,0.009316202172892155,0.009316202172892155,0.009290753743834375,0.009290753743834375,0.009290753743834375,0.009270940476833557,0.009270940476833557,0.00926442958350461,0.00925466321180693,0.00925466321180693,0.00925466321180693,0.00925466321180693,0.009226845743899544,0.009270940476833557,0.009270940476833557,0.009270940476833557,0.009270940476833557,0.009270940476833557,0.009638980068374312,0.009412626010769212,0.009412626010769212,0.009412626010769212,0.009412626010769212,0.009412626010769212,0.009408193553025933,0.009408193553025933,0.009408193553025933,0.009408193553025933,0.009408193553025933,0.00934086782444403,0.00934086782444403,0.009316202172892155,0.00934086782444403,0.00934086782444403,0.009412626010769212,0.009412626010769212,0.009412626010769212,0.009412626010769212,0.009412626010769212,0.009412626010769212,0.009408193553025933,0.00934086782444403,0.009408193553025933,0.009408193553025933,0.009408193553025933,0.009408193553025933,0.009408193553025933,0.009408193553025933,0.009412626010769212,0.009412626010769212,0.009412626010769212,0.009412626010769212,0.009408193553025933,0.009408193553025933,0.009408193553025933,0.009408193553025933,0.009412626010769212,0.009412626010769212,0.009408193553025933,0.009412626010769212,0.009412626010769212,0.009412626010769212,0.009412626010769212,0.009412626010769212,0.009412626010769212,0.009412626010769212,0.009412626010769212,0.009412626010769212,0.009412626010769212,0.009412626010769212,0.009412626010769212,0.009412626010769212,0.009412626010769212,0.009412626010769212,0.009412626010769212,0.009412626010769212,0.009412626010769212,0.009412626010769212,0.009412626010769212,0.009412626010769212,0.009412626010769212,0.009412626010769212,0.009412626010769212,0.009412626010769212,0.009412626010769212,0.009412626010769212,0.009412626010769212,0.009412626010769212,0.009412626010769212,0.009412626010769212,0.009412626010769212,0.009412626010769212,0.009412626010769212,0.009412626010769212,0.009119161506615805,0.009119161506615805,0.009119161506615805,0.009412626010769212,0.009412626010769212,0.009412626010769212,0.009119161506615805,0.009119161506615805,0.009412626010769212,0.009412626010769212,0.009412626010769212,0.009412626010769212,0.009412626010769212,0.009412626010769212,0.009412626010769212,0.009173272862105668,0.009046060423272849,0.009046060423272849,0.009046060423272849,0.009042559372956095,0.009042559372956095,0.009042559372956095,0.009042559372956095,0.009042559372956095,0.009046060423272849,0.009042559372956095,0.009046060423272849,0.009046060423272849,0.009270940476833557,0.009270940476833557,0.009270940476833557,0.009119161506615805,0.009119161506615805,0.009119161506615805,0.00934086782444403,0.009173272862105668,0.009173272862105668,0.009173272862105668,0.009173272862105668,0.009226845743899544,0.009226845743899544,0.00925466321180693,0.00925466321180693,0.00925466321180693,0.009270940476833557,0.009270940476833557,0.009270940476833557,0.009270940476833557,0.00934086782444403,0.00934086782444403,0.009290753743834375,0.009412626010769212,0.00934086782444403,0.00934086782444403,0.009412626010769212,0.009412626010769212,0.009517981998964933,0.00934086782444403,0.009316202172892155,0.009412626010769212,0.009638980068374312,0.009638980068374312,0.010330596015168003,0.010330596015168003,0.010361169183675974,0.010265279981388396,0.010330596015168003,0.010453735639323086,0.010453735639323086,0.010453735639323086,0.010948751469470594,0.01184705180752637,0.011868673655669466,0.011940228719936712,0.011940228719936712,0.011515563100966526,0.011515563100966526,0.011515563100966526,0.011515563100966526,0.011573181522674648,0.011515563100966526,0.011779748180061438,0.01184705180752637,0.011973644107439514,0.01184705180752637,0.011973644107439514,0.012704108490250818,0.01266653411940092,0.012966564220219245,0.012966564220219245,0.011973644107439514,0.012966564220219245,0.013180908219371186,0.015178064296494216,0.018181106360948926,0.020967127054818922,0.02518982602368177,0.031571016802336836,0.032696333414018904,0.03582809769839937,0.036959055044885725,0.03966126614107642,0.041312473532021415,0.04131753715030166,0.04231133683259003,0.04243341181594239,0.042777584613609185,0.04282687011840601,0.047031261948522696,0.048022890515014766,0.047797898175454795,0.04852131611071757,0.05034453406784576,0.05034453406784576,0.04994656826192905,0.050090340211230225,0.05035278916765594,0.05027194473232245,0.050442708116602696,0.051840397586646325,0.05034453406784576,0.05061688480991052,0.050347973805988565,0.050105278710756956,0.05035278916765594,0.05035278916765594,0.05035278916765594,0.05160914098224543,0.05145011513153544,0.05145011513153544,0.051265226032253045,0.05070504806468534,0.050387685762364215,0.05283434076243469,0.05283434076243469,0.0522500306109184,0.052347634542122254,0.05208385600136075,0.05208385600136075,0.051418030752057864,0.05134861262333457,0.05145011513153544,0.05145011513153544,0.0518473383235726,0.0518473383235726,0.05161204003450391,0.05145011513153544,0.051418030752057864,0.05137810333955826,0.05054451058142263,0.051880730226537025,0.051880730226537025,0.05319270134835571,0.053290638948737534,0.05319270134835571,0.05292099780023465,0.05286281752375407,0.05283434076243469,0.05292099780023465,0.05278780376122238,0.0527312716447387,0.0526767139618035,0.05268550000179098,0.0526767139618035,0.0526767139618035,0.052644604982411636,0.052347634542122254,0.05233433597959664,0.052347634542122254,0.052347634542122254,0.052347634542122254,0.05235338461561599,0.052395883605331886,0.05235338461561599,0.052395883605331886,0.05235338461561599,0.052395883605331886,0.052395883605331886,0.052395883605331886,0.052395883605331886,0.05235338461561599,0.05233433597959664,0.05233433597959664,0.05235338461561599,0.05235338461561599,0.05235338461561599,0.05235338461561599,0.05235338461561599,0.05235338461561599,0.05235338461561599,0.05235338461561599,0.05233433597959664,0.05233433597959664,0.05233433597959664,0.052395883605331886,0.05233433597959664,0.05233433597959664,0.052395883605331886,0.05235338461561599,0.05261479150327758,0.05261479150327758,0.052644604982411636,0.052644604982411636,0.0526767139618035,0.0526724061411139,0.0526724061411139,0.0526767139618035,0.0526767139618035,0.0526724061411139,0.0526767139618035,0.0526767139618035,0.0526767139618035,0.0526767139618035,0.05268550000179098,0.05268550000179098,0.05268550000179098,0.05268550000179098,0.05275804367653805,0.0527851383837892,0.05278780376122238,0.05278780376122238,0.05278780376122238,0.052815986528869485,0.052815986528869485,0.052815986528869485,0.052815986528869485,0.05283434076243469,0.05283434076243469,0.05283434076243469,0.05286281752375407,0.05286281752375407,0.05286281752375407,0.05286281752375407,0.05286281752375407,0.05286281752375407,0.05286281752375407,0.05286281752375407,0.05286281752375407,0.05286281752375407,0.05286281752375407,0.05286281752375407,0.05292099780023465,0.05292099780023465,0.05292099780023465,0.05292099780023465,0.05292099780023465,0.05292099780023465,0.05292099780023465,0.05292099780023465,0.05286281752375407,0.05286281752375407,0.05286281752375407,0.05283434076243469,0.05283434076243469,0.05286281752375407,0.05286281752375407,0.05286281752375407,0.05286281752375407,0.05268550000179098,0.05268550000179098,0.05268550000179098,0.05268550000179098,0.05292099780023465,0.05292099780023465,0.0527312716447387,0.0527312716447387,0.0527312716447387,0.0527312716447387,0.0527312716447387,0.0527312716447387,0.0527312716447387,0.0527312716447387,0.05275804367653805,0.05275804367653805,0.05275804367653805,0.05275804367653805,0.05275804367653805,0.05275804367653805,0.05275804367653805,0.05278780376122238,0.05278780376122238,0.05278780376122238,0.05278780376122238,0.05278780376122238,0.05278780376122238,0.05278780376122238,0.05278780376122238,0.05278780376122238,0.052815986528869485,0.05283434076243469,0.05283434076243469,0.05286281752375407,0.05286281752375407,0.05286281752375407,0.05286281752375407,0.05286281752375407)

plot(c(seq(-290,0,by=1),0),rep(2,length(c(seq(290,0,by=-1),0))), xlab="", ylab="Rates (events/Myr/lineage)", xlim=c(-270,-230), ylim=c(-0.10,0.05), type="l", col="white",lwd="1",las="1",cex.axis="1",cex.main="1",cex.lab="1",bty="n", main="E", axes=F)
rect(-323.2,-3,-298.9,300, col="white", border=NA)
rect(-298.9,-3,-272.95,300, col="whitesmoke", border=NA)
rect(-272.95,-3,-259.1,300, col="white", border=NA)
rect(-259.1,-3,-251.9,300, col="whitesmoke", border=NA)
rect(-251.9,-3,-247.2,300, col="white", border=NA)
rect(-247.2,-3,-237,300, col="whitesmoke", border=NA)
rect(-237,-3,-201.3,300, col="white", border=NA)
rect(-201.3,-3,-174.1,300, col="whitesmoke", border=NA)
rect(-174.1,-3,-163.5,300, col="white", border=NA)
rect(-163.5,-3,-145,300, col="whitesmoke", border=NA)
rect(-145,-3,-100.5,300, col="white", border=NA)
rect(-100.5,-3,-66,300, col="whitesmoke", border=NA)
rect(-66,-3,-56,300, col="white", border=NA)
rect(-56,-3,-33.9,300, col="whitesmoke", border=NA)
rect(-33.9,-3,-23.03,300, col="white", border=NA)
rect(-23.03,-3,-5.33,300, col="whitesmoke", border=NA)
rect(-5.33,-3,-2.58,300, col="white", border=NA)
rect(-2.58,-3,0,300, col="whitesmoke", border=NA)


rect(-261.28,-3,-259.51,300, col=alpha('#ffaf03',0.2), border=NA)
rect(-234.5,-3,-232,300, col=alpha('#ffaf03',0.2), border=NA)
abline(v=c(-251.902),col="red",lty="dashed",lwd="2")
legend("topleft", bty="n", c("Net diversification rate"),lwd="3",col=c("#504A4B"), cex=1)

axis(side=1, seq(-280, -220, by=10), col="black",col.axis="black",las=1)
axis(side=2, seq(-0.10, 0.05, by=0.05), col="black",col.axis="black",las=2)

lines(time,time,type = 'n', lwd=2, col= '#504A4B')
polygon(c(time, rev(time)), c(net_maxHPD, rev(net_minHPD)), col = alpha('#504A4B',0.2), border = NA)
lines(time,net_rate, col = '#504A4B', lwd=2)
abline(h=0,lty=2,col="darkred")


add_geochrono(-0.10, -0.6)


############################# Diversity dynamics

tbl = read.table(file = "TeTs-RJMCMC22_ltt.txt",header = T)
time = -tbl$time
    
plot(time,tbl$diversity, type="n",ylab= "Number of lineages", xlab="", cex.main="1", main="F", ylim=c(0,20), xlim=c(-270,-230), axes=F)
rect(-323.2,-3,-298.9,300, col="white", border=NA)
rect(-298.9,-3,-272.95,300, col="whitesmoke", border=NA)
rect(-272.95,-3,-259.1,300, col="white", border=NA)
rect(-259.1,-3,-251.9,300, col="whitesmoke", border=NA)
rect(-251.9,-3,-247.2,300, col="white", border=NA)
rect(-247.2,-3,-237,300, col="whitesmoke", border=NA)
rect(-237,-3,-201.3,300, col="white", border=NA)
rect(-201.3,-3,-174.1,300, col="whitesmoke", border=NA)
rect(-174.1,-3,-163.5,300, col="white", border=NA)
rect(-163.5,-3,-145,300, col="whitesmoke", border=NA)
rect(-145,-3,-100.5,300, col="white", border=NA)
rect(-100.5,-3,-66,300, col="whitesmoke", border=NA)
rect(-66,-3,-56,300, col="white", border=NA)
rect(-56,-3,-33.9,300, col="whitesmoke", border=NA)
rect(-33.9,-3,-23.03,300, col="white", border=NA)
rect(-23.03,-3,-5.33,300, col="whitesmoke", border=NA)
rect(-5.33,-3,-2.58,300, col="white", border=NA)
rect(-2.58,-3,0,300, col="whitesmoke", border=NA)


rect(-261.28,-3,-259.51,300, col=alpha('#ffaf03',0.2), border=NA)
rect(-234.5,-3,-232,300, col=alpha('#ffaf03',0.2), border=NA)
abline(v=c(-251.902),col="red",lty="dashed",lwd="2")


axis(side=1, seq(-280, -220, by=10), col="black",col.axis="black",las=1)
axis(side=2, seq(0, 20, by=5), col="black",col.axis="black",las=2)

polygon(c(time, rev(time)), c(tbl$M_div, rev(tbl$m_div)), col = alpha("#00A359",0.4), border = NA)

legend("topleft", bty="n", c("Diversity"),lwd="3",col=c("#00A359"), cex=1)
lines(time,tbl$diversity, type="l", col = alpha("#00A359"), lwd = 2)

add_geochrono(0, -5)


dev.print(device=pdf, file="RJMCMC_Paleoptera_fam.pdf", width=8.3, height=11.7)
