# Supplementary material for: Multiple drivers and lineage-specific insect extinctions during the Permo–Triassic
Source: Nat Commun. 2022 Dec 6;13:7512. doi: 10.1038/s41467-022-35284-4 (PMC9726944; doi:10.1038/s41467-022-35284-4)
Supplement: Supplementary file 7 — Source Data [file 41467_2022_35284_MOESM7_ESM.zip › Source_Data/SupplementaryFigure14/TeTs-RJMCMC22.txt]

clade	species	ts	te	ts	te	ts	te	ts	te	ts	te	ts	te	ts	te	ts	te	ts	te	ts	te
0.0	1.0	271.84493948390633	270.8566996663216	271.97109577173535	270.87239139208395	268.8242559547055	267.0656049422179	271.98828189157894	271.01947052183914	268.08260903377777	265.8091855292824	269.9487776954259	268.5651600290341	270.39914368800896	269.2321407991973	268.20420518035934	265.70284494269885	271.5315458957538	270.484610651702	270.3568396945969	269.1760891776219
0.0	2.0	283.32891734298033	282.7253142685132	281.3854369181135	280.1783592881482	278.42765432924784	277.3585834641419	280.2157446624011	279.2656492855865	283.1125508914554	282.3814459367158	279.8701724083528	278.59686739127324	282.71687885407414	281.7429133273234	275.89154539480865	274.85433107581525	277.909578187091	276.1612288510457	278.83328446149983	277.5896926025599
0.0	3.0	295.75689707593494	276.10321007804635	297.86017809873033	272.80106239369195	296.82387436161764	273.7208670363871	298.9184247861546	274.1126633811042	298.30143502799746	273.0991358745331	297.5825660706507	272.783936630477	299.1891984298445	273.0549614665197	297.7785953654698	273.18380939951936	298.89444391393806	273.2660629837132	298.30067970078386	272.82854461846904
0.0	4.0	282.0848084481491	233.13842932026847	286.15648650815416	233.81464650762706	283.7821444082165	232.36458367854672	284.8799648329727	230.473530094931	286.2644082660352	231.68150358445774	285.6857809270788	233.59522916015774	284.22113418947635	233.98764071048225	285.6421033976969	233.8058509363704	284.72094032976025	233.75528639218322	287.0690835168679	235.48390407425458
0.0	5.0	294.97037273419585	272.1969999305699	286.02663039744976	274.2925088786891	286.7674650366829	271.6072720435076	287.1319596874121	269.8641471649296	290.92135166795237	271.4920452709453	289.0751469393579	269.1831301014235	292.26297005445764	274.1138142738235	294.06564485486183	269.2404064304042	293.80510670212675	270.53410131337455	294.8335707650216	270.4001319100729
0.0	6.0	273.3224597670153	265.6837922184399	274.37039374790186	264.6192724547577	273.3770092764801	264.45161373946627	273.59547010017786	265.0830747157055	272.75262518462796	264.43152273399	274.73402635116645	264.3888571031946	273.3230403422818	264.971172372281	273.419568270457	265.88399918400114	272.6329636756527	265.66162216886113	273.39385991480697	264.3069397181224
0.0	7.0	299.1244647549342	254.0079693788636	299.89983975985655	254.93436627970405	300.28431259115746	254.249267099705	300.5687040047698	254.14599548346925	299.12416519486163	253.950809619376	300.8495118027458	253.8702389878975	299.95384733626696	254.6213070693186	300.0163125390396	254.2337228773913	299.14646341349044	253.98818012251874	299.81836209743534	255.13975434159795
0.0	8.0	236.5898262046317	225.1320763453815	234.83397618729725	229.50348910493597	237.55622317376017	224.52955824486975	233.04754444012974	225.52567304045297	235.43239844657228	224.9272938529802	235.92047801010185	225.21753205100464	234.31484199658192	226.0583852806855	233.4645579046127	225.51211160078086	236.39681797242258	229.76495326089784	233.90449568023178	225.44791618655657
0.0	9.0	298.0782856541662	297.2916124982265	298.2798042081016	297.29954488989927	297.7218488240434	296.27670737730915	295.6674111647152	293.2111102548148	296.476332301641	295.3336632548635	295.4705883224724	292.7289444156636	296.26879760907593	294.93606136709604	298.57697839171857	297.38593236059853	296.70328768841557	295.7065814471351	294.64794300018866	292.1525578688517
0.0	10.0	280.5823644541618	271.2121381046987	281.4275639563986	275.3983869163703	281.84939299762976	272.12202031937227	284.64647381598604	276.1930409732271	284.4310728111922	269.36980200763577	283.64798914413836	279.17022015011224	280.2662318896484	276.9490935689549	282.5295504532556	270.70342311760356	275.0620596528455	272.65506467130314	280.9436418890448	274.0856758036262
0.0	11.0	297.4942471514231	278.2661844483389	296.80523706312493	277.10426972751014	298.679906184084	288.6808315189553	300.69635293820556	280.441309279222	297.1141643928856	287.3255704263856	300.7284418233548	279.9495902774267	298.896482022858	275.70076770242025	300.1283964512933	285.8672973596764	297.36834651952637	276.18888611565	300.44837495462315	280.96853316939195
0.0	12.0	292.8277842433205	280.30505853733814	293.073574913623	276.7370142063501	293.9069210276656	276.4818284004001	291.7378176912686	273.8410983000282	292.5739327501239	277.4872621023519	294.34692458952225	271.51751106120804	291.6142737367194	274.1701735500041	291.74263340099174	273.10307115381835	294.29386077838035	271.0874934791528	294.33744734196733	272.11807212106197
0.0	13.0	298.8097586433873	288.0706770323285	300.2184719864286	287.1785944157898	298.8849378295845	281.0713128822724	299.6919716486574	287.07119377996474	299.2316974641127	281.06070808882674	298.1829690099151	278.17843333168014	299.03279606389435	280.5585464858237	299.1130228006727	284.6789206865913	296.9651521325615	274.03634618414077	297.03026750319657	277.06483271335674
0.0	14.0	293.86498213233216	280.9582452933024	291.09308201570775	281.2816110920913	294.0018860717031	281.2579506122372	294.25842425810674	282.1380861607758	293.4244523110315	284.2629969147837	290.25224455884165	281.9824265274689	290.40983908021343	280.8560695035527	294.22608710915387	281.36901775133714	294.48010145475115	280.20620600664245	294.36270544834997	281.55551912438904
0.0	15.0	297.5769958832682	296.7656031113568	297.8857949212977	296.9050121957049	294.7399476845164	292.1393712415538	295.88004954575734	293.9805198593228	298.21391513395145	297.1873236716982	296.60940372995077	294.50688602445916	298.8023936300952	297.6238434027871	294.7899265537889	292.1596690564038	297.39301325808356	296.37453224719434	295.7946971450811	294.1014016664765
0.0	16.0	278.1961432119055	265.6215609002496	280.42536193580617	265.7342185006086	277.5694621419331	266.09329330421883	273.6262679857772	265.55714311434076	276.3428688302146	266.3099087668909	283.1150886029822	265.6085061392429	282.67015896763843	265.72610405448137	274.4772397333571	265.48018396145807	281.70216044340265	265.56572910431805	280.0115979853157	265.5212984227288
0.0	17.0	238.0291671597952	237.63157581962096	237.35483704341434	236.30176870380663	239.93765826194357	239.605868411543	241.40229129114874	241.07901770599148	238.5782956392304	238.25190626439638	239.1257116212023	238.85024614816354	239.69552821280354	239.34443436928342	240.78609586620678	240.48306965268733	237.6138870380886	237.15923035197213	239.40363887493018	239.04084180175784
0.0	18.0	298.49489796627046	296.4347483050873	297.96238499476635	294.18822073875845	299.48778812364685	292.0800620650635	299.0115346930754	292.87848514674175	297.91377244891123	292.56399156054397	299.47245123425375	293.5962193782828	297.8966134141929	292.1651000807989	299.2221006738439	292.72065022697905	298.7740338014498	294.098134673557	299.23279440497134	292.24126958398375
0.0	19.0	281.2871575550743	259.6508298324632	283.49727474561706	258.927826640425	282.28281631073577	260.80412963896543	283.15792192602953	259.0848136837493	283.5328089121783	258.3146901311345	283.54916995199716	259.4522948736887	281.4622056264435	259.35844034520693	283.2706802974699	257.6259988696775	280.26225958451516	261.11666147610646	282.94366936226544	258.1591591427479
0.0	20.0	277.4978108353082	274.42437067651684	281.0039681410728	276.8266402926137	276.12532860267504	271.126096473142	285.19966646034555	275.1498948179081	280.83400790190143	271.8847039415456	278.277180892226	274.6474724822398	283.6024392041287	271.0668472711255	282.9369430491985	277.7945193206617	283.49422264489385	270.17846903024315	282.041390669694	272.04143064249536
0.0	21.0	294.79006254895324	292.2105207952498	297.8447866204385	296.91469081164905	295.55387436694974	293.42825300480297	298.7297541537395	297.31733004427184	296.22224401099294	294.99499769775	295.3376509151362	292.48805054837874	299.4486500011475	298.2204791500547	295.59217779699316	293.1012356503869	297.2766096830743	296.2385518171882	298.7502112255245	297.51065293339826
0.0	22.0	269.5690551305573	268.24645889418997	271.46496019033117	270.36914851355874	269.29852371317526	267.7728933880915	272.20728493532346	271.2549589440506	268.8501922839652	267.13724115438185	268.18006499692785	265.80687749230566	270.11751903005285	268.8626302549634	270.7739884355662	269.71287542743596	271.2777835297627	270.22200478033034	271.0910133283233	270.06589987695213
0.0	23.0	262.5329941874891	260.34724540044516	264.5956328864784	262.22342074240566	264.546497004286	262.36143173956617	262.12775414813126	260.1324087940632	263.9490625748845	261.6788988816772	263.71806387135285	261.25890323044285	261.08908085572523	259.25551506348955	262.5291282388964	260.21529375833603	265.1392175958126	262.8729670047741	265.16327511099024	262.91274427028884
0.0	24.0	293.9622910282404	235.08200508128667	293.153311176613	234.46858557294618	293.9872115714415	235.12597603036045	294.46674673048074	234.2503835834031	293.67286762282407	236.75766598126114	294.168338867785	236.6940514892185	294.56883488021094	234.3366134432858	294.4225183172012	236.4237839151423	294.3114126519238	238.5292197662346	294.3536773803837	235.4968376253662
0.0	25.0	281.9142047955905	272.50492531912545	281.85277170481885	272.5624193339829	280.69519562395004	272.7395863950745	283.4436851448209	272.7958959159645	282.1949539123942	271.9469773755516	282.94050959902034	272.0865058252582	281.2852211540986	272.4404319541429	283.3232453514911	271.15134173437923	283.47336586318465	273.2205281253969	282.5961029673057	273.1876184598395
0.0	26.0	210.01072119503027	155.39466340769278	207.1268483826805	203.40528402125167	208.24526115265823	184.42857786880114	207.0716396824305	146.22827338712378	210.9586826900055	115.69571751540259	207.29384312397582	170.08125797124663	209.9929567696891	117.92231160747633	208.83042731096432	197.1891077234289	206.3438378831337	203.86973551492989	209.40843163017368	206.18127826562892
0.0	27.0	248.60467687666193	223.06874876561466	251.00320457087346	217.8544923966723	248.79084889872507	223.33189261613043	251.5297069942711	223.88872129327206	250.55686896663582	224.68587795737292	250.1719243169859	222.86474685534176	247.74058048818577	225.7346469778239	252.61403512505314	224.2475481222723	249.58882083691668	222.44123939199218	249.86096744679017	223.74213287577936
0.0	28.0	294.5799842259281	270.6079571975744	294.2622769935098	272.0366783556122	293.02765617352253	271.0989951839266	288.9187823316054	275.160233598655	293.33703767115	268.0999707850511	296.1090025152505	268.06932719279416	295.3100761628619	268.67722231789116	294.8299582725381	269.04721362032	294.21866844281976	270.3355181098674	295.11671483786466	269.57668641212024
0.0	29.0	296.74757612680173	261.39389202117536	298.19641957307084	260.92333203013015	297.3402832129374	261.93040939877466	297.59498494431904	263.03441024066905	299.50108603960393	261.2085432290943	301.54997230455143	261.607725245342	300.5452073242438	262.3610019163009	297.0980867303797	261.6592113348053	299.8685321623366	263.3624602377817	299.72941276644565	261.863757257839
0.0	30.0	297.63948107940405	271.1538866022144	299.6524227571795	274.1386366888472	300.19007084517074	272.3441428319159	299.57163013250164	271.3689271037635	298.8659633686628	271.3132640113666	300.10006184209965	271.9680742681961	299.01375996819263	271.94659700781875	298.72432383666495	275.278167285144	299.24396867760146	273.36226368383194	298.7202764368912	272.9135154971607
0.0	31.0	295.9455966840532	267.94648887855755	296.60071847801765	266.396328471842	295.347364873649	267.63349239695606	299.0815479672915	267.1402199247422	296.88213842853634	268.8152877166497	298.5887408103613	267.41440606106255	299.2364012384421	264.56661413409756	295.83847416826995	265.7899581369301	296.44453134891967	265.24739981037044	298.04101208318997	264.471095082704
0.0	32.0	240.13851025343726	239.8216812765958	239.68047666210313	239.3067098858507	238.5265971556913	238.16613538378078	241.61310500109295	241.32565265412933	241.84537838645073	241.6064723850596	241.2291746857528	240.94579804534303	239.75491023362528	239.40024367565897	241.60766355719016	241.31924979563388	238.06965847409617	237.77938607766006	238.9581956083948	238.59133383712796
0.0	33.0	218.97410287059486	217.95324580530766	226.28154622480326	224.96500930311151	215.1498081705238	213.87570691142216	219.608059595308	218.31235179324253	225.40092796878236	224.03834510083027	219.92164406315268	218.88163031851911	212.82403556071557	211.44777282798918	220.9153338566078	219.71530912156516	222.72807534066877	221.81679523948137	211.94878724905877	210.26089507500723
0.0	34.0	249.77203495894776	197.98632917999777	244.36085460408	193.93980255113277	242.70945823723056	207.78081545856816	241.72627884205102	202.9813286861086	240.2302263772943	156.4861494461707	244.85134437448647	208.66931612493482	241.33612511230598	206.6162078369391	241.57089800711705	204.4470057879824	250.49802076051958	175.20025387648192	243.79794260712555	199.2570983248807
0.0	35.0	232.75457441532888	217.0629880344069	235.65282281583592	207.54601124108513	232.43428696899824	216.01247497056693	237.9177344290039	194.27322752776837	232.99063924483616	206.70871746961996	234.76157666259263	216.06002787998952	237.46684616542174	150.42869954189496	235.05394613522185	207.62351554860604	236.95358348956174	214.73353493582232	236.17749248923482	209.00800636460198
0.0	36.0	250.56008696289018	243.29915925697645	251.8978475491005	242.93537127805087	245.8241497966261	244.69556523231623	250.67339412983176	241.61816389020316	249.6493893825999	243.85264259420214	251.64979493787908	243.6261681202846	250.06221082118134	244.2332256107186	250.13197686543154	241.92319778209975	251.08940974687675	244.1008232597196	251.83887378503115	243.4964379766823
0.0	37.0	299.27891790109044	244.36407382618	296.23093617489786	244.51098544357006	300.44472688972274	244.32267856475676	298.95969996264637	244.25823603219146	300.18591294044	244.41379195245486	299.2233188652139	244.6416411368236	300.29552551412917	244.82995225581288	295.891843578346	244.80034396422556	300.2258841952154	244.13473139001394	296.98533256585006	244.17051593297063
0.0	38.0	239.55783120099437	239.25549728085747	238.03730625186847	237.60820271984173	237.4237679884226	236.62753849159301	239.25489154413629	238.91400010547585	240.35194607186577	240.04398298422026	240.1352794239741	239.8518176962208	238.79071282870757	238.42991999046217	238.61222152615628	238.29350361305907	240.40458314949456	240.12937748629295	239.21989835343567	238.84806310832528
0.0	39.0	233.95765096436847	232.8095239130309	231.89870204053625	230.40038222801672	236.47231184205634	235.55306343297408	236.41941037745647	235.36496381522596	236.41820107375844	235.46603288122063	236.2788861267856	235.39404650668584	229.6339832303857	228.34517548703326	228.5456917023441	227.32472128910635	234.5948495323153	233.5456041446125	235.0951016366643	233.83510831464852
0.0	40.0	295.12146685350893	292.50078736151966	295.20637878507625	292.45873659335484	297.0966069995148	295.5981769420016	296.14730453423437	294.13607413942435	296.1957398423125	294.9429938991772	298.4468707218322	296.7072310657598	296.63113949008533	295.34670896780716	296.9924755831436	295.4725778680945	295.5869446689212	293.53784519768925	295.7659498223409	294.13147551015436
0.0	41.0	298.81064734435665	292.78671779289743	298.23080872051577	296.7097141993533	298.9531427823106	292.9421913502147	298.3443500997224	292.52373581577194	297.1541156057126	292.4077056513978	298.83805220715885	292.43529265454043	299.48554104742317	292.65636250075124	297.36215185073524	292.1560205385771	298.67276215418156	291.94577837882747	296.0624822180369	292.2825344564773
0.0	42.0	268.34208940082425	266.2177982501531	271.1731241147109	270.16595215246133	270.3725815979186	269.1779452194506	272.9362379278108	271.928563749699	270.9700408146783	269.8774585949029	270.74523106169806	269.56195824748386	272.17956397697657	271.13457761252266	268.34459171861675	266.18526615356257	267.86034059418824	265.5942337992563	270.96942023793173	269.91254553804816
0.0	43.0	293.30951346629075	272.02002567792596	292.0143611698247	271.49416003801156	294.00700447493307	271.8895355102202	294.15137002513484	271.2296467821674	293.9862741267724	271.9402474402948	287.80852485608744	273.64986813610926	291.7321719569463	271.3135737408046	294.4705298854092	270.48462579567007	286.14656006022113	272.57949088265974	291.0042994132569	271.52584509250164
0.0	44.0	285.2195060756526	272.27009193429245	278.9588325664318	270.89304759017114	281.85410300875714	269.91674057607696	280.483394854579	273.01835427797465	284.15231525305626	278.9570866389966	284.0525604382356	277.2642264250263	283.103321523657	272.8718541824222	281.48388581089847	276.43559396089887	282.5828721431226	272.04094305106156	280.3361103673779	271.3324831910825
0.0	45.0	241.70410272659944	236.1770563204695	241.78122518759938	236.19179502716773	241.77610939614928	237.36327533280834	241.8812861559558	236.27792029101627	241.6967762580249	236.2627949152983	241.62258995727015	236.54254571318953	241.7790826778033	237.02243619145997	241.75121842875257	236.07578228274576	241.92172038357623	236.6992281252937	241.98939028768856	236.29656175174503
0.0	46.0	279.20197123613497	265.7076225344274	283.37834138221206	263.29139348664427	276.73969501205806	264.7852095056718	277.00535746342996	264.4933180894193	275.6686883906238	264.35672074130326	281.16734857614796	266.93380639879587	280.9090643063274	265.4009523126963	284.44515750550727	266.26918404620426	281.71079169170355	266.8019434477971	279.8062450807095	267.08275303177203
0.0	47.0	273.5305191805957	254.1068237764595	273.76973566370356	254.302432359884	273.3764874190846	256.57181007198	271.9422218861067	257.9180498429631	273.3007510603876	256.5288914178412	273.6068585325523	255.6563976142311	272.4525565576691	256.21962677617535	272.33190316050997	254.8714727245883	273.84573169279867	258.0874410321147	273.7306322671022	255.13864435128275
0.0	48.0	272.1462087778148	263.724541473749	270.00419726880796	265.3473754918306	272.3294851583002	265.9912264551471	275.1811054870251	263.77239399155644	275.21122719205226	265.66740416038726	268.269711274837	265.0722465081353	273.8364339720928	266.45990270389365	271.8512173694926	264.17870645678414	272.4492707548242	268.6863380125773	273.8232279224684	264.6634350288786
0.0	49.0	268.08670289053754	265.7255722183996	268.93238327645656	267.06935411177216	271.6559493843716	270.63662149194516	269.88125529044885	268.7496362955514	270.329281726087	269.13533946711544	270.8499172518982	269.7608350786007	271.3829812393919	270.34395369744857	268.75629780267747	266.80651656749154	270.0246666995059	268.77570004654547	271.4539713158861	270.373162704638
0.0	50.0	283.19141026012994	264.496372117489	283.2853014055304	265.975842109537	283.59124978153545	265.077740624638	282.60561662528386	264.492422751952	283.45463840240575	265.5976085441903	282.4003716547411	265.7131375781209	283.5174236684226	265.948257659406	283.346966204544	267.62113598947127	283.41771825102427	265.2761256363812	282.2156512464064	264.64949335346046
0.0	51.0	261.8159264074895	259.7819873205886	264.19935912671815	261.66914561004467	263.30969375394955	261.1382418367194	264.33841443684344	261.8711034759594	263.9431826536395	261.5978909821134	261.11373059766214	259.06745977059546	261.83588782151764	259.879559380318	263.73312463405864	261.2917088921789	264.16337179477074	261.8534501726974	265.1141373297867	262.7309364472931
0.0	52.0	205.73455317173287	188.64532832398135	206.67435310680602	203.75938587103113	205.74760501188422	196.96828001339935	208.4580358491777	206.8883140414355	205.89313821445322	187.04791383446087	208.13163931018215	205.90328056756036	207.8491974994765	206.13797074693812	205.6291272464728	193.3712238817783	205.7816613658347	156.50803602066972	205.7511194503622	197.3792923646123
0.0	53.0	298.42429097158805	254.68828041173404	299.2335310909986	254.33076505889176	298.94927209165246	254.93867896478224	298.7555304452939	255.4499603473829	297.8262498018139	254.23740807658316	299.28047675173565	254.3100971681133	298.7887192871029	254.11326893921543	299.1375237407066	254.3508862871454	298.6246751237793	255.90001240150485	298.4625412175108	255.55736551690381
0.0	54.0	248.65588744954653	201.21351783993885	251.27501617217237	203.79921457775885	250.84636849676048	202.51348027064554	245.03670553289257	188.0784521772256	245.8781150830898	202.21089086813038	252.95564804825753	194.73766202696703	243.57081313413343	206.40418426619698	252.39812393215908	208.6560002346161	250.75696124908865	205.7356577192766	242.49024674750552	202.43307680603127
0.0	55.0	274.4408243274323	273.421625203425	281.90251709833404	280.7809427245144	278.99439212578784	277.9053402319886	278.5257801307208	277.57191809237065	274.06117826156856	272.9805935662016	280.4582416630625	279.177634665228	273.70792561483483	272.57183044803645	282.30963738553527	281.3432309065493	275.4333118052451	274.13291653102584	283.1980491383364	282.4009974650974
0.0	56.0	258.5966230454421	242.27593328778974	259.89556683678086	241.59927489939074	259.7524899817905	242.29297815352558	258.96068960586297	242.05645724602255	257.5491388785668	242.50034599265214	259.86512246023995	241.5266780560502	258.3169015159383	242.4176368688059	258.1017196533589	241.40574902635993	257.9485614986296	242.50768178908575	259.88003780327927	242.5702754405669
0.0	57.0	241.13848643871162	235.11443082516527	240.1951942466982	236.10306816450233	241.1094476838041	238.84246884572573	241.2601510601334	232.23169265195327	241.44615809591198	237.60906253513923	240.24488717176024	233.3457936049014	242.03408060261765	234.69335885511262	242.3856116708005	232.64071397721727	239.78092300722932	235.39850504866408	241.2186836919298	236.03217273690294
0.0	58.0	241.91521882515195	241.7002825017997	237.48968737285915	236.55458367935807	240.76488374937642	240.43551662338965	237.52515490534591	236.73057765907262	241.79901042532717	241.55708357674717	240.16065190442635	239.8839291356352	241.77589473028445	241.51471696699724	241.89027710951092	241.6779605622056	241.17820310290574	240.90053443263812	237.56237738503103	236.73167930958147
0.0	59.0	239.69325227052246	239.37203418087	237.83393104795954	237.28583383993663	240.10874219870567	239.75884537625276	241.97578572885385	241.80278963674428	238.8923640064439	238.57518755977705	238.24002934505486	237.95040678647362	241.73098395099635	241.45543960553545	238.60809340684915	238.3113240479599	241.22791535661509	240.95820130980198	239.918054379037	239.54665992048902
0.0	60.0	229.33819476282676	228.26573106149635	230.42007741385223	229.00438359537273	227.61244669526243	226.46805085501714	228.79119970958598	227.4373051968767	236.89769274832082	236.15120517800165	234.23162987544987	233.05869581552008	230.36712568542495	229.0173119222119	233.4536027748829	232.2876812722723	234.02983790459598	232.90492145876462	236.06623995425406	234.88939876541448
0.0	61.0	249.0274381557915	0.0	249.0741479144404	0.0	249.03953324789794	0.0	248.9817730483609	0.0	249.00489744061056	0.0	248.96977180454084	0.0	248.91522141424286	0.0	249.19870156182202	0.0	248.97148093064314	0.0	248.74066277437916	0.0
0.0	62.0	298.02996561146836	270.709210398328	299.45289721771087	270.87132974609483	300.08806150500766	271.29748756845913	300.2669998093899	270.96696402290604	299.65058853821444	270.89573791026714	299.74669920256736	272.47590485479316	299.3261782312838	271.4402807377414	299.2345180812095	271.2482038333115	297.756679772925	271.0949400733703	299.31762535461166	271.77035816168814
0.0	63.0	264.89836243951856	262.58838902242223	264.529551218806	262.1931705883396	263.1327214248952	260.96076604924275	264.7576501216655	262.32874613150506	264.41270122876335	262.0460598649829	262.82236029442777	260.46217818463936	260.879534290507	258.9092328413369	262.73954348836793	260.3583843590965	262.5986223341035	260.5530736684658	261.74411383899957	259.80419425631504
0.0	64.0	239.22830205455415	234.02840109457063	239.37595684763522	233.3946324019176	237.84328170347686	235.1861854627631	239.16730694627003	233.98328775060824	239.48641064374806	234.08800039321713	240.84966384618298	235.8249947111679	239.13726790850956	233.7497705730435	240.0225012326454	237.77900444989362	239.3936219995565	234.8493974359511	239.40699550011385	233.70087193292045
0.0	65.0	238.36615999386746	238.0323366973494	245.27586753841595	245.21402285130495	248.18985317683894	247.15023088546977	239.7396338181054	239.40957066202776	241.7122871494061	241.45463729774178	243.8495202254031	243.78639015013718	238.39324871542934	238.017332641569	239.76008573992547	239.46732418621266	244.8745450973873	244.81565523123368	240.43342366051218	240.0819523296177
0.0	66.0	249.4155761550642	244.52975599529404	250.95498262780217	243.8241413737837	249.00702147877868	243.49205531371157	248.49917166204338	243.99171607327358	249.6812721125835	244.3012680931723	251.67295781105432	242.33506402859436	246.3611477271118	244.65354199185165	250.85485999873165	243.08164192859635	249.46039651372777	244.40328205877552	250.17686080834375	242.9223837372925
0.0	67.0	266.2781012509538	232.00854092708144	269.7197345342698	232.10359796928816	267.0519528745415	232.18748931614513	269.8833408347935	232.0331034684941	268.89997056667283	231.03240484286724	266.23309643383527	231.8023546828385	266.92899735565067	232.26389787660597	268.60389425037084	231.4037123279786	265.89713680089284	232.46638113614893	269.20985901901554	231.05426185655088
0.0	68.0	246.11493590966927	221.72861631743865	247.40429003263165	221.9203133617447	245.6027410237606	223.40354564285192	245.69172954895444	223.3476844424377	246.69583748336564	222.45736464355141	246.52853774670032	221.7944751631903	245.93183974325277	222.3360093902582	246.92682429911582	214.85514902965292	245.73789746312187	226.62798341395825	245.51211283992293	215.69838652076893
0.0	69.0	242.0125886230435	194.63421169059833	241.9168892144077	169.0642473699525	241.3957832590806	165.2825180262235	241.86956419554284	130.8862266348325	241.84544373471326	200.71945406188246	241.9192648417544	184.1480874501791	242.11310213944438	153.1852597669354	242.0567476029485	192.37351863463	240.87089153778183	172.7029552547597	241.64045657360623	199.17710159185089
0.0	70.0	248.52215085809482	244.99448068308018	248.34940023019237	245.0228428641912	248.39921300571783	244.9760900485181	248.38143643324887	244.95131619465576	248.02647983047612	245.06728720935268	248.38288328163046	244.97852754969497	248.55956457527918	245.06086078273088	248.24275489165282	245.03517707442077	248.34529322192762	245.0069760858201	248.2114172434292	244.95632763244868
0.0	71.0	255.18298387335037	245.03710535465407	255.2995825801894	244.99587489474268	255.06270616425056	245.00489568449018	254.74665494230453	244.94914777534004	255.078087462174	244.9758661186638	255.3667902243024	245.36576034912733	255.3546067487251	244.96385174706728	255.34799188088718	245.1231797092102	254.82612508720234	245.23035312285958	255.02153189993714	245.206588951738
0.0	72.0	247.83851227527114	244.98265705184448	247.74463733102058	244.9884115074715	247.78463031206007	244.98094015348545	247.68803571197327	245.00229187951317	247.6811455643131	244.9864791400209	247.7358627322932	244.99607311139567	247.81363718709062	244.97632035456266	247.6445500314441	244.99103378583325	247.71006792828936	244.97561422945705	247.79578709008118	244.98199554159572
0.0	73.0	251.01828971926142	243.6982519522181	250.4790711953568	243.7305736798646	250.5405327156408	243.16066804009	248.29591010443156	243.36267278158925	252.46621948656053	244.602917353163	250.98711150769608	243.82822049506944	250.26150756441356	244.15690950798532	250.70957077204585	242.84056384218505	250.70008408783184	244.7061845467047	249.64640068964107	245.80844795862834
0.0	74.0	240.92307454878838	234.513863655254	241.2780689654415	233.3278526677072	241.87914063773255	233.18907139542895	240.39799998075333	235.0036212184728	240.0568129007696	236.69302400102958	243.06191849590115	232.86169483616052	242.51304592977266	233.90249576772035	242.5370218622836	233.19528338617954	242.39731105709038	233.77303685576524	241.18020306907388	236.01563399536408
0.0	75.0	242.0465414237329	237.18700327499866	241.8560382738362	235.15818506974384	240.62648119056954	235.60012927751916	241.937862614579	235.2724660142115	242.0022963165717	235.00099900225624	242.04900691727804	234.77388818735994	241.4920538355665	234.9958381679234	241.93700587521212	234.86281632811463	241.04087404732653	235.37649124942803	242.1100146558071	234.69391352866
