# Supplementary material for: Multiple drivers and lineage-specific insect extinctions during the Permo–Triassic
Source: Nat Commun. 2022 Dec 6;13:7512. doi: 10.1038/s41467-022-35284-4 (PMC9726944; doi:10.1038/s41467-022-35284-4)
Supplement: Supplementary file 7 — Source Data [file 41467_2022_35284_MOESM7_ESM.zip › Source_Data/SupplementaryFigure14/TeTs-RJMCMC22_ltt.txt]

time	diversity	m_div	M_div
0.0	1.0	1	1
0.10004975856156319	1.0	1	1
0.20009951712312637	1.0	1	1
0.3001492756846896	1.0	1	1
0.40019903424625275	1.0	1	1
0.500248792807816	1.0	1	1
0.6002985513693792	1.0	1	1
0.7003483099309423	1.0	1	1
0.8003980684925055	1.0	1	1
0.9004478270540687	1.0	1	1
1.000497585615632	1.0	1	1
1.1005473441771951	1.0	1	1
1.2005971027387583	1.0	1	1
1.3006468613003215	1.0	1	1
1.4006966198618847	1.0	1	1
1.5007463784234478	1.0	1	1
1.600796136985011	1.0	1	1
1.7008458955465742	1.0	1	1
1.8008956541081373	1.0	1	1
1.9009454126697005	1.0	1	1
2.000995171231264	1.0	1	1
2.101044929792827	1.0	1	1
2.2010946883543903	1.0	1	1
2.3011444469159534	1.0	1	1
2.4011942054775166	1.0	1	1
2.50124396403908	1.0	1	1
2.601293722600643	1.0	1	1
2.701343481162206	1.0	1	1
2.8013932397237693	1.0	1	1
2.9014429982853325	1.0	1	1
3.0014927568468956	1.0	1	1
3.101542515408459	1.0	1	1
3.201592273970022	1.0	1	1
3.301642032531585	1.0	1	1
3.4016917910931483	1.0	1	1
3.5017415496547115	1.0	1	1
3.6017913082162747	1.0	1	1
3.701841066777838	1.0	1	1
3.801890825339401	1.0	1	1
3.901940583900964	1.0	1	1
4.001990342462528	1.0	1	1
4.102040101024091	1.0	1	1
4.202089859585654	1.0	1	1
4.302139618147217	1.0	1	1
4.4021893767087805	1.0	1	1
4.502239135270344	1.0	1	1
4.602288893831907	1.0	1	1
4.70233865239347	1.0	1	1
4.802388410955033	1.0	1	1
4.902438169516596	1.0	1	1
5.00248792807816	1.0	1	1
5.102537686639723	1.0	1	1
5.202587445201286	1.0	1	1
5.302637203762849	1.0	1	1
5.402686962324412	1.0	1	1
5.502736720885975	1.0	1	1
5.602786479447539	1.0	1	1
5.702836238009102	1.0	1	1
5.802885996570665	1.0	1	1
5.902935755132228	1.0	1	1
6.002985513693791	1.0	1	1
6.1030352722553545	1.0	1	1
6.203085030816918	1.0	1	1
6.303134789378481	1.0	1	1
6.403184547940044	1.0	1	1
6.503234306501607	1.0	1	1
6.60328406506317	1.0	1	1
6.7033338236247335	1.0	1	1
6.803383582186297	1.0	1	1
6.90343334074786	1.0	1	1
7.003483099309423	1.0	1	1
7.103532857870986	1.0	1	1
7.203582616432549	1.0	1	1
7.3036323749941126	1.0	1	1
7.403682133555676	1.0	1	1
7.503731892117239	1.0	1	1
7.603781650678802	1.0	1	1
7.703831409240365	1.0	1	1
7.803881167801928	1.0	1	1
7.903930926363492	1.0	1	1
8.003980684925056	1.0	1	1
8.104030443486618	1.0	1	1
8.204080202048182	1.0	1	1
8.304129960609744	1.0	1	1
8.404179719171308	1.0	1	1
8.50422947773287	1.0	1	1
8.604279236294435	1.0	1	1
8.704328994855997	1.0	1	1
8.804378753417561	1.0	1	1
8.904428511979123	1.0	1	1
9.004478270540687	1.0	1	1
9.10452802910225	1.0	1	1
9.204577787663814	1.0	1	1
9.304627546225376	1.0	1	1
9.40467730478694	1.0	1	1
9.504727063348502	1.0	1	1
9.604776821910066	1.0	1	1
9.704826580471629	1.0	1	1
9.804876339033193	1.0	1	1
9.904926097594755	1.0	1	1
10.00497585615632	1.0	1	1
10.105025614717881	1.0	1	1
10.205075373279445	1.0	1	1
10.305125131841008	1.0	1	1
10.405174890402572	1.0	1	1
10.505224648964134	1.0	1	1
10.605274407525698	1.0	1	1
10.70532416608726	1.0	1	1
10.805373924648825	1.0	1	1
10.905423683210387	1.0	1	1
11.00547344177195	1.0	1	1
11.105523200333513	1.0	1	1
11.205572958895077	1.0	1	1
11.30562271745664	1.0	1	1
11.405672476018204	1.0	1	1
11.505722234579766	1.0	1	1
11.60577199314133	1.0	1	1
11.705821751702892	1.0	1	1
11.805871510264456	1.0	1	1
11.905921268826019	1.0	1	1
12.005971027387583	1.0	1	1
12.106020785949145	1.0	1	1
12.206070544510709	1.0	1	1
12.306120303072271	1.0	1	1
12.406170061633835	1.0	1	1
12.506219820195398	1.0	1	1
12.606269578756962	1.0	1	1
12.706319337318524	1.0	1	1
12.806369095880088	1.0	1	1
12.906418854441652	1.0	1	1
13.006468613003214	1.0	1	1
13.106518371564778	1.0	1	1
13.20656813012634	1.0	1	1
13.306617888687905	1.0	1	1
13.406667647249467	1.0	1	1
13.506717405811031	1.0	1	1
13.606767164372593	1.0	1	1
13.706816922934157	1.0	1	1
13.80686668149572	1.0	1	1
13.906916440057284	1.0	1	1
14.006966198618846	1.0	1	1
14.10701595718041	1.0	1	1
14.207065715741972	1.0	1	1
14.307115474303536	1.0	1	1
14.407165232865099	1.0	1	1
14.507214991426663	1.0	1	1
14.607264749988225	1.0	1	1
14.70731450854979	1.0	1	1
14.807364267111351	1.0	1	1
14.907414025672916	1.0	1	1
15.007463784234478	1.0	1	1
15.107513542796042	1.0	1	1
15.207563301357604	1.0	1	1
15.307613059919168	1.0	1	1
15.40766281848073	1.0	1	1
15.507712577042295	1.0	1	1
15.607762335603857	1.0	1	1
15.707812094165421	1.0	1	1
15.807861852726983	1.0	1	1
15.907911611288547	1.0	1	1
16.00796136985011	1.0	1	1
16.108011128411672	1.0	1	1
16.208060886973236	1.0	1	1
16.3081106455348	1.0	1	1
16.408160404096364	1.0	1	1
16.508210162657925	1.0	1	1
16.60825992121949	1.0	1	1
16.708309679781053	1.0	1	1
16.808359438342617	1.0	1	1
16.908409196904177	1.0	1	1
17.00845895546574	1.0	1	1
17.108508714027305	1.0	1	1
17.20855847258887	1.0	1	1
17.30860823115043	1.0	1	1
17.408657989711994	1.0	1	1
17.508707748273558	1.0	1	1
17.608757506835122	1.0	1	1
17.708807265396683	1.0	1	1
17.808857023958247	1.0	1	1
17.90890678251981	1.0	1	1
18.008956541081375	1.0	1	1
18.109006299642935	1.0	1	1
18.2090560582045	1.0	1	1
18.309105816766063	1.0	1	1
18.409155575327627	1.0	1	1
18.509205333889188	1.0	1	1
18.609255092450752	1.0	1	1
18.709304851012316	1.0	1	1
18.80935460957388	1.0	1	1
18.90940436813544	1.0	1	1
19.009454126697005	1.0	1	1
19.10950388525857	1.0	1	1
19.209553643820133	1.0	1	1
19.309603402381697	1.0	1	1
19.409653160943257	1.0	1	1
19.50970291950482	1.0	1	1
19.609752678066386	1.0	1	1
19.70980243662795	1.0	1	1
19.80985219518951	1.0	1	1
19.909901953751074	1.0	1	1
20.00995171231264	1.0	1	1
20.110001470874202	1.0	1	1
20.210051229435763	1.0	1	1
20.310100987997327	1.0	1	1
20.41015074655889	1.0	1	1
20.510200505120455	1.0	1	1
20.610250263682016	1.0	1	1
20.71030002224358	1.0	1	1
20.810349780805144	1.0	1	1
20.910399539366708	1.0	1	1
21.010449297928268	1.0	1	1
21.110499056489832	1.0	1	1
21.210548815051396	1.0	1	1
21.31059857361296	1.0	1	1
21.41064833217452	1.0	1	1
21.510698090736085	1.0	1	1
21.61074784929765	1.0	1	1
21.710797607859213	1.0	1	1
21.810847366420774	1.0	1	1
21.910897124982338	1.0	1	1
22.0109468835439	1.0	1	1
22.110996642105466	1.0	1	1
22.211046400667026	1.0	1	1
22.31109615922859	1.0	1	1
22.411145917790154	1.0	1	1
22.51119567635172	1.0	1	1
22.61124543491328	1.0	1	1
22.711295193474843	1.0	1	1
22.811344952036407	1.0	1	1
22.91139471059797	1.0	1	1
23.01144446915953	1.0	1	1
23.111494227721096	1.0	1	1
23.21154398628266	1.0	1	1
23.311593744844224	1.0	1	1
23.411643503405784	1.0	1	1
23.51169326196735	1.0	1	1
23.611743020528912	1.0	1	1
23.711792779090477	1.0	1	1
23.811842537652037	1.0	1	1
23.9118922962136	1.0	1	1
24.011942054775165	1.0	1	1
24.11199181333673	1.0	1	1
24.21204157189829	1.0	1	1
24.312091330459854	1.0	1	1
24.412141089021418	1.0	1	1
24.512190847582982	1.0	1	1
24.612240606144542	1.0	1	1
24.712290364706107	1.0	1	1
24.81234012326767	1.0	1	1
24.912389881829235	1.0	1	1
25.012439640390795	1.0	1	1
25.11248939895236	1.0	1	1
25.212539157513923	1.0	1	1
25.312588916075487	1.0	1	1
25.412638674637048	1.0	1	1
25.512688433198612	1.0	1	1
25.612738191760176	1.0	1	1
25.71278795032174	1.0	1	1
25.812837708883304	1.0	1	1
25.912887467444865	1.0	1	1
26.01293722600643	1.0	1	1
26.112986984567993	1.0	1	1
26.213036743129557	1.0	1	1
26.313086501691117	1.0	1	1
26.41313626025268	1.0	1	1
26.513186018814245	1.0	1	1
26.61323577737581	1.0	1	1
26.71328553593737	1.0	1	1
26.813335294498934	1.0	1	1
26.913385053060498	1.0	1	1
27.013434811622062	1.0	1	1
27.113484570183623	1.0	1	1
27.213534328745187	1.0	1	1
27.31358408730675	1.0	1	1
27.413633845868315	1.0	1	1
27.513683604429875	1.0	1	1
27.61373336299144	1.0	1	1
27.713783121553003	1.0	1	1
27.813832880114568	1.0	1	1
27.913882638676128	1.0	1	1
28.013932397237692	1.0	1	1
28.113982155799256	1.0	1	1
28.21403191436082	1.0	1	1
28.31408167292238	1.0	1	1
28.414131431483945	1.0	1	1
28.51418119004551	1.0	1	1
28.614230948607073	1.0	1	1
28.714280707168633	1.0	1	1
28.814330465730198	1.0	1	1
28.91438022429176	1.0	1	1
29.014429982853326	1.0	1	1
29.114479741414886	1.0	1	1
29.21452949997645	1.0	1	1
29.314579258538014	1.0	1	1
29.41462901709958	1.0	1	1
29.51467877566114	1.0	1	1
29.614728534222703	1.0	1	1
29.714778292784267	1.0	1	1
29.81482805134583	1.0	1	1
29.91487780990739	1.0	1	1
30.014927568468956	1.0	1	1
30.11497732703052	1.0	1	1
30.215027085592084	1.0	1	1
30.315076844153644	1.0	1	1
30.41512660271521	1.0	1	1
30.515176361276772	1.0	1	1
30.615226119838336	1.0	1	1
30.715275878399897	1.0	1	1
30.81532563696146	1.0	1	1
30.915375395523025	1.0	1	1
31.01542515408459	1.0	1	1
31.11547491264615	1.0	1	1
31.215524671207714	1.0	1	1
31.315574429769278	1.0	1	1
31.415624188330842	1.0	1	1
31.515673946892402	1.0	1	1
31.615723705453966	1.0	1	1
31.71577346401553	1.0	1	1
31.815823222577094	1.0	1	1
31.915872981138655	1.0	1	1
32.01592273970022	1.0	1	1
32.11597249826178	1.0	1	1
32.216022256823344	1.0	1	1
32.31607201538491	1.0	1	1
32.41612177394647	1.0	1	1
32.51617153250804	1.0	1	1
32.6162212910696	1.0	1	1
32.71627104963116	1.0	1	1
32.81632080819273	1.0	1	1
32.91637056675429	1.0	1	1
33.01642032531585	1.0	1	1
33.11647008387742	1.0	1	1
33.21651984243898	1.0	1	1
33.316569601000545	1.0	1	1
33.416619359562105	1.0	1	1
33.516669118123666	1.0	1	1
33.61671887668523	1.0	1	1
33.716768635246794	1.0	1	1
33.816818393808354	1.0	1	1
33.91686815236992	1.0	1	1
34.01691791093148	1.0	1	1
34.11696766949305	1.0	1	1
34.21701742805461	1.0	1	1
34.31706718661617	1.0	1	1
34.41711694517774	1.0	1	1
34.5171667037393	1.0	1	1
34.61721646230086	1.0	1	1
34.71726622086243	1.0	1	1
34.81731597942399	1.0	1	1
34.917365737985556	1.0	1	1
35.017415496547116	1.0	1	1
35.11746525510868	1.0	1	1
35.217515013670244	1.0	1	1
35.317564772231805	1.0	1	1
35.417614530793365	1.0	1	1
35.51766428935493	1.0	1	1
35.61771404791649	1.0	1	1
35.71776380647806	1.0	1	1
35.81781356503962	1.0	1	1
35.91786332360118	1.0	1	1
36.01791308216275	1.0	1	1
36.11796284072431	1.0	1	1
36.21801259928587	1.0	1	1
36.31806235784744	1.0	1	1
36.418112116409	1.0	1	1
36.518161874970566	1.0	1	1
36.61821163353213	1.0	1	1
36.71826139209369	1.0	1	1
36.818311150655255	1.0	1	1
36.918360909216815	1.0	1	1
37.018410667778376	1.0	1	1
37.118460426339944	1.0	1	1
37.218510184901504	1.0	1	1
37.31855994346307	1.0	1	1
37.41860970202463	1.0	1	1
37.51865946058619	1.0	1	1
37.61870921914776	1.0	1	1
37.71875897770932	1.0	1	1
37.81880873627088	1.0	1	1
37.91885849483245	1.0	1	1
38.01890825339401	1.0	1	1
38.11895801195558	1.0	1	1
38.21900777051714	1.0	1	1
38.3190575290787	1.0	1	1
38.419107287640266	1.0	1	1
38.519157046201826	1.0	1	1
38.619206804763394	1.0	1	1
38.719256563324954	1.0	1	1
38.819306321886515	1.0	1	1
38.91935608044808	1.0	1	1
39.01940583900964	1.0	1	1
39.1194555975712	1.0	1	1
39.21950535613277	1.0	1	1
39.31955511469433	1.0	1	1
39.4196048732559	1.0	1	1
39.51965463181746	1.0	1	1
39.61970439037902	1.0	1	1
39.71975414894059	1.0	1	1
39.81980390750215	1.0	1	1
39.91985366606371	1.0	1	1
40.01990342462528	1.0	1	1
40.11995318318684	1.0	1	1
40.220002941748405	1.0	1	1
40.320052700309965	1.0	1	1
40.420102458871526	1.0	1	1
40.52015221743309	1.0	1	1
40.620201975994654	1.0	1	1
40.720251734556214	1.0	1	1
40.82030149311778	1.0	1	1
40.92035125167934	1.0	1	1
41.02040101024091	1.0	1	1
41.12045076880247	1.0	1	1
41.22050052736403	1.0	1	1
41.3205502859256	1.0	1	1
41.42060004448716	1.0	1	1
41.52064980304872	1.0	1	1
41.62069956161029	1.0	1	1
41.72074932017185	1.0	1	1
41.820799078733415	1.0	1	1
41.920848837294976	1.0	1	1
42.020898595856536	1.0	1	1
42.120948354418104	1.0	1	1
42.220998112979665	1.0	1	1
42.321047871541225	1.0	1	1
42.42109763010279	1.0	1	1
42.52114738866435	1.0	1	1
42.62119714722592	1.0	1	1
42.72124690578748	1.0	1	1
42.82129666434904	1.0	1	1
42.92134642291061	1.0	1	1
43.02139618147217	1.0	1	1
43.12144594003373	1.0	1	1
43.2214956985953	1.0	1	1
43.32154545715686	1.0	1	1
43.421595215718426	1.0	1	1
43.52164497427999	1.0	1	1
43.62169473284155	1.0	1	1
43.721744491403115	1.0	1	1
43.821794249964675	1.0	1	1
43.921844008526236	1.0	1	1
44.0218937670878	1.0	1	1
44.121943525649364	1.0	1	1
44.22199328421093	1.0	1	1
44.32204304277249	1.0	1	1
44.42209280133405	1.0	1	1
44.52214255989562	1.0	1	1
44.62219231845718	1.0	1	1
44.72224207701874	1.0	1	1
44.82229183558031	1.0	1	1
44.92234159414187	1.0	1	1
45.02239135270344	1.0	1	1
45.122441111265	1.0	1	1
45.22249086982656	1.0	1	1
45.322540628388126	1.0	1	1
45.422590386949686	1.0	1	1
45.522640145511254	1.0	1	1
45.622689904072814	1.0	1	1
45.722739662634375	1.0	1	1
45.82278942119594	1.0	1	1
45.9228391797575	1.0	1	1
46.02288893831906	1.0	1	1
46.12293869688063	1.0	1	1
46.22298845544219	1.0	1	1
46.32303821400376	1.0	1	1
46.42308797256532	1.0	1	1
46.52313773112688	1.0	1	1
46.62318748968845	1.0	1	1
46.72323724825001	1.0	1	1
46.82328700681157	1.0	1	1
46.923336765373136	1.0	1	1
47.0233865239347	1.0	1	1
47.123436282496264	1.0	1	1
47.223486041057825	1.0	1	1
47.323535799619386	1.0	1	1
47.42358555818095	1.0	1	1
47.523635316742514	1.0	1	1
47.623685075304074	1.0	1	1
47.72373483386564	1.0	1	1
47.8237845924272	1.0	1	1
47.92383435098877	1.0	1	1
48.02388410955033	1.0	1	1
48.12393386811189	1.0	1	1
48.22398362667346	1.0	1	1
48.32403338523502	1.0	1	1
48.42408314379658	1.0	1	1
48.52413290235815	1.0	1	1
48.62418266091971	1.0	1	1
48.724232419481275	1.0	1	1
48.824282178042836	1.0	1	1
48.924331936604396	1.0	1	1
49.024381695165964	1.0	1	1
49.124431453727524	1.0	1	1
49.224481212289085	1.0	1	1
49.32453097085065	1.0	1	1
49.42458072941221	1.0	1	1
49.52463048797378	1.0	1	1
49.62468024653534	1.0	1	1
49.7247300050969	1.0	1	1
49.82477976365847	1.0	1	1
49.92482952222003	1.0	1	1
50.02487928078159	1.0	1	1
50.12492903934316	1.0	1	1
50.22497879790472	1.0	1	1
50.325028556466286	1.0	1	1
50.42507831502785	1.0	1	1
50.52512807358941	1.0	1	1
50.625177832150975	1.0	1	1
50.725227590712535	1.0	1	1
50.825277349274096	1.0	1	1
50.92532710783566	1.0	1	1
51.025376866397224	1.0	1	1
51.12542662495879	1.0	1	1
51.22547638352035	1.0	1	1
51.32552614208191	1.0	1	1
51.42557590064348	1.0	1	1
51.52562565920504	1.0	1	1
51.62567541776661	1.0	1	1
51.72572517632817	1.0	1	1
51.82577493488973	1.0	1	1
51.9258246934513	1.0	1	1
52.02587445201286	1.0	1	1
52.12592421057442	1.0	1	1
52.225973969135985	1.0	1	1
52.326023727697546	1.0	1	1
52.426073486259114	1.0	1	1
52.526123244820674	1.0	1	1
52.626173003382235	1.0	1	1
52.7262227619438	1.0	1	1
52.82627252050536	1.0	1	1
52.92632227906692	1.0	1	1
53.02637203762849	1.0	1	1
53.12642179619005	1.0	1	1
53.22647155475162	1.0	1	1
53.32652131331318	1.0	1	1
53.42657107187474	1.0	1	1
53.52662083043631	1.0	1	1
53.62667058899787	1.0	1	1
53.72672034755943	1.0	1	1
53.826770106120996	1.0	1	1
53.92681986468256	1.0	1	1
54.026869623244124	1.0	1	1
54.126919381805685	1.0	1	1
54.226969140367245	1.0	1	1
54.32701889892881	1.0	1	1
54.42706865749037	1.0	1	1
54.527118416051934	1.0	1	1
54.6271681746135	1.0	1	1
54.72721793317506	1.0	1	1
54.82726769173663	1.0	1	1
54.92731745029819	1.0	1	1
55.02736720885975	1.0	1	1
55.12741696742132	1.0	1	1
55.22746672598288	1.0	1	1
55.32751648454444	1.0	1	1
55.42756624310601	1.0	1	1
55.52761600166757	1.0	1	1
55.627665760229135	1.0	1	1
55.727715518790696	1.0	1	1
55.827765277352256	1.0	1	1
55.927815035913824	1.0	1	1
56.027864794475384	1.0	1	1
56.127914553036945	1.0	1	1
56.22796431159851	1.0	1	1
56.32801407016007	1.0	1	1
56.42806382872164	1.0	1	1
56.5281135872832	1.0	1	1
56.62816334584476	1.0	1	1
56.72821310440633	1.0	1	1
56.82826286296789	1.0	1	1
56.92831262152945	1.0	1	1
57.02836238009102	1.0	1	1
57.12841213865258	1.0	1	1
57.228461897214146	1.0	1	1
57.328511655775706	1.0	1	1
57.42856141433727	1.0	1	1
57.528611172898835	1.0	1	1
57.628660931460395	1.0	1	1
57.72871069002196	1.0	1	1
57.82876044858352	1.0	1	1
57.928810207145084	1.0	1	1
58.02885996570665	1.0	1	1
58.12890972426821	1.0	1	1
58.22895948282977	1.0	1	1
58.32900924139134	1.0	1	1
58.4290589999529	1.0	1	1
58.52910875851447	1.0	1	1
58.62915851707603	1.0	1	1
58.72920827563759	1.0	1	1
58.82925803419916	1.0	1	1
58.92930779276072	1.0	1	1
59.02935755132228	1.0	1	1
59.129407309883845	1.0	1	1
59.229457068445406	1.0	1	1
59.32950682700697	1.0	1	1
59.429556585568534	1.0	1	1
59.529606344130094	1.0	1	1
59.62965610269166	1.0	1	1
59.72970586125322	1.0	1	1
59.82975561981478	1.0	1	1
59.92980537837635	1.0	1	1
60.02985513693791	1.0	1	1
60.12990489549948	1.0	1	1
60.22995465406104	1.0	1	1
60.3300044126226	1.0	1	1
60.43005417118417	1.0	1	1
60.53010392974573	1.0	1	1
60.63015368830729	1.0	1	1
60.730203446868856	1.0	1	1
60.83025320543042	1.0	1	1
60.930302963991984	1.0	1	1
61.030352722553545	1.0	1	1
61.130402481115105	1.0	1	1
61.23045223967667	1.0	1	1
61.33050199823823	1.0	1	1
61.430551756799794	1.0	1	1
61.53060151536136	1.0	1	1
61.63065127392292	1.0	1	1
61.73070103248449	1.0	1	1
61.83075079104605	1.0	1	1
61.93080054960761	1.0	1	1
62.03085030816918	1.0	1	1
62.13090006673074	1.0	1	1
62.2309498252923	1.0	1	1
62.33099958385387	1.0	1	1
62.43104934241543	1.0	1	1
62.531099100976995	1.0	1	1
62.631148859538555	1.0	1	1
62.731198618100116	1.0	1	1
62.831248376661684	1.0	1	1
62.931298135223244	1.0	1	1
63.031347893784805	1.0	1	1
63.13139765234637	1.0	1	1
63.23144741090793	1.0	1	1
63.3314971694695	1.0	1	1
63.43154692803106	1.0	1	1
63.53159668659262	1.0	1	1
63.63164644515419	1.0	1	1
63.73169620371575	1.0	1	1
63.83174596227731	1.0	1	1
63.93179572083888	1.0	1	1
64.03184547940045	1.0	1	1
64.131895237962	1.0	1	1
64.23194499652357	1.0	1	1
64.33199475508513	1.0	1	1
64.43204451364669	1.0	1	1
64.53209427220825	1.0	1	1
64.63214403076982	1.0	1	1
64.73219378933138	1.0	1	1
64.83224354789294	1.0	1	1
64.93229330645451	1.0	1	1
65.03234306501608	1.0	1	1
65.13239282357763	1.0	1	1
65.2324425821392	1.0	1	1
65.33249234070077	1.0	1	1
65.43254209926232	1.0	1	1
65.53259185782389	1.0	1	1
65.63264161638546	1.0	1	1
65.73269137494701	1.0	1	1
65.83274113350858	1.0	1	1
65.93279089207014	1.0	1	1
66.0328406506317	1.0	1	1
66.13289040919327	1.0	1	1
66.23294016775483	1.0	1	1
66.33298992631639	1.0	1	1
66.43303968487795	1.0	1	1
66.53308944343952	1.0	1	1
66.63313920200109	1.0	1	1
66.73318896056264	1.0	1	1
66.83323871912421	1.0	1	1
66.93328847768578	1.0	1	1
67.03333823624733	1.0	1	1
67.1333879948089	1.0	1	1
67.23343775337047	1.0	1	1
67.33348751193202	1.0	1	1
67.43353727049359	1.0	1	1
67.53358702905516	1.0	1	1
67.63363678761671	1.0	1	1
67.73368654617828	1.0	1	1
67.83373630473984	1.0	1	1
67.9337860633014	1.0	1	1
68.03383582186297	1.0	1	1
68.13388558042453	1.0	1	1
68.2339353389861	1.0	1	1
68.33398509754765	1.0	1	1
68.43403485610922	1.0	1	1
68.53408461467079	1.0	1	1
68.63413437323234	1.0	1	1
68.73418413179391	1.0	1	1
68.83423389035548	1.0	1	1
68.93428364891703	1.0	1	1
69.0343334074786	1.0	1	1
69.13438316604017	1.0	1	1
69.23443292460172	1.0	1	1
69.33448268316329	1.0	1	1
69.43453244172485	1.0	1	1
69.53458220028641	1.0	1	1
69.63463195884798	1.0	1	1
69.73468171740954	1.0	1	1
69.83473147597111	1.0	1	1
69.93478123453266	1.0	1	1
70.03483099309423	1.0	1	1
70.1348807516558	1.0	1	1
70.23493051021735	1.0	1	1
70.33498026877892	1.0	1	1
70.43503002734049	1.0	1	1
70.53507978590204	1.0	1	1
70.63512954446361	1.0	1	1
70.73517930302518	1.0	1	1
70.83522906158673	1.0	1	1
70.9352788201483	1.0	1	1
71.03532857870987	1.0	1	1
71.13537833727143	1.0	1	1
71.23542809583299	1.0	1	1
71.33547785439455	1.0	1	1
71.43552761295612	1.0	1	1
71.53557737151768	1.0	1	1
71.63562713007924	1.0	1	1
71.73567688864081	1.0	1	1
71.83572664720236	1.0	1	1
71.93577640576393	1.0	1	1
72.0358261643255	1.0	1	1
72.13587592288705	1.0	1	1
72.23592568144862	1.0	1	1
72.33597544001019	1.0	1	1
72.43602519857174	1.0	1	1
72.53607495713331	1.0	1	1
72.63612471569488	1.0	1	1
72.73617447425644	1.0	1	1
72.836224232818	1.0	1	1
72.93627399137957	1.0	1	1
73.03632374994113	1.0	1	1
73.13637350850269	1.0	1	1
73.23642326706425	1.0	1	1
73.33647302562582	1.0	1	1
73.43652278418737	1.0	1	1
73.53657254274894	1.0	1	1
73.63662230131051	1.0	1	1
73.73667205987206	1.0	1	1
73.83672181843363	1.0	1	1
73.9367715769952	1.0	1	1
74.03682133555675	1.0	1	1
74.13687109411832	1.0	1	1
74.23692085267989	1.0	1	1
74.33697061124145	1.0	1	1
74.43702036980301	1.0	1	1
74.53707012836458	1.0	1	1
74.63711988692614	1.0	1	1
74.7371696454877	1.0	1	1
74.83721940404926	1.0	1	1
74.93726916261083	1.0	1	1
75.03731892117239	1.0	1	1
75.13736867973395	1.0	1	1
75.23741843829552	1.0	1	1
75.33746819685707	1.0	1	1
75.43751795541864	1.0	1	1
75.53756771398021	1.0	1	1
75.63761747254176	1.0	1	1
75.73766723110333	1.0	1	1
75.8377169896649	1.0	1	1
75.93776674822647	1.0	1	1
76.03781650678802	1.0	1	1
76.13786626534959	1.0	1	1
76.23791602391115	1.0	1	1
76.33796578247271	1.0	1	1
76.43801554103428	1.0	1	1
76.53806529959584	1.0	1	1
76.6381150581574	1.0	1	1
76.73816481671896	1.0	1	1
76.83821457528053	1.0	1	1
76.93826433384208	1.0	1	1
77.03831409240365	1.0	1	1
77.13836385096522	1.0	1	1
77.23841360952679	1.0	1	1
77.33846336808834	1.0	1	1
77.43851312664991	1.0	1	1
77.53856288521148	1.0	1	1
77.63861264377303	1.0	1	1
77.7386624023346	1.0	1	1
77.83871216089616	1.0	1	1
77.93876191945772	1.0	1	1
78.03881167801929	1.0	1	1
78.13886143658085	1.0	1	1
78.2389111951424	1.0	1	1
78.33896095370397	1.0	1	1
78.43901071226554	1.0	1	1
78.5390604708271	1.0	1	1
78.63911022938866	1.0	1	1
78.73915998795023	1.0	1	1
78.8392097465118	1.0	1	1
78.93925950507335	1.0	1	1
79.03930926363492	1.0	1	1
79.13935902219649	1.0	1	1
79.23940878075804	1.0	1	1
79.33945853931961	1.0	1	1
79.43950829788118	1.0	1	1
79.53955805644273	1.0	1	1
79.6396078150043	1.0	1	1
79.73965757356586	1.0	1	1
79.83970733212742	1.0	1	1
79.93975709068899	1.0	1	1
80.03980684925055	1.0	1	1
80.1398566078121	1.0	1	1
80.23990636637367	1.0	1	1
80.33995612493524	1.0	1	1
80.44000588349681	1.0	1	1
80.54005564205836	1.0	1	1
80.64010540061993	1.0	1	1
80.7401551591815	1.0	1	1
80.84020491774305	1.0	1	1
80.94025467630462	1.0	1	1
81.04030443486619	1.0	1	1
81.14035419342774	1.0	1	1
81.24040395198931	1.0	1	1
81.34045371055088	1.0	1	1
81.44050346911243	1.0	1	1
81.540553227674	1.0	1	1
81.64060298623556	1.0	1	1
81.74065274479712	1.0	1	1
81.84070250335868	1.0	1	1
81.94075226192025	1.0	1	1
82.04080202048182	1.0	1	1
82.14085177904337	1.0	1	1
82.24090153760494	1.0	1	1
82.34095129616651	1.0	1	1
82.44100105472806	1.0	1	1
82.54105081328963	1.0	1	1
82.6411005718512	1.0	1	1
82.74115033041275	1.0	1	1
82.84120008897432	1.0	1	1
82.94124984753589	1.0	1	1
83.04129960609744	1.0	1	1
83.141349364659	1.0	1	1
83.24139912322057	1.0	1	1
83.34144888178214	1.0	1	1
83.4414986403437	1.0	1	1
83.54154839890526	1.0	1	1
83.64159815746683	1.0	1	1
83.74164791602838	1.0	1	1
83.84169767458995	1.0	1	1
83.94174743315152	1.0	1	1
84.04179719171307	1.0	1	1
84.14184695027464	1.0	1	1
84.24189670883621	1.0	1	1
84.34194646739776	1.0	1	1
84.44199622595933	1.0	1	1
84.5420459845209	1.0	1	1
84.64209574308245	1.0	1	1
84.74214550164402	1.0	1	1
84.84219526020559	1.0	1	1
84.94224501876715	1.0	1	1
85.0422947773287	1.0	1	1
85.14234453589027	1.0	1	1
85.24239429445184	1.0	1	1
85.3424440530134	1.0	1	1
85.44249381157496	1.0	1	1
85.54254357013653	1.0	1	1
85.64259332869808	1.0	1	1
85.74264308725965	1.0	1	1
85.84269284582122	1.0	1	1
85.94274260438277	1.0	1	1
86.04279236294434	1.0	1	1
86.14284212150591	1.0	1	1
86.24289188006746	1.0	1	1
86.34294163862903	1.0	1	1
86.4429913971906	1.0	1	1
86.54304115575216	1.0	1	1
86.64309091431372	1.0	1	1
86.74314067287528	1.0	1	1
86.84319043143685	1.0	1	1
86.9432401899984	1.0	1	1
87.04328994855997	1.0	1	1
87.14333970712154	1.0	1	1
87.2433894656831	1.0	1	1
87.34343922424466	1.0	1	1
87.44348898280623	1.0	1	1
87.54353874136778	1.0	1	1
87.64358849992935	1.0	1	1
87.74363825849092	1.0	1	1
87.84368801705247	1.0	1	1
87.94373777561404	1.0	1	1
88.0437875341756	1.0	1	1
88.14383729273717	1.0	1	1
88.24388705129873	1.0	1	1
88.3439368098603	1.0	1	1
88.44398656842186	1.0	1	1
88.54403632698342	1.0	1	1
88.64408608554498	1.0	1	1
88.74413584410655	1.0	1	1
88.8441856026681	1.0	1	1
88.94423536122967	1.0	1	1
89.04428511979124	1.0	1	1
89.1443348783528	1.0	1	1
89.24438463691436	1.0	1	1
89.34443439547593	1.0	1	1
89.44448415403748	1.0	1	1
89.54453391259905	1.0	1	1
89.64458367116062	1.0	1	1
89.74463342972219	1.0	1	1
89.84468318828374	1.0	1	1
89.9447329468453	1.0	1	1
90.04478270540687	1.0	1	1
90.14483246396843	1.0	1	1
90.24488222253	1.0	1	1
90.34493198109156	1.0	1	1
90.44498173965312	1.0	1	1
90.54503149821468	1.0	1	1
90.64508125677625	1.0	1	1
90.7451310153378	1.0	1	1
90.84518077389937	1.0	1	1
90.94523053246094	1.0	1	1
91.04528029102251	1.0	1	1
91.14533004958406	1.0	1	1
91.24537980814563	1.0	1	1
91.3454295667072	1.0	1	1
91.44547932526875	1.0	1	1
91.54552908383032	1.0	1	1
91.64557884239188	1.0	1	1
91.74562860095344	1.0	1	1
91.845678359515	1.0	1	1
91.94572811807657	1.0	1	1
92.04577787663813	1.0	1	1
92.1458276351997	1.0	1	1
92.24587739376126	1.0	1	1
92.34592715232282	1.0	1	1
92.44597691088438	1.0	1	1
92.54602666944595	1.0	1	1
92.64607642800752	1.0	1	1
92.74612618656907	1.0	1	1
92.84617594513064	1.0	1	1
92.9462257036922	1.0	1	1
93.04627546225376	1.0	1	1
93.14632522081533	1.0	1	1
93.2463749793769	1.0	1	1
93.34642473793845	1.0	1	1
93.44647449650002	1.0	1	1
93.54652425506158	1.0	1	1
93.64657401362314	1.0	1	1
93.7466237721847	1.0	1	1
93.84667353074627	1.0	1	1
93.94672328930783	1.0	1	1
94.0467730478694	1.0	1	1
94.14682280643096	1.0	1	1
94.24687256499253	1.0	1	1
94.34692232355408	1.0	1	1
94.44697208211565	1.0	1	1
94.54702184067722	1.0	1	1
94.64707159923877	1.0	1	1
94.74712135780034	1.0	1	1
94.8471711163619	1.0	1	1
94.94722087492346	1.0	1	1
95.04727063348503	1.0	1	1
95.1473203920466	1.0	1	1
95.24737015060815	1.0	1	1
95.34741990916972	1.0	1	1
95.44746966773128	1.0	1	1
95.54751942629284	1.0	1	1
95.6475691848544	1.0	1	1
95.74761894341597	1.0	1	1
95.84766870197754	1.0	1	1
95.9477184605391	1.0	1	1
96.04776821910066	1.0	1	1
96.14781797766223	1.0	1	1
96.24786773622378	1.0	1	1
96.34791749478535	1.0	1	1
96.44796725334692	1.0	1	1
96.54801701190847	1.0	1	1
96.64806677047004	1.0	1	1
96.7481165290316	1.0	1	1
96.84816628759316	1.0	1	1
96.94821604615473	1.0	1	1
97.0482658047163	1.0	1	1
97.14831556327786	1.0	1	1
97.24836532183942	1.0	1	1
97.34841508040098	1.0	1	1
97.44846483896255	1.0	1	1
97.5485145975241	1.0	1	1
97.64856435608567	1.0	1	1
97.74861411464724	1.0	1	1
97.84866387320879	1.0	1	1
97.94871363177036	1.0	1	1
98.04876339033193	1.0	1	1
98.14881314889348	1.0	1	1
98.24886290745505	1.0	1	1
98.34891266601662	1.0	1	1
98.44896242457817	1.0	1	1
98.54901218313974	1.0	1	1
98.6490619417013	1.0	1	1
98.74911170026287	1.0	1	1
98.84916145882443	1.0	1	1
98.949211217386	1.0	1	1
99.04926097594756	1.0	1	1
99.14931073450911	1.0	1	1
99.24936049307068	1.0	1	1
99.34941025163225	1.0	1	1
99.4494600101938	1.0	1	1
99.54950976875537	1.0	1	1
99.64955952731694	1.0	1	1
99.74960928587849	1.0	1	1
99.84965904444006	1.0	1	1
99.94970880300163	1.0	1	1
100.04975856156318	1.0	1	1
100.14980832012475	1.0	1	1
100.24985807868632	1.0	1	1
100.34990783724788	1.0	1	1
100.44995759580944	1.0	1	1
100.550007354371	1.0	1	1
100.65005711293257	1.0	1	1
100.75010687149413	1.0	1	1
100.8501566300557	1.0	1	1
100.95020638861726	1.0	1	1
101.05025614717881	1.0	1	1
101.15030590574038	1.0	1	1
101.25035566430195	1.0	1	1
101.3504054228635	1.0	1	1
101.45045518142507	1.0	1	1
101.55050493998664	1.0	1	1
101.65055469854819	1.0	1	1
101.75060445710976	1.0	1	1
101.85065421567133	1.0	1	1
101.9507039742329	1.0	1	1
102.05075373279445	1.0	1	1
102.15080349135602	1.0	1	1
102.25085324991758	1.0	1	1
102.35090300847914	1.0	1	1
102.4509527670407	1.0	1	1
102.55100252560227	1.0	1	1
102.65105228416382	1.0	1	1
102.75110204272539	1.0	1	1
102.85115180128696	1.0	1	1
102.95120155984851	1.0	1	1
103.05125131841008	1.0	1	1
103.15130107697165	1.0	1	1
103.25135083553322	1.0	1	1
103.35140059409477	1.0	1	1
103.45145035265634	1.0	1	1
103.5515001112179	1.0	1	1
103.65154986977946	1.0	1	1
103.75159962834103	1.0	1	1
103.8516493869026	1.0	1	1
103.95169914546415	1.0	1	1
104.05174890402571	1.0	1	1
104.15179866258728	1.0	1	1
104.25184842114884	1.0	1	1
104.3518981797104	1.0	1	1
104.45194793827197	1.0	1	1
104.55199769683352	1.0	1	1
104.65204745539509	1.0	1	1
104.75209721395666	1.0	1	1
104.85214697251823	1.0	1	1
104.95219673107978	1.0	1	1
105.05224648964135	1.0	1	1
105.15229624820292	1.0	1	1
105.25234600676447	1.0	1	1
105.35239576532604	1.0	1	1
105.4524455238876	1.0	1	1
105.55249528244916	1.0	1	1
105.65254504101073	1.0	1	1
105.7525947995723	1.0	1	1
105.85264455813385	1.0	1	1
105.95269431669541	1.0	1	1
106.05274407525698	1.0	1	1
106.15279383381854	1.0	1	1
106.2528435923801	1.0	1	1
106.35289335094167	1.0	1	1
106.45294310950324	1.0	1	1
106.55299286806479	1.0	1	1
106.65304262662636	1.0	1	1
106.75309238518793	1.0	1	1
106.85314214374948	1.0	1	1
106.95319190231105	1.0	1	1
107.05324166087262	1.0	1	1
107.15329141943417	1.0	1	1
107.25334117799574	1.0	1	1
107.3533909365573	1.0	1	1
107.45344069511886	1.0	1	1
107.55349045368042	1.0	1	1
107.65354021224199	1.0	1	1
107.75358997080355	1.0	1	1
107.85363972936511	1.0	1	1
107.95368948792668	1.0	1	1
108.05373924648825	1.0	1	1
108.1537890050498	1.0	1	1
108.25383876361137	1.0	1	1
108.35388852217294	1.0	1	1
108.45393828073449	1.0	1	1
108.55398803929606	1.0	1	1
108.65403779785763	1.0	1	1
108.75408755641918	1.0	1	1
108.85413731498075	1.0	1	1
108.95418707354231	1.0	1	1
109.05423683210387	1.0	1	1
109.15428659066544	1.0	1	1
109.254336349227	1.0	1	1
109.35438610778857	1.0	1	1
109.45443586635012	1.0	1	1
109.55448562491169	1.0	1	1
109.65453538347326	1.0	1	1
109.75458514203481	1.0	1	1
109.85463490059638	1.0	1	1
109.95468465915795	1.0	1	1
110.0547344177195	1.0	1	1
110.15478417628107	1.0	1	1
110.25483393484264	1.0	1	1
110.35488369340419	1.0	1	1
110.45493345196576	1.0	1	1
110.55498321052733	1.0	1	1
110.65503296908888	1.0	1	1
110.75508272765045	1.0	1	1
110.85513248621201	1.0	1	1
110.95518224477358	1.0	1	1
111.05523200333514	1.0	1	1
111.1552817618967	1.0	1	1
111.25533152045827	1.0	1	1
111.35538127901982	1.0	1	1
111.45543103758139	1.0	1	1
111.55548079614296	1.0	1	1
111.65553055470451	1.0	1	1
111.75558031326608	1.0	1	1
111.85563007182765	1.0	1	1
111.9556798303892	1.0	1	1
112.05572958895077	1.0	1	1
112.15577934751234	1.0	1	1
112.25582910607389	1.0	1	1
112.35587886463546	1.0	1	1
112.45592862319702	1.0	1	1
112.55597838175859	1.0	1	1
112.65602814032015	1.0	1	1
112.75607789888171	1.0	1	1
112.85612765744328	1.0	1	1
112.95617741600483	1.0	1	1
113.0562271745664	1.0	1	1
113.15627693312797	1.0	1	1
113.25632669168952	1.0	1	1
113.35637645025109	1.0	1	1
113.45642620881266	1.0	1	1
113.55647596737421	1.0	1	1
113.65652572593578	1.0	1	1
113.75657548449735	1.0	1	1
113.8566252430589	1.0	1	1
113.95667500162047	1.0	1	1
114.05672476018204	1.0	1	1
114.1567745187436	1.0	1	1
114.25682427730516	1.0	1	1
114.35687403586672	1.0	1	1
114.45692379442829	1.0	1	1
114.55697355298985	1.0	1	1
114.65702331155141	1.0	1	1
114.75707307011298	1.0	1	1
114.85712282867453	1.0	1	1
114.9571725872361	1.0	1	1
115.05722234579767	1.0	1	1
115.15727210435922	1.0	1	1
115.25732186292079	1.0	1	1
115.35737162148236	1.0	1	1
115.45742138004393	1.0	1	1
115.55747113860548	1.0	1	1
115.65752089716705	1.0	1	1
115.75757065572861	1.0	1	1
115.85762041429017	1.1	1	2
115.95767017285173	1.1	1	2
116.0577199314133	1.1	1	2
116.15776968997486	1.1	1	2
116.25781944853642	1.1	1	2
116.35786920709799	1.1	1	2
116.45791896565954	1.1	1	2
116.55796872422111	1.1	1	2
116.65801848278268	1.1	1	2
116.75806824134423	1.1	1	2
116.8581179999058	1.1	1	2
116.95816775846737	1.1	1	2
117.05821751702894	1.1	1	2
117.15826727559049	1.1	1	2
117.25831703415206	1.1	1	2
117.35836679271362	1.1	1	2
117.45841655127518	1.1	1	2
117.55846630983675	1.1	1	2
117.65851606839831	1.1	1	2
117.75856582695987	1.1	1	2
117.85861558552143	1.1	1	2
117.958665344083	1.1	1	2
118.05871510264456	1.2	1	2
118.15876486120612	1.2	1	2
118.25881461976769	1.2	1	2
118.35886437832924	1.2	1	2
118.45891413689081	1.2	1	2
118.55896389545238	1.2	1	2
118.65901365401395	1.2	1	2
118.7590634125755	1.2	1	2
118.85911317113707	1.2	1	2
118.95916292969864	1.2	1	2
119.05921268826019	1.2	1	2
119.15926244682176	1.2	1	2
119.25931220538332	1.2	1	2
119.35936196394488	1.2	1	2
119.45941172250645	1.2	1	2
119.55946148106801	1.2	1	2
119.65951123962957	1.2	1	2
119.75956099819113	1.2	1	2
119.8596107567527	1.2	1	2
119.95966051531425	1.2	1	2
120.05971027387582	1.2	1	2
120.15976003243739	1.2	1	2
120.25980979099896	1.2	1	2
120.35985954956051	1.2	1	2
120.45990930812208	1.2	1	2
120.55995906668365	1.2	1	2
120.6600088252452	1.2	1	2
120.76005858380677	1.2	1	2
120.86010834236833	1.2	1	2
120.96015810092989	1.2	1	2
121.06020785949146	1.2	1	2
121.16025761805302	1.2	1	2
121.26030737661458	1.2	1	2
121.36035713517614	1.2	1	2
121.46040689373771	1.2	1	2
121.56045665229927	1.2	1	2
121.66050641086083	1.2	1	2
121.7605561694224	1.2	1	2
121.86060592798397	1.2	1	2
121.96065568654552	1.2	1	2
122.06070544510709	1.2	1	2
122.16075520366866	1.2	1	2
122.26080496223021	1.2	1	2
122.36085472079178	1.2	1	2
122.46090447935335	1.2	1	2
122.5609542379149	1.2	1	2
122.66100399647647	1.2	1	2
122.76105375503803	1.2	1	2
122.86110351359959	1.2	1	2
122.96115327216116	1.2	1	2
123.06120303072272	1.2	1	2
123.16125278928429	1.2	1	2
123.26130254784584	1.2	1	2
123.36135230640741	1.2	1	2
123.46140206496898	1.2	1	2
123.56145182353053	1.2	1	2
123.6615015820921	1.2	1	2
123.76155134065367	1.2	1	2
123.86160109921522	1.2	1	2
123.96165085777679	1.2	1	2
124.06170061633836	1.2	1	2
124.16175037489991	1.2	1	2
124.26180013346148	1.2	1	2
124.36184989202305	1.2	1	2
124.4618996505846	1.2	1	2
124.56194940914617	1.2	1	2
124.66199916770773	1.2	1	2
124.7620489262693	1.2	1	2
124.86209868483085	1.2	1	2
124.96214844339242	1.2	1	2
125.06219820195399	1.2	1	2
125.16224796051554	1.2	1	2
125.26229771907711	1.2	1	2
125.36234747763868	1.2	1	2
125.46239723620023	1.2	1	2
125.5624469947618	1.2	1	2
125.66249675332337	1.2	1	2
125.76254651188492	1.2	1	2
125.86259627044649	1.2	1	2
125.96264602900806	1.2	1	2
126.06269578756961	1.2	1	2
126.16274554613118	1.2	1	2
126.26279530469274	1.2	1	2
126.36284506325431	1.2	1	2
126.46289482181587	1.2	1	2
126.56294458037743	1.2	1	2
126.662994338939	1.2	1	2
126.76304409750055	1.2	1	2
126.86309385606212	1.2	1	2
126.96314361462369	1.2	1	2
127.06319337318524	1.2	1	2
127.16324313174681	1.2	1	2
127.26329289030838	1.2	1	2
127.36334264886993	1.2	1	2
127.4633924074315	1.2	1	2
127.56344216599307	1.2	1	2
127.66349192455462	1.2	1	2
127.76354168311619	1.2	1	2
127.86359144167776	1.2	1	2
127.96364120023932	1.2	1	2
128.0636909588009	1.2	1	2
128.16374071736243	1.2	1	2
128.263790475924	1.2	1	2
128.36384023448556	1.2	1	2
128.46388999304713	1.2	1	2
128.5639397516087	1.2	1	2
128.66398951017027	1.2	1	2
128.76403926873184	1.2	1	2
128.86408902729337	1.2	1	2
128.96413878585494	1.2	1	2
129.0641885444165	1.2	1	2
129.16423830297808	1.2	1	2
129.26428806153965	1.2	1	2
129.3643378201012	1.2	1	2
129.46438757866275	1.2	1	2
129.56443733722432	1.2	1	2
129.6644870957859	1.2	1	2
129.76453685434745	1.2	1	2
129.86458661290902	1.2	1	2
129.9646363714706	1.2	1	2
130.06468613003216	1.2	1	2
130.1647358885937	1.2	1	2
130.26478564715526	1.2	1	2
130.36483540571683	1.2	1	2
130.4648851642784	1.2	1	2
130.56493492283997	1.2	1	2
130.66498468140153	1.2	1	2
130.76503443996307	1.2	1	2
130.86508419852464	1.2	1	2
130.9651339570862	1.2	1	2
131.06518371564778	1.3	1	2
131.16523347420934	1.3	1	2
131.2652832327709	1.3	1	2
131.36533299133245	1.3	1	2
131.46538274989402	1.3	1	2
131.5654325084556	1.3	1	2
131.66548226701715	1.3	1	2
131.76553202557872	1.3	1	2
131.8655817841403	1.3	1	2
131.96563154270186	1.3	1	2
132.0656813012634	1.3	1	2
132.16573105982496	1.3	1	2
132.26578081838653	1.3	1	2
132.3658305769481	1.3	1	2
132.46588033550967	1.3	1	2
132.56593009407123	1.3	1	2
132.66597985263277	1.3	1	2
132.76602961119434	1.3	1	2
132.8660793697559	1.3	1	2
132.96612912831748	1.3	1	2
133.06617888687904	1.3	1	2
133.1662286454406	1.3	1	2
133.26627840400218	1.3	1	2
133.36632816256372	1.3	1	2
133.4663779211253	1.3	1	2
133.56642767968685	1.3	1	2
133.66647743824842	1.3	1	2
133.76652719681	1.3	1	2
133.86657695537156	1.3	1	2
133.9666267139331	1.3	1	2
134.06667647249466	1.3	1	2
134.16672623105623	1.3	1	2
134.2667759896178	1.3	1	2
134.36682574817937	1.3	1	2
134.46687550674093	1.3	1	2
134.5669252653025	1.3	1	2
134.66697502386404	1.3	1	2
134.7670247824256	1.3	1	2
134.86707454098718	1.3	1	2
134.96712429954874	1.3	1	2
135.0671740581103	1.3	1	2
135.16722381667188	1.3	1	2
135.26727357523342	1.3	1	2
135.36732333379499	1.3	1	2
135.46737309235655	1.3	1	2
135.56742285091812	1.3	1	2
135.6674726094797	1.3	1	2
135.76752236804126	1.3	1	2
135.8675721266028	1.3	1	2
135.96762188516436	1.3	1	2
136.06767164372593	1.3	1	2
136.1677214022875	1.3	1	2
136.26777116084907	1.3	1	2
136.36782091941063	1.3	1	2
136.4678706779722	1.3	1	2
136.56792043653374	1.3	1	2
136.6679701950953	1.3	1	2
136.76801995365688	1.3	1	2
136.86806971221844	1.3	1	2
136.96811947078	1.3	1	2
137.06816922934158	1.3	1	2
137.16821898790312	1.3	1	2
137.26826874646468	1.3	1	2
137.36831850502625	1.3	1	2
137.46836826358782	1.3	1	2
137.5684180221494	1.3	1	2
137.66846778071096	1.3	1	2
137.76851753927252	1.3	1	2
137.86856729783406	1.3	1	2
137.96861705639563	1.3	1	2
138.0686668149572	1.3	1	2
138.16871657351876	1.3	1	2
138.26876633208033	1.3	1	2
138.3688160906419	1.3	1	2
138.46886584920344	1.3	1	2
138.568915607765	1.3	1	2
138.66896536632657	1.3	1	2
138.76901512488814	1.3	1	2
138.8690648834497	1.3	1	2
138.96911464201128	1.3	1	2
139.06916440057282	1.3	1	2
139.16921415913438	1.3	1	2
139.26926391769595	1.3	1	2
139.36931367625752	1.3	1	2
139.4693634348191	1.3	1	2
139.56941319338065	1.3	1	2
139.66946295194222	1.3	1	2
139.76951271050376	1.3	1	2
139.86956246906533	1.3	1	2
139.9696122276269	1.3	1	2
140.06966198618846	1.3	1	2
140.16971174475003	1.3	1	2
140.2697615033116	1.3	1	2
140.36981126187314	1.3	1	2
140.4698610204347	1.3	1	2
140.56991077899627	1.3	1	2
140.66996053755784	1.3	1	2
140.7700102961194	1.3	1	2
140.87006005468098	1.3	1	2
140.97010981324254	1.3	1	2
141.07015957180408	1.3	1	2
141.17020933036565	1.3	1	2
141.27025908892722	1.3	1	2
141.3703088474888	1.3	1	2
141.47035860605035	1.3	1	2
141.57040836461192	1.3	1	2
141.67045812317346	1.3	1	2
141.77050788173503	1.3	1	2
141.8705576402966	1.3	1	2
141.97060739885816	1.3	1	2
142.07065715741973	1.3	1	2
142.1707069159813	1.3	1	2
142.27075667454287	1.3	1	2
142.3708064331044	1.3	1	2
142.47085619166597	1.3	1	2
142.57090595022754	1.3	1	2
142.6709557087891	1.3	1	2
142.77100546735068	1.3	1	2
142.87105522591224	1.3	1	2
142.97110498447378	1.3	1	2
143.07115474303535	1.3	1	2
143.17120450159692	1.3	1	2
143.27125426015849	1.3	1	2
143.37130401872005	1.3	1	2
143.47135377728162	1.3	1	2
143.57140353584316	1.3	1	2
143.67145329440473	1.3	1	2
143.7715030529663	1.3	1	2
143.87155281152786	1.3	1	2
143.97160257008943	1.3	1	2
144.071652328651	1.3	1	2
144.17170208721257	1.3	1	2
144.2717518457741	1.3	1	2
144.37180160433567	1.3	1	2
144.47185136289724	1.3	1	2
144.5719011214588	1.3	1	2
144.67195088002038	1.3	1	2
144.77200063858194	1.3	1	2
144.87205039714348	1.3	1	2
144.97210015570505	1.3	1	2
145.07214991426662	1.3	1	2
145.17219967282819	1.3	1	2
145.27224943138975	1.3	1	2
145.37229918995132	1.3	1	2
145.4723489485129	1.3	1	2
145.57239870707443	1.3	1	2
145.672448465636	1.3	1	2
145.77249822419756	1.3	1	2
145.87254798275913	1.3	1	2
145.9725977413207	1.3	1	2
146.07264749988227	1.3	1	2
146.1726972584438	1.3	1	2
146.27274701700537	1.3	1	2
146.37279677556694	1.4	1	3
146.4728465341285	1.4	1	3
146.57289629269007	1.4	1	3
146.67294605125164	1.4	1	3
146.77299580981318	1.4	1	3
146.87304556837475	1.4	1	3
146.97309532693632	1.4	1	3
147.07314508549788	1.4	1	3
147.17319484405945	1.4	1	3
147.27324460262102	1.4	1	3
147.3732943611826	1.4	1	3
147.47334411974413	1.4	1	3
147.5733938783057	1.4	1	3
147.67344363686726	1.4	1	3
147.77349339542883	1.4	1	3
147.8735431539904	1.4	1	3
147.97359291255196	1.4	1	3
148.0736426711135	1.4	1	3
148.17369242967507	1.4	1	3
148.27374218823664	1.4	1	3
148.3737919467982	1.4	1	3
148.47384170535977	1.4	1	3
148.57389146392134	1.4	1	3
148.6739412224829	1.4	1	3
148.77399098104445	1.4	1	3
148.87404073960602	1.4	1	3
148.97409049816758	1.4	1	3
149.07414025672915	1.4	1	3
149.17419001529072	1.4	1	3
149.2742397738523	1.4	1	3
149.37428953241383	1.4	1	3
149.4743392909754	1.4	1	3
149.57438904953696	1.4	1	3
149.67443880809853	1.4	1	3
149.7744885666601	1.4	1	3
149.87453832522166	1.4	1	3
149.97458808378323	1.4	1	3
150.07463784234477	1.4	1	3
150.17468760090634	1.4	1	3
150.2747373594679	1.4	1	3
150.37478711802947	1.4	1	3
150.47483687659104	1.4	1	3
150.5748866351526	1.5	1	3
150.67493639371415	1.5	1	3
150.77498615227572	1.5	1	3
150.87503591083728	1.5	1	3
150.97508566939885	1.5	1	3
151.07513542796042	1.5	1	3
151.175185186522	1.5	1	3
151.27523494508353	1.5	1	3
151.3752847036451	1.5	1	3
151.47533446220666	1.5	1	3
151.57538422076823	1.5	1	3
151.6754339793298	1.5	1	3
151.77548373789136	1.5	1	3
151.87553349645293	1.5	1	3
151.97558325501447	1.5	1	3
152.07563301357604	1.5	1	3
152.1756827721376	1.5	1	3
152.27573253069917	1.5	1	3
152.37578228926074	1.5	1	3
152.4758320478223	1.5	1	3
152.57588180638385	1.5	1	3
152.67593156494542	1.5	1	3
152.77598132350698	1.5	1	3
152.87603108206855	1.5	1	3
152.97608084063012	1.5	1	3
153.07613059919169	1.5	1	3
153.17618035775325	1.5	1	3
153.2762301163148	1.5	1	3
153.37627987487636	1.6	1	4
153.47632963343793	1.6	1	4
153.5763793919995	1.6	1	4
153.67642915056106	1.6	1	4
153.77647890912263	1.6	1	4
153.87652866768417	1.6	1	4
153.97657842624574	1.6	1	4
154.0766281848073	1.6	1	4
154.17667794336887	1.6	1	4
154.27672770193044	1.6	1	4
154.376777460492	1.6	1	4
154.47682721905358	1.6	1	4
154.57687697761511	1.6	1	4
154.67692673617668	1.6	1	4
154.77697649473825	1.6	1	4
154.87702625329982	1.6	1	4
154.97707601186139	1.6	1	4
155.07712577042295	1.6	1	4
155.1771755289845	1.6	1	4
155.27722528754606	1.6	1	4
155.37727504610763	1.6	1	4
155.4773248046692	1.6	1	4
155.57737456323076	1.7	1	4
155.67742432179233	1.7	1	4
155.77747408035387	1.7	1	4
155.87752383891544	1.7	1	4
155.977573597477	1.7	1	4
156.07762335603857	1.7	1	4
156.17767311460014	1.7	1	4
156.2777228731617	1.7	1	4
156.37777263172327	1.7	1	4
156.4778223902848	1.7	1	4
156.57787214884638	1.7	1	4
156.67792190740795	1.9	1	4
156.77797166596952	1.9	1	4
156.87802142453108	1.9	1	4
156.97807118309265	1.9	1	4
157.0781209416542	1.9	1	4
157.17817070021576	1.9	1	4
157.27822045877733	1.9	1	4
157.3782702173389	1.9	1	4
157.47831997590046	1.9	1	4
157.57836973446203	1.9	1	4
157.6784194930236	1.9	1	4
157.77846925158514	1.9	1	4
157.8785190101467	1.9	1	4
157.97856876870827	1.9	1	4
158.07861852726984	1.9	1	4
158.1786682858314	1.9	1	4
158.27871804439297	1.9	1	4
158.3787678029545	1.9	1	4
158.47881756151608	1.9	1	4
158.57886732007765	1.9	1	4
158.67891707863922	1.9	1	4
158.77896683720078	1.9	1	4
158.87901659576235	1.9	1	4
158.9790663543239	1.9	1	4
159.07911611288546	1.9	1	4
159.17916587144703	1.9	1	4
159.2792156300086	1.9	1	4
159.37926538857016	1.9	1	4
159.47931514713173	1.9	1	4
159.5793649056933	1.9	1	4
159.67941466425484	1.9	1	4
159.7794644228164	1.9	1	4
159.87951418137797	1.9	1	4
159.97956393993954	1.9	1	4
160.0796136985011	1.9	1	4
160.17966345706267	1.9	1	4
160.2797132156242	1.9	1	4
160.37976297418578	1.9	1	4
160.47981273274735	1.9	1	4
160.57986249130892	1.9	1	4
160.67991224987048	1.9	1	4
160.77996200843205	1.9	1	4
160.88001176699362	1.9	1	4
160.98006152555516	1.9	1	4
161.08011128411673	1.9	1	4
161.1801610426783	1.9	1	4
161.28021080123986	1.9	1	4
161.38026055980143	1.9	1	4
161.480310318363	1.9	1	4
161.58036007692453	1.9	1	4
161.6804098354861	1.9	1	4
161.78045959404767	1.9	1	4
161.88050935260924	1.9	1	4
161.9805591111708	1.9	1	4
162.08060886973237	1.9	1	4
162.18065862829394	1.9	1	4
162.28070838685548	1.9	1	4
162.38075814541705	1.9	1	4
162.48080790397862	1.9	1	4
162.58085766254018	1.9	1	4
162.68090742110175	1.9	1	4
162.78095717966332	1.9	1	4
162.88100693822486	1.9	1	4
162.98105669678642	1.9	1	4
163.081106455348	1.9	1	4
163.18115621390956	1.9	1	4
163.28120597247113	1.9	1	4
163.3812557310327	1.9	1	4
163.48130548959423	1.9	1	4
163.5813552481558	1.9	1	4
163.68140500671737	1.9	1	4
163.78145476527894	1.9	1	4
163.8815045238405	1.9	1	4
163.98155428240207	1.9	1	4
164.08160404096364	1.9	1	4
164.18165379952518	1.9	1	4
164.28170355808675	1.9	1	4
164.38175331664831	1.9	1	4
164.48180307520988	1.9	1	4
164.58185283377145	1.9	1	4
164.68190259233302	1.9	1	4
164.78195235089456	1.9	1	4
164.88200210945612	1.9	1	4
164.9820518680177	1.9	1	4
165.08210162657926	1.9	1	4
165.18215138514083	1.9	1	4
165.2822011437024	1.9	1	4
165.38225090226396	1.9	1	4
165.4823006608255	2.0	1	4
165.58235041938707	2.0	1	4
165.68240017794864	2.0	1	4
165.7824499365102	2.0	1	4
165.88249969507177	2.0	1	4
165.98254945363334	2.0	1	4
166.08259921219488	2.0	1	4
166.18264897075645	2.0	1	4
166.282698729318	2.0	1	4
166.38274848787958	2.0	1	4
166.48279824644115	2.0	1	4
166.58284800500272	2.0	1	4
166.68289776356428	2.0	1	4
166.78294752212582	2.0	1	4
166.8829972806874	2.0	1	4
166.98304703924896	2.0	1	4
167.08309679781053	2.0	1	4
167.1831465563721	2.0	1	4
167.28319631493366	2.0	1	4
167.3832460734952	2.0	1	4
167.48329583205677	2.0	1	4
167.58334559061834	2.0	1	4
167.6833953491799	2.0	1	4
167.78344510774147	2.0	1	4
167.88349486630304	2.0	1	4
167.98354462486458	2.0	1	4
168.08359438342615	2.0	1	4
168.1836441419877	2.0	1	4
168.28369390054928	2.0	1	4
168.38374365911085	2.0	1	4
168.48379341767242	2.0	1	4
168.58384317623398	2.0	1	4
168.68389293479552	2.0	1	4
168.7839426933571	2.0	1	4
168.88399245191866	2.0	1	4
168.98404221048023	2.0	1	4
169.0840919690418	2.0	1	4
169.18414172760336	2.1	1	4
169.2841914861649	2.1	1	4
169.38424124472647	2.1	1	4
169.48429100328804	2.1	1	4
169.5843407618496	2.1	1	4
169.68439052041117	2.1	1	4
169.78444027897274	2.1	1	4
169.8844900375343	2.1	1	4
169.98453979609585	2.1	1	4
170.0845895546574	2.1	1	4
170.18463931321898	2.2	1	4
170.28468907178055	2.2	1	4
170.38473883034212	2.2	1	4
170.48478858890368	2.2	1	4
170.58483834746522	2.2	1	4
170.6848881060268	2.2	1	4
170.78493786458836	2.2	1	4
170.88498762314993	2.2	1	4
170.9850373817115	2.2	1	4
171.08508714027306	2.2	1	4
171.1851368988346	2.2	1	4
171.28518665739617	2.2	1	4
171.38523641595773	2.2	1	4
171.4852861745193	2.2	1	4
171.58533593308087	2.2	1	4
171.68538569164244	2.2	1	4
171.785435450204	2.2	1	4
171.88548520876554	2.2	1	4
171.9855349673271	2.2	1	4
172.08558472588868	2.2	1	4
172.18563448445025	2.2	1	4
172.28568424301181	2.2	1	4
172.38573400157338	2.2	1	4
172.48578376013492	2.2	1	4
172.5858335186965	2.2	1	4
172.68588327725806	2.2	1	4
172.78593303581962	2.2	1	4
172.8859827943812	2.3	1	4
172.98603255294276	2.3	1	4
173.08608231150433	2.3	1	4
173.18613207006587	2.3	1	4
173.28618182862743	2.3	1	4
173.386231587189	2.3	1	4
173.48628134575057	2.3	1	4
173.58633110431214	2.3	1	4
173.6863808628737	2.3	1	4
173.78643062143524	2.3	1	4
173.8864803799968	2.3	1	4
173.98653013855838	2.3	1	4
174.08657989711995	2.3	1	4
174.18662965568151	2.3	1	4
174.28667941424308	2.3	1	4
174.38672917280465	2.3	1	4
174.4867789313662	2.3	1	4
174.58682868992776	2.3	1	4
174.68687844848932	2.3	1	4
174.7869282070509	2.3	1	4
174.88697796561246	2.3	1	4
174.98702772417403	2.3	1	4
175.08707748273557	2.3	1	4
175.18712724129713	2.3	1	4
175.2871769998587	2.3	1	4
175.38722675842027	2.4	1	4
175.48727651698184	2.4	1	4
175.5873262755434	2.4	1	4
175.68737603410494	2.4	1	4
175.7874257926665	2.4	1	4
175.88747555122808	2.4	1	4
175.98752530978965	2.4	1	4
176.0875750683512	2.4	1	4
176.18762482691278	2.4	1	4
176.28767458547435	2.4	1	4
176.3877243440359	2.4	1	4
176.48777410259746	2.4	1	4
176.58782386115902	2.4	1	4
176.6878736197206	2.4	1	4
176.78792337828216	2.4	1	4
176.88797313684373	2.4	1	4
176.98802289540527	2.4	1	4
177.08807265396683	2.4	1	4
177.1881224125284	2.4	1	4
177.28817217108997	2.4	1	4
177.38822192965154	2.4	1	4
177.4882716882131	2.4	1	4
177.58832144677467	2.4	1	4
177.6883712053362	2.4	1	4
177.78842096389778	2.4	1	4
177.88847072245935	2.4	1	4
177.9885204810209	2.4	1	4
178.08857023958248	2.4	1	4
178.18861999814405	2.4	1	4
178.2886697567056	2.4	1	4
178.38871951526716	2.4	1	4
178.48876927382872	2.4	1	4
178.5888190323903	2.4	1	4
178.68886879095186	2.4	1	4
178.78891854951343	2.4	1	4
178.88896830807496	2.4	1	4
178.98901806663653	2.4	1	4
179.0890678251981	2.4	1	4
179.18911758375967	2.4	1	4
179.28916734232124	2.4	1	4
179.3892171008828	2.4	1	4
179.48926685944437	2.4	1	4
179.5893166180059	2.4	1	4
179.68936637656748	2.4	1	4
179.78941613512904	2.4	1	4
179.8894658936906	2.4	1	4
179.98951565225218	2.4	1	4
180.08956541081375	2.4	1	4
180.1896151693753	2.4	1	4
180.28966492793685	2.4	1	4
180.38971468649842	2.4	1	4
180.48976444506	2.4	1	4
180.58981420362156	2.4	1	4
180.68986396218313	2.4	1	4
180.7899137207447	2.4	1	4
180.88996347930623	2.4	1	4
180.9900132378678	2.4	1	4
181.09006299642937	2.4	1	4
181.19011275499093	2.4	1	4
181.2901625135525	2.4	1	4
181.39021227211407	2.4	1	4
181.4902620306756	2.4	1	4
181.59031178923718	2.4	1	4
181.69036154779874	2.4	1	4
181.7904113063603	2.4	1	4
181.89046106492188	2.4	1	4
181.99051082348345	2.4	1	4
182.09056058204501	2.4	1	4
182.19061034060655	2.4	1	4
182.29066009916812	2.4	1	4
182.3907098577297	2.4	1	4
182.49075961629126	2.4	1	4
182.59080937485282	2.4	1	4
182.6908591334144	2.4	1	4
182.79090889197593	2.4	1	4
182.8909586505375	2.4	1	4
182.99100840909907	2.4	1	4
183.09105816766063	2.4	1	4
183.1911079262222	2.4	1	4
183.29115768478377	2.4	1	4
183.3912074433453	2.4	1	4
183.49125720190688	2.4	1	4
183.59130696046844	2.4	1	4
183.69135671903	2.4	1	4
183.79140647759158	2.4	1	4
183.89145623615315	2.4	1	4
183.99150599471471	2.4	1	4
184.09155575327625	2.4	1	4
184.19160551183782	2.4	1	4
184.2916552703994	2.5	1	4
184.39170502896096	2.5	1	4
184.49175478752252	2.5	1	4
184.5918045460841	2.6	1	4
184.69185430464563	2.6	1	4
184.7919040632072	2.6	1	4
184.89195382176877	2.6	1	4
184.99200358033033	2.6	1	4
185.0920533388919	2.6	1	4
185.19210309745347	2.6	1	4
185.29215285601504	2.6	1	4
185.39220261457658	2.6	1	4
185.49225237313814	2.6	1	4
185.5923021316997	2.6	1	4
185.69235189026128	2.6	1	4
185.79240164882285	2.6	1	4
185.8924514073844	2.6	1	4
185.99250116594595	2.6	1	4
186.09255092450752	2.6	1	4
186.1926006830691	2.6	1	4
186.29265044163066	2.6	1	4
186.39270020019222	2.6	1	4
186.4927499587538	2.6	1	4
186.59279971731536	2.6	1	4
186.6928494758769	2.6	1	4
186.79289923443847	2.6	1	4
186.89294899300003	2.6	1	4
186.9929987515616	2.6	1	4
187.09304851012317	2.6	1	4
187.19309826868474	2.7	1	4
187.29314802724627	2.7	1	4
187.39319778580784	2.7	1	4
187.4932475443694	2.7	1	4
187.59329730293098	2.7	1	4
187.69334706149255	2.7	1	4
187.7933968200541	2.7	1	4
187.89344657861565	2.7	1	4
187.99349633717722	2.7	1	4
188.0935460957388	2.7	1	4
188.19359585430036	2.8	1	4
188.29364561286192	2.8	1	4
188.3936953714235	2.8	1	4
188.49374512998506	2.8	1	4
188.5937948885466	2.8	1	4
188.69384464710816	2.8	1	4
188.79389440566973	2.9	1	4
188.8939441642313	2.9	1	4
188.99399392279287	2.9	1	4
189.09404368135444	2.9	1	4
189.19409343991597	2.9	1	4
189.29414319847754	2.9	1	4
189.3941929570391	2.9	1	4
189.49424271560068	2.9	1	4
189.59429247416224	2.9	1	4
189.6943422327238	2.9	1	4
189.79439199128538	2.9	1	4
189.89444174984692	2.9	1	4
189.9944915084085	2.9	1	4
190.09454126697005	2.9	1	4
190.19459102553162	2.9	1	4
190.2946407840932	2.9	1	4
190.39469054265476	2.9	1	4
190.4947403012163	2.9	1	4
190.59479005977786	2.9	1	4
190.69483981833943	2.9	1	4
190.794889576901	2.9	1	4
190.89493933546257	2.9	1	4
190.99498909402413	2.9	1	4
191.09503885258567	2.9	1	4
191.19508861114724	2.9	1	4
191.2951383697088	2.9	1	4
191.39518812827038	2.9	1	4
191.49523788683194	2.9	1	4
191.5952876453935	2.9	1	4
191.69533740395508	2.9	1	4
191.79538716251662	2.9	1	4
191.8954369210782	2.9	1	4
191.99548667963975	2.9	1	4
192.09553643820132	2.9	1	4
192.1955861967629	2.9	1	4
192.29563595532446	2.9	1	4
192.395685713886	2.9	1	4
192.49573547244756	3.0	1	4
192.59578523100913	3.0	1	4
192.6958349895707	3.0	1	4
192.79588474813227	3.0	1	4
192.89593450669383	3.0	1	4
192.9959842652554	3.0	1	4
193.09603402381694	3.0	1	4
193.1960837823785	3.0	1	4
193.29613354094008	3.0	1	4
193.39618329950164	3.0	1	4
193.4962330580632	3.1	1	4
193.59628281662478	3.1	1	4
193.69633257518632	3.1	1	4
193.79638233374789	3.1	1	4
193.89643209230945	3.1	1	4
193.99648185087102	3.1	1	4
194.0965316094326	3.2	1	4
194.19658136799416	3.2	1	4
194.29663112655572	3.2	1	4
194.39668088511726	3.3	1	5
194.49673064367883	3.3	1	5
194.5967804022404	3.3	1	5
194.69683016080197	3.3	1	5
194.79687991936353	3.4	1	5
194.8969296779251	3.5	1	5
194.99697943648664	3.5	1	5
195.0970291950482	3.5	1	5
195.19707895360978	3.5	1	5
195.29712871217134	3.5	1	5
195.3971784707329	3.5	1	5
195.49722822929448	3.5	1	5
195.59727798785602	3.5	1	5
195.69732774641759	3.5	1	5
195.79737750497915	3.5	1	5
195.89742726354072	3.5	1	5
195.9974770221023	3.5	1	5
196.09752678066386	3.5	1	5
196.19757653922542	3.5	1	5
196.29762629778696	3.5	1	5
196.39767605634853	3.5	1	5
196.4977258149101	3.5	1	5
196.59777557347167	3.5	1	5
196.69782533203323	3.5	1	5
196.7978750905948	3.5	1	5
196.89792484915634	3.5	1	5
196.9979746077179	3.5	1	5
197.09802436627947	3.6	1	5
197.19807412484104	3.6	1	5
197.2981238834026	3.7	1	5
197.39817364196418	3.7	1	5
197.49822340052575	3.8	2	5
197.59827315908728	3.8	2	5
197.69832291764885	3.8	2	5
197.79837267621042	3.8	2	5
197.898422434772	3.8	2	5
197.99847219333355	3.8	2	5
198.09852195189512	3.9	2	5
198.19857171045666	3.9	2	5
198.29862146901823	3.9	2	5
198.3986712275798	3.9	2	5
198.49872098614136	3.9	2	5
198.59877074470293	3.9	2	5
198.6988205032645	3.9	2	5
198.79887026182607	3.9	2	5
198.8989200203876	3.9	2	5
198.99896977894917	3.9	2	5
199.09901953751074	3.9	2	5
199.1990692960723	3.9	2	5
199.29911905463388	4.0	3	5
199.39916881319544	4.1	3	5
199.49921857175698	4.1	3	5
199.59926833031855	4.1	3	5
199.69931808888012	4.1	3	5
199.7993678474417	4.1	3	5
199.89941760600325	4.1	3	5
[truncated: 1,016 more rows]
