# Supplementary material for: Multiple drivers and lineage-specific insect extinctions during the Permo–Triassic
Source: Nat Commun. 2022 Dec 6;13:7512. doi: 10.1038/s41467-022-35284-4 (PMC9726944; doi:10.1038/s41467-022-35284-4)
Supplement: Supplementary file 7 — Source Data [file 41467_2022_35284_MOESM7_ESM.zip › Source_Data/SupplementaryFigure13/TeTs-RJMCMC19.txt]

clade	species	ts	te	ts	te	ts	te	ts	te	ts	te	ts	te	ts	te	ts	te	ts	te	ts	te
0.0	1.0	263.1850112325916	208.83975075141217	264.28167101265177	209.24847460904525	263.7884532213715	208.27957762928276	263.65359875333235	208.30047161623017	262.39366634136906	209.40686510838313	262.69179551797646	208.24625301995067	264.319426930465	208.4092950984886	264.2857327863327	209.2296490462784	263.9507356776802	208.57979434836486	264.30487153982295	208.20651728340383
0.0	2.0	288.90514740733784	287.52504672498765	284.69076673326794	283.9390502928063	288.0882287653468	287.1527874990618	292.35970269606196	288.62123598642853	288.25641909148976	287.32851570091736	286.9759052399275	286.09654225826785	284.3418941623476	283.4984506401737	290.02448644431547	288.26279398065725	289.3108654829356	287.9348586486285	289.88910402239674	288.22274019166343
0.0	3.0	253.12277827475725	207.9702634671514	254.0687205935583	208.68853946738753	253.77155225682333	207.27927484191272	253.31099888663312	207.5227411023067	254.1341300691935	207.19505472434182	254.3929771569453	208.1878561593731	254.38442985829175	202.2036541920045	254.14989054815513	209.0987255912832	254.45666919008875	209.9143026558957	254.49708583330414	205.89203314588505
0.0	4.0	273.66374692443793	208.18773699386387	277.0242672465496	123.21046776545597	274.9277112878502	212.8815271252393	272.75457684288216	213.97574591961387	274.84869007908804	215.61623932662937	275.94753551297055	205.16059848308393	275.9680252321126	201.28998369387259	277.1944693763567	213.58811424846854	275.99570580265305	205.57911954237392	274.7910152886155	205.09838514324758
0.0	5.0	255.46993566539555	246.20728104467076	254.89201225084588	247.29504287607494	255.741210384354	245.7695388378433	256.6310308477596	220.352243703069	255.26765233909612	250.1771394396609	254.67967534210877	247.2070014583172	252.93353762160956	248.64912825839463	256.9628251422084	243.6399465545018	255.84400954837534	245.29141955841135	256.115973838286	248.9663385171892
0.0	6.0	241.10687217970428	0.0	239.92996492732468	0.0	239.97959439670896	0.0	240.23373604785257	0.0	242.1280203477978	0.0	240.03085166578072	0.0	240.5936830431239	0.0	239.56181799456877	0.0	239.019516958003	0.0	239.92896150030074	0.0
0.0	7.0	228.49829009904752	0.0	228.21796978713013	0.0	224.54475459950305	0.0	252.6241787494689	0.0	221.9716599020371	0.0	223.38988481839857	0.0	228.42349048274897	0.0	229.65738534060722	0.0	231.6345182248737	0.0	233.00499061831792	0.0
0.0	8.0	207.11421693090435	0.0	212.13912924241245	0.0	211.3876133364235	0.0	211.85627267648516	0.0	209.9340430571735	0.0	209.50454023728807	0.0	206.66684804562541	0.0	210.65135930129267	0.0	207.39653649347952	0.0	222.5863193169559	0.0
0.0	9.0	211.0593733148797	0.0	207.83956117193352	0.0	206.11861654530503	0.0	247.3281119941419	0.0	206.03725011000805	0.0	206.59215330394892	0.0	206.0004758733869	0.0	210.0953736567088	0.0	206.93655488306234	0.0	223.01550630317908	0.0
0.0	10.0	205.8609145433963	0.0	211.1907915171659	0.0	210.4991942811111	0.0	208.30979437844024	0.0	206.01128033225658	0.0	204.95530134790923	0.0	205.14095411139883	0.0	205.9202157934709	0.0	210.88543458447472	0.0	213.31458011492265	0.0
0.0	11.0	297.9398127524716	295.506958049983	298.5381047281429	297.7921464213798	294.12240736843796	293.46184111835146	298.73276273054137	297.01746650324753	297.27302199107436	296.77370105357306	295.0861569600977	294.43591804892367	294.45527502357413	293.1227410633903	298.22064247991443	298.00421300242914	297.2147332876721	296.8557737839833	296.4247295011347	294.9386678917616
0.0	12.0	227.27136300161374	209.4362997298972	227.08875904178365	208.2490515060523	227.24018315173075	211.1641588103982	227.27115133116584	208.7726578277148	226.37451905069523	209.7478363668896	226.54072388158275	208.66700405119994	225.54346519077902	208.88920794988357	225.31867092883422	208.26269524390395	227.19668840780534	209.16188273307438	226.2702610377789	209.2648313315235
0.0	13.0	245.18238772316852	131.84927900660978	245.19636753654905	156.0785782601661	245.25692831428984	161.25767933261747	245.0163486921441	145.41988626943137	245.30453242974127	166.60163244214596	245.16824432655594	123.51786416654375	245.26040271085344	92.6043685418731	245.14704281595002	163.89038107024513	245.04378490838	105.87305362931372	244.93178373678796	137.46344488981862
0.0	14.0	230.57978188480797	218.83710457081628	226.91430930619222	155.4576295190439	215.864824811349	209.5766405209387	220.97359760963008	207.99046004103025	231.72790749128845	214.5393136373294	223.43936453448083	213.20763975858563	227.5930543890517	206.80233623160822	215.00462248180028	208.8525910479466	228.44103871594456	204.76503613334614	226.42946005416465	212.14045519545192
0.0	15.0	242.2802940499057	0.0	242.31740139113933	0.0	241.8183128574185	0.0	242.2377849875652	0.0	242.21555698981405	0.0	242.3285655541696	0.0	242.34949225541624	0.0	242.277344186273	0.0	242.35366083509123	0.0	242.28498272445788	0.0
0.0	16.0	222.35612911709717	0.0	222.22016605377362	0.0	224.0879445308593	0.0	235.40531142010624	0.0	228.96548617246597	0.0	231.49325762413358	0.0	236.086072290309	0.0	227.1087967040134	0.0	236.32745728285613	0.0	236.48421466500102	0.0
0.0	17.0	246.2732402574997	0.0	246.06302365918972	0.0	246.46260501183534	0.0	245.4963957941403	0.0	246.13966716605628	0.0	246.01700538391142	0.0	245.2810702268858	0.0	247.51057267013599	0.0	245.86087364530718	0.0	246.50446203311833	0.0
0.0	18.0	241.93032128504692	0.0	239.94812808108264	0.0	239.89504982693924	0.0	238.37346873428018	0.0	240.48915677160235	0.0	240.0096716287938	0.0	240.63725284061584	0.0	238.0927688860339	0.0	242.16147611691528	0.0	244.99302261094422	0.0
0.0	19.0	263.6358473873717	259.7847523004977	264.2819026484725	260.1190209805348	264.24199730855815	259.50753564312015	264.3626872803398	259.5122768114117	264.33864117935724	259.4266935676496	264.0528586781472	259.5247305153134	264.2495690586928	259.7646508338289	263.62147539025597	259.54858511006836	264.20219184875833	259.42141948258177	264.16177055582915	259.7266221706584
0.0	20.0	245.6202954250609	226.3539226520535	242.99050649180882	227.01309963278098	245.00239458088612	231.27031591276793	244.19264792407822	226.33958717678917	245.12387796848643	234.36448785278114	242.9723103841526	229.85305304381606	242.84729670260307	229.22866987834658	244.60225244653876	227.06950203110088	244.87323802149123	229.7643677939363	244.49271242990943	228.32471331703454
0.0	21.0	248.63547121291074	244.64471620132335	248.73575954130004	244.7324112753955	248.65974870111984	244.6761629593149	248.7163921126123	244.65826610674688	248.61423706397025	244.69580642538708	248.5938053310693	244.67521066554187	248.72712290350964	244.68218852190378	248.57638486674773	244.6370876619263	248.60936209930156	244.64992433982678	248.83163774874134	244.7071700192445
0.0	22.0	245.11980213318557	222.03665098682092	244.70003524888818	222.64710124243766	243.13657446455764	226.03758326755607	244.88364783383673	219.01535226903857	243.750734818611	221.16431114682737	243.85684368442006	217.88835320631583	245.4617171404807	225.26079680614262	246.15846964260217	219.40879319091147	245.96406451987906	217.18818826730586	244.55014976490327	216.18554617055952
0.0	23.0	215.5571464201747	0.0	212.49168036133946	0.0	213.84636006800358	0.0	213.50015208650592	0.0	226.82157332572513	0.0	213.1227191600529	0.0	236.64108267772644	0.0	210.57618931407046	0.0	208.68188000976656	0.0	216.18438268824556	0.0
0.0	24.0	298.4487571595331	249.56448925514485	298.0217806613633	249.21188837968887	294.1465344226516	250.29744211221876	295.279001142792	249.25293779384882	295.24238660990534	250.9312383255873	297.9915308939529	249.44909954459538	298.20391835908737	249.209757664062	295.1112481318982	249.28277623122264	297.6328989428128	249.81617358695522	296.4456240521729	249.38127621572016
0.0	25.0	253.02812871142538	252.86568582144525	253.32527172778305	253.16933499437212	251.98241813811055	249.96040397587532	252.89450813833358	252.70078664025695	253.72915899045876	253.57020597131051	252.60474426842995	252.27450945434725	253.16316004179018	253.00181574380775	252.01083325501665	249.7181883653887	253.03184632040058	252.8773691895247	253.22487928225905	253.06017213943795
0.0	26.0	249.35079305165624	208.14781873605165	249.76314688239418	208.2141565440512	249.7668822327584	203.01276444051118	250.04077857130326	206.28801082921933	249.40983147141017	214.01140659983912	249.30565525926852	201.64078505265238	249.75612052565901	211.5938498998059	249.6102577902602	210.474346980156	249.58351379711272	208.93804678395577	249.7140844072943	209.75613014890683
0.0	27.0	249.4701380541164	0.0	249.83798082086426	0.0	249.73297738204468	0.0	249.27755985856436	0.0	249.38915223660206	0.0	249.34088961531208	0.0	250.0275283734079	0.0	249.66738341207778	0.0	248.7216012947134	0.0	249.55624909871725	0.0
0.0	28.0	218.34431667714765	213.39527665003078	217.2339047561493	211.677619448946	225.74791241671915	222.64423601198462	224.68042091368787	220.82479469398473	227.6583420951795	224.98629421452623	225.14876285624518	221.73514204569824	226.03985640226838	223.13233545094045	217.3021079427084	211.70512118349058	218.10099577623663	213.11726904156814	226.41286592878663	222.80709087637723
0.0	29.0	228.29706561552547	208.57487593486462	218.78281584749163	209.03351279926716	227.76713349325254	208.02278642325322	224.18418697293146	207.45741903472882	227.35962019472507	210.57636228276314	226.99592333784068	209.56084860708816	228.41850605737795	208.1417352096202	221.7857081710343	209.23673503826123	227.6953504962878	192.51215350111156	225.40631952973942	207.50623704241102
0.0	30.0	259.73670598322957	209.4839172668589	259.8963691915953	208.8330559948955	259.7345284317564	208.09228320483808	259.90810078777065	208.131978270296	259.8386195548849	209.2141346105714	259.8075358972887	208.9909455067226	259.72477339731535	208.6690156945966	259.85688233615326	209.3171151352273	259.43872560787014	208.5114431277902	259.3299609373702	208.09842523584618
0.0	31.0	251.89901578825774	0.0	263.63720237203194	0.0	252.13906825494567	0.0	293.3061878305001	0.0	251.831085068248	0.0	252.32925934085466	0.0	260.336335887024	0.0	251.84472093211602	0.0	253.17778799640823	0.0	265.0522188068661	0.0
0.0	32.0	302.87548155179786	249.151771443858	295.1108046727507	249.2443951684819	296.9988057485307	249.57740273842515	300.16256911939604	249.40166145814823	295.5667167888619	250.09291985650992	298.5817394013515	249.37002747208922	297.17974388033696	249.18742812017638	295.8938998356113	249.23927060225577	296.05152999528076	249.1890084359155	295.47204219567027	249.41311941003036
0.0	33.0	249.44990853878647	216.6261697727759	248.81876368806974	207.94625304404673	248.4778064279483	228.35255727385558	249.26050385685258	218.68303742484886	248.3782741534817	219.42103548171633	248.97841236568453	212.44280883819897	248.6744553014857	226.65158300228163	249.99175059384513	214.85799277734563	249.75842750644534	213.14019298609028	248.7529123523363	225.66287874419257
0.0	34.0	281.37273017505606	0.0	278.4577339933782	0.0	283.5046032724946	0.0	276.9105924323284	0.0	277.5238060240527	0.0	283.6316953719052	0.0	279.1396371809781	0.0	284.06357114376544	0.0	280.3410113312858	0.0	284.0950345103639	0.0
0.0	35.0	261.1995614446884	251.28233868052783	259.75196023243905	254.75141301627792	261.485666434951	252.14792367975397	261.1063236241563	251.66453500662226	261.4314153566528	254.04666239884793	261.91123307622667	253.3711784023549	259.74380548884426	254.926115775817	261.16546731903287	245.41323129023442	261.9614182808808	250.59247099814434	261.43858003162217	252.93727673406173
0.0	36.0	256.15396050116425	139.16235168962967	252.7689809914045	104.52564228648117	252.13049341310523	171.6936240008363	252.61689679912226	87.0789173503091	254.73502906504143	155.03694109949777	255.37989177187725	101.99195390831828	254.7062595327001	173.54069658935543	253.97904117234248	125.92434749172342	254.18542930125753	100.36418067868917	252.6173227606548	141.54357035525632
0.0	37.0	260.55377679811755	250.7598267936819	260.59303907419894	249.50838712286938	260.78880426530986	251.7632942385051	260.8785278657942	249.6751640912274	260.5241666526221	249.2826780117988	260.5454591234254	250.14871802493934	260.7314474728711	248.98528236994088	260.80538013077745	249.33626918713398	260.8537274074288	250.10302903867853	260.66884810161105	249.41101518955242
0.0	38.0	257.4523017036733	0.0	250.18110515740327	0.0	240.52572340903342	0.0	243.03191699547008	0.0	246.3268314559143	0.0	239.01176453868703	0.0	238.6406438924357	0.0	239.8701033741416	0.0	238.79299899019904	0.0	238.29437790287741	0.0
0.0	39.0	300.98513876072496	290.19756328405913	297.97947878308116	293.2817152112018	300.6420560138053	286.3433692891654	300.88930880334635	289.78647230832036	297.6631196303805	288.2858161228541	298.598803207527	288.5873911226215	299.5571078017116	292.27084163951713	297.30350334569243	296.0472244884149	296.44422652556455	293.89809063111807	299.01062765774947	297.0947342522632
0.0	40.0	243.59886646446287	207.68555652721872	242.8025621723731	210.91021506371402	242.3070004686425	214.6899818057145	243.25482263017943	212.25101674799345	242.7857339065601	220.81638982512322	242.77203221519787	214.34716273206394	241.86415494811646	222.10726917763822	243.90262607180443	209.50986247698515	241.81304900173524	211.70874852168515	243.53759274183858	212.75725941181562
0.0	41.0	248.3045382668511	87.11837062088102	248.16055624342442	143.71930100196025	246.65031033620483	156.74914902702088	246.04986754340248	93.97120434550433	248.54959053564235	75.52880388659457	247.3023094575754	143.63157912560132	248.2951481693886	159.1780180225345	247.8459019655439	140.53367117616543	248.6699162682191	155.1318086503923	248.58827838293277	161.40119291401564
0.0	42.0	245.12643000784178	208.27663944907616	244.3380043273761	207.75053897045476	248.67352722211285	208.25575729551502	247.89219136358102	208.06279211469644	248.8573319855616	210.536235793328	245.31887566396796	207.9563644959185	246.10791784043644	209.52465921936772	244.6126863068897	207.54161222591998	249.2506552201382	207.84060443532337	248.53060725523784	202.4444586588106
0.0	43.0	223.22132118965433	219.20597574835725	211.78760927549624	208.7536511407118	217.26992564821057	212.78419092620172	214.14316287347	209.4273450267431	226.71335620142358	223.93405596340662	222.48539826660982	218.1000579480527	212.77029072915568	209.31814582980596	215.06649648995568	210.10182839823779	226.30470237774225	223.39713954951347	210.62989976220518	207.84855367667
0.0	44.0	271.84137037750327	207.93325903169648	268.66919034212646	200.74743610665675	268.12525904658116	207.67834783350187	271.7121025380724	207.22425082767012	269.6169900531623	207.46522210147538	269.9582821323126	207.7006522875655	270.9936282011255	208.39541225917424	270.42793892052765	207.25438324787316	270.4804459840654	207.07565084797096	273.57824958750973	207.50530979532164
0.0	45.0	310.6814163911156	254.878485883315	279.40114487535163	253.99042467711996	278.6493020331538	256.3830726804584	282.90165979391253	256.4105436892945	282.22106405530855	251.32770289719357	281.3662885073639	251.61460825923524	284.3830060622361	252.93042821314876	287.9134590578771	250.12516274006882	283.9261881800887	256.43979098940343	293.5113523729833	252.12264029864696
0.0	46.0	228.62443987234855	208.5155370360476	225.94000863693495	210.1419874004425	227.55309861120088	209.15371693680166	228.7026211363239	206.51255246781855	228.13724132448428	209.84697214538116	225.8704116051395	211.52696262287012	226.24842802967507	207.84837867679934	226.74173785762488	209.43710335625985	227.68196183457238	208.06325945988203	221.89495700000023	208.39401043071172
0.0	47.0	241.98392975818493	235.41086582753138	243.24309683590104	235.6695864784254	242.3313051970144	236.20706861125763	242.3545834462811	235.84799687877273	241.47432707856868	235.57374243036693	242.28698719740333	236.42828888192375	242.66948309305425	235.47050231227192	243.5124246565761	236.47955539353282	242.17875737906942	236.42749962077394	243.49269294309187	236.12565814904286
0.0	48.0	285.6867134710569	249.1711376981935	285.6897751681717	249.11580902675942	284.8973827452675	249.38113121760296	290.4752223553867	249.1032944140044	287.0160306423552	249.31822875824682	287.3552475944904	249.38096960834835	288.32616157904437	249.1200321629131	287.67981163525883	249.04685842313302	288.61598398604394	249.3005172459976	289.9386202948847	249.2500708210216
0.0	49.0	291.1872356154573	283.14642974638167	290.8113023824131	282.9090102000813	291.67744909990887	283.70627418039794	292.026772470116	283.2266921543933	291.30350940324286	283.02818782792383	291.7127143155494	283.25806905595084	290.3441514546816	282.9502348863808	290.286208691522	283.9169496528251	291.4976238451122	283.4227095788823	290.9805407805519	283.08204209420495
0.0	50.0	272.296984134081	272.15489855552096	268.8661951042155	268.72501055911437	271.47724726818996	271.341026655207	272.0091477496027	271.85601124074344	269.81074797495813	269.6827345218573	268.5655371517751	268.42868829661336	271.1535046047805	271.0242851482827	270.805691690964	270.66796533959536	269.4469800581736	269.3131804191703	272.6404714552762	272.45896665536947
0.0	51.0	289.85329496186984	208.0682091381273	289.69843474087986	205.4226439740791	290.8590402809632	154.5572954421866	291.020576314862	204.66990057594006	290.40616442407656	207.834762734404	290.6809831004187	206.32710223990338	291.45008017872846	207.90371261228492	291.4435957466368	207.8813329928595	291.428264093017	166.00434280265435	289.7644234052926	197.26494624138482
0.0	52.0	291.5745303172485	208.63281303257108	286.9580955456377	207.87205836473825	287.8673462927415	210.82551752866442	288.7130298452006	210.8234214817254	284.4245822209693	210.09876630027915	285.886268235412	207.76456318494562	286.53128318149584	209.33323982594322	288.9097607206317	208.55497021941767	291.6184071248914	208.2833744824534	291.6577917567213	208.76707566880268
0.0	53.0	294.7890031569904	209.70038649516422	293.4701556206574	200.65773868702274	292.180821579002	209.36303889559505	293.64422963251104	207.3198543582263	292.14677362965006	207.12478638024635	293.3191450674449	165.39993442610935	292.176412181061	214.55151121803416	291.82659118654203	209.02381882946185	293.33251727312256	206.52472668162747	293.60680108318746	208.81435788246952
0.0	54.0	267.7706749667085	155.94345467326227	271.30908210804927	95.79741546467567	274.1433241497887	92.61040045446076	268.5945651929637	122.24555250718525	270.2519916590323	78.46533394586281	269.72555151382517	56.72475210586422	269.5930293200467	71.3652461969738	269.71933534685434	118.33792200105076	267.5703027713163	161.91300640093044	267.5576037262228	140.70683558959723
0.0	55.0	255.95755325183467	244.43627573556319	256.4382319374892	245.69014035634714	255.96916323757853	246.41136259200127	256.12809829023666	245.4909918700753	255.79393524090455	247.17339257851117	254.9300457332059	251.4404305578848	256.7003734146703	246.89348315858908	256.3597351605575	246.40855744067213	256.38718662830337	246.30492990232653	254.2102767964028	248.33829218745493
0.0	56.0	273.92544852597837	237.67789430585754	277.2080681276952	228.5249632938169	272.17139949527376	237.75550748843423	270.72699420075014	233.99214919446086	269.7484340027525	241.72315777791852	272.67408234628937	237.3136176924584	268.60617244583716	242.55456480572994	269.9174520279374	233.1999839425936	271.94571475671614	229.9528966119534	272.1031024641459	232.32181117233273
0.0	57.0	363.5274578635954	0.0	243.45417789172944	0.0	238.81530917528622	0.0	238.85011522182566	0.0	247.9999185078701	0.0	243.31825186341376	0.0	241.86833073085842	0.0	240.8142584822224	0.0	242.591034590288	0.0	330.84273389018585	0.0
0.0	58.0	263.24758659013656	225.7020912107867	263.3336883418489	222.73245858656813	263.78328096524007	228.63893554111561	261.92468400991726	223.16338954655015	262.9580866062957	224.02217152261957	262.32749649062134	223.67485755705366	264.3110085170723	223.13250888802068	264.66106679803016	222.29205386604121	264.58059667472287	224.3252275751534	263.4933816591846	222.70422887379667
0.0	59.0	256.987729652517	241.22312772401347	256.4466233174813	242.5172635625422	255.83205155362393	243.70747183821828	257.65669087290723	244.68330217277273	258.2840907310111	239.72616593740716	255.79632463920862	251.4719248920081	264.59574764187084	242.39081740691503	257.39985671220614	242.245999827148	257.19263793149497	246.7108905467715	255.89104660961306	245.69561747152494
0.0	60.0	228.40979141679753	209.3360865842512	225.26779225779433	207.59927564492554	226.65566339964127	209.3842009059325	227.4659991539389	204.00779453303247	227.94785063873334	209.57514719058307	227.89292750439796	208.6365627501332	215.9144824336397	208.432073281257	227.30951698722893	211.30550160492896	226.10856973055192	207.49571470313924	227.1642700018836	210.71575393097697
0.0	61.0	268.64372386330086	268.50077859246153	272.24064501940535	272.096466987338	272.1130388797121	271.98416841372955	271.35022466463147	271.19812812963846	268.5300844177911	268.3995633994706	267.87665475577745	267.74212401109673	267.7384462970136	267.59512413693204	269.57356127545347	269.43667832823985	272.939756681322	272.6960373840373	271.7427680843634	271.60546433702444
0.0	62.0	224.24094518983193	219.3064640163812	228.01706141963658	211.2174885624494	230.8045131609449	207.72164430254804	220.3488105608254	207.5810008036164	226.9968036503035	217.4081339200404	235.21678164456256	94.52571107693329	229.80416046534557	216.45394402072816	219.96828750998415	208.76470338314206	224.1172189765677	211.27563470565872	232.39994733189914	207.9420259506032
0.0	63.0	301.02374927145434	249.3104189434589	299.79305808825495	249.15404885366334	299.30667816160724	248.1644068505783	301.84477124354953	249.22283132395452	299.50843390258956	247.18649866904926	298.8008397875781	250.0235379357689	299.4286079720702	249.28507394123346	298.7765852324925	249.3281196798209	299.0108148213105	249.32688655248458	302.6248843581167	245.83861946918145
0.0	64.0	249.35664897653695	209.51089394868075	248.81806827522044	137.62324170309202	249.68850320563308	206.9849151682527	249.88789777052713	202.97328967202893	248.83057026700166	206.75097850938167	248.41019505939133	199.19733092512053	248.88233916461078	207.46342301701114	249.79659245347142	206.5703055137596	248.99656254154965	207.42282466028684	249.11429020358807	207.6890251253836
0.0	65.0	244.1367200321405	121.30046275632921	243.31821684926769	173.12684376439614	242.80837040882486	162.52000903925799	243.4737637414125	134.52359210567832	243.3175800484562	169.50647343552455	243.7657903108995	140.74026536301508	244.04092450699292	111.0345809101579	244.32176524711267	132.22273812536434	244.22255707846512	107.95048887877344	243.9705414417582	165.9553583637191
0.0	66.0	249.0160096474839	207.75058654164542	248.07480671918367	208.63929291238588	247.82600802146789	206.57867477103022	249.21369512627254	214.04867813035617	247.77890992394782	210.5899695655365	249.27110606113877	208.7740547574551	248.44521613132972	209.30479807072086	248.7141053586233	207.66953883020162	247.6635725963221	210.91987268642154	249.31432846899065	209.2451074469707
0.0	67.0	219.1500322613138	0.0	222.21687681686655	0.0	214.04577937599294	0.0	252.89350647565388	0.0	216.75357426275858	0.0	219.3358725613818	0.0	220.18248415673483	0.0	224.3822430639316	0.0	224.5605315060402	0.0	247.82507290838728	0.0
0.0	68.0	303.7791063075888	0.0	238.110214753295	0.0	232.8850942846314	0.0	233.00807868429655	0.0	234.59609583014455	0.0	232.07044676689006	0.0	368.2176981728524	0.0	218.6693069288518	0.0	231.0578136574181	0.0	225.49338876521293	0.0
0.0	69.0	242.2526481969185	229.47766355430474	244.5837007776825	226.37694976789197	245.71881371771812	229.0931398783937	245.89272840034053	228.45108041362857	243.35260577677087	232.58034318034606	242.02440018825808	233.30939027542016	243.89438956271414	230.11389393614056	241.44671560589921	227.46038461179978	244.45480249658422	235.8115354407605	242.94975498426948	227.35073891021156
0.0	70.0	258.13095718886	0.0	257.1190226518722	0.0	247.33018279835224	0.0	305.3223895046238	0.0	248.00687873063023	0.0	248.8031840306322	0.0	248.00493810864384	0.0	249.64941964679426	0.0	250.35780599732587	0.0	248.63969405321876	0.0
0.0	71.0	275.66333117290566	245.03090937937236	275.5269866296492	244.75056891853973	275.45559760053465	250.005517785148	274.7111331153081	240.57043000542453	270.5494429335668	250.86650628238567	272.5561224666579	248.89365070132013	273.53412646086434	246.0118667827981	276.9104634162129	246.642467337566	269.0417143272805	244.79780548064596	271.46986384499826	251.53254677410806
0.0	72.0	314.47285876016406	236.53629620613142	312.64191584710437	163.0454419876829	298.8328089327273	232.00265259160682	301.65567687790474	229.33065071726213	301.537151441763	231.1920376645935	298.04082053037683	235.01740496952596	302.7158305015208	199.15534166405888	296.08287218831106	229.9284604986692	299.4193358458314	234.64743731319336	305.25431657447706	230.25808138475026
0.0	73.0	273.3196417627792	124.89807574148053	271.954628316817	118.15034586896806	271.55440138942885	136.57454167310223	271.16302539632323	202.51430339402864	268.6739837729895	102.80342145121767	268.928333818931	119.9059938825201	272.39799734257156	62.876818953441614	272.597880109444	95.81473021476724	272.82752547045044	177.01105077269494	268.6056849942503	128.34909739148137
0.0	74.0	217.6467749828351	212.55304402780962	223.268328319381	219.0324448006969	217.3736015032629	212.57621855158933	219.3148595557208	214.38584807633103	220.9075622253949	217.20814851283697	218.17299088449062	213.3829550136845	220.33821405199265	216.04811330235012	227.16059862177883	224.17683860495688	222.0796856899016	217.46479324700073	226.70463178577415	223.5326195503588
0.0	75.0	272.225810216926	272.0814584771228	267.56352174483766	267.4263877720272	271.9900006330824	271.85521250474056	269.37656259947886	269.22052559834924	270.408073808892	270.28068727328673	271.36730175804684	271.22982605834545	270.23211884765374	270.09622977964375	272.011143585909	271.8727201979517	267.6514051685488	267.50617604691104	272.7514940718817	272.55714879479086
0.0	76.0	243.54916533080205	235.85653614516443	242.36866151173498	235.6166580606904	243.58039536427583	236.48949805218365	241.38861396420768	236.5300337238908	243.4423237355716	235.48888165016052	241.81473132824317	235.39227474942265	242.34555767841007	235.09970643817633	243.38096877782414	235.51322617566177	243.43447566288506	235.77815870569498	243.29274745474837	235.44794532154896
0.0	77.0	231.42064655315934	158.2698854794009	228.0518183751258	205.21826266742988	232.32023369102518	147.71007889106042	232.4630904628394	150.7010780567262	231.4595694584111	178.88013451938158	235.10468106266197	196.67308803439826	227.38724979836414	80.97585146297415	222.23497822634477	188.12930118676638	224.74120722391243	203.4694660907399	227.92659127842677	173.27769016800733
0.0	78.0	252.20263787832735	0.0	252.24384829024314	0.0	252.03890118239863	0.0	252.33285744776683	0.0	252.19396017503442	0.0	252.2313308579211	0.0	252.20011551341315	0.0	252.33672976760508	0.0	252.32270207141448	0.0	252.2988801850865	0.0
0.0	79.0	231.9520746038332	226.11927588103077	232.00978434984648	226.22960500641273	231.90219913248367	226.86594563127184	231.50574673578598	226.06607745974395	231.9509856390255	226.21683334710275	232.17944377467376	227.7814755009611	232.28576790445948	226.3711968633396	231.79137864132798	226.3644402548617	232.224988285536	226.1416117367411	232.20424544861916	225.98344503849057
0.0	80.0	253.86289584857784	235.29411153912017	253.1326434091331	235.84829889937464	252.3937787028932	235.59172793851712	254.13425709031148	236.02102974602553	253.49474235603776	235.95748579381694	252.50930791107058	235.2910336761491	252.74666281896307	235.73027669388074	253.83942167540067	233.8299558695962	254.0243993744891	236.14824077277254	254.52340056416335	235.55356120945518
0.0	81.0	307.26713002790035	266.6841766047175	299.80340336193484	266.24558321098084	299.40364024999894	271.671312035298	301.9963271893604	264.18583937961876	299.25956565854	269.7312410033066	299.9487062596232	266.70970795156217	299.07604465586695	272.41660804412027	297.80558173916125	271.9828405264737	299.7674360730147	267.4691605421871	301.4547487539115	269.5776424991017
0.0	82.0	246.86735890312167	213.73593918548457	244.76383125425892	206.35615052932755	245.42404749085043	213.04710394224105	246.08751109475548	209.44567777280102	246.72435239267466	213.6933222267485	244.06228566037618	206.84494559211097	243.9601455621946	213.96903376819645	243.98139818663464	203.00313101698364	245.8134863154415	205.99556893577665	244.92945585430283	214.71102883359774
0.0	83.0	242.41020842989607	205.26448989742946	240.90839453170662	166.47048145117196	239.6997097599536	196.9343814324688	239.34251821583965	145.42130921143197	241.19437219158016	171.32826378383936	238.58700521633128	177.92680133372573	242.0868064163333	194.60359169187132	241.59308171969974	193.2790729802579	244.37450867325006	107.66142847849294	238.31011074535277	154.6839994311982
0.0	84.0	243.44889811364516	0.0	243.6288868613254	0.0	243.41517646978633	0.0	243.31630650237875	0.0	243.30349430795027	0.0	243.25795419568797	0.0	243.54925301617592	0.0	243.90922504104094	0.0	243.49172514900022	0.0	242.88718514068745	0.0
