# Supplementary material for: Multiple drivers and lineage-specific insect extinctions during the Permo–Triassic
Source: Nat Commun. 2022 Dec 6;13:7512. doi: 10.1038/s41467-022-35284-4 (PMC9726944; doi:10.1038/s41467-022-35284-4)
Supplement: Supplementary file 7 — Source Data [file 41467_2022_35284_MOESM7_ESM.zip › Source_Data/SupplementaryFigure13/TeTs-RJMCMC19_ltt.txt]

time	diversity	m_div	M_div
0.0	20.0	20	20
0.10003197451041902	20.0	20	20
0.20006394902083804	20.0	20	20
0.3000959235312571	20.0	20	20
0.4001278980416761	20.0	20	20
0.5001598725520952	20.0	20	20
0.6001918470625142	20.0	20	20
0.7002238215729332	20.0	20	20
0.8002557960833522	20.0	20	20
0.9002877705937712	20.0	20	20
1.0003197451041903	20.0	20	20
1.1003517196146093	20.0	20	20
1.2003836941250283	20.0	20	20
1.3004156686354473	20.0	20	20
1.4004476431458663	20.0	20	20
1.5004796176562853	20.0	20	20
1.6005115921667044	20.0	20	20
1.7005435666771234	20.0	20	20
1.8005755411875424	20.0	20	20
1.9006075156979614	20.0	20	20
2.0006394902083806	20.0	20	20
2.1006714647187996	20.0	20	20
2.2007034392292186	20.0	20	20
2.3007354137396376	20.0	20	20
2.4007673882500566	20.0	20	20
2.5007993627604757	20.0	20	20
2.6008313372708947	20.0	20	20
2.7008633117813137	20.0	20	20
2.8008952862917327	20.0	20	20
2.9009272608021517	20.0	20	20
3.0009592353125707	20.0	20	20
3.1009912098229897	20.0	20	20
3.2010231843334087	20.0	20	20
3.3010551588438277	20.0	20	20
3.4010871333542467	20.0	20	20
3.5011191078646657	20.0	20	20
3.6011510823750847	20.0	20	20
3.7011830568855038	20.0	20	20
3.8012150313959228	20.0	20	20
3.9012470059063418	20.0	20	20
4.001278980416761	20.0	20	20
4.10131095492718	20.0	20	20
4.201342929437599	20.0	20	20
4.301374903948018	20.0	20	20
4.401406878458437	20.0	20	20
4.501438852968856	20.0	20	20
4.601470827479275	20.0	20	20
4.701502801989694	20.0	20	20
4.801534776500113	20.0	20	20
4.901566751010532	20.0	20	20
5.001598725520951	20.0	20	20
5.10163070003137	20.0	20	20
5.201662674541789	20.0	20	20
5.301694649052208	20.0	20	20
5.401726623562627	20.0	20	20
5.501758598073046	20.0	20	20
5.601790572583465	20.0	20	20
5.701822547093884	20.0	20	20
5.801854521604303	20.0	20	20
5.901886496114722	20.0	20	20
6.001918470625141	20.0	20	20
6.10195044513556	20.0	20	20
6.201982419645979	20.0	20	20
6.302014394156398	20.0	20	20
6.402046368666817	20.0	20	20
6.502078343177237	20.0	20	20
6.602110317687655	20.0	20	20
6.702142292198075	20.0	20	20
6.8021742667084935	20.0	20	20
6.902206241218913	20.0	20	20
7.0022382157293315	20.0	20	20
7.102270190239751	20.0	20	20
7.2023021647501695	20.0	20	20
7.302334139260589	20.0	20	20
7.4023661137710075	20.0	20	20
7.502398088281427	20.0	20	20
7.6024300627918455	20.0	20	20
7.702462037302265	20.0	20	20
7.8024940118126835	20.0	20	20
7.902525986323103	20.0	20	20
8.002557960833522	20.0	20	20
8.102589935343941	20.0	20	20
8.20262190985436	20.0	20	20
8.302653884364778	20.0	20	20
8.402685858875198	20.0	20	20
8.502717833385617	20.0	20	20
8.602749807896036	20.0	20	20
8.702781782406454	20.0	20	20
8.802813756916875	20.0	20	20
8.902845731427293	20.0	20	20
9.002877705937712	20.0	20	20
9.10290968044813	20.0	20	20
9.20294165495855	20.0	20	20
9.302973629468969	20.0	20	20
9.403005603979388	20.0	20	20
9.503037578489806	20.0	20	20
9.603069553000227	20.0	20	20
9.703101527510645	20.0	20	20
9.803133502021064	20.0	20	20
9.903165476531484	20.0	20	20
10.003197451041903	20.0	20	20
10.103229425552321	20.0	20	20
10.20326140006274	20.0	20	20
10.30329337457316	20.0	20	20
10.403325349083579	20.0	20	20
10.503357323593997	20.0	20	20
10.603389298104416	20.0	20	20
10.703421272614836	20.0	20	20
10.803453247125255	20.0	20	20
10.903485221635673	20.0	20	20
11.003517196146092	20.0	20	20
11.103549170656512	20.0	20	20
11.20358114516693	20.0	20	20
11.30361311967735	20.0	20	20
11.403645094187768	20.0	20	20
11.503677068698188	20.0	20	20
11.603709043208607	20.0	20	20
11.703741017719025	20.0	20	20
11.803772992229444	20.0	20	20
11.903804966739864	20.0	20	20
12.003836941250283	20.0	20	20
12.103868915760701	20.0	20	20
12.20390089027112	20.0	20	20
12.30393286478154	20.0	20	20
12.403964839291959	20.0	20	20
12.503996813802377	20.0	20	20
12.604028788312796	20.0	20	20
12.704060762823216	20.0	20	20
12.804092737333635	20.0	20	20
12.904124711844053	20.0	20	20
13.004156686354474	20.0	20	20
13.104188660864892	20.0	20	20
13.20422063537531	20.0	20	20
13.30425260988573	20.0	20	20
13.40428458439615	20.0	20	20
13.504316558906568	20.0	20	20
13.604348533416987	20.0	20	20
13.704380507927405	20.0	20	20
13.804412482437826	20.0	20	20
13.904444456948244	20.0	20	20
14.004476431458663	20.0	20	20
14.104508405969082	20.0	20	20
14.204540380479502	20.0	20	20
14.30457235498992	20.0	20	20
14.404604329500339	20.0	20	20
14.504636304010758	20.0	20	20
14.604668278521178	20.0	20	20
14.704700253031596	20.0	20	20
14.804732227542015	20.0	20	20
14.904764202052434	20.0	20	20
15.004796176562854	20.0	20	20
15.104828151073272	20.0	20	20
15.204860125583691	20.0	20	20
15.30489210009411	20.0	20	20
15.40492407460453	20.0	20	20
15.504956049114949	20.0	20	20
15.604988023625367	20.0	20	20
15.705019998135786	20.0	20	20
15.805051972646206	20.0	20	20
15.905083947156625	20.0	20	20
16.005115921667045	20.0	20	20
16.105147896177463	20.0	20	20
16.205179870687882	20.0	20	20
16.3052118451983	20.0	20	20
16.40524381970872	20.0	20	20
16.505275794219138	20.0	20	20
16.605307768729556	20.0	20	20
16.70533974323998	20.0	20	20
16.805371717750397	20.0	20	20
16.905403692260816	20.0	20	20
17.005435666771234	20.0	20	20
17.105467641281653	20.0	20	20
17.20549961579207	20.0	20	20
17.30553159030249	20.0	20	20
17.40556356481291	20.0	20	20
17.50559553932333	20.0	20	20
17.60562751383375	20.0	20	20
17.705659488344168	20.0	20	20
17.805691462854586	20.0	20	20
17.905723437365005	20.0	20	20
18.005755411875423	20.0	20	20
18.105787386385842	20.0	20	20
18.20581936089626	20.0	20	20
18.305851335406683	20.0	20	20
18.4058833099171	20.0	20	20
18.50591528442752	20.0	20	20
18.605947258937938	20.0	20	20
18.705979233448357	20.0	20	20
18.806011207958775	20.0	20	20
18.906043182469194	20.0	20	20
19.006075156979612	20.0	20	20
19.106107131490035	20.0	20	20
19.206139106000453	20.0	20	20
19.30617108051087	20.0	20	20
19.40620305502129	20.0	20	20
19.50623502953171	20.0	20	20
19.606267004042127	20.0	20	20
19.706298978552546	20.0	20	20
19.806330953062968	20.0	20	20
19.906362927573387	20.0	20	20
20.006394902083805	20.0	20	20
20.106426876594224	20.0	20	20
20.206458851104642	20.0	20	20
20.30649082561506	20.0	20	20
20.40652280012548	20.0	20	20
20.506554774635898	20.0	20	20
20.60658674914632	20.0	20	20
20.70661872365674	20.0	20	20
20.806650698167157	20.0	20	20
20.906682672677576	20.0	20	20
21.006714647187994	20.0	20	20
21.106746621698413	20.0	20	20
21.20677859620883	20.0	20	20
21.30681057071925	20.0	20	20
21.406842545229672	20.0	20	20
21.50687451974009	20.0	20	20
21.60690649425051	20.0	20	20
21.706938468760928	20.0	20	20
21.806970443271346	20.0	20	20
21.907002417781765	20.0	20	20
22.007034392292184	20.0	20	20
22.107066366802602	20.0	20	20
22.207098341313024	20.0	20	20
22.307130315823443	20.0	20	20
22.40716229033386	20.0	20	20
22.50719426484428	20.0	20	20
22.6072262393547	20.0	20	20
22.707258213865117	20.0	20	20
22.807290188375536	20.0	20	20
22.907322162885958	20.0	20	20
23.007354137396376	20.0	20	20
23.107386111906795	20.0	20	20
23.207418086417213	20.0	20	20
23.307450060927632	20.0	20	20
23.40748203543805	20.0	20	20
23.50751400994847	20.0	20	20
23.607545984458888	20.0	20	20
23.70757795896931	20.0	20	20
23.80760993347973	20.0	20	20
23.907641907990147	20.0	20	20
24.007673882500566	20.0	20	20
24.107705857010984	20.0	20	20
24.207737831521403	20.0	20	20
24.30776980603182	20.0	20	20
24.40780178054224	20.0	20	20
24.507833755052662	20.0	20	20
24.60786572956308	20.0	20	20
24.7078977040735	20.0	20	20
24.807929678583918	20.0	20	20
24.907961653094336	20.0	20	20
25.007993627604755	20.0	20	20
25.108025602115173	20.0	20	20
25.208057576625592	20.0	20	20
25.308089551136014	20.0	20	20
25.408121525646433	20.0	20	20
25.50815350015685	20.0	20	20
25.60818547466727	20.0	20	20
25.70821744917769	20.0	20	20
25.808249423688107	20.0	20	20
25.908281398198525	20.0	20	20
26.008313372708947	20.0	20	20
26.108345347219366	20.0	20	20
26.208377321729785	20.0	20	20
26.308409296240203	20.0	20	20
26.40844127075062	20.0	20	20
26.50847324526104	20.0	20	20
26.60850521977146	20.0	20	20
26.708537194281877	20.0	20	20
26.8085691687923	20.0	20	20
26.908601143302718	20.0	20	20
27.008633117813137	20.0	20	20
27.108665092323555	20.0	20	20
27.208697066833974	20.0	20	20
27.308729041344392	20.0	20	20
27.40876101585481	20.0	20	20
27.50879299036523	20.0	20	20
27.60882496487565	20.0	20	20
27.70885693938607	20.0	20	20
27.80888891389649	20.0	20	20
27.908920888406907	20.0	20	20
28.008952862917326	20.0	20	20
28.108984837427744	20.0	20	20
28.209016811938163	20.0	20	20
28.30904878644858	20.0	20	20
28.409080760959004	20.0	20	20
28.509112735469422	20.0	20	20
28.60914470997984	20.0	20	20
28.70917668449026	20.0	20	20
28.809208659000678	20.0	20	20
28.909240633511097	20.0	20	20
29.009272608021515	20.0	20	20
29.109304582531937	20.0	20	20
29.209336557042356	20.0	20	20
29.309368531552774	20.0	20	20
29.409400506063193	20.0	20	20
29.50943248057361	20.0	20	20
29.60946445508403	20.0	20	20
29.70949642959445	20.0	20	20
29.809528404104867	20.0	20	20
29.90956037861529	20.0	20	20
30.009592353125708	20.0	20	20
30.109624327636126	20.0	20	20
30.209656302146545	20.0	20	20
30.309688276656964	20.0	20	20
30.409720251167382	20.0	20	20
30.5097522256778	20.0	20	20
30.60978420018822	20.0	20	20
30.70981617469864	20.0	20	20
30.80984814920906	20.0	20	20
30.90988012371948	20.0	20	20
31.009912098229897	20.0	20	20
31.109944072740316	20.0	20	20
31.209976047250734	20.0	20	20
31.310008021761153	20.0	20	20
31.41003999627157	20.0	20	20
31.510071970781993	20.0	20	20
31.610103945292412	20.0	20	20
31.71013591980283	20.0	20	20
31.81016789431325	20.0	20	20
31.910199868823668	20.0	20	20
32.01023184333409	20.0	20	20
32.110263817844505	20.0	20	20
32.21029579235493	20.0	20	20
32.31032776686534	20.0	20	20
32.410359741375764	20.0	20	20
32.51039171588618	20.0	20	20
32.6104236903966	20.0	20	20
32.71045566490702	20.0	20	20
32.81048763941744	20.0	20	20
32.91051961392786	20.0	20	20
33.010551588438275	20.0	20	20
33.1105835629487	20.0	20	20
33.21061553745911	20.0	20	20
33.310647511969535	20.0	20	20
33.41067948647996	20.0	20	20
33.51071146099037	20.0	20	20
33.610743435500794	20.0	20	20
33.71077541001121	20.0	20	20
33.81080738452163	20.0	20	20
33.910839359032046	20.0	20	20
34.01087133354247	20.0	20	20
34.11090330805288	20.0	20	20
34.210935282563305	20.0	20	20
34.31096725707373	20.0	20	20
34.41099923158414	20.0	20	20
34.511031206094565	20.0	20	20
34.61106318060498	20.0	20	20
34.7110951551154	20.0	20	20
34.81112712962582	20.0	20	20
34.91115910413624	20.0	20	20
35.01119107864666	20.0	20	20
35.111223053157076	20.0	20	20
35.2112550276675	20.0	20	20
35.31128700217791	20.0	20	20
35.411318976688335	20.0	20	20
35.51135095119875	20.0	20	20
35.61138292570917	20.0	20	20
35.711414900219594	20.0	20	20
35.81144687473001	20.0	20	20
35.91147884924043	20.0	20	20
36.01151082375085	20.0	20	20
36.11154279826127	20.0	20	20
36.211574772771684	20.0	20	20
36.311606747282106	20.0	20	20
36.41163872179252	20.0	20	20
36.51167069630294	20.0	20	20
36.611702670813365	20.0	20	20
36.71173464532378	20.0	20	20
36.8117666198342	20.0	20	20
36.91179859434462	20.0	20	20
37.01183056885504	20.0	20	20
37.111862543365454	20.0	20	20
37.211894517875876	20.0	20	20
37.3119264923863	20.0	20	20
37.411958466896714	20.0	20	20
37.511990441407136	20.0	20	20
37.61202241591755	20.0	20	20
37.71205439042797	20.0	20	20
37.81208636493839	20.0	20	20
37.91211833944881	20.0	20	20
38.012150313959225	20.0	20	20
38.11218228846965	20.0	20	20
38.21221426298007	20.0	20	20
38.312246237490484	20.0	20	20
38.412278212000906	20.0	20	20
38.51231018651132	20.0	20	20
38.61234216102174	20.0	20	20
38.71237413553216	20.0	20	20
38.81240611004258	20.0	20	20
38.912438084553	20.0	20	20
39.01247005906342	20.0	20	20
39.11250203357384	20.0	20	20
39.212534008084255	20.0	20	20
39.31256598259468	20.0	20	20
39.41259795710509	20.0	20	20
39.512629931615514	20.0	20	20
39.612661906125936	20.0	20	20
39.71269388063635	20.0	20	20
39.81272585514677	20.0	20	20
39.91275782965719	20.0	20	20
40.01278980416761	20.0	20	20
40.112821778678025	20.0	20	20
40.21285375318845	20.0	20	20
40.31288572769886	20.0	20	20
40.412917702209285	20.0	20	20
40.51294967671971	20.0	20	20
40.61298165123012	20.0	20	20
40.713013625740544	20.0	20	20
40.81304560025096	20.0	20	20
40.91307757476138	20.0	20	20
41.013109549271796	20.0	20	20
41.11314152378222	20.0	20	20
41.21317349829264	20.0	20	20
41.313205472803055	20.0	20	20
41.41323744731348	20.0	20	20
41.51326942182389	20.0	20	20
41.613301396334315	20.0	20	20
41.71333337084473	20.0	20	20
41.81336534535515	20.0	20	20
41.913397319865574	20.0	20	20
42.01342929437599	20.0	20	20
42.11346126888641	20.0	20	20
42.213493243396826	20.0	20	20
42.31352521790725	20.0	20	20
42.41355719241766	20.0	20	20
42.513589166928085	20.0	20	20
42.6136211414385	20.0	20	20
42.71365311594892	20.0	20	20
42.813685090459344	20.0	20	20
42.91371706496976	20.0	20	20
43.01374903948018	20.0	20	20
43.1137810139906	20.0	20	20
43.21381298850102	20.0	20	20
43.313844963011434	20.0	20	20
43.413876937521856	20.0	20	20
43.51390891203228	20.0	20	20
43.61394088654269	20.0	20	20
43.713972861053115	20.0	20	20
43.81400483556353	20.0	20	20
43.91403681007395	20.0	20	20
44.01406878458437	20.0	20	20
44.11410075909479	20.0	20	20
44.214132733605204	20.0	20	20
44.31416470811563	20.0	20	20
44.41419668262605	20.0	20	20
44.514228657136464	20.0	20	20
44.614260631646886	20.0	20	20
44.7142926061573	20.0	20	20
44.81432458066772	20.0	20	20
44.91435655517814	20.0	20	20
45.01438852968856	20.0	20	20
45.11442050419898	20.0	20	20
45.2144524787094	20.0	20	20
45.31448445321982	20.0	20	20
45.414516427730234	20.0	20	20
45.514548402240656	20.0	20	20
45.61458037675107	20.0	20	20
45.71461235126149	20.0	20	20
45.814644325771916	20.0	20	20
45.91467630028233	20.0	20	20
46.01470827479275	20.0	20	20
46.11474024930317	20.0	20	20
46.21477222381359	20.0	20	20
46.314804198324005	20.0	20	20
46.41483617283443	20.0	20	20
46.51486814734484	20.0	20	20
46.614900121855264	20.0	20	20
46.714932096365686	20.0	20	20
46.8149640708761	20.0	20	20
46.91499604538652	20.0	20	20
47.01502801989694	20.0	20	20
47.11505999440736	20.0	20	20
47.215091968917775	20.0	20	20
47.3151239434282	20.0	20	20
47.41515591793862	20.0	20	20
47.515187892449035	20.0	20	20
47.61521986695946	20.0	20	20
47.71525184146987	20.0	20	20
47.815283815980294	20.0	20	20
47.91531579049071	20.0	20	20
48.01534776500113	20.0	20	20
48.11537973951155	20.0	20	20
48.21541171402197	20.0	20	20
48.31544368853239	20.0	20	20
48.415475663042805	20.0	20	20
48.51550763755323	20.0	20	20
48.61553961206364	20.0	20	20
48.715571586574065	20.0	20	20
48.81560356108448	20.0	20	20
48.9156355355949	20.0	20	20
49.015667510105324	20.0	20	20
49.11569948461574	20.0	20	20
49.21573145912616	20.0	20	20
49.315763433636576	20.0	20	20
49.415795408147	20.0	20	20
49.51582738265741	20.0	20	20
49.615859357167835	20.0	20	20
49.71589133167826	20.0	20	20
49.81592330618867	20.0	20	20
49.915955280699094	20.0	20	20
50.01598725520951	20.0	20	20
50.11601922971993	20.0	20	20
50.21605120423035	20.0	20	20
50.31608317874077	20.0	20	20
50.416115153251184	20.0	20	20
50.516147127761606	20.0	20	20
50.61617910227203	20.0	20	20
50.71621107678244	20.0	20	20
50.816243051292865	20.0	20	20
50.91627502580328	20.0	20	20
51.0163070003137	20.0	20	20
51.11633897482412	20.0	20	20
51.21637094933454	20.0	20	20
51.31640292384496	20.0	20	20
51.41643489835538	20.0	20	20
51.5164668728658	20.0	20	20
51.616498847376214	20.0	20	20
51.716530821886636	20.0	20	20
51.81656279639705	20.0	20	20
51.91659477090747	20.0	20	20
52.016626745417895	20.0	20	20
52.11665871992831	20.0	20	20
52.21669069443873	20.0	20	20
52.31672266894915	20.0	20	20
52.41675464345957	20.0	20	20
52.516786617969984	20.0	20	20
52.616818592480406	20.0	20	20
52.71685056699082	20.0	20	20
52.81688254150124	20.0	20	20
52.916914516011666	20.0	20	20
53.01694649052208	20.0	20	20
53.1169784650325	20.0	20	20
53.21701043954292	20.0	20	20
53.31704241405334	20.0	20	20
53.417074388563755	20.0	20	20
53.51710636307418	20.0	20	20
53.6171383375846	20.0	20	20
53.717170312095014	20.0	20	20
53.817202286605436	20.0	20	20
53.91723426111585	20.0	20	20
54.01726623562627	20.0	20	20
54.11729821013669	20.0	20	20
54.21733018464711	20.0	20	20
54.317362159157526	20.0	20	20
54.41739413366795	20.0	20	20
54.51742610817837	20.0	20	20
54.617458082688785	20.0	20	20
54.71749005719921	20.0	20	20
54.81752203170962	20.0	20	20
54.917554006220044	20.0	20	20
55.01758598073046	20.0	20	20
55.11761795524088	20.0	20	20
55.2176499297513	20.0	20	20
55.31768190426172	20.0	20	20
55.41771387877214	20.0	20	20
55.517745853282555	20.0	20	20
55.61777782779298	20.0	20	20
55.71780980230339	20.0	20	20
55.817841776813815	20.0	20	20
55.91787375132424	20.0	20	20
56.01790572583465	20.0	20	20
56.117937700345074	20.0	20	20
56.21796967485549	20.0	20	20
56.31800164936591	20.0	20	20
56.418033623876326	20.0	20	20
56.51806559838675	20.0	20	20
56.61809757289716	20.0	20	20
56.718129547407585	20.0	20	20
56.81816152191801	20.0	20	20
56.91819349642842	20.1	20	21
57.018225470938845	20.1	20	21
57.11825744544926	20.1	20	21
57.21828941995968	20.1	20	21
57.3183213944701	20.1	20	21
57.41835336898052	20.1	20	21
57.51838534349094	20.1	20	21
57.618417318001356	20.1	20	21
57.71844929251178	20.1	20	21
57.81848126702219	20.1	20	21
57.918513241532615	20.1	20	21
58.01854521604303	20.1	20	21
58.11857719055345	20.1	20	21
58.218609165063874	20.1	20	21
58.31864113957429	20.1	20	21
58.41867311408471	20.1	20	21
58.51870508859513	20.1	20	21
58.61873706310555	20.1	20	21
58.718769037615964	20.1	20	21
58.818801012126386	20.1	20	21
58.9188329866368	20.1	20	21
59.01886496114722	20.1	20	21
59.118896935657645	20.1	20	21
59.21892891016806	20.1	20	21
59.31896088467848	20.1	20	21
59.4189928591889	20.1	20	21
59.51902483369932	20.1	20	21
59.619056808209734	20.1	20	21
59.719088782720156	20.1	20	21
59.81912075723058	20.1	20	21
59.91915273174099	20.1	20	21
60.019184706251416	20.1	20	21
60.11921668076183	20.1	20	21
60.21924865527225	20.1	20	21
60.31928062978267	20.1	20	21
60.41931260429309	20.1	20	21
60.519344578803505	20.1	20	21
60.61937655331393	20.1	20	21
60.71940852782435	20.1	20	21
60.819440502334764	20.1	20	21
60.919472476845186	20.1	20	21
61.0195044513556	20.1	20	21
61.11953642586602	20.1	20	21
61.21956840037644	20.1	20	21
61.31960037488686	20.1	20	21
61.41963234939728	20.1	20	21
61.5196643239077	20.1	20	21
61.61969629841812	20.1	20	21
61.719728272928535	20.1	20	21
61.81976024743896	20.1	20	21
61.91979222194937	20.1	20	21
62.019824196459794	20.1	20	21
62.119856170970216	20.1	20	21
62.21988814548063	20.1	20	21
62.31992011999105	20.1	20	21
62.41995209450147	20.1	20	21
62.51998406901189	20.1	20	21
62.620016043522305	20.1	20	21
62.72004801803273	20.1	20	21
62.82007999254314	20.1	20	21
62.920111967053565	20.1	20	21
63.02014394156399	20.2	20	21
63.1201759160744	20.2	20	21
63.220207890584824	20.2	20	21
63.32023986509524	20.2	20	21
63.42027183960566	20.2	20	21
63.520303814116076	20.2	20	21
63.6203357886265	20.2	20	21
63.72036776313692	20.2	20	21
63.820399737647335	20.2	20	21
63.92043171215776	20.2	20	21
64.02046368666818	20.2	20	21
64.1204956611786	20.2	20	21
64.22052763568901	20.2	20	21
64.32055961019942	20.2	20	21
64.42059158470985	20.2	20	21
64.52062355922027	20.2	20	21
64.62065553373068	20.2	20	21
64.72068750824111	20.2	20	21
64.82071948275153	20.2	20	21
64.92075145726194	20.2	20	21
65.02078343177236	20.2	20	21
65.12081540628279	20.2	20	21
65.2208473807932	20.2	20	21
65.32087935530362	20.2	20	21
65.42091132981405	20.2	20	21
65.52094330432446	20.2	20	21
65.62097527883488	20.2	20	21
65.72100725334529	20.2	20	21
65.82103922785572	20.2	20	21
65.92107120236614	20.2	20	21
66.02110317687655	20.2	20	21
66.12113515138698	20.2	20	21
66.2211671258974	20.2	20	21
66.32119910040781	20.2	20	21
66.42123107491823	20.2	20	21
66.52126304942865	20.2	20	21
66.62129502393907	20.2	20	21
66.72132699844948	20.2	20	21
66.82135897295991	20.2	20	21
66.92139094747033	20.2	20	21
67.02142292198074	20.2	20	21
67.12145489649116	20.2	20	21
67.22148687100159	20.2	20	21
67.321518845512	20.2	20	21
67.42155082002242	20.2	20	21
67.52158279453285	20.2	20	21
67.62161476904326	20.2	20	21
67.72164674355368	20.2	20	21
67.82167871806409	20.2	20	21
67.92171069257452	20.2	20	21
68.02174266708494	20.2	20	21
68.12177464159535	20.2	20	21
68.22180661610577	20.2	20	21
68.3218385906162	20.2	20	21
68.42187056512661	20.2	20	21
68.52190253963703	20.2	20	21
68.62193451414745	20.2	20	21
68.72196648865787	20.2	20	21
68.82199846316828	20.2	20	21
68.9220304376787	20.2	20	21
69.02206241218913	20.2	20	21
69.12209438669954	20.2	20	21
69.22212636120996	20.2	20	21
69.32215833572039	20.2	20	21
69.4221903102308	20.2	20	21
69.52222228474122	20.2	20	21
69.62225425925163	20.2	20	21
69.72228623376206	20.2	20	21
69.82231820827248	20.2	20	21
69.92235018278289	20.2	20	21
70.02238215729332	20.2	20	21
70.12241413180374	20.2	20	21
70.22244610631415	20.2	20	21
70.32247808082457	20.2	20	21
70.422510055335	20.2	20	21
70.52254202984541	20.2	20	21
70.62257400435583	20.2	20	21
70.72260597886626	20.2	20	21
70.82263795337667	20.2	20	21
70.92266992788709	20.2	20	21
71.0227019023975	20.2	20	21
71.12273387690793	20.2	20	21
71.22276585141834	20.2	20	21
71.32279782592876	20.2	20	21
71.42282980043919	20.2	20	21
71.5228617749496	20.3	20	22
71.62289374946002	20.3	20	22
71.72292572397043	20.3	20	22
71.82295769848086	20.3	20	22
71.92298967299128	20.3	20	22
72.0230216475017	20.3	20	22
72.12305362201211	20.3	20	22
72.22308559652254	20.3	20	22
72.32311757103295	20.3	20	22
72.42314954554337	20.3	20	22
72.5231815200538	20.3	20	22
72.62321349456421	20.3	20	22
72.72324546907463	20.3	20	22
72.82327744358504	20.3	20	22
72.92330941809547	20.3	20	22
73.02334139260589	20.3	20	22
73.1233733671163	20.3	20	22
73.22340534162673	20.3	20	22
73.32343731613715	20.3	20	22
73.42346929064756	20.3	20	22
73.52350126515798	20.3	20	22
73.6235332396684	20.3	20	22
73.72356521417882	20.3	20	22
73.82359718868923	20.3	20	22
73.92362916319966	20.3	20	22
74.02366113771008	20.3	20	22
74.1236931122205	20.3	20	22
74.22372508673091	20.3	20	22
74.32375706124134	20.3	20	22
74.42378903575175	20.3	20	22
74.52382101026217	20.3	20	22
74.6238529847726	20.3	20	22
74.72388495928301	20.3	20	22
74.82391693379343	20.3	20	22
74.92394890830384	20.3	20	22
75.02398088281427	20.3	20	22
75.12401285732469	20.3	20	22
75.2240448318351	20.3	20	22
75.32407680634553	20.3	20	22
75.42410878085595	20.3	20	22
75.52414075536636	20.3	20	22
75.62417272987678	20.3	20	22
75.7242047043872	20.4	20	22
75.82423667889762	20.4	20	22
75.92426865340803	20.4	20	22
76.02430062791845	20.4	20	22
76.12433260242888	20.4	20	22
76.2243645769393	20.4	20	22
76.32439655144971	20.4	20	22
76.42442852596014	20.4	20	22
76.52446050047055	20.4	20	22
76.62449247498097	20.4	20	22
76.72452444949138	20.4	20	22
76.82455642400181	20.4	20	22
76.92458839851223	20.4	20	22
77.02462037302264	20.4	20	22
77.12465234753307	20.4	20	22
77.22468432204349	20.4	20	22
77.3247162965539	20.4	20	22
77.42474827106432	20.4	20	22
77.52478024557475	20.4	20	22
77.62481222008516	20.4	20	22
77.72484419459558	20.4	20	22
77.824876169106	20.4	20	22
77.92490814361642	20.4	20	22
78.02494011812684	20.4	20	22
78.12497209263725	20.4	20	22
78.22500406714768	20.4	20	22
78.3250360416581	20.4	20	22
78.42506801616851	20.4	20	22
78.52509999067894	20.4	20	22
78.62513196518935	20.5	20	22
78.72516393969977	20.5	20	22
78.82519591421018	20.5	20	22
78.92522788872061	20.5	20	22
79.02525986323103	20.5	20	22
79.12529183774144	20.5	20	22
79.22532381225187	20.5	20	22
79.32535578676229	20.5	20	22
79.4253877612727	20.5	20	22
79.52541973578312	20.5	20	22
79.62545171029355	20.5	20	22
79.72548368480396	20.5	20	22
79.82551565931438	20.5	20	22
79.92554763382479	20.5	20	22
80.02557960833522	20.5	20	22
80.12561158284564	20.5	20	22
80.22564355735605	20.5	20	22
80.32567553186648	20.5	20	22
80.4257075063769	20.5	20	22
80.52573948088731	20.5	20	22
80.62577145539773	20.5	20	22
80.72580342990815	20.5	20	22
80.82583540441857	20.5	20	22
80.92586737892898	20.5	20	22
81.02589935343941	20.5	20	22
81.12593132794983	20.6	20	23
81.22596330246024	20.6	20	23
81.32599527697066	20.6	20	23
81.42602725148109	20.6	20	23
81.5260592259915	20.6	20	23
81.62609120050192	20.6	20	23
81.72612317501235	20.6	20	23
81.82615514952276	20.6	20	23
81.92618712403318	20.6	20	23
82.02621909854359	20.6	20	23
82.12625107305402	20.6	20	23
82.22628304756444	20.6	20	23
82.32631502207485	20.6	20	23
82.42634699658528	20.6	20	23
82.5263789710957	20.6	20	23
82.62641094560611	20.6	20	23
82.72644292011653	20.6	20	23
82.82647489462695	20.6	20	23
82.92650686913737	20.6	20	23
83.02653884364778	20.6	20	23
83.12657081815821	20.6	20	23
83.22660279266863	20.6	20	23
83.32663476717904	20.6	20	23
83.42666674168946	20.6	20	23
83.52669871619989	20.6	20	23
83.6267306907103	20.6	20	23
83.72676266522072	20.6	20	23
83.82679463973115	20.6	20	23
83.92682661424156	20.6	20	23
84.02685858875198	20.6	20	23
84.12689056326239	20.6	20	23
84.22692253777282	20.6	20	23
84.32695451228324	20.6	20	23
84.42698648679365	20.6	20	23
84.52701846130407	20.6	20	23
84.6270504358145	20.6	20	23
84.72708241032491	20.6	20	23
84.82711438483533	20.6	20	23
84.92714635934576	20.6	20	23
85.02717833385617	20.6	20	23
85.12721030836659	20.6	20	23
85.227242282877	20.6	20	23
85.32727425738743	20.6	20	23
85.42730623189784	20.6	20	23
85.52733820640826	20.6	20	23
85.62737018091869	20.6	20	23
85.7274021554291	20.6	20	23
85.82743412993952	20.6	20	23
85.92746610444993	20.6	20	23
86.02749807896036	20.6	20	23
86.12753005347078	20.6	20	23
86.2275620279812	20.6	20	23
86.32759400249162	20.6	20	23
86.42762597700204	20.6	20	23
86.52765795151245	20.6	20	23
86.62768992602287	20.6	20	23
86.7277219005333	20.6	20	23
86.82775387504371	20.6	20	23
86.92778584955413	20.6	20	23
87.02781782406456	20.6	20	23
87.12784979857497	20.6	20	23
87.22788177308539	20.8	20	23
87.3279137475958	20.8	20	23
87.42794572210623	20.8	20	23
87.52797769661665	20.8	20	23
87.62800967112706	20.8	20	23
87.72804164563749	20.8	20	23
87.8280736201479	20.8	20	23
87.92810559465832	20.8	20	23
88.02813756916873	20.8	20	23
88.12816954367916	20.8	20	23
88.22820151818958	20.8	20	23
88.3282334927	20.8	20	23
88.42826546721041	20.8	20	23
88.52829744172084	20.8	20	23
88.62832941623125	20.8	20	23
88.72836139074167	20.8	20	23
88.8283933652521	20.8	20	23
88.92842533976251	20.8	20	23
89.02845731427293	20.8	20	23
89.12848928878334	20.8	20	23
89.22852126329377	20.8	20	23
89.32855323780419	20.8	20	23
89.4285852123146	20.8	20	23
89.52861718682503	20.8	20	23
89.62864916133545	20.8	20	23
89.72868113584586	20.8	20	23
89.82871311035628	20.8	20	23
89.9287450848667	20.8	20	23
90.02877705937712	20.8	20	23
90.12880903388753	20.8	20	23
90.22884100839796	20.8	20	23
90.32887298290838	20.8	20	23
90.4289049574188	20.8	20	23
90.52893693192921	20.8	20	23
90.62896890643964	20.8	20	23
90.72900088095005	20.8	20	23
90.82903285546047	20.8	20	23
90.9290648299709	20.8	20	23
91.02909680448131	20.8	20	23
91.12912877899173	20.8	20	23
91.22916075350214	20.8	20	23
91.32919272801257	20.8	20	23
91.42922470252299	20.8	20	23
91.5292566770334	20.8	20	23
91.62928865154383	20.8	20	23
91.72932062605425	20.8	20	23
91.82935260056466	20.8	20	23
91.92938457507508	20.8	20	23
92.0294165495855	20.8	20	23
92.12944852409592	20.8	20	23
92.22948049860634	20.8	20	23
92.32951247311675	20.8	20	23
92.42954444762718	20.8	20	23
92.5295764221376	20.8	20	23
92.62960839664801	20.8	20	23
92.72964037115844	21.0	20	24
92.82967234566885	21.0	20	24
92.92970432017927	21.0	20	24
93.02973629468968	21.0	20	24
93.12976826920011	21.0	20	24
93.22980024371053	21.0	20	24
93.32983221822094	21.0	20	24
93.42986419273137	21.0	20	24
93.52989616724179	21.0	20	24
93.6299281417522	21.0	20	24
93.72996011626262	21.0	20	24
93.82999209077305	21.0	20	24
93.93002406528346	21.0	20	24
94.03005603979388	21.0	20	24
94.1300880143043	21.1	20	24
94.23011998881472	21.1	20	24
94.33015196332514	21.1	20	24
94.43018393783555	21.1	20	24
94.53021591234598	21.1	20	24
94.6302478868564	21.2	20	24
94.73027986136681	21.2	20	24
94.83031183587724	21.2	20	24
94.93034381038765	21.2	20	24
95.03037578489807	21.2	20	24
95.13040775940848	21.2	20	24
95.23043973391891	21.2	20	24
95.33047170842933	21.2	20	24
95.43050368293974	21.2	20	24
95.53053565745017	21.2	20	24
95.63056763196059	21.2	20	24
95.730599606471	21.2	20	24
95.83063158098142	21.2	20	24
95.93066355549185	21.4	20	24
96.03069553000226	21.4	20	24
96.13072750451268	21.4	20	24
96.2307594790231	21.4	20	24
96.33079145353352	21.4	20	24
96.43082342804394	21.4	20	24
96.53085540255435	21.4	20	24
96.63088737706478	21.4	20	24
96.7309193515752	21.4	20	24
96.83095132608561	21.4	20	24
96.93098330059603	21.4	20	24
97.03101527510645	21.4	20	24
97.13104724961687	21.4	20	24
97.23107922412728	21.4	20	24
97.33111119863771	21.4	20	24
97.43114317314813	21.4	20	24
97.53117514765854	21.4	20	24
97.63120712216896	21.4	20	24
97.73123909667939	21.4	20	24
97.8312710711898	21.4	20	24
97.93130304570022	21.4	20	24
98.03133502021065	21.4	20	24
98.13136699472106	21.4	20	24
98.23139896923148	21.4	20	24
98.33143094374189	21.4	20	24
98.43146291825232	21.4	20	24
98.53149489276274	21.4	20	24
98.63152686727315	21.4	20	24
98.73155884178358	21.4	20	24
98.831590816294	21.4	20	24
98.93162279080441	21.4	20	24
99.03165476531483	21.4	20	24
99.13168673982526	21.4	20	24
99.23171871433567	21.4	20	24
99.33175068884609	21.4	20	24
99.43178266335651	21.4	20	24
99.53181463786693	21.4	20	24
99.63184661237734	21.4	20	24
99.73187858688776	21.4	20	24
99.83191056139819	21.4	20	24
99.9319425359086	21.4	20	24
100.03197451041902	21.4	20	24
100.13200648492945	21.4	20	24
100.23203845943986	21.4	20	24
100.33207043395028	21.4	20	24
100.4321024084607	21.4	20	24
100.53213438297112	21.5	20	24
100.63216635748154	21.5	20	24
100.73219833199195	21.5	20	24
100.83223030650237	21.5	20	24
100.9322622810128	21.5	20	24
101.03229425552321	21.5	20	24
101.13232623003363	21.5	20	24
101.23235820454406	21.5	20	24
101.33239017905447	21.5	20	24
101.43242215356489	21.5	20	24
101.5324541280753	21.5	20	24
101.63248610258573	21.5	20	24
101.73251807709615	21.5	20	24
101.83255005160656	21.5	20	24
101.93258202611699	21.5	20	24
102.0326140006274	21.5	20	24
102.13264597513782	21.6	20	24
102.23267794964823	21.6	20	24
102.33270992415866	21.6	20	24
102.43274189866908	21.6	20	24
102.5327738731795	21.6	20	24
102.63280584768992	21.6	20	24
102.73283782220034	21.6	20	24
102.83286979671075	21.6	20	24
102.93290177122117	21.7	20	24
103.0329337457316	21.7	20	24
103.13296572024201	21.7	20	24
103.23299769475243	21.7	20	24
103.33302966926286	21.7	20	24
103.43306164377327	21.7	20	24
103.53309361828369	21.7	20	24
103.6331255927941	21.7	20	24
103.73315756730453	21.7	20	24
103.83318954181495	21.7	20	24
103.93322151632536	21.7	20	24
104.03325349083579	21.7	20	24
104.1332854653462	21.7	20	24
104.23331743985662	21.7	20	24
104.33334941436704	21.7	20	24
104.43338138887746	21.7	20	24
104.53341336338788	21.7	20	24
104.6334453378983	21.8	20	24
104.73347731240871	21.8	20	24
104.83350928691914	21.8	20	24
104.93354126142955	21.8	20	24
105.03357323593997	21.8	20	24
105.1336052104504	21.8	20	24
105.23363718496081	21.8	20	24
105.33366915947123	21.8	20	24
105.43370113398164	21.8	20	24
105.53373310849207	21.8	20	24
105.63376508300249	21.8	20	24
105.7337970575129	21.8	20	24
105.83382903202333	21.8	20	24
105.93386100653375	21.8	20	24
106.03389298104416	21.9	20	24
106.13392495555458	21.9	20	24
106.233956930065	21.9	20	24
106.33398890457542	21.9	20	24
106.43402087908584	21.9	20	24
106.53405285359626	21.9	20	24
106.63408482810668	21.9	20	24
106.7341168026171	21.9	20	24
106.83414877712751	21.9	20	24
106.93418075163794	21.9	20	24
107.03421272614835	21.9	20	24
107.13424470065877	21.9	20	24
107.2342766751692	21.9	20	24
107.33430864967961	21.9	20	24
107.43434062419003	21.9	20	24
107.53437259870044	21.9	20	24
107.63440457321087	21.9	20	24
107.73443654772129	21.9	20	24
107.8344685222317	22.0	20	24
107.93450049674213	22.0	20	24
108.03453247125255	22.0	20	24
108.13456444576296	22.1	20	24
108.23459642027338	22.1	20	24
108.3346283947838	22.1	20	24
108.43466036929422	22.1	20	24
108.53469234380464	22.1	20	24
108.63472431831505	22.1	20	24
108.73475629282548	22.1	20	24
108.8347882673359	22.1	20	24
108.93482024184631	22.1	20	24
109.03485221635674	22.1	20	24
109.13488419086715	22.1	20	24
109.23491616537757	22.1	20	24
109.33494813988798	22.1	20	24
109.43498011439841	22.1	20	24
109.53501208890883	22.1	20	24
109.63504406341924	22.1	20	24
109.73507603792967	22.1	20	24
109.83510801244009	22.1	20	24
109.9351399869505	22.1	20	24
110.03517196146092	22.1	20	24
110.13520393597135	22.1	20	24
110.23523591048176	22.1	20	24
110.33526788499218	22.1	20	24
110.4352998595026	22.1	20	24
110.53533183401302	22.1	20	24
110.63536380852344	22.1	20	24
110.73539578303385	22.1	20	24
110.83542775754428	22.1	20	24
110.9354597320547	22.1	20	24
111.03549170656511	22.1	20	24
111.13552368107554	22.2	20	25
111.23555565558596	22.2	20	25
111.33558763009637	22.2	20	25
111.43561960460679	22.2	20	25
111.53565157911721	22.2	20	25
111.63568355362763	22.2	20	25
111.73571552813804	22.2	20	25
111.83574750264847	22.2	20	25
111.93577947715889	22.2	20	25
112.0358114516693	22.2	20	25
112.13584342617972	22.2	20	25
112.23587540069015	22.2	20	25
112.33590737520056	22.2	20	25
112.43593934971098	22.2	20	25
112.5359713242214	22.2	20	25
112.63600329873182	22.2	20	25
112.73603527324224	22.2	20	25
112.83606724775265	22.2	20	25
112.93609922226308	22.2	20	25
113.0361311967735	22.2	20	25
113.13616317128391	22.2	20	25
113.23619514579433	22.2	20	25
113.33622712030476	22.2	20	25
113.43625909481517	22.2	20	25
113.53629106932559	22.2	20	25
113.63632304383601	22.2	20	25
113.73635501834643	22.2	20	25
113.83638699285684	22.2	20	25
113.93641896736726	22.2	20	25
114.03645094187769	22.2	20	25
114.1364829163881	22.2	20	25
114.23651489089852	22.2	20	25
114.33654686540895	22.2	20	25
114.43657883991936	22.2	20	25
114.53661081442978	22.2	20	25
114.6366427889402	22.2	20	25
114.73667476345062	22.2	20	25
114.83670673796104	22.2	20	25
114.93673871247145	22.2	20	25
115.03677068698188	22.2	20	25
115.1368026614923	22.2	20	25
115.23683463600271	22.2	20	25
115.33686661051313	22.2	20	25
115.43689858502356	22.2	20	25
115.53693055953397	22.2	20	25
115.63696253404439	22.2	20	25
115.73699450855482	22.2	20	25
115.83702648306523	22.2	20	25
115.93705845757565	22.2	20	25
116.03709043208606	22.2	20	25
116.13712240659649	22.2	20	25
116.2371543811069	22.2	20	25
116.33718635561732	22.2	20	25
116.43721833012775	22.2	20	25
116.53725030463816	22.2	20	25
116.63728227914858	22.2	20	25
116.737314253659	22.2	20	25
116.83734622816942	22.2	20	25
116.93737820267984	22.2	20	25
117.03741017719025	22.2	20	25
117.13744215170067	22.2	20	25
117.2374741262111	22.2	20	25
117.33750610072151	22.2	20	25
117.43753807523193	22.2	20	25
117.53757004974236	22.2	20	25
117.63760202425277	22.2	20	25
117.73763399876319	22.2	20	25
117.8376659732736	22.2	20	25
117.93769794778403	22.2	20	25
118.03772992229445	22.2	20	25
118.13776189680486	22.2	20	25
118.23779387131529	22.2	20	25
118.3378258458257	22.3	20	25
118.43785782033612	22.3	20	25
118.53788979484654	22.4	20	25
118.63792176935696	22.4	20	25
118.73795374386738	22.4	20	25
118.8379857183778	22.4	20	25
118.93801769288822	22.4	20	25
119.03804966739864	22.4	20	25
119.13808164190905	22.4	20	25
119.23811361641947	22.4	20	25
119.3381455909299	22.4	20	25
119.43817756544031	22.4	20	25
119.53820953995073	22.4	20	25
119.63824151446116	22.4	20	25
119.73827348897157	22.4	20	25
119.83830546348199	22.4	20	25
119.9383374379924	22.4	20	25
120.03836941250283	22.5	20	25
120.13840138701325	22.5	20	25
120.23843336152366	22.5	20	25
120.33846533603409	22.5	20	25
120.4384973105445	22.5	20	25
120.53852928505492	22.5	20	25
120.63856125956534	22.5	20	25
120.73859323407576	22.5	20	25
120.83862520858618	22.5	20	25
120.9386571830966	22.5	20	25
121.03868915760701	22.5	20	25
121.13872113211744	22.5	20	25
121.23875310662785	22.5	20	25
121.33878508113827	22.5	20	25
121.4388170556487	22.6	20	25
121.53884903015911	22.6	20	25
121.63888100466953	22.6	20	25
121.73891297917994	22.6	20	25
121.83894495369037	22.6	20	25
121.93897692820079	22.6	20	25
122.0390089027112	22.6	20	25
122.13904087722163	22.6	20	25
122.23907285173205	22.6	20	25
122.33910482624246	22.6	20	25
122.43913680075288	22.7	20	25
122.5391687752633	22.7	20	25
122.63920074977372	22.7	20	25
122.73923272428414	22.7	20	25
122.83926469879457	22.7	20	25
122.93929667330498	22.7	20	25
123.0393286478154	22.7	20	25
123.13936062232581	22.7	20	25
123.23939259683624	22.7	20	25
123.33942457134665	22.8	20	25
123.43945654585707	22.8	20	25
123.5394885203675	22.8	20	25
123.63952049487791	22.9	20	25
123.73955246938833	22.9	20	25
123.83958444389874	22.9	20	25
123.93961641840917	22.9	20	25
124.03964839291959	22.9	20	25
124.13968036743	22.9	20	25
124.23971234194043	22.9	20	25
124.33974431645085	22.9	20	25
124.43977629096126	22.9	20	25
124.53980826547168	22.9	20	25
124.6398402399821	22.9	20	25
124.73987221449252	22.9	20	25
124.83990418900294	22.9	20	25
124.93993616351337	22.9	20	25
125.03996813802378	23.0	20	25
125.1400001125342	23.0	20	25
125.24003208704461	23.0	20	25
125.34006406155504	23.0	20	25
125.44009603606546	23.0	20	25
125.54012801057587	23.0	20	25
125.64015998508629	23.0	20	25
125.74019195959671	23.0	20	25
125.84022393410713	23.0	20	25
125.94025590861754	23.0	20	25
126.04028788312797	23.1	20	25
126.14031985763839	23.1	20	25
126.2403518321488	23.1	20	25
126.34038380665922	23.1	20	25
126.44041578116965	23.1	20	25
126.54044775568006	23.1	20	25
126.64047973019048	23.1	20	25
126.7405117047009	23.1	20	25
126.84054367921132	23.1	20	25
126.94057565372174	23.1	20	25
127.04060762823215	23.1	20	25
127.14063960274258	23.1	20	25
127.240671577253	23.1	20	25
127.34070355176341	23.1	20	25
127.44073552627384	23.1	20	25
127.54076750078426	23.1	20	25
127.64079947529467	23.1	20	25
127.74083144980509	23.1	20	25
127.84086342431551	23.1	20	25
127.94089539882593	23.1	20	25
128.04092737333636	23.1	20	25
128.14095934784677	23.1	20	25
128.2409913223572	23.1	20	25
128.3410232968676	23.1	20	25
128.44105527137802	23.1	20	25
128.54108724588843	23.2	21	25
128.64111922039885	23.2	21	25
128.7411511949093	23.2	21	25
128.8411831694197	23.2	21	25
128.94121514393012	23.2	21	25
129.04124711844054	23.2	21	25
129.14127909295095	23.2	21	25
129.24131106746137	23.2	21	25
129.34134304197178	23.2	21	25
129.44137501648223	23.2	21	25
129.54140699099264	23.2	21	25
129.64143896550306	23.2	21	25
129.74147094001347	23.2	21	25
129.8415029145239	23.2	21	25
129.9415348890343	23.2	21	25
130.04156686354472	23.2	21	25
130.14159883805516	23.2	21	25
130.24163081256557	23.2	21	25
130.341662787076	23.2	21	25
130.4416947615864	23.2	21	25
130.54172673609682	23.2	21	25
130.64175871060723	23.2	21	25
130.74179068511765	23.2	21	25
130.8418226596281	23.2	21	25
130.9418546341385	23.2	21	25
131.04188660864892	23.2	21	25
131.14191858315934	23.2	21	25
131.24195055766975	23.2	21	25
131.34198253218017	23.2	21	25
131.44201450669058	23.2	21	25
131.54204648120103	23.2	21	25
131.64207845571144	23.2	21	25
131.74211043022186	23.2	21	25
131.84214240473227	23.2	21	25
131.9421743792427	23.2	21	25
132.0422063537531	23.3	21	25
132.14223832826352	23.3	21	25
132.24227030277396	23.3	21	25
132.34230227728438	23.4	21	25
132.4423342517948	23.4	21	25
132.5423662263052	23.4	21	25
132.64239820081562	23.4	21	25
132.74243017532604	23.4	21	25
132.84246214983645	23.4	21	25
132.9424941243469	23.4	21	25
133.0425260988573	23.4	21	25
133.14255807336772	23.4	21	25
133.24259004787814	23.4	21	25
133.34262202238855	23.4	21	25
133.44265399689897	23.4	21	25
133.54268597140938	23.4	21	25
133.64271794591983	23.4	21	25
133.74274992043024	23.4	21	25
133.84278189494066	23.4	21	25
133.94281386945107	23.4	21	25
134.0428458439615	23.4	21	25
134.1428778184719	23.4	21	25
134.24290979298232	23.4	21	25
134.34294176749276	23.4	21	25
134.44297374200318	23.4	21	25
134.5430057165136	23.4	21	25
134.643037691024	23.5	21	25
134.74306966553442	23.5	21	25
134.84310164004484	23.5	21	25
134.94313361455525	23.5	21	25
135.0431655890657	23.5	21	25
135.1431975635761	23.5	21	25
135.24322953808652	23.5	21	25
135.34326151259694	23.5	21	25
135.44329348710735	23.5	21	25
135.54332546161777	23.5	21	25
135.64335743612818	23.5	21	25
135.7433894106386	23.5	21	25
135.84342138514904	23.5	21	25
135.94345335965946	23.5	21	25
136.04348533416987	23.5	21	25
136.1435173086803	23.5	21	25
136.2435492831907	23.5	21	25
136.34358125770112	23.5	21	25
136.44361323221153	23.5	21	25
136.54364520672198	23.5	21	25
136.6436771812324	23.5	21	25
136.7437091557428	23.6	21	25
136.84374113025322	23.6	21	25
136.94377310476364	23.6	21	25
137.04380507927405	23.6	21	25
137.14383705378447	23.6	21	25
137.2438690282949	23.6	21	25
137.34390100280532	23.6	21	25
137.44393297731574	23.6	21	25
137.54396495182615	23.6	21	25
137.64399692633657	23.7	22	25
137.74402890084698	23.8	22	25
137.8440608753574	23.8	22	25
137.94409284986784	23.8	22	25
138.04412482437826	23.8	22	25
138.14415679888867	23.8	22	25
138.2441887733991	23.8	22	25
138.3442207479095	23.8	22	25
138.44425272241992	23.8	22	25
138.54428469693033	23.8	22	25
138.64431667144078	23.8	22	25
138.7443486459512	23.8	22	25
138.8443806204616	23.8	22	25
138.94441259497202	23.8	22	25
139.04444456948244	23.8	22	25
139.14447654399285	23.8	22	25
139.24450851850327	23.8	22	25
139.3445404930137	23.9	22	25
139.44457246752413	23.9	22	25
139.54460444203454	23.9	22	25
139.64463641654496	23.9	22	25
139.74466839105537	23.9	22	25
139.84470036556579	23.9	22	25
139.9447323400762	23.9	22	25
140.04476431458664	23.9	22	25
140.14479628909706	23.9	22	25
140.24482826360747	23.9	22	25
140.3448602381179	23.9	22	25
140.4448922126283	23.9	22	25
140.54492418713872	23.9	22	25
140.64495616164913	24.0	22	25
140.74498813615958	24.0	22	25
140.84502011067	24.2	22	26
140.9450520851804	24.2	22	26
141.04508405969082	24.2	22	26
141.14511603420124	24.2	22	26
141.24514800871165	24.2	22	26
141.34517998322207	24.2	22	26
141.4452119577325	24.2	22	26
141.54524393224293	24.2	22	26
141.64527590675334	24.3	22	26
141.74530788126376	24.3	22	26
141.84533985577417	24.3	22	26
141.94537183028459	24.3	22	26
142.045403804795	24.3	22	26
142.14543577930544	24.3	22	26
142.24546775381586	24.3	22	26
142.34549972832627	24.3	22	26
142.4455317028367	24.3	22	26
142.5455636773471	24.3	22	26
142.64559565185752	24.3	22	26
142.74562762636793	24.3	22	26
142.84565960087838	24.3	22	26
142.9456915753888	24.3	22	26
143.0457235498992	24.3	22	26
143.14575552440962	24.3	22	26
143.24578749892004	24.3	22	26
143.34581947343045	24.3	22	26
143.44585144794087	24.3	22	26
143.54588342245128	24.3	22	26
143.64591539696173	24.3	22	26
143.74594737147214	24.4	22	27
143.84597934598256	24.5	22	27
143.94601132049297	24.5	22	27
144.0460432950034	24.5	22	27
144.1460752695138	24.5	22	27
144.24610724402422	24.5	22	27
144.34613921853466	24.5	22	27
144.44617119304507	24.5	22	27
144.5462031675555	24.5	22	27
144.6462351420659	24.5	22	27
144.74626711657632	24.5	22	27
144.84629909108673	24.5	22	27
144.94633106559715	24.5	22	27
145.0463630401076	24.5	22	27
145.146395014618	24.5	22	27
145.24642698912842	24.5	22	27
145.34645896363884	24.5	22	27
145.44649093814925	24.5	22	27
145.54652291265967	24.7	22	27
145.64655488717008	24.7	22	27
145.74658686168053	24.7	22	27
145.84661883619094	24.7	22	27
145.94665081070136	24.7	22	27
146.04668278521177	24.7	22	27
146.1467147597222	24.7	22	27
146.2467467342326	24.7	22	27
146.34677870874302	24.7	22	27
146.44681068325346	24.7	22	27
146.54684265776388	24.7	22	27
146.6468746322743	24.7	22	27
146.7469066067847	24.7	22	27
146.84693858129512	24.7	22	27
146.94697055580554	24.7	22	27
147.04700253031595	24.7	22	27
147.1470345048264	24.7	22	27
147.2470664793368	24.7	22	27
147.34709845384722	24.7	22	27
147.44713042835764	24.7	22	27
147.54716240286805	24.7	22	27
147.64719437737847	24.7	22	27
147.74722635188888	24.7	22	27
147.84725832639933	24.8	23	27
147.94729030090974	24.8	23	27
148.04732227542016	24.8	23	27
148.14735424993057	24.8	23	27
148.247386224441	24.8	23	27
148.3474181989514	24.8	23	27
148.44745017346182	24.8	23	27
148.54748214797226	24.8	23	27
148.64751412248268	24.8	23	27
148.7475460969931	24.8	23	27
148.8475780715035	24.8	23	27
148.94761004601392	24.8	23	27
149.04764202052434	24.8	23	27
149.14767399503475	24.8	23	27
149.2477059695452	24.8	23	27
149.3477379440556	24.8	23	27
149.44776991856602	24.8	23	27
149.54780189307644	24.8	23	27
149.64783386758685	24.8	23	27
149.74786584209727	24.8	23	27
149.84789781660768	24.8	23	27
149.94792979111813	24.8	23	27
150.04796176562854	24.8	23	27
150.14799374013896	24.8	23	27
150.24802571464937	24.8	23	27
150.3480576891598	24.8	23	27
150.4480896636702	24.8	23	27
150.54812163818062	24.8	23	27
150.64815361269106	24.8	23	27
150.74818558720148	24.8	23	27
150.8482175617119	24.9	23	27
150.9482495362223	24.9	23	27
151.04828151073272	24.9	23	27
151.14831348524314	24.9	23	27
151.24834545975355	24.9	23	27
151.348377434264	24.9	23	27
151.4484094087744	24.9	23	27
151.54844138328482	24.9	23	27
151.64847335779524	24.9	23	27
151.74850533230565	24.9	23	27
151.84853730681607	24.9	23	27
151.94856928132648	24.9	23	27
152.0486012558369	24.9	23	27
152.14863323034734	24.9	23	27
152.24866520485776	24.9	23	27
152.34869717936817	24.9	23	27
152.4487291538786	24.9	23	27
152.548761128389	24.9	23	27
152.64879310289942	24.9	23	27
152.74882507740983	24.9	23	27
152.84885705192028	24.9	23	27
152.9488890264307	24.9	23	27
153.0489210009411	24.9	23	27
153.14895297545152	24.9	23	27
153.24898494996194	24.9	23	27
153.34901692447235	24.9	23	27
153.44904889898277	24.9	23	27
153.5490808734932	24.9	23	27
153.64911284800363	24.9	23	27
153.74914482251404	24.9	23	27
153.84917679702446	24.9	23	27
153.94920877153487	24.9	23	27
154.04924074604529	24.9	23	27
154.1492727205557	24.9	23	27
154.24930469506614	24.9	23	27
154.34933666957656	24.9	23	27
154.44936864408697	24.9	23	27
154.5494006185974	24.9	23	27
154.6494325931078	24.9	23	27
154.74946456761822	25.0	23	27
154.84949654212863	25.1	23	27
154.94952851663908	25.1	23	27
155.0495604911495	25.1	23	27
155.1495924656599	25.2	24	27
155.24962444017032	25.3	24	27
155.34965641468074	25.3	24	27
155.44968838919115	25.3	24	27
155.54972036370157	25.3	24	27
155.649752338212	25.4	24	27
155.74978431272243	25.4	24	27
155.84981628723284	25.4	24	27
155.94984826174326	25.4	24	27
156.04988023625367	25.5	24	27
156.14991221076409	25.5	24	27
156.2499441852745	25.6	24	28
156.34997615978494	25.6	24	28
156.45000813429536	25.6	24	28
156.55004010880577	25.6	24	28
156.6500720833162	25.6	24	28
156.7501040578266	25.6	24	28
156.85013603233702	25.7	24	28
156.95016800684743	25.7	24	28
157.05019998135788	25.7	24	28
157.1502319558683	25.7	24	28
157.2502639303787	25.7	24	28
157.35029590488912	25.7	24	28
157.45032787939954	25.7	24	28
157.55035985390995	25.7	24	28
157.65039182842037	25.7	24	28
157.7504238029308	25.7	24	28
157.85045577744123	25.7	24	28
157.95048775195164	25.7	24	28
158.05051972646206	25.7	24	28
158.15055170097247	25.7	24	28
158.2505836754829	25.7	24	28
158.3506156499933	25.7	24	28
158.45064762450374	25.8	24	28
158.55067959901416	25.8	24	28
158.65071157352457	25.8	24	28
158.750743548035	25.8	24	28
158.8507755225454	25.8	24	28
158.95080749705582	25.8	24	28
159.05083947156623	25.8	24	28
159.15087144607668	25.8	24	28
159.2509034205871	25.8	24	28
159.3509353950975	25.9	24	28
159.45096736960792	25.9	24	28
159.55099934411834	25.9	24	28
159.65103131862875	25.9	24	28
159.75106329313917	25.9	24	28
159.85109526764958	25.9	24	28
159.95112724216003	25.9	24	28
160.05115921667044	25.9	24	28
160.15119119118086	25.9	24	28
160.25122316569127	25.9	24	28
160.3512551402017	25.9	24	28
160.4512871147121	25.9	24	28
160.55131908922252	25.9	24	28
160.65135106373296	25.9	24	28
160.75138303824338	25.9	24	28
160.8514150127538	25.9	24	28
160.9514469872642	25.9	24	28
161.05147896177462	25.9	24	28
161.15151093628504	25.9	24	28
161.25154291079545	25.9	24	28
161.3515748853059	25.9	24	28
161.4516068598163	26.0	24	28
161.55163883432672	26.1	24	28
161.65167080883714	26.1	24	28
161.75170278334755	26.1	24	28
161.85173475785797	26.1	24	28
161.95176673236838	26.1	24	28
162.05179870687883	26.2	24	28
162.15183068138924	26.2	24	28
162.25186265589966	26.2	24	28
162.35189463041007	26.2	24	28
162.4519266049205	26.2	24	28
162.5519585794309	26.2	24	28
162.65199055394132	26.3	24	28
162.75202252845176	26.3	24	28
162.85205450296218	26.3	24	28
162.9520864774726	26.3	24	28
163.052118451983	26.3	24	28
163.15215042649342	26.4	24	29
163.25218240100384	26.4	24	29
163.35221437551425	26.4	24	29
163.4522463500247	26.4	24	29
163.5522783245351	26.4	24	29
163.65231029904552	26.4	24	29
163.75234227355594	26.4	24	29
163.85237424806635	26.4	24	29
163.95240622257677	26.4	24	29
164.05243819708718	26.5	24	29
164.15247017159763	26.5	24	29
164.25250214610804	26.5	24	29
164.35253412061846	26.5	24	29
164.45256609512887	26.5	24	29
164.5525980696393	26.5	24	29
164.6526300441497	26.5	24	29
164.75266201866012	26.5	24	29
164.85269399317056	26.5	24	29
164.95272596768098	26.5	24	29
165.0527579421914	26.5	24	29
165.1527899167018	26.5	24	29
165.25282189121222	26.5	24	29
165.35285386572264	26.5	24	29
165.45288584023305	26.5	24	29
165.5529178147435	26.6	24	29
165.6529497892539	26.6	24	29
165.75298176376432	26.6	24	29
165.85301373827474	26.6	24	29
165.95304571278515	26.6	24	29
166.05307768729557	26.6	24	29
166.15310966180598	26.8	24	29
166.25314163631643	26.8	24	29
166.35317361082684	26.8	24	29
166.45320558533726	26.8	24	29
166.55323755984767	26.8	24	29
166.6532695343581	26.9	24	30
166.7533015088685	27.0	25	30
166.85333348337892	27.0	25	30
166.95336545788936	27.0	25	30
167.05339743239978	27.0	25	30
167.1534294069102	27.0	25	30
167.2534613814206	27.0	25	30
167.35349335593102	27.0	25	30
167.45352533044144	27.0	25	30
167.55355730495185	27.0	25	30
167.6535892794623	27.0	25	30
167.7536212539727	27.0	25	30
167.85365322848313	27.0	25	30
167.95368520299354	27.0	25	30
168.05371717750396	27.0	25	30
168.15374915201437	27.0	25	30
168.25378112652479	27.0	25	30
168.3538131010352	27.0	25	30
168.45384507554564	27.0	25	30
168.55387705005606	27.0	25	30
168.65390902456647	27.0	25	30
168.7539409990769	27.0	25	30
168.8539729735873	27.0	25	30
168.95400494809772	27.0	25	30
169.05403692260813	27.0	25	30
169.15406889711858	27.0	25	30
169.254100871629	27.0	25	30
169.3541328461394	27.0	25	30
169.45416482064982	27.0	25	30
169.55419679516024	27.0	25	30
169.65422876967065	27.1	26	30
169.75426074418107	27.1	26	30
169.8542927186915	27.1	26	30
169.95432469320193	27.1	26	30
170.05435666771234	27.1	26	30
170.15438864222276	27.1	26	30
170.25442061673317	27.1	26	30
170.3544525912436	27.1	26	30
170.454484565754	27.1	26	30
170.55451654026444	27.1	26	30
170.65454851477486	27.1	26	30
170.75458048928527	27.1	26	30
170.8546124637957	27.1	26	30
170.9546444383061	27.1	26	30
171.05467641281652	27.1	26	30
171.15470838732693	27.1	26	30
171.25474036183738	27.1	26	30
171.3547723363478	27.1	26	30
171.4548043108582	27.2	26	30
171.55483628536862	27.2	26	30
171.65486825987904	27.2	26	30
171.75490023438945	27.2	26	30
171.85493220889987	27.3	26	30
171.9549641834103	27.3	26	30
172.05499615792073	27.3	26	30
172.15502813243114	27.3	26	30
172.25506010694156	27.3	26	30
172.35509208145197	27.3	26	30
172.4551240559624	27.3	26	30
172.5551560304728	27.3	26	30
172.65518800498324	27.3	26	30
172.75521997949366	27.3	26	30
172.85525195400407	27.3	26	30
172.9552839285145	27.3	26	30
173.0553159030249	27.3	26	30
173.15534787753532	27.3	26	30
173.25537985204573	27.4	26	31
173.35541182655618	27.4	26	31
173.4554438010666	27.5	26	31
173.555475775577	27.5	26	31
173.65550775008742	27.6	26	31
173.75553972459784	27.6	26	31
173.85557169910825	27.6	26	31
173.95560367361867	27.6	26	31
174.0556356481291	27.6	26	31
174.15566762263953	27.6	26	31
174.25569959714994	27.6	26	31
174.35573157166036	27.6	26	31
174.45576354617077	27.6	26	31
174.5557955206812	27.6	26	31
174.6558274951916	27.6	26	31
174.75585946970205	27.6	26	31
174.85589144421246	27.6	26	31
174.95592341872288	27.6	26	31
175.0559553932333	27.6	26	31
175.1559873677437	27.6	26	31
175.25601934225412	27.6	26	31
175.35605131676454	27.6	26	31
175.45608329127498	27.6	26	31
175.5561152657854	27.6	26	31
175.6561472402958	27.6	26	31
175.75617921480622	27.6	26	31
175.85621118931664	27.6	26	31
175.95624316382705	27.6	26	31
176.05627513833747	27.6	26	31
176.1563071128479	27.6	26	31
176.25633908735833	27.6	26	31
176.35637106186874	27.6	26	31
176.45640303637916	27.6	26	31
176.55643501088957	27.6	26	31
176.6564669854	27.6	26	31
176.7564989599104	27.6	26	31
176.85653093442082	27.6	26	31
176.95656290893126	27.6	26	31
177.05659488344168	27.6	26	31
177.1566268579521	27.7	26	31
177.2566588324625	27.7	26	31
177.35669080697292	27.7	26	31
177.45672278148334	27.7	26	31
177.55675475599375	27.7	26	31
177.6567867305042	27.7	26	31
177.7568187050146	27.7	26	31
177.85685067952502	27.7	26	31
177.95688265403544	27.7	26	31
178.05691462854585	27.8	26	31
178.15694660305627	27.8	26	31
178.25697857756668	27.8	26	31
178.35701055207713	27.8	26	31
178.45704252658754	27.8	26	31
178.55707450109796	27.8	26	31
178.65710647560837	27.8	26	31
178.7571384501188	27.8	26	31
178.8571704246292	27.8	26	31
178.95720239913962	27.8	26	31
179.05723437365006	27.9	26	31
179.15726634816048	27.9	26	31
179.2572983226709	27.9	26	31
179.3573302971813	27.9	26	31
179.45736227169172	27.9	26	31
179.55739424620214	27.9	26	31
179.65742622071255	27.9	26	31
179.757458195223	27.9	26	31
179.8574901697334	27.9	26	31
179.95752214424382	27.9	26	31
180.05755411875424	27.9	26	31
180.15758609326465	27.9	26	31
180.25761806777507	27.9	26	31
180.35765004228548	27.9	26	31
180.45768201679593	27.9	26	31
180.55771399130634	27.9	26	31
180.65774596581676	27.9	26	31
180.75777794032717	27.9	26	31
180.8578099148376	27.9	26	31
180.957841889348	27.9	26	31
181.05787386385842	27.9	26	31
181.15790583836886	27.9	26	31
181.25793781287928	27.9	26	31
181.3579697873897	27.9	26	31
181.4580017619001	27.9	26	31
181.55803373641052	27.9	26	31
181.65806571092094	27.9	26	31
181.75809768543135	27.9	26	31
181.8581296599418	27.9	26	31
181.9581616344522	27.9	26	31
182.05819360896263	27.9	26	31
182.15822558347304	27.9	26	31
182.25825755798346	27.9	26	31
182.35828953249387	27.9	26	31
182.45832150700429	27.9	26	31
182.55835348151473	27.9	26	31
182.65838545602514	27.9	26	31
182.75841743053556	27.9	26	31
182.85844940504597	27.9	26	31
182.9584813795564	27.9	26	31
183.0585133540668	27.9	26	31
183.15854532857722	27.9	26	31
183.25857730308766	27.9	26	31
183.35860927759808	27.9	26	31
183.4586412521085	27.9	26	31
183.5586732266189	27.9	26	31
183.65870520112932	27.9	26	31
183.75873717563974	27.9	26	31
183.85876915015015	27.9	26	31
183.9588011246606	27.9	26	31
184.058833099171	27.9	26	31
184.15886507368143	27.9	26	31
184.25889704819184	27.9	26	31
184.35892902270226	27.9	26	31
184.45896099721267	27.9	26	31
184.5589929717231	27.9	26	31
184.6590249462335	27.9	26	31
184.75905692074394	27.9	26	31
184.85908889525436	27.9	26	31
184.95912086976477	27.9	26	31
185.0591528442752	27.9	26	31
185.1591848187856	27.9	26	31
185.25921679329602	27.9	26	31
185.35924876780643	27.9	26	31
185.45928074231688	27.9	26	31
185.5593127168273	27.9	26	31
185.6593446913377	27.9	26	31
185.75937666584812	27.9	26	31
185.85940864035854	27.9	26	31
185.95944061486895	27.9	26	31
186.05947258937937	27.9	26	31
186.1595045638898	27.9	26	31
186.25953653840023	27.9	26	31
186.35956851291064	27.9	26	31
186.45960048742106	27.9	26	31
186.55963246193147	27.9	26	31
186.6596644364419	27.9	26	31
186.7596964109523	27.9	26	31
186.85972838546274	27.9	26	31
186.95976035997316	27.9	26	31
187.05979233448357	27.9	26	31
187.159824308994	27.9	26	31
187.2598562835044	27.9	26	31
187.35988825801482	27.9	26	31
187.45992023252523	27.9	26	31
187.55995220703568	27.9	26	31
187.6599841815461	27.9	26	31
187.7600161560565	27.9	26	31
187.86004813056692	27.9	26	31
187.96008010507734	27.9	26	31
188.06011207958775	27.9	26	31
188.16014405409817	27.9	26	31
188.2601760286086	28.0	27	31
188.36020800311903	28.0	27	31
188.46023997762944	28.0	27	31
188.56027195213986	28.0	27	31
188.66030392665027	28.0	27	31
188.7603359011607	28.0	27	31
188.8603678756711	28.0	27	31
188.96039985018155	28.0	27	31
189.06043182469196	28.0	27	31
189.16046379920238	28.0	27	31
189.2604957737128	28.0	27	31
189.3605277482232	28.0	27	31
189.46055972273362	28.0	27	31
189.56059169724404	28.0	27	31
189.66062367175448	28.0	27	31
189.7606556462649	28.0	27	31
189.8606876207753	28.0	27	31
189.96071959528572	28.0	27	31
190.06075156979614	28.0	27	31
190.16078354430655	28.0	27	31
190.26081551881697	28.0	27	31
190.3608474933274	28.0	27	31
190.46087946783783	28.0	27	31
190.56091144234824	28.0	27	31
190.66094341685866	28.0	27	31
190.76097539136907	28.0	27	31
190.8610073658795	28.0	27	31
190.9610393403899	28.0	27	31
191.06107131490035	28.0	27	31
191.16110328941076	28.0	27	31
191.26113526392118	28.0	27	31
191.3611672384316	28.0	27	31
191.461199212942	28.0	27	31
191.56123118745242	28.0	27	31
191.66126316196284	28.0	27	31
191.76129513647328	28.0	27	31
191.8613271109837	28.0	27	31
191.9613590854941	28.0	27	31
192.06139106000452	28.0	27	31
192.16142303451494	28.0	27	31
192.26145500902535	28.0	27	31
192.36148698353577	28.0	27	31
192.4615189580462	28.0	27	31
192.56155093255663	28.0	27	31
192.66158290706704	28.1	27	31
192.76161488157746	28.1	27	31
192.86164685608787	28.1	27	31
192.9616788305983	28.1	27	31
193.0617108051087	28.1	27	31
193.16174277961912	28.1	27	31
193.26177475412956	28.1	27	31
193.36180672863998	28.1	27	31
193.4618387031504	28.2	27	31
193.5618706776608	28.2	27	31
193.66190265217122	28.2	27	31
193.76193462668164	28.2	27	31
193.86196660119205	28.2	27	31
193.9619985757025	28.2	27	31
194.0620305502129	28.2	27	31
194.16206252472332	28.2	27	31
194.26209449923374	28.2	27	31
194.36212647374415	28.2	27	31
194.46215844825457	28.2	27	31
194.56219042276498	28.2	27	31
194.66222239727543	28.2	27	31
194.76225437178584	28.3	27	31
194.86228634629626	28.3	27	31
194.96231832080667	28.3	27	31
195.0623502953171	28.3	27	31
195.1623822698275	28.3	27	31
195.26241424433792	28.3	27	31
195.36244621884836	28.3	27	31
195.46247819335878	28.3	27	31
195.5625101678692	28.3	27	31
195.6625421423796	28.3	27	31
195.76257411689002	28.3	27	31
195.86260609140044	28.3	27	31
195.96263806591085	28.3	27	31
196.0626700404213	28.3	27	31
196.1627020149317	28.3	27	31
196.26273398944213	28.3	27	31
196.36276596395254	28.3	27	31
196.46279793846296	28.3	27	31
196.56282991297337	28.3	27	31
196.66286188748379	28.3	27	31
196.76289386199423	28.3	27	31
196.86292583650464	28.4	27	31
196.96295781101506	28.4	27	31
197.06298978552547	28.5	27	31
197.1630217600359	28.5	27	31
197.2630537345463	28.5	27	31
197.36308570905672	28.5	27	31
197.46311768356716	28.6	27	31
197.56314965807758	28.6	27	31
197.663181632588	28.6	27	31
197.7632136070984	28.6	27	31
197.86324558160882	28.6	27	31
197.96327755611924	28.6	27	31
198.06330953062965	28.6	27	31
198.1633415051401	28.6	27	31
198.2633734796505	28.6	27	31
198.36340545416093	28.6	27	31
198.46343742867134	28.6	27	31
198.56346940318176	28.6	27	31
198.66350137769217	28.6	27	31
198.7635333522026	28.6	27	31
198.86356532671303	28.6	27	31
198.96359730122344	28.6	27	31
199.06362927573386	28.6	27	31
199.16366125024427	28.6	27	31
199.2636932247547	28.7	27	31
199.3637251992651	28.8	27	31
199.46375717377552	28.8	27	31
199.56378914828596	28.8	27	31
199.66382112279638	28.8	27	31
199.7638530973068	28.8	27	31
199.8638850718172	28.8	27	31
[truncated: 1,683 more rows]
