# Supplementary material for: Multiple drivers and lineage-specific insect extinctions during the Permo–Triassic
Source: Nat Commun. 2022 Dec 6;13:7512. doi: 10.1038/s41467-022-35284-4 (PMC9726944; doi:10.1038/s41467-022-35284-4)
Supplement: Supplementary file 7 — Source Data [file 41467_2022_35284_MOESM7_ESM.zip › Source_Data/SupplementaryFigure13/RJMCMC_RTT_plots_tt_and_sp_ex_PT_fam.R]

library(scales)
par(mfrow=c(3,2))

add_geochrono <- function(Y1,Y2){
polygon(-c(273.01,273.01,266.9,266.9), c(Y1,Y2,Y2,Y1), col = "#e99b85", lwd = 0.5) # Roadian
polygon(-c(266.9,266.9,264.28,264.28), c(Y1,Y2,Y2,Y1), col = "#eba490", lwd = 0.5) # Wordian
polygon(-c(264.28,264.28,259.51,259.51), c(Y1,Y2,Y2,Y1), col = "#edae9b", lwd = 0.5) # Capitanian
polygon(-c(259.51,259.51,254.14,254.14), c(Y1,Y2,Y2,Y1), col = "#f1c1b2", lwd = 0.5) # Wuchiapingian
polygon(-c(254.14,254.14,251.902,251.902), c(Y1,Y2,Y2,Y1), col = "#f3cbbe", lwd = 0.5) # Changhsingian
polygon(-c(251.902,251.902,251.2,251.2), c(Y1,Y2,Y2,Y1), col = "#a06aa7", lwd = 0.5) # Induan
polygon(-c(251.2,251.2,247.2,247.2), c(Y1,Y2,Y2,Y1), col = "#aa74ac", lwd = 0.5) # Olenekian
polygon(-c(247.2,247.2,242,242), c(Y1,Y2,Y2,Y1), col = "#b58ebc", lwd = 0.5) # Anisian
polygon(-c(242,242,237,237), c(Y1,Y2,Y2,Y1), col = "#c099c2", lwd = 0.5) # Ladinian
polygon(-c(237,237,227,227), c(Y1,Y2,Y2,Y1), col = "#c2aace", lwd = 0.5) # Carnian
}

# Speciation rate
time=c(-204.59288628877724, -204.6929072549414,-204.79292822110554,-204.8929491872697,-204.99297015343384,-205.092991119598,-205.19301208576215,-205.2930330519263,-205.39305401809045,-205.49307498425463,-205.59309595041879,-205.69311691658294,-205.7931378827471,-205.89315884891124,-205.9931798150754,-206.09320078123955,-206.1932217474037,-206.29324271356785,-206.393263679732,-206.49328464589615,-206.5933056120603,-206.69332657822446,-206.7933475443886,-206.8933685105528,-206.99338947671694,-207.0934104428811,-207.19343140904525,-207.2934523752094,-207.39347334137355,-207.4934943075377,-207.59351527370185,-207.693536239866,-207.79355720603016,-207.8935781721943,-207.99359913835846,-208.0936201045226,-208.1936410706868,-208.29366203685095,-208.3936830030151,-208.49370396917925,-208.5937249353434,-208.69374590150755,-208.7937668676717,-208.89378783383586,-208.9938088,-209.09382976616416,-209.19385073232831,-209.29387169849247,-209.39389266465662,-209.49391363082077,-209.59393459698495,-209.6939555631491,-209.79397652931326,-209.8939974954774,-209.99401846164156,-210.0940394278057,-210.19406039396986,-210.29408136013402,-210.39410232629817,-210.49412329246232,-210.59414425862647,-210.69416522479062,-210.79418619095478,-210.89420715711893,-210.9942281232831,-211.09424908944726,-211.1942700556114,-211.29429102177556,-211.39431198793972,-211.49433295410387,-211.59435392026802,-211.69437488643217,-211.79439585259632,-211.89441681876048,-211.99443778492463,-212.09445875108878,-212.19447971725293,-212.2945006834171,-212.39452164958126,-212.49454261574542,-212.59456358190957,-212.69458454807372,-212.79460551423787,-212.89462648040202,-212.99464744656618,-213.09466841273033,-213.19468937889448,-213.29471034505863,-213.39473131122278,-213.49475227738694,-213.5947732435511,-213.69479420971527,-213.79481517587942,-213.89483614204357,-213.99485710820773,-214.09487807437188,-214.19489904053603,-214.29492000670018,-214.39494097286433,-214.49496193902849,-214.59498290519264,-214.6950038713568,-214.79502483752094,-214.8950458036851,-214.99506676984927,-215.09508773601343,-215.19510870217758,-215.29512966834173,-215.39515063450588,-215.49517160067003,-215.59519256683419,-215.69521353299834,-215.7952344991625,-215.89525546532664,-215.9952764314908,-216.09529739765495,-216.1953183638191,-216.29533932998325,-216.39536029614743,-216.49538126231158,-216.59540222847573,-216.6954231946399,-216.79544416080404,-216.8954651269682,-216.99548609313234,-217.0955070592965,-217.19552802546065,-217.2955489916248,-217.39556995778895,-217.4955909239531,-217.59561189011725,-217.69563285628143,-217.7956538224456,-217.89567478860974,-217.9956957547739,-218.09571672093804,-218.1957376871022,-218.29575865326635,-218.3957796194305,-218.49580058559465,-218.5958215517588,-218.69584251792296,-218.7958634840871,-218.89588445025126,-218.9959054164154,-219.0959263825796,-219.19594734874374,-219.2959683149079,-219.39598928107205,-219.4960102472362,-219.59603121340035,-219.6960521795645,-219.79607314572866,-219.8960941118928,-219.99611507805696,-220.0961360442211,-220.19615701038526,-220.29617797654942,-220.3961989427136,-220.49621990887775,-220.5962408750419,-220.69626184120605,-220.7962828073702,-220.89630377353436,-220.9963247396985,-221.09634570586266,-221.1963666720268,-221.29638763819096,-221.39640860435512,-221.49642957051927,-221.59645053668342,-221.69647150284757,-221.79649246901175,-221.8965134351759,-221.99653440134006,-222.0965553675042,-222.19657633366836,-222.2965972998325,-222.39661826599666,-222.49663923216082,-222.59666019832497,-222.69668116448912,-222.79670213065327,-222.89672309681742,-222.99674406298158,-223.09676502914573,-223.1967859953099,-223.29680696147406,-223.3968279276382,-223.49684889380237,-223.59686985996652,-223.69689082613067,-223.79691179229482,-223.89693275845897,-223.99695372462313,-224.09697469078728,-224.19699565695143,-224.29701662311558,-224.39703758927973,-224.4970585554439,-224.59707952160807,-224.69710048777222,-224.79712145393637,-224.89714242010052,-224.99716338626467,-225.09718435242883,-225.19720531859298,-225.29722628475713,-225.39724725092128,-225.49726821708543,-225.5972891832496,-225.69731014941374,-225.7973311155779,-225.89735208174207,-225.99737304790622,-226.09739401407037,-226.19741498023453,-226.29743594639868,-226.39745691256283,-226.49747787872698,-226.59749884489113,-226.6975198110553,-226.79754077721944,-226.8975617433836,-226.99758270954774,-227.0976036757119,-227.19762464187608,-227.29764560804023,-227.39766657420438,-227.49768754036853,-227.59770850653268,-227.69772947269684,-227.797750438861,-227.89777140502514,-227.9977923711893,-228.09781333735344,-228.1978343035176,-228.29785526968175,-228.3978762358459,-228.49789720201005,-228.59791816817423,-228.69793913433838,-228.79796010050254,-228.8979810666667,-228.99800203283084,-229.098022998995,-229.19804396515914,-229.2980649313233,-229.39808589748745,-229.4981068636516,-229.59812782981575,-229.6981487959799,-229.79816976214406,-229.89819072830824,-229.9982116944724,-230.09823266063654,-230.1982536268007,-230.29827459296484,-230.398295559129,-230.49831652529315,-230.5983374914573,-230.69835845762145,-230.7983794237856,-230.89840038994976,-230.9984213561139,-231.09844232227806,-231.1984632884422,-231.2984842546064,-231.39850522077055,-231.4985261869347,-231.59854715309885,-231.698568119263,-231.79858908542715,-231.8986100515913,-231.99863101775546,-232.0986519839196,-232.19867295008376,-232.2986939162479,-232.39871488241207,-232.49873584857622,-232.59875681474037,-232.69877778090455,-232.7987987470687,-232.89881971323285,-232.998840679397,-233.09886164556116,-233.1988826117253,-233.29890357788946,-233.3989245440536,-233.49894551021777,-233.59896647638192,-233.69898744254607,-233.79900840871022,-233.89902937487437,-233.99905034103855,-234.0990713072027,-234.19909227336686,-234.299113239531,-234.39913420569516,-234.49915517185931,-234.59917613802347,-234.69919710418762,-234.79921807035177,-234.89923903651592,-234.99926000268007,-235.09928096884423,-235.19930193500838,-235.29932290117253,-235.3993438673367,-235.49936483350086,-235.59938579966501,-235.69940676582917,-235.79942773199332,-235.89944869815747,-235.99946966432162,-236.09949063048578,-236.19951159664993,-236.29953256281408,-236.39955352897823,-236.49957449514238,-236.59959546130654,-236.69961642747072,-236.79963739363487,-236.89965835979902,-236.99967932596317,-237.09970029212732,-237.19972125829148,-237.29974222445563,-237.39976319061978,-237.49978415678393,-237.59980512294808,-237.69982608911224,-237.7998470552764,-237.89986802144054,-237.9998889876047,-238.09990995376887,-238.19993091993302,-238.29995188609718,-238.39997285226133,-238.49999381842548,-238.60001478458963,-238.70003575075378,-238.80005671691794,-238.9000776830821,-239.00009864924624,-239.1001196154104,-239.20014058157454,-239.3001615477387,-239.40018251390288,-239.50020348006703,-239.60022444623118,-239.70024541239533,-239.80026637855948,-239.90028734472364,-240.0003083108878,-240.10032927705194,-240.2003502432161,-240.30037120938024,-240.4003921755444,-240.50041314170855,-240.6004341078727,-240.70045507403685,-240.80047604020103,-240.90049700636519,-241.00051797252934,-241.1005389386935,-241.20055990485764,-241.3005808710218,-241.40060183718595,-241.5006228033501,-241.60064376951425,-241.7006647356784,-241.80068570184255,-241.9007066680067,-242.00072763417086,-242.10074860033504,-242.2007695664992,-242.30079053266334,-242.4008114988275,-242.50083246499165,-242.6008534311558,-242.70087439731995,-242.8008953634841,-242.90091632964825,-243.0009372958124,-243.10095826197656,-243.2009792281407,-243.30100019430486,-243.401021160469,-243.5010421266332,-243.60106309279735,-243.7010840589615,-243.80110502512565,-243.9011259912898,-244.00114695745395,-244.1011679236181,-244.20118888978226,-244.3012098559464,-244.40123082211056,-244.50125178827471,-244.60127275443887,-244.70129372060302,-244.80131468676717,-244.90133565293135,-245.0013566190955,-245.10137758525966,-245.2013985514238,-245.30141951758796,-245.4014404837521,-245.50146144991626,-245.60148241608042,-245.70150338224457,-245.80152434840872,-245.90154531457287,-246.00156628073702,-246.10158724690118,-246.20160821306536,-246.3016291792295,-246.40165014539366,-246.5016711115578,-246.60169207772196,-246.70171304388612,-246.80173401005027,-246.90175497621442,-247.00177594237857,-247.10179690854272,-247.20181787470688,-247.30183884087103,-247.40185980703518,-247.50188077319933,-247.6019017393635,-247.70192270552766,-247.80194367169182,-247.90196463785597,-248.00198560402012,-248.10200657018427,-248.20202753634842,-248.30204850251258,-248.40206946867673,-248.50209043484088,-248.60211140100503,-248.70213236716918,-248.80215333333334,-248.90217429949752,-249.00219526566167,-249.10221623182582,-249.20223719798997,-249.30225816415413,-249.40227913031828,-249.50230009648243,-249.60232106264658,-249.70234202881073,-249.80236299497489,-249.90238396113904,-250.0024049273032,-250.10242589346734,-250.2024468596315,-250.30246782579567,-250.40248879195983,-250.50250975812398,-250.60253072428813,-250.70255169045228,-250.80257265661643,-250.90259362278059,-251.00261458894474,-251.1026355551089,-251.20265652127304,-251.3026774874372,-251.40269845360135,-251.5027194197655,-251.60274038592968,-251.70276135209383,-251.80278231825798,-251.90280328442213,-252.0028242505863,-252.10284521675044,-252.2028661829146,-252.30288714907874,-252.4029081152429,-252.50292908140705,-252.6029500475712,-252.70297101373535,-252.8029919798995,-252.90301294606365,-253.00303391222783,-253.103054878392,-253.20307584455614,-253.3030968107203,-253.40311777688444,-253.5031387430486,-253.60315970921275,-253.7031806753769,-253.80320164154105,-253.9032226077052,-254.00324357386936,-254.1032645400335,-254.20328550619766,-254.3033064723618,-254.403327438526,-254.50334840469014,-254.6033693708543,-254.70339033701845,-254.8034113031826,-254.90343226934675,-255.0034532355109,-255.10347420167506,-255.2034951678392,-255.30351613400336,-255.4035371001675,-255.50355806633166,-255.60357903249582,-255.70359999866,-255.80362096482415,-255.9036419309883,-256.0036628971524,-256.1036838633166,-256.2037048294807,-256.3037257956449,-256.4037467618091,-256.50376772797324,-256.6037886941374,-256.70380966030154,-256.8038306264657,-256.90385159262985,-257.003872558794,-257.10389352495815,-257.2039144911223,-257.30393545728646,-257.4039564234506,-257.50397738961476,-257.6039983557789,-257.70401932194306,-257.8040402881072,-257.90406125427137,-258.0040822204355,-258.1041031865997,-258.2041241527638,-258.304145118928,-258.40416608509213,-258.5041870512563,-258.60420801742043,-258.7042289835846,-258.80424994974874,-258.9042709159129,-259.00429188207704,-259.10431284824125,-259.2043338144054,-259.30435478056955,-259.4043757467337,-259.50439671289786,-259.604417679062,-259.70443864522616,-259.8044596113903,-259.90448057755447,-260.0045015437186,-260.10452250988277,-260.2045434760469,-260.3045644422111,-260.4045854083752,-260.5046063745394,-260.60462734070353,-260.7046483068677,-260.80466927303183,-260.904690239196,-261.00471120536014,-261.1047321715243,-261.20475313768844,-261.3047741038526,-261.40479507001675,-261.5048160361809,-261.60483700234505,-261.7048579685092,-261.8048789346734,-261.90489990083756,-262.0049208670017,-262.10494183316587,-262.20496279933,-262.30498376549417,-262.4050047316583,-262.5050256978225,-262.6050466639866,-262.7050676301508,-262.80508859631493,-262.9051095624791,-263.00513052864324,-263.1051514948074,-263.20517246097154,-263.3051934271357,-263.40521439329984,-263.505235359464,-263.60525632562815,-263.7052772917923,-263.80529825795645,-263.9053192241206,-264.00534019028476,-264.1053611564489,-264.20538212261306,-264.3054030887772,-264.40542405494136,-264.5054450211056,-264.6054659872697,-264.7054869534339,-264.805507919598,-264.9055288857622,-265.00554985192633,-265.1055708180905,-265.20559178425464,-265.3056127504188,-265.40563371658294,-265.5056546827471,-265.60567564891124,-265.7056966150754,-265.80571758123955,-265.9057385474037,-266.00575951356785,-266.105780479732,-266.20580144589616,-266.3058224120603,-266.40584337822446,-266.5058643443886,-266.60588531055276,-266.7059062767169,-266.80592724288107,-266.9059482090452,-267.0059691752094,-267.1059901413735,-267.20601110753773,-267.3060320737019,-267.40605303986604,-267.5060740060302,-267.60609497219434,-267.7061159383585,-267.80613690452265,-267.9061578706868,-268.00617883685095,-268.1061998030151,-268.20622076917925,-268.3062417353434,-268.40626270150756,-268.5062836676717,-268.60630463383586,-268.7063256,-268.80634656616417,-268.9063675323283,-269.00638849849247,-269.1064094646566,-269.2064304308208,-269.3064513969849,-269.4064723631491,-269.50649332931323,-269.6065142954774,-269.70653526164153,-269.8065562278057,-269.90657719396984,-270.00659816013405,-270.1066191262982,-270.20664009246235,-270.3066610586265,-270.40668202479065,-270.5067029909548,-270.60672395711896,-270.7067449232831,-270.80676588944726,-270.9067868556114,-271.00680782177557,-271.1068287879397,-271.20684975410387,-271.306870720268,-271.4068916864322,-271.5069126525963,-271.6069336187605,-271.70695458492463,-271.8069755510888,-271.90699651725294,-272.0070174834171,-272.10703844958124,-272.2070594157454,-272.30708038190954,-272.4071013480737,-272.50712231423785,-272.607143280402,-272.7071642465662,-272.80718521273036,-272.9072061788945,-273.00722714505866,-273.1072481112228,-273.20726907738697,-273.3072900435511,-273.4073110097153,-273.5073319758794,-273.6073529420436,-273.7073739082077,-273.8073948743719,-273.90741584053603,-274.0074368067002,-274.10745777286434,-274.2074787390285,-274.30749970519264,-274.4075206713568,-274.50754163752094,-274.6075626036851,-274.70758356984925,-274.8076045360134,-274.90762550217755,-275.0076464683417,-275.10766743450586,-275.20768840067,-275.30770936683416,-275.40773033299837,-275.5077512991625,-275.6077722653267,-275.7077932314908,-275.807814197655,-275.90783516381913,-276.0078561299833,-276.10787709614743,-276.2078980623116,-276.30791902847574,-276.4079399946399,-276.50796096080404,-276.6079819269682,-276.70800289313235,-276.8080238592965,-276.90804482546065,-277.0080657916248,-277.10808675778895,-277.2081077239531,-277.30812869011726,-277.4081496562814,-277.50817062244556,-277.6081915886097,-277.70821255477387,-277.808233520938,-277.90825448710217,-278.0082754532663,-278.10829641943053,-278.2083173855947,-278.30833835175883,-278.408359317923,-278.50838028408714,-278.6084012502513,-278.70842221641544,-278.8084431825796,-278.90846414874375,-279.0084851149079,-279.10850608107205,-279.2085270472362,-279.30854801340035,-279.4085689795645,-279.50858994572866,-279.6086109118928,-279.70863187805696,-279.8086528442211,-279.90867381038527,-280.0086947765494,-280.10871574271357,-280.2087367088777,-280.3087576750419,-280.408778641206,-280.5087996073702,-280.60882057353433,-280.7088415396985,-280.8088625058627,-280.90888347202684,-281.008904438191,-281.10892540435515,-281.2089463705193,-281.30896733668345,-281.4089883028476,-281.50900926901176,-281.6090302351759,-281.70905120134006,-281.8090721675042,-281.90909313366836,-282.0091140998325,-282.10913506599667,-282.2091560321608,-282.309176998325,-282.4091979644891,-282.5092189306533,-282.6092398968174,-282.7092608629816,-282.80928182914573,-282.9093027953099,-283.00932376147404,-283.1093447276382,-283.20936569380234,-283.3093866599665,-283.40940762613064,-283.50942859229485,-283.609449558459,-283.70947052462316,-283.8094914907873,-283.90951245695146,-284.0095334231156,-284.10955438927977,-284.2095753554439,-284.30959632160807,-284.4096172877722,-284.5096382539364,-284.6096592201005,-284.7096801862647,-284.80970115242883,-284.909722118593,-285.00974308475713,-285.1097640509213,-285.20978501708544,-285.3098059832496,-285.40982694941374,-285.5098479155779,-285.60986888174205,-285.7098898479062,-285.80991081407035,-285.9099317802345,-286.00995274639865,-286.1099737125628,-286.209994678727,-286.31001564489117,-286.4100366110553,-286.51005757721947,-286.6100785433836,-286.7100995095478,-286.8101204757119,-286.9101414418761,-287.01016240804023,-287.1101833742044,-287.21020434036853,-287.3102253065327,-287.41024627269684,-287.510267238861,-287.61028820502514,-287.7103091711893,-287.81033013735345,-287.9103511035176,-288.01037206968175,-288.1103930358459,-288.21041400201005,-288.3104349681742,-288.41045593433836,-288.5104769005025,-288.61049786666666,-288.7105188328308,-288.81053979899497,-288.9105607651592,-289.0105817313233,-289.1106026974875,-289.21062366365163,-289.3106446298158,-289.41066559597994,-289.5106865621441,-289.61070752830824,-289.7107284944724,-289.81074946063654,-289.9107704268007,-290.01079139296485,-290.110812359129,-290.21083332529315,-290.3108542914573,-290.41087525762146,-290.5108962237856,-290.61091718994976,-290.7109381561139,-290.81095912227806,-290.9109800884422,-291.01100105460637,-291.1110220207705,-291.2110429869347,-291.3110639530988,-291.411084919263,-291.5111058854271,-291.6111268515913,-291.7111478177555,-291.81116878391964,-291.9111897500838,-292.01121071624794,-292.1112316824121,-292.21125264857625,-292.3112736147404,-292.41129458090455,-292.5113155470687,-292.61133651323286,-292.711357479397,-292.81137844556116,-292.9113994117253,-293.01142037788946,-293.1114413440536,-293.21146231021777,-293.3114832763819,-293.4115042425461,-293.5115252087102)
rate=c(0.01423494607991775, 0.01423494607991775,0.01423494607991775,0.01423494607991775,0.01423494607991775,0.01423494607991775,0.01423494607991775,0.01423494607991775,0.01423494607991775,0.01423494607991775,0.01423494607991775,0.01423494607991775,0.01423494607991775,0.01423494607991775,0.01423494607991775,0.01423494607991775,0.01423494607991775,0.01423494607991775,0.01423494607991775,0.01423494607991775,0.01423494607991775,0.01423494607991775,0.01423494607991775,0.01423494607991775,0.01423494607991775,0.01423494607991775,0.01423494607991775,0.01423494607991775,0.01423327464684274,0.01423327464684274,0.01423327464684274,0.01423327464684274,0.01423327464684274,0.014232871170806464,0.014232871170806464,0.014232871170806464,0.014232871170806464,0.014232871170806464,0.014232871170806464,0.014232871170806464,0.014232871170806464,0.014232871170806464,0.01423327464684274,0.01423327464684274,0.01423327464684274,0.01423327464684274,0.01423327464684274,0.01423327464684274,0.01423327464684274,0.01423327464684274,0.01423327464684274,0.01423327464684274,0.01423327464684274,0.01423327464684274,0.01423327464684274,0.01423327464684274,0.01423327464684274,0.01423327464684274,0.01423327464684274,0.01423327464684274,0.01423327464684274,0.01423327464684274,0.01423327464684274,0.01423327464684274,0.01423327464684274,0.01423327464684274,0.01423327464684274,0.01423327464684274,0.01423327464684274,0.01423327464684274,0.01423327464684274,0.01423327464684274,0.01423327464684274,0.01423327464684274,0.01423327464684274,0.01423327464684274,0.01423327464684274,0.01423327464684274,0.01423327464684274,0.01423327464684274,0.01423327464684274,0.01423327464684274,0.01423327464684274,0.01423327464684274,0.01423327464684274,0.01423327464684274,0.01423327464684274,0.01423327464684274,0.01423327464684274,0.01423327464684274,0.01423327464684274,0.01423327464684274,0.01423327464684274,0.01423327464684274,0.01423327464684274,0.01423327464684274,0.01423327464684274,0.01423327464684274,0.01423327464684274,0.01423327464684274,0.01423327464684274,0.01423327464684274,0.01423327464684274,0.01423327464684274,0.01423327464684274,0.01423327464684274,0.01423327464684274,0.01423327464684274,0.01423327464684274,0.01423327464684274,0.01423327464684274,0.01423327464684274,0.01423327464684274,0.01423327464684274,0.01423327464684274,0.01423327464684274,0.01423327464684274,0.01423327464684274,0.014232871170806464,0.014232871170806464,0.014232871170806464,0.014232871170806464,0.014232871170806464,0.014232871170806464,0.014232871170806464,0.014232871170806464,0.014232871170806464,0.014232871170806464,0.014232871170806464,0.014232871170806464,0.014232871170806464,0.014232871170806464,0.01423327464684274,0.01423327464684274,0.01423327464684274,0.01423327464684274,0.01423327464684274,0.01423327464684274,0.01423327464684274,0.01423327464684274,0.014233835334561294,0.014233835334561294,0.014233835334561294,0.014233835334561294,0.014233835334561294,0.014233835334561294,0.014233835334561294,0.014233835334561294,0.014233835334561294,0.014233835334561294,0.014233835334561294,0.014233835334561294,0.014233835334561294,0.014233835334561294,0.014233835334561294,0.014233835334561294,0.014233835334561294,0.014233835334561294,0.014233835334561294,0.014233835334561294,0.014233835334561294,0.01423494607991775,0.014237137644856457,0.014237137644856457,0.014237137644856457,0.014237137644856457,0.014237137644856457,0.01423900798777801,0.01423900798777801,0.01423900798777801,0.014239657027594173,0.014239657027594173,0.014239657027594173,0.014240282873585041,0.01424494820756925,0.014245219034952319,0.014245219034952319,0.014245219034952319,0.014245219034952319,0.014245985011898516,0.014246687349763754,0.014246687349763754,0.014246687349763754,0.014248916893044857,0.014250116006463195,0.014250116006463195,0.014250116006463195,0.014250545322698933,0.014253742834071867,0.014253742834071867,0.014257355365866836,0.014260864638988631,0.0142623848470118,0.01426411101725503,0.014265783787528186,0.01426745526533043,0.01426745526533043,0.014268712826477872,0.01427007051841617,0.014270782145843576,0.01427142797916607,0.014272241336169614,0.014272241336169614,0.01427344738156089,0.0142742893422097,0.01427567392629328,0.014278353208483209,0.014280808668311638,0.014282488651478967,0.014283679595788046,0.014284915101891105,0.01428552119439281,0.014285760949709816,0.014286000201615953,0.014289412384690184,0.014292370354299398,0.014293435361587403,0.01429458721506237,0.014295652775626808,0.014295652775626808,0.014296559152336696,0.014298248567418962,0.014298248567418962,0.014298248567418962,0.014302895579187484,0.014304988131129888,0.014304988131129888,0.014304988131129888,0.014304988131129888,0.014304988131129888,0.014307645870600759,0.014307645870600759,0.014310066917284908,0.014310066917284908,0.014310066917284908,0.014310223538710257,0.014310223538710257,0.014310223538710257,0.014310223538710257,0.014310223538710257,0.014310223538710257,0.014310223538710257,0.014310223538710257,0.014310223538710257,0.014311605993343576,0.014311605993343576,0.014311605993343576,0.014311605993343576,0.014310223538710257,0.014311605993343576,0.014311605993343576,0.014311605993343576,0.014311605993343576,0.014311605993343576,0.014311605993343576,0.014311605993343576,0.014313400028184771,0.014313400028184771,0.014313400028184771,0.014313400028184771,0.014313974116650313,0.014313974116650313,0.014315083187264946,0.014315083187264946,0.01431630474381645,0.01431630474381645,0.01431630474381645,0.01431630474381645,0.01431630474381645,0.01431747875470725,0.01431909693700829,0.01431747875470725,0.01432013285802709,0.014321292856811996,0.014321292856811996,0.014322661778083981,0.014322661778083981,0.014322661778083981,0.014322974122325355,0.014322974122325355,0.014322974122325355,0.014326304829632899,0.01432668959618675,0.01432668959618675,0.01432668959618675,0.014327633732152697,0.014328465188764457,0.01432886320287571,0.01432886320287571,0.014330129765011444,0.014331414372374045,0.014332242865346623,0.014332242865346623,0.014335281913337768,0.014336071299938018,0.01433650520765492,0.014339003253509636,0.014340885920948326,0.014342025877921539,0.014347386260032511,0.01434941841384818,0.014353463723961114,0.014353463723961114,0.014354468993762847,0.014355386894861393,0.014360919713066574,0.014364569870861392,0.01437262627818263,0.014377427317174809,0.014380825630351448,0.014384684585703795,0.014389501863039528,0.01439751978449983,0.014404808576206674,0.014413700152912687,0.014432489661649468,0.014445863846111396,0.014458413391797997,0.014475843815518079,0.014496664920354878,0.0145348269369668,0.014569811638666955,0.014608322765296854,0.014654462109627717,0.01472315510327073,0.014782387786299235,0.014865524278720035,0.014952454052472204,0.015054013629570996,0.015152980491376717,0.015282620927155757,0.015417401848418395,0.015561085813585993,0.01571078045856418,0.01590633791643038,0.01614933773716401,0.016397454552168733,0.016652358831388003,0.016980280940409053,0.017380863600908937,0.017813842521736296,0.018483281533507027,0.019368389946386684,0.02029522707837549,0.022313104247537765,0.030687620812697367,0.040657237442190755,0.04403755609599006,0.04615682451984074,0.04759475323054494,0.048590787068350225,0.049317492690911686,0.050083087549580886,0.050684103613485604,0.0511313775261661,0.0517278891961461,0.052215433744898364,0.05263802400065204,0.053055002180059777,0.05341195380368055,0.05371888819610065,0.05403837355169966,0.054359284091408264,0.054716122092882194,0.05494280922483663,0.05515333898711719,0.055339690171445355,0.0555572989305832,0.0556935182021758,0.055890578755552464,0.056055889823048696,0.05621173175810423,0.056329745087967745,0.05644368053311234,0.05660698795614079,0.05665030494480727,0.056708487514986985,0.05674425838120714,0.05678339002977577,0.056797089853313346,0.056821621460143294,0.0568350670563284,0.05685038822648865,0.056872641641420835,0.05687465715339715,0.05689352757187492,0.056909927687346734,0.0569148096796383,0.056918357730617375,0.0569310997238681,0.05693931924137941,0.05694210367567179,0.05695114464904467,0.05695695115573109,0.056959812485555816,0.056963057057958844,0.05696488543564292,0.056968385822142836,0.05697927164891565,0.05699003767224631,0.05699370039113269,0.05699900132568188,0.05700276038547788,0.05700276038547788,0.05701180096953731,0.05703003057387558,0.057044398621464446,0.057044398621464446,0.057045283633964786,0.057045283633964786,0.05704948199001435,0.0570472387432619,0.0570472387432619,0.05704948199001435,0.05705198572076373,0.05705490987771732,0.05705490987771732,0.05705749225054407,0.05705922455166271,0.05706130278358818,0.0570640630078184,0.0570640630078184,0.057069170227659546,0.057072146297838224,0.05707523396192819,0.05707523396192819,0.05707695024161762,0.05707695024161762,0.05707695024161762,0.05707695024161762,0.05707695024161762,0.05707695024161762,0.05707695024161762,0.057077509976642765,0.057077509976642765,0.057077509976642765,0.05707940296732733,0.05707940296732733,0.05708260676946512,0.05708260676946512,0.05708260676946512,0.05708260676946512,0.05708260676946512,0.05708260676946512,0.05708260676946512,0.05708260676946512,0.05708260676946512,0.05708260676946512,0.05708260676946512,0.05708260676946512,0.05708260676946512,0.05708260676946512,0.0570849788868487,0.0570849788868487,0.0570849788868487,0.05708633854233312,0.05708633854233312,0.05708633854233312,0.05708633854233312,0.05708633854233312,0.05708633854233312,0.057087151704773985,0.057087151704773985,0.057087151704773985,0.057087151704773985,0.057087151704773985,0.057087151704773985,0.057087151704773985,0.057087151704773985,0.057087151704773985,0.057087151704773985,0.057087151704773985,0.057087151704773985,0.057087151704773985,0.057087151704773985,0.057087151704773985,0.057087151704773985,0.057087151704773985,0.057087151704773985,0.057087151704773985,0.057087151704773985,0.05708633854233312,0.05708633854233312,0.05707940296732733,0.05707940296732733,0.05707940296732733,0.05707940296732733,0.05707940296732733,0.05707940296732733,0.05707940296732733,0.05707940296732733,0.05707940296732733,0.05707940296732733,0.05707940296732733,0.05707940296732733,0.05707940296732733,0.05707940296732733,0.05707940296732733,0.05707940296732733,0.05707940296732733,0.05707940296732733,0.05707940296732733,0.05707940296732733,0.05707940296732733,0.05707940296732733,0.05707940296732733,0.05707940296732733,0.05707940296732733,0.05707940296732733,0.05707940296732733,0.05707940296732733,0.05707940296732733,0.05707940296732733,0.05707940296732733,0.05707940296732733,0.05707940296732733,0.05707940296732733,0.05707940296732733,0.05707940296732733,0.05707940296732733,0.05707940296732733,0.05707940296732733,0.05707940296732733,0.05708260676946512,0.05708260676946512,0.05708260676946512,0.05708260676946512,0.05708260676946512,0.05708260676946512,0.05708260676946512,0.05708260676946512,0.05708260676946512,0.05708260676946512,0.05708260676946512,0.05708260676946512,0.05708260676946512,0.05708260676946512,0.05708260676946512,0.05708260676946512,0.05708260676946512,0.05708260676946512,0.05708260676946512,0.05708260676946512,0.05708260676946512,0.05708260676946512,0.05707940296732733,0.05707940296732733,0.05707940296732733,0.05707940296732733,0.05707940296732733,0.05707940296732733,0.057077509976642765,0.057077509976642765,0.057077509976642765,0.057077509976642765,0.057077509976642765,0.057077509976642765,0.057077509976642765,0.057077509976642765,0.057077509976642765,0.057077509976642765,0.057077509976642765,0.057077509976642765,0.057077509976642765,0.057077509976642765,0.057077509976642765,0.057077509976642765,0.057077509976642765,0.057077509976642765,0.057077509976642765,0.057077509976642765,0.057077509976642765,0.057077509976642765,0.057077509976642765,0.057077509976642765,0.057077509976642765,0.057077509976642765,0.057077509976642765,0.057077509976642765,0.057077509976642765,0.057077509976642765,0.057077509976642765,0.057077509976642765,0.057077509976642765,0.057077509976642765,0.057077509976642765,0.057077509976642765,0.057077509976642765,0.057077509976642765,0.057077509976642765,0.057077509976642765,0.057077509976642765,0.057077509976642765,0.057077509976642765,0.057077509976642765,0.057077509976642765,0.057077509976642765,0.057077509976642765,0.057077509976642765,0.057077509976642765,0.057077509976642765,0.057077509976642765,0.057077509976642765,0.057077509976642765,0.057077509976642765,0.057077509976642765,0.057077509976642765,0.057077509976642765,0.057077509976642765,0.057077509976642765,0.057077509976642765,0.057077509976642765,0.057077509976642765,0.057077509976642765,0.057077509976642765,0.057077509976642765,0.057077509976642765,0.057077509976642765,0.057077509976642765,0.057077509976642765,0.05707695024161762,0.05707695024161762,0.05707695024161762,0.05707695024161762,0.05707695024161762,0.05707695024161762,0.05707695024161762,0.05707695024161762,0.05707695024161762,0.05707695024161762,0.05707695024161762,0.05707695024161762,0.05707695024161762,0.05707695024161762,0.05707695024161762,0.05707695024161762,0.05707695024161762,0.05707695024161762,0.05707695024161762,0.05707695024161762,0.05707695024161762,0.05707695024161762,0.05707695024161762,0.05707695024161762,0.05707695024161762,0.05707695024161762,0.05707695024161762,0.05707695024161762,0.05707695024161762,0.05707695024161762,0.05707695024161762,0.05707695024161762,0.05707695024161762,0.05707695024161762,0.05707695024161762,0.05707695024161762,0.05707695024161762,0.05707695024161762,0.05707695024161762,0.05707695024161762,0.05707695024161762,0.05707695024161762,0.05707695024161762,0.05707695024161762,0.05707695024161762,0.05707695024161762,0.05707695024161762,0.05707695024161762,0.05707695024161762,0.05707695024161762,0.05707695024161762,0.05707695024161762,0.05707695024161762,0.05707523396192819,0.05707523396192819,0.05707523396192819,0.05707523396192819,0.05707523396192819,0.05707523396192819,0.05707523396192819,0.05707523396192819,0.05707523396192819,0.05707523396192819,0.05707523396192819,0.05707311048519574,0.05707311048519574,0.05707311048519574,0.05707523396192819,0.05707523396192819,0.05707523396192819,0.05707523396192819,0.05707523396192819,0.05707523396192819,0.05707523396192819,0.05707523396192819,0.05707523396192819,0.05707523396192819,0.05707523396192819,0.05707523396192819,0.05707523396192819,0.05707523396192819,0.05707523396192819,0.05707523396192819,0.05707523396192819,0.05707523396192819,0.05707523396192819,0.05707523396192819,0.05707523396192819,0.05707523396192819,0.05707523396192819,0.05707523396192819,0.05707523396192819,0.05707523396192819,0.05707523396192819,0.05707523396192819,0.05707523396192819,0.05707523396192819,0.05707523396192819,0.05707523396192819,0.05707523396192819,0.05707523396192819,0.05707523396192819,0.05707523396192819,0.05707523396192819,0.05707523396192819,0.05707523396192819,0.05707523396192819,0.05707523396192819,0.05707523396192819,0.05707523396192819,0.05707523396192819,0.05707523396192819,0.05707523396192819,0.05707311048519574,0.05707523396192819,0.05707523396192819,0.05707523396192819,0.05707523396192819,0.05707523396192819,0.05707523396192819,0.05707523396192819,0.05707523396192819,0.05707523396192819,0.05707523396192819,0.05707523396192819,0.05707523396192819,0.05707523396192819,0.05707523396192819,0.05707523396192819,0.05707523396192819,0.05707523396192819,0.05707695024161762,0.05707695024161762,0.05707695024161762,0.05707695024161762,0.05707695024161762,0.05707695024161762,0.05707695024161762,0.05707695024161762,0.05707695024161762,0.05707695024161762,0.05707695024161762,0.05707695024161762,0.05707695024161762,0.05707695024161762,0.05707695024161762,0.05707695024161762,0.05707695024161762,0.057077509976642765,0.057077509976642765,0.057077509976642765,0.057077509976642765,0.05707940296732733,0.05707940296732733,0.05707940296732733,0.05707940296732733,0.05708260676946512,0.05708260676946512,0.05708260676946512,0.0570849788868487,0.0570849788868487,0.05708260676946512,0.05708260676946512,0.05708260676946512,0.05708260676946512,0.05708260676946512,0.05708260676946512,0.05708260676946512,0.05708260676946512,0.05708260676946512,0.05708260676946512,0.05708260676946512,0.05708260676946512,0.0570849788868487,0.05708633854233312,0.05708633854233312,0.05708633854233312,0.05708633854233312,0.057087151704773985,0.057087151704773985,0.057087151704773985,0.057087151704773985,0.057087151704773985,0.057087151704773985,0.05708835327856701,0.057089747179416325,0.057089747179416325,0.057089747179416325,0.057089747179416325,0.057089747179416325,0.057089747179416325,0.057089747179416325,0.057089747179416325,0.057089747179416325,0.057089747179416325,0.057089747179416325,0.057089747179416325,0.05709062764066053,0.0570914289938554,0.0570914289938554,0.0570914289938554,0.0570914289938554,0.05709330935344016,0.05709376905741191,0.05709376905741191,0.05709427583708847,0.057096500548811435,0.057096500548811435,0.057096500548811435,0.057096500548811435,0.057096500548811435,0.057096500548811435,0.05709912488844783,0.05709912488844783,0.05709912488844783,0.05710263761095466,0.057106064865550865,0.057106064865550865,0.05710856264592951,0.05710856264592951,0.057110305975161826,0.05711155962331976,0.057113501398914496,0.057113501398914496,0.05711632363780966,0.05712631691050859,0.0571379010888451,0.0571379010888451,0.05714529263104026,0.05714854338739865,0.057150371764438435,0.057150371764438435,0.057150371764438435,0.057150371764438435,0.057150371764438435,0.057150371764438435,0.057150371764438435,0.057151551598924294,0.057151551598924294,0.057151551598924294,0.057154152161872585,0.057156679554063686,0.057156679554063686,0.05715999261222787,0.05715999261222787,0.05715999261222787,0.05715999261222787,0.05715999261222787,0.05715999261222787,0.05715999261222787,0.05716393412213462,0.05716393412213462,0.0571668700313646,0.0571668700313646,0.05716580795453166,0.05716580795453166,0.05716580795453166,0.05716580795453166,0.0571668700313646,0.0571668700313646,0.0571668700313646,0.0571668700313646,0.05716958843709445,0.05717043110452487,0.05717043110452487,0.057171684076296504,0.057171684076296504,0.057171684076296504,0.057171684076296504,0.057171684076296504)
minHPD=c(0.007379164058214253, 0.007379164058214253,0.007379164058214253,0.007379164058214253,0.007379164058214253,0.007379164058214253,0.007379164058214253,0.007379164058214253,0.007379164058214253,0.007379164058214253,0.007379164058214253,0.007379164058214253,0.007379164058214253,0.007379164058214253,0.007379164058214253,0.007379164058214253,0.007379164058214253,0.007379164058214253,0.007379164058214253,0.007379164058214253,0.007379164058214253,0.007379164058214253,0.007379164058214253,0.007379164058214253,0.007385092613761995,0.007385092613761995,0.007385092613761995,0.007385092613761995,0.007348023699175731,0.007348023699175731,0.007348023699175731,0.007348023699175731,0.007348023699175731,0.007355551772850386,0.007355551772850386,0.007355551772850386,0.007355551772850386,0.007355551772850386,0.007355551772850386,0.007355551772850386,0.007355551772850386,0.007355551772850386,0.007355551772850386,0.007355551772850386,0.007355551772850386,0.007355551772850386,0.007355551772850386,0.007355551772850386,0.007355551772850386,0.007355551772850386,0.007355551772850386,0.007355551772850386,0.007355551772850386,0.007355551772850386,0.007355551772850386,0.007355551772850386,0.007355551772850386,0.007355551772850386,0.007355551772850386,0.007355551772850386,0.007355551772850386,0.007355551772850386,0.007355551772850386,0.007355551772850386,0.007355551772850386,0.007355551772850386,0.007355551772850386,0.007355551772850386,0.007355551772850386,0.007355551772850386,0.007355551772850386,0.007355551772850386,0.007355551772850386,0.007355551772850386,0.007355551772850386,0.007355551772850386,0.007355551772850386,0.007355551772850386,0.007355551772850386,0.007355551772850386,0.007355551772850386,0.007355551772850386,0.007355551772850386,0.007355551772850386,0.007355551772850386,0.007355551772850386,0.007355551772850386,0.007355551772850386,0.007355551772850386,0.007355551772850386,0.007355551772850386,0.007355551772850386,0.007355551772850386,0.007355551772850386,0.007355551772850386,0.007355551772850386,0.007355551772850386,0.007355551772850386,0.007355551772850386,0.007355551772850386,0.007355551772850386,0.007355551772850386,0.007355551772850386,0.007355551772850386,0.007355551772850386,0.007355551772850386,0.007355551772850386,0.007355551772850386,0.007355551772850386,0.007355551772850386,0.007355551772850386,0.007355551772850386,0.007355551772850386,0.007355551772850386,0.007355551772850386,0.007355551772850386,0.007355551772850386,0.007355551772850386,0.007355551772850386,0.007355551772850386,0.007355551772850386,0.007355551772850386,0.007355551772850386,0.007355551772850386,0.007355551772850386,0.007355551772850386,0.007355551772850386,0.007355551772850386,0.007355551772850386,0.007355551772850386,0.007355551772850386,0.007355551772850386,0.007355551772850386,0.007355551772850386,0.007355551772850386,0.007355551772850386,0.007355551772850386,0.007355551772850386,0.007355551772850386,0.007355551772850386,0.007355551772850386,0.007355551772850386,0.007355551772850386,0.007355551772850386,0.007355551772850386,0.007355551772850386,0.007355551772850386,0.007355551772850386,0.007355551772850386,0.007355551772850386,0.007355551772850386,0.007355551772850386,0.007355551772850386,0.007355551772850386,0.007355551772850386,0.007355551772850386,0.007355551772850386,0.007355551772850386,0.007355551772850386,0.007355551772850386,0.007355551772850386,0.007355551772850386,0.007355551772850386,0.007355551772850386,0.007355551772850386,0.007355551772850386,0.007355551772850386,0.007355551772850386,0.007355551772850386,0.007355551772850386,0.007348023699175731,0.007348023699175731,0.007348023699175731,0.007348023699175731,0.007385092613761995,0.007379164058214253,0.007379164058214253,0.007379164058214253,0.007379164058214253,0.007379164058214253,0.007379164058214253,0.007379164058214253,0.007379164058214253,0.007372023514514092,0.007372023514514092,0.007372023514514092,0.007372023514514092,0.007372023514514092,0.007372023514514092,0.007372023514514092,0.007372023514514092,0.007372023514514092,0.007368082197688777,0.007368082197688777,0.007368082197688777,0.007368082197688777,0.007368082197688777,0.007363512723802795,0.007359020742850231,0.007355551772850386,0.007348023699175731,0.007348023699175731,0.007348023699175731,0.007323935738148341,0.007318601776045558,0.007355551772850386,0.007348023699175731,0.007368082197688777,0.007368082197688777,0.007368082197688777,0.007359020742850231,0.007348023699175731,0.007359020742850231,0.007359020742850231,0.007348023699175731,0.007359020742850231,0.007348023699175731,0.007348023699175731,0.007368082197688777,0.007368082197688777,0.007359020742850231,0.007359020742850231,0.007359020742850231,0.007359020742850231,0.007359020742850231,0.007359020742850231,0.007359020742850231,0.007359020742850231,0.007359020742850231,0.007359020742850231,0.007348023699175731,0.007348023699175731,0.007359020742850231,0.007359020742850231,0.007359020742850231,0.007348023699175731,0.007348023699175731,0.007348023699175731,0.007348023699175731,0.007348023699175731,0.007348023699175731,0.007348023699175731,0.007348023699175731,0.007348023699175731,0.007348023699175731,0.007359020742850231,0.007359020742850231,0.007359020742850231,0.007368082197688777,0.007359020742850231,0.007348023699175731,0.007348023699175731,0.007348023699175731,0.007348023699175731,0.007348023699175731,0.007348023699175731,0.007348023699175731,0.007348023699175731,0.007348023699175731,0.007348023699175731,0.007363512723802795,0.007359020742850231,0.007359020742850231,0.007368082197688777,0.007363512723802795,0.007363512723802795,0.007363512723802795,0.007363512723802795,0.007359020742850231,0.007359020742850231,0.007348023699175731,0.007348023699175731,0.007379164058214253,0.007379164058214253,0.007379164058214253,0.007368082197688777,0.007368082197688777,0.007368082197688777,0.007359020742850231,0.007359020742850231,0.007359020742850231,0.007359020742850231,0.007359020742850231,0.007359020742850231,0.007359020742850231,0.007359020742850231,0.007359020742850231,0.007368082197688777,0.007363512723802795,0.007363512723802795,0.007348023699175731,0.007368082197688777,0.007363512723802795,0.007348023699175731,0.007359020742850231,0.007359020742850231,0.007359020742850231,0.007269506900863331,0.007269506900863331,0.007348023699175731,0.007348023699175731,0.007090105680804471,0.007359020742850231,0.007348023699175731,0.007016815189315428,0.007016815189315428,0.007016815189315428,0.0070201856528986925,0.007016815189315428,0.007016815189315428,0.006658060773790102,0.006596180686975849,0.006419853180143564,0.00655423368064235,0.006596180686975849,0.006160448975059496,0.006160448975059496,0.005484045068882481,0.005735006223849225,0.005182884836187291,0.005227098700148973,0.005182884836187291,0.005735006223849225,0.006160448975059496,0.006293505194389085,0.00655423368064235,0.006428059202969998,0.006658060773790102,0.007090105680804471,0.007073689248754465,0.007283597310868473,0.007359020742850231,0.007363512723802795,0.007379164058214253,0.007379164058214253,0.00738828588756983,0.007608732651840699,0.007368082197688777,0.007733022344672091,0.007933998616357903,0.007843991077526055,0.007953390937083417,0.00799790601451505,0.008019635000078853,0.008134428767553133,0.008391402601891378,0.008518893154838272,0.008396578934528403,0.00851262948339978,0.009365871959899606,0.00920613009284163,0.009256467431469727,0.009151785403730892,0.009093767498388229,0.009277393148121907,0.00919970854740486,0.009530013943809583,0.009530013943809583,0.009618163869600507,0.010462958954385199,0.010462958954385199,0.010442063549534551,0.011611071827373464,0.011637139518485535,0.01171895751954442,0.011824694698994276,0.01215698372437692,0.012758578540723316,0.012852754588556321,0.013228583553877713,0.013689615582847927,0.01407690210480638,0.01582176989731868,0.01938736558823685,0.027282321446695845,0.03052108272920249,0.03306563931340902,0.0329642648463318,0.03258258582545488,0.033206806764182695,0.03427377327039394,0.03470429520612138,0.0352210814212904,0.035537971382896494,0.035537971382896494,0.03575528969761,0.035909808644288915,0.03575528969761,0.035909808644288915,0.036772651229924715,0.037001517084785246,0.036772651229924715,0.037001517084785246,0.036772651229924715,0.037001517084785246,0.037001517084785246,0.03704715056644207,0.03714123609143661,0.037001517084785246,0.037001517084785246,0.03721903540143517,0.037001517084785246,0.038023466761805166,0.038023466761805166,0.038023466761805166,0.03813105526187223,0.038336720723318174,0.038336720723318174,0.03835947439062231,0.03835947439062231,0.03842290619602389,0.03844964781620738,0.03844964781620738,0.038467267519188206,0.03867254040477686,0.03864026894013158,0.0386801064113535,0.03872369811543744,0.03873620905309175,0.03876939975280164,0.03881520284991906,0.03886188839638956,0.03886188839638956,0.038948330035282315,0.03897727164467059,0.03872369811543744,0.03902586504955961,0.03902586504955961,0.03902586504955961,0.03902586504955961,0.03902586504955961,0.03902586504955961,0.03906680901323666,0.039076022223664034,0.039076022223664034,0.039076022223664034,0.03923188600527082,0.03923188600527082,0.03923188600527082,0.03923188600527082,0.03923188600527082,0.03914148751169984,0.03914148751169984,0.03914148751169984,0.03914148751169984,0.03914148751169984,0.03914148751169984,0.03914148751169984,0.03914148751169984,0.03914148751169984,0.03914148751169984,0.03914148751169984,0.03923188600527082,0.03923188600527082,0.03923188600527082,0.03923188600527082,0.03923188600527082,0.03923188600527082,0.03923188600527082,0.03923188600527082,0.03923188600527082,0.03923188600527082,0.03923188600527082,0.03923188600527082,0.03923188600527082,0.03923188600527082,0.03923188600527082,0.03923188600527082,0.03923188600527082,0.03923188600527082,0.03923188600527082,0.03923188600527082,0.03923188600527082,0.03923188600527082,0.03923188600527082,0.03923188600527082,0.03923188600527082,0.03923188600527082,0.03923188600527082,0.03923188600527082,0.03923188600527082,0.03923188600527082,0.03923188600527082,0.03928078047497319,0.03928078047497319,0.03928078047497319,0.03928078047497319,0.03928078047497319,0.03928078047497319,0.03928078047497319,0.03928078047497319,0.03928078047497319,0.03928078047497319,0.03928078047497319,0.03928078047497319,0.03928078047497319,0.03928078047497319,0.03928078047497319,0.03928078047497319,0.03928816610674251,0.03928816610674251,0.03928816610674251,0.03928816610674251,0.03928816610674251,0.03928816610674251,0.03928816610674251,0.03928816610674251,0.03928816610674251,0.03928816610674251,0.03928816610674251,0.03928816610674251,0.03928816610674251,0.03928816610674251,0.03928816610674251,0.03928816610674251,0.03928816610674251,0.03928816610674251,0.03928816610674251,0.03928816610674251,0.03928816610674251,0.03928816610674251,0.03928816610674251,0.03932185123558144,0.03928816610674251,0.03928816610674251,0.03928816610674251,0.03928816610674251,0.03928816610674251,0.03928816610674251,0.03928816610674251,0.03928816610674251,0.03928816610674251,0.03928816610674251,0.03928816610674251,0.03928816610674251,0.03928816610674251,0.03928816610674251,0.03928816610674251,0.03928816610674251,0.03928816610674251,0.03928816610674251,0.03928816610674251,0.03928816610674251,0.03928816610674251,0.03928816610674251,0.03928816610674251,0.03928816610674251,0.03928816610674251,0.03928816610674251,0.03928816610674251,0.03928816610674251,0.03928816610674251,0.03928816610674251,0.03928816610674251,0.03928816610674251,0.03928816610674251,0.03928816610674251,0.03928816610674251,0.03928816610674251,0.03928816610674251,0.03928816610674251,0.03928816610674251,0.03928816610674251,0.03928816610674251,0.03928816610674251,0.03928816610674251,0.03928816610674251,0.03928816610674251,0.03928816610674251,0.03928816610674251,0.03928816610674251,0.03928816610674251,0.03928816610674251,0.03928816610674251,0.03928816610674251,0.03928816610674251,0.03928816610674251,0.03928816610674251,0.03928816610674251,0.03928816610674251,0.03928816610674251,0.03928816610674251,0.03928816610674251,0.03928816610674251,0.03928816610674251,0.03928816610674251,0.03928816610674251,0.03928816610674251,0.03928816610674251,0.03928816610674251,0.03928816610674251,0.03928816610674251,0.03928816610674251,0.03928816610674251,0.03928816610674251,0.03928816610674251,0.03928816610674251,0.03928816610674251,0.03928816610674251,0.03928816610674251,0.03928816610674251,0.03928816610674251,0.03928816610674251,0.03928816610674251,0.03928816610674251,0.03928816610674251,0.03928816610674251,0.03928816610674251,0.03928816610674251,0.03928816610674251,0.03928816610674251,0.03928816610674251,0.03928816610674251,0.03928816610674251,0.03928816610674251,0.03928816610674251,0.03928816610674251,0.03928816610674251,0.03928816610674251,0.03928816610674251,0.03928816610674251,0.03928816610674251,0.03928816610674251,0.03928816610674251,0.03928816610674251,0.03928816610674251,0.03928816610674251,0.03928816610674251,0.03928816610674251,0.03928816610674251,0.03928816610674251,0.03928816610674251,0.03928816610674251,0.03928816610674251,0.03928816610674251,0.03928816610674251,0.03928816610674251,0.03928816610674251,0.03928816610674251,0.03928816610674251,0.03928816610674251,0.03928816610674251,0.03928816610674251,0.03928816610674251,0.03928816610674251,0.03928816610674251,0.03928816610674251,0.03928816610674251,0.03928816610674251,0.03928816610674251,0.03928816610674251,0.03928816610674251,0.03928816610674251,0.03928816610674251,0.03928816610674251,0.03928816610674251,0.03928816610674251,0.03928816610674251,0.03928816610674251,0.03928816610674251,0.03928816610674251,0.03928816610674251,0.03928816610674251,0.03928816610674251,0.03928816610674251,0.03928816610674251,0.03928816610674251,0.03928816610674251,0.03928816610674251,0.03928816610674251,0.03928816610674251,0.03928816610674251,0.03928816610674251,0.03928816610674251,0.03928816610674251,0.03928816610674251,0.03928816610674251,0.03928816610674251,0.03928816610674251,0.03928816610674251,0.03928816610674251,0.03928816610674251,0.03928816610674251,0.03928816610674251,0.03928078047497319,0.03928078047497319,0.03928078047497319,0.03928078047497319,0.03928078047497319,0.03928078047497319,0.03928078047497319,0.03928078047497319,0.03928078047497319,0.03925147395291375,0.03925147395291375,0.03925147395291375,0.03925147395291375,0.03925147395291375,0.03925147395291375,0.03925147395291375,0.03925147395291375,0.03925147395291375,0.03925147395291375,0.03925147395291375,0.03925147395291375,0.03925147395291375,0.03925147395291375,0.03925147395291375,0.03925147395291375,0.03925147395291375,0.03925147395291375,0.03925147395291375,0.03925147395291375,0.03925147395291375,0.03925147395291375,0.03925147395291375,0.03925147395291375,0.03925147395291375,0.03925147395291375,0.03925147395291375,0.03925147395291375,0.03925147395291375,0.03925147395291375,0.03925147395291375,0.03925147395291375,0.03925147395291375,0.03925147395291375,0.03925147395291375,0.03925147395291375,0.03925147395291375,0.03925147395291375,0.03925147395291375,0.03925147395291375,0.03925147395291375,0.03925147395291375,0.03925147395291375,0.03925147395291375,0.03925147395291375,0.03925147395291375,0.03925147395291375,0.03925147395291375,0.03925147395291375,0.03925147395291375,0.03925147395291375,0.03925147395291375,0.03925147395291375,0.03925147395291375,0.03923188600527082,0.03923188600527082,0.03923188600527082,0.03923188600527082,0.03923188600527082,0.03923188600527082,0.03923188600527082,0.03923188600527082,0.03923188600527082,0.03923188600527082,0.03923188600527082,0.03923188600527082,0.03923188600527082,0.03923188600527082,0.03923188600527082,0.03923188600527082,0.03923188600527082,0.03923188600527082,0.03923188600527082,0.03923188600527082,0.03923188600527082,0.03923188600527082,0.03923188600527082,0.03923188600527082,0.03923188600527082,0.03923188600527082,0.03923188600527082,0.03923188600527082,0.03923188600527082,0.03914148751169984,0.03914148751169984,0.03914148751169984,0.03914148751169984,0.03914148751169984,0.03914148751169984,0.03914148751169984,0.03914148751169984,0.03914148751169984,0.03914148751169984,0.03914148751169984,0.03914148751169984,0.03923188600527082,0.03923188600527082,0.03923188600527082,0.03923188600527082,0.03923188600527082,0.039076022223664034,0.03906680901323666,0.03906680901323666,0.03906680901323666,0.03906680901323666,0.03902586504955961,0.03902586504955961,0.03902586504955961,0.03902586504955961,0.03902586504955961,0.03902586504955961,0.03902586504955961,0.03872369811543744,0.03872369811543744,0.03872369811543744,0.03872369811543744,0.03872369811543744,0.03872369811543744,0.03897727164467059,0.03897727164467059,0.03897727164467059,0.03897727164467059,0.03897727164467059,0.03897727164467059,0.038948330035282315,0.038948330035282315,0.038948330035282315,0.03886188839638956,0.03886188839638956,0.038801851522796714,0.03873620905309175,0.03873620905309175,0.03873620905309175,0.03872369811543744,0.03872369811543744,0.03872369811543744,0.03872369811543744,0.03872369811543744,0.03872369811543744,0.03872369811543744,0.03872369811543744,0.03872369811543744,0.0386801064113535,0.03867254040477686,0.03867254040477686,0.03864026894013158,0.03864026894013158,0.03864026894013158,0.03867254040477686,0.03848407659404018,0.03848407659404018,0.038467267519188206,0.03835947439062231,0.038336720723318174,0.0382688618697781,0.03819728138378524,0.03818969145272426,0.03814917413243118,0.03814917413243118,0.03814917413243118,0.03814917413243118,0.03813105526187223,0.03818969145272426,0.03818969145272426,0.03806002088113544,0.03806002088113544,0.03806002088113544,0.038023466761805166,0.038023466761805166,0.038023466761805166,0.03802900520822444,0.03788710197652768,0.03788710197652768,0.03788710197652768,0.03788710197652768,0.03788710197652768,0.03788710197652768,0.038023466761805166,0.038023466761805166,0.03721903540143517,0.03721903540143517,0.037204395548539375,0.037074062345703554,0.037074062345703554,0.037074062345703554,0.037067134159437055,0.03704715056644207,0.03704715056644207,0.03704715056644207,0.03704715056644207,0.037001517084785246,0.037001517084785246,0.037001517084785246,0.037001517084785246,0.037001517084785246,0.037001517084785246,0.037001517084785246)
maxHPD=c(0.02203817891539588, 0.02203817891539588,0.02203817891539588,0.02203817891539588,0.02203817891539588,0.02203817891539588,0.02203817891539588,0.02203817891539588,0.02203817891539588,0.02203817891539588,0.02203817891539588,0.02203817891539588,0.02203817891539588,0.02203817891539588,0.02203817891539588,0.02203817891539588,0.02203817891539588,0.02203817891539588,0.02203817891539588,0.02203817891539588,0.02203817891539588,0.02203817891539588,0.02203817891539588,0.02203817891539588,0.02204036672052174,0.02204036672052174,0.02204036672052174,0.02204036672052174,0.02199168767142847,0.02199168767142847,0.02199168767142847,0.02199168767142847,0.02199168767142847,0.02199168767142847,0.021984487651566867,0.021984487651566867,0.021984487651566867,0.021984487651566867,0.021984487651566867,0.021984487651566867,0.021984487651566867,0.021984487651566867,0.021984487651566867,0.021984487651566867,0.021984487651566867,0.021984487651566867,0.021984487651566867,0.021984487651566867,0.021984487651566867,0.021984487651566867,0.021984487651566867,0.021984487651566867,0.021984487651566867,0.021984487651566867,0.021984487651566867,0.021984487651566867,0.021984487651566867,0.021984487651566867,0.021984487651566867,0.021984487651566867,0.021984487651566867,0.021984487651566867,0.021984487651566867,0.021984487651566867,0.021984487651566867,0.021984487651566867,0.021984487651566867,0.021984487651566867,0.021984487651566867,0.021984487651566867,0.021984487651566867,0.021984487651566867,0.021984487651566867,0.021984487651566867,0.021984487651566867,0.021984487651566867,0.021984487651566867,0.021984487651566867,0.021984487651566867,0.021984487651566867,0.021984487651566867,0.021984487651566867,0.021984487651566867,0.021984487651566867,0.021984487651566867,0.021984487651566867,0.021984487651566867,0.021984487651566867,0.021984487651566867,0.021984487651566867,0.02197771779717073,0.02197771779717073,0.02197771779717073,0.02197771779717073,0.02197771779717073,0.02197771779717073,0.02197771779717073,0.02197771779717073,0.02197771779717073,0.02197771779717073,0.02197771779717073,0.02197771779717073,0.02197771779717073,0.02197771779717073,0.02197771779717073,0.02197771779717073,0.02197771779717073,0.02197771779717073,0.02197771779717073,0.02197771779717073,0.02197771779717073,0.02197771779717073,0.02197771779717073,0.02197771779717073,0.02197771779717073,0.02197771779717073,0.02197771779717073,0.02197771779717073,0.02197771779717073,0.02197771779717073,0.02197771779717073,0.02197771779717073,0.02197771779717073,0.02197771779717073,0.02197771779717073,0.02197771779717073,0.02197771779717073,0.02197771779717073,0.02197771779717073,0.02197771779717073,0.02197771779717073,0.02197771779717073,0.021984487651566867,0.021984487651566867,0.021984487651566867,0.021984487651566867,0.021984487651566867,0.021984487651566867,0.021984487651566867,0.021984487651566867,0.021984487651566867,0.021984487651566867,0.021984487651566867,0.021984487651566867,0.021984487651566867,0.021984487651566867,0.021984487651566867,0.021984487651566867,0.021984487651566867,0.021984487651566867,0.021984487651566867,0.021984487651566867,0.021984487651566867,0.021984487651566867,0.021984487651566867,0.021984487651566867,0.021984487651566867,0.021984487651566867,0.021984487651566867,0.021984487651566867,0.021984487651566867,0.021984487651566867,0.021984487651566867,0.021984487651566867,0.021984487651566867,0.021984487651566867,0.021984487651566867,0.02199168767142847,0.02199168767142847,0.02199168767142847,0.02199168767142847,0.02199168767142847,0.02199168767142847,0.02199168767142847,0.02204036672052174,0.02203817891539588,0.02203817891539588,0.02204036672052174,0.02204036672052174,0.02204036672052174,0.02204036672052174,0.02204036672052174,0.02204036672052174,0.02204036672052174,0.02204036672052174,0.02204036672052174,0.02204036672052174,0.02204036672052174,0.02204036672052174,0.02204036672052174,0.02204036672052174,0.02204036672052174,0.02204036672052174,0.02204036672052174,0.02204036672052174,0.02204036672052174,0.02204036672052174,0.02204036672052174,0.02204036672052174,0.02204036672052174,0.02204036672052174,0.02204036672052174,0.02204036672052174,0.02204036672052174,0.02204036672052174,0.022088028466294065,0.022088028466294065,0.02212078676358814,0.02212078676358814,0.02212078676358814,0.02212078676358814,0.02212078676358814,0.02213875598129636,0.02213875598129636,0.02213875598129636,0.0221746257050721,0.022183619677420392,0.022183619677420392,0.022217035353816472,0.022217035353816472,0.022217035353816472,0.022217035353816472,0.022217035353816472,0.022217035353816472,0.022225862187387695,0.022225862187387695,0.022233128020542975,0.022233128020542975,0.022233128020542975,0.022233128020542975,0.022233128020542975,0.022233128020542975,0.022253172452536517,0.022253172452536517,0.022253172452536517,0.022253172452536517,0.022253172452536517,0.022253172452536517,0.022253172452536517,0.022253172452536517,0.022253172452536517,0.022253172452536517,0.022253172452536517,0.022253172452536517,0.022253172452536517,0.02227244601255868,0.02227244601255868,0.02227244601255868,0.02228876870652369,0.02228876870652369,0.02228876870652369,0.02228876870652369,0.02228876870652369,0.02228876870652369,0.02228876870652369,0.02228876870652369,0.022304486351297188,0.022304486351297188,0.022304486351297188,0.022304486351297188,0.022327421386280268,0.022327421386280268,0.02234150042917759,0.02235605185346974,0.02235605185346974,0.02235605185346974,0.02235605185346974,0.02235605185346974,0.02235605185346974,0.022385468593172222,0.022385468593172222,0.022385468593172222,0.022440697345449775,0.022440697345449775,0.022440697345449775,0.022440697345449775,0.022440697345449775,0.022440697345449775,0.022440697345449775,0.022440697345449775,0.022440697345449775,0.02248036327382175,0.02248036327382175,0.02248784846631108,0.02248784846631108,0.022498185870608596,0.022505424742456565,0.022552769360656977,0.022552769360656977,0.022577801324312155,0.022592563417821898,0.022655203891255703,0.022655203891255703,0.022655203891255703,0.02268126728904891,0.02269043154285257,0.022713518835318813,0.022713518835318813,0.02274259218519926,0.022858326908669208,0.022895280400509862,0.022713518835318813,0.022999904460285246,0.023026504125678235,0.02279266338508492,0.022951714884886343,0.023126132523631514,0.023340101740263165,0.023456518730711293,0.023603670013435607,0.023477601957850123,0.023575633662563194,0.023575633662563194,0.02402957520276672,0.024447891593420305,0.024538711974961717,0.025481258948396767,0.02603106857698959,0.028210605537243034,0.03111772656921456,0.03768782208837992,0.04117332065226357,0.045939854654480666,0.04867902794194001,0.050163254751733236,0.05205154316805732,0.053422676532422254,0.05491713104195471,0.056396959862786845,0.0573947005154493,0.058490040540011785,0.05955709998046012,0.0601875927453692,0.0608068231181209,0.06155345310562927,0.062329378846637806,0.06311574330583489,0.06349411115722732,0.06428009444691313,0.0650104957010752,0.06544403023512259,0.06605723002265881,0.06653974135299957,0.0668395553701671,0.06722500999174538,0.0678514006148261,0.06812489111969848,0.06820556915925134,0.06858850544130667,0.06958700428486889,0.06958700428486889,0.06965583829446155,0.06965583829446155,0.06973552112624201,0.06991425977868411,0.06991425977868411,0.0705157625759787,0.0705157625759787,0.07068068828777056,0.07141053524172437,0.07141053524172437,0.07141215285605516,0.0725577836577002,0.07246959315491233,0.07246959315491233,0.07246959315491233,0.07271269544338597,0.07300600525416276,0.07294332722974294,0.07299191879401389,0.07299191879401389,0.07303616887302657,0.07412935238190678,0.07685160144495802,0.08142090604256082,0.08142090604256082,0.08106675616711906,0.07955883400887351,0.07783354273371282,0.07771158711501219,0.07782333947465593,0.07771158711501219,0.07782333947465593,0.07753059953279093,0.07733919596261604,0.07731122248325935,0.07726699268914795,0.07704623182937172,0.07704623182937172,0.07762730876534459,0.07771158711501219,0.07739360040737625,0.07733919596261604,0.07690055016211961,0.07701177443715024,0.07690055016211961,0.07685160144495802,0.07685160144495802,0.07657342033905551,0.07648946673016233,0.07657989764702249,0.07617873512276972,0.07704623182937172,0.07701177443715024,0.07690055016211961,0.07685160144495802,0.07690055016211961,0.07690055016211961,0.07685160144495802,0.07685160144495802,0.07685160144495802,0.07685160144495802,0.07685160144495802,0.07685160144495802,0.07701177443715024,0.07685160144495802,0.07685160144495802,0.07684513921995366,0.07684513921995366,0.07685160144495802,0.07685160144495802,0.07685160144495802,0.07684513921995366,0.07685160144495802,0.07685160144495802,0.07657989764702249,0.07685160144495802,0.07685160144495802,0.07685160144495802,0.07685160144495802,0.07685160144495802,0.07685160144495802,0.07685160144495802,0.07685160144495802,0.07685160144495802,0.07685160144495802,0.07698952144289914,0.07698952144289914,0.0769539913176019,0.0769539913176019,0.0769539913176019,0.07685160144495802,0.07685160144495802,0.07685160144495802,0.07685160144495802,0.07685160144495802,0.07685160144495802,0.07685160144495802,0.07685160144495802,0.07685160144495802,0.07685160144495802,0.07685160144495802,0.07690055016211961,0.07690055016211961,0.07690055016211961,0.07690055016211961,0.07690055016211961,0.07690055016211961,0.07690055016211961,0.07690055016211961,0.07690055016211961,0.07690055016211961,0.07690055016211961,0.07690055016211961,0.07690055016211961,0.07690055016211961,0.07690055016211961,0.07690055016211961,0.07690055016211961,0.07690055016211961,0.07690055016211961,0.07690055016211961,0.07690055016211961,0.07690055016211961,0.07690055016211961,0.07690055016211961,0.07690055016211961,0.07690055016211961,0.07690055016211961,0.07690055016211961,0.07690055016211961,0.07685160144495802,0.07685160144495802,0.07685160144495802,0.07685160144495802,0.07685160144495802,0.07685160144495802,0.07685160144495802,0.07685160144495802,0.07685160144495802,0.07685160144495802,0.07685160144495802,0.07685160144495802,0.07685160144495802,0.07685160144495802,0.07685160144495802,0.07685160144495802,0.07685160144495802,0.07685160144495802,0.07685160144495802,0.07685160144495802,0.07685160144495802,0.07685160144495802,0.07685160144495802,0.07685160144495802,0.07685160144495802,0.07685160144495802,0.07685160144495802,0.07685160144495802,0.07685160144495802,0.07685160144495802,0.07685160144495802,0.07685160144495802,0.07685160144495802,0.07685160144495802,0.07685160144495802,0.07685160144495802,0.07685160144495802,0.07685160144495802,0.07685160144495802,0.07685160144495802,0.07685160144495802,0.07685160144495802,0.07685160144495802,0.07685160144495802,0.07685160144495802,0.07685160144495802,0.07685160144495802,0.07685160144495802,0.07685160144495802,0.07685160144495802,0.07685160144495802,0.07685160144495802,0.07685160144495802,0.07685160144495802,0.07685160144495802,0.07685160144495802,0.07685160144495802,0.07685160144495802,0.07685160144495802,0.07685160144495802,0.07685160144495802,0.07685160144495802,0.07685160144495802,0.07685160144495802,0.07685160144495802,0.07685160144495802,0.07685160144495802,0.07685160144495802,0.07685160144495802,0.07685160144495802,0.07685160144495802,0.07685160144495802,0.07685160144495802,0.07685160144495802,0.07685160144495802,0.07685160144495802,0.07685160144495802,0.07685160144495802,0.07685160144495802,0.07685160144495802,0.07685160144495802,0.07685160144495802,0.07685160144495802,0.07685160144495802,0.07685160144495802,0.07685160144495802,0.07685160144495802,0.07685160144495802,0.07685160144495802,0.07685160144495802,0.07685160144495802,0.07685160144495802,0.07685160144495802,0.07685160144495802,0.07685160144495802,0.07685160144495802,0.07685160144495802,0.07685160144495802,0.07685160144495802,0.07685160144495802,0.07685160144495802,0.07685160144495802,0.07685160144495802,0.07685160144495802,0.07685160144495802,0.07685160144495802,0.07685160144495802,0.07685160144495802,0.07685160144495802,0.07685160144495802,0.07685160144495802,0.07685160144495802,0.07685160144495802,0.07685160144495802,0.07685160144495802,0.07685160144495802,0.07685160144495802,0.07685160144495802,0.07685160144495802,0.07685160144495802,0.07685160144495802,0.07685160144495802,0.07685160144495802,0.07685160144495802,0.07685160144495802,0.07685160144495802,0.07685160144495802,0.07685160144495802,0.07685160144495802,0.07685160144495802,0.07685160144495802,0.07685160144495802,0.07685160144495802,0.07685160144495802,0.07685160144495802,0.07685160144495802,0.07685160144495802,0.07685160144495802,0.07685160144495802,0.07685160144495802,0.07685160144495802,0.07685160144495802,0.07685160144495802,0.07685160144495802,0.07685160144495802,0.07685160144495802,0.07685160144495802,0.07685160144495802,0.07685160144495802,0.07685160144495802,0.07685160144495802,0.07685160144495802,0.07685160144495802,0.07685160144495802,0.07685160144495802,0.07685160144495802,0.07685160144495802,0.07685160144495802,0.07685160144495802,0.07685160144495802,0.07685160144495802,0.07685160144495802,0.07685160144495802,0.07685160144495802,0.07685160144495802,0.07685160144495802,0.07685160144495802,0.07685160144495802,0.07685160144495802,0.07685160144495802,0.07685160144495802,0.07685160144495802,0.07685160144495802,0.07685160144495802,0.07685160144495802,0.07685160144495802,0.07685160144495802,0.07685160144495802,0.07685160144495802,0.07685160144495802,0.07685160144495802,0.07685160144495802,0.07685160144495802,0.07685160144495802,0.07685160144495802,0.07685160144495802,0.07685160144495802,0.07685160144495802,0.07685160144495802,0.07685160144495802,0.07685160144495802,0.07685160144495802,0.07685160144495802,0.07685160144495802,0.07685160144495802,0.07685160144495802,0.07685160144495802,0.07685160144495802,0.07685160144495802,0.07685160144495802,0.07685160144495802,0.07685160144495802,0.07685160144495802,0.07685160144495802,0.07685160144495802,0.07685160144495802,0.07685160144495802,0.07685160144495802,0.07685160144495802,0.07685160144495802,0.07685160144495802,0.07685160144495802,0.07685160144495802,0.07685160144495802,0.07685160144495802,0.07685160144495802,0.07685160144495802,0.07685160144495802,0.07685160144495802,0.07685160144495802,0.07685160144495802,0.07685160144495802,0.07685160144495802,0.07685160144495802,0.07685160144495802,0.07685160144495802,0.07685160144495802,0.07685160144495802,0.07685160144495802,0.07685160144495802,0.07685160144495802,0.07685160144495802,0.07685160144495802,0.07685160144495802,0.07685160144495802,0.07685160144495802,0.07685160144495802,0.07685160144495802,0.07685160144495802,0.07685160144495802,0.07685160144495802,0.07685160144495802,0.07685160144495802,0.07685160144495802,0.07685160144495802,0.07685160144495802,0.07685160144495802,0.07685160144495802,0.07685160144495802,0.07685160144495802,0.07685160144495802,0.07685160144495802,0.07685160144495802,0.07685160144495802,0.07685160144495802,0.07685160144495802,0.07685160144495802,0.07685160144495802,0.07685160144495802,0.07685160144495802,0.07685160144495802,0.07685160144495802,0.07685160144495802,0.07685160144495802,0.07685160144495802,0.07685160144495802,0.07684513921995366,0.07684513921995366,0.07684513921995366,0.07684513921995366,0.07685160144495802,0.07685160144495802,0.07685160144495802,0.07685160144495802,0.07685160144495802,0.07685160144495802,0.07685160144495802,0.07685160144495802,0.07685160144495802,0.07685160144495802,0.07685160144495802,0.07685160144495802,0.07685160144495802,0.07685160144495802,0.07685160144495802,0.07685160144495802,0.07685160144495802,0.07685160144495802,0.07685160144495802,0.07685160144495802,0.07685160144495802,0.07690055016211961,0.07690055016211961,0.07690055016211961,0.07690055016211961,0.07685160144495802,0.07685160144495802,0.07685160144495802,0.07685160144495802,0.07685160144495802,0.07685160144495802,0.07685160144495802,0.07685160144495802,0.07685160144495802,0.07685160144495802,0.07685160144495802,0.07685160144495802,0.0769539913176019,0.0769539913176019,0.0769539913176019,0.07698952144289914,0.07698952144289914,0.07685160144495802,0.07685160144495802,0.07685160144495802,0.07685160144495802,0.07685160144495802,0.07685160144495802,0.07685160144495802,0.07685160144495802,0.07685160144495802,0.07685160144495802,0.07685160144495802,0.07685160144495802,0.07657989764702249,0.07657989764702249,0.07657989764702249,0.07657989764702249,0.07657989764702249,0.07657989764702249,0.07685160144495802,0.07685160144495802,0.07685160144495802,0.07685160144495802,0.07685160144495802,0.07685160144495802,0.07685160144495802,0.07690055016211961,0.07690055016211961,0.07684513921995366,0.07684513921995366,0.07685160144495802,0.07684513921995366,0.07684513921995366,0.07684513921995366,0.07684513921995366,0.07684513921995366,0.07684513921995366,0.07684513921995366,0.07684513921995366,0.07684513921995366,0.07685160144495802,0.07685160144495802,0.07684513921995366,0.07685160144495802,0.07685160144495802,0.07685160144495802,0.07685160144495802,0.07685160144495802,0.07690055016211961,0.0769539913176019,0.07685160144495802,0.07685160144495802,0.07685160144495802,0.07684513921995366,0.07690055016211961,0.07685160144495802,0.07685160144495802,0.07685160144495802,0.07685160144495802,0.07685160144495802,0.07685160144495802,0.07685160144495802,0.07685160144495802,0.0769539913176019,0.0769539913176019,0.07684513921995366,0.07685160144495802,0.07685160144495802,0.07684513921995366,0.07685160144495802,0.07690055016211961,0.0769539913176019,0.07685160144495802,0.07685160144495802,0.07685160144495802,0.07685160144495802,0.07685160144495802,0.07685160144495802,0.07701177443715024,0.07701177443715024,0.07624923962826842,0.07624923962826842,0.07624923962826842,0.0761382142494739,0.0761382142494739,0.0761382142494739,0.0761382142494739,0.0761382142494739,0.0761382142494739,0.0761382142494739,0.07617873512276972,0.0761382142494739,0.0761382142494739,0.07616966558834348,0.07616966558834348,0.07616966558834348,0.07616966558834348,0.07616966558834348)
#time=time[4:length(time)]
#rate=rate[4:length(rate)]
#minHPD=minHPD[4:length(minHPD)]
#maxHPD=maxHPD[4:length(maxHPD)]

plot(c(seq(-290,0,by=1),0),rep(2,length(c(seq(290,0,by=-1),0))), xlab="", ylab="Rates (events/Myr/lineage)", xlim=c(-270,-230), ylim=c(0,0.08), type="l", col="white",lwd="1",las="1",cex.axis="1",cex.main="1",cex.lab="1",bty="n", main="A", axes=F)
rect(-323.2,-0.02,-298.9,300, col="white", border=NA)
rect(-298.9,-0.02,-272.95,300, col="whitesmoke", border=NA)
rect(-272.95,-0.02,-259.1,300, col="white", border=NA)
rect(-259.1,-0.02,-251.9,300, col="whitesmoke", border=NA)
rect(-251.9,-0.02,-247.2,300, col="white", border=NA)
rect(-247.2,-0.02,-237,300, col="whitesmoke", border=NA)
rect(-237,-0.02,-201.3,300, col="white", border=NA)
rect(-201.3,-0.02,-174.1,300, col="whitesmoke", border=NA)
rect(-174.1,-0.02,-163.5,300, col="white", border=NA)
rect(-163.5,-0.02,-145,300, col="whitesmoke", border=NA)
rect(-145,-0.02,-100.5,300, col="white", border=NA)
rect(-100.5,-0.02,-66,300, col="whitesmoke", border=NA)
rect(-66,-0.02,-56,300, col="white", border=NA)
rect(-56,-0.02,-33.9,300, col="whitesmoke", border=NA)
rect(-33.9,-0.02,-23.03,300, col="white", border=NA)
rect(-23.03,-0.02,-5.33,300, col="whitesmoke", border=NA)
rect(-5.33,-0.02,-2.58,300, col="white", border=NA)
rect(-2.58,-0.02,0,300, col="whitesmoke", border=NA)

rect(-261.28,-3,-259.51,300, col=alpha('#ffaf03',0.2), border=NA)
rect(-234.5,-3,-232,300, col=alpha('#ffaf03',0.2), border=NA)
abline(v=c(-251.902),col="red",lty="dashed",lwd="2")
axis(side=1, seq(-280, -220, by=10), col="black",col.axis="black",las=1)
axis(side=2, seq(0, 0.08, by=0.02), col="black",col.axis="black",las=2)

legend("topleft", bty="n", c("Origination rate"),lwd="3",col=c("#4c4cec"), cex=1)

lines(time,time,type = 'n')
polygon(c(time, rev(time)), c(maxHPD, rev(minHPD)), col = alpha('#4c4cec',0.3), border = NA)
lines(time,rate, col = '#4c4cec', lwd=2)

add_geochrono(0, -0.15)


# Frequency of shift in speciation rate
mids=c(-0.049182305630026804, -0.14754691689008043,-0.24591152815013406,-0.34427613941018764,-0.4426407506702412,-0.5410053619302949,-0.6393699731903485,-0.7377345844504021,-0.8360991957104557,-0.9344638069705092,-1.0328284182305627,-1.1311930294906165,-1.22955764075067,-1.3279222520107237,-1.4262868632707772,-1.5246514745308308,-1.6230160857908844,-1.721380697050938,-1.8197453083109916,-1.9181099195710452,-2.016474530831099,-2.1148391420911525,-2.2132037533512063,-2.31156836461126,-2.4099329758713135,-2.5082975871313673,-2.6066621983914207,-2.7050268096514745,-2.803391420911528,-2.9017560321715816,-3.000120643431635,-3.098485254691689,-3.1968498659517426,-3.295214477211796,-3.3935790884718497,-3.491943699731903,-3.590308310991957,-3.6886729222520103,-3.787037533512064,-3.8854021447721174,-3.9837667560321717,-4.082131367292225,-4.180495978552278,-4.278860589812331,-4.3772252010723856,-4.475589812332439,-4.573954423592492,-4.6723190348525465,-4.7706836461126,-4.869048257372653,-4.967412868632707,-5.065777479892761,-5.164142091152814,-5.2625067024128676,-5.360871313672921,-5.459235924932975,-5.5576005361930285,-5.655965147453082,-5.754329758713136,-5.8526943699731895,-5.951058981233243,-6.049423592493296,-6.1477882037533504,-6.246152815013404,-6.344517426273457,-6.442882037533511,-6.541246648793565,-6.639611260053618,-6.7379758713136715,-6.836340482573726,-6.934705093833779,-7.0330697050938324,-7.131434316353887,-7.22979892761394,-7.328163538873993,-7.426528150134047,-7.524892761394101,-7.623257372654154,-7.721621983914208,-7.819986595174261,-7.918351206434315,-8.01671581769437,-8.115080428954423,-8.213445040214477,-8.31180965147453,-8.410174262734584,-8.508538873994638,-8.60690348525469,-8.705268096514745,-8.8036327077748,-8.901997319034852,-9.000361930294906,-9.09872654155496,-9.197091152815013,-9.295455764075067,-9.393820375335121,-9.492184986595174,-9.590549597855228,-9.68891420911528,-9.787278820375334,-9.885643431635389,-9.984008042895441,-10.082372654155495,-10.18073726541555,-10.279101876675602,-10.377466487935656,-10.47583109919571,-10.574195710455763,-10.672560321715817,-10.77092493297587,-10.869289544235924,-10.967654155495978,-11.06601876675603,-11.164383378016085,-11.26274798927614,-11.361112600536192,-11.459477211796246,-11.5578418230563,-11.656206434316353,-11.754571045576407,-11.852935656836461,-11.951300268096514,-12.049664879356568,-12.14802949061662,-12.246394101876675,-12.344758713136729,-12.443123324396781,-12.541487935656836,-12.63985254691689,-12.738217158176942,-12.836581769436997,-12.93494638069705,-13.033310991957103,-13.131675603217158,-13.23004021447721,-13.328404825737264,-13.426769436997319,-13.525134048257371,-13.623498659517425,-13.72186327077748,-13.820227882037532,-13.918592493297586,-14.01695710455764,-14.115321715817693,-14.213686327077747,-14.312050938337801,-14.410415549597854,-14.508780160857908,-14.60714477211796,-14.705509383378015,-14.803873994638069,-14.902238605898122,-15.000603217158176,-15.09896782841823,-15.197332439678283,-15.295697050938337,-15.394061662198391,-15.492426273458443,-15.590790884718498,-15.68915549597855,-15.787520107238604,-15.885884718498659,-15.984249329758711,-16.082613941018767,-16.18097855227882,-16.279343163538872,-16.377707774798925,-16.47607238605898,-16.574436997319033,-16.672801608579086,-16.77116621983914,-16.869530831099194,-16.967895442359247,-17.066260053619303,-17.164624664879355,-17.262989276139407,-17.361353887399464,-17.459718498659516,-17.55808310991957,-17.656447721179624,-17.754812332439677,-17.85317694369973,-17.951541554959785,-18.049906166219838,-18.14827077747989,-18.246635388739946,-18.345,-18.44336461126005,-18.541729222520107,-18.64009383378016,-18.738458445040212,-18.83682305630027,-18.93518766756032,-19.033552278820373,-19.131916890080426,-19.23028150134048,-19.328646112600534,-19.427010723860587,-19.525375335120643,-19.623739946380695,-19.722104557640748,-19.820469168900804,-19.918833780160856,-20.01719839142091,-20.115563002680965,-20.213927613941017,-20.31229222520107,-20.410656836461126,-20.509021447721178,-20.60738605898123,-20.705750670241287,-20.80411528150134,-20.90247989276139,-21.000844504021448,-21.0992091152815,-21.197573726541552,-21.29593833780161,-21.39430294906166,-21.492667560321713,-21.591032171581766,-21.689396782841822,-21.787761394101874,-21.886126005361927,-21.984490616621983,-22.082855227882035,-22.181219839142088,-22.279584450402144,-22.377949061662196,-22.47631367292225,-22.574678284182305,-22.673042895442357,-22.77140750670241,-22.869772117962466,-22.96813672922252,-23.06650134048257,-23.164865951742627,-23.26323056300268,-23.36159517426273,-23.459959785522788,-23.55832439678284,-23.656689008042893,-23.75505361930295,-23.853418230563,-23.951782841823054,-24.050147453083106,-24.148512064343162,-24.246876675603215,-24.345241286863267,-24.443605898123323,-24.541970509383376,-24.640335120643428,-24.738699731903484,-24.837064343163537,-24.93542895442359,-25.033793565683645,-25.132158176943697,-25.23052278820375,-25.328887399463806,-25.42725201072386,-25.52561662198391,-25.623981233243967,-25.72234584450402,-25.820710455764072,-25.919075067024128,-26.01743967828418,-26.115804289544233,-26.21416890080429,-26.31253351206434,-26.410898123324394,-26.509262734584446,-26.607627345844502,-26.705991957104555,-26.804356568364607,-26.902721179624663,-27.001085790884716,-27.099450402144768,-27.197815013404824,-27.296179624664877,-27.39454423592493,-27.492908847184985,-27.591273458445038,-27.68963806970509,-27.788002680965146,-27.8863672922252,-27.98473190348525,-28.083096514745307,-28.18146112600536,-28.279825737265412,-28.378190348525468,-28.47655495978552,-28.574919571045573,-28.67328418230563,-28.77164879356568,-28.870013404825734,-28.968378016085786,-29.066742627345842,-29.165107238605895,-29.263471849865947,-29.361836461126003,-29.460201072386056,-29.55856568364611,-29.656930294906164,-29.755294906166217,-29.85365951742627,-29.952024128686325,-30.050388739946378,-30.14875335120643,-30.247117962466486,-30.34548257372654,-30.44384718498659,-30.542211796246647,-30.6405764075067,-30.738941018766752,-30.83730563002681,-30.93567024128686,-31.034034852546913,-31.13239946380697,-31.23076407506702,-31.329128686327074,-31.427493297587127,-31.525857908847183,-31.624222520107235,-31.722587131367288,-31.820951742627344,-31.919316353887396,-32.01768096514745,-32.1160455764075,-32.21441018766756,-32.31277479892761,-32.411139410187666,-32.50950402144772,-32.60786863270777,-32.70623324396782,-32.804597855227875,-32.902962466487935,-33.00132707774799,-33.09969168900804,-33.19805630026809,-33.296420911528145,-33.3947855227882,-33.49315013404826,-33.59151474530831,-33.68987935656836,-33.788243967828414,-33.88660857908847,-33.98497319034852,-34.08333780160858,-34.18170241286863,-34.280067024128684,-34.378431635388736,-34.47679624664879,-34.57516085790884,-34.6735254691689,-34.77189008042895,-34.870254691689006,-34.96861930294906,-35.06698391420911,-35.16534852546916,-35.263713136729216,-35.362077747989275,-35.46044235924933,-35.55880697050938,-35.65717158176943,-35.755536193029485,-35.85390080428954,-35.9522654155496,-36.05063002680965,-36.1489946380697,-36.247359249329755,-36.34572386058981,-36.44408847184986,-36.54245308310992,-36.64081769436997,-36.739182305630024,-36.837546916890076,-36.93591152815013,-37.03427613941018,-37.13264075067024,-37.23100536193029,-37.329369973190346,-37.4277345844504,-37.52609919571045,-37.6244638069705,-37.72282841823056,-37.821193029490615,-37.91955764075067,-38.01792225201072,-38.11628686327077,-38.214651474530825,-38.31301608579088,-38.41138069705094,-38.50974530831099,-38.60810991957104,-38.706474530831095,-38.80483914209115,-38.9032037533512,-39.00156836461126,-39.09993297587131,-39.198297587131364,-39.29666219839142,-39.39502680965147,-39.49339142091152,-39.59175603217158,-39.690120643431634,-39.788485254691686,-39.88684986595174,-39.98521447721179,-40.08357908847184,-40.1819436997319,-40.280308310991956,-40.37867292225201,-40.47703753351206,-40.57540214477211,-40.673766756032165,-40.77213136729222,-40.87049597855228,-40.96886058981233,-41.06722520107238,-41.165589812332435,-41.26395442359249,-41.36231903485254,-41.4606836461126,-41.55904825737265,-41.657412868632704,-41.75577747989276,-41.85414209115281,-41.95250670241286,-42.05087131367292,-42.149235924932974,-42.247600536193026,-42.34596514745308,-42.44432975871313,-42.542694369973184,-42.64105898123324,-42.739423592493296,-42.83778820375335,-42.9361528150134,-43.03451742627345,-43.132882037533506,-43.23124664879356,-43.32961126005362,-43.42797587131367,-43.52634048257372,-43.624705093833775,-43.72306970509383,-43.82143431635388,-43.91979892761394,-44.01816353887399,-44.116528150134044,-44.2148927613941,-44.31325737265415,-44.4116219839142,-44.50998659517426,-44.608351206434314,-44.706715817694366,-44.80508042895442,-44.90344504021447,-45.001809651474524,-45.10017426273458,-45.198538873994636,-45.29690348525469,-45.39526809651474,-45.49363270777479,-45.591997319034846,-45.6903619302949,-45.78872654155496,-45.88709115281501,-45.98545576407506,-46.083820375335115,-46.18218498659517,-46.28054959785522,-46.37891420911528,-46.47727882037533,-46.575643431635385,-46.67400804289544,-46.77237265415549,-46.87073726541554,-46.9691018766756,-47.067466487935654,-47.16583109919571,-47.26419571045576,-47.36256032171581,-47.460924932975864,-47.559289544235924,-47.657654155495976,-47.75601876675603,-47.85438337801608,-47.95274798927613,-48.051112600536186,-48.14947721179624,-48.2478418230563,-48.34620643431635,-48.4445710455764,-48.542935656836455,-48.64130026809651,-48.73966487935656,-48.83802949061662,-48.93639410187667,-49.034758713136725,-49.13312332439678,-49.23148793565683,-49.32985254691688,-49.42821715817694,-49.526581769436994,-49.62494638069705,-49.7233109919571,-49.82167560321715,-49.920040214477204,-50.018404825737264,-50.116769436997316,-50.21513404825737,-50.31349865951742,-50.411863270777474,-50.510227882037526,-50.60859249329758,-50.70695710455764,-50.80532171581769,-50.90368632707774,-51.002050938337796,-51.10041554959785,-51.1987801608579,-51.29714477211796,-51.39550938337801,-51.493873994638065,-51.59223860589812,-51.69060321715817,-51.78896782841822,-51.88733243967828,-51.985697050938334,-52.08406166219839,-52.18242627345844,-52.28079088471849,-52.379155495978544,-52.477520107238604,-52.575884718498656,-52.67424932975871,-52.77261394101876,-52.870978552278814,-52.969343163538866,-53.06770777479892,-53.16607238605898,-53.26443699731903,-53.36280160857908,-53.461166219839136,-53.55953083109919,-53.65789544235924,-53.7562600536193,-53.85462466487935,-53.952989276139405,-54.05135388739946,-54.14971849865951,-54.24808310991956,-54.34644772117962,-54.444812332439675,-54.54317694369973,-54.64154155495978,-54.73990616621983,-54.838270777479885,-54.936635388739944,-55.035,-55.13336461126005,-55.2317292225201,-55.330093833780154,-55.42845844504021,-55.52682305630026,-55.62518766756032,-55.72355227882037,-55.82191689008042,-55.920281501340476,-56.01864611260053,-56.11701072386058,-56.21537533512064,-56.31373994638069,-56.412104557640745,-56.5104691689008,-56.60883378016085,-56.7071983914209,-56.80556300268096,-56.903927613941015,-57.00229222520107,-57.10065683646112,-57.19902144772117,-57.297386058981225,-57.395750670241284,-57.49411528150134,-57.59247989276139,-57.69084450402144,-57.789209115281494,-57.88757372654155,-57.9859383378016,-58.08430294906166,-58.18266756032171,-58.281032171581764,-58.379396782841816,-58.47776139410187,-58.57612600536192,-58.67449061662198,-58.77285522788203,-58.871219839142086,-58.96958445040214,-59.06794906166219,-59.16631367292224,-59.2646782841823,-59.363042895442355,-59.46140750670241,-59.55977211796246,-59.65813672922251,-59.756501340482565,-59.854865951742624,-59.95323056300268,-60.05159517426273,-60.14995978552278,-60.248324396782834,-60.34668900804289,-60.44505361930294,-60.543418230563,-60.64178284182305,-60.740147453083104,-60.838512064343156,-60.93687667560321,-61.03524128686326,-61.13360589812332,-61.23197050938337,-61.330335120643426,-61.42869973190348,-61.52706434316353,-61.62542895442358,-61.72379356568364,-61.822158176943695,-61.92052278820375,-62.0188873994638,-62.11725201072385,-62.215616621983905,-62.313981233243965,-62.41234584450402,-62.51071045576407,-62.60907506702412,-62.707439678284175,-62.80580428954423,-62.90416890080428,-63.00253351206434,-63.10089812332439,-63.199262734584444,-63.2976273458445,-63.39599195710455,-63.4943565683646,-63.59272117962466,-63.69108579088471,-63.789450402144766,-63.88781501340482,-63.98617962466487,-64.08454423592492,-64.18290884718498,-64.28127345844503,-64.37963806970508,-64.47800268096515,-64.5763672922252,-64.67473190348525,-64.7730965147453,-64.87146112600536,-64.96982573726541,-65.06819034852546,-65.16655495978551,-65.26491957104557,-65.36328418230562,-65.46164879356567,-65.56001340482572,-65.65837801608578,-65.75674262734584,-65.8551072386059,-65.95347184986595,-66.051836461126,-66.15020107238605,-66.2485656836461,-66.34693029490616,-66.44529490616621,-66.54365951742626,-66.64202412868632,-66.74038873994637,-66.83875335120642,-66.93711796246649,-67.03548257372654,-67.13384718498659,-67.23221179624665,-67.3305764075067,-67.42894101876675,-67.5273056300268,-67.62567024128685,-67.72403485254691,-67.82239946380696,-67.92076407506701,-68.01912868632706,-68.11749329758712,-68.21585790884718,-68.31422252010724,-68.41258713136729,-68.51095174262734,-68.6093163538874,-68.70768096514745,-68.8060455764075,-68.90441018766755,-69.0027747989276,-69.10113941018766,-69.19950402144771,-69.29786863270776,-69.39623324396783,-69.49459785522788,-69.59296246648793,-69.69132707774799,-69.78969168900804,-69.88805630026809,-69.98642091152814,-70.0847855227882,-70.18315013404825,-70.2815147453083,-70.37987935656835,-70.4782439678284,-70.57660857908846,-70.67497319034852,-70.77333780160858,-70.87170241286863,-70.97006702412868,-71.06843163538873,-71.16679624664879,-71.26516085790884,-71.36352546916889,-71.46189008042894,-71.560254691689,-71.65861930294905,-71.7569839142091,-71.85534852546917,-71.95371313672922,-72.05207774798927,-72.15044235924933,-72.24880697050938,-72.34717158176943,-72.44553619302948,-72.54390080428954,-72.64226541554959,-72.74063002680964,-72.83899463806969,-72.93735924932975,-73.0357238605898,-73.13408847184986,-73.23245308310992,-73.33081769436997,-73.42918230563002,-73.52754691689007,-73.62591152815013,-73.72427613941018,-73.82264075067023,-73.92100536193028,-74.01936997319034,-74.11773458445039,-74.21609919571044,-74.31446380697051,-74.41282841823056,-74.51119302949061,-74.60955764075067,-74.70792225201072,-74.80628686327077,-74.90465147453082,-75.00301608579088,-75.10138069705093,-75.19974530831098,-75.29810991957103,-75.39647453083109,-75.49483914209115,-75.5932037533512,-75.69156836461126,-75.78993297587131,-75.88829758713136,-75.98666219839141,-76.08502680965147,-76.18339142091152,-76.28175603217157,-76.38012064343162,-76.47848525469168,-76.57684986595173,-76.67521447721178,-76.77357908847185,-76.8719436997319,-76.97030831099195,-77.068672922252,-77.16703753351206,-77.26540214477211,-77.36376675603216,-77.46213136729222,-77.56049597855227,-77.65886058981232,-77.75722520107237,-77.85558981233243,-77.95395442359249,-78.05231903485254,-78.1506836461126,-78.24904825737265,-78.3474128686327,-78.44577747989275,-78.5441420911528,-78.64250670241286,-78.74087131367291,-78.83923592493296,-78.93760053619302,-79.03596514745307,-79.13432975871312,-79.23269436997319,-79.33105898123324,-79.4294235924933,-79.52778820375335,-79.6261528150134,-79.72451742627345,-79.8228820375335,-79.92124664879356,-80.01961126005361,-80.11797587131366,-80.21634048257371,-80.31470509383377,-80.41306970509383,-80.51143431635388,-80.60979892761394,-80.70816353887399,-80.80652815013404,-80.9048927613941,-81.00325737265415,-81.1016219839142,-81.19998659517425,-81.2983512064343,-81.39671581769436,-81.49508042895441,-81.59344504021446,-81.69180965147453,-81.79017426273458,-81.88853887399463,-81.98690348525469,-82.08526809651474,-82.18363270777479,-82.28199731903484,-82.3803619302949,-82.47872654155495,-82.577091152815,-82.67545576407505,-82.7738203753351,-82.87218498659517,-82.97054959785522,-83.06891420911528,-83.16727882037533,-83.26564343163538,-83.36400804289543,-83.46237265415549,-83.56073726541554,-83.65910187667559,-83.75746648793564,-83.8558310991957,-83.95419571045575,-84.0525603217158,-84.15092493297587,-84.24928954423592,-84.34765415549597,-84.44601876675603,-84.54438337801608,-84.64274798927613,-84.74111260053618,-84.83947721179624,-84.93784182305629,-85.03620643431634,-85.1345710455764,-85.23293565683645,-85.33130026809651,-85.42966487935657,-85.52802949061662,-85.62639410187667,-85.72475871313672,-85.82312332439678,-85.92148793565683,-86.01985254691688,-86.11821715817693,-86.21658176943698,-86.31494638069704,-86.41331099195709,-86.51167560321714,-86.61004021447721,-86.70840482573726,-86.80676943699731,-86.90513404825737,-87.00349865951742,-87.10186327077747,-87.20022788203752,-87.29859249329758,-87.39695710455763,-87.49532171581768,-87.59368632707773,-87.69205093833779,-87.79041554959785,-87.8887801608579,-87.98714477211796,-88.08550938337801,-88.18387399463806,-88.28223860589812,-88.38060321715817,-88.47896782841822,-88.57733243967827,-88.67569705093833,-88.77406166219838,-88.87242627345843,-88.97079088471848,-89.06915549597855,-89.1675201072386,-89.26588471849865,-89.3642493297587,-89.46261394101876,-89.56097855227881,-89.65934316353886,-89.75770777479892,-89.85607238605897,-89.95443699731902,-90.05280160857907,-90.15116621983913,-90.2495308310992,-90.34789544235925,-90.4462600536193,-90.54462466487935,-90.6429892761394,-90.74135388739946,-90.83971849865951,-90.93808310991956,-91.03644772117961,-91.13481233243967,-91.23317694369972,-91.33154155495977,-91.42990616621982,-91.52827077747989,-91.62663538873994,-91.725,-91.82336461126005,-91.9217292225201,-92.02009383378015,-92.1184584450402,-92.21682305630026,-92.31518766756031,-92.41355227882036,-92.51191689008041,-92.61028150134047,-92.70864611260053,-92.80701072386059,-92.90537533512064,-93.00373994638069,-93.10210455764074,-93.2004691689008,-93.29883378016085,-93.3971983914209,-93.49556300268095,-93.593927613941,-93.69229222520106,-93.79065683646111,-93.88902144772116,-93.98738605898123,-94.08575067024128,-94.18411528150133,-94.28247989276139,-94.38084450402144,-94.47920911528149,-94.57757372654154,-94.6759383378016,-94.77430294906165,-94.8726675603217,-94.97103217158175,-95.0693967828418,-95.16776139410187,-95.26612600536193,-95.36449061662198,-95.46285522788203,-95.56121983914208,-95.65958445040214,-95.75794906166219,-95.85631367292224,-95.9546782841823,-96.05304289544235,-96.1514075067024,-96.24977211796245,-96.3481367292225,-96.44650134048257,-96.54486595174262,-96.64323056300267,-96.74159517426273,-96.83995978552278,-96.93832439678283,-97.03668900804288,-97.13505361930294,-97.23341823056299,-97.33178284182304,-97.4301474530831,-97.52851206434315,-97.62687667560321,-97.72524128686327,-97.82360589812332,-97.92197050938337,-98.02033512064342,-98.11869973190348,-98.21706434316353,-98.31542895442358,-98.41379356568363,-98.51215817694369,-98.61052278820374,-98.70888739946379,-98.80725201072384,-98.90561662198391,-99.00398123324396,-99.10234584450401,-99.20071045576407,-99.29907506702412,-99.39743967828417,-99.49580428954422,-99.59416890080428,-99.69253351206433,-99.79089812332438,-99.88926273458443,-99.98762734584449,-100.08599195710455,-100.1843565683646,-100.28272117962466,-100.38108579088471,-100.47945040214476,-100.57781501340482,-100.67617962466487,-100.77454423592492,-100.87290884718497,-100.97127345844503,-101.06963806970508,-101.16800268096513,-101.26636729222518,-101.36473190348525,-101.4630965147453,-101.56146112600536,-101.65982573726541,-101.75819034852546,-101.85655495978551,-101.95491957104556,-102.05328418230562,-102.15164879356567,-102.25001340482572,-102.34837801608577,-102.44674262734583,-102.5451072386059,-102.64347184986595,-102.741836461126,-102.84020107238605,-102.9385656836461,-103.03693029490616,-103.13529490616621,-103.23365951742626,-103.33202412868631,-103.43038873994637,-103.52875335120642,-103.62711796246647,-103.72548257372652,-103.82384718498659,-103.92221179624664,-104.0205764075067,-104.11894101876675,-104.2173056300268,-104.31567024128685,-104.4140348525469,-104.51239946380696,-104.61076407506701,-104.70912868632706,-104.80749329758711,-104.90585790884717,-105.00422252010723,-105.10258713136729,-105.20095174262734,-105.29931635388739,-105.39768096514744,-105.4960455764075,-105.59441018766755,-105.6927747989276,-105.79113941018765,-105.8895040214477,-105.98786863270776,-106.08623324396781,-106.18459785522786,-106.28296246648793,-106.38132707774798,-106.47969168900804,-106.57805630026809,-106.67642091152814,-106.77478552278819,-106.87315013404825,-106.9715147453083,-107.06987935656835,-107.1682439678284,-107.26660857908846,-107.36497319034851,-107.46333780160857,-107.56170241286863,-107.66006702412868,-107.75843163538873,-107.85679624664878,-107.95516085790884,-108.05352546916889,-108.15189008042894,-108.250254691689,-108.34861930294905,-108.4469839142091,-108.54534852546915,-108.6437131367292,-108.74207774798927,-108.84044235924932,-108.93880697050938,-109.03717158176943,-109.13553619302948,-109.23390080428953,-109.33226541554959,-109.43063002680964,-109.52899463806969,-109.62735924932974,-109.7257238605898,-109.82408847184985,-109.92245308310991,-110.02081769436997,-110.11918230563002,-110.21754691689007,-110.31591152815012,-110.41427613941018,-110.51264075067023,-110.61100536193028,-110.70936997319033,-110.80773458445039,-110.90609919571044,-111.00446380697049,-111.10282841823054,-111.20119302949061,-111.29955764075066,-111.39792225201072,-111.49628686327077,-111.59465147453082,-111.69301608579087,-111.79138069705093,-111.88974530831098,-111.98810991957103,-112.08647453083108,-112.18483914209114,-112.28320375335119,-112.38156836461125,-112.47993297587131,-112.57829758713136,-112.67666219839141,-112.77502680965146,-112.87339142091152,-112.97175603217157,-113.07012064343162,-113.16848525469167,-113.26684986595173,-113.36521447721178,-113.46357908847183,-113.56194369973188,-113.66030831099195,-113.758672922252,-113.85703753351206,-113.95540214477211,-114.05376675603216,-114.15213136729221,-114.25049597855227,-114.34886058981232,-114.44722520107237,-114.54558981233242,-114.64395442359248,-114.74231903485253,-114.8406836461126,-114.93904825737265,-115.0374128686327,-115.13577747989275,-115.2341420911528,-115.33250670241286,-115.43087131367291,-115.52923592493296,-115.62760053619301,-115.72596514745307,-115.82432975871312,-115.92269436997317,-116.02105898123322,-116.11942359249329,-116.21778820375334,-116.3161528150134,-116.41451742627345,-116.5128820375335,-116.61124664879355,-116.7096112600536,-116.80797587131366,-116.90634048257371,-117.00470509383376,-117.10306970509382,-117.20143431635387,-117.29979892761394,-117.39816353887399,-117.49652815013404,-117.59489276139409,-117.69325737265414,-117.7916219839142,-117.88998659517425,-117.9883512064343,-118.08671581769435,-118.18508042895441,-118.28344504021446,-118.38180965147451,-118.48017426273456,-118.57853887399463,-118.67690348525468,-118.77526809651474,-118.87363270777479,-118.97199731903484,-119.0703619302949,-119.16872654155495,-119.267091152815,-119.36545576407505,-119.4638203753351,-119.56218498659516,-119.66054959785521,-119.75891420911528,-119.85727882037533,-119.95564343163538,-120.05400804289543,-120.15237265415549,-120.25073726541554,-120.34910187667559,-120.44746648793564,-120.5458310991957,-120.64419571045575,-120.7425603217158,-120.84092493297585,-120.9392895442359,-121.03765415549597,-121.13601876675602,-121.23438337801608,-121.33274798927613,-121.43111260053618,-121.52947721179623,-121.62784182305629,-121.72620643431634,-121.82457104557639,-121.92293565683644,-122.0213002680965,-122.11966487935655,-122.21802949061662,-122.31639410187667,-122.41475871313672,-122.51312332439677,-122.61148793565683,-122.70985254691688,-122.80821715817693,-122.90658176943698,-123.00494638069704,-123.10331099195709,-123.20167560321714,-123.30004021447719,-123.39840482573725,-123.49676943699731,-123.59513404825736,-123.69349865951742,-123.79186327077747,-123.89022788203752,-123.98859249329757,-124.08695710455763,-124.18532171581768,-124.28368632707773,-124.38205093833778,-124.48041554959784,-124.57878016085789,-124.67714477211796,-124.77550938337801,-124.87387399463806,-124.97223860589811,-125.07060321715817,-125.16896782841822,-125.26733243967827,-125.36569705093832,-125.46406166219838,-125.56242627345843,-125.66079088471848,-125.75915549597853,-125.85752010723859,-125.95588471849865,-126.0542493297587,-126.15261394101876,-126.25097855227881,-126.34934316353886,-126.44770777479891,-126.54607238605897,-126.64443699731902,-126.74280160857907,-126.84116621983912,-126.93953083109918,-127.03789544235923,-127.1362600536193,-127.23462466487935,-127.3329892761394,-127.43135388739945,-127.5297184986595,-127.62808310991956,-127.72644772117961,-127.82481233243966,-127.92317694369972,-128.02154155495975,-128.1199061662198,-128.21827077747986,-128.3166353887399,-128.41499999999996,-128.51336461126002,-128.61172922252007,-128.71009383378012,-128.80845844504017,-128.90682305630023,-129.0051876675603,-129.10355227882036,-129.2019168900804,-129.30028150134046,-129.39864611260052,-129.49701072386057,-129.59537533512062,-129.69373994638067,-129.79210455764073,-129.89046916890078,-129.98883378016083,-130.08719839142088,-130.18556300268094,-130.283927613941,-130.38229222520104,-130.4806568364611,-130.57902144772115,-130.6773860589812,-130.77575067024125,-130.8741152815013,-130.97247989276136,-131.0708445040214,-131.16920911528146,-131.2675737265415,-131.36593833780157,-131.46430294906165,-131.5626675603217,-131.66103217158175,-131.7593967828418,-131.85776139410186,-131.9561260053619,-132.05449061662196,-132.15285522788201,-132.25121983914207,-132.34958445040212,-132.44794906166217,-132.54631367292222,-132.64467828418228,-132.74304289544233,-132.84140750670238,-132.93977211796243,-133.0381367292225,-133.13650134048254,-133.2348659517426,-133.33323056300264,-133.4315951742627,-133.52995978552275,-133.6283243967828,-133.72668900804285,-133.8250536193029,-133.923418230563,-134.02178284182304,-134.1201474530831,-134.21851206434314,-134.3168766756032,-134.41524128686325,-134.5136058981233,-134.61197050938335,-134.7103351206434,-134.80869973190346,-134.9070643431635,-135.00542895442356,-135.10379356568362,-135.20215817694367,-135.30052278820372,-135.39888739946377,-135.49725201072383,-135.59561662198388,-135.69398123324393,-135.79234584450398,-135.89071045576404,-135.9890750670241,-136.08743967828414,-136.1858042895442,-136.28416890080425,-136.38253351206433,-136.48089812332438,-136.57926273458443,-136.67762734584448,-136.77599195710454,-136.8743565683646,-136.97272117962464,-137.0710857908847,-137.16945040214475,-137.2678150134048,-137.36617962466485,-137.4645442359249,-137.56290884718496,-137.661273458445,-137.75963806970506,-137.85800268096511,-137.95636729222517,-138.05473190348522,-138.15309651474527,-138.25146112600532,-138.34982573726538,-138.44819034852543,-138.54655495978548,-138.64491957104553,-138.7432841823056,-138.84164879356567,-138.94001340482572,-139.03837801608577,-139.13674262734582,-139.23510723860588,-139.33347184986593,-139.43183646112598,-139.53020107238603,-139.6285656836461,-139.72693029490614,-139.8252949061662,-139.92365951742624,-140.0220241286863,-140.12038873994635,-140.2187533512064,-140.31711796246645,-140.4154825737265,-140.51384718498656,-140.6122117962466,-140.71057640750666,-140.80894101876672,-140.90730563002677,-141.00567024128682,-141.10403485254687,-141.20239946380693,-141.300764075067,-141.39912868632706,-141.4974932975871,-141.59585790884717,-141.69422252010722,-141.79258713136727,-141.89095174262732,-141.98931635388738,-142.08768096514743,-142.18604557640748,-142.28441018766753,-142.38277479892758,-142.48113941018764,-142.5795040214477,-142.67786863270774,-142.7762332439678,-142.87459785522785,-142.9729624664879,-143.07132707774795,-143.169691689008,-143.26805630026806,-143.3664209115281,-143.46478552278816,-143.56315013404821,-143.66151474530827,-143.75987935656835,-143.8582439678284,-143.95660857908845,-144.0549731903485,-144.15333780160856,-144.2517024128686,-144.35006702412866,-144.44843163538872,-144.54679624664877,-144.64516085790882,-144.74352546916887,-144.84189008042893,-144.94025469168898,-145.03861930294903,-145.13698391420908,-145.23534852546913,-145.3337131367292,-145.43207774798924,-145.5304423592493,-145.62880697050934,-145.7271715817694,-145.82553619302945,-145.9239008042895,-146.02226541554955,-146.1206300268096,-146.2189946380697,-146.31735924932974,-146.4157238605898,-146.51408847184985,-146.6124530831099,-146.71081769436995,-146.80918230563,-146.90754691689006,-147.0059115281501,-147.10427613941016,-147.2026407506702,-147.30100536193027,-147.39936997319032,-147.49773458445037,-147.59609919571042,-147.69446380697048,-147.79282841823053,-147.89119302949058,-147.98955764075063,-148.08792225201069,-148.18628686327074,-148.2846514745308,-148.38301608579084,-148.4813806970509,-148.57974530831095,-148.67810991957103,-148.77647453083108,-148.87483914209113,-148.97320375335119,-149.07156836461124,-149.1699329758713,-149.26829758713134,-149.3666621983914,-149.46502680965145,-149.5633914209115,-149.66175603217155,-149.7601206434316,-149.85848525469166,-149.9568498659517,-150.05521447721176,-150.15357908847182,-150.25194369973187,-150.35030831099192,-150.44867292225197,-150.54703753351203,-150.64540214477208,-150.74376675603213,-150.84213136729218,-150.94049597855224,-151.03886058981232,-151.13722520107237,-151.23558981233242,-151.33395442359247,-151.43231903485253,-151.53068364611258,-151.62904825737263,-151.72741286863268,-151.82577747989274,-151.9241420911528,-152.02250670241284,-152.1208713136729,-152.21923592493295,-152.317600536193,-152.41596514745305,-152.5143297587131,-152.61269436997316,-152.7110589812332,-152.80942359249326,-152.9077882037533,-153.00615281501337,-153.10451742627342,-153.20288203753347,-153.30124664879352,-153.39961126005358,-153.49797587131366,-153.5963404825737,-153.69470509383376,-153.7930697050938,-153.89143431635387,-153.98979892761392,-154.08816353887397,-154.18652815013402,-154.28489276139408,-154.38325737265413,-154.48162198391418,-154.57998659517423,-154.6783512064343,-154.77671581769434,-154.8750804289544,-154.97344504021444,-155.0718096514745,-155.17017426273455,-155.2685388739946,-155.36690348525465,-155.4652680965147,-155.56363270777476,-155.6619973190348,-155.76036193029486,-155.85872654155492,-155.957091152815,-156.05545576407505,-156.1538203753351,-156.25218498659515,-156.3505495978552,-156.44891420911526,-156.5472788203753,-156.64564343163536,-156.74400804289542,-156.84237265415547,-156.94073726541552,-157.03910187667557,-157.13746648793563,-157.23583109919568,-157.33419571045573,-157.43256032171578,-157.53092493297584,-157.6292895442359,-157.72765415549594,-157.826018766756,-157.92438337801605,-158.0227479892761,-158.12111260053615,-158.2194772117962,-158.31784182305626,-158.41620643431634,-158.5145710455764,-158.61293565683644,-158.7113002680965,-158.80966487935655,-158.9080294906166,-159.00639410187665,-159.1047587131367,-159.20312332439676,-159.3014879356568,-159.39985254691686,-159.4982171581769,-159.59658176943697,-159.69494638069702,-159.79331099195707,-159.89167560321712,-159.99004021447718,-160.08840482573723,-160.18676943699728,-160.28513404825733,-160.3834986595174,-160.48186327077744,-160.5802278820375,-160.67859249329754,-160.7769571045576,-160.87532171581768,-160.97368632707773,-161.07205093833778,-161.17041554959783,-161.2687801608579,-161.36714477211794,-161.465509383378,-161.56387399463804,-161.6622386058981,-161.76060321715815,-161.8589678284182,-161.95733243967825,-162.0556970509383,-162.15406166219836,-162.2524262734584,-162.35079088471846,-162.44915549597852,-162.54752010723857,-162.64588471849862,-162.74424932975867,-162.84261394101873,-162.94097855227878,-163.03934316353883,-163.13770777479888,-163.23607238605894,-163.33443699731902,-163.43280160857907,-163.53116621983912,-163.62953083109917,-163.72789544235923,-163.82626005361928,-163.92462466487933,-164.02298927613938,-164.12135388739944,-164.2197184986595,-164.31808310991954,-164.4164477211796,-164.51481233243965,-164.6131769436997,-164.71154155495975,-164.8099061662198,-164.90827077747986,-165.0066353887399,-165.10499999999996,-165.20336461126,-165.30172922252007,-165.40009383378012,-165.49845844504017,-165.59682305630022,-165.69518766756028,-165.79355227882036,-165.8919168900804,-165.99028150134046,-166.08864611260051,-166.18701072386057,-166.28537533512062,-166.38373994638067,-166.48210455764072,-166.58046916890078,-166.67883378016083,-166.77719839142088,-166.87556300268093,-166.973927613941,-167.07229222520104,-167.1706568364611,-167.26902144772114,-167.3673860589812,-167.46575067024125,-167.5641152815013,-167.66247989276135,-167.7608445040214,-167.85920911528146,-167.9575737265415,-168.05593833780156,-168.15430294906162,-168.2526675603217,-168.35103217158175,-168.4493967828418,-168.54776139410185,-168.6461260053619,-168.74449061662196,-168.842855227882,-168.94121983914206,-169.03958445040212,-169.13794906166217,-169.23631367292222,-169.33467828418227,-169.43304289544233,-169.53140750670238,-169.62977211796243,-169.72813672922248,-169.82650134048254,-169.9248659517426,-170.02323056300264,-170.1215951742627,-170.21995978552275,-170.3183243967828,-170.41668900804285,-170.5150536193029,-170.61341823056296,-170.71178284182304,-170.8101474530831,-170.90851206434314,-171.0068766756032,-171.10524128686325,-171.2036058981233,-171.30197050938335,-171.4003351206434,-171.49869973190346,-171.5970643431635,-171.69542895442356,-171.79379356568361,-171.89215817694367,-171.99052278820372,-172.08888739946377,-172.18725201072382,-172.28561662198388,-172.38398123324393,-172.48234584450398,-172.58071045576403,-172.6790750670241,-172.77743967828414,-172.8758042895442,-172.97416890080424,-173.0725335120643,-173.17089812332438,-173.26926273458443,-173.36762734584448,-173.46599195710454,-173.5643565683646,-173.66272117962464,-173.7610857908847,-173.85945040214474,-173.9578150134048,-174.05617962466485,-174.1545442359249,-174.25290884718495,-174.351273458445,-174.44963806970506,-174.5480026809651,-174.64636729222516,-174.74473190348522,-174.84309651474527,-174.94146112600532,-175.03982573726537,-175.13819034852543,-175.23655495978548,-175.33491957104553,-175.43328418230558,-175.53164879356564,-175.63001340482572,-175.72837801608577,-175.82674262734582,-175.92510723860588,-176.02347184986593,-176.12183646112598,-176.22020107238603,-176.31856568364609,-176.41693029490614,-176.5152949061662,-176.61365951742624,-176.7120241286863,-176.81038873994635,-176.9087533512064,-177.00711796246645,-177.1054825737265,-177.20384718498656,-177.3022117962466,-177.40057640750666,-177.49894101876671,-177.59730563002677,-177.69567024128682,-177.79403485254687,-177.89239946380692,-177.99076407506698,-178.08912868632706,-178.1874932975871,-178.28585790884716,-178.38422252010722,-178.48258713136727,-178.58095174262732,-178.67931635388737,-178.77768096514743,-178.87604557640748,-178.97441018766753,-179.07277479892758,-179.17113941018764,-179.2695040214477,-179.36786863270774,-179.4662332439678,-179.56459785522785,-179.6629624664879,-179.76132707774795,-179.859691689008,-179.95805630026805,-180.0564209115281,-180.15478552278816,-180.2531501340482,-180.35151474530826,-180.44987935656832,-180.5482439678284,-180.64660857908845,-180.7449731903485,-180.84333780160856,-180.9417024128686,-181.04006702412866,-181.1384316353887,-181.23679624664877,-181.33516085790882,-181.43352546916887,-181.53189008042892,-181.63025469168898,-181.72861930294903,-181.82698391420908,-181.92534852546913,-182.02371313672919,-182.12207774798924,-182.2204423592493,-182.31880697050934,-182.4171715817694,-182.51553619302945,-182.6139008042895,-182.71226541554955,-182.8106300268096,-182.90899463806966,-183.00735924932974,-183.1057238605898,-183.20408847184984,-183.3024530831099,-183.40081769436995,-183.49918230563,-183.59754691689005,-183.6959115281501,-183.79427613941016,-183.8926407506702,-183.99100536193026,-184.08936997319032,-184.18773458445037,-184.28609919571042,-184.38446380697047,-184.48282841823053,-184.58119302949058,-184.67955764075063,-184.77792225201068,-184.87628686327074,-184.9746514745308,-185.07301608579084,-185.1713806970509,-185.26974530831095,-185.368109919571,-185.46647453083108,-185.56483914209113,-185.66320375335118,-185.76156836461124,-185.8599329758713,-185.95829758713134,-186.0566621983914,-186.15502680965145,-186.2533914209115,-186.35175603217155,-186.4501206434316,-186.54848525469166,-186.6468498659517,-186.74521447721176,-186.8435790884718,-186.94194369973187,-187.04030831099192,-187.13867292225197,-187.23703753351202,-187.33540214477208,-187.43376675603213,-187.53213136729218,-187.63049597855223,-187.72886058981229,-187.82722520107234,-187.92558981233242,-188.02395442359247,-188.12231903485252,-188.22068364611258,-188.31904825737263,-188.41741286863268,-188.51577747989273,-188.6141420911528,-188.71250670241284,-188.8108713136729,-188.90923592493294,-189.007600536193,-189.10596514745305,-189.2043297587131,-189.30269436997315,-189.4010589812332,-189.49942359249326,-189.5977882037533,-189.69615281501336,-189.79451742627342,-189.89288203753347,-189.99124664879352,-190.08961126005357,-190.18797587131363,-190.28634048257368,-190.38470509383376,-190.4830697050938,-190.58143431635386,-190.67979892761392,-190.77816353887397,-190.87652815013402,-190.97489276139407,-191.07325737265413,-191.17162198391418,-191.26998659517423,-191.36835120643428,-191.46671581769434,-191.5650804289544,-191.66344504021444,-191.7618096514745,-191.86017426273455,-191.9585388739946,-192.05690348525465,-192.1552680965147,-192.25363270777476,-192.3519973190348,-192.45036193029486,-192.5487265415549,-192.64709115281497,-192.74545576407502,-192.8438203753351,-192.94218498659515,-193.0405495978552,-193.13891420911526,-193.2372788203753,-193.33564343163536,-193.4340080428954,-193.53237265415547,-193.63073726541552,-193.72910187667557,-193.82746648793562,-193.92583109919568,-194.02419571045573,-194.12256032171578,-194.22092493297583,-194.3192895442359,-194.41765415549594,-194.516018766756,-194.61438337801604,-194.7127479892761,-194.81111260053615,-194.9094772117962,-195.00784182305625,-195.1062064343163,-195.20457104557636,-195.30293565683644,-195.4013002680965,-195.49966487935654,-195.5980294906166,-195.69639410187665,-195.7947587131367,-195.89312332439675,-195.9914879356568,-196.08985254691686,-196.1882171581769,-196.28658176943696,-196.38494638069702,-196.48331099195707,-196.58167560321712,-196.68004021447717,-196.77840482573723,-196.87676943699728,-196.97513404825733,-197.07349865951738,-197.17186327077744,-197.2702278820375,-197.36859249329754,-197.4669571045576,-197.56532171581765,-197.6636863270777,-197.76205093833778,-197.86041554959783,-197.95878016085788,-198.05714477211794,-198.155509383378,-198.25387399463804,-198.3522386058981,-198.45060321715815,-198.5489678284182,-198.64733243967825,-198.7456970509383,-198.84406166219836,-198.9424262734584,-199.04079088471846,-199.1391554959785,-199.23752010723857,-199.33588471849862,-199.43424932975867,-199.53261394101872,-199.63097855227878,-199.72934316353883,-199.82770777479888,-199.92607238605893,-200.024436997319,-200.12280160857904,-200.22116621983912,-200.31953083109917,-200.41789544235922,-200.51626005361928,-200.61462466487933,-200.71298927613938,-200.81135388739943,-200.9097184986595,-201.00808310991954,-201.1064477211796,-201.20481233243964,-201.3031769436997,-201.40154155495975,-201.4999061662198,-201.59827077747985,-201.6966353887399,-201.79499999999996,-201.89336461126,-201.99172922252006,-202.09009383378012,-202.18845844504017,-202.28682305630022,-202.38518766756027,-202.48355227882033,-202.58191689008038,-202.68028150134046,-202.7786461126005,-202.87701072386056,-202.97537533512062,-203.07373994638067,-203.17210455764072,-203.27046916890077,-203.36883378016083,-203.46719839142088,-203.56556300268093,-203.66392761394098,-203.76229222520104,-203.8606568364611,-203.95902144772114,-204.0573860589812,-204.15575067024125,-204.2541152815013,-204.35247989276135,-204.4508445040214,-204.54920911528146,-204.6475737265415,-204.74593833780156,-204.8443029490616,-204.94266756032167,-205.04103217158172,-205.1393967828418,-205.23776139410185,-205.3361260053619,-205.43449061662196,-205.532855227882,-205.63121983914206,-205.72958445040211,-205.82794906166217,-205.92631367292222,-206.02467828418227,-206.12304289544232,-206.22140750670238,-206.31977211796243,-206.41813672922248,-206.51650134048253,-206.6148659517426,-206.71323056300264,-206.8115951742627,-206.90995978552274,-207.0083243967828,-207.10668900804285,-207.2050536193029,-207.30341823056295,-207.401782841823,-207.50014745308306,-207.59851206434314,-207.6968766756032,-207.79524128686325,-207.8936058981233,-207.99197050938335,-208.0903351206434,-208.18869973190345,-208.2870643431635,-208.38542895442356,-208.4837935656836,-208.58215817694366,-208.68052278820372,-208.77888739946377,-208.87725201072382,-208.97561662198387,-209.07398123324393,-209.17234584450398,-209.27071045576403,-209.36907506702408,-209.46743967828414,-209.5658042895442,-209.66416890080424,-209.7625335120643,-209.86089812332435,-209.9592627345844,-210.05762734584448,-210.15599195710453,-210.25435656836459,-210.35272117962464,-210.4510857908847,-210.54945040214474,-210.6478150134048,-210.74617962466485,-210.8445442359249,-210.94290884718495,-211.041273458445,-211.13963806970506,-211.2380026809651,-211.33636729222516,-211.43473190348521,-211.53309651474527,-211.63146112600532,-211.72982573726537,-211.82819034852542,-211.92655495978548,-212.02491957104553,-212.12328418230558,-212.22164879356563,-212.3200134048257,-212.41837801608574,-212.51674262734582,-212.61510723860587,-212.71347184986593,-212.81183646112598,-212.91020107238603,-213.00856568364608,-213.10693029490614,-213.2052949061662,-213.30365951742624,-213.4020241286863,-213.50038873994635,-213.5987533512064,-213.69711796246645,-213.7954825737265,-213.89384718498656,-213.9922117962466,-214.09057640750666,-214.1889410187667,-214.28730563002676,-214.38567024128682,-214.48403485254687,-214.58239946380692,-214.68076407506697,-214.77912868632703,-214.87749329758708,-214.97585790884716,-215.0742225201072,-215.17258713136727,-215.27095174262732,-215.36931635388737,-215.46768096514742,-215.56604557640748,-215.66441018766753,-215.76277479892758,-215.86113941018763,-215.95950402144769,-216.05786863270774,-216.1562332439678,-216.25459785522784,-216.3529624664879,-216.45132707774795,-216.549691689008,-216.64805630026805,-216.7464209115281,-216.84478552278816,-216.9431501340482,-217.04151474530826,-217.13987935656831,-217.23824396782837,-217.33660857908842,-217.4349731903485,-217.53333780160855,-217.6317024128686,-217.73006702412866,-217.8284316353887,-217.92679624664876,-218.02516085790882,-218.12352546916887,-218.22189008042892,-218.32025469168897,-218.41861930294903,-218.51698391420908,-218.61534852546913,-218.71371313672918,-218.81207774798924,-218.9104423592493,-219.00880697050934,-219.1071715817694,-219.20553619302945,-219.3039008042895,-219.40226541554955,-219.5006300268096,-219.59899463806966,-219.6973592493297,-219.79572386058976,-219.89408847184984,-219.9924530831099,-220.09081769436995,-220.18918230563,-220.28754691689005,-220.3859115281501,-220.48427613941016,-220.5826407506702,-220.68100536193026,-220.7793699731903,-220.87773458445037,-220.97609919571042,-221.07446380697047,-221.17282841823052,-221.27119302949058,-221.36955764075063,-221.46792225201068,-221.56628686327073,-221.66465147453079,-221.76301608579084,-221.8613806970509,-221.95974530831094,-222.058109919571,-222.15647453083105,-222.2548391420911,-222.35320375335118,-222.45156836461123,-222.5499329758713,-222.64829758713134,-222.7466621983914,-222.84502680965144,-222.9433914209115,-223.04175603217155,-223.1401206434316,-223.23848525469165,-223.3368498659517,-223.43521447721176,-223.5335790884718,-223.63194369973186,-223.73030831099192,-223.82867292225197,-223.92703753351202,-224.02540214477207,-224.12376675603213,-224.22213136729218,-224.32049597855223,-224.41886058981228,-224.51722520107234,-224.6155898123324,-224.71395442359244,-224.81231903485252,-224.91068364611257,-225.00904825737263,-225.10741286863268,-225.20577747989273,-225.30414209115278,-225.40250670241284,-225.5008713136729,-225.59923592493294,-225.697600536193,-225.79596514745305,-225.8943297587131,-225.99269436997315,-226.0910589812332,-226.18942359249326,-226.2877882037533,-226.38615281501336,-226.4845174262734,-226.58288203753347,-226.68124664879352,-226.77961126005357,-226.87797587131362,-226.97634048257368,-227.07470509383373,-227.17306970509378,-227.27143431635386,-227.3697989276139,-227.46816353887397,-227.56652815013402,-227.66489276139407,-227.76325737265412,-227.86162198391418,-227.95998659517423,-228.05835120643428,-228.15671581769433,-228.2550804289544,-228.35344504021444,-228.4518096514745,-228.55017426273454,-228.6485388739946,-228.74690348525465,-228.8452680965147,-228.94363270777475,-229.0419973190348,-229.14036193029486,-229.2387265415549,-229.33709115281496,-229.43545576407502,-229.53382037533507,-229.63218498659512,-229.7305495978552,-229.82891420911525,-229.9272788203753,-230.02564343163536,-230.1240080428954,-230.22237265415546,-230.32073726541552,-230.41910187667557,-230.51746648793562,-230.61583109919567,-230.71419571045573,-230.81256032171578,-230.91092493297583,-231.00928954423588,-231.10765415549594,-231.206018766756,-231.30438337801604,-231.4027479892761,-231.50111260053615,-231.5994772117962,-231.69784182305625,-231.7962064343163,-231.89457104557636,-231.9929356568364,-232.09130026809646,-232.18966487935654,-232.2880294906166,-232.38639410187665,-232.4847587131367,-232.58312332439675,-232.6814879356568,-232.77985254691686,-232.8782171581769,-232.97658176943696,-233.074946380697,-233.17331099195707,-233.27167560321712,-233.37004021447717,-233.46840482573722,-233.56676943699728,-233.66513404825733,-233.76349865951738,-233.86186327077743,-233.9602278820375,-234.05859249329754,-234.1569571045576,-234.25532171581764,-234.3536863270777,-234.45205093833775,-234.5504155495978,-234.64878016085788,-234.74714477211793,-234.845509383378,-234.94387399463804,-235.0422386058981,-235.14060321715814,-235.2389678284182,-235.33733243967825,-235.4356970509383,-235.53406166219835,-235.6324262734584,-235.73079088471846,-235.8291554959785,-235.92752010723856,-236.02588471849862,-236.12424932975867,-236.22261394101872,-236.32097855227877,-236.41934316353883,-236.51770777479888,-236.61607238605893,-236.71443699731898,-236.81280160857904,-236.9111662198391,-237.00953083109914,-237.10789544235922,-237.20626005361927,-237.30462466487933,-237.40298927613938,-237.50135388739943,-237.59971849865948,-237.69808310991954,-237.7964477211796,-237.89481233243964,-237.9931769436997,-238.09154155495975,-238.1899061662198,-238.28827077747985,-238.3866353887399,-238.48499999999996,-238.58336461126,-238.68172922252006,-238.7800938337801,-238.87845844504017,-238.97682305630022,-239.07518766756027,-239.17355227882032,-239.27191689008038,-239.37028150134043,-239.46864611260048,-239.56701072386056,-239.66537533512061,-239.76373994638067,-239.86210455764072,-239.96046916890077,-240.05883378016082,-240.15719839142088,-240.25556300268093,-240.35392761394098,-240.45229222520103,-240.5506568364611,-240.64902144772114,-240.7473860589812,-240.84575067024124,-240.9441152815013,-241.04247989276135,-241.1408445040214,-241.23920911528145,-241.3375737265415,-241.43593833780156,-241.5343029490616,-241.63266756032166,-241.73103217158172,-241.82939678284177,-241.92776139410182,-242.0261260053619,-242.12449061662196,-242.222855227882,-242.32121983914206,-242.4195844504021,-242.51794906166216,-242.61631367292222,-242.71467828418227,-242.81304289544232,-242.91140750670237,-243.00977211796243,-243.10813672922248,-243.20650134048253,-243.30486595174258,-243.40323056300264,-243.5015951742627,-243.59995978552274,-243.6983243967828,-243.79668900804285,-243.8950536193029,-243.99341823056295,-244.091782841823,-244.19014745308306,-244.2885120643431,-244.38687667560316,-244.48524128686324,-244.5836058981233,-244.68197050938335,-244.7803351206434,-244.87869973190345,-244.9770643431635,-245.07542895442356,-245.1737935656836,-245.27215817694366,-245.37052278820371,-245.46888739946377,-245.56725201072382,-245.66561662198387,-245.76398123324392,-245.86234584450398,-245.96071045576403,-246.05907506702408,-246.15743967828413,-246.2558042895442,-246.35416890080424,-246.4525335120643,-246.55089812332434,-246.6492627345844,-246.74762734584445,-246.8459919571045,-246.94435656836458,-247.04272117962464,-247.1410857908847,-247.23945040214474,-247.3378150134048,-247.43617962466485,-247.5345442359249,-247.63290884718495,-247.731273458445,-247.82963806970506,-247.9280026809651,-248.02636729222516,-248.1247319034852,-248.22309651474527,-248.32146112600532,-248.41982573726537,-248.51819034852542,-248.61655495978547,-248.71491957104553,-248.81328418230558,-248.91164879356563,-249.01001340482568,-249.10837801608574,-249.2067426273458,-249.30510723860584,-249.40347184986592,-249.50183646112598,-249.60020107238603,-249.69856568364608,-249.79693029490613,-249.89529490616619,-249.99365951742624,-250.0920241286863,-250.19038873994634,-250.2887533512064,-250.38711796246645,-250.4854825737265,-250.58384718498655,-250.6822117962466,-250.78057640750666,-250.8789410187667,-250.97730563002676,-251.07567024128682,-251.17403485254687,-251.27239946380692,-251.37076407506697,-251.46912868632702,-251.56749329758708,-251.66585790884713,-251.76422252010718,-251.86258713136726,-251.96095174262732,-252.05931635388737,-252.15768096514742,-252.25604557640747,-252.35441018766753,-252.45277479892758,-252.55113941018763,-252.64950402144768,-252.74786863270774,-252.8462332439678,-252.94459785522784,-253.0429624664879,-253.14132707774795,-253.239691689008,-253.33805630026805,-253.4364209115281,-253.53478552278816,-253.6331501340482,-253.73151474530826,-253.8298793565683,-253.92824396782837,-254.02660857908842,-254.12497319034847,-254.22333780160855,-254.3217024128686,-254.42006702412866,-254.5184316353887,-254.61679624664876,-254.7151608579088,-254.81352546916887,-254.91189008042892,-255.01025469168897,-255.10861930294902,-255.20698391420908,-255.30534852546913,-255.40371313672918,-255.50207774798923,-255.60044235924929,-255.69880697050934,-255.7971715817694,-255.89553619302944,-255.99390080428952,-256.09226541554955,-256.19063002680963,-256.28899463806965,-256.38735924932973,-256.48572386058976,-256.58408847184984,-256.68245308310986,-256.78081769436994,-256.87918230562997,-256.97754691689005,-257.0759115281501,-257.17427613941015,-257.2726407506702,-257.37100536193026,-257.4693699731903,-257.56773458445036,-257.6660991957104,-257.76446380697047,-257.8628284182305,-257.9611930294906,-258.05955764075065,-258.1579222520107,-258.25628686327076,-258.3546514745308,-258.45301608579086,-258.5513806970509,-258.64974530831097,-258.748109919571,-258.8464745308311,-258.9448391420911,-259.0432037533512,-259.1415683646112,-259.2399329758713,-259.3382975871313,-259.4366621983914,-259.5350268096514,-259.6333914209115,-259.7317560321715,-259.8301206434316,-259.9284852546916,-260.0268498659517,-260.1252144772117,-260.2235790884718,-260.32194369973183,-260.4203083109919,-260.518672922252,-260.617037533512,-260.7154021447721,-260.8137667560321,-260.9121313672922,-261.0104959785522,-261.1088605898123,-261.20722520107233,-261.3055898123324,-261.40395442359244,-261.5023190348525,-261.60068364611254,-261.6990482573726,-261.79741286863265,-261.89577747989273,-261.99414209115275,-262.09250670241283,-262.19087131367286,-262.28923592493294,-262.38760053619296,-262.48596514745304,-262.58432975871307,-262.68269436997315,-262.7810589812332,-262.87942359249325,-262.97778820375333,-263.07615281501336,-263.17451742627344,-263.27288203753346,-263.37124664879354,-263.46961126005357,-263.56797587131365,-263.6663404825737,-263.76470509383375,-263.8630697050938,-263.96143431635386,-264.0597989276139,-264.15816353887396,-264.256528150134,-264.35489276139407,-264.4532573726541,-264.5516219839142,-264.6499865951742,-264.7483512064343,-264.8467158176943,-264.9450804289544,-265.0434450402144,-265.1418096514745,-265.2401742627345,-265.3385388739946,-265.4369034852547,-265.5352680965147,-265.6336327077748,-265.7319973190348,-265.8303619302949,-265.9287265415549,-266.027091152815,-266.125455764075,-266.2238203753351,-266.3221849865951,-266.4205495978552,-266.5189142091152,-266.6172788203753,-266.7156434316353,-266.8140080428954,-266.91237265415543,-267.0107372654155,-267.10910187667554,-267.2074664879356,-267.30583109919564,-267.4041957104557,-267.50256032171575,-267.60092493297583,-267.69928954423585,-267.79765415549593,-267.896018766756,-267.99438337801604,-268.0927479892761,-268.19111260053614,-268.2894772117962,-268.38784182305625,-268.48620643431633,-268.58457104557635,-268.68293565683643,-268.78130026809646,-268.87966487935654,-268.97802949061656,-269.07639410187664,-269.17475871313667,-269.27312332439675,-269.3714879356568,-269.46985254691685,-269.5682171581769,-269.66658176943696,-269.764946380697,-269.86331099195706,-269.9616756032171,-270.06004021447717,-270.1584048257372,-270.2567694369973,-270.35513404825736,-270.4534986595174,-270.55186327077746,-270.6502278820375,-270.74859249329756,-270.8469571045576,-270.94532171581767,-271.0436863270777,-271.1420509383378,-271.2404155495978,-271.3387801608579,-271.4371447721179,-271.535509383378,-271.633873994638,-271.7322386058981,-271.8306032171581,-271.9289678284182,-272.0273324396782,-272.1256970509383,-272.2240616621983,-272.3224262734584,-272.42079088471843,-272.5191554959785,-272.61752010723853,-272.7158847184986,-272.8142493297587,-272.9126139410187,-273.0109785522788,-273.1093431635388,-273.2077077747989,-273.30607238605893,-273.404436997319,-273.50280160857903,-273.6011662198391,-273.69953083109914,-273.7978954423592,-273.89626005361924,-273.9946246648793,-274.09298927613935,-274.19135388739943,-274.28971849865945,-274.38808310991953,-274.48644772117956,-274.58481233243964,-274.68317694369966,-274.78154155495974,-274.87990616621977,-274.97827077747985,-275.0766353887399,-275.17499999999995,-275.27336461126004,-275.37172922252006,-275.47009383378014,-275.56845844504016,-275.66682305630025,-275.76518766756027,-275.86355227882035,-275.9619168900804,-276.06028150134046,-276.1586461126005,-276.25701072386056,-276.3553753351206,-276.45373994638067,-276.5521045576407,-276.65046916890077,-276.7488337801608,-276.8471983914209,-276.9455630026809,-277.043927613941,-277.142292225201,-277.2406568364611,-277.3390214477211,-277.4373860589812,-277.5357506702412,-277.6341152815013,-277.7324798927614,-277.8308445040214,-277.9292091152815,-278.0275737265415,-278.1259383378016,-278.2243029490616,-278.3226675603217,-278.4210321715817,-278.5193967828418,-278.6177613941018,-278.7161260053619,-278.8144906166219,-278.912855227882,-279.01121983914203,-279.1095844504021,-279.20794906166213,-279.3063136729222,-279.40467828418224,-279.5030428954423,-279.60140750670234,-279.6997721179624,-279.79813672922245,-279.89650134048253,-279.99486595174255,-280.09323056300263,-280.1915951742627,-280.28995978552274,-280.3883243967828,-280.48668900804284,-280.5850536193029,-280.68341823056295,-280.78178284182303,-280.88014745308305,-280.97851206434314,-281.07687667560316,-281.17524128686324,-281.27360589812326,-281.37197050938335,-281.47033512064337,-281.56869973190345,-281.6670643431635,-281.76542895442356,-281.8637935656836,-281.96215817694366,-282.0605227882037,-282.15888739946377,-282.2572520107238,-282.35561662198387,-282.4539812332439,-282.552345844504,-282.65071045576406,-282.7490750670241,-282.84743967828416,-282.9458042895442,-283.04416890080427,-283.1425335120643,-283.24089812332437,-283.3392627345844,-283.4376273458445,-283.5359919571045,-283.6343565683646,-283.7327211796246,-283.8310857908847,-283.9294504021447,-284.0278150134048,-284.1261796246648,-284.2245442359249,-284.3229088471849,-284.421273458445,-284.519638069705,-284.6180026809651,-284.71636729222513,-284.8147319034852,-284.91309651474523,-285.0114611260053,-285.1098257372654,-285.2081903485254,-285.3065549597855,-285.4049195710455,-285.5032841823056,-285.60164879356563,-285.7000134048257,-285.79837801608573,-285.8967426273458,-285.99510723860584,-286.0934718498659,-286.19183646112594,-286.290201072386,-286.38856568364605,-286.48693029490613,-286.58529490616615,-286.68365951742624,-286.78202412868626,-286.88038873994634,-286.97875335120636,-287.07711796246645,-287.17548257372647,-287.27384718498655,-287.3722117962466,-287.47057640750666,-287.56894101876674,-287.66730563002676,-287.76567024128684,-287.86403485254687,-287.96239946380695,-288.06076407506697,-288.15912868632705,-288.2574932975871,-288.35585790884716,-288.4542225201072,-288.55258713136726,-288.6509517426273,-288.74931635388737,-288.8476809651474,-288.94604557640747,-289.0444101876675,-289.1427747989276,-289.2411394101876,-289.3395040214477,-289.4378686327077,-289.5362332439678,-289.6345978552278,-289.7329624664879,-289.8313270777479,-289.929691689008,-290.0280563002681,-290.1264209115281,-290.2247855227882,-290.3231501340482,-290.4215147453083,-290.5198793565683,-290.6182439678284,-290.7166085790884,-290.8149731903485,-290.9133378016085,-291.0117024128686,-291.1100670241286,-291.2084316353887,-291.30679624664873,-291.4051608579088,-291.50352546916884,-291.6018900804289,-291.70025469168894,-291.798619302949,-291.89698391420904,-291.9953485254691,-292.09371313672915,-292.19207774798923,-292.29044235924925,-292.38880697050934,-292.4871715817694,-292.58553619302944,-292.6839008042895,-292.78226541554955,-292.8806300268096,-292.97899463806965,-293.07735924932973,-293.17572386058976,-293.27408847184984,-293.37245308310986,-293.47081769436994)
counts=c(0.0, 0.0,0.0,0.0,0.0,0.0,0.0,0.0,0.0,0.0,0.0,0.0,0.0,0.0,0.0,0.0,0.0,0.0,0.0,0.0,0.0,0.0,0.0,0.0,0.0,0.0,0.0,0.0,0.0,0.0,0.0,0.0,0.0,0.0,0.0,0.0,0.0,0.0,0.0,0.0,0.0,0.0,0.0,0.0,0.0,0.0,0.0,0.0,0.0,0.0,0.0,0.0,0.0,0.0,0.0,0.0,0.0,0.0,0.0,0.0,0.0,0.0,0.0,0.0,0.0,0.0,0.0,0.0,0.0,0.0,0.0,0.0,0.0,0.0,0.0,0.0,0.0,0.0,0.0,0.0,0.0,0.0,0.0,0.0,0.0,0.0,0.0,0.0,0.0,0.0,0.0,0.0,0.0,0.0,0.0,0.0,0.0,0.0,0.0,0.0,0.0,0.0,0.0,0.0,0.0,0.0,0.0,0.0,0.0,0.0,0.0,0.0,0.0,0.0,0.0,0.0,0.0,0.0,0.0,0.0,0.0,0.0,0.0,0.0,0.0,0.0,0.0,0.0,0.0,0.0,0.0,0.0,0.0,0.0,0.0,0.0,0.0,0.0,0.0,0.0,0.0,0.0,0.0,0.0,0.0,0.0,0.0,0.0,0.0,0.0,0.0,0.0,0.0,0.0,0.0,0.0,0.0,0.0,0.0,0.0,0.0,0.0,0.0,0.0,0.0,0.0,0.0,0.0,0.0,0.0,0.0,0.0,0.0,0.0,0.0,0.0,0.0,0.0,0.0,0.0,0.0,0.0,0.0,0.0,0.0,0.0,0.0,0.0,0.0,0.0,0.0,0.0,0.0,0.0,0.0,0.0,0.0,0.0,0.0,0.0,0.0,0.0,0.0,0.0,0.0,0.0,0.0,0.0,0.0,0.0,0.0,0.0,0.0,0.0,0.0,0.0,0.0,0.0,0.0,0.0,0.0,0.0,0.0,0.0,0.0,0.0,0.0,0.0,0.0,0.0,0.0,0.0,0.0,0.0,0.0,0.0,0.0,0.0,0.0,0.0,0.0,0.0,0.0,0.0,0.0,0.0,0.0,0.0,0.0,0.0,0.0,0.0,0.0,0.0,0.0,0.0,0.0,0.0,0.0,0.0,0.0,0.0,0.0,0.0,0.0,0.0,0.0,0.0,0.0,0.0,0.0,0.0,0.0,0.0,0.0,0.0,0.0,0.0,0.0,0.0,0.0,0.0,0.0,0.0,0.0,0.0,0.0,0.0,0.0,0.0,0.0,0.0,0.0,0.0,0.0,0.0,0.0,0.0,0.0,0.0,0.0,0.0,0.0,0.0,0.0,0.0,0.0,0.0,0.0,0.0,0.0,0.0,0.0,0.0,0.0,0.0,0.0,0.0,0.0,0.0,0.0,0.0,0.0,0.0,0.0,0.0,0.0,0.0,0.0,0.0,0.0,0.0,0.0,0.0,0.0,0.0,0.0,0.0,0.0,0.0,0.0,0.0,0.0,0.0,0.0,0.0,0.0,0.0,0.0,0.0,0.0,0.0,0.0,0.0,0.0,0.0,0.0,0.0,0.0,0.0,0.0,0.0,0.0,0.0,0.0,0.0,0.0,0.0,0.0,0.0,0.0,0.0,0.0,0.0,0.0,0.0,0.0,0.0,0.0,0.0,0.0,0.0,0.0,0.0,0.0,0.0,0.0,0.0,0.0,0.0,0.0,0.0,0.0,0.0,0.0,0.0,0.0,0.0,0.0,0.0,0.0,0.0,0.0,0.0,0.0,0.0,0.0,0.0,0.0,0.0,0.0,0.0,0.0,0.0,0.0,0.0,0.0,0.0,0.0,0.0,0.0,0.0,0.0,0.0,0.0,0.0,0.0,0.0,0.0,0.0,0.0,0.0,0.0,0.0,0.0,0.0,0.0,0.0,0.0,0.0,0.0,0.0,0.0,0.0,0.0,0.0,0.0,0.0,0.0,0.0,0.0,0.0,0.0,0.0,0.0,0.0,0.0,0.0,0.0,0.0,0.0,0.0,0.0,0.0,0.0,0.0,0.0,0.0,0.0,0.0,0.0,0.0,0.0,0.0,0.0,0.0,0.0,0.0,0.0,0.0,0.0,0.0,0.0,0.0,0.0,0.0,0.0,0.0,0.0,0.0,0.0,0.0,0.0,0.0,0.0,0.0,0.0,0.0,0.0,0.0,0.0,0.0,0.0,0.0,0.0,0.0,0.0,0.0,0.0,0.0,0.0,0.0,0.0,0.0,0.0,0.0,0.0,0.0,0.0,0.0,0.0,0.0,0.0,0.0,0.0,0.0,0.0,0.0,0.0,0.0,0.0,0.0,0.0,0.0,0.0,0.0,0.0,0.0,0.0,0.0,0.0,0.0,0.0,0.0,0.0,0.0,0.0,0.0,0.0,0.0,0.0,0.0,0.0,0.0,0.0,0.0,0.0,0.0,0.0,0.0,0.0,0.0,0.0,0.0,0.0,0.0,0.0,0.0,0.0,0.0,0.0,0.0,0.0,0.0,0.0,0.0,0.0,0.0,0.0,0.0,0.0,0.0,0.0,0.0,0.0,0.0,0.0,0.0,0.0,0.0,0.0,0.0,0.0,0.0,0.0,0.0,0.0,0.0,0.0,0.0,0.0,0.0,0.0,0.0,0.0,0.0,0.0,0.0,0.0,0.0,0.0,0.0,0.0,0.0,0.0,0.0,0.0,0.0,0.0,0.0,0.0,0.0,0.0,0.0,0.0,0.0,0.0,0.0,0.0,0.0,0.0,0.0,0.0,0.0,0.0,0.0,0.0,0.0,0.0,0.0,0.0,0.0,0.0,0.0,0.0,0.0,0.0,0.0,0.0,0.0,0.0,0.0,0.0,0.0,0.0,0.0,0.0,0.0,0.0,0.0,0.0,0.0,0.0,0.0,0.0,0.0,0.0,0.0,0.0,0.0,0.0,0.0,0.0,0.0,0.0,0.0,0.0,0.0,0.0,0.0,0.0,0.0,0.0,0.0,0.0,0.0,0.0,0.0,0.0,0.0,0.0,0.0,0.0,0.0,0.0,0.0,0.0,0.0,0.0,0.0,0.0,0.0,0.0,0.0,0.0,0.0,0.0,0.0,0.0,0.0,0.0,0.0,0.0,0.0,0.0,0.0,0.0,0.0,0.0,0.0,0.0,0.0,0.0,0.0,0.0,0.0,0.0,0.0,0.0,0.0,0.0,0.0,0.0,0.0,0.0,0.0,0.0,0.0,0.0,0.0,0.0,0.0,0.0,0.0,0.0,0.0,0.0,0.0,0.0,0.0,0.0,0.0,0.0,0.0,0.0,0.0,0.0,0.0,0.0,0.0,0.0,0.0,0.0,0.0,0.0,0.0,0.0,0.0,0.0,0.0,0.0,0.0,0.0,0.0,0.0,0.0,0.0,0.0,0.0,0.0,0.0,0.0,0.0,0.0,0.0,0.0,0.0,0.0,0.0,0.0,0.0,0.0,0.0,0.0,0.0,0.0,0.0,0.0,0.0,0.0,0.0,0.0,0.0,0.0,0.0,0.0,0.0,0.0,0.0,0.0,0.0,0.0,0.0,0.0,0.0,0.0,0.0,0.0,0.0,0.0,0.0,0.0,0.0,0.0,0.0,0.0,0.0,0.0,0.0,0.0,0.0,0.0,0.0,0.0,0.0,0.0,0.0,0.0,0.0,0.0,0.0,0.0,0.0,0.0,0.0,0.0,0.0,0.0,0.0,0.0,0.0,0.0,0.0,0.0,0.0,0.0,0.0,0.0,0.0,0.0,0.0,0.0,0.0,0.0,0.0,0.0,0.0,0.0,0.0,0.0,0.0,0.0,0.0,0.0,0.0,0.0,0.0,0.0,0.0,0.0,0.0,0.0,0.0,0.0,0.0,0.0,0.0,0.0,0.0,0.0,0.0,0.0,0.0,0.0,0.0,0.0,0.0,0.0,0.0,0.0,0.0,0.0,0.0,0.0,0.0,0.0,0.0,0.0,0.0,0.0,0.0,0.0,0.0,0.0,0.0,0.0,0.0,0.0,0.0,0.0,0.0,0.0,0.0,0.0,0.0,0.0,0.0,0.0,0.0,0.0,0.0,0.0,0.0,0.0,0.0,0.0,0.0,0.0,0.0,0.0,0.0,0.0,0.0,0.0,0.0,0.0,0.0,0.0,0.0,0.0,0.0,0.0,0.0,0.0,0.0,0.0,0.0,0.0,0.0,0.0,0.0,0.0,0.0,0.0,0.0,0.0,0.0,0.0,0.0,0.0,0.0,0.0,0.0,0.0,0.0,0.0,0.0,0.0,0.0,0.0,0.0,0.0,0.0,0.0,0.0,0.0,0.0,0.0,0.0,0.0,0.0,0.0,0.0,0.0,0.0,0.0,0.0,0.0,0.0,0.0,0.0,0.0,0.0,0.0,0.0,0.0,0.0,0.0,0.0,0.0,0.0,0.0,0.0,0.0,0.0,0.0,0.0,0.0,0.0,0.0,0.0,0.0,0.0,0.0,0.0,0.0,0.0,0.0,0.0,0.0,0.0,0.0,0.0,0.0,0.0,0.0,0.0,0.0,0.0,0.0,0.0,0.0,0.0,0.0,0.0,0.0,0.0,0.0,0.0,0.0,0.0,0.0,0.0,0.0,0.0,0.0,0.0,0.0,0.0,0.0,0.0,0.0,0.0,0.0,0.0,0.0,0.0,0.0,0.0,0.0,0.0,0.0,0.0,0.0,0.0,0.0,0.0,0.0,0.0,0.0,0.0,0.0,0.0,0.0,0.0,0.0,0.0,0.0,0.0,0.0,0.0,0.0,0.0,0.0,0.0,0.0,0.0,0.0,0.0,0.0,0.0,0.0,0.0,0.0,0.0,0.0,0.0,0.0,0.0,0.0,0.0,0.0,0.0,0.0,0.0,0.0,0.0,0.0,0.0,0.0,0.0,0.0,0.0,0.0,0.0,0.0,0.0,0.0,0.0,0.0,0.0,0.0,0.0,0.0,0.0,0.0,0.0,0.0,0.0,0.0,0.0,0.0,0.0,0.0,0.0,0.0,0.0,0.0,0.0,0.0,0.0,0.0,0.0,0.0,0.0,0.0,0.0,0.0,0.0,0.0,0.0,0.0,0.0,0.0,0.0,0.0,0.0,0.0,0.0,0.0,0.0,0.0,0.0,0.0,0.0,0.0,0.0,0.0,0.0,0.0,0.0,0.0,0.0,0.0,0.0,0.0,0.0,0.0,0.0,0.0,0.0,0.0,0.0,0.0,0.0,0.0,0.0,0.0,0.0,0.0,0.0,0.0,0.0,0.0,0.0,0.0,0.0,0.0,0.0,0.0,0.0,0.0,0.0,0.0,0.0,0.0,0.0,0.0,0.0,0.0,0.0,0.0,0.0,0.0,0.0,0.0,0.0,0.0,0.0,0.0,0.0,0.0,0.0,0.0,0.0,0.0,0.0,0.0,0.0,0.0,0.0,0.0,0.0,0.0,0.0,0.0,0.0,0.0,0.0,0.0,0.0,0.0,0.0,0.0,0.0,0.0,0.0,0.0,0.0,0.0,0.0,0.0,0.0,0.0,0.0,0.0,0.0,0.0,0.0,0.0,0.0,0.0,0.0,0.0,0.0,0.0,0.0,0.0,0.0,0.0,0.0,0.0,0.0,0.0,0.0,0.0,0.0,0.0,0.0,0.0,0.0,0.0,0.0,0.0,0.0,0.0,0.0,0.0,0.0,0.0,0.0,0.0,0.0,0.0,0.0,0.0,0.0,0.0,0.0,0.0,0.0,0.0,0.0,0.0,0.0,0.0,0.0,0.0,0.0,0.0,0.0,0.0,0.0,0.0,0.0,0.0,0.0,0.0,0.0,0.0,0.0,0.0,0.0,0.0,0.0,0.0,0.0,0.0,0.0,0.0,0.0,0.0,0.0,0.0,0.0,0.0,0.0,0.0,0.0,0.0,0.0,0.0,0.0,0.0,0.0,0.0,0.0,0.0,0.0,0.0,0.0,0.0,0.0,0.0,0.0,0.0,0.0,0.0,0.0,0.0,0.0,0.0,0.0,0.0,0.0,0.0,0.0,0.0,0.0,0.0,0.0,0.0,0.0,0.0,0.0,0.0,0.0,0.0,0.0,0.0,0.0,0.0,0.0,0.0,0.0,0.0,0.0,0.0,0.0,0.0,0.0,0.0,0.0,0.0,0.0,0.0,0.0,0.0,0.0,0.0,0.0,0.0,0.0,0.0,0.0,0.0,0.0,0.0,0.0,0.0,0.0,0.0,0.0,0.0,0.0,0.0,0.0,0.0,0.0,0.0,0.0,0.0,0.0,0.0,0.0,0.0,0.0,0.0,0.0,0.0,0.0,0.0,0.0,0.0,0.0,0.0,0.0,0.0,0.0,0.0,0.0,0.0,0.0,0.0,0.0,0.0,0.0,0.0,0.0,0.0,0.0,0.0,0.0,0.0,0.0,0.0,0.0,0.0,0.0,0.0,0.0,0.0,0.0,0.0,0.0,0.0,0.0,0.0,0.0,0.0,0.0,0.0,0.0,0.0,0.0,0.0,0.0,0.0,0.0,0.0,0.0,0.0,0.0,0.0,0.0,0.0,0.0,0.0,0.0,0.0,0.0,0.0,0.0,0.0,0.0,0.0,0.0,0.0,0.0,0.0,0.0,0.0,0.0,0.0,0.0,0.0,0.0,0.0,0.0,0.0,0.0,0.0,0.0,0.0,0.0,0.0,0.0,0.0,0.0,0.0,0.0,0.0,0.0,0.0,0.0,0.0,0.0,0.0,0.0,0.0,0.0,0.0,0.0,0.0,0.0,0.0,0.0,0.0,0.0,0.0,0.0,0.0,0.0,0.0,0.0,0.0,0.0,0.0,0.0,0.0,0.0,0.0,0.0,0.0,0.0,0.0,0.0,0.0,0.0,0.0,0.0,0.0,0.0,0.0,0.0,0.0,0.0,0.0,0.0,0.0,0.0,0.0,0.0,0.0,0.0,0.0,0.0,0.0,0.0,0.0,0.0,0.0,0.0,0.0,0.0,0.0,0.0,0.0,0.0,0.0,0.0,0.0,0.0,0.0,0.0,0.0,0.0,0.0,0.0,0.0,0.0,0.0,0.0,0.0,0.0,0.0,0.0,0.0,0.0,0.0,0.0,0.0,0.0,0.0,0.0,0.0,0.0,0.0,0.0,0.0,0.0,0.0,0.0,0.0,0.0,0.0,0.0,0.0,0.0,0.0,0.0,0.0,0.0,0.0,0.0,0.0,0.0,0.0,0.0,0.0,0.0,0.0,0.0,0.0,0.0,0.0,0.0,0.0,0.0,0.0,0.0,0.0,0.0,0.0,0.0,0.0,0.0,0.0,0.0,0.0,0.0,0.0,0.0,0.0,0.0,0.0,0.0,0.0,0.0,0.0,0.0,0.0,0.0,0.0,0.0,0.0,0.0,0.0,0.0,0.0,0.0,0.0,0.0,0.0,0.0,0.0,0.0,0.0,0.0,0.0,0.0,0.0,0.0,0.0,0.0,0.0,0.0,0.0,0.0,0.0,0.0,0.0,0.0,0.0,0.0,0.0,0.0,0.0,0.0,0.0,0.0,0.0,0.0,0.0,0.0,0.0,0.0,0.0,0.0,0.0,0.0,0.0,0.0,0.0,0.0,0.0,0.0,0.0,0.0,0.0,0.0,0.0,0.0,0.0,0.0,0.0,0.0,0.0,0.0,0.0,0.0,0.0,0.0,0.0,0.0,0.0,0.0,0.0,0.0,0.0,0.0,0.0,0.0,0.0,0.0,0.0,0.0,0.0,0.0,0.0,0.0,0.0,0.0,0.0,0.0,0.0,0.0,0.0,0.0,0.0,0.0,0.0,0.0,0.0,0.0,0.0,0.0,0.0,0.0,0.0,0.0,0.0,0.0,0.0,0.0,0.0,0.0,0.0,0.0,0.0,0.0,0.0,0.0,0.0,0.0,0.0,0.0,0.0,0.0,0.0,0.0,0.0,0.0,0.0,0.0,0.0,0.0,0.0,0.0,0.0,0.0,0.0,0.0,0.0,0.0,0.0,0.0,0.0,0.0,0.0,0.0,0.0,0.0,0.0,0.0,0.0,0.0,0.0,0.0,0.0,0.0,0.0,0.0,0.0,0.0,0.0,0.0,0.0,0.0,0.0,0.0,0.0,0.0,0.0,0.0,0.0,0.0,0.0,0.0,0.0,0.0,0.0,0.0,0.0,0.0,0.0,0.0,0.0,0.0,0.0,0.0,0.0,0.0,0.0,0.0,0.0,0.0,0.0,0.0,0.0,0.0,0.0,0.0,0.0,0.0,0.0,0.0,0.0,0.0,0.0,0.0,0.0,0.0,0.0,0.0,0.0,0.0,0.0,0.0,0.0,0.0,0.0,0.0,0.0,0.0,0.0,0.0,0.0,0.0,0.0,0.0,0.0,0.0,0.0,0.0,0.0,0.0,0.0,0.0,0.0,0.0,0.0,0.0,0.0,0.0,0.0,0.0,0.0,0.0,0.0,0.0,0.0,0.0,0.0,0.0,0.0,0.0,0.0,0.0,0.0,0.0,0.0,0.0,0.0,0.0,0.0,0.0,0.0,0.0,0.0,0.0,0.0,0.0,0.0,0.0,0.0,0.0,0.0,0.0,0.0,0.0,0.0,0.0,0.0,0.0,0.0,0.0,0.0,0.0,0.0,0.0,0.0,0.0,0.0,0.0,0.0,0.0,0.0,0.0,0.0,0.0,0.0,0.0,0.0,0.0,0.0,0.0,0.0,0.0,0.0,0.0,0.0,0.0,0.0,0.0,0.0,0.0,0.0,0.0,0.0,0.0,0.0,0.0,0.0,0.0,0.0,0.0,0.0,0.0,0.0,0.0,0.0,0.0,0.0,0.0,0.0,0.0,0.0,0.0,0.0,0.0,0.0,0.0,0.0,0.0,0.0,0.0,0.0,0.0,0.0,0.0,0.0,0.0,0.0,0.0,0.0,0.0,0.0,0.0,0.0,0.0,0.0,0.0,0.0,0.0,0.0,0.0,0.0,0.0,0.0,0.0,0.0,0.0,0.0,0.0,0.0,0.0,0.0,0.0,0.0,0.0,0.0,0.0,0.0,0.0,0.0,0.0,0.0,0.0,0.0,0.0,0.0,0.0,0.0,0.0,0.0,0.0,0.0,0.0,0.0,0.0,0.0,0.0,0.0,0.0,0.0,0.0,0.0,0.0,0.0,0.0,0.0,0.0,0.0,0.0,0.0,0.0,0.0,0.0,0.0,0.0,0.0,0.0,0.0001001001001001001,0.0,0.0,0.0,0.0002002002002002002,0.0,0.0,0.0,0.0,0.0001001001001001001,0.0001001001001001001,0.0,0.0,0.0,0.0,0.0,0.0,0.0,0.0001001001001001001,0.0,0.0,0.0,0.0,0.0,0.0,0.0,0.0,0.0,0.0,0.0,0.0,0.0,0.0,0.0,0.0,0.0,0.0,0.0001001001001001001,0.0,0.0,0.0,0.0,0.0,0.0,0.0001001001001001001,0.0,0.0,0.0,0.0,0.0,0.0,0.0,0.0,0.0,0.0,0.0,0.0,0.0,0.0,0.0,0.0,0.0,0.0,0.0,0.0,0.0,0.0,0.0001001001001001001,0.0,0.0,0.0,0.0,0.0,0.0,0.0,0.0,0.0,0.0,0.0,0.0,0.0,0.0,0.0,0.0,0.0,0.0,0.0,0.0,0.0,0.0,0.0,0.0,0.0,0.0,0.0,0.0001001001001001001,0.0,0.0,0.0,0.0,0.0,0.0,0.0,0.0,0.0,0.0,0.0,0.0,0.0,0.0001001001001001001,0.0,0.0,0.0,0.0,0.0,0.0,0.0,0.0001001001001001001,0.0,0.0,0.0,0.0,0.0,0.0,0.0,0.0,0.0,0.0,0.0,0.0,0.0,0.0,0.0,0.0,0.0,0.0,0.0,0.0,0.0,0.0001001001001001001,0.0001001001001001001,0.0,0.0,0.0,0.0,0.0001001001001001001,0.0001001001001001001,0.0,0.0001001001001001001,0.0,0.0,0.0001001001001001001,0.0002002002002002002,0.0004004004004004004,0.0,0.0001001001001001001,0.0,0.0001001001001001001,0.0002002002002002002,0.0,0.0,0.0001001001001001001,0.0001001001001001001,0.0001001001001001001,0.0,0.0001001001001001001,0.0,0.0001001001001001001,0.0001001001001001001,0.0001001001001001001,0.0003003003003003003,0.0002002002002002002,0.0,0.0001001001001001001,0.0001001001001001001,0.0001001001001001001,0.0002002002002002002,0.0002002002002002002,0.0002002002002002002,0.0,0.0001001001001001001,0.0001001001001001001,0.0002002002002002002,0.0003003003003003003,0.0002002002002002002,0.0004004004004004004,0.0002002002002002002,0.0003003003003003003,0.0,0.0002002002002002002,0.0003003003003003003,0.0001001001001001001,0.0001001001001001001,0.0003003003003003003,0.0004004004004004004,0.0002002002002002002,0.0003003003003003003,0.0001001001001001001,0.0,0.0001001001001001001,0.0002002002002002002,0.0,0.0,0.0002002002002002002,0.0003003003003003003,0.0001001001001001001,0.0,0.0,0.0,0.0002002002002002002,0.0,0.0,0.0001001001001001001,0.0,0.0001001001001001001,0.0,0.0,0.0,0.0,0.0,0.0,0.0,0.0,0.0,0.0002002002002002002,0.0,0.0001001001001001001,0.0,0.0002002002002002002,0.0001001001001001001,0.0001001001001001001,0.0,0.0,0.0,0.0,0.0,0.0001001001001001001,0.0,0.0,0.0,0.0002002002002002002,0.0001001001001001001,0.0002002002002002002,0.0001001001001001001,0.0001001001001001001,0.0,0.0,0.0,0.0001001001001001001,0.0002002002002002002,0.0001001001001001001,0.0001001001001001001,0.0002002002002002002,0.0,0.0001001001001001001,0.0002002002002002002,0.0,0.0,0.0001001001001001001,0.0001001001001001001,0.0,0.0002002002002002002,0.0001001001001001001,0.0001001001001001001,0.0,0.0002002002002002002,0.0001001001001001001,0.0003003003003003003,0.0003003003003003003,0.0002002002002002002,0.0002002002002002002,0.0004004004004004004,0.0002002002002002002,0.0001001001001001001,0.0005005005005005005,0.0001001001001001001,0.0003003003003003003,0.0003003003003003003,0.0005005005005005005,0.0001001001001001001,0.0005005005005005005,0.0007007007007007007,0.0004004004004004004,0.0006006006006006006,0.0004004004004004004,0.0009009009009009009,0.0016016016016016017,0.0015015015015015015,0.0015015015015015015,0.0007007007007007007,0.001001001001001001,0.0015015015015015015,0.0015015015015015015,0.0011011011011011012,0.002302302302302302,0.002102102102102102,0.002902902902902903,0.002902902902902903,0.0032032032032032033,0.004804804804804805,0.004604604604604604,0.006006006006006006,0.005105105105105105,0.0075075075075075074,0.007107107107107107,0.00970970970970971,0.01071071071071071,0.011511511511511512,0.012012012012012012,0.012712712712712713,0.013813813813813814,0.014714714714714715,0.016216216216216217,0.015915915915915915,0.01831831831831832,0.02072072072072072,0.022922922922922924,0.024024024024024024,0.02042042042042042,0.023823823823823823,0.024624624624624624,0.024724724724724725,0.026126126126126126,0.026326326326326328,0.021521521521521522,0.024324324324324326,0.023823823823823823,0.023223223223223222,0.02052052052052052,0.025125125125125124,0.021521521521521522,0.01811811811811812,0.01951951951951952,0.01901901901901902,0.01961961961961962,0.016216216216216217,0.017917917917917917,0.01701701701701702,0.016516516516516516,0.017117117117117116,0.015415415415415416,0.015115115115115116,0.015915915915915915,0.013913913913913913,0.016116116116116116,0.013713713713713714,0.013313313313313313,0.013213213213213212,0.013313313313313313,0.01041041041041041,0.010810810810810811,0.010810810810810811,0.010510510510510511,0.00940940940940941,0.008208208208208207,0.007107107107107107,0.008208208208208207,0.004604604604604604,0.003703703703703704,0.002902902902902903,0.0024024024024024023,0.0014014014014014013,0.0019019019019019018,0.0016016016016016017,0.0015015015015015015,0.0013013013013013013,0.0008008008008008008,0.0006006006006006006,0.0006006006006006006,0.0003003003003003003,0.0006006006006006006,0.0008008008008008008,0.0005005005005005005,0.0005005005005005005,0.0008008008008008008,0.0007007007007007007,0.0005005005005005005,0.0004004004004004004,0.0004004004004004004,0.0007007007007007007,0.0006006006006006006,0.0004004004004004004,0.0008008008008008008,0.0008008008008008008,0.0008008008008008008,0.0003003003003003003,0.0004004004004004004,0.0006006006006006006,0.0006006006006006006,0.0002002002002002002,0.0002002002002002002,0.0,0.0003003003003003003,0.0002002002002002002,0.0,0.0001001001001001001,0.0001001001001001001,0.0005005005005005005,0.0001001001001001001,0.0002002002002002002,0.0003003003003003003,0.0001001001001001001,0.0,0.0002002002002002002,0.0003003003003003003,0.0001001001001001001,0.0001001001001001001,0.0003003003003003003,0.0001001001001001001,0.0001001001001001001,0.0,0.0,0.0,0.0,0.0,0.0001001001001001001,0.0001001001001001001,0.0,0.0001001001001001001,0.0,0.0001001001001001001,0.0,0.0,0.0,0.0001001001001001001,0.0,0.0,0.0,0.0,0.0,0.0,0.0,0.0,0.0,0.0,0.0001001001001001001,0.0,0.0,0.0001001001001001001,0.0,0.0,0.0001001001001001001,0.0,0.0,0.0,0.0001001001001001001,0.0,0.0,0.0,0.0,0.0,0.0,0.0,0.0,0.0,0.0,0.0,0.0,0.0,0.0,0.0,0.0,0.0,0.0,0.0001001001001001001,0.0,0.0001001001001001001,0.0002002002002002002,0.0,0.0,0.0,0.0,0.0,0.0,0.0,0.0,0.0,0.0,0.0,0.0,0.0,0.0,0.0001001001001001001,0.0001001001001001001,0.0,0.0,0.0,0.0,0.0,0.0,0.0,0.0,0.0,0.0,0.0,0.0,0.0001001001001001001,0.0,0.0,0.0,0.0,0.0,0.0,0.0,0.0,0.0,0.0001001001001001001,0.0001001001001001001,0.0,0.0,0.0,0.0,0.0,0.0,0.0,0.0,0.0,0.0,0.0,0.0,0.0,0.0,0.0,0.0,0.0,0.0,0.0,0.0,0.0,0.0,0.0001001001001001001,0.0,0.0,0.0,0.0,0.0001001001001001001,0.0,0.0,0.0,0.0,0.0001001001001001001,0.0,0.0,0.0,0.0,0.0,0.0,0.0,0.0,0.0,0.0,0.0,0.0,0.0,0.0,0.0,0.0,0.0,0.0,0.0,0.0,0.0,0.0,0.0,0.0,0.0,0.0,0.0,0.0,0.0,0.0,0.0,0.0001001001001001001,0.0,0.0,0.0,0.0,0.0,0.0,0.0,0.0,0.0,0.0,0.0,0.0,0.0001001001001001001,0.0,0.0,0.0,0.0,0.0,0.0,0.0,0.0,0.0,0.0,0.0,0.0,0.0,0.0,0.0,0.0,0.0,0.0,0.0,0.0,0.0001001001001001001,0.0,0.0,0.0001001001001001001,0.0,0.0,0.0,0.0,0.0,0.0,0.0,0.0,0.0,0.0,0.0,0.0,0.0,0.0,0.0,0.0,0.0,0.0,0.0,0.0,0.0,0.0,0.0,0.0,0.0,0.0,0.0,0.0,0.0,0.0,0.0,0.0,0.0,0.0,0.0,0.0,0.0,0.0,0.0,0.0,0.0,0.0,0.0,0.0,0.0,0.0,0.0,0.0001001001001001001,0.0,0.0,0.0001001001001001001,0.0,0.0,0.0,0.0,0.0,0.0,0.0,0.0,0.0,0.0,0.0001001001001001001,0.0,0.0,0.0001001001001001001,0.0,0.0,0.0,0.0,0.0,0.0001001001001001001,0.0,0.0,0.0,0.0,0.0,0.0,0.0,0.0,0.0,0.0,0.0,0.0,0.0,0.0,0.0,0.0,0.0,0.0,0.0,0.0,0.0,0.0,0.0001001001001001001,0.0,0.0,0.0,0.0,0.0,0.0,0.0,0.0,0.0,0.0,0.0,0.0,0.0,0.0,0.0,0.0,0.0,0.0002002002002002002,0.0,0.0,0.0,0.0,0.0,0.0,0.0,0.0001001001001001001,0.0,0.0,0.0,0.0,0.0,0.0001001001001001001,0.0,0.0,0.0,0.0001001001001001001,0.0,0.0,0.0,0.0,0.0,0.0,0.0,0.0,0.0,0.0,0.0001001001001001001,0.0,0.0,0.0,0.0,0.0,0.0001001001001001001,0.0,0.0,0.0,0.0001001001001001001,0.0,0.0,0.0,0.0001001001001001001,0.0,0.0,0.0,0.0001001001001001001,0.0001001001001001001,0.0,0.0,0.0,0.0,0.0,0.0,0.0,0.0001001001001001001,0.0,0.0,0.0001001001001001001,0.0,0.0002002002002002002,0.0,0.0,0.0,0.0,0.0001001001001001001,0.0,0.0,0.0,0.0,0.0,0.0001001001001001001,0.0001001001001001001,0.0,0.0,0.0,0.0,0.0,0.0001001001001001001,0.0,0.0,0.0,0.0,0.0,0.0002002002002002002,0.0001001001001001001,0.0,0.0001001001001001001,0.0,0.0001001001001001001,0.0003003003003003003,0.0001001001001001001,0.0001001001001001001,0.0001001001001001001,0.0001001001001001001,0.0,0.0,0.0,0.0,0.0,0.0001001001001001001,0.0001001001001001001,0.0001001001001001001,0.0001001001001001001,0.0001001001001001001,0.0001001001001001001,0.0,0.0001001001001001001,0.0,0.0003003003003003003,0.0001001001001001001,0.0,0.0004004004004004004,0.0002002002002002002,0.0002002002002002002,0.0003003003003003003,0.0002002002002002002,0.0,0.0001001001001001001,0.0,0.0,0.0,0.0001001001001001001,0.0002002002002002002,0.0,0.0001001001001001001,0.0001001001001001001,0.0,0.0001001001001001001,0.0001001001001001001,0.0001001001001001001,0.0001001001001001001,0.0003003003003003003,0.0,0.0,0.0,0.0,0.0,0.0001001001001001001,0.0,0.0002002002002002002,0.0,0.0001001001001001001,0.0001001001001001001,0.0,0.0,0.0001001001001001001,0.0001001001001001001,0.0,0.0,0.0001001001001001001,0.0002002002002002002,0.0,0.0001001001001001001,0.0,0.0,0.0,0.0,0.0)
#mids=mids[58:length(mids)]
#counts=counts[58:length(counts)]

plot(c(seq(-290,0,by=1),0),rep(2,length(c(seq(290,0,by=-1),0))), xlab="", ylab="Frequency of shift in origination rate", xlim=c(-270,-230), ylim=c(0,0.03), type="l", col="white",lwd="1",las="1",cex.axis="1",cex.main="1",cex.lab="1",bty="n", main="B", axes=F)
rect(-323.2,-0.02,-298.9,300, col="white", border=NA)
rect(-298.9,-0.02,-272.95,300, col="whitesmoke", border=NA)
rect(-272.95,-0.02,-259.1,300, col="white", border=NA)
rect(-259.1,-0.02,-251.9,300, col="whitesmoke", border=NA)
rect(-251.9,-0.02,-247.2,300, col="white", border=NA)
rect(-247.2,-0.02,-237,300, col="whitesmoke", border=NA)
rect(-237,-0.02,-201.3,300, col="white", border=NA)
rect(-201.3,-0.02,-174.1,300, col="whitesmoke", border=NA)
rect(-174.1,-0.02,-163.5,300, col="white", border=NA)
rect(-163.5,-0.02,-145,300, col="whitesmoke", border=NA)
rect(-145,-0.02,-100.5,300, col="white", border=NA)
rect(-100.5,-0.02,-66,300, col="whitesmoke", border=NA)
rect(-66,-0.02,-56,300, col="white", border=NA)
rect(-56,-0.02,-33.9,300, col="whitesmoke", border=NA)
rect(-33.9,-0.02,-23.03,300, col="white", border=NA)
rect(-23.03,-0.02,-5.33,300, col="whitesmoke", border=NA)
rect(-5.33,-0.02,-2.58,300, col="white", border=NA)
rect(-2.58,-0.02,0,300, col="whitesmoke", border=NA)

rect(-261.28,-3,-259.51,300, col=alpha('#ffaf03',0.2), border=NA)
rect(-234.5,-3,-232,300, col=alpha('#ffaf03',0.2), border=NA)
abline(v=c(-251.902),col="red",lty="dashed",lwd="2")
axis(side=1, seq(-280, -220, by=10), col="black",col.axis="black",las=1)
axis(side=2, seq(0, 0.03, by=0.01), col="black",col.axis="black",las=2)

lines(mids,counts,type = 'h', lwd=5, col='#4c4cec')
bf2 = 0.0011388361091824687
bf6 = 0.008354138453447967
abline(h=bf2, lty=2)
abline(h=bf6, lty=2)

add_geochrono(0, -0.15)


# Extinction rate
time=c(-204.59288628877724, -204.6929072549414,-204.79292822110554,-204.8929491872697,-204.99297015343384,-205.092991119598,-205.19301208576215,-205.2930330519263,-205.39305401809045,-205.49307498425463,-205.59309595041879,-205.69311691658294,-205.7931378827471,-205.89315884891124,-205.9931798150754,-206.09320078123955,-206.1932217474037,-206.29324271356785,-206.393263679732,-206.49328464589615,-206.5933056120603,-206.69332657822446,-206.7933475443886,-206.8933685105528,-206.99338947671694,-207.0934104428811,-207.19343140904525,-207.2934523752094,-207.39347334137355,-207.4934943075377,-207.59351527370185,-207.693536239866,-207.79355720603016,-207.8935781721943,-207.99359913835846,-208.0936201045226,-208.1936410706868,-208.29366203685095,-208.3936830030151,-208.49370396917925,-208.5937249353434,-208.69374590150755,-208.7937668676717,-208.89378783383586,-208.9938088,-209.09382976616416,-209.19385073232831,-209.29387169849247,-209.39389266465662,-209.49391363082077,-209.59393459698495,-209.6939555631491,-209.79397652931326,-209.8939974954774,-209.99401846164156,-210.0940394278057,-210.19406039396986,-210.29408136013402,-210.39410232629817,-210.49412329246232,-210.59414425862647,-210.69416522479062,-210.79418619095478,-210.89420715711893,-210.9942281232831,-211.09424908944726,-211.1942700556114,-211.29429102177556,-211.39431198793972,-211.49433295410387,-211.59435392026802,-211.69437488643217,-211.79439585259632,-211.89441681876048,-211.99443778492463,-212.09445875108878,-212.19447971725293,-212.2945006834171,-212.39452164958126,-212.49454261574542,-212.59456358190957,-212.69458454807372,-212.79460551423787,-212.89462648040202,-212.99464744656618,-213.09466841273033,-213.19468937889448,-213.29471034505863,-213.39473131122278,-213.49475227738694,-213.5947732435511,-213.69479420971527,-213.79481517587942,-213.89483614204357,-213.99485710820773,-214.09487807437188,-214.19489904053603,-214.29492000670018,-214.39494097286433,-214.49496193902849,-214.59498290519264,-214.6950038713568,-214.79502483752094,-214.8950458036851,-214.99506676984927,-215.09508773601343,-215.19510870217758,-215.29512966834173,-215.39515063450588,-215.49517160067003,-215.59519256683419,-215.69521353299834,-215.7952344991625,-215.89525546532664,-215.9952764314908,-216.09529739765495,-216.1953183638191,-216.29533932998325,-216.39536029614743,-216.49538126231158,-216.59540222847573,-216.6954231946399,-216.79544416080404,-216.8954651269682,-216.99548609313234,-217.0955070592965,-217.19552802546065,-217.2955489916248,-217.39556995778895,-217.4955909239531,-217.59561189011725,-217.69563285628143,-217.7956538224456,-217.89567478860974,-217.9956957547739,-218.09571672093804,-218.1957376871022,-218.29575865326635,-218.3957796194305,-218.49580058559465,-218.5958215517588,-218.69584251792296,-218.7958634840871,-218.89588445025126,-218.9959054164154,-219.0959263825796,-219.19594734874374,-219.2959683149079,-219.39598928107205,-219.4960102472362,-219.59603121340035,-219.6960521795645,-219.79607314572866,-219.8960941118928,-219.99611507805696,-220.0961360442211,-220.19615701038526,-220.29617797654942,-220.3961989427136,-220.49621990887775,-220.5962408750419,-220.69626184120605,-220.7962828073702,-220.89630377353436,-220.9963247396985,-221.09634570586266,-221.1963666720268,-221.29638763819096,-221.39640860435512,-221.49642957051927,-221.59645053668342,-221.69647150284757,-221.79649246901175,-221.8965134351759,-221.99653440134006,-222.0965553675042,-222.19657633366836,-222.2965972998325,-222.39661826599666,-222.49663923216082,-222.59666019832497,-222.69668116448912,-222.79670213065327,-222.89672309681742,-222.99674406298158,-223.09676502914573,-223.1967859953099,-223.29680696147406,-223.3968279276382,-223.49684889380237,-223.59686985996652,-223.69689082613067,-223.79691179229482,-223.89693275845897,-223.99695372462313,-224.09697469078728,-224.19699565695143,-224.29701662311558,-224.39703758927973,-224.4970585554439,-224.59707952160807,-224.69710048777222,-224.79712145393637,-224.89714242010052,-224.99716338626467,-225.09718435242883,-225.19720531859298,-225.29722628475713,-225.39724725092128,-225.49726821708543,-225.5972891832496,-225.69731014941374,-225.7973311155779,-225.89735208174207,-225.99737304790622,-226.09739401407037,-226.19741498023453,-226.29743594639868,-226.39745691256283,-226.49747787872698,-226.59749884489113,-226.6975198110553,-226.79754077721944,-226.8975617433836,-226.99758270954774,-227.0976036757119,-227.19762464187608,-227.29764560804023,-227.39766657420438,-227.49768754036853,-227.59770850653268,-227.69772947269684,-227.797750438861,-227.89777140502514,-227.9977923711893,-228.09781333735344,-228.1978343035176,-228.29785526968175,-228.3978762358459,-228.49789720201005,-228.59791816817423,-228.69793913433838,-228.79796010050254,-228.8979810666667,-228.99800203283084,-229.098022998995,-229.19804396515914,-229.2980649313233,-229.39808589748745,-229.4981068636516,-229.59812782981575,-229.6981487959799,-229.79816976214406,-229.89819072830824,-229.9982116944724,-230.09823266063654,-230.1982536268007,-230.29827459296484,-230.398295559129,-230.49831652529315,-230.5983374914573,-230.69835845762145,-230.7983794237856,-230.89840038994976,-230.9984213561139,-231.09844232227806,-231.1984632884422,-231.2984842546064,-231.39850522077055,-231.4985261869347,-231.59854715309885,-231.698568119263,-231.79858908542715,-231.8986100515913,-231.99863101775546,-232.0986519839196,-232.19867295008376,-232.2986939162479,-232.39871488241207,-232.49873584857622,-232.59875681474037,-232.69877778090455,-232.7987987470687,-232.89881971323285,-232.998840679397,-233.09886164556116,-233.1988826117253,-233.29890357788946,-233.3989245440536,-233.49894551021777,-233.59896647638192,-233.69898744254607,-233.79900840871022,-233.89902937487437,-233.99905034103855,-234.0990713072027,-234.19909227336686,-234.299113239531,-234.39913420569516,-234.49915517185931,-234.59917613802347,-234.69919710418762,-234.79921807035177,-234.89923903651592,-234.99926000268007,-235.09928096884423,-235.19930193500838,-235.29932290117253,-235.3993438673367,-235.49936483350086,-235.59938579966501,-235.69940676582917,-235.79942773199332,-235.89944869815747,-235.99946966432162,-236.09949063048578,-236.19951159664993,-236.29953256281408,-236.39955352897823,-236.49957449514238,-236.59959546130654,-236.69961642747072,-236.79963739363487,-236.89965835979902,-236.99967932596317,-237.09970029212732,-237.19972125829148,-237.29974222445563,-237.39976319061978,-237.49978415678393,-237.59980512294808,-237.69982608911224,-237.7998470552764,-237.89986802144054,-237.9998889876047,-238.09990995376887,-238.19993091993302,-238.29995188609718,-238.39997285226133,-238.49999381842548,-238.60001478458963,-238.70003575075378,-238.80005671691794,-238.9000776830821,-239.00009864924624,-239.1001196154104,-239.20014058157454,-239.3001615477387,-239.40018251390288,-239.50020348006703,-239.60022444623118,-239.70024541239533,-239.80026637855948,-239.90028734472364,-240.0003083108878,-240.10032927705194,-240.2003502432161,-240.30037120938024,-240.4003921755444,-240.50041314170855,-240.6004341078727,-240.70045507403685,-240.80047604020103,-240.90049700636519,-241.00051797252934,-241.1005389386935,-241.20055990485764,-241.3005808710218,-241.40060183718595,-241.5006228033501,-241.60064376951425,-241.7006647356784,-241.80068570184255,-241.9007066680067,-242.00072763417086,-242.10074860033504,-242.2007695664992,-242.30079053266334,-242.4008114988275,-242.50083246499165,-242.6008534311558,-242.70087439731995,-242.8008953634841,-242.90091632964825,-243.0009372958124,-243.10095826197656,-243.2009792281407,-243.30100019430486,-243.401021160469,-243.5010421266332,-243.60106309279735,-243.7010840589615,-243.80110502512565,-243.9011259912898,-244.00114695745395,-244.1011679236181,-244.20118888978226,-244.3012098559464,-244.40123082211056,-244.50125178827471,-244.60127275443887,-244.70129372060302,-244.80131468676717,-244.90133565293135,-245.0013566190955,-245.10137758525966,-245.2013985514238,-245.30141951758796,-245.4014404837521,-245.50146144991626,-245.60148241608042,-245.70150338224457,-245.80152434840872,-245.90154531457287,-246.00156628073702,-246.10158724690118,-246.20160821306536,-246.3016291792295,-246.40165014539366,-246.5016711115578,-246.60169207772196,-246.70171304388612,-246.80173401005027,-246.90175497621442,-247.00177594237857,-247.10179690854272,-247.20181787470688,-247.30183884087103,-247.40185980703518,-247.50188077319933,-247.6019017393635,-247.70192270552766,-247.80194367169182,-247.90196463785597,-248.00198560402012,-248.10200657018427,-248.20202753634842,-248.30204850251258,-248.40206946867673,-248.50209043484088,-248.60211140100503,-248.70213236716918,-248.80215333333334,-248.90217429949752,-249.00219526566167,-249.10221623182582,-249.20223719798997,-249.30225816415413,-249.40227913031828,-249.50230009648243,-249.60232106264658,-249.70234202881073,-249.80236299497489,-249.90238396113904,-250.0024049273032,-250.10242589346734,-250.2024468596315,-250.30246782579567,-250.40248879195983,-250.50250975812398,-250.60253072428813,-250.70255169045228,-250.80257265661643,-250.90259362278059,-251.00261458894474,-251.1026355551089,-251.20265652127304,-251.3026774874372,-251.40269845360135,-251.5027194197655,-251.60274038592968,-251.70276135209383,-251.80278231825798,-251.90280328442213,-252.0028242505863,-252.10284521675044,-252.2028661829146,-252.30288714907874,-252.4029081152429,-252.50292908140705,-252.6029500475712,-252.70297101373535,-252.8029919798995,-252.90301294606365,-253.00303391222783,-253.103054878392,-253.20307584455614,-253.3030968107203,-253.40311777688444,-253.5031387430486,-253.60315970921275,-253.7031806753769,-253.80320164154105,-253.9032226077052,-254.00324357386936,-254.1032645400335,-254.20328550619766,-254.3033064723618,-254.403327438526,-254.50334840469014,-254.6033693708543,-254.70339033701845,-254.8034113031826,-254.90343226934675,-255.0034532355109,-255.10347420167506,-255.2034951678392,-255.30351613400336,-255.4035371001675,-255.50355806633166,-255.60357903249582,-255.70359999866,-255.80362096482415,-255.9036419309883,-256.0036628971524,-256.1036838633166,-256.2037048294807,-256.3037257956449,-256.4037467618091,-256.50376772797324,-256.6037886941374,-256.70380966030154,-256.8038306264657,-256.90385159262985,-257.003872558794,-257.10389352495815,-257.2039144911223,-257.30393545728646,-257.4039564234506,-257.50397738961476,-257.6039983557789,-257.70401932194306,-257.8040402881072,-257.90406125427137,-258.0040822204355,-258.1041031865997,-258.2041241527638,-258.304145118928,-258.40416608509213,-258.5041870512563,-258.60420801742043,-258.7042289835846,-258.80424994974874,-258.9042709159129,-259.00429188207704,-259.10431284824125,-259.2043338144054,-259.30435478056955,-259.4043757467337,-259.50439671289786,-259.604417679062,-259.70443864522616,-259.8044596113903,-259.90448057755447,-260.0045015437186,-260.10452250988277,-260.2045434760469,-260.3045644422111,-260.4045854083752,-260.5046063745394,-260.60462734070353,-260.7046483068677,-260.80466927303183,-260.904690239196,-261.00471120536014,-261.1047321715243,-261.20475313768844,-261.3047741038526,-261.40479507001675,-261.5048160361809,-261.60483700234505,-261.7048579685092,-261.8048789346734,-261.90489990083756,-262.0049208670017,-262.10494183316587,-262.20496279933,-262.30498376549417,-262.4050047316583,-262.5050256978225,-262.6050466639866,-262.7050676301508,-262.80508859631493,-262.9051095624791,-263.00513052864324,-263.1051514948074,-263.20517246097154,-263.3051934271357,-263.40521439329984,-263.505235359464,-263.60525632562815,-263.7052772917923,-263.80529825795645,-263.9053192241206,-264.00534019028476,-264.1053611564489,-264.20538212261306,-264.3054030887772,-264.40542405494136,-264.5054450211056,-264.6054659872697,-264.7054869534339,-264.805507919598,-264.9055288857622,-265.00554985192633,-265.1055708180905,-265.20559178425464,-265.3056127504188,-265.40563371658294,-265.5056546827471,-265.60567564891124,-265.7056966150754,-265.80571758123955,-265.9057385474037,-266.00575951356785,-266.105780479732,-266.20580144589616,-266.3058224120603,-266.40584337822446,-266.5058643443886,-266.60588531055276,-266.7059062767169,-266.80592724288107,-266.9059482090452,-267.0059691752094,-267.1059901413735,-267.20601110753773,-267.3060320737019,-267.40605303986604,-267.5060740060302,-267.60609497219434,-267.7061159383585,-267.80613690452265,-267.9061578706868,-268.00617883685095,-268.1061998030151,-268.20622076917925,-268.3062417353434,-268.40626270150756,-268.5062836676717,-268.60630463383586,-268.7063256,-268.80634656616417,-268.9063675323283,-269.00638849849247,-269.1064094646566,-269.2064304308208,-269.3064513969849,-269.4064723631491,-269.50649332931323,-269.6065142954774,-269.70653526164153,-269.8065562278057,-269.90657719396984,-270.00659816013405,-270.1066191262982,-270.20664009246235,-270.3066610586265,-270.40668202479065,-270.5067029909548,-270.60672395711896,-270.7067449232831,-270.80676588944726,-270.9067868556114,-271.00680782177557,-271.1068287879397,-271.20684975410387,-271.306870720268,-271.4068916864322,-271.5069126525963,-271.6069336187605,-271.70695458492463,-271.8069755510888,-271.90699651725294,-272.0070174834171,-272.10703844958124,-272.2070594157454,-272.30708038190954,-272.4071013480737,-272.50712231423785,-272.607143280402,-272.7071642465662,-272.80718521273036,-272.9072061788945,-273.00722714505866,-273.1072481112228,-273.20726907738697,-273.3072900435511,-273.4073110097153,-273.5073319758794,-273.6073529420436,-273.7073739082077,-273.8073948743719,-273.90741584053603,-274.0074368067002,-274.10745777286434,-274.2074787390285,-274.30749970519264,-274.4075206713568,-274.50754163752094,-274.6075626036851,-274.70758356984925,-274.8076045360134,-274.90762550217755,-275.0076464683417,-275.10766743450586,-275.20768840067,-275.30770936683416,-275.40773033299837,-275.5077512991625,-275.6077722653267,-275.7077932314908,-275.807814197655,-275.90783516381913,-276.0078561299833,-276.10787709614743,-276.2078980623116,-276.30791902847574,-276.4079399946399,-276.50796096080404,-276.6079819269682,-276.70800289313235,-276.8080238592965,-276.90804482546065,-277.0080657916248,-277.10808675778895,-277.2081077239531,-277.30812869011726,-277.4081496562814,-277.50817062244556,-277.6081915886097,-277.70821255477387,-277.808233520938,-277.90825448710217,-278.0082754532663,-278.10829641943053,-278.2083173855947,-278.30833835175883,-278.408359317923,-278.50838028408714,-278.6084012502513,-278.70842221641544,-278.8084431825796,-278.90846414874375,-279.0084851149079,-279.10850608107205,-279.2085270472362,-279.30854801340035,-279.4085689795645,-279.50858994572866,-279.6086109118928,-279.70863187805696,-279.8086528442211,-279.90867381038527,-280.0086947765494,-280.10871574271357,-280.2087367088777,-280.3087576750419,-280.408778641206,-280.5087996073702,-280.60882057353433,-280.7088415396985,-280.8088625058627,-280.90888347202684,-281.008904438191,-281.10892540435515,-281.2089463705193,-281.30896733668345,-281.4089883028476,-281.50900926901176,-281.6090302351759,-281.70905120134006,-281.8090721675042,-281.90909313366836,-282.0091140998325,-282.10913506599667,-282.2091560321608,-282.309176998325,-282.4091979644891,-282.5092189306533,-282.6092398968174,-282.7092608629816,-282.80928182914573,-282.9093027953099,-283.00932376147404,-283.1093447276382,-283.20936569380234,-283.3093866599665,-283.40940762613064,-283.50942859229485,-283.609449558459,-283.70947052462316,-283.8094914907873,-283.90951245695146,-284.0095334231156,-284.10955438927977,-284.2095753554439,-284.30959632160807,-284.4096172877722,-284.5096382539364,-284.6096592201005,-284.7096801862647,-284.80970115242883,-284.909722118593,-285.00974308475713,-285.1097640509213,-285.20978501708544,-285.3098059832496,-285.40982694941374,-285.5098479155779,-285.60986888174205,-285.7098898479062,-285.80991081407035,-285.9099317802345,-286.00995274639865,-286.1099737125628,-286.209994678727,-286.31001564489117,-286.4100366110553,-286.51005757721947,-286.6100785433836,-286.7100995095478,-286.8101204757119,-286.9101414418761,-287.01016240804023,-287.1101833742044,-287.21020434036853,-287.3102253065327,-287.41024627269684,-287.510267238861,-287.61028820502514,-287.7103091711893,-287.81033013735345,-287.9103511035176,-288.01037206968175,-288.1103930358459,-288.21041400201005,-288.3104349681742,-288.41045593433836,-288.5104769005025,-288.61049786666666,-288.7105188328308,-288.81053979899497,-288.9105607651592,-289.0105817313233,-289.1106026974875,-289.21062366365163,-289.3106446298158,-289.41066559597994,-289.5106865621441,-289.61070752830824,-289.7107284944724,-289.81074946063654,-289.9107704268007,-290.01079139296485,-290.110812359129,-290.21083332529315,-290.3108542914573,-290.41087525762146,-290.5108962237856,-290.61091718994976,-290.7109381561139,-290.81095912227806,-290.9109800884422,-291.01100105460637,-291.1110220207705,-291.2110429869347,-291.3110639530988,-291.411084919263,-291.5111058854271,-291.6111268515913,-291.7111478177555,-291.81116878391964,-291.9111897500838,-292.01121071624794,-292.1112316824121,-292.21125264857625,-292.3112736147404,-292.41129458090455,-292.5113155470687,-292.61133651323286,-292.711357479397,-292.81137844556116,-292.9113994117253,-293.01142037788946,-293.1114413440536,-293.21146231021777,-293.3114832763819,-293.4115042425461,-293.5115252087102)
rate=c(0.09686544096346396, 0.09686544096346396,0.09686544096346396,0.09686544096346396,0.09686544096346396,0.09686544096346396,0.09686544096346396,0.09686544096346396,0.09686544096346396,0.09686544096346396,0.09686544096346396,0.09686544096346396,0.09686544096346396,0.09686544096346396,0.09686544096346396,0.09686544096346396,0.09686544096346396,0.09686544096346396,0.09686544096346396,0.09686544096346396,0.09686544096346396,0.09687260908724507,0.09689206322477492,0.09690465362185435,0.09690465362185435,0.09690987485488722,0.0969208787586372,0.09696274783095175,0.0969721652626518,0.09698140370336669,0.09700609122840262,0.09700798703745847,0.09700429375115514,0.09700798703745847,0.09701500997887083,0.09700429375115514,0.09699232215260564,0.0969721652626518,0.09693481887807906,0.096850434290122,0.09650165558414726,0.09590082933452204,0.09498993605043987,0.09377881371136365,0.092318619461718,0.09079730307221447,0.08906428128534521,0.08662654867461819,0.08377628904463605,0.08048444968623758,0.0761316035002607,0.07103790038437732,0.06528314415592648,0.05450493122890421,0.027461960486171853,0.02428446019426647,0.022545602814951483,0.021368690588319465,0.02047918513732319,0.01967056815120503,0.019142690767202597,0.0187841307188401,0.018450486320227534,0.018216684195866025,0.01799326316482923,0.017834712540194864,0.017712235804541714,0.017578157820753813,0.017481593545086452,0.017394565086408027,0.017335765891602843,0.017257355745429383,0.01719783271681867,0.0171161686988323,0.01704078165818397,0.016998612667386816,0.01697123911721367,0.01695074650394976,0.01691374067289874,0.016886784011269515,0.016861713876483636,0.01684427125902681,0.016819535804690578,0.0168056478694616,0.016791784323722823,0.016783044315046146,0.016763253902449933,0.016754956117325234,0.01675024118990152,0.016741919819468397,0.016734408465575695,0.016724962852112085,0.01671930633056379,0.016714030031162983,0.016712346031776557,0.016711625303463425,0.0167087815619223,0.016708105347948914,0.01670529535203487,0.016698266023332096,0.01669680490690969,0.016696467536118927,0.016695317357992595,0.016695317357992595,0.016693203307017082,0.01669311494898343,0.0166926861708557,0.016692562889105624,0.016691770752186225,0.016689997884224844,0.016689602046370412,0.016689374905894727,0.016689374905894727,0.016689374905894727,0.016689232466202755,0.016687941309558696,0.016686508698643306,0.016686508698643306,0.016686508698643306,0.01668611554566798,0.01668611554566798,0.01668611554566798,0.01668611554566798,0.01668611554566798,0.016685688158544945,0.016685688158544945,0.016685688158544945,0.016685688158544945,0.016685166202533748,0.016685166202533748,0.016685166202533748,0.016685166202533748,0.01668488678609565,0.01668488678609565,0.016684606393748497,0.016684606393748497,0.016684606393748497,0.016684606393748497,0.016684606393748497,0.016684606393748497,0.016684606393748497,0.016684606393748497,0.016684606393748497,0.016684606393748497,0.016684606393748497,0.016684606393748497,0.016684414765946093,0.016684414765946093,0.016684606393748497,0.016684606393748497,0.016684606393748497,0.016684606393748497,0.016684606393748497,0.016684606393748497,0.016684606393748497,0.016684606393748497,0.016684606393748497,0.016684606393748497,0.016684606393748497,0.016684606393748497,0.016684606393748497,0.016684606393748497,0.016684606393748497,0.01668488678609565,0.01668488678609565,0.01668488678609565,0.01668488678609565,0.01668488678609565,0.01668488678609565,0.01668488678609565,0.01668488678609565,0.01668488678609565,0.01668488678609565,0.01668488678609565,0.01668488678609565,0.01668488678609565,0.01668488678609565,0.01668488678609565,0.01668488678609565,0.01668488678609565,0.01668488678609565,0.01668488678609565,0.01668488678609565,0.01668488678609565,0.01668488678609565,0.01668488678609565,0.01668488678609565,0.01668488678609565,0.01668488678609565,0.01668488678609565,0.01668488678609565,0.01668488678609565,0.01668488678609565,0.01668488678609565,0.01668488678609565,0.01668488678609565,0.01668488678609565,0.01668488678609565,0.01668488678609565,0.01668488678609565,0.01668488678609565,0.01668488678609565,0.01668488678609565,0.016685166202533748,0.016685166202533748,0.016685166202533748,0.016685166202533748,0.016685166202533748,0.016685166202533748,0.016685166202533748,0.016685166202533748,0.016685166202533748,0.016685166202533748,0.016685166202533748,0.016685166202533748,0.016685166202533748,0.016685166202533748,0.016685166202533748,0.016685166202533748,0.016685688158544945,0.016685688158544945,0.016685688158544945,0.016685688158544945,0.016685688158544945,0.016685688158544945,0.016685688158544945,0.016685688158544945,0.016685688158544945,0.016685688158544945,0.016685688158544945,0.016685688158544945,0.016685688158544945,0.016685688158544945,0.016685688158544945,0.016685688158544945,0.016685688158544945,0.016685688158544945,0.016685688158544945,0.016685688158544945,0.016685688158544945,0.016685688158544945,0.016685688158544945,0.016685688158544945,0.016685688158544945,0.01668611554566798,0.01668611554566798,0.01668611554566798,0.01668611554566798,0.01668611554566798,0.01668611554566798,0.01668611554566798,0.01668611554566798,0.01668611554566798,0.01668611554566798,0.01668611554566798,0.01668611554566798,0.01668611554566798,0.01668611554566798,0.016686508698643306,0.016686508698643306,0.016686508698643306,0.016686508698643306,0.016686508698643306,0.016687941309558696,0.016687941309558696,0.016687941309558696,0.016687941309558696,0.016687941309558696,0.016687941309558696,0.016687941309558696,0.016687941309558696,0.016687941309558696,0.016687941309558696,0.016689047810759007,0.016689047810759007,0.016689047810759007,0.016689047810759007,0.016689047810759007,0.016689047810759007,0.016689374905894727,0.016689374905894727,0.016689374905894727,0.016689374905894727,0.016689602046370412,0.016689602046370412,0.016689602046370412,0.016689997884224844,0.016689997884224844,0.016689997884224844,0.01669062324047624,0.016691770752186225,0.016692502016279708,0.016692562889105624,0.0166926861708557,0.0166926861708557,0.0166926861708557,0.0166926861708557,0.016692990928718614,0.016692990928718614,0.016692990928718614,0.016692990928718614,0.016692990928718614,0.016692990928718614,0.016692990928718614,0.016692990928718614,0.016692990928718614,0.016692990928718614,0.01669311494898343,0.01669311494898343,0.01669311494898343,0.01669311494898343,0.01669311494898343,0.01669380239359157,0.01669380239359157,0.01669380239359157,0.016695317357992595,0.016696467536118927,0.016696467536118927,0.01669680490690969,0.01669680490690969,0.01669680490690969,0.01669680490690969,0.01669680490690969,0.01669680490690969,0.01669680490690969,0.01669680490690969,0.01669680490690969,0.01669680490690969,0.01669680490690969,0.01669680490690969,0.01669680490690969,0.016697555487168232,0.016697555487168232,0.016697555487168232,0.016697555487168232,0.016697555487168232,0.016697555487168232,0.016697555487168232,0.016697555487168232,0.016697555487168232,0.016697555487168232,0.016697555487168232,0.016697555487168232,0.016697555487168232,0.016697555487168232,0.016697555487168232,0.016697555487168232,0.016697555487168232,0.016697555487168232,0.016697555487168232,0.016697555487168232,0.016697555487168232,0.016697555487168232,0.016697555487168232,0.016697555487168232,0.016697555487168232,0.016697555487168232,0.016697555487168232,0.016697555487168232,0.016697555487168232,0.016697555487168232,0.016697555487168232,0.016698266023332096,0.016698748506632596,0.016698748506632596,0.01669976070848044,0.01669976070848044,0.016701581539288433,0.016701581539288433,0.016701581539288433,0.016701581539288433,0.016701581539288433,0.016701581539288433,0.016703365585731003,0.016703365585731003,0.016704587257478407,0.01670529535203487,0.01670529535203487,0.016705819889326935,0.016705819889326935,0.016705819889326935,0.016705819889326935,0.01670638952961822,0.016707122595404286,0.016708105347948914,0.016709976641904704,0.016711051901041163,0.016711051901041163,0.016711625303463425,0.016711625303463425,0.016712346031776557,0.016712346031776557,0.016712346031776557,0.016712346031776557,0.016712766573466983,0.016712983438167926,0.01671343578645796,0.01671343578645796,0.016714030031162983,0.016715086058230272,0.016718460712299273,0.01671930633056379,0.016723592049040045,0.016723592049040045,0.01672828732485836,0.01672828732485836,0.01672828732485836,0.016730814702836244,0.01673196749459474,0.01673196749459474,0.01673196749459474,0.01673246106409782,0.016733247355381134,0.016733247355381134,0.016734408465575695,0.016736254760412905,0.016737742619705367,0.016738370593980006,0.016739101767406676,0.016739101767406676,0.016739101767406676,0.016739101767406676,0.016739101767406676,0.016739101767406676,0.016739541348183715,0.016739541348183715,0.016739541348183715,0.016739541348183715,0.016740854966581124,0.016741919819468397,0.016741919819468397,0.016741919819468397,0.016741919819468397,0.016741919819468397,0.016741919819468397,0.016741919819468397,0.01674239721919392,0.01674239721919392,0.01674239721919392,0.016744069396660267,0.016744069396660267,0.016745115350806458,0.016745115350806458,0.01674581777676183,0.016746181134028412,0.016746181134028412,0.016746742203531242,0.01675024118990152,0.01675024118990152,0.01675024118990152,0.01675071510896479,0.01675071510896479,0.01675071510896479,0.016751026417036734,0.016751026417036734,0.016751026417036734,0.016751026417036734,0.016751170859242832,0.016751170859242832,0.016752862833547138,0.016752862833547138,0.016752862833547138,0.0167545312445727,0.0167545312445727,0.0167545312445727,0.016754956117325234,0.016754956117325234,0.016754956117325234,0.016754956117325234,0.016754956117325234,0.0167545312445727,0.0167545312445727,0.0167545312445727,0.016754956117325234,0.016754956117325234,0.016754956117325234,0.016754956117325234,0.016754956117325234,0.016754956117325234,0.016754956117325234,0.016754956117325234,0.016754956117325234,0.016754956117325234,0.016754956117325234,0.016754956117325234,0.016754956117325234,0.016754956117325234,0.016754956117325234,0.016754956117325234,0.016754956117325234,0.016754956117325234,0.016754956117325234,0.016754956117325234,0.016754956117325234,0.0167545312445727,0.0167545312445727,0.0167545312445727,0.0167545312445727,0.0167545312445727,0.0167545312445727,0.0167545312445727,0.0167545312445727,0.016753766277951408,0.016753766277951408,0.016753766277951408,0.016753766277951408,0.016753766277951408,0.016753766277951408,0.016753766277951408,0.016753766277951408,0.0167545312445727,0.0167545312445727,0.0167545312445727,0.0167545312445727,0.016753766277951408,0.016753766277951408,0.016753766277951408,0.016753766277951408,0.016753766277951408,0.016753766277951408,0.016753766277951408,0.016753766277951408,0.016753766277951408,0.016753766277951408,0.016753766277951408,0.016753766277951408,0.016753766277951408,0.016753766277951408,0.016753766277951408,0.016753766277951408,0.016753766277951408,0.016753766277951408,0.016753766277951408,0.016753766277951408,0.016753766277951408,0.016753766277951408,0.016753766277951408,0.016753766277951408,0.016753766277951408,0.016753766277951408,0.016753766277951408,0.016753766277951408,0.016753766277951408,0.016753766277951408,0.016753766277951408,0.016753766277951408,0.016753766277951408,0.016753766277951408,0.016753766277951408,0.016753766277951408,0.016753766277951408,0.016753766277951408,0.016753766277951408,0.016753766277951408,0.016753766277951408,0.016753766277951408,0.016753766277951408,0.016753766277951408,0.016753766277951408,0.016753766277951408,0.016753766277951408,0.016753766277951408,0.016753766277951408,0.016753766277951408,0.016753766277951408,0.016753766277951408,0.016753766277951408,0.016753766277951408,0.016753766277951408,0.016753766277951408,0.016753766277951408,0.016753766277951408,0.016753766277951408,0.016753766277951408,0.016753766277951408,0.016753766277951408,0.016753766277951408,0.016753766277951408,0.016753766277951408,0.016753766277951408,0.016753766277951408,0.016753766277951408,0.016753766277951408,0.016753766277951408,0.016753766277951408,0.016753766277951408,0.016753766277951408,0.016753766277951408,0.016753766277951408,0.016753766277951408,0.016753766277951408,0.016753766277951408,0.016753766277951408,0.016753766277951408,0.016753766277951408,0.016753766277951408,0.016753766277951408,0.016753766277951408,0.016753766277951408,0.016753766277951408,0.016753766277951408,0.016753766277951408,0.016753766277951408,0.016753766277951408,0.016753766277951408,0.016753766277951408,0.016753766277951408,0.016753766277951408,0.016753766277951408,0.016753766277951408,0.016753766277951408,0.016753766277951408,0.016753766277951408,0.016753766277951408,0.016753766277951408,0.016753766277951408,0.016753766277951408,0.016753766277951408,0.016753766277951408,0.016753766277951408,0.016753766277951408,0.016753766277951408,0.016753766277951408,0.016753766277951408,0.016753766277951408,0.016753766277951408,0.016753766277951408,0.016753766277951408,0.016753766277951408,0.016753766277951408,0.016753766277951408,0.016753766277951408,0.016753766277951408,0.016753766277951408,0.016753766277951408,0.016753766277951408,0.016753766277951408,0.016753766277951408,0.016753766277951408,0.016753766277951408,0.016753766277951408,0.016753766277951408,0.016753766277951408,0.016753766277951408,0.016753766277951408,0.016753766277951408,0.016753766277951408,0.016753766277951408,0.016753766277951408,0.016753766277951408,0.016753766277951408,0.016753766277951408,0.016753766277951408,0.016753766277951408,0.016753766277951408,0.016753766277951408,0.016753766277951408,0.016753766277951408,0.016753766277951408,0.016753766277951408,0.016753766277951408,0.016753766277951408,0.016753766277951408,0.016753766277951408,0.016753766277951408,0.016753766277951408,0.016753766277951408,0.016753766277951408,0.016753766277951408,0.016753766277951408,0.016753766277951408,0.016753766277951408,0.016753766277951408,0.016753766277951408,0.016753766277951408,0.016753766277951408,0.016753766277951408,0.016753766277951408,0.016753766277951408,0.016753766277951408,0.016753766277951408,0.016753766277951408,0.016753766277951408,0.016753766277951408,0.016753766277951408,0.016753766277951408,0.016753766277951408,0.016753766277951408,0.016753766277951408,0.016753766277951408,0.016753766277951408,0.016753766277951408,0.016753766277951408,0.016753766277951408,0.016753766277951408,0.016753766277951408,0.016753766277951408,0.016753766277951408,0.016753766277951408,0.016753766277951408,0.016753766277951408,0.016753766277951408,0.016753766277951408,0.016753766277951408,0.016753766277951408,0.016753766277951408,0.016753766277951408,0.016753766277951408,0.016753766277951408,0.016753766277951408,0.016753766277951408,0.016753766277951408,0.016753766277951408,0.016753766277951408,0.016753766277951408,0.016753766277951408,0.016753766277951408,0.016753766277951408,0.016753766277951408,0.016753766277951408,0.016753766277951408,0.016753766277951408,0.016753766277951408,0.016753766277951408,0.016753766277951408,0.016753766277951408,0.016753766277951408,0.016753766277951408,0.016753766277951408,0.016753766277951408,0.016753766277951408,0.016753766277951408,0.016753766277951408,0.016753766277951408,0.016753766277951408,0.016753766277951408,0.016753766277951408,0.016753766277951408,0.016753766277951408,0.016753766277951408,0.016753766277951408,0.016753766277951408,0.016753766277951408,0.016753766277951408,0.016753766277951408,0.0167545312445727,0.0167545312445727,0.0167545312445727,0.0167545312445727,0.0167545312445727,0.0167545312445727,0.0167545312445727,0.0167545312445727,0.0167545312445727,0.0167545312445727,0.0167545312445727,0.0167545312445727,0.0167545312445727,0.0167545312445727,0.0167545312445727,0.0167545312445727,0.0167545312445727,0.0167545312445727,0.0167545312445727,0.0167545312445727,0.0167545312445727,0.0167545312445727,0.0167545312445727,0.0167545312445727,0.0167545312445727,0.0167545312445727,0.0167545312445727,0.016754956117325234,0.016754956117325234,0.016754956117325234,0.016754956117325234,0.016754956117325234,0.016755879373991218,0.016755879373991218,0.016755879373991218,0.016755879373991218,0.016755879373991218,0.016755879373991218,0.016755879373991218,0.016755879373991218,0.016755879373991218,0.016755879373991218,0.016755879373991218,0.016755879373991218,0.016755879373991218,0.016755879373991218,0.016755879373991218,0.016755879373991218,0.016755879373991218,0.016755879373991218,0.016755879373991218,0.016755879373991218,0.016755879373991218,0.016755879373991218,0.016755879373991218,0.016755879373991218,0.016755879373991218,0.016755879373991218,0.016755879373991218,0.016755879373991218,0.016755879373991218,0.016755879373991218,0.016755879373991218,0.016755879373991218,0.016755879373991218,0.016755879373991218,0.016755879373991218,0.016757085045722937,0.0167577568525879,0.0167577568525879,0.0167577568525879,0.0167577568525879,0.0167577568525879,0.0167577568525879,0.0167577568525879,0.0167577568525879,0.0167577568525879,0.0167577568525879,0.0167577568525879,0.0167577568525879,0.0167577568525879,0.0167577568525879,0.0167577568525879,0.0167577568525879,0.0167577568525879,0.0167577568525879,0.0167577568525879,0.0167577568525879,0.0167577568525879,0.016757085045722937,0.016757085045722937,0.016757085045722937,0.016757085045722937,0.016757085045722937,0.016757085045722937,0.016757085045722937,0.016757085045722937,0.016757085045722937,0.016757085045722937,0.0167577568525879,0.0167577568525879,0.0167577568525879,0.0167577568525879,0.0167577568525879,0.0167577568525879,0.0167577568525879,0.0167577568525879,0.0167577568525879,0.0167577568525879,0.0167577568525879,0.0167577568525879,0.0167577568525879,0.0167577568525879,0.0167577568525879,0.0167577568525879,0.0167577568525879,0.0167577568525879,0.0167577568525879,0.0167577568525879,0.016759749388449326,0.016759749388449326,0.016759749388449326,0.016759943698903334,0.016759943698903334,0.016759943698903334,0.016759943698903334,0.016759943698903334,0.016759943698903334,0.016759943698903334,0.016759943698903334,0.016759943698903334,0.016759943698903334,0.016759943698903334,0.016759943698903334,0.016759943698903334,0.016759943698903334,0.016759749388449326,0.016759749388449326,0.016759749388449326,0.016759943698903334,0.016762485698007673,0.016762485698007673,0.016762485698007673,0.016762485698007673,0.016762485698007673)
minHPD=c(0.01643380632914957, 0.01643380632914957,0.01643380632914957,0.01643380632914957,0.01643380632914957,0.01643380632914957,0.01643380632914957,0.01643380632914957,0.01643380632914957,0.01643380632914957,0.01643380632914957,0.01643380632914957,0.01643380632914957,0.01643380632914957,0.01643380632914957,0.01643380632914957,0.01643380632914957,0.01643380632914957,0.01643380632914957,0.01643380632914957,0.01643380632914957,0.016389866872305828,0.01638456964308327,0.016240622241380676,0.016240622241380676,0.016229739537327183,0.016160669483517427,0.01638456964308327,0.01638456964308327,0.016113089681358196,0.016229739537327183,0.016208094426823364,0.016208094426823364,0.016113089681358196,0.016160669483517427,0.01594614493058092,0.01594614493058092,0.015621498940853837,0.015746293823808724,0.015621498940853837,0.015461733430102022,0.015106317583674651,0.013646056531559914,0.012304685105882509,0.01247605282234312,0.010633869438522165,0.010633869438522165,0.010315531813315734,0.010331618822275488,0.010068401645207718,0.010285240340290495,0.010248850658912852,0.009917359234199142,0.009893632030330286,0.009643299105774475,0.008931680154073909,0.008653364641081436,0.008968798735607169,0.009089565179751959,0.009089565179751959,0.008653364641081436,0.008032913954905789,0.00890943714270537,0.008634787816814034,0.009013243580366006,0.008032913954905789,0.00801137059384566,0.007577178282437281,0.00837068526687689,0.008465181863257641,0.007708965338625972,0.008046647926473473,0.007708965338625972,0.007708965338625972,0.007708965338625972,0.007708965338625972,0.006089928602668018,0.007708965338625972,0.003954457476803005,0.007708965338625972,0.008392604194118651,0.008749290539978092,0.009148991143708518,0.009270098177163254,0.009333973827943917,0.009814696934663188,0.009905512186194562,0.009893632030330286,0.010032740030665148,0.009905512186194562,0.009893632030330286,0.009905512186194562,0.010108163472797038,0.009893632030330286,0.009914838259693207,0.01006421993389927,0.01004921069940046,0.010083160316780833,0.010141442456335683,0.010211021802718564,0.010143985753007278,0.010163442736728156,0.010211021802718564,0.010213616003486754,0.010213616003486754,0.010211021802718564,0.010211021802718564,0.010211021802718564,0.010211021802718564,0.010044387366889757,0.01006421993389927,0.010068401645207718,0.010083160316780833,0.01010066382579385,0.010108163472797038,0.010129742856056228,0.010141442456335683,0.010151729590274943,0.010151729590274943,0.010151729590274943,0.010163442736728156,0.010163442736728156,0.010170120768881094,0.010170120768881094,0.010181320713999163,0.010181320713999163,0.010211021802718564,0.010211021802718564,0.010211021802718564,0.010211021802718564,0.010211021802718564,0.010211021802718564,0.010211021802718564,0.010211021802718564,0.010211021802718564,0.010211021802718564,0.010211021802718564,0.010211021802718564,0.01010066382579385,0.01010066382579385,0.01010066382579385,0.01010066382579385,0.01010066382579385,0.01010066382579385,0.01010066382579385,0.01010066382579385,0.010108163472797038,0.010108163472797038,0.010108163472797038,0.010108163472797038,0.010108163472797038,0.010108163472797038,0.010108163472797038,0.010108163472797038,0.010108163472797038,0.010108163472797038,0.010108163472797038,0.010108163472797038,0.010108163472797038,0.010108163472797038,0.010108163472797038,0.010108163472797038,0.010108163472797038,0.010108163472797038,0.010108163472797038,0.010108163472797038,0.010108163472797038,0.010108163472797038,0.010108163472797038,0.010108163472797038,0.010108163472797038,0.010108163472797038,0.010108163472797038,0.010108163472797038,0.010108163472797038,0.010108163472797038,0.010108163472797038,0.010108163472797038,0.010108163472797038,0.010108163472797038,0.010108163472797038,0.010108163472797038,0.010108163472797038,0.010108163472797038,0.01012145075224169,0.01012145075224169,0.01012145075224169,0.01012145075224169,0.01012145075224169,0.01012145075224169,0.01012145075224169,0.01012145075224169,0.01012145075224169,0.01012145075224169,0.01012145075224169,0.010129742856056228,0.010129742856056228,0.010129742856056228,0.010129742856056228,0.010129742856056228,0.010129742856056228,0.010129742856056228,0.010129742856056228,0.010129742856056228,0.010129742856056228,0.010129742856056228,0.010129742856056228,0.010129742856056228,0.010129742856056228,0.010129742856056228,0.010129742856056228,0.010129742856056228,0.010129742856056228,0.010129742856056228,0.010129742856056228,0.010129742856056228,0.010129742856056228,0.010129742856056228,0.010129742856056228,0.010129742856056228,0.010129742856056228,0.010129742856056228,0.010129742856056228,0.010129742856056228,0.010129742856056228,0.010129742856056228,0.010129742856056228,0.010129742856056228,0.010129742856056228,0.010129742856056228,0.010129742856056228,0.010129742856056228,0.010129742856056228,0.010129742856056228,0.010129742856056228,0.010129742856056228,0.010129742856056228,0.010129742856056228,0.010129742856056228,0.010129742856056228,0.010129742856056228,0.010129742856056228,0.010129742856056228,0.010129742856056228,0.01012145075224169,0.01012145075224169,0.01012145075224169,0.01012145075224169,0.01012145075224169,0.01012145075224169,0.01012145075224169,0.01012145075224169,0.01012145075224169,0.01012145075224169,0.01012145075224169,0.01012145075224169,0.01012145075224169,0.01012145075224169,0.010129742856056228,0.010129742856056228,0.010129742856056228,0.010129742856056228,0.010129742856056228,0.010129742856056228,0.010129742856056228,0.010129742856056228,0.010129742856056228,0.010129742856056228,0.010129742856056228,0.010129742856056228,0.010129742856056228,0.010129742856056228,0.010129742856056228,0.010141442456335683,0.010141442456335683,0.010141442456335683,0.010141442456335683,0.010141442456335683,0.010141442456335683,0.010141442456335683,0.010141442456335683,0.010141442456335683,0.010141442456335683,0.010141442456335683,0.010141442456335683,0.010141442456335683,0.010151729590274943,0.010151729590274943,0.010151729590274943,0.010151729590274943,0.010151729590274943,0.010141442456335683,0.010141442456335683,0.010211021802718564,0.010211021802718564,0.010211021802718564,0.010211021802718564,0.010181320713999163,0.010181320713999163,0.010181320713999163,0.010181320713999163,0.010181320713999163,0.010181320713999163,0.010181320713999163,0.010181320713999163,0.010181320713999163,0.010181320713999163,0.010181320713999163,0.010181320713999163,0.010181320713999163,0.010181320713999163,0.010181320713999163,0.010211021802718564,0.010211021802718564,0.010211021802718564,0.010211021802718564,0.010211021802718564,0.010211021802718564,0.010211021802718564,0.010211021802718564,0.010211021802718564,0.010211021802718564,0.010211021802718564,0.010211021802718564,0.010211021802718564,0.010211021802718564,0.010211021802718564,0.010211021802718564,0.010211021802718564,0.010211021802718564,0.010211021802718564,0.010211021802718564,0.010211021802718564,0.010211021802718564,0.010211021802718564,0.010211021802718564,0.010211021802718564,0.010211021802718564,0.010211021802718564,0.010211021802718564,0.010211021802718564,0.010211021802718564,0.010211021802718564,0.010211021802718564,0.010211021802718564,0.010211021802718564,0.010211021802718564,0.010211021802718564,0.010211021802718564,0.010211021802718564,0.010211021802718564,0.010211021802718564,0.010211021802718564,0.010211021802718564,0.010211021802718564,0.010211021802718564,0.010211021802718564,0.010211021802718564,0.010211021802718564,0.010211021802718564,0.010211021802718564,0.010211021802718564,0.010211021802718564,0.010211021802718564,0.010211021802718564,0.010211021802718564,0.010211021802718564,0.010211021802718564,0.010211021802718564,0.010211021802718564,0.010211021802718564,0.010211021802718564,0.010211021802718564,0.010211021802718564,0.010211021802718564,0.010211021802718564,0.010211021802718564,0.010211021802718564,0.010211021802718564,0.010211021802718564,0.010211021802718564,0.010211021802718564,0.010211021802718564,0.010211021802718564,0.010211021802718564,0.010213616003486754,0.010213616003486754,0.010213616003486754,0.010211021802718564,0.010211021802718564,0.010211021802718564,0.010211021802718564,0.010211021802718564,0.010211021802718564,0.010211021802718564,0.010211021802718564,0.010211021802718564,0.010211021802718564,0.010211021802718564,0.010211021802718564,0.010211021802718564,0.010211021802718564,0.010211021802718564,0.010211021802718564,0.010211021802718564,0.010211021802718564,0.010211021802718564,0.010211021802718564,0.010211021802718564,0.010211021802718564,0.010211021802718564,0.010211021802718564,0.010211021802718564,0.010211021802718564,0.010211021802718564,0.010211021802718564,0.010211021802718564,0.010211021802718564,0.010211021802718564,0.010211021802718564,0.010211021802718564,0.010211021802718564,0.010211021802718564,0.010211021802718564,0.010211021802718564,0.010211021802718564,0.010211021802718564,0.010211021802718564,0.010211021802718564,0.010211021802718564,0.010211021802718564,0.010211021802718564,0.010211021802718564,0.010211021802718564,0.010211021802718564,0.010211021802718564,0.010211021802718564,0.010211021802718564,0.010211021802718564,0.010211021802718564,0.010211021802718564,0.010211021802718564,0.010211021802718564,0.010211021802718564,0.010211021802718564,0.010211021802718564,0.010211021802718564,0.010211021802718564,0.010213616003486754,0.010213616003486754,0.010211021802718564,0.010211021802718564,0.010211021802718564,0.010211021802718564,0.010211021802718564,0.010211021802718564,0.010211021802718564,0.010211021802718564,0.010211021802718564,0.010151729590274943,0.010151729590274943,0.010151729590274943,0.010141442456335683,0.010141442456335683,0.010141442456335683,0.010141442456335683,0.010141442456335683,0.010141442456335683,0.010141442456335683,0.010141442456335683,0.010141442456335683,0.010141442456335683,0.010141442456335683,0.010141442456335683,0.010141442456335683,0.010141442456335683,0.010141442456335683,0.010141442456335683,0.010141442456335683,0.010141442456335683,0.010141442456335683,0.010141442456335683,0.010141442456335683,0.010141442456335683,0.010141442456335683,0.010151729590274943,0.010151729590274943,0.010151729590274943,0.010151729590274943,0.010151729590274943,0.010151729590274943,0.010151729590274943,0.010151729590274943,0.010213616003486754,0.010211021802718564,0.010211021802718564,0.010211021802718564,0.010211021802718564,0.010211021802718564,0.010211021802718564,0.010211021802718564,0.010211021802718564,0.010211021802718564,0.010211021802718564,0.010211021802718564,0.010211021802718564,0.010211021802718564,0.010211021802718564,0.010211021802718564,0.010211021802718564,0.010211021802718564,0.010211021802718564,0.010211021802718564,0.010211021802718564,0.010211021802718564,0.010211021802718564,0.010211021802718564,0.010211021802718564,0.010211021802718564,0.010211021802718564,0.010211021802718564,0.010211021802718564,0.010211021802718564,0.010211021802718564,0.010211021802718564,0.010211021802718564,0.010211021802718564,0.010211021802718564,0.010211021802718564,0.010211021802718564,0.010211021802718564,0.010211021802718564,0.010211021802718564,0.010211021802718564,0.010211021802718564,0.010211021802718564,0.010211021802718564,0.010211021802718564,0.010211021802718564,0.010211021802718564,0.010211021802718564,0.010211021802718564,0.010211021802718564,0.010211021802718564,0.010211021802718564,0.010211021802718564,0.010211021802718564,0.010211021802718564,0.010211021802718564,0.010211021802718564,0.010211021802718564,0.010211021802718564,0.010211021802718564,0.010211021802718564,0.010211021802718564,0.010211021802718564,0.010211021802718564,0.010211021802718564,0.010211021802718564,0.010211021802718564,0.010211021802718564,0.010211021802718564,0.010211021802718564,0.010211021802718564,0.010211021802718564,0.010211021802718564,0.010211021802718564,0.010211021802718564,0.010211021802718564,0.010211021802718564,0.010211021802718564,0.010211021802718564,0.010211021802718564,0.010211021802718564,0.010211021802718564,0.010211021802718564,0.010211021802718564,0.010211021802718564,0.010211021802718564,0.010211021802718564,0.010211021802718564,0.010211021802718564,0.010211021802718564,0.010211021802718564,0.010211021802718564,0.010211021802718564,0.010211021802718564,0.010211021802718564,0.010211021802718564,0.010211021802718564,0.010211021802718564,0.010211021802718564,0.010211021802718564,0.010211021802718564,0.010211021802718564,0.010211021802718564,0.010211021802718564,0.010211021802718564,0.010211021802718564,0.010211021802718564,0.010211021802718564,0.010211021802718564,0.010211021802718564,0.010211021802718564,0.010211021802718564,0.010211021802718564,0.010211021802718564,0.010211021802718564,0.010211021802718564,0.010211021802718564,0.010211021802718564,0.010211021802718564,0.010211021802718564,0.010211021802718564,0.010211021802718564,0.010211021802718564,0.010211021802718564,0.010211021802718564,0.010211021802718564,0.010211021802718564,0.010211021802718564,0.010211021802718564,0.010211021802718564,0.010211021802718564,0.010211021802718564,0.010211021802718564,0.010211021802718564,0.010211021802718564,0.010211021802718564,0.010211021802718564,0.010211021802718564,0.010211021802718564,0.010211021802718564,0.010211021802718564,0.010211021802718564,0.010211021802718564,0.010211021802718564,0.010211021802718564,0.010211021802718564,0.010211021802718564,0.010211021802718564,0.010211021802718564,0.010211021802718564,0.010211021802718564,0.010211021802718564,0.010211021802718564,0.010211021802718564,0.010211021802718564,0.010211021802718564,0.010211021802718564,0.010211021802718564,0.010211021802718564,0.010211021802718564,0.010211021802718564,0.010211021802718564,0.010211021802718564,0.010211021802718564,0.010211021802718564,0.010211021802718564,0.010211021802718564,0.010211021802718564,0.010211021802718564,0.010211021802718564,0.010211021802718564,0.010211021802718564,0.010211021802718564,0.010211021802718564,0.010211021802718564,0.010211021802718564,0.010211021802718564,0.010211021802718564,0.010211021802718564,0.010211021802718564,0.010211021802718564,0.010211021802718564,0.010211021802718564,0.010211021802718564,0.010211021802718564,0.010211021802718564,0.010211021802718564,0.010211021802718564,0.010211021802718564,0.010211021802718564,0.010211021802718564,0.010211021802718564,0.010211021802718564,0.010211021802718564,0.010211021802718564,0.010211021802718564,0.010211021802718564,0.010211021802718564,0.010211021802718564,0.010211021802718564,0.010211021802718564,0.010211021802718564,0.010211021802718564,0.010211021802718564,0.010211021802718564,0.010211021802718564,0.010211021802718564,0.010211021802718564,0.010211021802718564,0.010211021802718564,0.010211021802718564,0.010211021802718564,0.010211021802718564,0.010211021802718564,0.010211021802718564,0.010211021802718564,0.010211021802718564,0.010211021802718564,0.010211021802718564,0.010211021802718564,0.010211021802718564,0.010211021802718564,0.010211021802718564,0.010211021802718564,0.010211021802718564,0.010211021802718564,0.010211021802718564,0.010211021802718564,0.010211021802718564,0.010211021802718564,0.010211021802718564,0.010211021802718564,0.010211021802718564,0.010211021802718564,0.010211021802718564,0.010211021802718564,0.010211021802718564,0.010211021802718564,0.010211021802718564,0.010211021802718564,0.010211021802718564,0.010211021802718564,0.010211021802718564,0.010211021802718564,0.010211021802718564,0.010211021802718564,0.010211021802718564,0.010211021802718564,0.010211021802718564,0.010211021802718564,0.010211021802718564,0.010211021802718564,0.010211021802718564,0.010211021802718564,0.010211021802718564,0.010211021802718564,0.010211021802718564,0.010211021802718564,0.010211021802718564,0.010211021802718564,0.010211021802718564,0.010211021802718564,0.010211021802718564,0.010211021802718564,0.010211021802718564,0.010211021802718564,0.010211021802718564,0.010211021802718564,0.010211021802718564,0.010211021802718564,0.010211021802718564,0.010211021802718564,0.010211021802718564,0.010211021802718564,0.010211021802718564,0.010211021802718564,0.010211021802718564,0.010211021802718564,0.010211021802718564,0.010211021802718564,0.010211021802718564,0.010211021802718564,0.010211021802718564,0.010211021802718564,0.010211021802718564,0.010211021802718564,0.010211021802718564,0.010211021802718564,0.010211021802718564,0.010211021802718564,0.010211021802718564,0.010211021802718564,0.010211021802718564,0.010211021802718564,0.010211021802718564,0.010211021802718564,0.010211021802718564,0.010211021802718564,0.010211021802718564,0.010211021802718564,0.010211021802718564,0.010211021802718564,0.010211021802718564,0.010211021802718564,0.010211021802718564,0.010211021802718564,0.010211021802718564,0.010211021802718564,0.010211021802718564,0.010211021802718564,0.010211021802718564,0.010211021802718564,0.010211021802718564,0.010211021802718564,0.010211021802718564,0.010211021802718564,0.010211021802718564,0.010211021802718564,0.010211021802718564,0.010213616003486754,0.010211021802718564,0.010211021802718564,0.010211021802718564,0.010211021802718564,0.010211021802718564,0.010211021802718564,0.010211021802718564,0.010211021802718564,0.010211021802718564,0.010211021802718564,0.010211021802718564,0.010211021802718564,0.010211021802718564,0.010211021802718564,0.010211021802718564,0.010211021802718564,0.010151729590274943,0.010151729590274943,0.010151729590274943,0.010151729590274943,0.010151729590274943,0.010141442456335683,0.010141442456335683,0.010141442456335683,0.010141442456335683,0.010141442456335683,0.010141442456335683,0.010141442456335683,0.010141442456335683,0.010141442456335683,0.010141442456335683,0.010141442456335683,0.010141442456335683,0.010141442456335683,0.010141442456335683,0.010108163472797038,0.010108163472797038,0.010108163472797038,0.010108163472797038,0.010108163472797038,0.010108163472797038,0.010108163472797038,0.010108163472797038,0.010108163472797038,0.010108163472797038,0.010108163472797038,0.010108163472797038,0.01010066382579385,0.01010066382579385,0.01010066382579385,0.01010066382579385,0.010211021802718564,0.010211021802718564,0.010211021802718564,0.010211021802718564,0.010211021802718564,0.010211021802718564,0.010213616003486754,0.010211021802718564,0.010211021802718564,0.010211021802718564,0.010211021802718564,0.010211021802718564,0.010211021802718564,0.010211021802718564,0.010211021802718564,0.010211021802718564,0.010211021802718564,0.010211021802718564,0.010211021802718564,0.010211021802718564,0.010211021802718564,0.010211021802718564,0.010211021802718564,0.010211021802718564,0.010211021802718564,0.010211021802718564)
maxHPD=c(0.16138691108784875, 0.16138691108784875,0.16138691108784875,0.16138691108784875,0.16138691108784875,0.16138691108784875,0.16138691108784875,0.16138691108784875,0.16138691108784875,0.16138691108784875,0.16138691108784875,0.16138691108784875,0.16138691108784875,0.16138691108784875,0.16138691108784875,0.16138691108784875,0.16138691108784875,0.16138691108784875,0.16138691108784875,0.16138691108784875,0.16138691108784875,0.16138691108784875,0.16138691108784875,0.16138691108784875,0.16138691108784875,0.16138691108784875,0.16138691108784875,0.1619356214436596,0.1619356214436596,0.16159329273816855,0.1619430860642177,0.1619430860642177,0.1619430860642177,0.1619430860642177,0.16215730580409735,0.16211591149289303,0.16211591149289303,0.1619430860642177,0.16211591149289303,0.16199883918061855,0.16215730580409735,0.1619430860642177,0.16094351899479972,0.15941527458156682,0.15903485398295414,0.155608225606035,0.1541687931396867,0.1517227452629203,0.1506714153789134,0.14875117397286367,0.14654302083656456,0.14448110475103623,0.14186446851472362,0.13839207175060378,0.13430423976799685,0.12996965048143871,0.1258602679716631,0.12212925078751201,0.11912208322708032,0.11497505249913582,0.11162298995832606,0.1071274811139583,0.1038680388663019,0.10027600236155775,0.09781918831465829,0.09381891229613522,0.09061771302902476,0.0869888626968427,0.08466788818799557,0.08092260883623761,0.07790105586160577,0.07595882077987964,0.07263426892205335,0.06933100746046955,0.06538209720072287,0.06161483881131723,0.05539749345173099,0.05263526820679604,0.03633181566414438,0.031056924781826693,0.029797699818291265,0.02883177701045627,0.02854558543501646,0.028165738194321263,0.02782161222309235,0.027884554195992114,0.02764797830399211,0.027291273997114774,0.027291273997114774,0.02693841957988745,0.02666655210612227,0.02658262124693509,0.02668722964207053,0.026349944048342306,0.02628747895543445,0.02639345017214327,0.026310148209806403,0.026310148209806403,0.026310148209806403,0.026310148209806403,0.026192848413148416,0.026192848413148416,0.026208934625857973,0.026192848413148416,0.026184432328470852,0.02617835331594935,0.02613671810205527,0.026093533953592225,0.026071829419526935,0.025878038058057863,0.025873216517561474,0.025873216517561474,0.025878038058057863,0.025878038058057863,0.025873216517561474,0.025878038058057863,0.025878038058057863,0.025878038058057863,0.025878038058057863,0.025873216517561474,0.025878038058057863,0.025878038058057863,0.025878038058057863,0.025878038058057863,0.025878038058057863,0.025878038058057863,0.025878038058057863,0.025878038058057863,0.025873216517561474,0.025873216517561474,0.025873216517561474,0.025873216517561474,0.025870122493957325,0.025870122493957325,0.025863292511705303,0.025863292511705303,0.025863292511705303,0.025863292511705303,0.025743903838968123,0.025743903838968123,0.025743903838968123,0.025743903838968123,0.025743903838968123,0.025743903838968123,0.025743903838968123,0.025743903838968123,0.025730869614404905,0.025730869614404905,0.02572649203132316,0.02572649203132316,0.02572649203132316,0.02572649203132316,0.02572649203132316,0.02572649203132316,0.02572649203132316,0.02572649203132316,0.02572649203132316,0.02572649203132316,0.02572649203132316,0.02572649203132316,0.02572649203132316,0.02572649203132316,0.02572649203132316,0.02572649203132316,0.02572649203132316,0.02572649203132316,0.02572649203132316,0.02572649203132316,0.02572649203132316,0.02572649203132316,0.02572649203132316,0.02572649203132316,0.02572649203132316,0.02572649203132316,0.02572649203132316,0.02572649203132316,0.02572649203132316,0.02572649203132316,0.02572649203132316,0.02572649203132316,0.02572649203132316,0.02572649203132316,0.02572649203132316,0.02572649203132316,0.025730869614404905,0.025730869614404905,0.025730869614404905,0.025730869614404905,0.025730869614404905,0.025730869614404905,0.025730869614404905,0.025730869614404905,0.025730869614404905,0.025730869614404905,0.025730869614404905,0.025730869614404905,0.025730869614404905,0.025730869614404905,0.025730869614404905,0.025730869614404905,0.025730869614404905,0.025730869614404905,0.025730869614404905,0.025730869614404905,0.025730869614404905,0.025730869614404905,0.025730869614404905,0.025730869614404905,0.025730869614404905,0.025730869614404905,0.025730869614404905,0.025730869614404905,0.025730869614404905,0.025730869614404905,0.025730869614404905,0.025730869614404905,0.025730869614404905,0.025730869614404905,0.025730869614404905,0.025730869614404905,0.025730869614404905,0.025730869614404905,0.025730869614404905,0.025730869614404905,0.025730869614404905,0.025730869614404905,0.025730869614404905,0.025730869614404905,0.025730869614404905,0.025730869614404905,0.025730869614404905,0.025730869614404905,0.025730869614404905,0.025730869614404905,0.025730869614404905,0.025730869614404905,0.025730869614404905,0.025730869614404905,0.025730869614404905,0.025730869614404905,0.025730869614404905,0.025730869614404905,0.025730869614404905,0.025730869614404905,0.025730869614404905,0.025730869614404905,0.025730869614404905,0.025730869614404905,0.025730869614404905,0.025730869614404905,0.025730869614404905,0.025730869614404905,0.025730869614404905,0.025730869614404905,0.025730869614404905,0.025730869614404905,0.025730869614404905,0.025730869614404905,0.025730869614404905,0.025730869614404905,0.025730869614404905,0.025730869614404905,0.025730869614404905,0.025730869614404905,0.025730869614404905,0.025730869614404905,0.025730869614404905,0.025730869614404905,0.025730869614404905,0.025730869614404905,0.025730869614404905,0.025730869614404905,0.025730869614404905,0.025730869614404905,0.025730869614404905,0.025730869614404905,0.025730869614404905,0.025730869614404905,0.025730869614404905,0.025730869614404905,0.025730869614404905,0.025730869614404905,0.025730869614404905,0.02572649203132316,0.02572649203132316,0.02572649203132316,0.025730869614404905,0.025730869614404905,0.025730869614404905,0.025730869614404905,0.025730869614404905,0.02571364821086856,0.02571364821086856,0.025777347486019616,0.025777347486019616,0.025777347486019616,0.025777347486019616,0.025730869614404905,0.025730869614404905,0.025730869614404905,0.025730869614404905,0.025730869614404905,0.025730869614404905,0.025730869614404905,0.025730869614404905,0.025730869614404905,0.025730869614404905,0.025730869614404905,0.025730869614404905,0.025730869614404905,0.025730869614404905,0.025730869614404905,0.025743903838968123,0.025743903838968123,0.025743903838968123,0.025730869614404905,0.025730869614404905,0.025730869614404905,0.02572649203132316,0.02572649203132316,0.02572649203132316,0.02572649203132316,0.02572649203132316,0.02572649203132316,0.02572649203132316,0.02572649203132316,0.02572649203132316,0.02572649203132316,0.02572649203132316,0.02572649203132316,0.02572649203132316,0.025730869614404905,0.025730869614404905,0.025730869614404905,0.025730869614404905,0.025730869614404905,0.025730869614404905,0.025730869614404905,0.025730869614404905,0.025730869614404905,0.025730869614404905,0.025730869614404905,0.025730869614404905,0.025730869614404905,0.025730869614404905,0.025730869614404905,0.025730869614404905,0.025730869614404905,0.025730869614404905,0.025730869614404905,0.025730869614404905,0.025730869614404905,0.025730869614404905,0.025730869614404905,0.025730869614404905,0.025730869614404905,0.025730869614404905,0.025730869614404905,0.025730869614404905,0.025730869614404905,0.025730869614404905,0.025730869614404905,0.025730869614404905,0.02572649203132316,0.02572649203132316,0.025730869614404905,0.025730869614404905,0.02572649203132316,0.02572649203132316,0.02572649203132316,0.02572649203132316,0.02572649203132316,0.02572649203132316,0.02572649203132316,0.02572649203132316,0.02572649203132316,0.025721745859397956,0.025721745859397956,0.02571364821086856,0.02571364821086856,0.02571364821086856,0.02571364821086856,0.02571364821086856,0.02571364821086856,0.02571364821086856,0.02571364821086856,0.02571364821086856,0.02571364821086856,0.02569824221690372,0.02569824221690372,0.02569824221690372,0.02569824221690372,0.02569824221690372,0.02569824221690372,0.02569824221690372,0.02569824221690372,0.02571364821086856,0.02571364821086856,0.02571364821086856,0.02572649203132316,0.025730869614404905,0.025743903838968123,0.025730869614404905,0.025730869614404905,0.02572649203132316,0.02572649203132316,0.02572649203132316,0.02572649203132316,0.02572649203132316,0.02572649203132316,0.02572649203132316,0.02572649203132316,0.02572649203132316,0.02572649203132316,0.025730869614404905,0.02572649203132316,0.02572649203132316,0.025730869614404905,0.025730869614404905,0.025730869614404905,0.025730869614404905,0.025730869614404905,0.025730869614404905,0.025730869614404905,0.02572649203132316,0.02572649203132316,0.02572649203132316,0.02572649203132316,0.025721745859397956,0.02572649203132316,0.025721745859397956,0.025721745859397956,0.025721745859397956,0.025721745859397956,0.025721745859397956,0.025721745859397956,0.025721745859397956,0.025721745859397956,0.025721745859397956,0.02572649203132316,0.02572649203132316,0.025730869614404905,0.025730869614404905,0.025730869614404905,0.025730869614404905,0.025730869614404905,0.025730869614404905,0.025764062961987657,0.025777347486019616,0.025777347486019616,0.025777347486019616,0.025777347486019616,0.025777347486019616,0.025777347486019616,0.025777347486019616,0.025777347486019616,0.025777347486019616,0.025777347486019616,0.025777347486019616,0.025730869614404905,0.025730869614404905,0.025730869614404905,0.02572649203132316,0.02572649203132316,0.02572649203132316,0.025730869614404905,0.025730869614404905,0.025730869614404905,0.025730869614404905,0.025730869614404905,0.02572649203132316,0.02572649203132316,0.02572649203132316,0.02572649203132316,0.02572649203132316,0.02572649203132316,0.02572649203132316,0.02572649203132316,0.02572649203132316,0.02572649203132316,0.02572649203132316,0.02572649203132316,0.02572649203132316,0.02572649203132316,0.02572649203132316,0.025730869614404905,0.025730869614404905,0.025730869614404905,0.025730869614404905,0.025730869614404905,0.025730869614404905,0.025730869614404905,0.025730869614404905,0.025777347486019616,0.025764062961987657,0.025764062961987657,0.025743903838968123,0.025743903838968123,0.025743903838968123,0.025743903838968123,0.025743903838968123,0.025743903838968123,0.025743903838968123,0.025743903838968123,0.025743903838968123,0.025730869614404905,0.025730869614404905,0.025730869614404905,0.025730869614404905,0.025730869614404905,0.025730869614404905,0.025730869614404905,0.025730869614404905,0.025730869614404905,0.02572649203132316,0.02572649203132316,0.025721745859397956,0.025721745859397956,0.025721745859397956,0.025721745859397956,0.025721745859397956,0.025721745859397956,0.025721745859397956,0.025721745859397956,0.025721745859397956,0.025721745859397956,0.025721745859397956,0.025721745859397956,0.025721745859397956,0.025721745859397956,0.025721745859397956,0.025721745859397956,0.025721745859397956,0.025721745859397956,0.025721745859397956,0.025721745859397956,0.025721745859397956,0.025721745859397956,0.025721745859397956,0.025721745859397956,0.025721745859397956,0.025721745859397956,0.025721745859397956,0.025721745859397956,0.025721745859397956,0.025721745859397956,0.025721745859397956,0.025721745859397956,0.025721745859397956,0.025721745859397956,0.025721745859397956,0.025721745859397956,0.025721745859397956,0.025721745859397956,0.025721745859397956,0.025721745859397956,0.025721745859397956,0.025721745859397956,0.025721745859397956,0.025721745859397956,0.025721745859397956,0.025721745859397956,0.025721745859397956,0.025721745859397956,0.025721745859397956,0.025721745859397956,0.025721745859397956,0.025721745859397956,0.025721745859397956,0.025721745859397956,0.025721745859397956,0.025721745859397956,0.025721745859397956,0.025721745859397956,0.025721745859397956,0.025721745859397956,0.025721745859397956,0.025721745859397956,0.02572649203132316,0.02572649203132316,0.02572649203132316,0.02572649203132316,0.02572649203132316,0.02572649203132316,0.02572649203132316,0.02572649203132316,0.02572649203132316,0.02572649203132316,0.02572649203132316,0.02572649203132316,0.02572649203132316,0.02572649203132316,0.02572649203132316,0.02572649203132316,0.02572649203132316,0.02572649203132316,0.02572649203132316,0.02572649203132316,0.02572649203132316,0.02572649203132316,0.02572649203132316,0.02572649203132316,0.02572649203132316,0.02572649203132316,0.02572649203132316,0.02572649203132316,0.02572649203132316,0.02572649203132316,0.02572649203132316,0.02572649203132316,0.02572649203132316,0.02572649203132316,0.02572649203132316,0.02572649203132316,0.02572649203132316,0.02572649203132316,0.02572649203132316,0.02572649203132316,0.02572649203132316,0.02572649203132316,0.02572649203132316,0.02572649203132316,0.02572649203132316,0.02572649203132316,0.02572649203132316,0.02572649203132316,0.02572649203132316,0.02572649203132316,0.02572649203132316,0.02572649203132316,0.02572649203132316,0.02572649203132316,0.02572649203132316,0.02572649203132316,0.02572649203132316,0.02572649203132316,0.02572649203132316,0.02572649203132316,0.02572649203132316,0.02572649203132316,0.02572649203132316,0.02572649203132316,0.02572649203132316,0.02572649203132316,0.02572649203132316,0.02572649203132316,0.02572649203132316,0.02572649203132316,0.02572649203132316,0.02572649203132316,0.02572649203132316,0.02572649203132316,0.02572649203132316,0.02572649203132316,0.02572649203132316,0.02572649203132316,0.02572649203132316,0.02572649203132316,0.02572649203132316,0.02572649203132316,0.02572649203132316,0.02572649203132316,0.02572649203132316,0.02572649203132316,0.02572649203132316,0.02572649203132316,0.02572649203132316,0.02572649203132316,0.02572649203132316,0.02572649203132316,0.02572649203132316,0.02572649203132316,0.02572649203132316,0.02572649203132316,0.02572649203132316,0.02572649203132316,0.02572649203132316,0.02572649203132316,0.02572649203132316,0.02572649203132316,0.02572649203132316,0.02572649203132316,0.02572649203132316,0.02572649203132316,0.02572649203132316,0.02572649203132316,0.02572649203132316,0.02572649203132316,0.02572649203132316,0.02572649203132316,0.02572649203132316,0.02572649203132316,0.02572649203132316,0.02572649203132316,0.02572649203132316,0.02572649203132316,0.02572649203132316,0.02572649203132316,0.02572649203132316,0.02572649203132316,0.02572649203132316,0.02572649203132316,0.02572649203132316,0.02572649203132316,0.02572649203132316,0.02572649203132316,0.02572649203132316,0.02572649203132316,0.02572649203132316,0.02572649203132316,0.02572649203132316,0.02572649203132316,0.02572649203132316,0.02572649203132316,0.025730869614404905,0.025730869614404905,0.025730869614404905,0.025730869614404905,0.025730869614404905,0.025730869614404905,0.025730869614404905,0.025730869614404905,0.025730869614404905,0.025730869614404905,0.025730869614404905,0.025730869614404905,0.025730869614404905,0.025730869614404905,0.025730869614404905,0.025730869614404905,0.025730869614404905,0.025730869614404905,0.025730869614404905,0.025730869614404905,0.025730869614404905,0.025730869614404905,0.025730869614404905,0.025730869614404905,0.02572649203132316,0.02572649203132316,0.02572649203132316,0.02572649203132316,0.02572649203132316,0.02572649203132316,0.02572649203132316,0.025730869614404905,0.025730869614404905,0.025730869614404905,0.025730869614404905,0.025730869614404905,0.025730869614404905,0.025730869614404905,0.025730869614404905,0.025730869614404905,0.025730869614404905,0.025730869614404905,0.025730869614404905,0.025730869614404905,0.025730869614404905,0.025730869614404905,0.025730869614404905,0.025730869614404905,0.025730869614404905,0.025730869614404905,0.025730869614404905,0.025730869614404905,0.025730869614404905,0.025730869614404905,0.025730869614404905,0.025730869614404905,0.025730869614404905,0.025730869614404905,0.025743903838968123,0.025743903838968123,0.025743903838968123,0.025743903838968123,0.025743903838968123,0.025764062961987657,0.025764062961987657,0.025764062961987657,0.025764062961987657,0.025764062961987657,0.025764062961987657,0.025764062961987657,0.025764062961987657,0.025764062961987657,0.025764062961987657,0.025764062961987657,0.025764062961987657,0.025764062961987657,0.025764062961987657,0.025764062961987657,0.025764062961987657,0.025764062961987657,0.025764062961987657,0.025764062961987657,0.025764062961987657,0.025764062961987657,0.025764062961987657,0.025764062961987657,0.025764062961987657,0.025764062961987657,0.025764062961987657,0.025764062961987657,0.025764062961987657,0.025764062961987657,0.025764062961987657,0.025764062961987657,0.025764062961987657,0.025764062961987657,0.025764062961987657,0.025764062961987657,0.025777347486019616,0.025777347486019616,0.025777347486019616,0.025777347486019616,0.025777347486019616,0.025777347486019616,0.025777347486019616,0.025777347486019616,0.025777347486019616,0.025777347486019616,0.025777347486019616,0.025777347486019616,0.025777347486019616,0.025777347486019616,0.025777347486019616,0.025777347486019616,0.025777347486019616,0.025730869614404905,0.025730869614404905,0.025730869614404905,0.025730869614404905,0.025730869614404905,0.02572649203132316,0.02572649203132316,0.02572649203132316,0.02572649203132316,0.02572649203132316,0.02572649203132316,0.02572649203132316,0.02572649203132316,0.02572649203132316,0.02572649203132316,0.025730869614404905,0.025730869614404905,0.025743903838968123,0.025743903838968123,0.02572649203132316,0.02572649203132316,0.02572649203132316,0.02572649203132316,0.02572649203132316,0.02572649203132316,0.02572649203132316,0.02572649203132316,0.02572649203132316,0.02572649203132316,0.02572649203132316,0.025730869614404905,0.025730869614404905,0.025730869614404905,0.025730869614404905,0.025730869614404905,0.025859787536289053,0.025859787536289053,0.025859787536289053,0.025863292511705303,0.025863292511705303,0.025863292511705303,0.025870122493957325,0.025870122493957325,0.025870122493957325,0.025870122493957325,0.025870122493957325,0.025870122493957325,0.025870122493957325,0.025870122493957325,0.025870122493957325,0.025870122493957325,0.025870122493957325,0.025870122493957325,0.025870122493957325,0.025873216517561474,0.025878038058057863,0.02590133678571497,0.02590133678571497,0.02590133678571497,0.02590133678571497,0.02590133678571497)
#time=time[4:length(time)]
#rate=rate[4:length(rate)]
#minHPD=minHPD[4:length(minHPD)]
#maxHPD=maxHPD[4:length(maxHPD)]

plot(c(seq(-290,0,by=1),0),rep(2,length(c(seq(290,0,by=-1),0))), xlab="", ylab="Rates (events/Myr/lineage)", xlim=c(-270,-230), ylim=c(0,0.04), type="l", col="white",lwd="1",las="1",cex.axis="1",cex.main="1",cex.lab="1",bty="n", main="C", axes=F)
rect(-323.2,-0.02,-298.9,300, col="white", border=NA)
rect(-298.9,-0.02,-272.95,300, col="whitesmoke", border=NA)
rect(-272.95,-0.02,-259.1,300, col="white", border=NA)
rect(-259.1,-0.02,-251.9,300, col="whitesmoke", border=NA)
rect(-251.9,-0.02,-247.2,300, col="white", border=NA)
rect(-247.2,-0.02,-237,300, col="whitesmoke", border=NA)
rect(-237,-0.02,-201.3,300, col="white", border=NA)
rect(-201.3,-0.02,-174.1,300, col="whitesmoke", border=NA)
rect(-174.1,-0.02,-163.5,300, col="white", border=NA)
rect(-163.5,-0.02,-145,300, col="whitesmoke", border=NA)
rect(-145,-0.02,-100.5,300, col="white", border=NA)
rect(-100.5,-0.02,-66,300, col="whitesmoke", border=NA)
rect(-66,-0.02,-56,300, col="white", border=NA)
rect(-56,-0.02,-33.9,300, col="whitesmoke", border=NA)
rect(-33.9,-0.02,-23.03,300, col="white", border=NA)
rect(-23.03,-0.02,-5.33,300, col="whitesmoke", border=NA)
rect(-5.33,-0.02,-2.58,300, col="white", border=NA)
rect(-2.58,-0.02,0,300, col="whitesmoke", border=NA)

rect(-261.28,-3,-259.51,300, col=alpha('#ffaf03',0.2), border=NA)
rect(-234.5,-3,-232,300, col=alpha('#ffaf03',0.2), border=NA)
abline(v=c(-251.902),col="red",lty="dashed",lwd="2")
axis(side=1, seq(-280, -220, by=10), col="black",col.axis="black",las=1)
axis(side=2, seq(0, 0.04, by=0.01), col="black",col.axis="black",las=2)

legend("topleft", bty="n", c("Extinction rate"),lwd="3",col=c("#e34a33"), cex=1)
lines(time,time,type = 'n')
polygon(c(time, rev(time)), c(maxHPD, rev(minHPD)), col = alpha('#e34a33',0.3), border = NA)
lines(time,rate, col = '#e34a33', lwd=2)

add_geochrono(0, -0.15)


# Frequency of shift in extinction rate
mids=c(-0.049182305630026804, -0.14754691689008043,-0.24591152815013406,-0.34427613941018764,-0.4426407506702412,-0.5410053619302949,-0.6393699731903485,-0.7377345844504021,-0.8360991957104557,-0.9344638069705092,-1.0328284182305627,-1.1311930294906165,-1.22955764075067,-1.3279222520107237,-1.4262868632707772,-1.5246514745308308,-1.6230160857908844,-1.721380697050938,-1.8197453083109916,-1.9181099195710452,-2.016474530831099,-2.1148391420911525,-2.2132037533512063,-2.31156836461126,-2.4099329758713135,-2.5082975871313673,-2.6066621983914207,-2.7050268096514745,-2.803391420911528,-2.9017560321715816,-3.000120643431635,-3.098485254691689,-3.1968498659517426,-3.295214477211796,-3.3935790884718497,-3.491943699731903,-3.590308310991957,-3.6886729222520103,-3.787037533512064,-3.8854021447721174,-3.9837667560321717,-4.082131367292225,-4.180495978552278,-4.278860589812331,-4.3772252010723856,-4.475589812332439,-4.573954423592492,-4.6723190348525465,-4.7706836461126,-4.869048257372653,-4.967412868632707,-5.065777479892761,-5.164142091152814,-5.2625067024128676,-5.360871313672921,-5.459235924932975,-5.5576005361930285,-5.655965147453082,-5.754329758713136,-5.8526943699731895,-5.951058981233243,-6.049423592493296,-6.1477882037533504,-6.246152815013404,-6.344517426273457,-6.442882037533511,-6.541246648793565,-6.639611260053618,-6.7379758713136715,-6.836340482573726,-6.934705093833779,-7.0330697050938324,-7.131434316353887,-7.22979892761394,-7.328163538873993,-7.426528150134047,-7.524892761394101,-7.623257372654154,-7.721621983914208,-7.819986595174261,-7.918351206434315,-8.01671581769437,-8.115080428954423,-8.213445040214477,-8.31180965147453,-8.410174262734584,-8.508538873994638,-8.60690348525469,-8.705268096514745,-8.8036327077748,-8.901997319034852,-9.000361930294906,-9.09872654155496,-9.197091152815013,-9.295455764075067,-9.393820375335121,-9.492184986595174,-9.590549597855228,-9.68891420911528,-9.787278820375334,-9.885643431635389,-9.984008042895441,-10.082372654155495,-10.18073726541555,-10.279101876675602,-10.377466487935656,-10.47583109919571,-10.574195710455763,-10.672560321715817,-10.77092493297587,-10.869289544235924,-10.967654155495978,-11.06601876675603,-11.164383378016085,-11.26274798927614,-11.361112600536192,-11.459477211796246,-11.5578418230563,-11.656206434316353,-11.754571045576407,-11.852935656836461,-11.951300268096514,-12.049664879356568,-12.14802949061662,-12.246394101876675,-12.344758713136729,-12.443123324396781,-12.541487935656836,-12.63985254691689,-12.738217158176942,-12.836581769436997,-12.93494638069705,-13.033310991957103,-13.131675603217158,-13.23004021447721,-13.328404825737264,-13.426769436997319,-13.525134048257371,-13.623498659517425,-13.72186327077748,-13.820227882037532,-13.918592493297586,-14.01695710455764,-14.115321715817693,-14.213686327077747,-14.312050938337801,-14.410415549597854,-14.508780160857908,-14.60714477211796,-14.705509383378015,-14.803873994638069,-14.902238605898122,-15.000603217158176,-15.09896782841823,-15.197332439678283,-15.295697050938337,-15.394061662198391,-15.492426273458443,-15.590790884718498,-15.68915549597855,-15.787520107238604,-15.885884718498659,-15.984249329758711,-16.082613941018767,-16.18097855227882,-16.279343163538872,-16.377707774798925,-16.47607238605898,-16.574436997319033,-16.672801608579086,-16.77116621983914,-16.869530831099194,-16.967895442359247,-17.066260053619303,-17.164624664879355,-17.262989276139407,-17.361353887399464,-17.459718498659516,-17.55808310991957,-17.656447721179624,-17.754812332439677,-17.85317694369973,-17.951541554959785,-18.049906166219838,-18.14827077747989,-18.246635388739946,-18.345,-18.44336461126005,-18.541729222520107,-18.64009383378016,-18.738458445040212,-18.83682305630027,-18.93518766756032,-19.033552278820373,-19.131916890080426,-19.23028150134048,-19.328646112600534,-19.427010723860587,-19.525375335120643,-19.623739946380695,-19.722104557640748,-19.820469168900804,-19.918833780160856,-20.01719839142091,-20.115563002680965,-20.213927613941017,-20.31229222520107,-20.410656836461126,-20.509021447721178,-20.60738605898123,-20.705750670241287,-20.80411528150134,-20.90247989276139,-21.000844504021448,-21.0992091152815,-21.197573726541552,-21.29593833780161,-21.39430294906166,-21.492667560321713,-21.591032171581766,-21.689396782841822,-21.787761394101874,-21.886126005361927,-21.984490616621983,-22.082855227882035,-22.181219839142088,-22.279584450402144,-22.377949061662196,-22.47631367292225,-22.574678284182305,-22.673042895442357,-22.77140750670241,-22.869772117962466,-22.96813672922252,-23.06650134048257,-23.164865951742627,-23.26323056300268,-23.36159517426273,-23.459959785522788,-23.55832439678284,-23.656689008042893,-23.75505361930295,-23.853418230563,-23.951782841823054,-24.050147453083106,-24.148512064343162,-24.246876675603215,-24.345241286863267,-24.443605898123323,-24.541970509383376,-24.640335120643428,-24.738699731903484,-24.837064343163537,-24.93542895442359,-25.033793565683645,-25.132158176943697,-25.23052278820375,-25.328887399463806,-25.42725201072386,-25.52561662198391,-25.623981233243967,-25.72234584450402,-25.820710455764072,-25.919075067024128,-26.01743967828418,-26.115804289544233,-26.21416890080429,-26.31253351206434,-26.410898123324394,-26.509262734584446,-26.607627345844502,-26.705991957104555,-26.804356568364607,-26.902721179624663,-27.001085790884716,-27.099450402144768,-27.197815013404824,-27.296179624664877,-27.39454423592493,-27.492908847184985,-27.591273458445038,-27.68963806970509,-27.788002680965146,-27.8863672922252,-27.98473190348525,-28.083096514745307,-28.18146112600536,-28.279825737265412,-28.378190348525468,-28.47655495978552,-28.574919571045573,-28.67328418230563,-28.77164879356568,-28.870013404825734,-28.968378016085786,-29.066742627345842,-29.165107238605895,-29.263471849865947,-29.361836461126003,-29.460201072386056,-29.55856568364611,-29.656930294906164,-29.755294906166217,-29.85365951742627,-29.952024128686325,-30.050388739946378,-30.14875335120643,-30.247117962466486,-30.34548257372654,-30.44384718498659,-30.542211796246647,-30.6405764075067,-30.738941018766752,-30.83730563002681,-30.93567024128686,-31.034034852546913,-31.13239946380697,-31.23076407506702,-31.329128686327074,-31.427493297587127,-31.525857908847183,-31.624222520107235,-31.722587131367288,-31.820951742627344,-31.919316353887396,-32.01768096514745,-32.1160455764075,-32.21441018766756,-32.31277479892761,-32.411139410187666,-32.50950402144772,-32.60786863270777,-32.70623324396782,-32.804597855227875,-32.902962466487935,-33.00132707774799,-33.09969168900804,-33.19805630026809,-33.296420911528145,-33.3947855227882,-33.49315013404826,-33.59151474530831,-33.68987935656836,-33.788243967828414,-33.88660857908847,-33.98497319034852,-34.08333780160858,-34.18170241286863,-34.280067024128684,-34.378431635388736,-34.47679624664879,-34.57516085790884,-34.6735254691689,-34.77189008042895,-34.870254691689006,-34.96861930294906,-35.06698391420911,-35.16534852546916,-35.263713136729216,-35.362077747989275,-35.46044235924933,-35.55880697050938,-35.65717158176943,-35.755536193029485,-35.85390080428954,-35.9522654155496,-36.05063002680965,-36.1489946380697,-36.247359249329755,-36.34572386058981,-36.44408847184986,-36.54245308310992,-36.64081769436997,-36.739182305630024,-36.837546916890076,-36.93591152815013,-37.03427613941018,-37.13264075067024,-37.23100536193029,-37.329369973190346,-37.4277345844504,-37.52609919571045,-37.6244638069705,-37.72282841823056,-37.821193029490615,-37.91955764075067,-38.01792225201072,-38.11628686327077,-38.214651474530825,-38.31301608579088,-38.41138069705094,-38.50974530831099,-38.60810991957104,-38.706474530831095,-38.80483914209115,-38.9032037533512,-39.00156836461126,-39.09993297587131,-39.198297587131364,-39.29666219839142,-39.39502680965147,-39.49339142091152,-39.59175603217158,-39.690120643431634,-39.788485254691686,-39.88684986595174,-39.98521447721179,-40.08357908847184,-40.1819436997319,-40.280308310991956,-40.37867292225201,-40.47703753351206,-40.57540214477211,-40.673766756032165,-40.77213136729222,-40.87049597855228,-40.96886058981233,-41.06722520107238,-41.165589812332435,-41.26395442359249,-41.36231903485254,-41.4606836461126,-41.55904825737265,-41.657412868632704,-41.75577747989276,-41.85414209115281,-41.95250670241286,-42.05087131367292,-42.149235924932974,-42.247600536193026,-42.34596514745308,-42.44432975871313,-42.542694369973184,-42.64105898123324,-42.739423592493296,-42.83778820375335,-42.9361528150134,-43.03451742627345,-43.132882037533506,-43.23124664879356,-43.32961126005362,-43.42797587131367,-43.52634048257372,-43.624705093833775,-43.72306970509383,-43.82143431635388,-43.91979892761394,-44.01816353887399,-44.116528150134044,-44.2148927613941,-44.31325737265415,-44.4116219839142,-44.50998659517426,-44.608351206434314,-44.706715817694366,-44.80508042895442,-44.90344504021447,-45.001809651474524,-45.10017426273458,-45.198538873994636,-45.29690348525469,-45.39526809651474,-45.49363270777479,-45.591997319034846,-45.6903619302949,-45.78872654155496,-45.88709115281501,-45.98545576407506,-46.083820375335115,-46.18218498659517,-46.28054959785522,-46.37891420911528,-46.47727882037533,-46.575643431635385,-46.67400804289544,-46.77237265415549,-46.87073726541554,-46.9691018766756,-47.067466487935654,-47.16583109919571,-47.26419571045576,-47.36256032171581,-47.460924932975864,-47.559289544235924,-47.657654155495976,-47.75601876675603,-47.85438337801608,-47.95274798927613,-48.051112600536186,-48.14947721179624,-48.2478418230563,-48.34620643431635,-48.4445710455764,-48.542935656836455,-48.64130026809651,-48.73966487935656,-48.83802949061662,-48.93639410187667,-49.034758713136725,-49.13312332439678,-49.23148793565683,-49.32985254691688,-49.42821715817694,-49.526581769436994,-49.62494638069705,-49.7233109919571,-49.82167560321715,-49.920040214477204,-50.018404825737264,-50.116769436997316,-50.21513404825737,-50.31349865951742,-50.411863270777474,-50.510227882037526,-50.60859249329758,-50.70695710455764,-50.80532171581769,-50.90368632707774,-51.002050938337796,-51.10041554959785,-51.1987801608579,-51.29714477211796,-51.39550938337801,-51.493873994638065,-51.59223860589812,-51.69060321715817,-51.78896782841822,-51.88733243967828,-51.985697050938334,-52.08406166219839,-52.18242627345844,-52.28079088471849,-52.379155495978544,-52.477520107238604,-52.575884718498656,-52.67424932975871,-52.77261394101876,-52.870978552278814,-52.969343163538866,-53.06770777479892,-53.16607238605898,-53.26443699731903,-53.36280160857908,-53.461166219839136,-53.55953083109919,-53.65789544235924,-53.7562600536193,-53.85462466487935,-53.952989276139405,-54.05135388739946,-54.14971849865951,-54.24808310991956,-54.34644772117962,-54.444812332439675,-54.54317694369973,-54.64154155495978,-54.73990616621983,-54.838270777479885,-54.936635388739944,-55.035,-55.13336461126005,-55.2317292225201,-55.330093833780154,-55.42845844504021,-55.52682305630026,-55.62518766756032,-55.72355227882037,-55.82191689008042,-55.920281501340476,-56.01864611260053,-56.11701072386058,-56.21537533512064,-56.31373994638069,-56.412104557640745,-56.5104691689008,-56.60883378016085,-56.7071983914209,-56.80556300268096,-56.903927613941015,-57.00229222520107,-57.10065683646112,-57.19902144772117,-57.297386058981225,-57.395750670241284,-57.49411528150134,-57.59247989276139,-57.69084450402144,-57.789209115281494,-57.88757372654155,-57.9859383378016,-58.08430294906166,-58.18266756032171,-58.281032171581764,-58.379396782841816,-58.47776139410187,-58.57612600536192,-58.67449061662198,-58.77285522788203,-58.871219839142086,-58.96958445040214,-59.06794906166219,-59.16631367292224,-59.2646782841823,-59.363042895442355,-59.46140750670241,-59.55977211796246,-59.65813672922251,-59.756501340482565,-59.854865951742624,-59.95323056300268,-60.05159517426273,-60.14995978552278,-60.248324396782834,-60.34668900804289,-60.44505361930294,-60.543418230563,-60.64178284182305,-60.740147453083104,-60.838512064343156,-60.93687667560321,-61.03524128686326,-61.13360589812332,-61.23197050938337,-61.330335120643426,-61.42869973190348,-61.52706434316353,-61.62542895442358,-61.72379356568364,-61.822158176943695,-61.92052278820375,-62.0188873994638,-62.11725201072385,-62.215616621983905,-62.313981233243965,-62.41234584450402,-62.51071045576407,-62.60907506702412,-62.707439678284175,-62.80580428954423,-62.90416890080428,-63.00253351206434,-63.10089812332439,-63.199262734584444,-63.2976273458445,-63.39599195710455,-63.4943565683646,-63.59272117962466,-63.69108579088471,-63.789450402144766,-63.88781501340482,-63.98617962466487,-64.08454423592492,-64.18290884718498,-64.28127345844503,-64.37963806970508,-64.47800268096515,-64.5763672922252,-64.67473190348525,-64.7730965147453,-64.87146112600536,-64.96982573726541,-65.06819034852546,-65.16655495978551,-65.26491957104557,-65.36328418230562,-65.46164879356567,-65.56001340482572,-65.65837801608578,-65.75674262734584,-65.8551072386059,-65.95347184986595,-66.051836461126,-66.15020107238605,-66.2485656836461,-66.34693029490616,-66.44529490616621,-66.54365951742626,-66.64202412868632,-66.74038873994637,-66.83875335120642,-66.93711796246649,-67.03548257372654,-67.13384718498659,-67.23221179624665,-67.3305764075067,-67.42894101876675,-67.5273056300268,-67.62567024128685,-67.72403485254691,-67.82239946380696,-67.92076407506701,-68.01912868632706,-68.11749329758712,-68.21585790884718,-68.31422252010724,-68.41258713136729,-68.51095174262734,-68.6093163538874,-68.70768096514745,-68.8060455764075,-68.90441018766755,-69.0027747989276,-69.10113941018766,-69.19950402144771,-69.29786863270776,-69.39623324396783,-69.49459785522788,-69.59296246648793,-69.69132707774799,-69.78969168900804,-69.88805630026809,-69.98642091152814,-70.0847855227882,-70.18315013404825,-70.2815147453083,-70.37987935656835,-70.4782439678284,-70.57660857908846,-70.67497319034852,-70.77333780160858,-70.87170241286863,-70.97006702412868,-71.06843163538873,-71.16679624664879,-71.26516085790884,-71.36352546916889,-71.46189008042894,-71.560254691689,-71.65861930294905,-71.7569839142091,-71.85534852546917,-71.95371313672922,-72.05207774798927,-72.15044235924933,-72.24880697050938,-72.34717158176943,-72.44553619302948,-72.54390080428954,-72.64226541554959,-72.74063002680964,-72.83899463806969,-72.93735924932975,-73.0357238605898,-73.13408847184986,-73.23245308310992,-73.33081769436997,-73.42918230563002,-73.52754691689007,-73.62591152815013,-73.72427613941018,-73.82264075067023,-73.92100536193028,-74.01936997319034,-74.11773458445039,-74.21609919571044,-74.31446380697051,-74.41282841823056,-74.51119302949061,-74.60955764075067,-74.70792225201072,-74.80628686327077,-74.90465147453082,-75.00301608579088,-75.10138069705093,-75.19974530831098,-75.29810991957103,-75.39647453083109,-75.49483914209115,-75.5932037533512,-75.69156836461126,-75.78993297587131,-75.88829758713136,-75.98666219839141,-76.08502680965147,-76.18339142091152,-76.28175603217157,-76.38012064343162,-76.47848525469168,-76.57684986595173,-76.67521447721178,-76.77357908847185,-76.8719436997319,-76.97030831099195,-77.068672922252,-77.16703753351206,-77.26540214477211,-77.36376675603216,-77.46213136729222,-77.56049597855227,-77.65886058981232,-77.75722520107237,-77.85558981233243,-77.95395442359249,-78.05231903485254,-78.1506836461126,-78.24904825737265,-78.3474128686327,-78.44577747989275,-78.5441420911528,-78.64250670241286,-78.74087131367291,-78.83923592493296,-78.93760053619302,-79.03596514745307,-79.13432975871312,-79.23269436997319,-79.33105898123324,-79.4294235924933,-79.52778820375335,-79.6261528150134,-79.72451742627345,-79.8228820375335,-79.92124664879356,-80.01961126005361,-80.11797587131366,-80.21634048257371,-80.31470509383377,-80.41306970509383,-80.51143431635388,-80.60979892761394,-80.70816353887399,-80.80652815013404,-80.9048927613941,-81.00325737265415,-81.1016219839142,-81.19998659517425,-81.2983512064343,-81.39671581769436,-81.49508042895441,-81.59344504021446,-81.69180965147453,-81.79017426273458,-81.88853887399463,-81.98690348525469,-82.08526809651474,-82.18363270777479,-82.28199731903484,-82.3803619302949,-82.47872654155495,-82.577091152815,-82.67545576407505,-82.7738203753351,-82.87218498659517,-82.97054959785522,-83.06891420911528,-83.16727882037533,-83.26564343163538,-83.36400804289543,-83.46237265415549,-83.56073726541554,-83.65910187667559,-83.75746648793564,-83.8558310991957,-83.95419571045575,-84.0525603217158,-84.15092493297587,-84.24928954423592,-84.34765415549597,-84.44601876675603,-84.54438337801608,-84.64274798927613,-84.74111260053618,-84.83947721179624,-84.93784182305629,-85.03620643431634,-85.1345710455764,-85.23293565683645,-85.33130026809651,-85.42966487935657,-85.52802949061662,-85.62639410187667,-85.72475871313672,-85.82312332439678,-85.92148793565683,-86.01985254691688,-86.11821715817693,-86.21658176943698,-86.31494638069704,-86.41331099195709,-86.51167560321714,-86.61004021447721,-86.70840482573726,-86.80676943699731,-86.90513404825737,-87.00349865951742,-87.10186327077747,-87.20022788203752,-87.29859249329758,-87.39695710455763,-87.49532171581768,-87.59368632707773,-87.69205093833779,-87.79041554959785,-87.8887801608579,-87.98714477211796,-88.08550938337801,-88.18387399463806,-88.28223860589812,-88.38060321715817,-88.47896782841822,-88.57733243967827,-88.67569705093833,-88.77406166219838,-88.87242627345843,-88.97079088471848,-89.06915549597855,-89.1675201072386,-89.26588471849865,-89.3642493297587,-89.46261394101876,-89.56097855227881,-89.65934316353886,-89.75770777479892,-89.85607238605897,-89.95443699731902,-90.05280160857907,-90.15116621983913,-90.2495308310992,-90.34789544235925,-90.4462600536193,-90.54462466487935,-90.6429892761394,-90.74135388739946,-90.83971849865951,-90.93808310991956,-91.03644772117961,-91.13481233243967,-91.23317694369972,-91.33154155495977,-91.42990616621982,-91.52827077747989,-91.62663538873994,-91.725,-91.82336461126005,-91.9217292225201,-92.02009383378015,-92.1184584450402,-92.21682305630026,-92.31518766756031,-92.41355227882036,-92.51191689008041,-92.61028150134047,-92.70864611260053,-92.80701072386059,-92.90537533512064,-93.00373994638069,-93.10210455764074,-93.2004691689008,-93.29883378016085,-93.3971983914209,-93.49556300268095,-93.593927613941,-93.69229222520106,-93.79065683646111,-93.88902144772116,-93.98738605898123,-94.08575067024128,-94.18411528150133,-94.28247989276139,-94.38084450402144,-94.47920911528149,-94.57757372654154,-94.6759383378016,-94.77430294906165,-94.8726675603217,-94.97103217158175,-95.0693967828418,-95.16776139410187,-95.26612600536193,-95.36449061662198,-95.46285522788203,-95.56121983914208,-95.65958445040214,-95.75794906166219,-95.85631367292224,-95.9546782841823,-96.05304289544235,-96.1514075067024,-96.24977211796245,-96.3481367292225,-96.44650134048257,-96.54486595174262,-96.64323056300267,-96.74159517426273,-96.83995978552278,-96.93832439678283,-97.03668900804288,-97.13505361930294,-97.23341823056299,-97.33178284182304,-97.4301474530831,-97.52851206434315,-97.62687667560321,-97.72524128686327,-97.82360589812332,-97.92197050938337,-98.02033512064342,-98.11869973190348,-98.21706434316353,-98.31542895442358,-98.41379356568363,-98.51215817694369,-98.61052278820374,-98.70888739946379,-98.80725201072384,-98.90561662198391,-99.00398123324396,-99.10234584450401,-99.20071045576407,-99.29907506702412,-99.39743967828417,-99.49580428954422,-99.59416890080428,-99.69253351206433,-99.79089812332438,-99.88926273458443,-99.98762734584449,-100.08599195710455,-100.1843565683646,-100.28272117962466,-100.38108579088471,-100.47945040214476,-100.57781501340482,-100.67617962466487,-100.77454423592492,-100.87290884718497,-100.97127345844503,-101.06963806970508,-101.16800268096513,-101.26636729222518,-101.36473190348525,-101.4630965147453,-101.56146112600536,-101.65982573726541,-101.75819034852546,-101.85655495978551,-101.95491957104556,-102.05328418230562,-102.15164879356567,-102.25001340482572,-102.34837801608577,-102.44674262734583,-102.5451072386059,-102.64347184986595,-102.741836461126,-102.84020107238605,-102.9385656836461,-103.03693029490616,-103.13529490616621,-103.23365951742626,-103.33202412868631,-103.43038873994637,-103.52875335120642,-103.62711796246647,-103.72548257372652,-103.82384718498659,-103.92221179624664,-104.0205764075067,-104.11894101876675,-104.2173056300268,-104.31567024128685,-104.4140348525469,-104.51239946380696,-104.61076407506701,-104.70912868632706,-104.80749329758711,-104.90585790884717,-105.00422252010723,-105.10258713136729,-105.20095174262734,-105.29931635388739,-105.39768096514744,-105.4960455764075,-105.59441018766755,-105.6927747989276,-105.79113941018765,-105.8895040214477,-105.98786863270776,-106.08623324396781,-106.18459785522786,-106.28296246648793,-106.38132707774798,-106.47969168900804,-106.57805630026809,-106.67642091152814,-106.77478552278819,-106.87315013404825,-106.9715147453083,-107.06987935656835,-107.1682439678284,-107.26660857908846,-107.36497319034851,-107.46333780160857,-107.56170241286863,-107.66006702412868,-107.75843163538873,-107.85679624664878,-107.95516085790884,-108.05352546916889,-108.15189008042894,-108.250254691689,-108.34861930294905,-108.4469839142091,-108.54534852546915,-108.6437131367292,-108.74207774798927,-108.84044235924932,-108.93880697050938,-109.03717158176943,-109.13553619302948,-109.23390080428953,-109.33226541554959,-109.43063002680964,-109.52899463806969,-109.62735924932974,-109.7257238605898,-109.82408847184985,-109.92245308310991,-110.02081769436997,-110.11918230563002,-110.21754691689007,-110.31591152815012,-110.41427613941018,-110.51264075067023,-110.61100536193028,-110.70936997319033,-110.80773458445039,-110.90609919571044,-111.00446380697049,-111.10282841823054,-111.20119302949061,-111.29955764075066,-111.39792225201072,-111.49628686327077,-111.59465147453082,-111.69301608579087,-111.79138069705093,-111.88974530831098,-111.98810991957103,-112.08647453083108,-112.18483914209114,-112.28320375335119,-112.38156836461125,-112.47993297587131,-112.57829758713136,-112.67666219839141,-112.77502680965146,-112.87339142091152,-112.97175603217157,-113.07012064343162,-113.16848525469167,-113.26684986595173,-113.36521447721178,-113.46357908847183,-113.56194369973188,-113.66030831099195,-113.758672922252,-113.85703753351206,-113.95540214477211,-114.05376675603216,-114.15213136729221,-114.25049597855227,-114.34886058981232,-114.44722520107237,-114.54558981233242,-114.64395442359248,-114.74231903485253,-114.8406836461126,-114.93904825737265,-115.0374128686327,-115.13577747989275,-115.2341420911528,-115.33250670241286,-115.43087131367291,-115.52923592493296,-115.62760053619301,-115.72596514745307,-115.82432975871312,-115.92269436997317,-116.02105898123322,-116.11942359249329,-116.21778820375334,-116.3161528150134,-116.41451742627345,-116.5128820375335,-116.61124664879355,-116.7096112600536,-116.80797587131366,-116.90634048257371,-117.00470509383376,-117.10306970509382,-117.20143431635387,-117.29979892761394,-117.39816353887399,-117.49652815013404,-117.59489276139409,-117.69325737265414,-117.7916219839142,-117.88998659517425,-117.9883512064343,-118.08671581769435,-118.18508042895441,-118.28344504021446,-118.38180965147451,-118.48017426273456,-118.57853887399463,-118.67690348525468,-118.77526809651474,-118.87363270777479,-118.97199731903484,-119.0703619302949,-119.16872654155495,-119.267091152815,-119.36545576407505,-119.4638203753351,-119.56218498659516,-119.66054959785521,-119.75891420911528,-119.85727882037533,-119.95564343163538,-120.05400804289543,-120.15237265415549,-120.25073726541554,-120.34910187667559,-120.44746648793564,-120.5458310991957,-120.64419571045575,-120.7425603217158,-120.84092493297585,-120.9392895442359,-121.03765415549597,-121.13601876675602,-121.23438337801608,-121.33274798927613,-121.43111260053618,-121.52947721179623,-121.62784182305629,-121.72620643431634,-121.82457104557639,-121.92293565683644,-122.0213002680965,-122.11966487935655,-122.21802949061662,-122.31639410187667,-122.41475871313672,-122.51312332439677,-122.61148793565683,-122.70985254691688,-122.80821715817693,-122.90658176943698,-123.00494638069704,-123.10331099195709,-123.20167560321714,-123.30004021447719,-123.39840482573725,-123.49676943699731,-123.59513404825736,-123.69349865951742,-123.79186327077747,-123.89022788203752,-123.98859249329757,-124.08695710455763,-124.18532171581768,-124.28368632707773,-124.38205093833778,-124.48041554959784,-124.57878016085789,-124.67714477211796,-124.77550938337801,-124.87387399463806,-124.97223860589811,-125.07060321715817,-125.16896782841822,-125.26733243967827,-125.36569705093832,-125.46406166219838,-125.56242627345843,-125.66079088471848,-125.75915549597853,-125.85752010723859,-125.95588471849865,-126.0542493297587,-126.15261394101876,-126.25097855227881,-126.34934316353886,-126.44770777479891,-126.54607238605897,-126.64443699731902,-126.74280160857907,-126.84116621983912,-126.93953083109918,-127.03789544235923,-127.1362600536193,-127.23462466487935,-127.3329892761394,-127.43135388739945,-127.5297184986595,-127.62808310991956,-127.72644772117961,-127.82481233243966,-127.92317694369972,-128.02154155495975,-128.1199061662198,-128.21827077747986,-128.3166353887399,-128.41499999999996,-128.51336461126002,-128.61172922252007,-128.71009383378012,-128.80845844504017,-128.90682305630023,-129.0051876675603,-129.10355227882036,-129.2019168900804,-129.30028150134046,-129.39864611260052,-129.49701072386057,-129.59537533512062,-129.69373994638067,-129.79210455764073,-129.89046916890078,-129.98883378016083,-130.08719839142088,-130.18556300268094,-130.283927613941,-130.38229222520104,-130.4806568364611,-130.57902144772115,-130.6773860589812,-130.77575067024125,-130.8741152815013,-130.97247989276136,-131.0708445040214,-131.16920911528146,-131.2675737265415,-131.36593833780157,-131.46430294906165,-131.5626675603217,-131.66103217158175,-131.7593967828418,-131.85776139410186,-131.9561260053619,-132.05449061662196,-132.15285522788201,-132.25121983914207,-132.34958445040212,-132.44794906166217,-132.54631367292222,-132.64467828418228,-132.74304289544233,-132.84140750670238,-132.93977211796243,-133.0381367292225,-133.13650134048254,-133.2348659517426,-133.33323056300264,-133.4315951742627,-133.52995978552275,-133.6283243967828,-133.72668900804285,-133.8250536193029,-133.923418230563,-134.02178284182304,-134.1201474530831,-134.21851206434314,-134.3168766756032,-134.41524128686325,-134.5136058981233,-134.61197050938335,-134.7103351206434,-134.80869973190346,-134.9070643431635,-135.00542895442356,-135.10379356568362,-135.20215817694367,-135.30052278820372,-135.39888739946377,-135.49725201072383,-135.59561662198388,-135.69398123324393,-135.79234584450398,-135.89071045576404,-135.9890750670241,-136.08743967828414,-136.1858042895442,-136.28416890080425,-136.38253351206433,-136.48089812332438,-136.57926273458443,-136.67762734584448,-136.77599195710454,-136.8743565683646,-136.97272117962464,-137.0710857908847,-137.16945040214475,-137.2678150134048,-137.36617962466485,-137.4645442359249,-137.56290884718496,-137.661273458445,-137.75963806970506,-137.85800268096511,-137.95636729222517,-138.05473190348522,-138.15309651474527,-138.25146112600532,-138.34982573726538,-138.44819034852543,-138.54655495978548,-138.64491957104553,-138.7432841823056,-138.84164879356567,-138.94001340482572,-139.03837801608577,-139.13674262734582,-139.23510723860588,-139.33347184986593,-139.43183646112598,-139.53020107238603,-139.6285656836461,-139.72693029490614,-139.8252949061662,-139.92365951742624,-140.0220241286863,-140.12038873994635,-140.2187533512064,-140.31711796246645,-140.4154825737265,-140.51384718498656,-140.6122117962466,-140.71057640750666,-140.80894101876672,-140.90730563002677,-141.00567024128682,-141.10403485254687,-141.20239946380693,-141.300764075067,-141.39912868632706,-141.4974932975871,-141.59585790884717,-141.69422252010722,-141.79258713136727,-141.89095174262732,-141.98931635388738,-142.08768096514743,-142.18604557640748,-142.28441018766753,-142.38277479892758,-142.48113941018764,-142.5795040214477,-142.67786863270774,-142.7762332439678,-142.87459785522785,-142.9729624664879,-143.07132707774795,-143.169691689008,-143.26805630026806,-143.3664209115281,-143.46478552278816,-143.56315013404821,-143.66151474530827,-143.75987935656835,-143.8582439678284,-143.95660857908845,-144.0549731903485,-144.15333780160856,-144.2517024128686,-144.35006702412866,-144.44843163538872,-144.54679624664877,-144.64516085790882,-144.74352546916887,-144.84189008042893,-144.94025469168898,-145.03861930294903,-145.13698391420908,-145.23534852546913,-145.3337131367292,-145.43207774798924,-145.5304423592493,-145.62880697050934,-145.7271715817694,-145.82553619302945,-145.9239008042895,-146.02226541554955,-146.1206300268096,-146.2189946380697,-146.31735924932974,-146.4157238605898,-146.51408847184985,-146.6124530831099,-146.71081769436995,-146.80918230563,-146.90754691689006,-147.0059115281501,-147.10427613941016,-147.2026407506702,-147.30100536193027,-147.39936997319032,-147.49773458445037,-147.59609919571042,-147.69446380697048,-147.79282841823053,-147.89119302949058,-147.98955764075063,-148.08792225201069,-148.18628686327074,-148.2846514745308,-148.38301608579084,-148.4813806970509,-148.57974530831095,-148.67810991957103,-148.77647453083108,-148.87483914209113,-148.97320375335119,-149.07156836461124,-149.1699329758713,-149.26829758713134,-149.3666621983914,-149.46502680965145,-149.5633914209115,-149.66175603217155,-149.7601206434316,-149.85848525469166,-149.9568498659517,-150.05521447721176,-150.15357908847182,-150.25194369973187,-150.35030831099192,-150.44867292225197,-150.54703753351203,-150.64540214477208,-150.74376675603213,-150.84213136729218,-150.94049597855224,-151.03886058981232,-151.13722520107237,-151.23558981233242,-151.33395442359247,-151.43231903485253,-151.53068364611258,-151.62904825737263,-151.72741286863268,-151.82577747989274,-151.9241420911528,-152.02250670241284,-152.1208713136729,-152.21923592493295,-152.317600536193,-152.41596514745305,-152.5143297587131,-152.61269436997316,-152.7110589812332,-152.80942359249326,-152.9077882037533,-153.00615281501337,-153.10451742627342,-153.20288203753347,-153.30124664879352,-153.39961126005358,-153.49797587131366,-153.5963404825737,-153.69470509383376,-153.7930697050938,-153.89143431635387,-153.98979892761392,-154.08816353887397,-154.18652815013402,-154.28489276139408,-154.38325737265413,-154.48162198391418,-154.57998659517423,-154.6783512064343,-154.77671581769434,-154.8750804289544,-154.97344504021444,-155.0718096514745,-155.17017426273455,-155.2685388739946,-155.36690348525465,-155.4652680965147,-155.56363270777476,-155.6619973190348,-155.76036193029486,-155.85872654155492,-155.957091152815,-156.05545576407505,-156.1538203753351,-156.25218498659515,-156.3505495978552,-156.44891420911526,-156.5472788203753,-156.64564343163536,-156.74400804289542,-156.84237265415547,-156.94073726541552,-157.03910187667557,-157.13746648793563,-157.23583109919568,-157.33419571045573,-157.43256032171578,-157.53092493297584,-157.6292895442359,-157.72765415549594,-157.826018766756,-157.92438337801605,-158.0227479892761,-158.12111260053615,-158.2194772117962,-158.31784182305626,-158.41620643431634,-158.5145710455764,-158.61293565683644,-158.7113002680965,-158.80966487935655,-158.9080294906166,-159.00639410187665,-159.1047587131367,-159.20312332439676,-159.3014879356568,-159.39985254691686,-159.4982171581769,-159.59658176943697,-159.69494638069702,-159.79331099195707,-159.89167560321712,-159.99004021447718,-160.08840482573723,-160.18676943699728,-160.28513404825733,-160.3834986595174,-160.48186327077744,-160.5802278820375,-160.67859249329754,-160.7769571045576,-160.87532171581768,-160.97368632707773,-161.07205093833778,-161.17041554959783,-161.2687801608579,-161.36714477211794,-161.465509383378,-161.56387399463804,-161.6622386058981,-161.76060321715815,-161.8589678284182,-161.95733243967825,-162.0556970509383,-162.15406166219836,-162.2524262734584,-162.35079088471846,-162.44915549597852,-162.54752010723857,-162.64588471849862,-162.74424932975867,-162.84261394101873,-162.94097855227878,-163.03934316353883,-163.13770777479888,-163.23607238605894,-163.33443699731902,-163.43280160857907,-163.53116621983912,-163.62953083109917,-163.72789544235923,-163.82626005361928,-163.92462466487933,-164.02298927613938,-164.12135388739944,-164.2197184986595,-164.31808310991954,-164.4164477211796,-164.51481233243965,-164.6131769436997,-164.71154155495975,-164.8099061662198,-164.90827077747986,-165.0066353887399,-165.10499999999996,-165.20336461126,-165.30172922252007,-165.40009383378012,-165.49845844504017,-165.59682305630022,-165.69518766756028,-165.79355227882036,-165.8919168900804,-165.99028150134046,-166.08864611260051,-166.18701072386057,-166.28537533512062,-166.38373994638067,-166.48210455764072,-166.58046916890078,-166.67883378016083,-166.77719839142088,-166.87556300268093,-166.973927613941,-167.07229222520104,-167.1706568364611,-167.26902144772114,-167.3673860589812,-167.46575067024125,-167.5641152815013,-167.66247989276135,-167.7608445040214,-167.85920911528146,-167.9575737265415,-168.05593833780156,-168.15430294906162,-168.2526675603217,-168.35103217158175,-168.4493967828418,-168.54776139410185,-168.6461260053619,-168.74449061662196,-168.842855227882,-168.94121983914206,-169.03958445040212,-169.13794906166217,-169.23631367292222,-169.33467828418227,-169.43304289544233,-169.53140750670238,-169.62977211796243,-169.72813672922248,-169.82650134048254,-169.9248659517426,-170.02323056300264,-170.1215951742627,-170.21995978552275,-170.3183243967828,-170.41668900804285,-170.5150536193029,-170.61341823056296,-170.71178284182304,-170.8101474530831,-170.90851206434314,-171.0068766756032,-171.10524128686325,-171.2036058981233,-171.30197050938335,-171.4003351206434,-171.49869973190346,-171.5970643431635,-171.69542895442356,-171.79379356568361,-171.89215817694367,-171.99052278820372,-172.08888739946377,-172.18725201072382,-172.28561662198388,-172.38398123324393,-172.48234584450398,-172.58071045576403,-172.6790750670241,-172.77743967828414,-172.8758042895442,-172.97416890080424,-173.0725335120643,-173.17089812332438,-173.26926273458443,-173.36762734584448,-173.46599195710454,-173.5643565683646,-173.66272117962464,-173.7610857908847,-173.85945040214474,-173.9578150134048,-174.05617962466485,-174.1545442359249,-174.25290884718495,-174.351273458445,-174.44963806970506,-174.5480026809651,-174.64636729222516,-174.74473190348522,-174.84309651474527,-174.94146112600532,-175.03982573726537,-175.13819034852543,-175.23655495978548,-175.33491957104553,-175.43328418230558,-175.53164879356564,-175.63001340482572,-175.72837801608577,-175.82674262734582,-175.92510723860588,-176.02347184986593,-176.12183646112598,-176.22020107238603,-176.31856568364609,-176.41693029490614,-176.5152949061662,-176.61365951742624,-176.7120241286863,-176.81038873994635,-176.9087533512064,-177.00711796246645,-177.1054825737265,-177.20384718498656,-177.3022117962466,-177.40057640750666,-177.49894101876671,-177.59730563002677,-177.69567024128682,-177.79403485254687,-177.89239946380692,-177.99076407506698,-178.08912868632706,-178.1874932975871,-178.28585790884716,-178.38422252010722,-178.48258713136727,-178.58095174262732,-178.67931635388737,-178.77768096514743,-178.87604557640748,-178.97441018766753,-179.07277479892758,-179.17113941018764,-179.2695040214477,-179.36786863270774,-179.4662332439678,-179.56459785522785,-179.6629624664879,-179.76132707774795,-179.859691689008,-179.95805630026805,-180.0564209115281,-180.15478552278816,-180.2531501340482,-180.35151474530826,-180.44987935656832,-180.5482439678284,-180.64660857908845,-180.7449731903485,-180.84333780160856,-180.9417024128686,-181.04006702412866,-181.1384316353887,-181.23679624664877,-181.33516085790882,-181.43352546916887,-181.53189008042892,-181.63025469168898,-181.72861930294903,-181.82698391420908,-181.92534852546913,-182.02371313672919,-182.12207774798924,-182.2204423592493,-182.31880697050934,-182.4171715817694,-182.51553619302945,-182.6139008042895,-182.71226541554955,-182.8106300268096,-182.90899463806966,-183.00735924932974,-183.1057238605898,-183.20408847184984,-183.3024530831099,-183.40081769436995,-183.49918230563,-183.59754691689005,-183.6959115281501,-183.79427613941016,-183.8926407506702,-183.99100536193026,-184.08936997319032,-184.18773458445037,-184.28609919571042,-184.38446380697047,-184.48282841823053,-184.58119302949058,-184.67955764075063,-184.77792225201068,-184.87628686327074,-184.9746514745308,-185.07301608579084,-185.1713806970509,-185.26974530831095,-185.368109919571,-185.46647453083108,-185.56483914209113,-185.66320375335118,-185.76156836461124,-185.8599329758713,-185.95829758713134,-186.0566621983914,-186.15502680965145,-186.2533914209115,-186.35175603217155,-186.4501206434316,-186.54848525469166,-186.6468498659517,-186.74521447721176,-186.8435790884718,-186.94194369973187,-187.04030831099192,-187.13867292225197,-187.23703753351202,-187.33540214477208,-187.43376675603213,-187.53213136729218,-187.63049597855223,-187.72886058981229,-187.82722520107234,-187.92558981233242,-188.02395442359247,-188.12231903485252,-188.22068364611258,-188.31904825737263,-188.41741286863268,-188.51577747989273,-188.6141420911528,-188.71250670241284,-188.8108713136729,-188.90923592493294,-189.007600536193,-189.10596514745305,-189.2043297587131,-189.30269436997315,-189.4010589812332,-189.49942359249326,-189.5977882037533,-189.69615281501336,-189.79451742627342,-189.89288203753347,-189.99124664879352,-190.08961126005357,-190.18797587131363,-190.28634048257368,-190.38470509383376,-190.4830697050938,-190.58143431635386,-190.67979892761392,-190.77816353887397,-190.87652815013402,-190.97489276139407,-191.07325737265413,-191.17162198391418,-191.26998659517423,-191.36835120643428,-191.46671581769434,-191.5650804289544,-191.66344504021444,-191.7618096514745,-191.86017426273455,-191.9585388739946,-192.05690348525465,-192.1552680965147,-192.25363270777476,-192.3519973190348,-192.45036193029486,-192.5487265415549,-192.64709115281497,-192.74545576407502,-192.8438203753351,-192.94218498659515,-193.0405495978552,-193.13891420911526,-193.2372788203753,-193.33564343163536,-193.4340080428954,-193.53237265415547,-193.63073726541552,-193.72910187667557,-193.82746648793562,-193.92583109919568,-194.02419571045573,-194.12256032171578,-194.22092493297583,-194.3192895442359,-194.41765415549594,-194.516018766756,-194.61438337801604,-194.7127479892761,-194.81111260053615,-194.9094772117962,-195.00784182305625,-195.1062064343163,-195.20457104557636,-195.30293565683644,-195.4013002680965,-195.49966487935654,-195.5980294906166,-195.69639410187665,-195.7947587131367,-195.89312332439675,-195.9914879356568,-196.08985254691686,-196.1882171581769,-196.28658176943696,-196.38494638069702,-196.48331099195707,-196.58167560321712,-196.68004021447717,-196.77840482573723,-196.87676943699728,-196.97513404825733,-197.07349865951738,-197.17186327077744,-197.2702278820375,-197.36859249329754,-197.4669571045576,-197.56532171581765,-197.6636863270777,-197.76205093833778,-197.86041554959783,-197.95878016085788,-198.05714477211794,-198.155509383378,-198.25387399463804,-198.3522386058981,-198.45060321715815,-198.5489678284182,-198.64733243967825,-198.7456970509383,-198.84406166219836,-198.9424262734584,-199.04079088471846,-199.1391554959785,-199.23752010723857,-199.33588471849862,-199.43424932975867,-199.53261394101872,-199.63097855227878,-199.72934316353883,-199.82770777479888,-199.92607238605893,-200.024436997319,-200.12280160857904,-200.22116621983912,-200.31953083109917,-200.41789544235922,-200.51626005361928,-200.61462466487933,-200.71298927613938,-200.81135388739943,-200.9097184986595,-201.00808310991954,-201.1064477211796,-201.20481233243964,-201.3031769436997,-201.40154155495975,-201.4999061662198,-201.59827077747985,-201.6966353887399,-201.79499999999996,-201.89336461126,-201.99172922252006,-202.09009383378012,-202.18845844504017,-202.28682305630022,-202.38518766756027,-202.48355227882033,-202.58191689008038,-202.68028150134046,-202.7786461126005,-202.87701072386056,-202.97537533512062,-203.07373994638067,-203.17210455764072,-203.27046916890077,-203.36883378016083,-203.46719839142088,-203.56556300268093,-203.66392761394098,-203.76229222520104,-203.8606568364611,-203.95902144772114,-204.0573860589812,-204.15575067024125,-204.2541152815013,-204.35247989276135,-204.4508445040214,-204.54920911528146,-204.6475737265415,-204.74593833780156,-204.8443029490616,-204.94266756032167,-205.04103217158172,-205.1393967828418,-205.23776139410185,-205.3361260053619,-205.43449061662196,-205.532855227882,-205.63121983914206,-205.72958445040211,-205.82794906166217,-205.92631367292222,-206.02467828418227,-206.12304289544232,-206.22140750670238,-206.31977211796243,-206.41813672922248,-206.51650134048253,-206.6148659517426,-206.71323056300264,-206.8115951742627,-206.90995978552274,-207.0083243967828,-207.10668900804285,-207.2050536193029,-207.30341823056295,-207.401782841823,-207.50014745308306,-207.59851206434314,-207.6968766756032,-207.79524128686325,-207.8936058981233,-207.99197050938335,-208.0903351206434,-208.18869973190345,-208.2870643431635,-208.38542895442356,-208.4837935656836,-208.58215817694366,-208.68052278820372,-208.77888739946377,-208.87725201072382,-208.97561662198387,-209.07398123324393,-209.17234584450398,-209.27071045576403,-209.36907506702408,-209.46743967828414,-209.5658042895442,-209.66416890080424,-209.7625335120643,-209.86089812332435,-209.9592627345844,-210.05762734584448,-210.15599195710453,-210.25435656836459,-210.35272117962464,-210.4510857908847,-210.54945040214474,-210.6478150134048,-210.74617962466485,-210.8445442359249,-210.94290884718495,-211.041273458445,-211.13963806970506,-211.2380026809651,-211.33636729222516,-211.43473190348521,-211.53309651474527,-211.63146112600532,-211.72982573726537,-211.82819034852542,-211.92655495978548,-212.02491957104553,-212.12328418230558,-212.22164879356563,-212.3200134048257,-212.41837801608574,-212.51674262734582,-212.61510723860587,-212.71347184986593,-212.81183646112598,-212.91020107238603,-213.00856568364608,-213.10693029490614,-213.2052949061662,-213.30365951742624,-213.4020241286863,-213.50038873994635,-213.5987533512064,-213.69711796246645,-213.7954825737265,-213.89384718498656,-213.9922117962466,-214.09057640750666,-214.1889410187667,-214.28730563002676,-214.38567024128682,-214.48403485254687,-214.58239946380692,-214.68076407506697,-214.77912868632703,-214.87749329758708,-214.97585790884716,-215.0742225201072,-215.17258713136727,-215.27095174262732,-215.36931635388737,-215.46768096514742,-215.56604557640748,-215.66441018766753,-215.76277479892758,-215.86113941018763,-215.95950402144769,-216.05786863270774,-216.1562332439678,-216.25459785522784,-216.3529624664879,-216.45132707774795,-216.549691689008,-216.64805630026805,-216.7464209115281,-216.84478552278816,-216.9431501340482,-217.04151474530826,-217.13987935656831,-217.23824396782837,-217.33660857908842,-217.4349731903485,-217.53333780160855,-217.6317024128686,-217.73006702412866,-217.8284316353887,-217.92679624664876,-218.02516085790882,-218.12352546916887,-218.22189008042892,-218.32025469168897,-218.41861930294903,-218.51698391420908,-218.61534852546913,-218.71371313672918,-218.81207774798924,-218.9104423592493,-219.00880697050934,-219.1071715817694,-219.20553619302945,-219.3039008042895,-219.40226541554955,-219.5006300268096,-219.59899463806966,-219.6973592493297,-219.79572386058976,-219.89408847184984,-219.9924530831099,-220.09081769436995,-220.18918230563,-220.28754691689005,-220.3859115281501,-220.48427613941016,-220.5826407506702,-220.68100536193026,-220.7793699731903,-220.87773458445037,-220.97609919571042,-221.07446380697047,-221.17282841823052,-221.27119302949058,-221.36955764075063,-221.46792225201068,-221.56628686327073,-221.66465147453079,-221.76301608579084,-221.8613806970509,-221.95974530831094,-222.058109919571,-222.15647453083105,-222.2548391420911,-222.35320375335118,-222.45156836461123,-222.5499329758713,-222.64829758713134,-222.7466621983914,-222.84502680965144,-222.9433914209115,-223.04175603217155,-223.1401206434316,-223.23848525469165,-223.3368498659517,-223.43521447721176,-223.5335790884718,-223.63194369973186,-223.73030831099192,-223.82867292225197,-223.92703753351202,-224.02540214477207,-224.12376675603213,-224.22213136729218,-224.32049597855223,-224.41886058981228,-224.51722520107234,-224.6155898123324,-224.71395442359244,-224.81231903485252,-224.91068364611257,-225.00904825737263,-225.10741286863268,-225.20577747989273,-225.30414209115278,-225.40250670241284,-225.5008713136729,-225.59923592493294,-225.697600536193,-225.79596514745305,-225.8943297587131,-225.99269436997315,-226.0910589812332,-226.18942359249326,-226.2877882037533,-226.38615281501336,-226.4845174262734,-226.58288203753347,-226.68124664879352,-226.77961126005357,-226.87797587131362,-226.97634048257368,-227.07470509383373,-227.17306970509378,-227.27143431635386,-227.3697989276139,-227.46816353887397,-227.56652815013402,-227.66489276139407,-227.76325737265412,-227.86162198391418,-227.95998659517423,-228.05835120643428,-228.15671581769433,-228.2550804289544,-228.35344504021444,-228.4518096514745,-228.55017426273454,-228.6485388739946,-228.74690348525465,-228.8452680965147,-228.94363270777475,-229.0419973190348,-229.14036193029486,-229.2387265415549,-229.33709115281496,-229.43545576407502,-229.53382037533507,-229.63218498659512,-229.7305495978552,-229.82891420911525,-229.9272788203753,-230.02564343163536,-230.1240080428954,-230.22237265415546,-230.32073726541552,-230.41910187667557,-230.51746648793562,-230.61583109919567,-230.71419571045573,-230.81256032171578,-230.91092493297583,-231.00928954423588,-231.10765415549594,-231.206018766756,-231.30438337801604,-231.4027479892761,-231.50111260053615,-231.5994772117962,-231.69784182305625,-231.7962064343163,-231.89457104557636,-231.9929356568364,-232.09130026809646,-232.18966487935654,-232.2880294906166,-232.38639410187665,-232.4847587131367,-232.58312332439675,-232.6814879356568,-232.77985254691686,-232.8782171581769,-232.97658176943696,-233.074946380697,-233.17331099195707,-233.27167560321712,-233.37004021447717,-233.46840482573722,-233.56676943699728,-233.66513404825733,-233.76349865951738,-233.86186327077743,-233.9602278820375,-234.05859249329754,-234.1569571045576,-234.25532171581764,-234.3536863270777,-234.45205093833775,-234.5504155495978,-234.64878016085788,-234.74714477211793,-234.845509383378,-234.94387399463804,-235.0422386058981,-235.14060321715814,-235.2389678284182,-235.33733243967825,-235.4356970509383,-235.53406166219835,-235.6324262734584,-235.73079088471846,-235.8291554959785,-235.92752010723856,-236.02588471849862,-236.12424932975867,-236.22261394101872,-236.32097855227877,-236.41934316353883,-236.51770777479888,-236.61607238605893,-236.71443699731898,-236.81280160857904,-236.9111662198391,-237.00953083109914,-237.10789544235922,-237.20626005361927,-237.30462466487933,-237.40298927613938,-237.50135388739943,-237.59971849865948,-237.69808310991954,-237.7964477211796,-237.89481233243964,-237.9931769436997,-238.09154155495975,-238.1899061662198,-238.28827077747985,-238.3866353887399,-238.48499999999996,-238.58336461126,-238.68172922252006,-238.7800938337801,-238.87845844504017,-238.97682305630022,-239.07518766756027,-239.17355227882032,-239.27191689008038,-239.37028150134043,-239.46864611260048,-239.56701072386056,-239.66537533512061,-239.76373994638067,-239.86210455764072,-239.96046916890077,-240.05883378016082,-240.15719839142088,-240.25556300268093,-240.35392761394098,-240.45229222520103,-240.5506568364611,-240.64902144772114,-240.7473860589812,-240.84575067024124,-240.9441152815013,-241.04247989276135,-241.1408445040214,-241.23920911528145,-241.3375737265415,-241.43593833780156,-241.5343029490616,-241.63266756032166,-241.73103217158172,-241.82939678284177,-241.92776139410182,-242.0261260053619,-242.12449061662196,-242.222855227882,-242.32121983914206,-242.4195844504021,-242.51794906166216,-242.61631367292222,-242.71467828418227,-242.81304289544232,-242.91140750670237,-243.00977211796243,-243.10813672922248,-243.20650134048253,-243.30486595174258,-243.40323056300264,-243.5015951742627,-243.59995978552274,-243.6983243967828,-243.79668900804285,-243.8950536193029,-243.99341823056295,-244.091782841823,-244.19014745308306,-244.2885120643431,-244.38687667560316,-244.48524128686324,-244.5836058981233,-244.68197050938335,-244.7803351206434,-244.87869973190345,-244.9770643431635,-245.07542895442356,-245.1737935656836,-245.27215817694366,-245.37052278820371,-245.46888739946377,-245.56725201072382,-245.66561662198387,-245.76398123324392,-245.86234584450398,-245.96071045576403,-246.05907506702408,-246.15743967828413,-246.2558042895442,-246.35416890080424,-246.4525335120643,-246.55089812332434,-246.6492627345844,-246.74762734584445,-246.8459919571045,-246.94435656836458,-247.04272117962464,-247.1410857908847,-247.23945040214474,-247.3378150134048,-247.43617962466485,-247.5345442359249,-247.63290884718495,-247.731273458445,-247.82963806970506,-247.9280026809651,-248.02636729222516,-248.1247319034852,-248.22309651474527,-248.32146112600532,-248.41982573726537,-248.51819034852542,-248.61655495978547,-248.71491957104553,-248.81328418230558,-248.91164879356563,-249.01001340482568,-249.10837801608574,-249.2067426273458,-249.30510723860584,-249.40347184986592,-249.50183646112598,-249.60020107238603,-249.69856568364608,-249.79693029490613,-249.89529490616619,-249.99365951742624,-250.0920241286863,-250.19038873994634,-250.2887533512064,-250.38711796246645,-250.4854825737265,-250.58384718498655,-250.6822117962466,-250.78057640750666,-250.8789410187667,-250.97730563002676,-251.07567024128682,-251.17403485254687,-251.27239946380692,-251.37076407506697,-251.46912868632702,-251.56749329758708,-251.66585790884713,-251.76422252010718,-251.86258713136726,-251.96095174262732,-252.05931635388737,-252.15768096514742,-252.25604557640747,-252.35441018766753,-252.45277479892758,-252.55113941018763,-252.64950402144768,-252.74786863270774,-252.8462332439678,-252.94459785522784,-253.0429624664879,-253.14132707774795,-253.239691689008,-253.33805630026805,-253.4364209115281,-253.53478552278816,-253.6331501340482,-253.73151474530826,-253.8298793565683,-253.92824396782837,-254.02660857908842,-254.12497319034847,-254.22333780160855,-254.3217024128686,-254.42006702412866,-254.5184316353887,-254.61679624664876,-254.7151608579088,-254.81352546916887,-254.91189008042892,-255.01025469168897,-255.10861930294902,-255.20698391420908,-255.30534852546913,-255.40371313672918,-255.50207774798923,-255.60044235924929,-255.69880697050934,-255.7971715817694,-255.89553619302944,-255.99390080428952,-256.09226541554955,-256.19063002680963,-256.28899463806965,-256.38735924932973,-256.48572386058976,-256.58408847184984,-256.68245308310986,-256.78081769436994,-256.87918230562997,-256.97754691689005,-257.0759115281501,-257.17427613941015,-257.2726407506702,-257.37100536193026,-257.4693699731903,-257.56773458445036,-257.6660991957104,-257.76446380697047,-257.8628284182305,-257.9611930294906,-258.05955764075065,-258.1579222520107,-258.25628686327076,-258.3546514745308,-258.45301608579086,-258.5513806970509,-258.64974530831097,-258.748109919571,-258.8464745308311,-258.9448391420911,-259.0432037533512,-259.1415683646112,-259.2399329758713,-259.3382975871313,-259.4366621983914,-259.5350268096514,-259.6333914209115,-259.7317560321715,-259.8301206434316,-259.9284852546916,-260.0268498659517,-260.1252144772117,-260.2235790884718,-260.32194369973183,-260.4203083109919,-260.518672922252,-260.617037533512,-260.7154021447721,-260.8137667560321,-260.9121313672922,-261.0104959785522,-261.1088605898123,-261.20722520107233,-261.3055898123324,-261.40395442359244,-261.5023190348525,-261.60068364611254,-261.6990482573726,-261.79741286863265,-261.89577747989273,-261.99414209115275,-262.09250670241283,-262.19087131367286,-262.28923592493294,-262.38760053619296,-262.48596514745304,-262.58432975871307,-262.68269436997315,-262.7810589812332,-262.87942359249325,-262.97778820375333,-263.07615281501336,-263.17451742627344,-263.27288203753346,-263.37124664879354,-263.46961126005357,-263.56797587131365,-263.6663404825737,-263.76470509383375,-263.8630697050938,-263.96143431635386,-264.0597989276139,-264.15816353887396,-264.256528150134,-264.35489276139407,-264.4532573726541,-264.5516219839142,-264.6499865951742,-264.7483512064343,-264.8467158176943,-264.9450804289544,-265.0434450402144,-265.1418096514745,-265.2401742627345,-265.3385388739946,-265.4369034852547,-265.5352680965147,-265.6336327077748,-265.7319973190348,-265.8303619302949,-265.9287265415549,-266.027091152815,-266.125455764075,-266.2238203753351,-266.3221849865951,-266.4205495978552,-266.5189142091152,-266.6172788203753,-266.7156434316353,-266.8140080428954,-266.91237265415543,-267.0107372654155,-267.10910187667554,-267.2074664879356,-267.30583109919564,-267.4041957104557,-267.50256032171575,-267.60092493297583,-267.69928954423585,-267.79765415549593,-267.896018766756,-267.99438337801604,-268.0927479892761,-268.19111260053614,-268.2894772117962,-268.38784182305625,-268.48620643431633,-268.58457104557635,-268.68293565683643,-268.78130026809646,-268.87966487935654,-268.97802949061656,-269.07639410187664,-269.17475871313667,-269.27312332439675,-269.3714879356568,-269.46985254691685,-269.5682171581769,-269.66658176943696,-269.764946380697,-269.86331099195706,-269.9616756032171,-270.06004021447717,-270.1584048257372,-270.2567694369973,-270.35513404825736,-270.4534986595174,-270.55186327077746,-270.6502278820375,-270.74859249329756,-270.8469571045576,-270.94532171581767,-271.0436863270777,-271.1420509383378,-271.2404155495978,-271.3387801608579,-271.4371447721179,-271.535509383378,-271.633873994638,-271.7322386058981,-271.8306032171581,-271.9289678284182,-272.0273324396782,-272.1256970509383,-272.2240616621983,-272.3224262734584,-272.42079088471843,-272.5191554959785,-272.61752010723853,-272.7158847184986,-272.8142493297587,-272.9126139410187,-273.0109785522788,-273.1093431635388,-273.2077077747989,-273.30607238605893,-273.404436997319,-273.50280160857903,-273.6011662198391,-273.69953083109914,-273.7978954423592,-273.89626005361924,-273.9946246648793,-274.09298927613935,-274.19135388739943,-274.28971849865945,-274.38808310991953,-274.48644772117956,-274.58481233243964,-274.68317694369966,-274.78154155495974,-274.87990616621977,-274.97827077747985,-275.0766353887399,-275.17499999999995,-275.27336461126004,-275.37172922252006,-275.47009383378014,-275.56845844504016,-275.66682305630025,-275.76518766756027,-275.86355227882035,-275.9619168900804,-276.06028150134046,-276.1586461126005,-276.25701072386056,-276.3553753351206,-276.45373994638067,-276.5521045576407,-276.65046916890077,-276.7488337801608,-276.8471983914209,-276.9455630026809,-277.043927613941,-277.142292225201,-277.2406568364611,-277.3390214477211,-277.4373860589812,-277.5357506702412,-277.6341152815013,-277.7324798927614,-277.8308445040214,-277.9292091152815,-278.0275737265415,-278.1259383378016,-278.2243029490616,-278.3226675603217,-278.4210321715817,-278.5193967828418,-278.6177613941018,-278.7161260053619,-278.8144906166219,-278.912855227882,-279.01121983914203,-279.1095844504021,-279.20794906166213,-279.3063136729222,-279.40467828418224,-279.5030428954423,-279.60140750670234,-279.6997721179624,-279.79813672922245,-279.89650134048253,-279.99486595174255,-280.09323056300263,-280.1915951742627,-280.28995978552274,-280.3883243967828,-280.48668900804284,-280.5850536193029,-280.68341823056295,-280.78178284182303,-280.88014745308305,-280.97851206434314,-281.07687667560316,-281.17524128686324,-281.27360589812326,-281.37197050938335,-281.47033512064337,-281.56869973190345,-281.6670643431635,-281.76542895442356,-281.8637935656836,-281.96215817694366,-282.0605227882037,-282.15888739946377,-282.2572520107238,-282.35561662198387,-282.4539812332439,-282.552345844504,-282.65071045576406,-282.7490750670241,-282.84743967828416,-282.9458042895442,-283.04416890080427,-283.1425335120643,-283.24089812332437,-283.3392627345844,-283.4376273458445,-283.5359919571045,-283.6343565683646,-283.7327211796246,-283.8310857908847,-283.9294504021447,-284.0278150134048,-284.1261796246648,-284.2245442359249,-284.3229088471849,-284.421273458445,-284.519638069705,-284.6180026809651,-284.71636729222513,-284.8147319034852,-284.91309651474523,-285.0114611260053,-285.1098257372654,-285.2081903485254,-285.3065549597855,-285.4049195710455,-285.5032841823056,-285.60164879356563,-285.7000134048257,-285.79837801608573,-285.8967426273458,-285.99510723860584,-286.0934718498659,-286.19183646112594,-286.290201072386,-286.38856568364605,-286.48693029490613,-286.58529490616615,-286.68365951742624,-286.78202412868626,-286.88038873994634,-286.97875335120636,-287.07711796246645,-287.17548257372647,-287.27384718498655,-287.3722117962466,-287.47057640750666,-287.56894101876674,-287.66730563002676,-287.76567024128684,-287.86403485254687,-287.96239946380695,-288.06076407506697,-288.15912868632705,-288.2574932975871,-288.35585790884716,-288.4542225201072,-288.55258713136726,-288.6509517426273,-288.74931635388737,-288.8476809651474,-288.94604557640747,-289.0444101876675,-289.1427747989276,-289.2411394101876,-289.3395040214477,-289.4378686327077,-289.5362332439678,-289.6345978552278,-289.7329624664879,-289.8313270777479,-289.929691689008,-290.0280563002681,-290.1264209115281,-290.2247855227882,-290.3231501340482,-290.4215147453083,-290.5198793565683,-290.6182439678284,-290.7166085790884,-290.8149731903485,-290.9133378016085,-291.0117024128686,-291.1100670241286,-291.2084316353887,-291.30679624664873,-291.4051608579088,-291.50352546916884,-291.6018900804289,-291.70025469168894,-291.798619302949,-291.89698391420904,-291.9953485254691,-292.09371313672915,-292.19207774798923,-292.29044235924925,-292.38880697050934,-292.4871715817694,-292.58553619302944,-292.6839008042895,-292.78226541554955,-292.8806300268096,-292.97899463806965,-293.07735924932973,-293.17572386058976,-293.27408847184984,-293.37245308310986,-293.47081769436994)
counts=c(0.0, 0.0,0.0,0.0,0.0,0.0,0.0,0.0,0.0,0.0,0.0,0.0,0.0,0.0,0.0,0.0,0.0,0.0,0.0,0.0,0.0,0.0,0.0,0.0,0.0,0.0,0.0,0.0,0.0,0.0,0.0,0.0,0.0,0.0,0.0,0.0,0.0,0.0,0.0,0.0,0.0,0.0,0.0,0.0,0.0,0.0,0.0,0.0,0.0,0.0,0.0,0.0,0.0,0.0,0.0,0.0,0.0,0.0,0.0,0.0,0.0,0.0,0.0,0.0,0.0,0.0,0.0,0.0,0.0,0.0,0.0,0.0,0.0,0.0,0.0,0.0,0.0,0.0,0.0,0.0,0.0,0.0,0.0,0.0,0.0,0.0,0.0,0.0,0.0,0.0,0.0,0.0,0.0,0.0,0.0,0.0,0.0,0.0,0.0,0.0,0.0,0.0,0.0,0.0,0.0,0.0,0.0,0.0,0.0,0.0,0.0,0.0,0.0,0.0,0.0,0.0,0.0,0.0,0.0,0.0,0.0,0.0,0.0,0.0,0.0,0.0,0.0,0.0,0.0,0.0,0.0,0.0,0.0,0.0,0.0,0.0,0.0,0.0,0.0,0.0,0.0,0.0,0.0,0.0,0.0,0.0,0.0,0.0,0.0,0.0,0.0,0.0,0.0,0.0,0.0,0.0,0.0,0.0,0.0,0.0,0.0,0.0,0.0,0.0,0.0,0.0,0.0,0.0,0.0,0.0,0.0,0.0,0.0,0.0,0.0,0.0,0.0,0.0,0.0,0.0,0.0,0.0,0.0,0.0,0.0,0.0,0.0,0.0,0.0,0.0,0.0,0.0,0.0,0.0,0.0,0.0,0.0,0.0,0.0,0.0,0.0,0.0,0.0,0.0,0.0,0.0,0.0,0.0,0.0,0.0,0.0,0.0,0.0,0.0,0.0,0.0,0.0,0.0,0.0,0.0,0.0,0.0,0.0,0.0,0.0,0.0,0.0,0.0,0.0,0.0,0.0,0.0,0.0,0.0,0.0,0.0,0.0,0.0,0.0,0.0,0.0,0.0,0.0,0.0,0.0,0.0,0.0,0.0,0.0,0.0,0.0,0.0,0.0,0.0,0.0,0.0,0.0,0.0,0.0,0.0,0.0,0.0,0.0,0.0,0.0,0.0,0.0,0.0,0.0,0.0,0.0,0.0,0.0,0.0,0.0,0.0,0.0,0.0,0.0,0.0,0.0,0.0,0.0,0.0,0.0,0.0,0.0,0.0,0.0,0.0,0.0,0.0,0.0,0.0,0.0,0.0,0.0,0.0,0.0,0.0,0.0,0.0,0.0,0.0,0.0,0.0,0.0,0.0,0.0,0.0,0.0,0.0,0.0,0.0,0.0,0.0,0.0,0.0,0.0,0.0,0.0,0.0,0.0,0.0,0.0,0.0,0.0,0.0,0.0,0.0,0.0,0.0,0.0,0.0,0.0,0.0,0.0,0.0,0.0,0.0,0.0,0.0,0.0,0.0,0.0,0.0,0.0,0.0,0.0,0.0,0.0,0.0,0.0,0.0,0.0,0.0,0.0,0.0,0.0,0.0,0.0,0.0,0.0,0.0,0.0,0.0,0.0,0.0,0.0,0.0,0.0,0.0,0.0,0.0,0.0,0.0,0.0,0.0,0.0,0.0,0.0,0.0,0.0,0.0,0.0,0.0,0.0,0.0,0.0,0.0,0.0,0.0,0.0,0.0,0.0,0.0,0.0,0.0,0.0,0.0,0.0,0.0,0.0,0.0,0.0,0.0,0.0,0.0,0.0,0.0,0.0,0.0,0.0,0.0,0.0,0.0,0.0,0.0,0.0,0.0,0.0,0.0,0.0,0.0,0.0,0.0,0.0,0.0,0.0,0.0,0.0,0.0,0.0,0.0,0.0,0.0,0.0,0.0,0.0,0.0,0.0,0.0,0.0,0.0,0.0,0.0,0.0,0.0,0.0,0.0,0.0,0.0,0.0,0.0,0.0,0.0,0.0,0.0,0.0,0.0,0.0,0.0,0.0,0.0,0.0,0.0,0.0,0.0,0.0,0.0,0.0,0.0,0.0,0.0,0.0,0.0,0.0,0.0,0.0,0.0,0.0,0.0,0.0,0.0,0.0,0.0,0.0,0.0,0.0,0.0,0.0,0.0,0.0,0.0,0.0,0.0,0.0,0.0,0.0,0.0,0.0,0.0,0.0,0.0,0.0,0.0,0.0,0.0,0.0,0.0,0.0,0.0,0.0,0.0,0.0,0.0,0.0,0.0,0.0,0.0,0.0,0.0,0.0,0.0,0.0,0.0,0.0,0.0,0.0,0.0,0.0,0.0,0.0,0.0,0.0,0.0,0.0,0.0,0.0,0.0,0.0,0.0,0.0,0.0,0.0,0.0,0.0,0.0,0.0,0.0,0.0,0.0,0.0,0.0,0.0,0.0,0.0,0.0,0.0,0.0,0.0,0.0,0.0,0.0,0.0,0.0,0.0,0.0,0.0,0.0,0.0,0.0,0.0,0.0,0.0,0.0,0.0,0.0,0.0,0.0,0.0,0.0,0.0,0.0,0.0,0.0,0.0,0.0,0.0,0.0,0.0,0.0,0.0,0.0,0.0,0.0,0.0,0.0,0.0,0.0,0.0,0.0,0.0,0.0,0.0,0.0,0.0,0.0,0.0,0.0,0.0,0.0,0.0,0.0,0.0,0.0,0.0,0.0,0.0,0.0,0.0,0.0,0.0,0.0,0.0,0.0,0.0,0.0,0.0,0.0,0.0,0.0,0.0,0.0,0.0,0.0,0.0,0.0,0.0,0.0,0.0,0.0,0.0,0.0,0.0,0.0,0.0,0.0,0.0,0.0,0.0,0.0,0.0,0.0,0.0,0.0,0.0,0.0,0.0,0.0,0.0,0.0,0.0,0.0,0.0,0.0,0.0,0.0,0.0,0.0,0.0,0.0,0.0,0.0,0.0,0.0,0.0,0.0,0.0,0.0,0.0,0.0,0.0,0.0,0.0,0.0,0.0,0.0,0.0,0.0,0.0,0.0,0.0,0.0,0.0,0.0,0.0,0.0,0.0,0.0,0.0,0.0,0.0,0.0,0.0,0.0,0.0,0.0,0.0,0.0,0.0,0.0,0.0,0.0,0.0,0.0,0.0,0.0,0.0,0.0,0.0,0.0,0.0,0.0,0.0,0.0,0.0,0.0,0.0,0.0,0.0,0.0,0.0,0.0,0.0,0.0,0.0,0.0,0.0,0.0,0.0,0.0,0.0,0.0,0.0,0.0,0.0,0.0,0.0,0.0,0.0,0.0,0.0,0.0,0.0,0.0,0.0,0.0,0.0,0.0,0.0,0.0,0.0,0.0,0.0,0.0,0.0,0.0,0.0,0.0,0.0,0.0,0.0,0.0,0.0,0.0,0.0,0.0,0.0,0.0,0.0,0.0,0.0,0.0,0.0,0.0,0.0,0.0,0.0,0.0,0.0,0.0,0.0,0.0,0.0,0.0,0.0,0.0,0.0,0.0,0.0,0.0,0.0,0.0,0.0,0.0,0.0,0.0,0.0,0.0,0.0,0.0,0.0,0.0,0.0,0.0,0.0,0.0,0.0,0.0,0.0,0.0,0.0,0.0,0.0,0.0,0.0,0.0,0.0,0.0,0.0,0.0,0.0,0.0,0.0,0.0,0.0,0.0,0.0,0.0,0.0,0.0,0.0,0.0,0.0,0.0,0.0,0.0,0.0,0.0,0.0,0.0,0.0,0.0,0.0,0.0,0.0,0.0,0.0,0.0,0.0,0.0,0.0,0.0,0.0,0.0,0.0,0.0,0.0,0.0,0.0,0.0,0.0,0.0,0.0,0.0,0.0,0.0,0.0,0.0,0.0,0.0,0.0,0.0,0.0,0.0,0.0,0.0,0.0,0.0,0.0,0.0,0.0,0.0,0.0,0.0,0.0,0.0,0.0,0.0,0.0,0.0,0.0,0.0,0.0,0.0,0.0,0.0,0.0,0.0,0.0,0.0,0.0,0.0,0.0,0.0,0.0,0.0,0.0,0.0,0.0,0.0,0.0,0.0,0.0,0.0,0.0,0.0,0.0,0.0,0.0,0.0,0.0,0.0,0.0,0.0,0.0,0.0,0.0,0.0,0.0,0.0,0.0,0.0,0.0,0.0,0.0,0.0,0.0,0.0,0.0,0.0,0.0,0.0,0.0,0.0,0.0,0.0,0.0,0.0,0.0,0.0,0.0,0.0,0.0,0.0,0.0,0.0,0.0,0.0,0.0,0.0,0.0,0.0,0.0,0.0,0.0,0.0,0.0,0.0,0.0,0.0,0.0,0.0,0.0,0.0,0.0,0.0,0.0,0.0,0.0,0.0,0.0,0.0,0.0,0.0,0.0,0.0,0.0,0.0,0.0,0.0,0.0,0.0,0.0,0.0,0.0,0.0,0.0,0.0,0.0,0.0,0.0,0.0,0.0,0.0,0.0,0.0,0.0,0.0,0.0,0.0,0.0,0.0,0.0,0.0,0.0,0.0,0.0,0.0,0.0,0.0,0.0,0.0,0.0,0.0,0.0,0.0,0.0,0.0,0.0,0.0,0.0,0.0,0.0,0.0,0.0,0.0,0.0,0.0,0.0,0.0,0.0,0.0,0.0,0.0,0.0,0.0,0.0,0.0,0.0,0.0,0.0,0.0,0.0,0.0,0.0,0.0,0.0,0.0,0.0,0.0,0.0,0.0,0.0,0.0,0.0,0.0,0.0,0.0,0.0,0.0,0.0,0.0,0.0,0.0,0.0,0.0,0.0,0.0,0.0,0.0,0.0,0.0,0.0,0.0,0.0,0.0,0.0,0.0,0.0,0.0,0.0,0.0,0.0,0.0,0.0,0.0,0.0,0.0,0.0,0.0,0.0,0.0,0.0,0.0,0.0,0.0,0.0,0.0,0.0,0.0,0.0,0.0,0.0,0.0,0.0,0.0,0.0,0.0,0.0,0.0,0.0,0.0,0.0,0.0,0.0,0.0,0.0,0.0,0.0,0.0,0.0,0.0,0.0,0.0,0.0,0.0,0.0,0.0,0.0,0.0,0.0,0.0,0.0,0.0,0.0,0.0,0.0,0.0,0.0,0.0,0.0,0.0,0.0,0.0,0.0,0.0,0.0,0.0,0.0,0.0,0.0,0.0,0.0,0.0,0.0,0.0,0.0,0.0,0.0,0.0,0.0,0.0,0.0,0.0,0.0,0.0,0.0,0.0,0.0,0.0,0.0,0.0,0.0,0.0,0.0,0.0,0.0,0.0,0.0,0.0,0.0,0.0,0.0,0.0,0.0,0.0,0.0,0.0,0.0,0.0,0.0,0.0,0.0,0.0,0.0,0.0,0.0,0.0,0.0,0.0,0.0,0.0,0.0,0.0,0.0,0.0,0.0,0.0,0.0,0.0,0.0,0.0,0.0,0.0,0.0,0.0,0.0,0.0,0.0,0.0,0.0,0.0,0.0,0.0,0.0,0.0,0.0,0.0,0.0,0.0,0.0,0.0,0.0,0.0,0.0,0.0,0.0,0.0,0.0,0.0,0.0,0.0,0.0,0.0,0.0,0.0,0.0,0.0,0.0,0.0,0.0,0.0,0.0,0.0,0.0,0.0,0.0,0.0,0.0,0.0,0.0,0.0,0.0,0.0,0.0,0.0,0.0,0.0,0.0,0.0,0.0,0.0,0.0,0.0,0.0,0.0,0.0,0.0,0.0,0.0,0.0,0.0,0.0,0.0,0.0,0.0,0.0,0.0,0.0,0.0,0.0,0.0,0.0,0.0,0.0,0.0,0.0,0.0,0.0,0.0,0.0,0.0,0.0,0.0,0.0,0.0,0.0,0.0,0.0,0.0,0.0,0.0,0.0,0.0,0.0,0.0,0.0,0.0,0.0,0.0,0.0,0.0,0.0,0.0,0.0,0.0,0.0,0.0,0.0,0.0,0.0,0.0,0.0,0.0,0.0,0.0,0.0,0.0,0.0,0.0,0.0,0.0,0.0,0.0,0.0,0.0,0.0,0.0,0.0,0.0,0.0,0.0,0.0,0.0,0.0,0.0,0.0,0.0,0.0,0.0,0.0,0.0,0.0,0.0,0.0,0.0,0.0,0.0,0.0,0.0,0.0,0.0,0.0,0.0,0.0,0.0,0.0,0.0,0.0,0.0,0.0,0.0,0.0,0.0,0.0,0.0,0.0,0.0,0.0,0.0,0.0,0.0,0.0,0.0,0.0,0.0,0.0,0.0,0.0,0.0,0.0,0.0,0.0,0.0,0.0,0.0,0.0,0.0,0.0,0.0,0.0,0.0,0.0,0.0,0.0,0.0,0.0,0.0,0.0,0.0,0.0,0.0,0.0,0.0,0.0,0.0,0.0,0.0,0.0,0.0,0.0,0.0,0.0,0.0,0.0,0.0,0.0,0.0,0.0,0.0,0.0,0.0,0.0,0.0,0.0,0.0,0.0,0.0,0.0,0.0,0.0,0.0,0.0,0.0,0.0,0.0,0.0,0.0,0.0,0.0,0.0,0.0,0.0,0.0,0.0,0.0,0.0,0.0,0.0,0.0,0.0,0.0,0.0,0.0,0.0,0.0,0.0,0.0,0.0,0.0,0.0,0.0,0.0,0.0,0.0,0.0,0.0,0.0,0.0,0.0,0.0,0.0,0.0,0.0,0.0,0.0,0.0,0.0,0.0,0.0,0.0,0.0,0.0,0.0,0.0,0.0,0.0,0.0,0.0,0.0,0.0,0.0,0.0,0.0,0.0,0.0,0.0,0.0,0.0,0.0,0.0,0.0,0.0,0.0,0.0,0.0,0.0,0.0,0.0,0.0,0.0,0.0,0.0,0.0,0.0,0.0,0.0,0.0,0.0,0.0,0.0,0.0,0.0,0.0,0.0,0.0,0.0,0.0,0.0,0.0,0.0,0.0,0.0,0.0,0.0,0.0,0.0,0.0,0.0,0.0,0.0,0.0,0.0,0.0,0.0,0.0,0.0,0.0,0.0,0.0,0.0,0.0,0.0,0.0,0.0,0.0,0.0,0.0,0.0,0.0,0.0,0.0,0.0,0.0,0.0,0.0,0.0,0.0,0.0,0.0,0.0,0.0,0.0,0.0,0.0,0.0,0.0,0.0,0.0,0.0,0.0,0.0,0.0,0.0,0.0,0.0,0.0,0.0,0.0,0.0,0.0,0.0,0.0,0.0,0.0,0.0,0.0,0.0,0.0,0.0,0.0,0.0,0.0,0.0,0.0,0.0,0.0,0.0,0.0,0.0,0.0,0.0,0.0,0.0,0.0,0.0,0.0,0.0,0.0,0.0,0.0,0.0,0.0,0.0,0.0,0.0,0.0,0.0,0.0,0.0,0.0,0.0,0.0,0.0,0.0,0.0,0.0,0.0,0.0,0.0,0.0,0.0,0.0,0.0,0.0,0.0,0.0,0.0,0.0,0.0,0.0,0.0,0.0,0.0,0.0,0.0,0.0,0.0,0.0,0.0,0.0,0.0,0.0,0.0,0.0,0.0,0.0,0.0,0.0,0.0,0.0,0.0,0.0,0.0,0.0,0.0,0.0,0.0,0.0,0.0,0.0,0.0,0.0,0.0,0.0,0.0,0.0,0.0,0.0,0.0,0.0,0.0,0.0,0.0,0.0,0.0,0.0,0.0,0.0,0.0,0.0,0.0,0.0,0.0,0.0,0.0,0.0,0.0,0.0,0.0,0.0,0.0,0.0,0.0,0.0,0.0,0.0,0.0,0.0,0.0,0.0,0.0,0.0,0.0,0.0,0.0,0.0,0.0,0.0,0.0,0.0,0.0,0.0,0.0,0.0,0.0,0.0,0.0,0.0,0.0,0.0,0.0,0.0,0.0,0.0,0.0,0.0,0.0,0.0,0.0,0.0,0.0,0.0,0.0,0.0,0.0,0.0,0.0,0.0,0.0,0.0,0.0,0.0,0.0,0.0,0.0,0.0,0.0,0.0,0.0,0.0,0.0,0.0,0.0,0.0,0.0,0.0,0.0,0.0,0.0,0.0,0.0,0.0,0.0,0.0,0.0,0.0,0.0,0.0,0.0,0.0,0.0,0.0,0.0,0.0,0.0,0.0,0.0,0.0,0.0,0.0,0.0,0.0,0.0,0.0,0.0,0.0,0.0,0.0,0.0,0.0,0.0,0.0,0.0,0.0,0.0,0.0,0.0,0.0,0.0,0.0,0.0,0.0,0.0,0.0,0.0,0.0,0.0,0.0,0.0,0.0,0.0,0.0,0.0,0.0,0.0,0.0,0.0,0.0,0.0,0.0,0.0,0.0,0.0,0.0,0.0,0.0,0.0,0.0,0.0,0.0,0.0,0.0,0.0,0.0,0.0,0.0,0.0,0.0,0.0,0.0,0.0,0.0,0.0,0.0,0.0,0.0,0.0,0.0,0.0,0.0,0.0,0.0,0.0,0.0,0.0,0.0,0.0,0.0,0.0,0.0,0.0,0.0,0.0,0.0,0.0,0.0,0.0,0.0,0.0,0.0,0.0,0.0,0.0,0.0,0.0,0.0,0.0,0.0,0.0,0.0,0.0,0.0,0.0,0.0,0.0,0.0,0.0,0.0,0.0,0.0,0.0,0.0,0.0,0.0,0.0,0.0,0.0,0.0,0.0,0.0,0.0,0.0,0.0,0.0,0.0,0.0,0.0,0.0,0.0,0.0,0.0,0.0,0.0,0.0,0.0,0.0,0.0,0.0,0.0,0.0,0.0,0.0,0.0,0.0,0.0,0.0,0.0,0.0,0.0,0.0,0.0,0.0,0.0,0.0,0.0,0.0,0.0,0.0,0.0,0.0,0.0,0.0,0.0,0.0,0.0,0.0,0.0,0.0,0.0,0.0,0.0,0.0,0.0,0.0,0.0,0.0,0.0,0.0,0.0,0.0,0.0,0.0,0.0,0.0,0.0,0.0,0.0,0.0,0.0,0.0,0.0,0.0,0.0,0.0,0.0,0.0,0.0,0.0,0.0,0.0,0.0,0.0,0.0,0.0,0.0,0.0,0.0,0.0,0.0,0.0,0.0,0.0,0.0,0.0,0.0,0.0,0.0,0.0,0.0,0.0,0.0,0.0,0.0,0.0,0.0,0.0,0.0,0.0,0.0,0.0,0.0,0.0,0.0,0.0,0.0,0.0,0.0,0.0,0.0,0.0,0.0,0.0,0.0,0.0,0.0,0.0,0.0,0.0,0.0,0.0,0.0,0.0,0.0,0.0,0.0,0.0,0.0,0.0003003003003003003,0.0003003003003003003,0.0004004004004004004,0.0,0.0003003003003003003,0.0007007007007007007,0.0007007007007007007,0.0003003003003003003,0.0006006006006006006,0.0005005005005005005,0.0005005005005005005,0.0002002002002002002,0.0006006006006006006,0.0005005005005005005,0.0004004004004004004,0.0006006006006006006,0.0005005005005005005,0.001001001001001001,0.0022022022022022024,0.004204204204204204,0.0075075075075075074,0.01071071071071071,0.011411411411411412,0.016916916916916918,0.018618618618618618,0.02022022022022022,0.024724724724724725,0.025925925925925925,0.03143143143143143,0.03323323323323323,0.032432432432432434,0.03533533533533534,0.03673673673673674,0.04214214214214214,0.04054054054054054,0.036036036036036036,0.03413413413413413,0.03293293293293293,0.034634634634634634,0.02902902902902903,0.025325325325325325,0.026726726726726727,0.023423423423423424,0.017317317317317317,0.01701701701701702,0.015215215215215214,0.014114114114114115,0.011911911911911911,0.013213213213213212,0.011111111111111112,0.008108108108108109,0.00880880880880881,0.007807807807807808,0.008208208208208207,0.008008008008008008,0.005705705705705706,0.006306306306306306,0.004004004004004004,0.006606606606606606,0.005105105105105105,0.0045045045045045045,0.004404404404404405,0.003703703703703704,0.003003003003003003,0.002702702702702703,0.0026026026026026027,0.0024024024024024023,0.0024024024024024023,0.0013013013013013013,0.0018018018018018018,0.002302302302302302,0.001001001001001001,0.0011011011011011012,0.0012012012012012011,0.0009009009009009009,0.0005005005005005005,0.0006006006006006006,0.0004004004004004004,0.0006006006006006006,0.0006006006006006006,0.0011011011011011012,0.0002002002002002002,0.0004004004004004004,0.0001001001001001001,0.0002002002002002002,0.0003003003003003003,0.0004004004004004004,0.0006006006006006006,0.0003003003003003003,0.0001001001001001001,0.0005005005005005005,0.0001001001001001001,0.0001001001001001001,0.0001001001001001001,0.0002002002002002002,0.0003003003003003003,0.0,0.0001001001001001001,0.0002002002002002002,0.0,0.0001001001001001001,0.0001001001001001001,0.0001001001001001001,0.0,0.0,0.0001001001001001001,0.0001001001001001001,0.0001001001001001001,0.0001001001001001001,0.0,0.0,0.0,0.0,0.0001001001001001001,0.0,0.0001001001001001001,0.0,0.0,0.0,0.0002002002002002002,0.0,0.0,0.0,0.0,0.0,0.0,0.0,0.0002002002002002002,0.0,0.0001001001001001001,0.0,0.0,0.0,0.0,0.0,0.0,0.0,0.0,0.0,0.0,0.0,0.0,0.0,0.0,0.0001001001001001001,0.0,0.0,0.0,0.0,0.0,0.0,0.0,0.0,0.0,0.0,0.0,0.0,0.0,0.0,0.0,0.0,0.0,0.0,0.0,0.0,0.0,0.0001001001001001001,0.0,0.0,0.0,0.0,0.0,0.0,0.0,0.0,0.0,0.0,0.0001001001001001001,0.0,0.0,0.0,0.0,0.0,0.0,0.0,0.0001001001001001001,0.0,0.0,0.0,0.0,0.0,0.0,0.0,0.0,0.0,0.0,0.0,0.0,0.0,0.0,0.0,0.0002002002002002002,0.0,0.0,0.0,0.0,0.0,0.0,0.0,0.0,0.0,0.0,0.0,0.0,0.0,0.0,0.0,0.0,0.0,0.0,0.0,0.0,0.0,0.0,0.0,0.0,0.0001001001001001001,0.0,0.0,0.0,0.0,0.0,0.0,0.0,0.0,0.0,0.0,0.0,0.0,0.0,0.0,0.0001001001001001001,0.0,0.0,0.0,0.0,0.0001001001001001001,0.0,0.0,0.0,0.0,0.0,0.0,0.0,0.0,0.0,0.0001001001001001001,0.0,0.0,0.0,0.0,0.0,0.0002002002002002002,0.0,0.0,0.0,0.0001001001001001001,0.0,0.0,0.0001001001001001001,0.0,0.0,0.0001001001001001001,0.0001001001001001001,0.0001001001001001001,0.0001001001001001001,0.0,0.0001001001001001001,0.0,0.0,0.0002002002002002002,0.0,0.0,0.0,0.0,0.0,0.0001001001001001001,0.0,0.0,0.0,0.0001001001001001001,0.0,0.0,0.0,0.0,0.0002002002002002002,0.0,0.0,0.0001001001001001001,0.0001001001001001001,0.0001001001001001001,0.0001001001001001001,0.0,0.0,0.0,0.0,0.0,0.0,0.0,0.0,0.0,0.0,0.0,0.0,0.0,0.0001001001001001001,0.0,0.0,0.0,0.0,0.0001001001001001001,0.0,0.0,0.0,0.0,0.0,0.0,0.0,0.0,0.0,0.0,0.0,0.0,0.0,0.0,0.0,0.0,0.0,0.0,0.0,0.0,0.0,0.0,0.0,0.0,0.0,0.0,0.0001001001001001001,0.0001001001001001001,0.0,0.0001001001001001001,0.0,0.0001001001001001001,0.0001001001001001001,0.0,0.0,0.0,0.0,0.0001001001001001001,0.0001001001001001001,0.0,0.0001001001001001001,0.0,0.0001001001001001001,0.0,0.0,0.0,0.0001001001001001001,0.0001001001001001001,0.0001001001001001001,0.0002002002002002002,0.0001001001001001001,0.0001001001001001001,0.0002002002002002002,0.0,0.0001001001001001001,0.0,0.0,0.0,0.0001001001001001001,0.0001001001001001001,0.0001001001001001001,0.0001001001001001001,0.0,0.0003003003003003003,0.0002002002002002002,0.0003003003003003003,0.0003003003003003003,0.0002002002002002002,0.0003003003003003003,0.0,0.0,0.0001001001001001001,0.0002002002002002002,0.0,0.0,0.0001001001001001001,0.0001001001001001001,0.0,0.0001001001001001001,0.0001001001001001001,0.0001001001001001001,0.0,0.0002002002002002002,0.0,0.0,0.0,0.0,0.0,0.0,0.0001001001001001001,0.0,0.0,0.0002002002002002002,0.0,0.0001001001001001001,0.0001001001001001001,0.0,0.0,0.0,0.0,0.0,0.0001001001001001001,0.0,0.0,0.0002002002002002002,0.0001001001001001001,0.0,0.0,0.0001001001001001001,0.0001001001001001001,0.0,0.0002002002002002002,0.0002002002002002002,0.0001001001001001001,0.0,0.0001001001001001001,0.0,0.0,0.0001001001001001001,0.0,0.0,0.0,0.0002002002002002002,0.0,0.0002002002002002002,0.0,0.0,0.0002002002002002002,0.0,0.0,0.0,0.0001001001001001001,0.0,0.0,0.0,0.0001001001001001001,0.0,0.0,0.0001001001001001001,0.0,0.0,0.0,0.0,0.0,0.0,0.0,0.0,0.0,0.0,0.0,0.0001001001001001001,0.0,0.0001001001001001001,0.0,0.0001001001001001001,0.0,0.0,0.0,0.0001001001001001001,0.0002002002002002002,0.0,0.0,0.0001001001001001001,0.0,0.0,0.0,0.0,0.0,0.0001001001001001001,0.0,0.0,0.0001001001001001001,0.0,0.0,0.0,0.0,0.0001001001001001001,0.0,0.0,0.0,0.0001001001001001001,0.0,0.0,0.0001001001001001001,0.0,0.0,0.0,0.0,0.0,0.0,0.0,0.0,0.0,0.0,0.0,0.0,0.0,0.0,0.0,0.0,0.0,0.0,0.0,0.0,0.0,0.0,0.0,0.0,0.0,0.0,0.0,0.0,0.0,0.0,0.0,0.0,0.0,0.0,0.0,0.0,0.0,0.0,0.0,0.0,0.0,0.0,0.0,0.0,0.0,0.0,0.0,0.0,0.0,0.0,0.0,0.0,0.0,0.0,0.0,0.0,0.0,0.0,0.0,0.0001001001001001001,0.0,0.0,0.0001001001001001001,0.0,0.0001001001001001001,0.0,0.0,0.0,0.0,0.0,0.0,0.0001001001001001001,0.0,0.0,0.0,0.0,0.0,0.0,0.0,0.0,0.0,0.0,0.0,0.0,0.0,0.0,0.0,0.0,0.0,0.0,0.0,0.0,0.0,0.0,0.0,0.0,0.0,0.0,0.0,0.0,0.0,0.0,0.0,0.0,0.0,0.0,0.0,0.0,0.0,0.0,0.0,0.0,0.0,0.0,0.0,0.0,0.0,0.0,0.0,0.0,0.0,0.0,0.0,0.0,0.0,0.0,0.0,0.0,0.0,0.0,0.0,0.0001001001001001001,0.0,0.0,0.0,0.0,0.0,0.0,0.0,0.0,0.0,0.0,0.0,0.0,0.0,0.0,0.0,0.0,0.0,0.0,0.0,0.0,0.0,0.0,0.0,0.0,0.0,0.0,0.0,0.0,0.0,0.0,0.0,0.0,0.0,0.0,0.0,0.0,0.0,0.0,0.0,0.0,0.0,0.0,0.0,0.0,0.0,0.0,0.0,0.0,0.0,0.0,0.0,0.0,0.0,0.0,0.0,0.0,0.0,0.0,0.0,0.0,0.0,0.0,0.0,0.0,0.0,0.0,0.0,0.0001001001001001001,0.0,0.0,0.0,0.0,0.0,0.0,0.0,0.0,0.0,0.0,0.0,0.0,0.0,0.0,0.0,0.0,0.0,0.0,0.0,0.0,0.0,0.0,0.0,0.0001001001001001001,0.0,0.0,0.0,0.0,0.0,0.0,0.0,0.0001001001001001001,0.0,0.0,0.0,0.0,0.0,0.0,0.0,0.0,0.0,0.0,0.0,0.0,0.0,0.0,0.0,0.0,0.0,0.0,0.0,0.0,0.0,0.0,0.0,0.0,0.0,0.0,0.0001001001001001001,0.0,0.0,0.0001001001001001001,0.0,0.0001001001001001001,0.0,0.0,0.0,0.0,0.0001001001001001001,0.0,0.0,0.0,0.0,0.0,0.0,0.0,0.0,0.0,0.0,0.0,0.0,0.0,0.0,0.0,0.0,0.0,0.0,0.0,0.0,0.0,0.0,0.0,0.0,0.0,0.0,0.0,0.0,0.0,0.0,0.0001001001001001001,0.0001001001001001001,0.0,0.0,0.0,0.0,0.0,0.0,0.0,0.0,0.0,0.0,0.0,0.0,0.0,0.0,0.0,0.0001001001001001001,0.0,0.0,0.0,0.0,0.0,0.0001001001001001001,0.0,0.0,0.0,0.0,0.0,0.0,0.0,0.0,0.0,0.0001001001001001001,0.0001001001001001001,0.0,0.0,0.0001001001001001001,0.0,0.0,0.0,0.0,0.0,0.0,0.0,0.0,0.0,0.0,0.0001001001001001001,0.0001001001001001001,0.0,0.0,0.0001001001001001001,0.0002002002002002002,0.0,0.0,0.0001001001001001001,0.0,0.0,0.0001001001001001001,0.0001001001001001001,0.0,0.0,0.0,0.0,0.0,0.0,0.0,0.0,0.0,0.0,0.0001001001001001001,0.0001001001001001001,0.0001001001001001001,0.0002002002002002002,0.0,0.0,0.0,0.0,0.0)
#mids=mids[58:length(mids)]
#counts=counts[58:length(counts)]

plot(c(seq(-290,0,by=1),0),rep(2,length(c(seq(290,0,by=-1),0))), xlab="", ylab="Frequency of shift in extinction rate", xlim=c(-270,-230), ylim=c(0,0.01), type="l", col="white",lwd="1",las="1",cex.axis="1",cex.main="1",cex.lab="1",bty="n", main="D", axes=F)
rect(-323.2,-0.02,-298.9,300, col="white", border=NA)
rect(-298.9,-0.02,-272.95,300, col="whitesmoke", border=NA)
rect(-272.95,-0.02,-259.1,300, col="white", border=NA)
rect(-259.1,-0.02,-251.9,300, col="whitesmoke", border=NA)
rect(-251.9,-0.02,-247.2,300, col="white", border=NA)
rect(-247.2,-0.02,-237,300, col="whitesmoke", border=NA)
rect(-237,-0.02,-201.3,300, col="white", border=NA)
rect(-201.3,-0.02,-174.1,300, col="whitesmoke", border=NA)
rect(-174.1,-0.02,-163.5,300, col="white", border=NA)
rect(-163.5,-0.02,-145,300, col="whitesmoke", border=NA)
rect(-145,-0.02,-100.5,300, col="white", border=NA)
rect(-100.5,-0.02,-66,300, col="whitesmoke", border=NA)
rect(-66,-0.02,-56,300, col="white", border=NA)
rect(-56,-0.02,-33.9,300, col="whitesmoke", border=NA)
rect(-33.9,-0.02,-23.03,300, col="white", border=NA)
rect(-23.03,-0.02,-5.33,300, col="whitesmoke", border=NA)
rect(-5.33,-0.02,-2.58,300, col="white", border=NA)
rect(-2.58,-0.02,0,300, col="whitesmoke", border=NA)

rect(-261.28,-3,-259.51,300, col=alpha('#ffaf03',0.2), border=NA)
rect(-234.5,-3,-232,300, col=alpha('#ffaf03',0.2), border=NA)
abline(v=c(-251.902),col="red",lty="dashed",lwd="2")
axis(side=1, seq(-280, -220, by=10), col="black",col.axis="black",las=1)
axis(side=2, seq(0, 0.01, by=0.002), col="black",col.axis="black",las=2)

lines(mids,counts,type = 'h', lwd=5, col='#e34a33')
abline(h=bf2, lty=2)
abline(h=bf6, lty=2)

add_geochrono(0, -0.15)

#Net Diversification Rate (???????? diversification negative ???)
time=c(-204.59288628877724, -204.6929072549414,-204.79292822110554,-204.8929491872697,-204.99297015343384,-205.092991119598,-205.19301208576215,-205.2930330519263,-205.39305401809045,-205.49307498425463,-205.59309595041879,-205.69311691658294,-205.7931378827471,-205.89315884891124,-205.9931798150754,-206.09320078123955,-206.1932217474037,-206.29324271356785,-206.393263679732,-206.49328464589615,-206.5933056120603,-206.69332657822446,-206.7933475443886,-206.8933685105528,-206.99338947671694,-207.0934104428811,-207.19343140904525,-207.2934523752094,-207.39347334137355,-207.4934943075377,-207.59351527370185,-207.693536239866,-207.79355720603016,-207.8935781721943,-207.99359913835846,-208.0936201045226,-208.1936410706868,-208.29366203685095,-208.3936830030151,-208.49370396917925,-208.5937249353434,-208.69374590150755,-208.7937668676717,-208.89378783383586,-208.9938088,-209.09382976616416,-209.19385073232831,-209.29387169849247,-209.39389266465662,-209.49391363082077,-209.59393459698495,-209.6939555631491,-209.79397652931326,-209.8939974954774,-209.99401846164156,-210.0940394278057,-210.19406039396986,-210.29408136013402,-210.39410232629817,-210.49412329246232,-210.59414425862647,-210.69416522479062,-210.79418619095478,-210.89420715711893,-210.9942281232831,-211.09424908944726,-211.1942700556114,-211.29429102177556,-211.39431198793972,-211.49433295410387,-211.59435392026802,-211.69437488643217,-211.79439585259632,-211.89441681876048,-211.99443778492463,-212.09445875108878,-212.19447971725293,-212.2945006834171,-212.39452164958126,-212.49454261574542,-212.59456358190957,-212.69458454807372,-212.79460551423787,-212.89462648040202,-212.99464744656618,-213.09466841273033,-213.19468937889448,-213.29471034505863,-213.39473131122278,-213.49475227738694,-213.5947732435511,-213.69479420971527,-213.79481517587942,-213.89483614204357,-213.99485710820773,-214.09487807437188,-214.19489904053603,-214.29492000670018,-214.39494097286433,-214.49496193902849,-214.59498290519264,-214.6950038713568,-214.79502483752094,-214.8950458036851,-214.99506676984927,-215.09508773601343,-215.19510870217758,-215.29512966834173,-215.39515063450588,-215.49517160067003,-215.59519256683419,-215.69521353299834,-215.7952344991625,-215.89525546532664,-215.9952764314908,-216.09529739765495,-216.1953183638191,-216.29533932998325,-216.39536029614743,-216.49538126231158,-216.59540222847573,-216.6954231946399,-216.79544416080404,-216.8954651269682,-216.99548609313234,-217.0955070592965,-217.19552802546065,-217.2955489916248,-217.39556995778895,-217.4955909239531,-217.59561189011725,-217.69563285628143,-217.7956538224456,-217.89567478860974,-217.9956957547739,-218.09571672093804,-218.1957376871022,-218.29575865326635,-218.3957796194305,-218.49580058559465,-218.5958215517588,-218.69584251792296,-218.7958634840871,-218.89588445025126,-218.9959054164154,-219.0959263825796,-219.19594734874374,-219.2959683149079,-219.39598928107205,-219.4960102472362,-219.59603121340035,-219.6960521795645,-219.79607314572866,-219.8960941118928,-219.99611507805696,-220.0961360442211,-220.19615701038526,-220.29617797654942,-220.3961989427136,-220.49621990887775,-220.5962408750419,-220.69626184120605,-220.7962828073702,-220.89630377353436,-220.9963247396985,-221.09634570586266,-221.1963666720268,-221.29638763819096,-221.39640860435512,-221.49642957051927,-221.59645053668342,-221.69647150284757,-221.79649246901175,-221.8965134351759,-221.99653440134006,-222.0965553675042,-222.19657633366836,-222.2965972998325,-222.39661826599666,-222.49663923216082,-222.59666019832497,-222.69668116448912,-222.79670213065327,-222.89672309681742,-222.99674406298158,-223.09676502914573,-223.1967859953099,-223.29680696147406,-223.3968279276382,-223.49684889380237,-223.59686985996652,-223.69689082613067,-223.79691179229482,-223.89693275845897,-223.99695372462313,-224.09697469078728,-224.19699565695143,-224.29701662311558,-224.39703758927973,-224.4970585554439,-224.59707952160807,-224.69710048777222,-224.79712145393637,-224.89714242010052,-224.99716338626467,-225.09718435242883,-225.19720531859298,-225.29722628475713,-225.39724725092128,-225.49726821708543,-225.5972891832496,-225.69731014941374,-225.7973311155779,-225.89735208174207,-225.99737304790622,-226.09739401407037,-226.19741498023453,-226.29743594639868,-226.39745691256283,-226.49747787872698,-226.59749884489113,-226.6975198110553,-226.79754077721944,-226.8975617433836,-226.99758270954774,-227.0976036757119,-227.19762464187608,-227.29764560804023,-227.39766657420438,-227.49768754036853,-227.59770850653268,-227.69772947269684,-227.797750438861,-227.89777140502514,-227.9977923711893,-228.09781333735344,-228.1978343035176,-228.29785526968175,-228.3978762358459,-228.49789720201005,-228.59791816817423,-228.69793913433838,-228.79796010050254,-228.8979810666667,-228.99800203283084,-229.098022998995,-229.19804396515914,-229.2980649313233,-229.39808589748745,-229.4981068636516,-229.59812782981575,-229.6981487959799,-229.79816976214406,-229.89819072830824,-229.9982116944724,-230.09823266063654,-230.1982536268007,-230.29827459296484,-230.398295559129,-230.49831652529315,-230.5983374914573,-230.69835845762145,-230.7983794237856,-230.89840038994976,-230.9984213561139,-231.09844232227806,-231.1984632884422,-231.2984842546064,-231.39850522077055,-231.4985261869347,-231.59854715309885,-231.698568119263,-231.79858908542715,-231.8986100515913,-231.99863101775546,-232.0986519839196,-232.19867295008376,-232.2986939162479,-232.39871488241207,-232.49873584857622,-232.59875681474037,-232.69877778090455,-232.7987987470687,-232.89881971323285,-232.998840679397,-233.09886164556116,-233.1988826117253,-233.29890357788946,-233.3989245440536,-233.49894551021777,-233.59896647638192,-233.69898744254607,-233.79900840871022,-233.89902937487437,-233.99905034103855,-234.0990713072027,-234.19909227336686,-234.299113239531,-234.39913420569516,-234.49915517185931,-234.59917613802347,-234.69919710418762,-234.79921807035177,-234.89923903651592,-234.99926000268007,-235.09928096884423,-235.19930193500838,-235.29932290117253,-235.3993438673367,-235.49936483350086,-235.59938579966501,-235.69940676582917,-235.79942773199332,-235.89944869815747,-235.99946966432162,-236.09949063048578,-236.19951159664993,-236.29953256281408,-236.39955352897823,-236.49957449514238,-236.59959546130654,-236.69961642747072,-236.79963739363487,-236.89965835979902,-236.99967932596317,-237.09970029212732,-237.19972125829148,-237.29974222445563,-237.39976319061978,-237.49978415678393,-237.59980512294808,-237.69982608911224,-237.7998470552764,-237.89986802144054,-237.9998889876047,-238.09990995376887,-238.19993091993302,-238.29995188609718,-238.39997285226133,-238.49999381842548,-238.60001478458963,-238.70003575075378,-238.80005671691794,-238.9000776830821,-239.00009864924624,-239.1001196154104,-239.20014058157454,-239.3001615477387,-239.40018251390288,-239.50020348006703,-239.60022444623118,-239.70024541239533,-239.80026637855948,-239.90028734472364,-240.0003083108878,-240.10032927705194,-240.2003502432161,-240.30037120938024,-240.4003921755444,-240.50041314170855,-240.6004341078727,-240.70045507403685,-240.80047604020103,-240.90049700636519,-241.00051797252934,-241.1005389386935,-241.20055990485764,-241.3005808710218,-241.40060183718595,-241.5006228033501,-241.60064376951425,-241.7006647356784,-241.80068570184255,-241.9007066680067,-242.00072763417086,-242.10074860033504,-242.2007695664992,-242.30079053266334,-242.4008114988275,-242.50083246499165,-242.6008534311558,-242.70087439731995,-242.8008953634841,-242.90091632964825,-243.0009372958124,-243.10095826197656,-243.2009792281407,-243.30100019430486,-243.401021160469,-243.5010421266332,-243.60106309279735,-243.7010840589615,-243.80110502512565,-243.9011259912898,-244.00114695745395,-244.1011679236181,-244.20118888978226,-244.3012098559464,-244.40123082211056,-244.50125178827471,-244.60127275443887,-244.70129372060302,-244.80131468676717,-244.90133565293135,-245.0013566190955,-245.10137758525966,-245.2013985514238,-245.30141951758796,-245.4014404837521,-245.50146144991626,-245.60148241608042,-245.70150338224457,-245.80152434840872,-245.90154531457287,-246.00156628073702,-246.10158724690118,-246.20160821306536,-246.3016291792295,-246.40165014539366,-246.5016711115578,-246.60169207772196,-246.70171304388612,-246.80173401005027,-246.90175497621442,-247.00177594237857,-247.10179690854272,-247.20181787470688,-247.30183884087103,-247.40185980703518,-247.50188077319933,-247.6019017393635,-247.70192270552766,-247.80194367169182,-247.90196463785597,-248.00198560402012,-248.10200657018427,-248.20202753634842,-248.30204850251258,-248.40206946867673,-248.50209043484088,-248.60211140100503,-248.70213236716918,-248.80215333333334,-248.90217429949752,-249.00219526566167,-249.10221623182582,-249.20223719798997,-249.30225816415413,-249.40227913031828,-249.50230009648243,-249.60232106264658,-249.70234202881073,-249.80236299497489,-249.90238396113904,-250.0024049273032,-250.10242589346734,-250.2024468596315,-250.30246782579567,-250.40248879195983,-250.50250975812398,-250.60253072428813,-250.70255169045228,-250.80257265661643,-250.90259362278059,-251.00261458894474,-251.1026355551089,-251.20265652127304,-251.3026774874372,-251.40269845360135,-251.5027194197655,-251.60274038592968,-251.70276135209383,-251.80278231825798,-251.90280328442213,-252.0028242505863,-252.10284521675044,-252.2028661829146,-252.30288714907874,-252.4029081152429,-252.50292908140705,-252.6029500475712,-252.70297101373535,-252.8029919798995,-252.90301294606365,-253.00303391222783,-253.103054878392,-253.20307584455614,-253.3030968107203,-253.40311777688444,-253.5031387430486,-253.60315970921275,-253.7031806753769,-253.80320164154105,-253.9032226077052,-254.00324357386936,-254.1032645400335,-254.20328550619766,-254.3033064723618,-254.403327438526,-254.50334840469014,-254.6033693708543,-254.70339033701845,-254.8034113031826,-254.90343226934675,-255.0034532355109,-255.10347420167506,-255.2034951678392,-255.30351613400336,-255.4035371001675,-255.50355806633166,-255.60357903249582,-255.70359999866,-255.80362096482415,-255.9036419309883,-256.0036628971524,-256.1036838633166,-256.2037048294807,-256.3037257956449,-256.4037467618091,-256.50376772797324,-256.6037886941374,-256.70380966030154,-256.8038306264657,-256.90385159262985,-257.003872558794,-257.10389352495815,-257.2039144911223,-257.30393545728646,-257.4039564234506,-257.50397738961476,-257.6039983557789,-257.70401932194306,-257.8040402881072,-257.90406125427137,-258.0040822204355,-258.1041031865997,-258.2041241527638,-258.304145118928,-258.40416608509213,-258.5041870512563,-258.60420801742043,-258.7042289835846,-258.80424994974874,-258.9042709159129,-259.00429188207704,-259.10431284824125,-259.2043338144054,-259.30435478056955,-259.4043757467337,-259.50439671289786,-259.604417679062,-259.70443864522616,-259.8044596113903,-259.90448057755447,-260.0045015437186,-260.10452250988277,-260.2045434760469,-260.3045644422111,-260.4045854083752,-260.5046063745394,-260.60462734070353,-260.7046483068677,-260.80466927303183,-260.904690239196,-261.00471120536014,-261.1047321715243,-261.20475313768844,-261.3047741038526,-261.40479507001675,-261.5048160361809,-261.60483700234505,-261.7048579685092,-261.8048789346734,-261.90489990083756,-262.0049208670017,-262.10494183316587,-262.20496279933,-262.30498376549417,-262.4050047316583,-262.5050256978225,-262.6050466639866,-262.7050676301508,-262.80508859631493,-262.9051095624791,-263.00513052864324,-263.1051514948074,-263.20517246097154,-263.3051934271357,-263.40521439329984,-263.505235359464,-263.60525632562815,-263.7052772917923,-263.80529825795645,-263.9053192241206,-264.00534019028476,-264.1053611564489,-264.20538212261306,-264.3054030887772,-264.40542405494136,-264.5054450211056,-264.6054659872697,-264.7054869534339,-264.805507919598,-264.9055288857622,-265.00554985192633,-265.1055708180905,-265.20559178425464,-265.3056127504188,-265.40563371658294,-265.5056546827471,-265.60567564891124,-265.7056966150754,-265.80571758123955,-265.9057385474037,-266.00575951356785,-266.105780479732,-266.20580144589616,-266.3058224120603,-266.40584337822446,-266.5058643443886,-266.60588531055276,-266.7059062767169,-266.80592724288107,-266.9059482090452,-267.0059691752094,-267.1059901413735,-267.20601110753773,-267.3060320737019,-267.40605303986604,-267.5060740060302,-267.60609497219434,-267.7061159383585,-267.80613690452265,-267.9061578706868,-268.00617883685095,-268.1061998030151,-268.20622076917925,-268.3062417353434,-268.40626270150756,-268.5062836676717,-268.60630463383586,-268.7063256,-268.80634656616417,-268.9063675323283,-269.00638849849247,-269.1064094646566,-269.2064304308208,-269.3064513969849,-269.4064723631491,-269.50649332931323,-269.6065142954774,-269.70653526164153,-269.8065562278057,-269.90657719396984,-270.00659816013405,-270.1066191262982,-270.20664009246235,-270.3066610586265,-270.40668202479065,-270.5067029909548,-270.60672395711896,-270.7067449232831,-270.80676588944726,-270.9067868556114,-271.00680782177557,-271.1068287879397,-271.20684975410387,-271.306870720268,-271.4068916864322,-271.5069126525963,-271.6069336187605,-271.70695458492463,-271.8069755510888,-271.90699651725294,-272.0070174834171,-272.10703844958124,-272.2070594157454,-272.30708038190954,-272.4071013480737,-272.50712231423785,-272.607143280402,-272.7071642465662,-272.80718521273036,-272.9072061788945,-273.00722714505866,-273.1072481112228,-273.20726907738697,-273.3072900435511,-273.4073110097153,-273.5073319758794,-273.6073529420436,-273.7073739082077,-273.8073948743719,-273.90741584053603,-274.0074368067002,-274.10745777286434,-274.2074787390285,-274.30749970519264,-274.4075206713568,-274.50754163752094,-274.6075626036851,-274.70758356984925,-274.8076045360134,-274.90762550217755,-275.0076464683417,-275.10766743450586,-275.20768840067,-275.30770936683416,-275.40773033299837,-275.5077512991625,-275.6077722653267,-275.7077932314908,-275.807814197655,-275.90783516381913,-276.0078561299833,-276.10787709614743,-276.2078980623116,-276.30791902847574,-276.4079399946399,-276.50796096080404,-276.6079819269682,-276.70800289313235,-276.8080238592965,-276.90804482546065,-277.0080657916248,-277.10808675778895,-277.2081077239531,-277.30812869011726,-277.4081496562814,-277.50817062244556,-277.6081915886097,-277.70821255477387,-277.808233520938,-277.90825448710217,-278.0082754532663,-278.10829641943053,-278.2083173855947,-278.30833835175883,-278.408359317923,-278.50838028408714,-278.6084012502513,-278.70842221641544,-278.8084431825796,-278.90846414874375,-279.0084851149079,-279.10850608107205,-279.2085270472362,-279.30854801340035,-279.4085689795645,-279.50858994572866,-279.6086109118928,-279.70863187805696,-279.8086528442211,-279.90867381038527,-280.0086947765494,-280.10871574271357,-280.2087367088777,-280.3087576750419,-280.408778641206,-280.5087996073702,-280.60882057353433,-280.7088415396985,-280.8088625058627,-280.90888347202684,-281.008904438191,-281.10892540435515,-281.2089463705193,-281.30896733668345,-281.4089883028476,-281.50900926901176,-281.6090302351759,-281.70905120134006,-281.8090721675042,-281.90909313366836,-282.0091140998325,-282.10913506599667,-282.2091560321608,-282.309176998325,-282.4091979644891,-282.5092189306533,-282.6092398968174,-282.7092608629816,-282.80928182914573,-282.9093027953099,-283.00932376147404,-283.1093447276382,-283.20936569380234,-283.3093866599665,-283.40940762613064,-283.50942859229485,-283.609449558459,-283.70947052462316,-283.8094914907873,-283.90951245695146,-284.0095334231156,-284.10955438927977,-284.2095753554439,-284.30959632160807,-284.4096172877722,-284.5096382539364,-284.6096592201005,-284.7096801862647,-284.80970115242883,-284.909722118593,-285.00974308475713,-285.1097640509213,-285.20978501708544,-285.3098059832496,-285.40982694941374,-285.5098479155779,-285.60986888174205,-285.7098898479062,-285.80991081407035,-285.9099317802345,-286.00995274639865,-286.1099737125628,-286.209994678727,-286.31001564489117,-286.4100366110553,-286.51005757721947,-286.6100785433836,-286.7100995095478,-286.8101204757119,-286.9101414418761,-287.01016240804023,-287.1101833742044,-287.21020434036853,-287.3102253065327,-287.41024627269684,-287.510267238861,-287.61028820502514,-287.7103091711893,-287.81033013735345,-287.9103511035176,-288.01037206968175,-288.1103930358459,-288.21041400201005,-288.3104349681742,-288.41045593433836,-288.5104769005025,-288.61049786666666,-288.7105188328308,-288.81053979899497,-288.9105607651592,-289.0105817313233,-289.1106026974875,-289.21062366365163,-289.3106446298158,-289.41066559597994,-289.5106865621441,-289.61070752830824,-289.7107284944724,-289.81074946063654,-289.9107704268007,-290.01079139296485,-290.110812359129,-290.21083332529315,-290.3108542914573,-290.41087525762146,-290.5108962237856,-290.61091718994976,-290.7109381561139,-290.81095912227806,-290.9109800884422,-291.01100105460637,-291.1110220207705,-291.2110429869347,-291.3110639530988,-291.411084919263,-291.5111058854271,-291.6111268515913,-291.7111478177555,-291.81116878391964,-291.9111897500838,-292.01121071624794,-292.1112316824121,-292.21125264857625,-292.3112736147404,-292.41129458090455,-292.5113155470687,-292.61133651323286,-292.711357479397,-292.81137844556116,-292.9113994117253,-293.01142037788946,-293.1114413440536,-293.21146231021777,-293.3114832763819,-293.4115042425461,-293.5115252087102)
net_rate=c(-0.07925002115790991, -0.07925002115790991,-0.07925002115790991,-0.07925002115790991,-0.07925002115790991,-0.07925002115790991,-0.07925002115790991,-0.07925002115790991,-0.07925002115790991,-0.07925002115790991,-0.07925002115790991,-0.07925002115790991,-0.07925002115790991,-0.07925002115790991,-0.07925002115790991,-0.07925002115790991,-0.07925002115790991,-0.07925002115790991,-0.07925002115790991,-0.07925002115790991,-0.07925002115790991,-0.07928226081230011,-0.0793424556904484,-0.07938706950216835,-0.0793945422847304,-0.07941468225693316,-0.07945569624104683,-0.07959321962284098,-0.07963653970216848,-0.07968170385775505,-0.07981463033128211,-0.0798558194435384,-0.07983655179828876,-0.07990499756280732,-0.07996259496704805,-0.0799126096651272,-0.0798588344550703,-0.07981110882664597,-0.07969507150654367,-0.07948053353256901,-0.0789692403896683,-0.07800968519970256,-0.0767822201945641,-0.07531586442342034,-0.07332027941788716,-0.0712765120716429,-0.06904181065705658,-0.06616705512115881,-0.06327723509768245,-0.06010340477933533,-0.05652889856070896,-0.05300626337100392,-0.04966480242457995,-0.045814617524986175,-0.04160356483226387,-0.0376571751649741,-0.034190956466271384,-0.03086748461989846,-0.027940221360210956,-0.024904714554461704,-0.02248340149824191,-0.020313682628672287,-0.018175510668875648,-0.01651029929182116,-0.015055392494544887,-0.01373145171705498,-0.012650877893001318,-0.01160468793827474,-0.010750256114274557,-0.009834699532094702,-0.009160522708326157,-0.008570933504103609,-0.00799010056671033,-0.0074250702773862535,-0.006824142028969041,-0.006405881716025894,-0.006031984347089464,-0.005758655634040553,-0.00537223536856095,-0.005008258037200656,-0.004751951002648284,-0.004496642306910094,-0.004278208405260003,-0.004121864505299482,-0.003960171719087731,-0.0038047866180360634,-0.0036654643244672606,-0.0035671676652934553,-0.0034876269984403865,-0.0034010220097403293,-0.003293187017760794,-0.003242995108130499,-0.003180728903852507,-0.0031231146979529014,-0.0030775566469164956,-0.003057849060302852,-0.003029473650880556,-0.00301066809406926,-0.0029837475641686212,-0.0029424676752693468,-0.0029011050578663347,-0.002887669170281703,-0.0028741692331478892,-0.0028655604319840515,-0.0028589391615035367,-0.0028538988063521414,-0.002827935513065546,-0.002811480839174743,-0.0027900945097071228,-0.002783270771843477,-0.0027788199165188197,-0.002772358566113303,-0.0027686485484410234,-0.0027637536545951644,-0.002758877448555565,-0.002749338751447676,-0.0027465758884772065,-0.002738002752710044,-0.002738958787600287,-0.002735509471224141,-0.0027323714126109852,-0.0027323714126109852,-0.002732787206266469,-0.002732787206266469,-0.0027302593775407258,-0.0027302593775407258,-0.0027276552290879013,-0.0027276552290879013,-0.0027259508807886026,-0.0027259508807886026,-0.0027259508807886026,-0.0027259508807886026,-0.0027205541214596896,-0.0027205541214596896,-0.002718934890139343,-0.002718934890139343,-0.002718934890139343,-0.002718934890139343,-0.0027161381596820227,-0.00271377150853805,-0.0027113454191130095,-0.0027113454191130095,-0.0027113454191130095,-0.0027113454191130095,-0.0027113454191130095,-0.0027113454191130095,-0.0027074283553531905,-0.0027074283553531905,-0.0027094311754215167,-0.0027094311754215167,-0.0027094311754215167,-0.0027094311754215167,-0.0027094311754215167,-0.0027094311754215167,-0.0027094311754215167,-0.0027094311754215167,-0.0027094311754215167,-0.0027094311754215167,-0.0027094311754215167,-0.0027094311754215167,-0.0027094311754215167,-0.0027063386321227734,-0.002703668640897863,-0.002704369185575423,-0.002704369185575423,-0.002704369185575423,-0.002704369185575423,-0.00269967516799076,-0.00269967516799076,-0.00269967516799076,-0.0026968108256067973,-0.0026968108256067973,-0.0026968108256067973,-0.002694475993960416,-0.0026817408304773784,-0.002676799775382663,-0.002676799775382663,-0.002674713354975093,-0.002674713354975093,-0.0026690044834671487,-0.00266477265078811,-0.00266477265078811,-0.00266477265078811,-0.002661501278765395,-0.0026593216475116607,-0.0026593216475116607,-0.0026593216475116607,-0.0026560561446030495,-0.0026535624438069833,-0.0026535624438069833,-0.0026484483883737037,-0.002640066635840462,-0.0026367932444177618,-0.0026340738032219245,-0.002631421279981076,-0.0026293124304189574,-0.0026293124304189574,-0.0026225523140113462,-0.002612902305188041,-0.002611257089832589,-0.0026069848870046296,-0.0026040930394806002,-0.0026040930394806002,-0.0025959274565697803,-0.002590745558637652,-0.002582168564003338,-0.00256925340949039,-0.0025609573845483172,-0.002554207671829974,-0.0025504748202687987,-0.002542254626060878,-0.0025320237372089683,-0.00252755660896884,-0.0025248016978499785,-0.002515902991709655,-0.0025047520597046694,-0.0024974976924039523,-0.0024870791355525723,-0.00248441659163041,-0.0024866523464554084,-0.0024802140617133962,-0.002475767538628237,-0.002475767538628237,-0.002475767538628237,-0.0024665910350985475,-0.0024629230095539493,-0.0024620726351883885,-0.0024620726351883885,-0.0024620726351883885,-0.0024620726351883885,-0.002455992366901618,-0.002455992366901618,-0.0024536696443612886,-0.0024536696443612886,-0.0024536696443612886,-0.002450322815393164,-0.002450322815393164,-0.002450322815393164,-0.002450322815393164,-0.002450322815393164,-0.002450322815393164,-0.002450322815393164,-0.002450322815393164,-0.002450322815393164,-0.00244814868687032,-0.002444848122369106,-0.0024444427627911044,-0.0024444427627911044,-0.0024457140900098905,-0.002438490017547884,-0.002435346453884169,-0.002435346453884169,-0.002435346453884169,-0.002435346453884169,-0.002435346453884169,-0.002435346453884169,-0.0024317140807969496,-0.0024317140807969496,-0.0024329969108493037,-0.0024329969108493037,-0.0024277990218248896,-0.0024263987753025905,-0.0024191660838529445,-0.0024176453213599143,-0.0024150810287654643,-0.0024150810287654643,-0.0024150810287654643,-0.0024150810287654643,-0.002411189775963632,-0.0024035200352339123,-0.002401486651708584,-0.0024025763971497285,-0.002395764101877779,-0.002393463341043134,-0.002393463341043134,-0.002384885657524175,-0.002384885657524175,-0.002384885657524175,-0.002378733303544096,-0.0023815123513307597,-0.0023815123513307597,-0.002375304122324186,-0.002372399502812415,-0.0023703908122913913,-0.0023703908122913913,-0.002366168605607548,-0.0023646447638212566,-0.002348837115439766,-0.0023451882135255343,-0.00233572313391654,-0.0023252207184567483,-0.002314759104773483,-0.0023141646635675157,-0.002310234068574754,-0.0023015774253859894,-0.002297182466354723,-0.002282954661064357,-0.0022641905826040125,-0.002259617328432356,-0.0022466350586608313,-0.0022333931088846376,-0.002201724614657847,-0.002194064803704478,-0.0021766475467013733,-0.0021555690553231215,-0.002098112989727891,-0.002044005967146571,-0.001986964671387237,-0.0019611752127833533,-0.0019188227963228383,-0.0018675459387819484,-0.0018119841259831534,-0.0017703482971539446,-0.0017056925077013234,-0.0016135346859060715,-0.001511838484712438,-0.0013926331052191005,-0.0012737709987217136,-0.0010947199558640752,-0.0009147336490452665,-0.0006921859999773902,-0.0004972203387227589,-0.00018596055361928417,9.522410228502288e-05,0.0004728870028549959,0.0009064276759369909,0.0013710591376000416,0.0018702652561585697,0.0024190570261729055,0.0029941314942728264,0.003606290476675407,0.00429445546592286,0.005007762529156993,0.005763901684178802,0.006681183778926912,0.00771641520667168,0.008668620716158091,0.009586163622338089,0.010622123094249824,0.01169802705385598,0.012820063176198559,0.013980312027624786,0.015121831708398549,0.016077518745493454,0.017182179108278035,0.018248961303088628,0.019266432763625354,0.020256697389210276,0.02130248589673456,0.022206535594172343,0.023046731712338203,0.023866748193892433,0.024762358356280045,0.025548474387592217,0.026268676742365427,0.027034163437142864,0.027858619795792995,0.028546068150607385,0.029304985940258526,0.029999190521693305,0.030706274097311064,0.0313638254885027,0.03206554079770435,0.03271839856219896,0.03337404642185412,0.03388937875535795,0.034482773506282156,0.035043959176347714,0.03546638199652644,0.035979906830857646,0.03646815605253449,0.03689930766423513,0.03729274603558294,0.0376054963908459,0.037998316388521476,0.0382036552870301,0.03838480900544443,0.03850863842352355,0.03862243596831882,0.0386925971834851,0.03876184358633893,0.038820170289967294,0.03888326450129159,0.03894786303400362,0.03896182797070663,0.03898991078249602,0.039020518792422305,0.03903428471597748,0.03905196236847723,0.03909393784539677,0.0391130615666422,0.03912918111394908,0.03916509752800989,0.03919379752455833,0.039207257397210774,0.039220951040322666,0.03923369589119729,0.03925628611770444,0.0392792342515392,0.03929398459368671,0.039312764654791985,0.03934365436570162,0.03936541647143785,0.039368000304406015,0.03938009262232603,0.039405775731978336,0.03942952085638745,0.039428626478638144,0.03943420120583459,0.03943420120583459,0.03944656700268945,0.03944397712491622,0.039441541352584604,0.03944650393708165,0.03945189309037903,0.03945577018616566,0.03945888644850269,0.03946632265292391,0.03947099336832083,0.039476056273554536,0.039484108103357236,0.039487408431157674,0.0394980191652594,0.0395041658029772,0.03951039646287586,0.039513936614298396,0.03952348945036531,0.03952348945036531,0.03951948927454366,0.03951798734162075,0.039517034546244036,0.039517034546244036,0.03952064428505945,0.039525845334890744,0.039525845334890744,0.039525845334890744,0.03952634508397348,0.03952634508397348,0.03953100352401922,0.039528184663831824,0.039528184663831824,0.03952040321088375,0.03952040321088375,0.03951833445572925,0.03951741722718254,0.03951741722718254,0.03950870378194733,0.03948579207170412,0.03947236171854085,0.03947236171854085,0.03947043652239751,0.03947043652239751,0.03947582517862041,0.03947463004018605,0.03947463004018605,0.03947730437707256,0.03947730437707256,0.039462315893196195,0.03946251060369978,0.039435258774800135,0.039435258774800135,0.03944162293375671,0.039406381589953646,0.039406381589953646,0.039406381589953646,0.03938309036645753,0.03938309036645753,0.03938309036645753,0.03938309036645753,0.03938309036645753,0.03940162727681641,0.03940162727681641,0.03940162727681641,0.03939964880916204,0.03939964880916204,0.03939964880916204,0.03939964880916204,0.03939964880916204,0.03939964880916204,0.03939964880916204,0.03939964880916204,0.039394196741025206,0.039394196741025206,0.03938425343145541,0.03938425343145541,0.03941628744252525,0.039416359141867426,0.039416359141867426,0.03943825538000518,0.03943825538000518,0.03943825538000518,0.03943825538000518,0.03943825538000518,0.039452880026469926,0.039478750847259506,0.039478750847259506,0.039491121337037374,0.039491121337037374,0.039491121337037374,0.03948771789571888,0.03948771789571888,0.03948771789571888,0.03948898611341383,0.03948898611341383,0.03948898611341383,0.03949021892709664,0.03949021892709664,0.03949021892709664,0.03949021892709664,0.03949021892709664,0.039489825149505525,0.039489825149505525,0.03948966246524721,0.03948966246524721,0.039500485239434814,0.039500485239434814,0.039507777832303366,0.039507777832303366,0.039507777832303366,0.039507777832303366,0.039507777832303366,0.039507777832303366,0.03950480491232528,0.039507591693008215,0.039507591693008215,0.039507591693008215,0.039507591693008215,0.039507591693008215,0.039507591693008215,0.039507591693008215,0.039507591693008215,0.039507591693008215,0.039507591693008215,0.039507591693008215,0.039507591693008215,0.039507591693008215,0.039507591693008215,0.039507591693008215,0.039507591693008215,0.039507591693008215,0.039507591693008215,0.039507591693008215,0.039507591693008215,0.039507591693008215,0.039507591693008215,0.039505607026543585,0.039505607026543585,0.039505607026543585,0.039505607026543585,0.039505607026543585,0.039505607026543585,0.03950353799866885,0.03950353799866885,0.03950353799866885,0.03950353799866885,0.0395021304427851,0.0395021304427851,0.0395021304427851,0.0395021304427851,0.0395021304427851,0.0395021304427851,0.0395021304427851,0.0395021304427851,0.0395021304427851,0.0395021304427851,0.0395021304427851,0.0395021304427851,0.0395021304427851,0.0395021304427851,0.0395021304427851,0.0395021304427851,0.0395021304427851,0.0395021304427851,0.0395021304427851,0.0395021304427851,0.0395021304427851,0.039501845412385266,0.039501845412385266,0.039500273164670675,0.039500273164670675,0.03950082847158774,0.03950082847158774,0.03950082847158774,0.03950082847158774,0.03950082847158774,0.03950082847158774,0.039501123572608654,0.039501123572608654,0.03950118862943712,0.03950118862943712,0.03950118862943712,0.03950118862943712,0.03950118862943712,0.03950118862943712,0.03950118862943712,0.03950118862943712,0.03950118862943712,0.03950118862943712,0.03950118862943712,0.03950118862943712,0.03950189759923664,0.03950189759923664,0.03950189759923664,0.03950189759923664,0.03950189759923664,0.03950189759923664,0.03950189759923664,0.03950189759923664,0.03950189759923664,0.03950189759923664,0.03950189759923664,0.03950189759923664,0.03950189759923664,0.03950189759923664,0.03950189759923664,0.03950189759923664,0.03950189759923664,0.03950189759923664,0.03950189759923664,0.03950189759923664,0.03950165309733931,0.03950165309733931,0.03950165309733931,0.03950152359021191,0.03950152359021191,0.03950152359021191,0.03950152359021191,0.03950152359021191,0.03950152359021191,0.03950152359021191,0.03950152359021191,0.03950152359021191,0.03950152359021191,0.03950152359021191,0.03950152359021191,0.03950152359021191,0.03950152359021191,0.03950152359021191,0.03950152359021191,0.03950152359021191,0.03950152359021191,0.03950152359021191,0.03950152359021191,0.03950152359021191,0.03950152359021191,0.03950152359021191,0.03950152359021191,0.03950084795963826,0.03950084795963826,0.03950084795963826,0.03950084795963826,0.03950084795963826,0.03950084795963826,0.03950084795963826,0.03950084795963826,0.03950084795963826,0.03950084795963826,0.03950084795963826,0.03950084795963826,0.03950084795963826,0.03950084795963826,0.03950084795963826,0.03950084795963826,0.03950084795963826,0.03950084795963826,0.03950084795963826,0.03950084795963826,0.03950084795963826,0.03950084795963826,0.03950084795963826,0.03950084795963826,0.039500860807234535,0.039500860807234535,0.039500478430470026,0.039500478430470026,0.039500478430470026,0.039500478430470026,0.039500478430470026,0.039500478430470026,0.039500478430470026,0.039500478430470026,0.039500478430470026,0.039500478430470026,0.039500478430470026,0.039497580859402755,0.039497580859402755,0.039497580859402755,0.03950563808411895,0.03950563808411895,0.03950563808411895,0.03950563808411895,0.03950563808411895,0.03950563808411895,0.03950774843629493,0.03950774843629493,0.03950774843629493,0.03950774843629493,0.03950774843629493,0.03950774843629493,0.03950774843629493,0.03950774843629493,0.03950774843629493,0.03950774843629493,0.03950774843629493,0.03950774843629493,0.03950774843629493,0.03950774843629493,0.03950774843629493,0.03950774843629493,0.03950774843629493,0.03950774843629493,0.03950774843629493,0.03950774843629493,0.03950774843629493,0.039503945980259934,0.03950473534806056,0.03950473534806056,0.03950473534806056,0.03950473534806056,0.03950473534806056,0.03950473534806056,0.03950473534806056,0.03950473534806056,0.03950473534806056,0.03950473534806056,0.03950473534806056,0.03950473534806056,0.03950473534806056,0.03950473534806056,0.03950473534806056,0.03950473534806056,0.03950473534806056,0.03950473534806056,0.039503652329373945,0.039504538541394116,0.039504538541394116,0.039504538541394116,0.039504538541394116,0.03950532838812025,0.03950532838812025,0.03950532838812025,0.039503903149043486,0.039503903149043486,0.039503903149043486,0.039503903149043486,0.039501898376076414,0.039501898376076414,0.03950498327244349,0.03950498327244349,0.03950498327244349,0.03950498327244349,0.03950867239129077,0.03950867239129077,0.03950867239129077,0.03950867239129077,0.03950867239129077,0.03950867239129077,0.03950867239129077,0.03950867239129077,0.03950867239129077,0.03950867239129077,0.03950867239129077,0.03950934526548205,0.03950934526548205,0.03950934526548205,0.03950934526548205,0.03950934526548205,0.03950934526548205,0.03951244996170286,0.03951244996170286,0.03951244996170286,0.03951244996170286,0.03951608463157715,0.03951608463157715,0.03951595232010354,0.03951595232010354,0.03951932838153699,0.03951594397076113,0.03951594397076113,0.03951699618602447,0.03951699618602447,0.039515915489736736,0.039515915489736736,0.039515915489736736,0.039515915489736736,0.039515915489736736,0.039515915489736736,0.039515915489736736,0.039518265892147915,0.039518265892147915,0.039518265892147915,0.03952132229385076,0.03952132229385076,0.03953085920751725,0.03953680087846765,0.03953680087846765,0.03953680087846765,0.03953680087846765,0.03954358089497974,0.03954358089497974,0.03954358089497974,0.03954358089497974,0.03954358089497974,0.03954358089497974,0.03954568055087684,0.039554495044639565,0.039554495044639565,0.039554495044639565,0.039554495044639565,0.039554495044639565,0.039554495044639565,0.039559286515800304,0.03955797577677764,0.03955357322380323,0.03955357322380323,0.03955357322380323,0.03955357322380323,0.03957213298650872,0.03957965720703994,0.03957965720703994,0.03960039358139796,0.03960039358139796,0.03963971828824232,0.039660937052243404,0.039660937052243404,0.03966342257996565,0.03966774790073546,0.03966774790073546,0.03966774790073546,0.039664283953244436,0.039664283953244436,0.039664283953244436,0.0396761647265558,0.0396761647265558,0.03967618238251267,0.03970740533856519,0.03971390670972262,0.03971390670972262,0.039731556768078186,0.039731556768078186,0.03974375779130052,0.03975648789478238,0.039794976530432506,0.039794976530432506,0.039787109571701965,0.03983190109418191,0.039873039655078456,0.03988151440838393,0.03990615619217158,0.039939150238444174,0.0399827660025839,0.0399827660025839,0.0399827660025839,0.0399827660025839,0.04000283166342981,0.04002568388322034,0.04002568388322034,0.040033458305979805,0.04003750361199461,0.040034313426646456,0.040015593877647915,0.04003415944000688,0.04003521545588683,0.04006446967693488,0.04008872795365887,0.04008872795365887,0.04008872795365887,0.040086995626384424,0.040086995626384424,0.040086995626384424,0.040106455554458964,0.040102004584617226,0.040147077475407966,0.040147077475407966,0.040143908883721414,0.04014849071923267,0.04014849071923267,0.04014849071923267,0.040192796720268244,0.04021191636486557,0.04021191636486557,0.04021207379171671,0.04026690536764926,0.04030666501713934,0.040299739773822264,0.04034519284770371,0.04034519284770371,0.04034519284770371,0.04034519284770371,0.04034519284770371)
net_minHPD=c(-0.15123708277973663, -0.15123708277973663,-0.15123708277973663,-0.15123708277973663,-0.15123708277973663,-0.15123708277973663,-0.15123708277973663,-0.15123708277973663,-0.15123708277973663,-0.15123708277973663,-0.15123708277973663,-0.15123708277973663,-0.15123708277973663,-0.15123708277973663,-0.15123708277973663,-0.15123708277973663,-0.15123708277973663,-0.15123708277973663,-0.15123708277973663,-0.15123708277973663,-0.15123708277973663,-0.15123708277973663,-0.15123708277973663,-0.150274292231847,-0.150274292231847,-0.15029845249346338,-0.15029845249346338,-0.15123708277973663,-0.15123708277973663,-0.15123708277973663,-0.14969496412319577,-0.1498018208977176,-0.1498018208977176,-0.14993940849283963,-0.15102969259654989,-0.15102969259654989,-0.15102499928401453,-0.15102969259654989,-0.15105216556870382,-0.14993940849283963,-0.14967457066197817,-0.14802649064122353,-0.14782780601555567,-0.14778772082610253,-0.14402022285038463,-0.1440354209339945,-0.1406727517474465,-0.13869757354675427,-0.13717179808556854,-0.13639755394033573,-0.13312850381365854,-0.1315579802699382,-0.1283006284352491,-0.1254670149429119,-0.12156482983500312,-0.11651117869262573,-0.11393023099249441,-0.11067939155330514,-0.10644559662495612,-0.10081531288039793,-0.09868065653593969,-0.09283284022699366,-0.09009024855429673,-0.08661796204724681,-0.08330355193554344,-0.08015934213412193,-0.07723293417455301,-0.07402813814596843,-0.07076955906152563,-0.06718618206203335,-0.06489579526267676,-0.06163374418110425,-0.059533681558446294,-0.056800990382767584,-0.050444582349289974,-0.046925924749992055,-0.04202329414890747,-0.035178477416695435,-0.02318641397023088,-0.0183780568085131,-0.017932881392128522,-0.01752840966186174,-0.016768309835467902,-0.01589092766775454,-0.015581505129931667,-0.015581505129931667,-0.015435232299859235,-0.015196923883875151,-0.01481767231491119,-0.014842472003650877,-0.014502364951885258,-0.014373593367497559,-0.014373593367497559,-0.014502364951885258,-0.014373593367497559,-0.014415840070764935,-0.014455172039002455,-0.014415840070764935,-0.014370742268355469,-0.01398584447223901,-0.01403867304747251,-0.01398584447223901,-0.01400813788825277,-0.013980331912880246,-0.01398584447223901,-0.013980331912880246,-0.013971452733702025,-0.01398584447223901,-0.013891546466504767,-0.013888990627006206,-0.013857051554734991,-0.013857051554734991,-0.013838544166107495,-0.013838544166107495,-0.013829455558936521,-0.013774545581714558,-0.013857051554734991,-0.013774545581714558,-0.013774545581714558,-0.013774545581714558,-0.013829455558936521,-0.013829455558936521,-0.013829455558936521,-0.013829455558936521,-0.01360059323445704,-0.01360059323445704,-0.01360059323445704,-0.01360059323445704,-0.013595035528262973,-0.013595035528262973,-0.013595035528262973,-0.013595035528262973,-0.013595035528262973,-0.013595035528262973,-0.013585562615982939,-0.013585562615982939,-0.013585562615982939,-0.013585562615982939,-0.013568069100949947,-0.01360059323445704,-0.013568069100949947,-0.013568069100949947,-0.013568069100949947,-0.013568069100949947,-0.013568069100949947,-0.013568069100949947,-0.013595035528262973,-0.013595035528262973,-0.013585562615982939,-0.013585562615982939,-0.013585562615982939,-0.013585562615982939,-0.013585562615982939,-0.013585562615982939,-0.013585562615982939,-0.013585562615982939,-0.013585562615982939,-0.013585562615982939,-0.013585562615982939,-0.013585562615982939,-0.013585562615982939,-0.013595035528262973,-0.01360059323445704,-0.01360059323445704,-0.01360059323445704,-0.01360059323445704,-0.01360059323445704,-0.013585562615982939,-0.013585562615982939,-0.013585562615982939,-0.013595035528262973,-0.013595035528262973,-0.013595035528262973,-0.01360059323445704,-0.013774545581714558,-0.013857051554734991,-0.013857051554734991,-0.013774545581714558,-0.013774545581714558,-0.013829455558936521,-0.013829455558936521,-0.013829455558936521,-0.013829455558936521,-0.013838544166107495,-0.013857051554734991,-0.013857051554734991,-0.013857051554734991,-0.013857051554734991,-0.01387111013961393,-0.01387111013961393,-0.013879593299859832,-0.013891546466504767,-0.013980331912880246,-0.013980331912880246,-0.01398584447223901,-0.01400813788825277,-0.01400813788825277,-0.01398584447223901,-0.013980331912880246,-0.01398584447223901,-0.01398584447223901,-0.013980331912880246,-0.013980331912880246,-0.01400813788825277,-0.013980331912880246,-0.01400813788825277,-0.01398584447223901,-0.01398584447223901,-0.01398584447223901,-0.01398584447223901,-0.01400813788825277,-0.013980331912880246,-0.01398584447223901,-0.01398584447223901,-0.01398584447223901,-0.01398584447223901,-0.014390753140939362,-0.014411095256230601,-0.01435873461066299,-0.01435873461066299,-0.014361527831996195,-0.014370742268355469,-0.014370742268355469,-0.014370742268355469,-0.014373593367497559,-0.014373593367497559,-0.014390753140939362,-0.014390753140939362,-0.014390753140939362,-0.014390753140939362,-0.014411095256230601,-0.014411095256230601,-0.014390753140939362,-0.014390753140939362,-0.014390753140939362,-0.014411095256230601,-0.014411095256230601,-0.014411095256230601,-0.014411095256230601,-0.014411095256230601,-0.014411095256230601,-0.014411095256230601,-0.014411095256230601,-0.014411095256230601,-0.014411095256230601,-0.014373593367497559,-0.014373593367497559,-0.014373593367497559,-0.014373593367497559,-0.014390753140939362,-0.014411095256230601,-0.014411095256230601,-0.014411095256230601,-0.014411095256230601,-0.014411095256230601,-0.014411095256230601,-0.014411095256230601,-0.014411095256230601,-0.014411095256230601,-0.014411095256230601,-0.014411095256230601,-0.014455172039002455,-0.014373593367497559,-0.014373593367497559,-0.014361527831996195,-0.014361527831996195,-0.014361527831996195,-0.014361527831996195,-0.014373593367497559,-0.014373593367497559,-0.014373593367497559,-0.014373593367497559,-0.01398584447223901,-0.01400813788825277,-0.01400813788825277,-0.014455172039002455,-0.014455172039002455,-0.014455172039002455,-0.014099175630381744,-0.01408165329850188,-0.01408165329850188,-0.01398584447223901,-0.01398584447223901,-0.01398584447223901,-0.01398584447223901,-0.01400813788825277,-0.01398584447223901,-0.01400813788825277,-0.014373593367497559,-0.014390753140939362,-0.014411095256230601,-0.014354806276189265,-0.01435873461066299,-0.014370742268355469,-0.014406643628413669,-0.014411095256230601,-0.014373593367497559,-0.014411095256230601,-0.014411095256230601,-0.014411095256230601,-0.014373593367497559,-0.014498650219654982,-0.014531858115372756,-0.014598338809051661,-0.014455172039002455,-0.014598338809051661,-0.01481767231491119,-0.01511704707723241,-0.015181292615783708,-0.015093557855446686,-0.015435232299859235,-0.015642389999193623,-0.015887841140980283,-0.01589092766775454,-0.016415323932116668,-0.017248319832669577,-0.017248319832669577,-0.01756474783206185,-0.0183780568085131,-0.0183780568085131,-0.019255879256070578,-0.01752840966186174,-0.016651999148284146,-0.017248319832669577,-0.01589092766775454,-0.01481767231491119,-0.01589092766775454,-0.015642389999193623,-0.014863773674359928,-0.014373593367497559,-0.014390753140939362,-0.014455172039002455,-0.014455172039002455,-0.014586725413994472,-0.014361527831996195,-0.013174435548484461,-0.013174435548484461,-0.013967230776881466,-0.012932845077757087,-0.012932845077757087,-0.01285122971521436,-0.013164864895915042,-0.013595035528262973,-0.012765464071485481,-0.012786291673531727,-0.012786291673531727,-0.012714200758838563,-0.011515908085958038,-0.011555900134280855,-0.011326743584109213,-0.011179688444525347,-0.011108514010175215,-0.011108514010175215,-0.011161013296588798,-0.011108514010175215,-0.009133172566941654,-0.009052884251475584,-0.008890056815907018,-0.008599637156620292,-0.008420954319415239,-0.007770177634226478,-0.007412328148850705,-0.007070986267431384,-0.007002663465585899,-0.006599423053237245,-0.006579348763969399,-0.006300723696750306,-0.0048114749475272785,-0.0037630616163499934,-0.0037630616163499934,-0.0024423061625725474,-0.0015358577899278122,0.0016153809875145732,0.004766502323307907,0.010809573606737462,0.01422441338212388,0.015415687554305415,0.01605898067912491,0.01609713748530783,0.017797899852556788,0.01822494071731129,0.018088794575708993,0.01822494071731129,0.018099123961219595,0.01822494071731129,0.018315388148001398,0.01851162418441395,0.018099123961219595,0.018315388148001398,0.018315388148001398,0.01854253132001922,0.018369463054588298,0.01939717311523894,0.019425950096194456,0.019425950096194456,0.01914692657452392,0.01927429667493214,0.019401339305933563,0.01994919484406121,0.019522826133863542,0.019790935200181357,0.019868110100789572,0.02005157801175146,0.020060499530581293,0.01993707397382336,0.02005157801175146,0.019790935200181357,0.019790935200181357,0.01994919484406121,0.01994919484406121,0.01993707397382336,0.021139059857034605,0.01993707397382336,0.01993707397382336,0.01994919484406121,0.021139059857034605,0.02005157801175146,0.020743618958547348,0.019780289245637354,0.019780289245637354,0.019737171131779713,0.019780289245637354,0.019780289245637354,0.019780289245637354,0.02111724255487519,0.021139059857034605,0.02111724255487519,0.02111724255487519,0.02111724255487519,0.02111724255487519,0.021139059857034605,0.021139059857034605,0.021140056527425698,0.021140056527425698,0.021140056527425698,0.021140056527425698,0.02117602006621685,0.02117602006621685,0.021183110147061496,0.021189892336322333,0.021189892336322333,0.021189892336322333,0.021189892336322333,0.021189892336322333,0.021189892336322333,0.021189892336322333,0.021183110147061496,0.021140056527425698,0.021139059857034605,0.021139059857034605,0.02111724255487519,0.02111724255487519,0.021139059857034605,0.021139059857034605,0.021139059857034605,0.021139059857034605,0.021139059857034605,0.02111724255487519,0.021139059857034605,0.02111724255487519,0.02111724255487519,0.02111724255487519,0.02111724255487519,0.02111724255487519,0.02111724255487519,0.021139059857034605,0.021139059857034605,0.021139059857034605,0.021139059857034605,0.021139059857034605,0.02111724255487519,0.02111724255487519,0.02111724255487519,0.02111724255487519,0.02111724255487519,0.02111724255487519,0.02111724255487519,0.02111724255487519,0.02111724255487519,0.02111724255487519,0.02111724255487519,0.02111724255487519,0.02111724255487519,0.021139059857034605,0.021139059857034605,0.01927429667493214,0.01927429667493214,0.01927429667493214,0.02117602006621685,0.02117602006621685,0.02117602006621685,0.02117602006621685,0.02117602006621685,0.01927429667493214,0.021074907422931204,0.021074907422931204,0.02111724255487519,0.02111724255487519,0.02111724255487519,0.02111724255487519,0.02111724255487519,0.02111724255487519,0.02111724255487519,0.02111724255487519,0.02111724255487519,0.02111724255487519,0.02111724255487519,0.02111724255487519,0.02111724255487519,0.02111724255487519,0.02111724255487519,0.02111724255487519,0.02111724255487519,0.02111724255487519,0.02111724255487519,0.02111724255487519,0.021139059857034605,0.021139059857034605,0.021139059857034605,0.021139059857034605,0.021139059857034605,0.021139059857034605,0.02111724255487519,0.021139059857034605,0.021139059857034605,0.021139059857034605,0.021139059857034605,0.021139059857034605,0.021139059857034605,0.021139059857034605,0.021139059857034605,0.021139059857034605,0.021139059857034605,0.021139059857034605,0.021139059857034605,0.021139059857034605,0.021139059857034605,0.021139059857034605,0.021139059857034605,0.021139059857034605,0.021139059857034605,0.021139059857034605,0.021139059857034605,0.021139059857034605,0.021139059857034605,0.021139059857034605,0.021139059857034605,0.021139059857034605,0.021139059857034605,0.021139059857034605,0.021139059857034605,0.021139059857034605,0.021139059857034605,0.021139059857034605,0.021139059857034605,0.02111724255487519,0.02111724255487519,0.02111724255487519,0.02111724255487519,0.02111724255487519,0.02111724255487519,0.02111724255487519,0.02111724255487519,0.02111724255487519,0.02111724255487519,0.02111724255487519,0.02111724255487519,0.02111724255487519,0.02111724255487519,0.02111724255487519,0.02111724255487519,0.02111724255487519,0.02111724255487519,0.02111724255487519,0.02111724255487519,0.02111724255487519,0.02111724255487519,0.02111724255487519,0.021139059857034605,0.021139059857034605,0.021139059857034605,0.021139059857034605,0.021139059857034605,0.021139059857034605,0.021139059857034605,0.021139059857034605,0.021139059857034605,0.021139059857034605,0.021139059857034605,0.021139059857034605,0.021139059857034605,0.021139059857034605,0.021139059857034605,0.021139059857034605,0.021139059857034605,0.021139059857034605,0.021139059857034605,0.021139059857034605,0.021139059857034605,0.021139059857034605,0.021139059857034605,0.021139059857034605,0.021139059857034605,0.021139059857034605,0.021139059857034605,0.021139059857034605,0.021139059857034605,0.021139059857034605,0.021139059857034605,0.021139059857034605,0.021139059857034605,0.021139059857034605,0.021139059857034605,0.021139059857034605,0.021139059857034605,0.021139059857034605,0.021139059857034605,0.021139059857034605,0.021139059857034605,0.021139059857034605,0.021139059857034605,0.021139059857034605,0.021139059857034605,0.021139059857034605,0.021139059857034605,0.021139059857034605,0.021139059857034605,0.021139059857034605,0.021139059857034605,0.021139059857034605,0.021139059857034605,0.021139059857034605,0.021139059857034605,0.021139059857034605,0.021139059857034605,0.021139059857034605,0.021139059857034605,0.021139059857034605,0.021139059857034605,0.021139059857034605,0.021139059857034605,0.021139059857034605,0.021139059857034605,0.021139059857034605,0.021139059857034605,0.021139059857034605,0.021139059857034605,0.021139059857034605,0.021139059857034605,0.021139059857034605,0.021139059857034605,0.021139059857034605,0.021139059857034605,0.021139059857034605,0.021139059857034605,0.021139059857034605,0.021139059857034605,0.021139059857034605,0.021139059857034605,0.021139059857034605,0.021139059857034605,0.021139059857034605,0.021139059857034605,0.021139059857034605,0.021139059857034605,0.021139059857034605,0.021139059857034605,0.021139059857034605,0.021139059857034605,0.021139059857034605,0.021139059857034605,0.021139059857034605,0.021139059857034605,0.021139059857034605,0.021139059857034605,0.021139059857034605,0.021139059857034605,0.021139059857034605,0.021139059857034605,0.021139059857034605,0.021139059857034605,0.021139059857034605,0.021139059857034605,0.021139059857034605,0.02111724255487519,0.02111724255487519,0.02111724255487519,0.02111724255487519,0.02111724255487519,0.02111724255487519,0.02111724255487519,0.02111724255487519,0.02111724255487519,0.021139059857034605,0.021139059857034605,0.021139059857034605,0.021139059857034605,0.021139059857034605,0.021139059857034605,0.021139059857034605,0.021139059857034605,0.021139059857034605,0.021139059857034605,0.021139059857034605,0.021139059857034605,0.021139059857034605,0.021139059857034605,0.021139059857034605,0.021139059857034605,0.021139059857034605,0.021139059857034605,0.021139059857034605,0.021139059857034605,0.021139059857034605,0.021139059857034605,0.021139059857034605,0.021139059857034605,0.021139059857034605,0.021139059857034605,0.021139059857034605,0.021139059857034605,0.021139059857034605,0.021139059857034605,0.021139059857034605,0.021139059857034605,0.021139059857034605,0.021139059857034605,0.021139059857034605,0.021139059857034605,0.021139059857034605,0.021139059857034605,0.021139059857034605,0.021139059857034605,0.021139059857034605,0.021139059857034605,0.021139059857034605,0.021139059857034605,0.021139059857034605,0.021139059857034605,0.021139059857034605,0.021139059857034605,0.021139059857034605,0.021139059857034605,0.021139059857034605,0.021139059857034605,0.021139059857034605,0.021139059857034605,0.021139059857034605,0.021139059857034605,0.021139059857034605,0.021139059857034605,0.021139059857034605,0.021139059857034605,0.021139059857034605,0.021139059857034605,0.021139059857034605,0.021139059857034605,0.021139059857034605,0.021139059857034605,0.021139059857034605,0.021139059857034605,0.021139059857034605,0.02111724255487519,0.02111724255487519,0.02111724255487519,0.02111724255487519,0.02111724255487519,0.02111724255487519,0.0212041429853837,0.0212041429853837,0.0212041429853837,0.0212041429853837,0.021183110147061496,0.021183110147061496,0.021183110147061496,0.021183110147061496,0.021183110147061496,0.021189892336322333,0.021189892336322333,0.021189892336322333,0.021189892336322333,0.021189892336322333,0.021189892336322333,0.021189892336322333,0.021189892336322333,0.021189892336322333,0.021189892336322333,0.021189892336322333,0.021183110147061496,0.021183110147061496,0.021183110147061496,0.02117602006621685,0.02117602006621685,0.021140056527425698,0.021140056527425698,0.021140056527425698,0.021140056527425698,0.021140056527425698,0.021139059857034605,0.021139059857034605,0.021139059857034605,0.021139059857034605,0.021139059857034605,0.021139059857034605,0.02111724255487519,0.02117602006621685,0.02117602006621685,0.02117602006621685,0.02117602006621685,0.02117602006621685,0.02117602006621685,0.021139059857034605,0.021139059857034605,0.021139059857034605,0.021139059857034605,0.021139059857034605,0.021139059857034605,0.021074907422931204,0.021033369711103984,0.021033369711103984,0.020903471368750887,0.020903471368750887,0.02117602006621685,0.02117602006621685,0.02117602006621685,0.02117602006621685,0.021139059857034605,0.021139059857034605,0.021139059857034605,0.02111724255487519,0.02111724255487519,0.02111724255487519,0.02117602006621685,0.02117602006621685,0.02111724255487519,0.02117602006621685,0.021139059857034605,0.021139059857034605,0.021139059857034605,0.021139059857034605,0.02111724255487519,0.02111724255487519,0.02111724255487519,0.02111724255487519,0.019790935200181357,0.019780289245637354,0.019697177821431926,0.019790935200181357,0.019522826133863542,0.01950605841730344,0.019522826133863542,0.019522826133863542,0.019522826133863542,0.019522826133863542,0.019467748349879424,0.01939717311523894,0.01939717311523894,0.01939717311523894,0.019401339305933563,0.01939717311523894,0.01939717311523894,0.01939717311523894,0.01935121712175901,0.01927429667493214,0.019241315479174688,0.019241315479174688,0.019241315479174688,0.019241315479174688,0.019241315479174688,0.019241315479174688,0.019790935200181357,0.019780289245637354,0.019780289245637354,0.019780289245637354,0.019780289245637354,0.019790935200181357,0.019790935200181357,0.019790935200181357,0.019780289245637354,0.019780289245637354,0.019780289245637354,0.019780289245637354,0.01939717311523894,0.01939717311523894,0.019425950096194456,0.01834231340908032,0.01834231340908032,0.01834231340908032,0.01834231340908032,0.01834231340908032)
net_maxHPD=c(-0.0006483608957007416, -0.0006483608957007416,-0.0006483608957007416,-0.0006483608957007416,-0.0006483608957007416,-0.0006483608957007416,-0.0006483608957007416,-0.0006483608957007416,-0.0006483608957007416,-0.0006483608957007416,-0.0006483608957007416,-0.0006483608957007416,-0.0006483608957007416,-0.0006483608957007416,-0.0006483608957007416,-0.0006483608957007416,-0.0006483608957007416,-0.0006483608957007416,-0.0006483608957007416,-0.0006483608957007416,-0.0006483608957007416,-0.0006768959804628362,-0.0006483608957007416,0.0004283606310303452,0.0004283606310303452,0.00043265032073118437,0.00043265032073118437,-0.00023455775074001164,-0.00023455775074001164,-0.0002237969655613098,0.0014548380950600709,0.0014548380950600709,0.0014548380950600709,0.0014548380950600709,0.00043265032073118437,0.00043265032073118437,0.00043265032073118437,0.00043265032073118437,0.00043265032073118437,0.0014832681348376734,0.0014832681348376734,0.003391719311626157,0.003323384813176268,0.003084504775038025,0.005473719149471668,0.004530784349976131,0.0067409357548066425,0.007119215365639763,0.007305517900985263,0.006520931422673237,0.008344503931940288,0.007689118281277298,0.008439773822337036,0.008007572659001332,0.008439773822337036,0.010068846915233607,0.008781679726247162,0.008965213367159493,0.009167618075762931,0.010464647500662451,0.009527426401897802,0.011319937162649162,0.010392405172586737,0.010464647500662451,0.011233371267060612,0.011390373631756094,0.011274197210428546,0.011390373631756094,0.011377271444987827,0.011377271444987827,0.011355097844753134,0.011900645042725401,0.011355097844753134,0.011390373631756094,0.013094638338039302,0.013094638338039302,0.013343213270935043,0.016198481967861507,0.016928057673308364,0.013270889932185153,0.011682439797920595,0.010392405172586737,0.010068846915233607,0.010068846915233607,0.00969970774508417,0.00908118534793452,0.008781679726247162,0.008650763254151211,0.008770989939647159,0.008439773822337036,0.008439773822337036,0.008439773822337036,0.00831731600558484,0.008014290658629773,0.008007572659001332,0.007896677271143586,0.007781832579243858,0.007765269803086819,0.007748421282684539,0.008030407545266611,0.007896677271143586,0.007884843978925447,0.0078301540984301,0.0078301540984301,0.007781832579243858,0.007781832579243858,0.007748421282684539,0.007689118281277298,0.007765269803086819,0.007748421282684539,0.007748421282684539,0.00774660968305578,0.007748421282684539,0.007748421282684539,0.00774660968305578,0.007781832579243858,0.007689118281277298,0.007748421282684539,0.007765269803086819,0.007748421282684539,0.007689118281277298,0.007689118281277298,0.007689118281277298,0.007689118281277298,0.007896677271143586,0.007896677271143586,0.007884843978925447,0.007884843978925447,0.007884843978925447,0.007884843978925447,0.007884843978925447,0.007884843978925447,0.007884843978925447,0.007884843978925447,0.007884843978925447,0.007884843978925447,0.007884843978925447,0.007884843978925447,0.007896677271143586,0.0078301540984301,0.007896677271143586,0.007896677271143586,0.007896677271143586,0.007896677271143586,0.007896677271143586,0.007896677271143586,0.0078301540984301,0.0078301540984301,0.0078301540984301,0.0078301540984301,0.0078301540984301,0.0078301540984301,0.0078301540984301,0.0078301540984301,0.0078301540984301,0.0078301540984301,0.0078301540984301,0.0078301540984301,0.0078301540984301,0.0078301540984301,0.0078301540984301,0.0078301540984301,0.0078301540984301,0.0078301540984301,0.0078301540984301,0.0078301540984301,0.0078301540984301,0.007884843978925447,0.007884843978925447,0.007884843978925447,0.007884843978925447,0.007884843978925447,0.007884843978925447,0.007884843978925447,0.007748421282684539,0.007689118281277298,0.007689118281277298,0.007781832579243858,0.007781832579243858,0.00774660968305578,0.007748421282684539,0.007748421282684539,0.007748421282684539,0.007748421282684539,0.00774660968305578,0.00774660968305578,0.00774660968305578,0.007748421282684539,0.007748421282684539,0.007748421282684539,0.007748421282684539,0.007765269803086819,0.0076879824691100124,0.007689118281277298,0.007689118281277298,0.007689118281277298,0.007689118281277298,0.007728312113473185,0.007748421282684539,0.007748421282684539,0.007765269803086819,0.007781832579243858,0.007781832579243858,0.007781832579243858,0.0078301540984301,0.0078301540984301,0.007884843978925447,0.007896677271143586,0.00795133910250664,0.00795133910250664,0.00795133910250664,0.007992985820997051,0.007992985820997051,0.007992985820997051,0.008007572659001332,0.008039642185362468,0.007689118281277298,0.007689118281277298,0.007748421282684539,0.007748421282684539,0.007748421282684539,0.007748421282684539,0.007748421282684539,0.007748421282684539,0.00777800611172721,0.007781832579243858,0.007781832579243858,0.007781832579243858,0.007781832579243858,0.007781832579243858,0.007781832579243858,0.007781832579243858,0.0078301540984301,0.0078301540984301,0.0078301540984301,0.00782526801856034,0.00782526801856034,0.00782526801856034,0.00782526801856034,0.00782526801856034,0.00782526801856034,0.00782526801856034,0.00782526801856034,0.00782526801856034,0.0078301540984301,0.007884843978925447,0.007884843978925447,0.007884843978925447,0.007884843978925447,0.007896677271143586,0.007884843978925447,0.007884843978925447,0.007884843978925447,0.007884843978925447,0.007884843978925447,0.007884843978925447,0.007896677271143586,0.007896677271143586,0.007884843978925447,0.007884843978925447,0.007896677271143586,0.007884843978925447,0.007992985820997051,0.007992985820997051,0.008014290658629773,0.008014290658629773,0.008014290658629773,0.008014290658629773,0.008007572659001332,0.008030407545266611,0.008039642185362468,0.008039642185362468,0.008439773822337036,0.008439773822337036,0.008439773822337036,0.008039642185362468,0.008039642185362468,0.008039642185362468,0.008439773822337036,0.008439773822337036,0.008439773822337036,0.008561295471229509,0.008568710352089913,0.00858473616944624,0.00858473616944624,0.008593625493082924,0.008593625493082924,0.008650763254151211,0.008302811310068535,0.00831731600558484,0.008339101550535076,0.008439773822337036,0.008439773822337036,0.008439773822337036,0.008439773822337036,0.008439773822337036,0.008568710352089913,0.00858473616944624,0.008593625493082924,0.008650763254151211,0.008755030255180778,0.008781679726247162,0.008781679726247162,0.008781679726247162,0.009054329172473216,0.009167618075762931,0.009173776008220998,0.009167618075762931,0.009247957567228775,0.009527426401897802,0.009468251311248715,0.009527426401897802,0.009527426401897802,0.010031528541710757,0.010192680679107061,0.010127597703087736,0.011081711104724643,0.012091738346909953,0.013350199097642559,0.017005012951737855,0.02088893519523618,0.025577748511957005,0.02976295466639522,0.0314432689514187,0.0351346993783272,0.037859520079343845,0.037945089183206646,0.0393114631720052,0.041118794515716886,0.042406525158614344,0.043033482476255464,0.043977162677406076,0.044525697303803444,0.04507777395481891,0.04591794152347573,0.04779035023517562,0.048270644352091385,0.0481116465889983,0.049466023106319,0.04988905509052074,0.05034360249858382,0.05044973479961247,0.05048451797958571,0.05166182241724593,0.05201365162818173,0.052273545402953425,0.05243590248857523,0.053686659265933995,0.053686659265933995,0.05392722346086394,0.05415240173865633,0.054266791299321535,0.05414620261958936,0.05387175200179706,0.05386962324718725,0.05586643692248056,0.05587734045341032,0.05587734045341032,0.055905509638195044,0.05587734045341032,0.05643285727515314,0.05653089581358756,0.05657404101520095,0.05643626718129609,0.0564437674457086,0.05638840032837428,0.056638823770853,0.05761118076397377,0.05814595491184733,0.05747277774947995,0.05806336485161866,0.05835573312836158,0.06036264446257623,0.061477212923848,0.06390500417339186,0.06436853553286709,0.06308856224728891,0.06250976130515275,0.061477212923848,0.06250976130515275,0.06219670315742145,0.061477212923848,0.06131776483788205,0.06073325628345476,0.06071611345072632,0.06064496045144542,0.06073325628345476,0.06026553409141402,0.060307831826916666,0.06015048652512877,0.06026553409141402,0.060043553349932825,0.060837974772282824,0.060725849998650785,0.06064496045144542,0.06026553409141402,0.06026553409141402,0.06026553409141402,0.06073325628345476,0.06026553409141402,0.06036264446257623,0.06026553409141402,0.06026553409141402,0.06026553409141402,0.060052462636449824,0.060052462636449824,0.05963917014848719,0.05963917014848719,0.05975099178141444,0.05975099178141444,0.059653564350538424,0.060837974772282824,0.05962348391770549,0.059595647197186255,0.059595647197186255,0.060725849998650785,0.059595647197186255,0.06026553409141402,0.05927105476163056,0.059230675899447645,0.059137711656847065,0.059137711656847065,0.05912123771285648,0.05908234426130178,0.06036264446257623,0.06036264446257623,0.060307831826916666,0.060307831826916666,0.06026553409141402,0.06026553409141402,0.06026553409141402,0.06026553409141402,0.06026553409141402,0.06026553409141402,0.06026553409141402,0.06026553409141402,0.06026553409141402,0.06026553409141402,0.06026553409141402,0.06026553409141402,0.06026553409141402,0.06026553409141402,0.06026553409141402,0.06026553409141402,0.06026553409141402,0.06026553409141402,0.06026553409141402,0.06026553409141402,0.06026553409141402,0.06026553409141402,0.06026553409141402,0.06026553409141402,0.06026553409141402,0.06026553409141402,0.06026553409141402,0.06026553409141402,0.06026553409141402,0.06026553409141402,0.06026553409141402,0.06026553409141402,0.06026553409141402,0.06026553409141402,0.060307831826916666,0.060307831826916666,0.060307831826916666,0.06036264446257623,0.06036264446257623,0.06036264446257623,0.06036264446257623,0.06036264446257623,0.060307831826916666,0.060307831826916666,0.060307831826916666,0.060307831826916666,0.060307831826916666,0.060307831826916666,0.060307831826916666,0.060307831826916666,0.060307831826916666,0.060307831826916666,0.060307831826916666,0.060307831826916666,0.060307831826916666,0.06026553409141402,0.06026553409141402,0.058391997713760135,0.058391997713760135,0.058391997713760135,0.06026553409141402,0.06026553409141402,0.06026553409141402,0.06026553409141402,0.06026553409141402,0.05835573312836158,0.06015048652512877,0.06015048652512877,0.06015048652512877,0.06015048652512877,0.06015048652512877,0.06012482374559618,0.06012482374559618,0.06012482374559618,0.06012482374559618,0.06012482374559618,0.06012482374559618,0.06012482374559618,0.06012482374559618,0.06012482374559618,0.06012482374559618,0.06012482374559618,0.06012482374559618,0.06012482374559618,0.06012482374559618,0.06012482374559618,0.060100992387327176,0.060100992387327176,0.060100992387327176,0.060100992387327176,0.060100992387327176,0.060100992387327176,0.060100992387327176,0.060100992387327176,0.060052462636449824,0.060100992387327176,0.060100992387327176,0.060100992387327176,0.060100992387327176,0.060100992387327176,0.060100992387327176,0.060100992387327176,0.060100992387327176,0.060100992387327176,0.060100992387327176,0.060100992387327176,0.060100992387327176,0.060100992387327176,0.060100992387327176,0.060100992387327176,0.060100992387327176,0.060100992387327176,0.060100992387327176,0.060100992387327176,0.060100992387327176,0.060100992387327176,0.060100992387327176,0.060100992387327176,0.060100992387327176,0.060100992387327176,0.060100992387327176,0.060100992387327176,0.060100992387327176,0.060100992387327176,0.060100992387327176,0.060100992387327176,0.060100992387327176,0.060052462636449824,0.060052462636449824,0.060052462636449824,0.060052462636449824,0.060052462636449824,0.060052462636449824,0.060052462636449824,0.060052462636449824,0.060052462636449824,0.060052462636449824,0.060052462636449824,0.060052462636449824,0.060052462636449824,0.060052462636449824,0.060052462636449824,0.060052462636449824,0.060052462636449824,0.060052462636449824,0.060052462636449824,0.060052462636449824,0.060052462636449824,0.060052462636449824,0.060052462636449824,0.060100992387327176,0.060100992387327176,0.060100992387327176,0.060100992387327176,0.060100992387327176,0.060100992387327176,0.060100992387327176,0.060100992387327176,0.060100992387327176,0.060100992387327176,0.060100992387327176,0.060100992387327176,0.060100992387327176,0.060100992387327176,0.060100992387327176,0.060100992387327176,0.060100992387327176,0.060100992387327176,0.060100992387327176,0.060100992387327176,0.060100992387327176,0.060100992387327176,0.060100992387327176,0.060100992387327176,0.060100992387327176,0.060100992387327176,0.060100992387327176,0.060100992387327176,0.060100992387327176,0.060100992387327176,0.060100992387327176,0.060100992387327176,0.060100992387327176,0.060100992387327176,0.060100992387327176,0.060100992387327176,0.060100992387327176,0.060100992387327176,0.060100992387327176,0.060100992387327176,0.060100992387327176,0.060100992387327176,0.060100992387327176,0.060100992387327176,0.060100992387327176,0.060100992387327176,0.060100992387327176,0.060100992387327176,0.060100992387327176,0.060100992387327176,0.060100992387327176,0.060100992387327176,0.060100992387327176,0.060100992387327176,0.060100992387327176,0.060100992387327176,0.060100992387327176,0.060100992387327176,0.060100992387327176,0.060100992387327176,0.060100992387327176,0.060100992387327176,0.060100992387327176,0.060100992387327176,0.060100992387327176,0.060100992387327176,0.060100992387327176,0.060100992387327176,0.060100992387327176,0.060100992387327176,0.060100992387327176,0.060100992387327176,0.060100992387327176,0.060100992387327176,0.060100992387327176,0.060100992387327176,0.060100992387327176,0.060100992387327176,0.060100992387327176,0.060100992387327176,0.060100992387327176,0.060100992387327176,0.060100992387327176,0.060100992387327176,0.060100992387327176,0.060100992387327176,0.060100992387327176,0.060100992387327176,0.060100992387327176,0.060100992387327176,0.060100992387327176,0.060100992387327176,0.060100992387327176,0.060100992387327176,0.060100992387327176,0.060100992387327176,0.060100992387327176,0.060100992387327176,0.060100992387327176,0.060100992387327176,0.060100992387327176,0.060100992387327176,0.060100992387327176,0.060100992387327176,0.060100992387327176,0.060100992387327176,0.060100992387327176,0.060100992387327176,0.060100992387327176,0.060100992387327176,0.060100992387327176,0.060100992387327176,0.060100992387327176,0.060100992387327176,0.060100992387327176,0.060132279514631876,0.060132279514631876,0.060132279514631876,0.060132279514631876,0.060132279514631876,0.060132279514631876,0.060132279514631876,0.060132279514631876,0.060132279514631876,0.060132279514631876,0.060132279514631876,0.060132279514631876,0.060132279514631876,0.060132279514631876,0.060132279514631876,0.060132279514631876,0.060132279514631876,0.060132279514631876,0.060132279514631876,0.060132279514631876,0.060132279514631876,0.06015048652512877,0.06015048652512877,0.06015048652512877,0.06015048652512877,0.06015048652512877,0.06015048652512877,0.06015048652512877,0.06015048652512877,0.06015048652512877,0.06015048652512877,0.06015048652512877,0.06015048652512877,0.06015048652512877,0.06015048652512877,0.06015048652512877,0.06015048652512877,0.06015048652512877,0.06015048652512877,0.06015048652512877,0.06015048652512877,0.06015048652512877,0.06015048652512877,0.06015048652512877,0.06015048652512877,0.060132279514631876,0.060132279514631876,0.060132279514631876,0.060132279514631876,0.060132279514631876,0.060132279514631876,0.060132279514631876,0.060132279514631876,0.060132279514631876,0.06015048652512877,0.06015048652512877,0.06015048652512877,0.06015048652512877,0.06015048652512877,0.06015048652512877,0.06015048652512877,0.06015048652512877,0.06015048652512877,0.06015048652512877,0.06015048652512877,0.06015048652512877,0.06015048652512877,0.06015048652512877,0.06015048652512877,0.06015048652512877,0.06015048652512877,0.06015048652512877,0.06015048652512877,0.06015048652512877,0.06015048652512877,0.06026553409141402,0.06026553409141402,0.06026553409141402,0.06026553409141402,0.06026553409141402,0.06026553409141402,0.06026553409141402,0.06026553409141402,0.06026553409141402,0.06026553409141402,0.06026553409141402,0.06026553409141402,0.06026553409141402,0.06026553409141402,0.06026553409141402,0.06026553409141402,0.06026553409141402,0.06026553409141402,0.06026553409141402,0.06026553409141402,0.06026553409141402,0.06026553409141402,0.06026553409141402,0.06026553409141402,0.06026553409141402,0.06026553409141402,0.06026553409141402,0.06026553409141402,0.06026553409141402,0.06026553409141402,0.06026553409141402,0.06026553409141402,0.06026553409141402,0.06026553409141402,0.06026553409141402,0.06026553409141402,0.06026553409141402,0.06036264446257623,0.06036264446257623,0.06036264446257623,0.06036264446257623,0.06036264446257623,0.06036264446257623,0.06035050988803789,0.06035050988803789,0.06036264446257623,0.06036264446257623,0.06036264446257623,0.06036264446257623,0.06036264446257623,0.06036264446257623,0.06036264446257623,0.06026553409141402,0.06026553409141402,0.06062204404514065,0.06064496045144542,0.06064496045144542,0.06064496045144542,0.06064496045144542,0.06064496045144542,0.06064496045144542,0.06064496045144542,0.06064496045144542,0.06064496045144542,0.060725849998650785,0.060725849998650785,0.06064496045144542,0.06073325628345476,0.060725849998650785,0.060725849998650785,0.06073325628345476,0.06073325628345476,0.06073325628345476,0.060774695000159196,0.060837974772282824,0.060837974772282824,0.0595626215417661,0.05962348391770549,0.059653564350538424,0.05975099178141444,0.059595647197186255,0.059595647197186255,0.05963917014848719,0.05963917014848719,0.05963917014848719,0.05963917014848719,0.059595647197186255,0.05955799026552554,0.05955799026552554,0.0595626215417661,0.059595647197186255,0.059595647197186255,0.05963917014848719,0.059653564350538424,0.059653564350538424,0.059595647197186255,0.059653564350538424,0.059653564350538424,0.059653564350538424,0.059653564350538424,0.059653564350538424,0.059653564350538424,0.060251844453719554,0.060251844453719554,0.06026553409141402,0.06026553409141402,0.060307831826916666,0.06035050988803789,0.06035050988803789,0.06035050988803789,0.06035050988803789,0.06036264446257623,0.06036264446257623,0.06036264446257623,0.060052462636449824,0.060100992387327176,0.06015048652512877,0.05912123771285648,0.05912123771285648,0.05912123771285648,0.05912123771285648,0.05912123771285648)
#time=time[4:length(time)]
#net_rate=net_rate[4:length(net_rate)]
#net_minHPD=net_minHPD[4:length(net_minHPD)]
#net_maxHPD=net_maxHPD[4:length(net_maxHPD)]

plot(c(seq(-290,0,by=1),0),rep(2,length(c(seq(290,0,by=-1),0))), xlab="", ylab="Rates (events/Myr/lineage)", xlim=c(-270,-230), ylim=c(-0.01,0.06), type="l", col="white",lwd="1",las="1",cex.axis="1",cex.main="1",cex.lab="1",bty="n", main="E", axes=F)
rect(-323.2,-3,-298.9,300, col="white", border=NA)
rect(-298.9,-3,-272.95,300, col="whitesmoke", border=NA)
rect(-272.95,-3,-259.1,300, col="white", border=NA)
rect(-259.1,-3,-251.9,300, col="whitesmoke", border=NA)
rect(-251.9,-3,-247.2,300, col="white", border=NA)
rect(-247.2,-3,-237,300, col="whitesmoke", border=NA)
rect(-237,-3,-201.3,300, col="white", border=NA)
rect(-201.3,-3,-174.1,300, col="whitesmoke", border=NA)
rect(-174.1,-3,-163.5,300, col="white", border=NA)
rect(-163.5,-3,-145,300, col="whitesmoke", border=NA)
rect(-145,-3,-100.5,300, col="white", border=NA)
rect(-100.5,-3,-66,300, col="whitesmoke", border=NA)
rect(-66,-3,-56,300, col="white", border=NA)
rect(-56,-3,-33.9,300, col="whitesmoke", border=NA)
rect(-33.9,-3,-23.03,300, col="white", border=NA)
rect(-23.03,-3,-5.33,300, col="whitesmoke", border=NA)
rect(-5.33,-3,-2.58,300, col="white", border=NA)
rect(-2.58,-3,0,300, col="whitesmoke", border=NA)


rect(-261.28,-3,-259.51,300, col=alpha('#ffaf03',0.2), border=NA)
rect(-234.5,-3,-232,300, col=alpha('#ffaf03',0.2), border=NA)
abline(v=c(-251.902),col="red",lty="dashed",lwd="2")
legend("topleft", bty="n", c("Net diversification rate"),lwd="3",col=c("#504A4B"), cex=1)

axis(side=1, seq(-280, -220, by=10), col="black",col.axis="black",las=1)
axis(side=2, seq(-0.01, 0.06, by=0.01), col="black",col.axis="black",las=2)

lines(time,time,type = 'n', lwd=2, col= '#504A4B')
polygon(c(time, rev(time)), c(net_maxHPD, rev(net_minHPD)), col = alpha('#504A4B',0.2), border = NA)
lines(time,net_rate, col = '#504A4B', lwd=2)
abline(h=0,lty=2,col="darkred")


add_geochrono(-0.01, -0.16)

############################# Diversity dynamics

tbl = read.table(file = "TeTs-RJMCMC19_ltt.txt",header = T)
time = -tbl$time
    
plot(time,tbl$diversity, type="n",ylab= "Number of lineages", xlab="", cex.main="1", main="F", ylim=c(0,50), xlim=c(-270,-230), axes=F)
rect(-323.2,-3,-298.9,300, col="white", border=NA)
rect(-298.9,-3,-272.95,300, col="whitesmoke", border=NA)
rect(-272.95,-3,-259.1,300, col="white", border=NA)
rect(-259.1,-3,-251.9,300, col="whitesmoke", border=NA)
rect(-251.9,-3,-247.2,300, col="white", border=NA)
rect(-247.2,-3,-237,300, col="whitesmoke", border=NA)
rect(-237,-3,-201.3,300, col="white", border=NA)
rect(-201.3,-3,-174.1,300, col="whitesmoke", border=NA)
rect(-174.1,-3,-163.5,300, col="white", border=NA)
rect(-163.5,-3,-145,300, col="whitesmoke", border=NA)
rect(-145,-3,-100.5,300, col="white", border=NA)
rect(-100.5,-3,-66,300, col="whitesmoke", border=NA)
rect(-66,-3,-56,300, col="white", border=NA)
rect(-56,-3,-33.9,300, col="whitesmoke", border=NA)
rect(-33.9,-3,-23.03,300, col="white", border=NA)
rect(-23.03,-3,-5.33,300, col="whitesmoke", border=NA)
rect(-5.33,-3,-2.58,300, col="white", border=NA)
rect(-2.58,-3,0,300, col="whitesmoke", border=NA)


rect(-261.28,-3,-259.51,300, col=alpha('#ffaf03',0.2), border=NA)
rect(-234.5,-3,-232,300, col=alpha('#ffaf03',0.2), border=NA)
abline(v=c(-251.902),col="red",lty="dashed",lwd="2")


axis(side=1, seq(-280, -220, by=10), col="black",col.axis="black",las=1)
axis(side=2, seq(0, 50, by=10), col="black",col.axis="black",las=2)

polygon(c(time, rev(time)), c(tbl$M_div, rev(tbl$m_div)), col = alpha("#00A359",0.4), border = NA)

legend("topleft", bty="n", c("Diversity"),lwd="3",col=c("#00A359"), cex=1)
lines(time,tbl$diversity, type="l", col = alpha("#00A359"), lwd = 2)

add_geochrono(0, -10)

dev.print(device=pdf, file="RJMCMC_Holometabola_fam.pdf", width=8.3, height=11.7)
