# Supplementary material for: Multiple drivers and lineage-specific insect extinctions during the Permo–Triassic
Source: Nat Commun. 2022 Dec 6;13:7512. doi: 10.1038/s41467-022-35284-4 (PMC9726944; doi:10.1038/s41467-022-35284-4)
Supplement: Supplementary file 7 — Source Data [file 41467_2022_35284_MOESM7_ESM.zip › Source_Data/SupplementaryFigure1/Mids_Fig1.R]

library(scales)
par(mfrow=c(2,2), mar=c(4,4,2,2))

#########################################################
## DIVERSIFICATION THROUGH TIME AND DIVERSITY DYNAMICS ##
#########################################################
add_geochrono <- function(Y1,Y2){
polygon(-c(273.01,273.01,266.9,266.9), c(Y1,Y2,Y2,Y1), col = "#e99b85", lwd = 0.5) # Roadian
polygon(-c(266.9,266.9,264.28,264.28), c(Y1,Y2,Y2,Y1), col = "#eba490", lwd = 0.5) # Wordian
polygon(-c(264.28,264.28,259.51,259.51), c(Y1,Y2,Y2,Y1), col = "#edae9b", lwd = 0.5) # Capitanian
polygon(-c(259.51,259.51,254.14,254.14), c(Y1,Y2,Y2,Y1), col = "#f1c1b2", lwd = 0.5) # Wuchiapingian
polygon(-c(254.14,254.14,251.902,251.902), c(Y1,Y2,Y2,Y1), col = "#f3cbbe", lwd = 0.5) # Changhsingian
polygon(-c(251.902,251.902,251.2,251.2), c(Y1,Y2,Y2,Y1), col = "#a06aa7", lwd = 0.5) # Induan
polygon(-c(251.2,251.2,247.2,247.2), c(Y1,Y2,Y2,Y1), col = "#aa74ac", lwd = 0.5) # Olenekian
polygon(-c(247.2,247.2,242,242), c(Y1,Y2,Y2,Y1), col = "#b58ebc", lwd = 0.5) # Anisian
polygon(-c(242,242,237,237), c(Y1,Y2,Y2,Y1), col = "#c099c2", lwd = 0.5) # Ladinian
polygon(-c(237,237,227,227), c(Y1,Y2,Y2,Y1), col = "#c2aace", lwd = 0.5) # Carnian
}

#########################
##  ALL INSECTS GENUS ##
#########################

# Frequency of shift in speciation rate
mids=c(-0.049018036072144285, -0.14705410821643286,-0.24509018036072144,-0.34312625250501,-0.44116232464929855,-0.5391983967935872,-0.6372344689378757,-0.7352705410821643,-0.8333066132264528,-0.9313426853707414,-1.02937875751503,-1.1274148296593185,-1.225450901803607,-1.3234869739478956,-1.4215230460921842,-1.5195591182364727,-1.6175951903807613,-1.7156312625250498,-1.8136673346693384,-1.911703406813627,-2.0097394789579157,-2.1077755511022045,-2.205811623246493,-2.3038476953907816,-2.40188376753507,-2.4999198396793587,-2.597955911823647,-2.695991983967936,-2.794028056112224,-2.892064128256513,-2.9901002004008013,-3.08813627254509,-3.186172344689379,-3.284208416833667,-3.382244488977956,-3.4802805611222443,-3.578316633266533,-3.6763527054108214,-3.77438877755511,-3.8724248496993985,-3.9704609218436873,-4.068496993987975,-4.1665330661322635,-4.264569138276553,-4.362605210420841,-4.460641282565129,-4.558677354709418,-4.656713426853707,-4.754749498997995,-4.852785571142284,-4.950821643286573,-5.048857715430861,-5.1468937875751495,-5.244929859719438,-5.342965931863727,-5.441002004008015,-5.539038076152304,-5.637074148296592,-5.735110220440881,-5.83314629258517,-5.931182364729458,-6.029218436873746,-6.1272545090180355,-6.225290581162324,-6.323326653306612,-6.421362725450901,-6.51939879759519,-6.617434869739478,-6.715470941883766,-6.813507014028056,-6.911543086172344,-7.009579158316632,-7.107615230460921,-7.20565130260521,-7.303687374749498,-7.4017234468937865,-7.499759519038075,-7.597795591182364,-7.695831663326652,-7.793867735470941,-7.89190380761523,-7.989939879759518,-8.087975951903807,-8.186012024048095,-8.284048096192384,-8.382084168336672,-8.48012024048096,-8.57815631262525,-8.676192384769537,-8.774228456913827,-8.872264529058116,-8.970300601202403,-9.068336673346693,-9.16637274549098,-9.26440881763527,-9.362444889779558,-9.460480961923846,-9.558517034068135,-9.656553106212424,-9.754589178356712,-9.852625250501001,-9.95066132264529,-10.048697394789578,-10.146733466933867,-10.244769539078154,-10.342805611222444,-10.440841683366733,-10.53887775551102,-10.63691382765531,-10.734949899799599,-10.832985971943886,-10.931022044088175,-11.029058116232465,-11.127094188376752,-11.225130260521041,-11.323166332665329,-11.421202404809618,-11.519238476953907,-11.617274549098195,-11.715310621242484,-11.813346693386773,-11.91138276553106,-12.00941883767535,-12.107454909819637,-12.205490981963926,-12.303527054108216,-12.401563126252503,-12.499599198396792,-12.597635270541081,-12.695671342685369,-12.793707414829658,-12.891743486973947,-12.989779559118235,-13.087815631262524,-13.185851703406811,-13.2838877755511,-13.38192384769539,-13.479959919839677,-13.577995991983967,-13.676032064128256,-13.774068136272543,-13.872104208416832,-13.97014028056112,-14.06817635270541,-14.166212424849698,-14.264248496993986,-14.362284569138275,-14.460320641282564,-14.558356713426852,-14.656392785571141,-14.75442885771543,-14.852464929859718,-14.950501002004007,-15.048537074148294,-15.146573146292583,-15.244609218436873,-15.34264529058116,-15.44068136272545,-15.538717434869739,-15.636753507014026,-15.734789579158315,-15.832825651302604,-15.930861723446892,-16.02889779559118,-16.12693386773547,-16.22496993987976,-16.323006012024045,-16.421042084168334,-16.519078156312624,-16.617114228456913,-16.715150300601202,-16.813186372745488,-16.911222444889777,-17.009258517034066,-17.107294589178355,-17.205330661322645,-17.303366733466934,-17.40140280561122,-17.49943887775551,-17.597474949899798,-17.695511022044087,-17.793547094188376,-17.891583166332662,-17.98961923847695,-18.08765531062124,-18.18569138276553,-18.28372745490982,-18.381763527054105,-18.479799599198394,-18.577835671342683,-18.675871743486972,-18.77390781563126,-18.87194388777555,-18.969979959919836,-19.068016032064126,-19.166052104208415,-19.264088176352704,-19.362124248496993,-19.46016032064128,-19.558196392785568,-19.656232464929857,-19.754268537074147,-19.852304609218436,-19.950340681362725,-20.04837675350701,-20.1464128256513,-20.24444889779559,-20.34248496993988,-20.440521042084168,-20.538557114228453,-20.636593186372743,-20.73462925851703,-20.83266533066132,-20.93070140280561,-21.0287374749499,-21.126773547094185,-21.224809619238474,-21.322845691382764,-21.420881763527053,-21.518917835671342,-21.616953907815628,-21.714989979959917,-21.813026052104206,-21.911062124248495,-22.009098196392785,-22.107134268537074,-22.20517034068136,-22.30320641282565,-22.401242484969938,-22.499278557114227,-22.597314629258516,-22.695350701402802,-22.79338677354709,-22.89142284569138,-22.98945891783567,-23.08749498997996,-23.185531062124245,-23.283567134268534,-23.381603206412823,-23.479639278557112,-23.5776753507014,-23.67571142284569,-23.773747494989976,-23.871783567134266,-23.969819639278555,-24.067855711422844,-24.165891783567133,-24.26392785571142,-24.361963927855708,-24.459999999999997,-24.558036072144287,-24.656072144288576,-24.754108216432865,-24.85214428857715,-24.95018036072144,-25.04821643286573,-25.14625250501002,-25.244288577154308,-25.342324649298593,-25.440360721442882,-25.53839679358717,-25.63643286573146,-25.73446893787575,-25.83250501002004,-25.930541082164325,-26.028577154308614,-26.126613226452903,-26.224649298597193,-26.322685370741482,-26.420721442885768,-26.518757515030057,-26.616793587174346,-26.714829659318635,-26.812865731462924,-26.910901803607214,-27.0089378757515,-27.10697394789579,-27.205010020040078,-27.303046092184367,-27.401082164328656,-27.499118236472942,-27.59715430861723,-27.69519038076152,-27.79322645290581,-27.8912625250501,-27.989298597194384,-28.087334669338674,-28.185370741482963,-28.283406813627252,-28.38144288577154,-28.47947895791583,-28.577515030060116,-28.675551102204405,-28.773587174348695,-28.871623246492984,-28.969659318637273,-29.06769539078156,-29.165731462925848,-29.263767535070137,-29.361803607214426,-29.459839679358716,-29.557875751503005,-29.65591182364729,-29.75394789579158,-29.85198396793587,-29.950020040080158,-30.048056112224447,-30.146092184368733,-30.244128256513022,-30.34216432865731,-30.4402004008016,-30.53823647294589,-30.63627254509018,-30.734308617234465,-30.832344689378754,-30.930380761523043,-31.028416833667332,-31.12645290581162,-31.224488977955907,-31.322525050100197,-31.420561122244486,-31.518597194388775,-31.616633266533064,-31.714669338677353,-31.81270541082164,-31.91074148296593,-32.00877755511022,-32.10681362725451,-32.2048496993988,-32.30288577154309,-32.40092184368738,-32.49895791583167,-32.59699398797595,-32.69503006012024,-32.79306613226453,-32.89110220440882,-32.989138276553106,-33.087174348697395,-33.185210420841685,-33.283246492985974,-33.38128256513026,-33.47931863727455,-33.57735470941884,-33.675390781563124,-33.77342685370741,-33.8714629258517,-33.96949899799599,-34.06753507014028,-34.16557114228457,-34.26360721442886,-34.36164328657315,-34.45967935871744,-34.55771543086173,-34.655751503006016,-34.7537875751503,-34.85182364729459,-34.94985971943888,-35.047895791583166,-35.145931863727455,-35.243967935871744,-35.34200400801603,-35.44004008016032,-35.53807615230461,-35.6361122244489,-35.73414829659318,-35.83218436873747,-35.93022044088176,-36.02825651302605,-36.12629258517034,-36.22432865731463,-36.32236472945892,-36.42040080160321,-36.5184368737475,-36.616472945891786,-36.714509018036075,-36.81254509018036,-36.91058116232465,-37.008617234468936,-37.106653306613225,-37.204689378757514,-37.302725450901804,-37.40076152304609,-37.49879759519038,-37.59683366733467,-37.69486973947896,-37.79290581162325,-37.89094188376753,-37.98897795591182,-38.08701402805611,-38.1850501002004,-38.28308617234469,-38.38112224448898,-38.47915831663327,-38.577194388777556,-38.675230460921846,-38.773266533066135,-38.871302605210424,-38.969338677354706,-39.067374749498995,-39.165410821643285,-39.263446893787574,-39.36148296593186,-39.45951903807615,-39.55755511022044,-39.65559118236473,-39.75362725450902,-39.85166332665331,-39.9496993987976,-40.04773547094188,-40.14577154308617,-40.24380761523046,-40.34184368737475,-40.43987975951904,-40.53791583166333,-40.635951903807616,-40.733987975951905,-40.832024048096194,-40.93006012024048,-41.02809619238477,-41.126132264529055,-41.224168336673344,-41.32220440881763,-41.42024048096192,-41.51827655310621,-41.6163126252505,-41.71434869739479,-41.81238476953908,-41.91042084168337,-42.00845691382766,-42.10649298597195,-42.20452905811623,-42.30256513026052,-42.40060120240481,-42.4986372745491,-42.596673346693386,-42.694709418837675,-42.792745490981964,-42.890781563126254,-42.98881763527054,-43.08685370741483,-43.18488977955912,-43.2829258517034,-43.38096192384769,-43.47899799599198,-43.57703406813627,-43.67507014028056,-43.77310621242485,-43.87114228456914,-43.96917835671343,-44.06721442885772,-44.165250501002006,-44.263286573146296,-44.36132264529058,-44.45935871743487,-44.557394789579156,-44.655430861723445,-44.753466933867735,-44.851503006012024,-44.94953907815631,-45.0475751503006,-45.14561122244489,-45.24364729458918,-45.34168336673346,-45.43971943887775,-45.53775551102204,-45.63579158316633,-45.73382765531062,-45.83186372745491,-45.9298997995992,-46.02793587174349,-46.12597194388778,-46.224008016032066,-46.322044088176355,-46.42008016032064,-46.518116232464926,-46.616152304609216,-46.714188376753505,-46.812224448897794,-46.91026052104208,-47.00829659318637,-47.10633266533066,-47.20436873747495,-47.30240480961924,-47.40044088176353,-47.49847695390781,-47.5965130260521,-47.69454909819639,-47.79258517034068,-47.89062124248497,-47.98865731462926,-48.08669338677355,-48.184729458917836,-48.282765531062125,-48.380801603206415,-48.478837675350704,-48.576873747494986,-48.674909819639275,-48.772945891783564,-48.87098196392785,-48.96901803607214,-49.06705410821643,-49.16509018036072,-49.26312625250501,-49.3611623246493,-49.45919839679359,-49.55723446893788,-49.65527054108216,-49.75330661322645,-49.85134268537074,-49.94937875751503,-50.04741482965932,-50.145450901803606,-50.243486973947896,-50.341523046092185,-50.439559118236474,-50.53759519038076,-50.63563126252505,-50.733667334669335,-50.831703406813624,-50.92973947895791,-51.0277755511022,-51.12581162324649,-51.22384769539078,-51.32188376753507,-51.41991983967936,-51.51795591182365,-51.61599198396794,-51.71402805611223,-51.81206412825651,-51.9101002004008,-52.00813627254509,-52.10617234468938,-52.204208416833666,-52.302244488977955,-52.400280561122244,-52.49831663326653,-52.59635270541082,-52.69438877755511,-52.7924248496994,-52.89046092184368,-52.98849699398797,-53.08653306613226,-53.18456913827655,-53.28260521042084,-53.38064128256513,-53.47867735470942,-53.57671342685371,-53.674749498998,-53.772785571142286,-53.870821643286575,-53.96885771543086,-54.06689378757515,-54.164929859719436,-54.262965931863725,-54.361002004008014,-54.459038076152304,-54.55707414829659,-54.65511022044088,-54.75314629258517,-54.85118236472946,-54.94921843687375,-55.04725450901803,-55.14529058116232,-55.24332665330661,-55.3413627254509,-55.43939879759519,-55.53743486973948,-55.63547094188377,-55.733507014028056,-55.831543086172346,-55.929579158316635,-56.02761523046092,-56.125651302605206,-56.223687374749495,-56.321723446893785,-56.419759519038074,-56.51779559118236,-56.61583166332665,-56.71386773547094,-56.81190380761523,-56.90993987975952,-57.00797595190381,-57.10601202404809,-57.20404809619238,-57.30208416833667,-57.40012024048096,-57.49815631262525,-57.59619238476954,-57.69422845691383,-57.792264529058116,-57.890300601202405,-57.988336673346694,-58.08637274549098,-58.184408817635266,-58.282444889779555,-58.380480961923844,-58.47851703406813,-58.57655310621242,-58.67458917835671,-58.772625250501,-58.87066132264529,-58.96869739478958,-59.06673346693387,-59.16476953907816,-59.26280561122244,-59.36084168336673,-59.45887775551102,-59.55691382765531,-59.6549498997996,-59.752985971943886,-59.851022044088175,-59.949058116232464,-60.047094188376754,-60.14513026052104,-60.24316633266533,-60.341202404809614,-60.4392384769539,-60.53727454909819,-60.63531062124248,-60.73334669338677,-60.83138276553106,-60.92941883767535,-61.02745490981964,-61.12549098196393,-61.22352705410822,-61.32156312625251,-61.41959919839679,-61.51763527054108,-61.61567134268537,-61.713707414829656,-61.811743486973945,-61.909779559118235,-62.007815631262524,-62.10585170340681,-62.2038877755511,-62.30192384769539,-62.39995991983968,-62.49799599198396,-62.59603206412825,-62.69406813627254,-62.79210420841683,-62.89014028056112,-62.98817635270541,-63.0862124248497,-63.18424849699399,-63.28228456913828,-63.380320641282566,-63.478356713426855,-63.57639278557114,-63.67442885771543,-63.772464929859716,-63.870501002004005,-63.9685370741483,-64.06657314629258,-64.16460921843687,-64.26264529058116,-64.36068136272544,-64.45871743486974,-64.55675350701402,-64.65478957915832,-64.7528256513026,-64.8508617234469,-64.94889779559118,-65.04693386773548,-65.14496993987976,-65.24300601202404,-65.34104208416834,-65.43907815631262,-65.53711422845691,-65.6351503006012,-65.7331863727455,-65.83122244488978,-65.92925851703407,-66.02729458917835,-66.12533066132265,-66.22336673346693,-66.32140280561121,-66.41943887775551,-66.51747494989979,-66.61551102204409,-66.71354709418837,-66.81158316633267,-66.90961923847695,-67.00765531062125,-67.10569138276553,-67.20372745490982,-67.3017635270541,-67.39979959919839,-67.49783567134268,-67.59587174348697,-67.69390781563126,-67.79194388777555,-67.88997995991984,-67.98801603206412,-68.08605210420842,-68.1840881763527,-68.282124248497,-68.38016032064128,-68.47819639278556,-68.57623246492986,-68.67426853707414,-68.77230460921844,-68.87034068136272,-68.96837675350702,-69.0664128256513,-69.1644488977956,-69.26248496993988,-69.36052104208417,-69.45855711422846,-69.55659318637274,-69.65462925851703,-69.75266533066132,-69.85070140280561,-69.9487374749499,-70.04677354709419,-70.14480961923847,-70.24284569138277,-70.34088176352705,-70.43891783567133,-70.53695390781563,-70.63498997995991,-70.73302605210421,-70.83106212424849,-70.92909819639279,-71.02713426853707,-71.12517034068136,-71.22320641282565,-71.32124248496994,-71.41927855711423,-71.51731462925851,-71.6153507014028,-71.71338677354709,-71.81142284569138,-71.90945891783566,-72.00749498997996,-72.10553106212424,-72.20356713426854,-72.30160320641282,-72.39963927855712,-72.4976753507014,-72.59571142284568,-72.69374749498998,-72.79178356713426,-72.88981963927856,-72.98785571142284,-73.08589178356713,-73.18392785571142,-73.28196392785571,-73.38,-73.47803607214429,-73.57607214428857,-73.67410821643286,-73.77214428857715,-73.87018036072143,-73.96821643286573,-74.06625250501001,-74.16428857715431,-74.26232464929859,-74.36036072144289,-74.45839679358717,-74.55643286573147,-74.65446893787575,-74.75250501002003,-74.85054108216433,-74.94857715430861,-75.0466132264529,-75.14464929859719,-75.24268537074148,-75.34072144288577,-75.43875751503006,-75.53679358717434,-75.63482965931864,-75.73286573146292,-75.8309018036072,-75.9289378757515,-76.02697394789578,-76.12501002004008,-76.22304609218436,-76.32108216432866,-76.41911823647294,-76.51715430861724,-76.61519038076152,-76.71322645290581,-76.8112625250501,-76.90929859719438,-77.00733466933868,-77.10537074148296,-77.20340681362725,-77.30144288577154,-77.39947895791583,-77.49751503006011,-77.59555110220441,-77.69358717434869,-77.79162324649299,-77.88965931863727,-77.98769539078155,-78.08573146292585,-78.18376753507013,-78.28180360721443,-78.37983967935871,-78.477875751503,-78.57591182364729,-78.67394789579158,-78.77198396793587,-78.87002004008016,-78.96805611222445,-79.06609218436873,-79.16412825651302,-79.2621643286573,-79.3602004008016,-79.45823647294588,-79.55627254509018,-79.65430861723446,-79.75234468937876,-79.85038076152304,-79.94841683366734,-80.04645290581162,-80.1444889779559,-80.2425250501002,-80.34056112224448,-80.43859719438878,-80.53663326653306,-80.63466933867736,-80.73270541082164,-80.83074148296593,-80.92877755511022,-81.02681362725451,-81.1248496993988,-81.22288577154308,-81.32092184368737,-81.41895791583165,-81.51699398797595,-81.61503006012023,-81.71306613226453,-81.81110220440881,-81.90913827655311,-82.00717434869739,-82.10521042084169,-82.20324649298597,-82.30128256513025,-82.39931863727455,-82.49735470941883,-82.59539078156313,-82.69342685370741,-82.7914629258517,-82.88949899799599,-82.98753507014028,-83.08557114228456,-83.18360721442886,-83.28164328657314,-83.37967935871742,-83.47771543086172,-83.575751503006,-83.6737875751503,-83.77182364729458,-83.86985971943888,-83.96789579158316,-84.06593186372746,-84.16396793587174,-84.26200400801604,-84.36004008016032,-84.4580761523046,-84.5561122244489,-84.65414829659318,-84.75218436873747,-84.85022044088176,-84.94825651302605,-85.04629258517033,-85.14432865731463,-85.24236472945891,-85.34040080160321,-85.43843687374749,-85.53647294589177,-85.63450901803607,-85.73254509018035,-85.83058116232465,-85.92861723446893,-86.02665330661323,-86.12468937875751,-86.2227254509018,-86.32076152304609,-86.41879759519038,-86.51683366733467,-86.61486973947895,-86.71290581162324,-86.81094188376753,-86.90897795591182,-87.0070140280561,-87.1050501002004,-87.20308617234468,-87.30112224448898,-87.39915831663326,-87.49719438877756,-87.59523046092184,-87.69326653306612,-87.79130260521042,-87.8893386773547,-87.987374749499,-88.08541082164328,-88.18344689378758,-88.28148296593186,-88.37951903807615,-88.47755511022044,-88.57559118236473,-88.67362725450901,-88.7716633266533,-88.8696993987976,-88.96773547094188,-89.06577154308617,-89.16380761523045,-89.26184368737475,-89.35987975951903,-89.45791583166333,-89.55595190380761,-89.6539879759519,-89.75202404809619,-89.85006012024047,-89.94809619238477,-90.04613226452905,-90.14416833667335,-90.24220440881763,-90.34024048096192,-90.4382765531062,-90.5363126252505,-90.63434869739478,-90.73238476953907,-90.83042084168336,-90.92845691382765,-91.02649298597194,-91.12452905811622,-91.22256513026052,-91.3206012024048,-91.4186372745491,-91.51667334669338,-91.61470941883768,-91.71274549098196,-91.81078156312624,-91.90881763527054,-92.00685370741482,-92.10488977955912,-92.2029258517034,-92.3009619238477,-92.39899799599198,-92.49703406813627,-92.59507014028055,-92.69310621242485,-92.79114228456913,-92.88917835671342,-92.98721442885771,-93.085250501002,-93.18328657314629,-93.28132264529057,-93.37935871743487,-93.47739478957915,-93.57543086172345,-93.67346693386773,-93.77150300601203,-93.86953907815631,-93.96757515030059,-94.06561122244489,-94.16364729458917,-94.26168336673346,-94.35971943887775,-94.45775551102204,-94.55579158316633,-94.65382765531062,-94.7518637274549,-94.8498997995992,-94.94793587174348,-95.04597194388776,-95.14400801603206,-95.24204408817634,-95.34008016032064,-95.43811623246492,-95.53615230460922,-95.6341883767535,-95.7322244488978,-95.83026052104208,-95.92829659318637,-96.02633266533066,-96.12436873747494,-96.22240480961923,-96.32044088176352,-96.41847695390781,-96.5165130260521,-96.61454909819639,-96.71258517034067,-96.81062124248497,-96.90865731462925,-97.00669338677355,-97.10472945891783,-97.20276553106211,-97.30080160320641,-97.39883767535069,-97.49687374749499,-97.59490981963927,-97.69294589178357,-97.79098196392785,-97.88901803607214,-97.98705410821643,-98.08509018036072,-98.183126252505,-98.28116232464929,-98.37919839679358,-98.47723446893787,-98.57527054108216,-98.67330661322644,-98.77134268537074,-98.86937875751502,-98.96741482965932,-99.0654509018036,-99.1634869739479,-99.26152304609218,-99.35955911823646,-99.45759519038076,-99.55563126252504,-99.65366733466934,-99.75170340681362,-99.84973947895791,-99.9477755511022,-100.0458116232465,-100.14384769539078,-100.24188376753507,-100.33991983967935,-100.43795591182364,-100.53599198396793,-100.63402805611221,-100.73206412825651,-100.83010020040079,-100.92813627254509,-101.02617234468937,-101.12420841683367,-101.22224448897795,-101.32028056112225,-101.41831663326653,-101.51635270541081,-101.6143887775551,-101.71242484969939,-101.81046092184368,-101.90849699398797,-102.00653306613226,-102.10456913827655,-102.20260521042084,-102.30064128256512,-102.39867735470942,-102.4967134268537,-102.59474949899798,-102.69278557114228,-102.79082164328656,-102.88885771543086,-102.98689378757514,-103.08492985971944,-103.18296593186372,-103.28100200400802,-103.3790380761523,-103.4770741482966,-103.57511022044088,-103.67314629258516,-103.77118236472946,-103.86921843687374,-103.96725450901803,-104.06529058116232,-104.16332665330661,-104.2613627254509,-104.35939879759519,-104.45743486973947,-104.55547094188377,-104.65350701402805,-104.75154308617233,-104.84957915831663,-104.94761523046091,-105.04565130260521,-105.14368737474949,-105.24172344689379,-105.33975951903807,-105.43779559118236,-105.53583166332665,-105.63386773547094,-105.73190380761523,-105.82993987975951,-105.9279759519038,-106.02601202404809,-106.12404809619238,-106.22208416833666,-106.32012024048096,-106.41815631262524,-106.51619238476954,-106.61422845691382,-106.71226452905812,-106.8103006012024,-106.90833667334668,-107.00637274549098,-107.10440881763526,-107.20244488977956,-107.30048096192384,-107.39851703406813,-107.49655310621242,-107.59458917835671,-107.692625250501,-107.79066132264529,-107.88869739478957,-107.98673346693386,-108.08476953907815,-108.18280561122243,-108.28084168336673,-108.37887775551101,-108.47691382765531,-108.57494989979959,-108.67298597194389,-108.77102204408817,-108.86905811623247,-108.96709418837675,-109.06513026052103,-109.16316633266533,-109.26120240480961,-109.3592384769539,-109.45727454909819,-109.55531062124248,-109.65334669338677,-109.75138276553106,-109.84941883767534,-109.94745490981964,-110.04549098196392,-110.1435270541082,-110.2415631262525,-110.33959919839678,-110.43763527054108,-110.53567134268536,-110.63370741482966,-110.73174348697394,-110.82977955911824,-110.92781563126252,-111.0258517034068,-111.1238877755511,-111.22192384769538,-111.31995991983968,-111.41799599198396,-111.51603206412825,-111.61406813627254,-111.71210420841683,-111.81014028056111,-111.90817635270541,-112.00621242484969,-112.10424849699397,-112.20228456913827,-112.30032064128255,-112.39835671342685,-112.49639278557113,-112.59442885771543,-112.69246492985971,-112.790501002004,-112.88853707414829,-112.98657314629259,-113.08460921843687,-113.18264529058115,-113.28068136272545,-113.37871743486973,-113.47675350701402,-113.5747895791583,-113.6728256513026,-113.77086172344688,-113.86889779559118,-113.96693386773546,-114.06496993987976,-114.16300601202404,-114.26104208416832,-114.35907815631262,-114.4571142284569,-114.5551503006012,-114.65318637274548,-114.75122244488978,-114.84925851703406,-114.94729458917836,-115.04533066132264,-115.14336673346693,-115.24140280561122,-115.3394388777555,-115.4374749498998,-115.53551102204408,-115.63354709418837,-115.73158316633265,-115.82961923847695,-115.92765531062123,-116.02569138276553,-116.12372745490981,-116.22176352705411,-116.31979959919839,-116.41783567134267,-116.51587174348697,-116.61390781563125,-116.71194388777555,-116.80997995991983,-116.90801603206413,-117.00605210420841,-117.1040881763527,-117.20212424849699,-117.30016032064128,-117.39819639278556,-117.49623246492985,-117.59426853707414,-117.69230460921843,-117.79034068136272,-117.888376753507,-117.9864128256513,-118.08444889779558,-118.18248496993988,-118.28052104208416,-118.37855711422846,-118.47659318637274,-118.57462925851702,-118.67266533066132,-118.7707014028056,-118.8687374749499,-118.96677354709418,-119.06480961923847,-119.16284569138276,-119.26088176352705,-119.35891783567133,-119.45695390781563,-119.55498997995991,-119.6530260521042,-119.75106212424849,-119.84909819639277,-119.94713426853707,-120.04517034068135,-120.14320641282565,-120.24124248496993,-120.33927855711423,-120.43731462925851,-120.5353507014028,-120.63338677354709,-120.73142284569137,-120.82945891783567,-120.92749498997995,-121.02553106212424,-121.12356713426853,-121.22160320641282,-121.3196392785571,-121.4176753507014,-121.51571142284568,-121.61374749498998,-121.71178356713426,-121.80981963927854,-121.90785571142284,-122.00589178356712,-122.10392785571142,-122.2019639278557,-122.3,-122.39803607214428,-122.49607214428858,-122.59410821643286,-122.69214428857715,-122.79018036072144,-122.88821643286572,-122.98625250501001,-123.0842885771543,-123.1823246492986,-123.28036072144288,-123.37839679358717,-123.47643286573145,-123.57446893787575,-123.67250501002003,-123.77054108216433,-123.86857715430861,-123.96661322645289,-124.06464929859719,-124.16268537074147,-124.26072144288577,-124.35875751503005,-124.45679358717435,-124.55482965931863,-124.65286573146292,-124.7509018036072,-124.8489378757515,-124.94697394789578,-125.04501002004007,-125.14304609218436,-125.24108216432865,-125.33911823647294,-125.43715430861722,-125.53519038076152,-125.6332264529058,-125.7312625250501,-125.82929859719438,-125.92733466933868,-126.02537074148296,-126.12340681362724,-126.22144288577154,-126.31947895791582,-126.41751503006012,-126.5155511022044,-126.6135871743487,-126.71162324649298,-126.80965931863727,-126.90769539078156,-127.00573146292585,-127.10376753507013,-127.20180360721442,-127.29983967935871,-127.397875751503,-127.49591182364729,-127.59394789579157,-127.69198396793587,-127.79002004008015,-127.88805611222445,-127.98609218436874,-128.08412825651303,-128.1821643286573,-128.2802004008016,-128.37823647294587,-128.47627254509018,-128.57430861723446,-128.67234468937875,-128.77038076152303,-128.86841683366734,-128.96645290581162,-129.0644889779559,-129.1625250501002,-129.26056112224447,-129.35859719438878,-129.45663326653306,-129.55466933867734,-129.65270541082162,-129.75074148296594,-129.84877755511022,-129.9468136272545,-130.04484969939878,-130.1428857715431,-130.24092184368737,-130.33895791583166,-130.43699398797594,-130.53503006012022,-130.63306613226453,-130.7311022044088,-130.8291382765531,-130.92717434869738,-131.0252104208417,-131.12324649298597,-131.22128256513025,-131.31931863727453,-131.41735470941882,-131.51539078156313,-131.6134268537074,-131.7114629258517,-131.80949899799597,-131.90753507014028,-132.00557114228457,-132.10360721442885,-132.20164328657313,-132.29967935871744,-132.39771543086172,-132.495751503006,-132.5937875751503,-132.69182364729457,-132.78985971943888,-132.88789579158316,-132.98593186372744,-133.08396793587173,-133.18200400801604,-133.28004008016032,-133.3780761523046,-133.47611222444888,-133.57414829659317,-133.67218436873748,-133.77022044088176,-133.86825651302604,-133.96629258517032,-134.06432865731463,-134.16236472945891,-134.2604008016032,-134.35843687374748,-134.4564729458918,-134.55450901803607,-134.65254509018035,-134.75058116232464,-134.84861723446892,-134.94665330661323,-135.0446893787575,-135.1427254509018,-135.24076152304607,-135.33879759519039,-135.43683366733467,-135.53486973947895,-135.63290581162323,-135.7309418837675,-135.82897795591182,-135.9270140280561,-136.0250501002004,-136.12308617234467,-136.22112224448898,-136.31915831663326,-136.41719438877755,-136.51523046092183,-136.61326653306614,-136.71130260521042,-136.8093386773547,-136.90737474949898,-137.00541082164327,-137.10344689378758,-137.20148296593186,-137.29951903807614,-137.39755511022042,-137.49559118236473,-137.59362725450902,-137.6916633266533,-137.78969939879758,-137.88773547094186,-137.98577154308617,-138.08380761523046,-138.18184368737474,-138.27987975951902,-138.37791583166333,-138.4759519038076,-138.5739879759519,-138.67202404809618,-138.7700601202405,-138.86809619238477,-138.96613226452905,-139.06416833667333,-139.16220440881762,-139.26024048096193,-139.3582765531062,-139.4563126252505,-139.55434869739477,-139.65238476953908,-139.75042084168336,-139.84845691382765,-139.94649298597193,-140.0445290581162,-140.14256513026052,-140.2406012024048,-140.3386372745491,-140.43667334669337,-140.53470941883768,-140.63274549098196,-140.73078156312624,-140.82881763527052,-140.9268537074148,-141.02488977955912,-141.1229258517034,-141.22096192384768,-141.31899799599196,-141.41703406813627,-141.51507014028056,-141.61310621242484,-141.71114228456912,-141.80917835671343,-141.9072144288577,-142.005250501002,-142.10328657314628,-142.20132264529056,-142.29935871743487,-142.39739478957915,-142.49543086172343,-142.59346693386772,-142.69150300601203,-142.7895390781563,-142.8875751503006,-142.98561122244487,-143.08364729458916,-143.18168336673347,-143.27971943887775,-143.37775551102203,-143.4757915831663,-143.57382765531062,-143.6718637274549,-143.7698997995992,-143.86793587174347,-143.96597194388778,-144.06400801603206,-144.16204408817634,-144.26008016032063,-144.3581162324649,-144.45615230460922,-144.5541883767535,-144.65222444889778,-144.75026052104207,-144.84829659318638,-144.94633266533066,-145.04436873747494,-145.14240480961922,-145.2404408817635,-145.33847695390781,-145.4365130260521,-145.53454909819638,-145.63258517034066,-145.73062124248497,-145.82865731462925,-145.92669338677354,-146.02472945891782,-146.12276553106213,-146.2208016032064,-146.3188376753507,-146.41687374749498,-146.51490981963926,-146.61294589178357,-146.71098196392785,-146.80901803607213,-146.9070541082164,-147.00509018036072,-147.103126252505,-147.2011623246493,-147.29919839679357,-147.39723446893785,-147.49527054108216,-147.59330661322645,-147.69134268537073,-147.789378757515,-147.88741482965932,-147.9854509018036,-148.08348697394788,-148.18152304609217,-148.27955911823648,-148.37759519038076,-148.47563126252504,-148.57366733466932,-148.6717034068136,-148.76973947895792,-148.8677755511022,-148.96581162324648,-149.06384769539076,-149.16188376753507,-149.25991983967936,-149.35795591182364,-149.45599198396792,-149.5540280561122,-149.6520641282565,-149.7501002004008,-149.84813627254508,-149.94617234468936,-150.04420841683367,-150.14224448897795,-150.24028056112223,-150.33831663326652,-150.43635270541083,-150.5343887775551,-150.6324248496994,-150.73046092184367,-150.82849699398795,-150.92653306613227,-151.02456913827655,-151.12260521042083,-151.2206412825651,-151.31867735470942,-151.4167134268537,-151.514749498998,-151.61278557114227,-151.71082164328655,-151.80885771543086,-151.90689378757514,-152.00492985971943,-152.1029659318637,-152.20100200400802,-152.2990380761523,-152.39707414829658,-152.49511022044086,-152.59314629258517,-152.69118236472946,-152.78921843687374,-152.88725450901802,-152.9852905811623,-153.0833266533066,-153.1813627254509,-153.27939879759518,-153.37743486973946,-153.47547094188377,-153.57350701402805,-153.67154308617233,-153.76957915831662,-153.8676152304609,-153.9656513026052,-154.0636873747495,-154.16172344689377,-154.25975951903806,-154.35779559118237,-154.45583166332665,-154.55386773547093,-154.6519038076152,-154.74993987975952,-154.8479759519038,-154.9460120240481,-155.04404809619237,-155.14208416833665,-155.24012024048096,-155.33815631262524,-155.43619238476953,-155.5342284569138,-155.63226452905812,-155.7303006012024,-155.82833667334668,-155.92637274549097,-156.02440881763525,-156.12244488977956,-156.22048096192384,-156.31851703406812,-156.4165531062124,-156.51458917835672,-156.612625250501,-156.71066132264528,-156.80869739478956,-156.90673346693387,-157.00476953907815,-157.10280561122244,-157.20084168336672,-157.298877755511,-157.3969138276553,-157.4949498997996,-157.59298597194388,-157.69102204408816,-157.78905811623247,-157.88709418837675,-157.98513026052103,-158.08316633266531,-158.1812024048096,-158.2792384769539,-158.3772745490982,-158.47531062124247,-158.57334669338675,-158.67138276553106,-158.76941883767535,-158.86745490981963,-158.9654909819639,-159.06352705410822,-159.1615631262525,-159.25959919839678,-159.35763527054107,-159.45567134268535,-159.55370741482966,-159.65174348697394,-159.74977955911822,-159.8478156312625,-159.94585170340682,-160.0438877755511,-160.14192384769538,-160.23995991983966,-160.33799599198395,-160.43603206412826,-160.53406813627254,-160.63210420841682,-160.7301402805611,-160.8281763527054,-160.9262124248497,-161.02424849699398,-161.12228456913826,-161.22032064128254,-161.31835671342685,-161.41639278557113,-161.51442885771542,-161.6124649298597,-161.710501002004,-161.8085370741483,-161.90657314629257,-162.00460921843685,-162.10264529058117,-162.20068136272545,-162.29871743486973,-162.396753507014,-162.4947895791583,-162.5928256513026,-162.6908617234469,-162.78889779559117,-162.88693386773545,-162.98496993987976,-163.08300601202404,-163.18104208416833,-163.2790781563126,-163.3771142284569,-163.4751503006012,-163.57318637274548,-163.67122244488976,-163.76925851703405,-163.86729458917836,-163.96533066132264,-164.06336673346692,-164.1614028056112,-164.2594388777555,-164.3574749498998,-164.45551102204408,-164.55354709418836,-164.65158316633264,-164.74961923847695,-164.84765531062124,-164.94569138276552,-165.0437274549098,-165.1417635270541,-165.2397995991984,-165.33783567134267,-165.43587174348696,-165.53390781563124,-165.63194388777555,-165.72997995991983,-165.8280160320641,-165.9260521042084,-166.0240881763527,-166.122124248497,-166.22016032064127,-166.31819639278555,-166.41623246492986,-166.51426853707414,-166.61230460921843,-166.7103406813627,-166.808376753507,-166.9064128256513,-167.00444889779558,-167.10248496993987,-167.20052104208415,-167.29855711422846,-167.39659318637274,-167.49462925851702,-167.5926653306613,-167.6907014028056,-167.7887374749499,-167.88677354709418,-167.98480961923846,-168.08284569138274,-168.18088176352705,-168.27891783567134,-168.37695390781562,-168.4749899799599,-168.5730260521042,-168.6710621242485,-168.76909819639278,-168.86713426853706,-168.96517034068134,-169.06320641282565,-169.16124248496993,-169.25927855711421,-169.3573146292585,-169.4553507014028,-169.5533867735471,-169.65142284569137,-169.74945891783565,-169.84749498997994,-169.94553106212425,-170.04356713426853,-170.1416032064128,-170.2396392785571,-170.3376753507014,-170.43571142284569,-170.53374749498997,-170.63178356713425,-170.72981963927856,-170.82785571142284,-170.92589178356712,-171.0239278557114,-171.1219639278557,-171.22,-171.31803607214428,-171.41607214428856,-171.51410821643285,-171.61214428857716,-171.71018036072144,-171.80821643286572,-171.90625250501,-172.00428857715428,-172.1023246492986,-172.20036072144288,-172.29839679358716,-172.39643286573144,-172.49446893787575,-172.59250501002003,-172.69054108216432,-172.7885771543086,-172.8866132264529,-172.9846492985972,-173.08268537074147,-173.18072144288575,-173.27875751503004,-173.37679358717435,-173.47482965931863,-173.5728657314629,-173.6709018036072,-173.7689378757515,-173.8669739478958,-173.96501002004007,-174.06304609218435,-174.16108216432863,-174.25911823647294,-174.35715430861723,-174.4551903807615,-174.5532264529058,-174.6512625250501,-174.74929859719438,-174.84733466933866,-174.94537074148295,-175.04340681362726,-175.14144288577154,-175.23947895791582,-175.3375150300601,-175.43555110220439,-175.5335871743487,-175.63162324649298,-175.72965931863726,-175.82769539078154,-175.92573146292585,-176.02376753507014,-176.12180360721442,-176.2198396793587,-176.31787575150298,-176.4159118236473,-176.51394789579157,-176.61198396793586,-176.71002004008014,-176.80805611222445,-176.90609218436873,-177.004128256513,-177.1021643286573,-177.2002004008016,-177.2982364729459,-177.39627254509017,-177.49430861723445,-177.59234468937873,-177.69038076152304,-177.78841683366733,-177.8864529058116,-177.9844889779559,-178.0825250501002,-178.18056112224448,-178.27859719438877,-178.37663326653305,-178.47466933867733,-178.57270541082164,-178.67074148296592,-178.7687775551102,-178.8668136272545,-178.9648496993988,-179.06288577154308,-179.16092184368736,-179.25895791583164,-179.35699398797595,-179.45503006012024,-179.55306613226452,-179.6511022044088,-179.74913827655308,-179.8471743486974,-179.94521042084168,-180.04324649298596,-180.14128256513024,-180.23931863727455,-180.33735470941883,-180.43539078156311,-180.5334268537074,-180.63146292585168,-180.729498997996,-180.82753507014027,-180.92557114228455,-181.02360721442884,-181.12164328657315,-181.21967935871743,-181.3177154308617,-181.415751503006,-181.51378757515027,-181.61182364729459,-181.70985971943887,-181.80789579158315,-181.90593186372743,-182.00396793587174,-182.10200400801602,-182.2000400801603,-182.2980761523046,-182.3961122244489,-182.49414829659318,-182.59218436873746,-182.69022044088175,-182.78825651302603,-182.88629258517034,-182.98432865731462,-183.0823647294589,-183.18040080160318,-183.2784368737475,-183.37647294589178,-183.47450901803606,-183.57254509018034,-183.67058116232462,-183.76861723446893,-183.86665330661322,-183.9646893787575,-184.06272545090178,-184.1607615230461,-184.25879759519037,-184.35683366733466,-184.45486973947894,-184.55290581162325,-184.65094188376753,-184.7489779559118,-184.8470140280561,-184.94505010020038,-185.0430861723447,-185.14112224448897,-185.23915831663325,-185.33719438877753,-185.43523046092184,-185.53326653306613,-185.6313026052104,-185.7293386773547,-185.82737474949897,-185.92541082164328,-186.02344689378756,-186.12148296593185,-186.21951903807613,-186.31755511022044,-186.41559118236472,-186.513627254509,-186.6116633266533,-186.7096993987976,-186.80773547094188,-186.90577154308616,-187.00380761523044,-187.10184368737472,-187.19987975951904,-187.29791583166332,-187.3959519038076,-187.49398797595188,-187.5920240480962,-187.69006012024047,-187.78809619238476,-187.88613226452904,-187.98416833667332,-188.08220440881763,-188.1802404809619,-188.2782765531062,-188.37631262525048,-188.4743486973948,-188.57238476953907,-188.67042084168335,-188.76845691382763,-188.86649298597195,-188.96452905811623,-189.0625651302605,-189.1606012024048,-189.25863727454907,-189.35667334669338,-189.45470941883767,-189.55274549098195,-189.65078156312623,-189.74881763527054,-189.84685370741482,-189.9448897795591,-190.0429258517034,-190.14096192384767,-190.23899799599198,-190.33703406813626,-190.43507014028054,-190.53310621242483,-190.63114228456914,-190.72917835671342,-190.8272144288577,-190.92525050100198,-191.0232865731463,-191.12132264529058,-191.21935871743486,-191.31739478957914,-191.41543086172342,-191.51346693386773,-191.61150300601201,-191.7095390781563,-191.80757515030058,-191.9056112224449,-192.00364729458917,-192.10168336673345,-192.19971943887774,-192.29775551102202,-192.39579158316633,-192.4938276553106,-192.5918637274549,-192.68989979959917,-192.78793587174349,-192.88597194388777,-192.98400801603205,-193.08204408817633,-193.18008016032064,-193.27811623246492,-193.3761523046092,-193.4741883767535,-193.57222444889777,-193.67026052104208,-193.76829659318636,-193.86633266533065,-193.96436873747493,-194.06240480961924,-194.16044088176352,-194.2584769539078,-194.35651302605208,-194.45454909819637,-194.55258517034068,-194.65062124248496,-194.74865731462924,-194.84669338677352,-194.94472945891783,-195.04276553106212,-195.1408016032064,-195.23883767535068,-195.336873747495,-195.43490981963927,-195.53294589178356,-195.63098196392784,-195.72901803607212,-195.82705410821643,-195.9250901803607,-196.023126252505,-196.12116232464928,-196.2191983967936,-196.31723446893787,-196.41527054108215,-196.51330661322643,-196.61134268537072,-196.70937875751503,-196.8074148296593,-196.9054509018036,-197.00348697394787,-197.10152304609218,-197.19955911823646,-197.29759519038075,-197.39563126252503,-197.49366733466934,-197.59170340681362,-197.6897394789579,-197.7877755511022,-197.88581162324647,-197.98384769539078,-198.08188376753506,-198.17991983967934,-198.27795591182363,-198.37599198396794,-198.47402805611222,-198.5720641282565,-198.67010020040078,-198.76813627254506,-198.86617234468937,-198.96420841683366,-199.06224448897794,-199.16028056112222,-199.25831663326653,-199.3563527054108,-199.4543887775551,-199.55242484969938,-199.6504609218437,-199.74849699398797,-199.84653306613225,-199.94456913827653,-200.04260521042082,-200.14064128256513,-200.2386773547094,-200.3367134268537,-200.43474949899797,-200.53278557114228,-200.63082164328657,-200.72885771543085,-200.82689378757513,-200.9249298597194,-201.02296593186372,-201.121002004008,-201.2190380761523,-201.31707414829657,-201.41511022044088,-201.51314629258516,-201.61118236472944,-201.70921843687373,-201.807254509018,-201.90529058116232,-202.0033266533066,-202.10136272545088,-202.19939879759517,-202.29743486973948,-202.39547094188376,-202.49350701402804,-202.59154308617232,-202.68957915831663,-202.78761523046091,-202.8856513026052,-202.98368737474948,-203.08172344689376,-203.17975951903807,-203.27779559118235,-203.37583166332664,-203.47386773547092,-203.57190380761523,-203.6699398797595,-203.7679759519038,-203.86601202404808,-203.96404809619236,-204.06208416833667,-204.16012024048095,-204.25815631262523,-204.3561923847695,-204.45422845691382,-204.5522645290581,-204.6503006012024,-204.74833667334667,-204.84637274549098,-204.94440881763526,-205.04244488977955,-205.14048096192383,-205.2385170340681,-205.33655310621242,-205.4345891783567,-205.53262525050098,-205.63066132264527,-205.72869739478958,-205.82673346693386,-205.92476953907814,-206.02280561122242,-206.1208416833667,-206.21887775551102,-206.3169138276553,-206.41494989979958,-206.51298597194386,-206.61102204408817,-206.70905811623246,-206.80709418837674,-206.90513026052102,-207.00316633266533,-207.1012024048096,-207.1992384769539,-207.29727454909818,-207.39531062124246,-207.49334669338677,-207.59138276553105,-207.68941883767533,-207.78745490981962,-207.88549098196393,-207.9835270541082,-208.0815631262525,-208.17959919839677,-208.27763527054105,-208.37567134268537,-208.47370741482965,-208.57174348697393,-208.6697795591182,-208.76781563126252,-208.8658517034068,-208.9638877755511,-209.06192384769537,-209.15995991983968,-209.25799599198396,-209.35603206412824,-209.45406813627253,-209.5521042084168,-209.65014028056112,-209.7481763527054,-209.84621242484968,-209.94424849699396,-210.04228456913827,-210.14032064128256,-210.23835671342684,-210.33639278557112,-210.4344288577154,-210.5324649298597,-210.630501002004,-210.72853707414828,-210.82657314629256,-210.92460921843687,-211.02264529058115,-211.12068136272543,-211.21871743486972,-211.31675350701403,-211.4147895791583,-211.5128256513026,-211.61086172344687,-211.70889779559116,-211.80693386773547,-211.90496993987975,-212.00300601202403,-212.1010420841683,-212.19907815631262,-212.2971142284569,-212.3951503006012,-212.49318637274547,-212.59122244488975,-212.68925851703406,-212.78729458917834,-212.88533066132263,-212.9833667334669,-213.08140280561122,-213.1794388777555,-213.27747494989978,-213.37551102204407,-213.47354709418838,-213.57158316633266,-213.66961923847694,-213.76765531062122,-213.8656913827655,-213.96372745490982,-214.0617635270541,-214.15979959919838,-214.25783567134266,-214.35587174348697,-214.45390781563125,-214.55194388777554,-214.64997995991982,-214.7480160320641,-214.8460521042084,-214.9440881763527,-215.04212424849698,-215.14016032064126,-215.23819639278557,-215.33623246492985,-215.43426853707413,-215.53230460921841,-215.63034068136272,-215.728376753507,-215.8264128256513,-215.92444889779557,-216.02248496993985,-216.12052104208416,-216.21855711422845,-216.31659318637273,-216.414629258517,-216.51266533066132,-216.6107014028056,-216.70873747494988,-216.80677354709417,-216.90480961923845,-217.00284569138276,-217.10088176352704,-217.19891783567132,-217.2969539078156,-217.39498997995992,-217.4930260521042,-217.59106212424848,-217.68909819639276,-217.78713426853707,-217.88517034068136,-217.98320641282564,-218.08124248496992,-218.1792785571142,-218.2773146292585,-218.3753507014028,-218.47338677354708,-218.57142284569136,-218.66945891783567,-218.76749498997995,-218.86553106212423,-218.96356713426852,-219.0616032064128,-219.1596392785571,-219.2576753507014,-219.35571142284567,-219.45374749498995,-219.55178356713427,-219.64981963927855,-219.74785571142283,-219.8458917835671,-219.94392785571142,-220.0419639278557,-220.14,-220.23803607214427,-220.33607214428855,-220.43410821643286,-220.53214428857714,-220.63018036072143,-220.7282164328657,-220.82625250501002,-220.9242885771543,-221.02232464929858,-221.12036072144286,-221.21839679358715,-221.31643286573146,-221.41446893787574,-221.51250501002002,-221.6105410821643,-221.7085771543086,-221.8066132264529,-221.90464929859718,-222.00268537074146,-222.10072144288574,-222.19875751503005,-222.29679358717434,-222.39482965931862,-222.4928657314629,-222.5909018036072,-222.6889378757515,-222.78697394789577,-222.88501002004006,-222.98304609218437,-223.08108216432865,-223.17911823647293,-223.2771543086172,-223.3751903807615,-223.4732264529058,-223.5712625250501,-223.66929859719437,-223.76733466933865,-223.86537074148296,-223.96340681362724,-224.06144288577153,-224.1594789579158,-224.2575150300601,-224.3555511022044,-224.45358717434868,-224.55162324649297,-224.64965931863725,-224.74769539078156,-224.84573146292584,-224.94376753507012,-225.0418036072144,-225.13983967935872,-225.237875751503,-225.33591182364728,-225.43394789579156,-225.53198396793584,-225.63002004008015,-225.72805611222444,-225.82609218436872,-225.924128256513,-226.0221643286573,-226.1202004008016,-226.21823647294588,-226.31627254509016,-226.41430861723444,-226.51234468937875,-226.61038076152303,-226.70841683366731,-226.8064529058116,-226.9044889779559,-227.0025250501002,-227.10056112224447,-227.19859719438875,-227.29663326653306,-227.39466933867735,-227.49270541082163,-227.5907414829659,-227.6887775551102,-227.7868136272545,-227.88484969939879,-227.98288577154307,-228.08092184368735,-228.17895791583166,-228.27699398797594,-228.37503006012022,-228.4730661322645,-228.5711022044088,-228.6691382765531,-228.76717434869738,-228.86521042084166,-228.96324649298595,-229.06128256513026,-229.15931863727454,-229.25735470941882,-229.3553907815631,-229.4534268537074,-229.5514629258517,-229.64949899799598,-229.74753507014026,-229.84557114228454,-229.94360721442885,-230.04164328657313,-230.13967935871742,-230.2377154308617,-230.335751503006,-230.4337875751503,-230.53182364729457,-230.62985971943885,-230.72789579158314,-230.82593186372745,-230.92396793587173,-231.022004008016,-231.1200400801603,-231.2180761523046,-231.3161122244489,-231.41414829659317,-231.51218436873745,-231.61022044088176,-231.70825651302604,-231.80629258517033,-231.9043286573146,-232.0023647294589,-232.1004008016032,-232.19843687374748,-232.29647294589176,-232.39450901803605,-232.49254509018036,-232.59058116232464,-232.68861723446892,-232.7866533066132,-232.88468937875749,-232.9827254509018,-233.08076152304608,-233.17879759519036,-233.27683366733464,-233.37486973947895,-233.47290581162324,-233.57094188376752,-233.6689779559118,-233.7670140280561,-233.8650501002004,-233.96308617234467,-234.06112224448896,-234.15915831663324,-234.25719438877755,-234.35523046092183,-234.4532665330661,-234.5513026052104,-234.6493386773547,-234.747374749499,-234.84541082164327,-234.94344689378755,-235.04148296593183,-235.13951903807614,-235.23755511022043,-235.3355911823647,-235.433627254509,-235.5316633266533,-235.62969939879758,-235.72773547094187,-235.82577154308615,-235.92380761523046,-236.02184368737474,-236.11987975951902,-236.2179158316633,-236.3159519038076,-236.4139879759519,-236.51202404809618,-236.61006012024046,-236.70809619238474,-236.80613226452905,-236.90416833667334,-237.00220440881762,-237.1002404809619,-237.19827655310618,-237.2963126252505,-237.39434869739478,-237.49238476953906,-237.59042084168334,-237.68845691382765,-237.78649298597193,-237.88452905811621,-237.9825651302605,-238.0806012024048,-238.1786372745491,-238.27667334669337,-238.37470941883765,-238.47274549098194,-238.57078156312625,-238.66881763527053,-238.7668537074148,-238.8648897795591,-238.9629258517034,-239.06096192384769,-239.15899799599197,-239.25703406813625,-239.35507014028053,-239.45310621242484,-239.55114228456912,-239.6491783567134,-239.7472144288577,-239.845250501002,-239.94328657314628,-240.04132264529056,-240.13935871743485,-240.23739478957916,-240.33543086172344,-240.43346693386772,-240.531503006012,-240.62953907815628,-240.7275751503006,-240.82561122244488,-240.92364729458916,-241.02168336673344,-241.11971943887775,-241.21775551102203,-241.31579158316632,-241.4138276553106,-241.51186372745488,-241.6098997995992,-241.70793587174347,-241.80597194388776,-241.90400801603204,-242.00204408817635,-242.10008016032063,-242.1981162324649,-242.2961523046092,-242.39418837675348,-242.4922244488978,-242.59026052104207,-242.68829659318635,-242.78633266533063,-242.88436873747494,-242.98240480961923,-243.0804408817635,-243.1784769539078,-243.2765130260521,-243.37454909819638,-243.47258517034066,-243.57062124248495,-243.66865731462923,-243.76669338677354,-243.86472945891782,-243.9627655310621,-244.0608016032064,-244.1588376753507,-244.25687374749498,-244.35490981963926,-244.45294589178354,-244.55098196392782,-244.64901803607214,-244.74705410821642,-244.8450901803607,-244.94312625250498,-245.0411623246493,-245.13919839679357,-245.23723446893786,-245.33527054108214,-245.43330661322645,-245.53134268537073,-245.629378757515,-245.7274148296593,-245.82545090180358,-245.9234869739479,-246.02152304609217,-246.11955911823645,-246.21759519038073,-246.31563126252505,-246.41366733466933,-246.5117034068136,-246.6097394789579,-246.70777555110217,-246.80581162324648,-246.90384769539077,-247.00188376753505,-247.09991983967933,-247.19795591182364,-247.29599198396792,-247.3940280561122,-247.4920641282565,-247.5901002004008,-247.68813627254508,-247.78617234468936,-247.88420841683364,-247.98224448897793,-248.08028056112224,-248.17831663326652,-248.2763527054108,-248.37438877755508,-248.4724248496994,-248.57046092184368,-248.66849699398796,-248.76653306613224,-248.86456913827652,-248.96260521042083,-249.06064128256511,-249.1586773547094,-249.25671342685368,-249.354749498998,-249.45278557114227,-249.55082164328655,-249.64885771543084,-249.74689378757515,-249.84492985971943,-249.9429659318637,-250.041002004008,-250.13903807615227,-250.23707414829659,-250.33511022044087,-250.43314629258515,-250.53118236472943,-250.62921843687374,-250.72725450901802,-250.8252905811623,-250.9233266533066,-251.02136272545087,-251.11939879759518,-251.21743486973946,-251.31547094188375,-251.41350701402803,-251.51154308617234,-251.60957915831662,-251.7076152304609,-251.80565130260518,-251.9036873747495,-252.00172344689378,-252.09975951903806,-252.19779559118234,-252.29583166332662,-252.39386773547093,-252.49190380761522,-252.5899398797595,-252.68797595190378,-252.7860120240481,-252.88404809619237,-252.98208416833666,-253.08012024048094,-253.17815631262522,-253.27619238476953,-253.3742284569138,-253.4722645290581,-253.57030060120238,-253.6683366733467,-253.76637274549097,-253.86440881763525,-253.96244488977953,-254.06048096192384,-254.15851703406813,-254.2565531062124,-254.3545891783567,-254.45262525050097,-254.55066132264528,-254.64869739478956,-254.74673346693385,-254.84476953907813,-254.94280561122244,-255.04084168336672,-255.138877755511,-255.2369138276553,-255.33494989979957,-255.43298597194388,-255.53102204408816,-255.62905811623244,-255.72709418837673,-255.82513026052104,-255.92316633266532,-256.0212024048096,-256.1192384769539,-256.2172745490982,-256.3153106212425,-256.41334669338676,-256.51138276553104,-256.6094188376753,-256.7074549098196,-256.8054909819639,-256.9035270541082,-257.0015631262525,-257.0995991983968,-257.19763527054107,-257.29567134268535,-257.39370741482963,-257.4917434869739,-257.5897795591182,-257.6878156312625,-257.7858517034068,-257.8838877755511,-257.9819238476954,-258.07995991983967,-258.17799599198395,-258.27603206412823,-258.3740681362725,-258.4721042084168,-258.5701402805611,-258.6681763527054,-258.7662124248497,-258.864248496994,-258.96228456913826,-259.06032064128254,-259.1583567134268,-259.2563927855711,-259.3544288577154,-259.45246492985973,-259.550501002004,-259.6485370741483,-259.7465731462926,-259.84460921843686,-259.94264529058114,-260.0406813627254,-260.1387174348697,-260.236753507014,-260.3347895791583,-260.4328256513026,-260.5308617234469,-260.6288977955912,-260.72693386773545,-260.82496993987974,-260.923006012024,-261.0210420841683,-261.1190781563126,-261.2171142284569,-261.3151503006012,-261.4131863727455,-261.51122244488977,-261.60925851703405,-261.70729458917833,-261.8053306613226,-261.9033667334669,-262.0014028056112,-262.0994388777555,-262.1974749498998,-262.2955110220441,-262.39354709418836,-262.49158316633265,-262.5896192384769,-262.6876553106212,-262.7856913827655,-262.8837274549098,-262.9817635270541,-263.0797995991984,-263.1778356713427,-263.27587174348696,-263.37390781563124,-263.4719438877755,-263.5699799599198,-263.6680160320641,-263.76605210420837,-263.8640881763527,-263.962124248497,-264.0601603206413,-264.15819639278556,-264.25623246492984,-264.3542685370741,-264.4523046092184,-264.5503406813627,-264.648376753507,-264.7464128256513,-264.8444488977956,-264.94248496993987,-265.04052104208415,-265.13855711422843,-265.2365931863727,-265.334629258517,-265.4326653306613,-265.5307014028056,-265.6287374749499,-265.7267735470942,-265.82480961923847,-265.92284569138275,-266.02088176352703,-266.1189178356713,-266.2169539078156,-266.3149899799599,-266.4130260521042,-266.5110621242485,-266.6090981963928,-266.70713426853706,-266.80517034068134,-266.9032064128256,-267.0012424849699,-267.0992785571142,-267.19731462925847,-267.2953507014028,-267.3933867735471,-267.4914228456914,-267.58945891783566,-267.68749498997994,-267.7855310621242,-267.8835671342685,-267.9816032064128,-268.07963927855707,-268.1776753507014,-268.2757114228457,-268.37374749498997,-268.47178356713425,-268.56981963927853,-268.6678557114228,-268.7658917835671,-268.8639278557114,-268.9619639278557,-269.06,-269.1580360721443,-269.25607214428857,-269.35410821643285,-269.45214428857713,-269.5501803607214,-269.6482164328657,-269.74625250501,-269.8442885771543,-269.9423246492986,-270.0403607214429,-270.13839679358716,-270.23643286573144,-270.3344689378757,-270.43250501002,-270.5305410821643,-270.6285771543086,-270.7266132264529,-270.8246492985972,-270.9226853707415,-271.02072144288576,-271.11875751503004,-271.2167935871743,-271.3148296593186,-271.4128657314629,-271.51090180360717,-271.6089378757515,-271.7069739478958,-271.8050100200401,-271.90304609218435,-272.00108216432864,-272.0991182364729,-272.1971543086172,-272.2951903807615,-272.39322645290576,-272.4912625250501,-272.5892985971944,-272.68733466933867,-272.78537074148295,-272.88340681362723,-272.9814428857715,-273.0794789579158,-273.1775150300601,-273.2755511022044,-273.3735871743487,-273.471623246493,-273.56965931863726,-273.66769539078155,-273.7657314629258,-273.8637675350701,-273.9618036072144,-274.0598396793587,-274.157875751503,-274.2559118236473,-274.3539478957916,-274.45198396793586,-274.55002004008014,-274.6480561122244,-274.7460921843687,-274.844128256513,-274.94216432865727,-275.0402004008016,-275.1382364729459,-275.2362725450902,-275.33430861723446,-275.43234468937874,-275.530380761523,-275.6284168336673,-275.7264529058116,-275.82448897795587,-275.9225250501002,-276.0205611222445,-276.11859719438877,-276.21663326653305,-276.31466933867733,-276.4127054108216,-276.5107414829659,-276.6087775551102,-276.70681362725446,-276.8048496993988,-276.9028857715431,-277.00092184368737,-277.09895791583165,-277.19699398797593,-277.2950300601202,-277.3930661322645,-277.4911022044088,-277.5891382765531,-277.6871743486974,-277.7852104208417,-277.88324649298596,-277.98128256513024,-278.0793186372745,-278.1773547094188,-278.2753907815631,-278.3734268537074,-278.4714629258517,-278.569498997996,-278.6675350701403,-278.76557114228456,-278.86360721442884,-278.9616432865731,-279.0596793587174,-279.1577154308617,-279.25575150300597,-279.3537875751503,-279.4518236472946,-279.54985971943887,-279.64789579158315,-279.74593186372744,-279.8439679358717,-279.942004008016,-280.0400400801603,-280.13807615230456,-280.2361122244489,-280.3341482965932,-280.43218436873747,-280.53022044088175,-280.62825651302603,-280.7262925851703,-280.8243286573146,-280.9223647294589,-281.02040080160316,-281.1184368737475,-281.2164729458918,-281.31450901803606,-281.41254509018034,-281.5105811623246,-281.6086172344689,-281.7066533066132,-281.8046893787575,-281.90272545090176,-282.0007615230461,-282.0987975951904,-282.19683366733466,-282.29486973947894,-282.3929058116232,-282.4909418837675,-282.5889779559118,-282.68701402805607,-282.7850501002004,-282.8830861723447,-282.981122244489,-283.07915831663325,-283.17719438877754,-283.2752304609218,-283.3732665330661,-283.4713026052104,-283.56933867735466,-283.667374749499,-283.7654108216433,-283.86344689378757,-283.96148296593185,-284.05951903807613,-284.1575551102204,-284.2555911823647,-284.353627254509,-284.45166332665326,-284.5496993987976,-284.6477354709419,-284.74577154308616,-284.84380761523045,-284.9418436873747,-285.039879759519,-285.1379158316633,-285.2359519038076,-285.33398797595186,-285.4320240480962,-285.5300601202405,-285.62809619238476,-285.72613226452904,-285.8241683366733,-285.9222044088176,-286.0202404809619,-286.11827655310617,-286.21631262525045,-286.3143486973948,-286.4123847695391,-286.51042084168336,-286.60845691382764,-286.7064929859719,-286.8045290581162,-286.9025651302605,-287.00060120240477,-287.0986372745491,-287.1966733466934,-287.29470941883767,-287.39274549098195,-287.49078156312623,-287.5888176352705,-287.6868537074148,-287.7848897795591,-287.88292585170336,-287.9809619238477,-288.078997995992,-288.17703406813627,-288.27507014028055,-288.37310621242483,-288.4711422845691,-288.5691783567134,-288.6672144288577,-288.76525050100196,-288.8632865731463,-288.9613226452906,-289.05935871743486,-289.15739478957914,-289.2554308617234,-289.3534669338677,-289.451503006012,-289.5495390781563,-289.64757515030055,-289.7456112224449,-289.8436472945892,-289.94168336673346,-290.03971943887774,-290.137755511022,-290.2357915831663,-290.3338276553106,-290.43186372745487,-290.52989979959915,-290.6279358717435,-290.72597194388777,-290.82400801603205,-290.92204408817634,-291.0200801603206,-291.1181162324649,-291.2161523046092,-291.31418837675346,-291.4122244488978,-291.5102605210421,-291.60829659318637,-291.70633266533065,-291.80436873747493,-291.9024048096192,-292.0004408817635,-292.0984769539078,-292.19651302605206,-292.2945490981964,-292.3925851703407,-292.49062124248496,-292.58865731462924,-292.6866933867735,-292.7847294589178,-292.8827655310621,-292.9808016032064,-293.07883767535066,-293.176873747495,-293.2749098196393,-293.37294589178356,-293.47098196392784)
counts=c(0.0, 0.0,0.0,0.0,0.0,0.0,0.0,0.0,0.0,0.0,0.0,0.0,0.0,0.0,0.0,0.0,0.0,0.0,0.0,0.0,0.0,0.0,0.0,0.0,0.0,0.0,0.0,0.0,0.0,0.0,0.0,0.0,0.0,0.0,0.0,0.0,0.0,0.0,0.0,0.0,0.0,0.0,0.0,0.0,0.0,0.0,0.0,0.0,0.0,0.0,0.0,0.0,0.0,0.0,0.0,0.0,0.0,0.0,0.0,0.0,0.0,0.0,0.0,0.0,0.0,0.0,0.0,0.0,0.0,0.0,0.0,0.0,0.0,0.0,0.0,0.0,0.0,0.0,0.0,0.0,0.0,0.0,0.0,0.0,0.0,0.0,0.0,0.0,0.0,0.0,0.0,0.0,0.0,0.0,0.0,0.0,0.0,0.0,0.0,0.0,0.0,0.0,0.0,0.0,0.0,0.0,0.0,0.0,0.0,0.0,0.0,0.0,0.0,0.0,0.0,0.0,0.0,0.0,0.0,0.0,0.0,0.0,0.0,0.0,0.0,0.0,0.0,0.0,0.0,0.0,0.0,0.0,0.0,0.0,0.0,0.0,0.0,0.0,0.0,0.0,0.0,0.0,0.0,0.0,0.0,0.0,0.0,0.0,0.0,0.0,0.0,0.0,0.0,0.0,0.0,0.0,0.0,0.0,0.0,0.0,0.0,0.0,0.0,0.0,0.0,0.0,0.0,0.0,0.0,0.0,0.0,0.0,0.0,0.0,0.0,0.0,0.0,0.0,0.0,0.0,0.0,0.0,0.0,0.0,0.0,0.0,0.0,0.0,0.0,0.0,0.0,0.0,0.0,0.0,0.0,0.0,0.0,0.0,0.0,0.0,0.0,0.0,0.0,0.0,0.0,0.0,0.0,0.0,0.0,0.0,0.0,0.0,0.0,0.0,0.0,0.0,0.0,0.0,0.0,0.0,0.0,0.0,0.0,0.0,0.0,0.0,0.0,0.0,0.0,0.0,0.0,0.0,0.0,0.0,0.0,0.0,0.0,0.0,0.0,0.0,0.0,0.0,0.0,0.0,0.0,0.0,0.0,0.0,0.0,0.0,0.0,0.0,0.0,0.0,0.0,0.0,0.0,0.0,0.0,0.0,0.0,0.0,0.0,0.0,0.0,0.0,0.0,0.0,0.0,0.0,0.0,0.0,0.0,0.0,0.0,0.0,0.0,0.0,0.0,0.0,0.0,0.0,0.0,0.0,0.0,0.0,0.0,0.0,0.0,0.0,0.0,0.0,0.0,0.0,0.0,0.0,0.0,0.0,0.0,0.0,0.0,0.0,0.0,0.0,0.0,0.0,0.0,0.0,0.0,0.0,0.0,0.0,0.0,0.0,0.0,0.0,0.0,0.0,0.0,0.0,0.0,0.0,0.0,0.0,0.0,0.0,0.0,0.0,0.0,0.0,0.0,0.0,0.0,0.0,0.0,0.0,0.0,0.0,0.0,0.0,0.0,0.0,0.0,0.0,0.0,0.0,0.0,0.0,0.0,0.0,0.0,0.0,0.0,0.0,0.0,0.0,0.0,0.0,0.0,0.0,0.0,0.0,0.0,0.0,0.0,0.0,0.0,0.0,0.0,0.0,0.0,0.0,0.0,0.0,0.0,0.0,0.0,0.0,0.0,0.0,0.0,0.0,0.0,0.0,0.0,0.0,0.0,0.0,0.0,0.0,0.0,0.0,0.0,0.0,0.0,0.0,0.0,0.0,0.0,0.0,0.0,0.0,0.0,0.0,0.0,0.0,0.0,0.0,0.0,0.0,0.0,0.0,0.0,0.0,0.0,0.0,0.0,0.0,0.0,0.0,0.0,0.0,0.0,0.0,0.0,0.0,0.0,0.0,0.0,0.0,0.0,0.0,0.0,0.0,0.0,0.0,0.0,0.0,0.0,0.0,0.0,0.0,0.0,0.0,0.0,0.0,0.0,0.0,0.0,0.0,0.0,0.0,0.0,0.0,0.0,0.0,0.0,0.0,0.0,0.0,0.0,0.0,0.0,0.0,0.0,0.0,0.0,0.0,0.0,0.0,0.0,0.0,0.0,0.0,0.0,0.0,0.0,0.0,0.0,0.0,0.0,0.0,0.0,0.0,0.0,0.0,0.0,0.0,0.0,0.0,0.0,0.0,0.0,0.0,0.0,0.0,0.0,0.0,0.0,0.0,0.0,0.0,0.0,0.0,0.0,0.0,0.0,0.0,0.0,0.0,0.0,0.0,0.0,0.0,0.0,0.0,0.0,0.0,0.0,0.0,0.0,0.0,0.0,0.0,0.0,0.0,0.0,0.0,0.0,0.0,0.0,0.0,0.0,0.0,0.0,0.0,0.0,0.0,0.0,0.0,0.0,0.0,0.0,0.0,0.0,0.0,0.0,0.0,0.0,0.0,0.0,0.0,0.0,0.0,0.0,0.0,0.0,0.0,0.0,0.0,0.0,0.0,0.0,0.0,0.0,0.0,0.0,0.0,0.0,0.0,0.0,0.0,0.0,0.0,0.0,0.0,0.0,0.0,0.0,0.0,0.0,0.0,0.0,0.0,0.0,0.0,0.0,0.0,0.0,0.0,0.0,0.0,0.0,0.0,0.0,0.0,0.0,0.0,0.0,0.0,0.0,0.0,0.0,0.0,0.0,0.0,0.0,0.0,0.0,0.0,0.0,0.0,0.0,0.0,0.0,0.0,0.0,0.0,0.0,0.0,0.0,0.0,0.0,0.0,0.0,0.0,0.0,0.0,0.0,0.0,0.0,0.0,0.0,0.0,0.0,0.0,0.0,0.0,0.0,0.0,0.0,0.0,0.0,0.0,0.0,0.0,0.0,0.0,0.0,0.0,0.0,0.0,0.0,0.0,0.0,0.0,0.0,0.0,0.0,0.0,0.0,0.0,0.0,0.0,0.0,0.0,0.0,0.0,0.0,0.0,0.0,0.0,0.0,0.0,0.0,0.0,0.0,0.0,0.0,0.0,0.0,0.0,0.0,0.0,0.0,0.0,0.0,0.0,0.0,0.0,0.0,0.0,0.0,0.0,0.0,0.0,0.0,0.0,0.0,0.0,0.0,0.0,0.0,0.0,0.0,0.0,0.0,0.0,0.0,0.0,0.0,0.0,0.0,0.0,0.0,0.0,0.0,0.0,0.0,0.0,0.0,0.0,0.0,0.0,0.0,0.0,0.0,0.0,0.0,0.0,0.0,0.0,0.0,0.0,0.0,0.0,0.0,0.0,0.0,0.0,0.0,0.0,0.0,0.0,0.0,0.0,0.0,0.0,0.0,0.0,0.0,0.0,0.0,0.0,0.0,0.0,0.0,0.0,0.0,0.0,0.0,0.0,0.0,0.0,0.0,0.0,0.0,0.0,0.0,0.0,0.0,0.0,0.0,0.0,0.0,0.0,0.0,0.0,0.0,0.0,0.0,0.0,0.0,0.0,0.0,0.0,0.0,0.0,0.0,0.0,0.0,0.0,0.0,0.0,0.0,0.0,0.0,0.0,0.0,0.0,0.0,0.0,0.0,0.0,0.0,0.0,0.0,0.0,0.0,0.0,0.0,0.0,0.0,0.0,0.0,0.0,0.0,0.0,0.0,0.0,0.0,0.0,0.0,0.0,0.0,0.0,0.0,0.0,0.0,0.0,0.0,0.0,0.0,0.0,0.0,0.0,0.0,0.0,0.0,0.0,0.0,0.0,0.0,0.0,0.0,0.0,0.0,0.0,0.0,0.0,0.0,0.0,0.0,0.0,0.0,0.0,0.0,0.0,0.0,0.0,0.0,0.0,0.0,0.0,0.0,0.0,0.0,0.0,0.0,0.0,0.0,0.0,0.0,0.0,0.0,0.0,0.0,0.0,0.0,0.0,0.0,0.0,0.0,0.0,0.0,0.0,0.0,0.0,0.0,0.0,0.0,0.0,0.0,0.0,0.0,0.0,0.0,0.0,0.0,0.0,0.0,0.0,0.0,0.0,0.0,0.0,0.0,0.0,0.0,0.0,0.0,0.0,0.0,0.0,0.0,0.0,0.0,0.0,0.0,0.0,0.0,0.0,0.0,0.0,0.0,0.0,0.0,0.0,0.0,0.0,0.0,0.0,0.0,0.0,0.0,0.0,0.0,0.0,0.0,0.0,0.0,0.0,0.0,0.0,0.0,0.0,0.0,0.0,0.0,0.0,0.0,0.0,0.0,0.0,0.0,0.0,0.0,0.0,0.0,0.0,0.0,0.0,0.0,0.0,0.0,0.0,0.0,0.0,0.0,0.0,0.0,0.0,0.0,0.0,0.0,0.0,0.0,0.0,0.0,0.0,0.0,0.0,0.0,0.0,0.0,0.0,0.0,0.0,0.0,0.0,0.0,0.0,0.0,0.0,0.0,0.0,0.0,0.0,0.0,0.0,0.0,0.0,0.0,0.0,0.0,0.0,0.0,0.0,0.0,0.0,0.0,0.0,0.0,0.0,0.0,0.0,0.0,0.0,0.0,0.0,0.0,0.0,0.0,0.0,0.0,0.0,0.0,0.0,0.0,0.0,0.0,0.0,0.0,0.0,0.0,0.0,0.0,0.0,0.0,0.0,0.0,0.0,0.0,0.0,0.0,0.0,0.0,0.0,0.0,0.0,0.0,0.0,0.0,0.0,0.0,0.0,0.0,0.0,0.0,0.0,0.0,0.0,0.0,0.0,0.0,0.0,0.0,0.0,0.0,0.0,0.0,0.0,0.0,0.0,0.0,0.0,0.0,0.0,0.0,0.0,0.0,0.0,0.0,0.0,0.0,0.0,0.0,0.0,0.0,0.0,0.0,0.0,0.0,0.0,0.0,0.0,0.0,0.0,0.0,0.0,0.0,0.0,0.0,0.0,0.0,0.0,0.0,0.0,0.0,0.0,0.0,0.0,0.0,0.0,0.0,0.0,0.0,0.0,0.0,0.0,0.0,0.0,0.0,0.0,0.0,0.0,0.0,0.0,0.0,0.0,0.0,0.0,0.0,0.0,0.0,0.0,0.0,0.0,0.0,0.0,0.0,0.0,0.0,0.0,0.0,0.0,0.0,0.0,0.0,0.0,0.0,0.0,0.0,0.0,0.0,0.0,0.0,0.0,0.0,0.0,0.0,0.0,0.0,0.0,0.0,0.0,0.0,0.0,0.0,0.0,0.0,0.0,0.0,0.0,0.0,0.0,0.0,0.0,0.0,0.0,0.0,0.0,0.0,0.0,0.0,0.0,0.0,0.0,0.0,0.0,0.0,0.0,0.0,0.0,0.0,0.0,0.0,0.0,0.0,0.0,0.0,0.0,0.0,0.0,0.0,0.0,0.0,0.0,0.0,0.0,0.0,0.0,0.0,0.0,0.0,0.0,0.0,0.0,0.0,0.0,0.0,0.0,0.0,0.0,0.0,0.0,0.0,0.0,0.0,0.0,0.0,0.0,0.0,0.0,0.0,0.0,0.0,0.0,0.0,0.0,0.0,0.0,0.0,0.0,0.0,0.0,0.0,0.0,0.0,0.0,0.0,0.0,0.0,0.0,0.0,0.0,0.0,0.0,0.0,0.0,0.0,0.0,0.0,0.0,0.0,0.0,0.0,0.0,0.0,0.0,0.0,0.0,0.0,0.0,0.0,0.0,0.0,0.0,0.0,0.0,0.0,0.0,0.0,0.0,0.0,0.0,0.0,0.0,0.0,0.0,0.0,0.0,0.0,0.0,0.0,0.0,0.0,0.0,0.0,0.0,0.0,0.0,0.0,0.0,0.0,0.0,0.0,0.0,0.0,0.0,0.0,0.0,0.0,0.0,0.0,0.0,0.0,0.0,0.0,0.0,0.0,0.0,0.0,0.0,0.0,0.0,0.0,0.0,0.0,0.0,0.0,0.0,0.0,0.0,0.0,0.0,0.0,0.0,0.0,0.0,0.0,0.0,0.0,0.0,0.0,0.0,0.0,0.0,0.0,0.0,0.0,0.0,0.0,0.0,0.0,0.0,0.0,0.0,0.0,0.0,0.0,0.0,0.0,0.0,0.0,0.0,0.0,0.0,0.0,0.0,0.0,0.0,0.0,0.0,0.0,0.0,0.0,0.0,0.0,0.0,0.0,0.0,0.0,0.0,0.0,0.0,0.0,0.0,0.0,0.0,0.0,0.0,0.0,0.0,0.0,0.0,0.0,0.0,0.0,0.0,0.0,0.0,0.0,0.0,0.0,0.0,0.0,0.0,0.0,0.0,0.0,0.0,0.0,0.0,0.0,0.0,0.0,0.0,0.0,0.0,0.0,0.0,0.0,0.0,0.0,0.0,0.0,0.0,0.0,0.0,0.0,0.0,0.0,0.0,0.0,0.0,0.0,0.0,0.0,0.0,0.0,0.0,0.0,0.0,0.0,0.0,0.0,0.0,0.0,0.0,0.0,0.0,0.0,0.0,0.0,0.0,0.0,0.0,0.0,0.0,0.0,0.0,0.0,0.0,0.0,0.0,0.0,0.0,0.0,0.0,0.0,0.0,0.0,0.0,0.0,0.0,0.0,0.0,0.0,0.0,0.0,0.0,0.0,0.0,0.0,0.0,0.0,0.0,0.0,0.0,0.0,0.0,0.0,0.0,0.0,0.0,0.0,0.0,0.0,0.0,0.0,0.0,0.0,0.0,0.0,0.0,0.0,0.0,0.0,0.0,0.0,0.0,0.0,0.0,0.0,0.0,0.0,0.0,0.0,0.0,0.0,0.0,0.0,0.0,0.0,0.0,0.0,0.0,0.0,0.0,0.0,0.0,0.0,0.0,0.0,0.0,0.0,0.0,0.0,0.0,0.0,0.0,0.0,0.0,0.0,0.0,0.0,0.0,0.0,0.0,0.0,0.0,0.0,0.0,0.0,0.0,0.0,0.0,0.0,0.0,0.0,0.0,0.0,0.0,0.0,0.0,0.0,0.0,0.0,0.0,0.0,0.0,0.0,0.0,0.0,0.0,0.0,0.0,0.0,0.0,0.0,0.0,0.0,0.0,0.0,0.0,0.0,0.0,0.0,0.0,0.0,0.0,0.0,0.0,0.0,0.0,0.0,0.0,0.0,0.0,0.0,0.0,0.0,0.0,0.0,0.0,0.0,0.0,0.0,0.0,0.0,0.0,0.0,0.0,0.0,0.0,0.0,0.0,0.0,0.0,0.0,0.0,0.0,0.0,0.0,0.0,0.0,0.0,0.0,0.0,0.0,0.0,0.0,0.0,0.0,0.0,0.0,0.0,0.0,0.0,0.0,0.0,0.0,0.0,0.0,0.0,0.0,0.0,0.0,0.0,0.0,0.0,0.0,0.0,0.0,0.0,0.0,0.0,0.0,0.0,0.0,0.0,0.0,0.0,0.0,0.0,0.0,0.0,0.0,0.0,0.0,0.0,0.0,0.0,0.0,0.0,0.0,0.0,0.0,0.0,0.0,0.0,0.0,0.0,0.0,0.0,0.0,0.0,0.0,0.0,0.0,0.0,0.0,0.0,0.0,0.0,0.0,0.0,0.0,0.0,0.0,0.0,0.0,0.0,0.0,0.0,0.0,0.0,0.0,0.0,0.0,0.0,0.0,0.0,0.0,0.0,0.0,0.0,0.0,0.0,0.0,0.0,0.0,0.0,0.0,0.0,0.0,0.0,0.0,0.0,0.0,0.0,0.0,0.0,0.0,0.0,0.0,0.0,0.0,0.0,0.0,0.0,0.0,0.0,0.0,0.0,0.0,0.0,0.0,0.0,0.0,0.0,0.0,0.0,0.0,0.0,0.0,0.0,0.0,0.0,0.0,0.0,0.0,0.0,0.0,0.0,0.0,0.0,0.0,0.0,0.0,0.0,0.0,0.0,0.0,0.0,0.0,0.0,0.0,0.0,0.0,0.0,0.0,0.0,0.0,0.0,0.0,0.0,0.0,0.0,0.0,0.0,0.0,0.0,0.0,0.0,0.0,0.0,0.0,0.0,0.0,0.0,0.0,0.0,0.0,0.0,0.0,0.0,0.0,0.0,0.0,0.0,0.0,0.0,0.0,0.0,0.0,0.0,0.0,0.0,0.0,0.0,0.0,0.0,0.0,0.0,0.0,0.0,0.0,0.0,0.0,0.0,0.0,0.0,0.0,0.0,0.0,0.0,0.0,0.0,0.0,0.0,0.0,0.0,0.0,0.0,0.0,0.0,0.0,0.0,0.0,0.0,0.0,0.0,0.0,0.0,0.0,0.0,0.0,0.0,0.0,0.0,0.0,0.0,0.0,0.0,0.0,0.0,0.0,0.0,0.0,0.0,0.0,0.0,0.0,0.0,0.0,0.0,0.0,0.0,0.0,0.0,0.0,0.0,0.0,0.0,0.0,0.0,0.0,0.0,0.0,0.0,0.0,0.0,0.0,0.0,0.0,0.0,0.0,0.0,0.0,0.0,0.0,0.0,0.0,0.0,0.0,0.0,0.0,0.0,0.0,0.0,0.0,0.0,0.0,0.0,0.0,0.0,0.0,0.0,0.0,0.0,0.0,0.0,0.0,0.0,0.0,0.0,0.0,0.0,0.0,0.0,0.0,0.0,0.0,0.0,0.0,0.0,0.0,0.0,0.0,0.0,0.0,0.0,0.0,0.0,0.0,0.0,0.0,0.0,0.0,0.0,0.0,0.0,0.0,0.0,0.0,0.0,0.0,0.0,0.0,0.0,0.0,0.0,0.0,0.0,0.0,0.0,0.0,0.0,0.0,0.0,0.0,0.0,0.0,0.0,0.0,0.0,0.0,0.0,0.0,0.0,0.0,0.0,0.0,0.0,0.0,0.0,0.0,0.0,0.0,0.0,0.0,0.0,0.0,0.0,0.0,0.0,0.0,0.0,0.0,0.0,0.0,0.0,0.0,0.0,0.0,0.0,0.0,0.0,0.0,0.0,0.0,0.0,0.0,0.0,0.0,0.0,0.0,0.0,0.0,0.0,0.0,0.0,0.0,0.0,0.0,0.0,0.0,0.0,0.0,0.0,0.0,0.0,0.0,0.0,0.0,0.0,0.0,0.0,0.0,0.0,0.0,0.0,0.0,0.0,0.0,0.0,0.0,0.0,0.0,0.0,0.0,0.0,0.0,0.0,0.0,0.0,0.0,0.0,0.0,0.0,0.0,0.0,0.0,0.0,0.0,0.0,0.0,0.0,0.0,0.0,0.0,0.0,0.0,0.0,0.0,0.0,0.0,0.0,0.0,0.0,0.0,0.0,0.0,0.0,0.0,0.0,0.0,0.0,0.0,0.0,0.0,0.0,0.0,0.0,0.0,0.0,0.0,0.0,0.0,0.0,0.0,0.0,0.0,0.0,0.0007007007007007007,0.0004004004004004004,0.0002002002002002002,0.0003003003003003003,0.0002002002002002002,0.0002002002002002002,0.0001001001001001001,0.0001001001001001001,0.0002002002002002002,0.0001001001001001001,0.0,0.0,0.0,0.0003003003003003003,0.0,0.0001001001001001001,0.0002002002002002002,0.0,0.007807807807807808,0.004604604604604604,0.0018018018018018018,0.07557557557557558,0.10490490490490491,0.1036036036036036,0.08568568568568569,0.2,0.0963963963963964,0.1091091091091091,0.0,0.1,0.0,0.0,0.0,0.04474474474474475,0.007407407407407408,0.0,0.0,0.0,0.025125125125125124,0.0,0.03063063063063063,0.0028028028028028026,0.0,0.0,0.0,0.0,0.0,0.0001001001001001001,0.0,0.0,0.0,0.0,0.0,0.0,0.0002002002002002002,0.0,0.0,0.0,0.0,0.0,0.0,0.0,0.0,0.0,0.0,0.0,0.0,0.0,0.0,0.0,0.0,0.0,0.0,0.0,0.0,0.0,0.0,0.0001001001001001001,0.0,0.0,0.0,0.0,0.0,0.0001001001001001001,0.0,0.0001001001001001001,0.0,0.0,0.0001001001001001001,0.0,0.0,0.0,0.0,0.0,0.0,0.0,0.0001001001001001001,0.0,0.0,0.0,0.0001001001001001001,0.0,0.0,0.0,0.0,0.0001001001001001001,0.0,0.0,0.0,0.0,0.0,0.0001001001001001001,0.0,0.0,0.0,0.0,0.0,0.0,0.0,0.0001001001001001001,0.0,0.0,0.0001001001001001001,0.0,0.0001001001001001001,0.0001001001001001001,0.0,0.0,0.0,0.0,0.0011011011011011012,0.0,0.0002002002002002002,0.0001001001001001001,0.0001001001001001001,0.0003003003003003003,0.0002002002002002002,0.0,0.0,0.002302302302302302,0.0003003003003003003,0.0,0.0026026026026026027,0.0003003003003003003,0.007907907907907907,0.005805805805805806,0.0001001001001001001,0.005705705705705706,0.0001001001001001001,0.0006006006006006006,0.0001001001001001001,0.01061061061061061,0.0014014014014014013,0.0028028028028028026,0.0001001001001001001,0.0,0.0007007007007007007,0.003103103103103103,0.0006006006006006006,0.0032032032032032033,0.007707707707707708,0.005205205205205205,0.0,0.0,0.03643643643643644,0.012312312312312312,0.0035035035035035035,0.015015015015015015,0.004304304304304304,0.032732732732732736,0.01071071071071071,0.005805805805805806,0.02112112112112112,0.002002002002002002,0.05175175175175175,0.054954954954954956,0.005005005005005005,0.014114114114114115,0.024924924924924926,0.02942942942942943,0.08258258258258258,0.0,0.03073073073073073,0.01871871871871872,0.013913913913913913,0.0017017017017017016,0.025925925925925925,0.051351351351351354,0.017217217217217216,0.046746746746746747,0.0007007007007007007,0.032332332332332334,0.0006006006006006006,0.016916916916916918,0.014614614614614614,0.03183183183183183,0.08588588588588589,0.1003003003003003,0.004804804804804805,0.002102102102102102,0.0007007007007007007,0.024624624624624624,0.007107107107107107,0.0003003003003003003,0.0003003003003003003,0.0012012012012012011,0.0,0.0,0.0,0.0,0.007907907907907907,0.0001001001001001001,0.0028028028028028026,0.0007007007007007007,0.0012012012012012011,0.0024024024024024023,0.002302302302302302,0.014714714714714715,0.004904904904904905,0.006306306306306306,0.006006006006006006,0.003903903903903904,0.0011011011011011012,0.008408408408408409,0.002102102102102102,0.007907907907907907,0.0019019019019019018,0.0004004004004004004,0.0006006006006006006,0.0003003003003003003,0.0007007007007007007,0.0003003003003003003,0.0002002002002002002,0.0002002002002002002,0.0002002002002002002,0.0,0.0001001001001001001,0.0001001001001001001,0.0001001001001001001,0.0,0.0,0.0001001001001001001,0.0,0.0002002002002002002,0.0001001001001001001,0.0,0.0002002002002002002,0.0001001001001001001,0.0001001001001001001,0.0,0.0,0.0,0.0001001001001001001,0.0003003003003003003,0.0006006006006006006,0.0,0.0002002002002002002,0.0001001001001001001,0.0001001001001001001,0.0,0.0,0.0018018018018018018,0.0009009009009009009,0.0003003003003003003,0.0002002002002002002,0.0004004004004004004,0.007807807807807808,0.0005005005005005005,0.003003003003003003,0.0003003003003003003,0.0011011011011011012,0.0007007007007007007,0.0006006006006006006,0.002302302302302302,0.005105105105105105,0.002702702702702703,0.003003003003003003,0.0038038038038038036,0.00950950950950951,0.008608608608608608,0.0025025025025025025,0.004104104104104104,0.0024024024024024023,0.004104104104104104,0.006406406406406407,0.01121121121121121,0.009009009009009009,0.01031031031031031,0.013213213213213212,0.02252252252252252,0.012612612612612612,0.005005005005005005,0.05905905905905906,0.01991991991991992,0.026426426426426425,0.022622622622622622,0.008708708708708709,0.006806806806806807,0.04744744744744745,0.017317317317317317,0.007907907907907907,0.012312312312312312,0.013113113113113114,0.007207207207207207,0.011411411411411412,0.022722722722722723,0.008408408408408409,0.016216216216216217,0.02922922922922923,0.007707707707707708,0.012512512512512513,0.025425425425425426,0.014614614614614614,0.01121121121121121,0.03213213213213213,0.021621621621621623,0.002902902902902903,0.0003003003003003003,0.0007007007007007007,0.0002002002002002002,0.001001001001001001,0.0005005005005005005,0.0002002002002002002,0.0004004004004004004,0.0001001001001001001,0.0,0.0,0.0001001001001001001,0.0,0.0001001001001001001,0.0,0.0004004004004004004,0.0,0.0,0.0002002002002002002,0.0,0.0,0.0001001001001001001,0.0001001001001001001,0.0,0.0001001001001001001,0.0004004004004004004,0.0001001001001001001,0.1996996996996997,0.0004004004004004004,0.09269269269269269,0.024024024024024024,0.051451451451451455,0.006706706706706707,0.1037037037037037,0.18458458458458457,0.005405405405405406,0.08378378378378379,0.0012012012012012011,0.09549549549549549,0.006806806806806807,0.0038038038038038036,0.0,0.0001001001001001001,0.0,0.0,0.0,0.0,0.0,0.0,0.0,0.1004004004004004,0.05235235235235235,0.15385385385385386,0.0002002002002002002,0.12952952952952954,0.03423423423423423,0.16856856856856856,0.007307307307307307,0.1014014014014014,0.1031031031031031,0.0,0.0001001001001001001,0.005605605605605605,0.0025025025025025025,0.0005005005005005005,0.0001001001001001001,0.0001001001001001001,0.0,0.0,0.0,0.0,0.0,0.0,0.0,0.0001001001001001001,0.0001001001001001001,0.0,0.0001001001001001001,0.0002002002002002002,0.0,0.0,0.0,0.0001001001001001001,0.0001001001001001001,0.0002002002002002002,0.0001001001001001001,0.0003003003003003003,0.0003003003003003003,0.0001001001001001001,0.0001001001001001001,0.0001001001001001001,0.0,0.0001001001001001001,0.0,0.0,0.0,0.0,0.0001001001001001001,0.0,0.0,0.0,0.0025025025025025025,0.0001001001001001001,0.0011011011011011012,0.0002002002002002002,0.001001001001001001,0.0011011011011011012,0.04114114114114114,0.0013013013013013013,0.093993993993994,0.012712712712712713,0.016616616616616616,0.0022022022022022024,0.022322322322322324,0.018418418418418417,0.0018018018018018018,0.053753753753753755,0.02972972972972973,0.007107107107107107,0.004104104104104104,0.002302302302302302,0.01831831831831832,0.0024024024024024023,0.00990990990990991,0.0003003003003003003,0.002002002002002002,0.0,0.0001001001001001001,0.0,0.0,0.0,0.0,0.0,0.0,0.0,0.0,0.0,0.0,0.0,0.0,0.0,0.0,0.1,0.09079079079079079,0.2147147147147147,0.23303303303303302,0.209009009009009,0.007407407407407408,0.04474474474474475,0.1002002002002002,0.0,0.0,0.0,0.0,0.0,0.0,0.0,0.0,0.0,0.0,0.0,0.0,0.0,0.0,0.0,0.0,0.0,0.0002002002002002002,0.0007007007007007007,0.0005005005005005005,0.0,0.0991991991991992,0.0,0.0008008008008008008,0.1016016016016016,0.33223223223223225,0.23353353353353354,0.05215215215215215,0.06406406406406406,0.012712712712712713,0.0,0.0,0.0036036036036036037,0.0,0.0001001001001001001,0.0,0.0,0.0,0.0,0.0998998998998999,0.0,0.0001001001001001001,0.0,0.0,0.0,0.0,0.0,0.0,0.0,0.0,0.0,0.0001001001001001001,0.0,0.0,0.0,0.0,0.0,0.0,0.0,0.0,0.0,0.0,0.0001001001001001001,0.0,0.0,0.0001001001001001001,0.0001001001001001001,0.0,0.0,0.0,0.0,0.0,0.0002002002002002002,0.0,0.0,0.0,0.0,0.0,0.0001001001001001001,0.0,0.0,0.0,0.0001001001001001001,0.0,0.0001001001001001001,0.0,0.0,0.0,0.0,0.0001001001001001001,0.0,0.0001001001001001001,0.0,0.0,0.0,0.0,0.0001001001001001001,0.0,0.0,0.0,0.0,0.0001001001001001001,0.0,0.0,0.0,0.0,0.0,0.0,0.0,0.0,0.0001001001001001001,0.0,0.0,0.0,0.0,0.0,0.0001001001001001001,0.0,0.0,0.0,0.0,0.0,0.0,0.0001001001001001001,0.0,0.0,0.0,0.0,0.0,0.0,0.0,0.0,0.0,0.0,0.0,0.0,0.0,0.0,0.0001001001001001001,0.0,0.0,0.0001001001001001001,0.0,0.0,0.0,0.0,0.0,0.0,0.0001001001001001001,0.0,0.0,0.0,0.0,0.0,0.0,0.0,0.0,0.0,0.0,0.0,0.0,0.0,0.0001001001001001001,0.0002002002002002002,0.0,0.0,0.0,0.0001001001001001001,0.0,0.0,0.0,0.0,0.0,0.0,0.0,0.0,0.0001001001001001001,0.0,0.0,0.0,0.0004004004004004004,0.0001001001001001001,0.0007007007007007007,0.0,0.0001001001001001001,0.0005005005005005005,0.0,0.0007007007007007007,0.0,0.0009009009009009009,0.0003003003003003003,0.0,0.0004004004004004004,0.002302302302302302,0.0026026026026026027,0.0,0.0017017017017017016,0.02952952952952953,0.0004004004004004004,0.045445445445445445,0.0003003003003003003,0.003003003003003003,0.0006006006006006006,0.0009009009009009009,0.0002002002002002002,0.001001001001001001,0.0002002002002002002,0.0003003003003003003,0.0,0.0,0.0001001001001001001,0.0001001001001001001,0.0,0.0,0.0,0.0,0.0001001001001001001,0.0001001001001001001,0.0002002002002002002,0.03063063063063063,0.04874874874874875,0.001001001001001001,0.004704704704704705,0.0015015015015015015,0.0008008008008008008,0.0012012012012012011,0.001001001001001001,0.0007007007007007007,0.00960960960960961,0.0045045045045045045,0.0011011011011011012,0.0004004004004004004,0.0015015015015015015,0.0006006006006006006,0.0004004004004004004,0.0004004004004004004,0.0012012012012012011,0.0016016016016016017,0.0008008008008008008,0.0003003003003003003,0.0012012012012012011,0.0025025025025025025,0.0017017017017017016,0.0025025025025025025,0.0004004004004004004,0.0004004004004004004,0.0006006006006006006,0.0004004004004004004,0.0002002002002002002,0.0007007007007007007,0.0005005005005005005,0.0004004004004004004,0.0001001001001001001,0.0007007007007007007,0.0002002002002002002,0.0007007007007007007,0.0004004004004004004,0.0019019019019019018,0.0001001001001001001,0.0001001001001001001,0.0001001001001001001,0.0003003003003003003,0.0003003003003003003,0.0001001001001001001,0.0002002002002002002,0.0002002002002002002,0.0001001001001001001,0.0001001001001001001,0.0,0.0,0.0002002002002002002,0.0001001001001001001,0.0,0.0,0.0,0.0,0.0,0.0001001001001001001,0.0,0.0,0.0002002002002002002,0.0,0.0004004004004004004,0.0002002002002002002,0.0,0.0,0.0001001001001001001,0.0,0.0017017017017017016,0.0003003003003003003,0.0001001001001001001,0.0,0.0,0.0,0.0,0.0,0.0,0.0,0.1037037037037037,0.04474474474474475,0.0,0.19099099099099098,0.0035035035035035035,0.10920920920920921,0.03733733733733734,0.14354354354354354,0.14774774774774774,0.01881881881881882,0.1,0.0,0.0,0.0981981981981982,0.0,0.0,0.0,0.0,0.0,0.0,0.0,0.0,0.0,0.0001001001001001001,0.14894894894894894,0.04114114114114114,0.12732732732732732,0.013613613613613613,0.14214214214214213,0.15975975975975976,0.11761761761761762,0.007307307307307307,0.00850850850850851,0.1067067067067067,0.0025025025025025025,0.013913913913913913,0.0004004004004004004,0.0009009009009009009,0.0004004004004004004,0.0001001001001001001,0.0,0.0867867867867868,0.0,0.0,0.0001001001001001001,0.0001001001001001001,0.0001001001001001001,0.0004004004004004004,0.0002002002002002002,0.0,0.0002002002002002002,0.0003003003003003003,0.0,0.0001001001001001001,0.0002002002002002002,0.0,0.0004004004004004004,0.001001001001001001,0.0005005005005005005,0.0009009009009009009,0.002702702702702703,0.002702702702702703,0.004404404404404405,0.005905905905905906,0.005805805805805806,0.0019019019019019018,0.004104104104104104,0.014314314314314314,0.013313313313313313,0.01061061061061061,0.006906906906906907,0.01041041041041041,0.01011011011011011,0.016216216216216217,0.014314314314314314,0.028428428428428427,0.011411411411411412,0.02042042042042042,0.016016016016016016,0.008008008008008008,0.011511511511511512,0.024824824824824825,0.016416416416416415,0.01021021021021021,0.01061061061061061,0.003003003003003003,0.002002002002002002,0.0013013013013013013,0.0004004004004004004,0.001001001001001001,0.0005005005005005005,0.0005005005005005005,0.0002002002002002002,0.0004004004004004004,0.0002002002002002002,0.0002002002002002002,0.0,0.0,0.0002002002002002002,0.0002002002002002002,0.0,0.0002002002002002002,0.0001001001001001001,0.0001001001001001001,0.0,0.0001001001001001001,0.0002002002002002002,0.0001001001001001001,0.0,0.0001001001001001001,0.0002002002002002002,0.0003003003003003003,0.0,0.0,0.0001001001001001001,0.0001001001001001001,0.0003003003003003003,0.0001001001001001001,0.0001001001001001001,0.0,0.0,0.0,0.0,0.0)
#mids=mids[58:length(mids)]
#counts=counts[58:length(counts)]

plot(c(seq(-290,0,by=1),0),rep(2,length(c(seq(290,0,by=-1),0))), xlab="", ylab="Frequency of shift in origination rate", xlim=c(-270,-230), ylim=c(0,0.4), type="l", col="white",lwd="1",las="1",cex.axis="1",cex.main="1",cex.lab="1",bty="n", main="A", axes=F)
rect(-323.2,-0.02,-298.9,300, col="white", border=NA)
rect(-298.9,-0.02,-272.95,300, col="whitesmoke", border=NA)
rect(-272.95,-0.02,-259.1,300, col="white", border=NA)
rect(-259.1,-0.02,-251.9,300, col="whitesmoke", border=NA)
rect(-251.9,-0.02,-247.2,300, col="white", border=NA)
rect(-247.2,-0.02,-237,300, col="whitesmoke", border=NA)
rect(-237,-0.02,-201.3,300, col="white", border=NA)
rect(-201.3,-0.02,-174.1,300, col="whitesmoke", border=NA)
rect(-174.1,-0.02,-163.5,300, col="white", border=NA)
rect(-163.5,-0.02,-145,300, col="whitesmoke", border=NA)
rect(-145,-0.02,-100.5,300, col="white", border=NA)
rect(-100.5,-0.02,-66,300, col="whitesmoke", border=NA)
rect(-66,-0.02,-56,300, col="white", border=NA)
rect(-56,-0.02,-33.9,300, col="whitesmoke", border=NA)
rect(-33.9,-0.02,-23.03,300, col="white", border=NA)
rect(-23.03,-0.02,-5.33,300, col="whitesmoke", border=NA)
rect(-5.33,-0.02,-2.58,300, col="white", border=NA)
rect(-2.58,-0.02,0,300, col="whitesmoke", border=NA)


rect(-261.28,-3,-259.51,300, col=alpha('#ffaf03',0.2), border=NA)
rect(-234.5,-3,-232,300, col=alpha('#ffaf03',0.2), border=NA)
abline(v=c(-251.902),col="red",lty="dashed",lwd="2")


axis(side=1, seq(-280, -220, by=10), col="black",col.axis="black",las=1)
axis(side=2, seq(0, 0.4, by=0.1), col="black",col.axis="black",las=2)
	
lines(mids,counts,type = 'h', lwd=5, col='#4c4cec')
bf2 = 0.0011349250558159588
bf6 = 0.008325654751588306
abline(h=bf2, lty=2)
abline(h=bf6, lty=2)

add_geochrono(0, -0.15)


# Frequency of shift in extinction rate
mids=c(-0.049018036072144285, -0.14705410821643286,-0.24509018036072144,-0.34312625250501,-0.44116232464929855,-0.5391983967935872,-0.6372344689378757,-0.7352705410821643,-0.8333066132264528,-0.9313426853707414,-1.02937875751503,-1.1274148296593185,-1.225450901803607,-1.3234869739478956,-1.4215230460921842,-1.5195591182364727,-1.6175951903807613,-1.7156312625250498,-1.8136673346693384,-1.911703406813627,-2.0097394789579157,-2.1077755511022045,-2.205811623246493,-2.3038476953907816,-2.40188376753507,-2.4999198396793587,-2.597955911823647,-2.695991983967936,-2.794028056112224,-2.892064128256513,-2.9901002004008013,-3.08813627254509,-3.186172344689379,-3.284208416833667,-3.382244488977956,-3.4802805611222443,-3.578316633266533,-3.6763527054108214,-3.77438877755511,-3.8724248496993985,-3.9704609218436873,-4.068496993987975,-4.1665330661322635,-4.264569138276553,-4.362605210420841,-4.460641282565129,-4.558677354709418,-4.656713426853707,-4.754749498997995,-4.852785571142284,-4.950821643286573,-5.048857715430861,-5.1468937875751495,-5.244929859719438,-5.342965931863727,-5.441002004008015,-5.539038076152304,-5.637074148296592,-5.735110220440881,-5.83314629258517,-5.931182364729458,-6.029218436873746,-6.1272545090180355,-6.225290581162324,-6.323326653306612,-6.421362725450901,-6.51939879759519,-6.617434869739478,-6.715470941883766,-6.813507014028056,-6.911543086172344,-7.009579158316632,-7.107615230460921,-7.20565130260521,-7.303687374749498,-7.4017234468937865,-7.499759519038075,-7.597795591182364,-7.695831663326652,-7.793867735470941,-7.89190380761523,-7.989939879759518,-8.087975951903807,-8.186012024048095,-8.284048096192384,-8.382084168336672,-8.48012024048096,-8.57815631262525,-8.676192384769537,-8.774228456913827,-8.872264529058116,-8.970300601202403,-9.068336673346693,-9.16637274549098,-9.26440881763527,-9.362444889779558,-9.460480961923846,-9.558517034068135,-9.656553106212424,-9.754589178356712,-9.852625250501001,-9.95066132264529,-10.048697394789578,-10.146733466933867,-10.244769539078154,-10.342805611222444,-10.440841683366733,-10.53887775551102,-10.63691382765531,-10.734949899799599,-10.832985971943886,-10.931022044088175,-11.029058116232465,-11.127094188376752,-11.225130260521041,-11.323166332665329,-11.421202404809618,-11.519238476953907,-11.617274549098195,-11.715310621242484,-11.813346693386773,-11.91138276553106,-12.00941883767535,-12.107454909819637,-12.205490981963926,-12.303527054108216,-12.401563126252503,-12.499599198396792,-12.597635270541081,-12.695671342685369,-12.793707414829658,-12.891743486973947,-12.989779559118235,-13.087815631262524,-13.185851703406811,-13.2838877755511,-13.38192384769539,-13.479959919839677,-13.577995991983967,-13.676032064128256,-13.774068136272543,-13.872104208416832,-13.97014028056112,-14.06817635270541,-14.166212424849698,-14.264248496993986,-14.362284569138275,-14.460320641282564,-14.558356713426852,-14.656392785571141,-14.75442885771543,-14.852464929859718,-14.950501002004007,-15.048537074148294,-15.146573146292583,-15.244609218436873,-15.34264529058116,-15.44068136272545,-15.538717434869739,-15.636753507014026,-15.734789579158315,-15.832825651302604,-15.930861723446892,-16.02889779559118,-16.12693386773547,-16.22496993987976,-16.323006012024045,-16.421042084168334,-16.519078156312624,-16.617114228456913,-16.715150300601202,-16.813186372745488,-16.911222444889777,-17.009258517034066,-17.107294589178355,-17.205330661322645,-17.303366733466934,-17.40140280561122,-17.49943887775551,-17.597474949899798,-17.695511022044087,-17.793547094188376,-17.891583166332662,-17.98961923847695,-18.08765531062124,-18.18569138276553,-18.28372745490982,-18.381763527054105,-18.479799599198394,-18.577835671342683,-18.675871743486972,-18.77390781563126,-18.87194388777555,-18.969979959919836,-19.068016032064126,-19.166052104208415,-19.264088176352704,-19.362124248496993,-19.46016032064128,-19.558196392785568,-19.656232464929857,-19.754268537074147,-19.852304609218436,-19.950340681362725,-20.04837675350701,-20.1464128256513,-20.24444889779559,-20.34248496993988,-20.440521042084168,-20.538557114228453,-20.636593186372743,-20.73462925851703,-20.83266533066132,-20.93070140280561,-21.0287374749499,-21.126773547094185,-21.224809619238474,-21.322845691382764,-21.420881763527053,-21.518917835671342,-21.616953907815628,-21.714989979959917,-21.813026052104206,-21.911062124248495,-22.009098196392785,-22.107134268537074,-22.20517034068136,-22.30320641282565,-22.401242484969938,-22.499278557114227,-22.597314629258516,-22.695350701402802,-22.79338677354709,-22.89142284569138,-22.98945891783567,-23.08749498997996,-23.185531062124245,-23.283567134268534,-23.381603206412823,-23.479639278557112,-23.5776753507014,-23.67571142284569,-23.773747494989976,-23.871783567134266,-23.969819639278555,-24.067855711422844,-24.165891783567133,-24.26392785571142,-24.361963927855708,-24.459999999999997,-24.558036072144287,-24.656072144288576,-24.754108216432865,-24.85214428857715,-24.95018036072144,-25.04821643286573,-25.14625250501002,-25.244288577154308,-25.342324649298593,-25.440360721442882,-25.53839679358717,-25.63643286573146,-25.73446893787575,-25.83250501002004,-25.930541082164325,-26.028577154308614,-26.126613226452903,-26.224649298597193,-26.322685370741482,-26.420721442885768,-26.518757515030057,-26.616793587174346,-26.714829659318635,-26.812865731462924,-26.910901803607214,-27.0089378757515,-27.10697394789579,-27.205010020040078,-27.303046092184367,-27.401082164328656,-27.499118236472942,-27.59715430861723,-27.69519038076152,-27.79322645290581,-27.8912625250501,-27.989298597194384,-28.087334669338674,-28.185370741482963,-28.283406813627252,-28.38144288577154,-28.47947895791583,-28.577515030060116,-28.675551102204405,-28.773587174348695,-28.871623246492984,-28.969659318637273,-29.06769539078156,-29.165731462925848,-29.263767535070137,-29.361803607214426,-29.459839679358716,-29.557875751503005,-29.65591182364729,-29.75394789579158,-29.85198396793587,-29.950020040080158,-30.048056112224447,-30.146092184368733,-30.244128256513022,-30.34216432865731,-30.4402004008016,-30.53823647294589,-30.63627254509018,-30.734308617234465,-30.832344689378754,-30.930380761523043,-31.028416833667332,-31.12645290581162,-31.224488977955907,-31.322525050100197,-31.420561122244486,-31.518597194388775,-31.616633266533064,-31.714669338677353,-31.81270541082164,-31.91074148296593,-32.00877755511022,-32.10681362725451,-32.2048496993988,-32.30288577154309,-32.40092184368738,-32.49895791583167,-32.59699398797595,-32.69503006012024,-32.79306613226453,-32.89110220440882,-32.989138276553106,-33.087174348697395,-33.185210420841685,-33.283246492985974,-33.38128256513026,-33.47931863727455,-33.57735470941884,-33.675390781563124,-33.77342685370741,-33.8714629258517,-33.96949899799599,-34.06753507014028,-34.16557114228457,-34.26360721442886,-34.36164328657315,-34.45967935871744,-34.55771543086173,-34.655751503006016,-34.7537875751503,-34.85182364729459,-34.94985971943888,-35.047895791583166,-35.145931863727455,-35.243967935871744,-35.34200400801603,-35.44004008016032,-35.53807615230461,-35.6361122244489,-35.73414829659318,-35.83218436873747,-35.93022044088176,-36.02825651302605,-36.12629258517034,-36.22432865731463,-36.32236472945892,-36.42040080160321,-36.5184368737475,-36.616472945891786,-36.714509018036075,-36.81254509018036,-36.91058116232465,-37.008617234468936,-37.106653306613225,-37.204689378757514,-37.302725450901804,-37.40076152304609,-37.49879759519038,-37.59683366733467,-37.69486973947896,-37.79290581162325,-37.89094188376753,-37.98897795591182,-38.08701402805611,-38.1850501002004,-38.28308617234469,-38.38112224448898,-38.47915831663327,-38.577194388777556,-38.675230460921846,-38.773266533066135,-38.871302605210424,-38.969338677354706,-39.067374749498995,-39.165410821643285,-39.263446893787574,-39.36148296593186,-39.45951903807615,-39.55755511022044,-39.65559118236473,-39.75362725450902,-39.85166332665331,-39.9496993987976,-40.04773547094188,-40.14577154308617,-40.24380761523046,-40.34184368737475,-40.43987975951904,-40.53791583166333,-40.635951903807616,-40.733987975951905,-40.832024048096194,-40.93006012024048,-41.02809619238477,-41.126132264529055,-41.224168336673344,-41.32220440881763,-41.42024048096192,-41.51827655310621,-41.6163126252505,-41.71434869739479,-41.81238476953908,-41.91042084168337,-42.00845691382766,-42.10649298597195,-42.20452905811623,-42.30256513026052,-42.40060120240481,-42.4986372745491,-42.596673346693386,-42.694709418837675,-42.792745490981964,-42.890781563126254,-42.98881763527054,-43.08685370741483,-43.18488977955912,-43.2829258517034,-43.38096192384769,-43.47899799599198,-43.57703406813627,-43.67507014028056,-43.77310621242485,-43.87114228456914,-43.96917835671343,-44.06721442885772,-44.165250501002006,-44.263286573146296,-44.36132264529058,-44.45935871743487,-44.557394789579156,-44.655430861723445,-44.753466933867735,-44.851503006012024,-44.94953907815631,-45.0475751503006,-45.14561122244489,-45.24364729458918,-45.34168336673346,-45.43971943887775,-45.53775551102204,-45.63579158316633,-45.73382765531062,-45.83186372745491,-45.9298997995992,-46.02793587174349,-46.12597194388778,-46.224008016032066,-46.322044088176355,-46.42008016032064,-46.518116232464926,-46.616152304609216,-46.714188376753505,-46.812224448897794,-46.91026052104208,-47.00829659318637,-47.10633266533066,-47.20436873747495,-47.30240480961924,-47.40044088176353,-47.49847695390781,-47.5965130260521,-47.69454909819639,-47.79258517034068,-47.89062124248497,-47.98865731462926,-48.08669338677355,-48.184729458917836,-48.282765531062125,-48.380801603206415,-48.478837675350704,-48.576873747494986,-48.674909819639275,-48.772945891783564,-48.87098196392785,-48.96901803607214,-49.06705410821643,-49.16509018036072,-49.26312625250501,-49.3611623246493,-49.45919839679359,-49.55723446893788,-49.65527054108216,-49.75330661322645,-49.85134268537074,-49.94937875751503,-50.04741482965932,-50.145450901803606,-50.243486973947896,-50.341523046092185,-50.439559118236474,-50.53759519038076,-50.63563126252505,-50.733667334669335,-50.831703406813624,-50.92973947895791,-51.0277755511022,-51.12581162324649,-51.22384769539078,-51.32188376753507,-51.41991983967936,-51.51795591182365,-51.61599198396794,-51.71402805611223,-51.81206412825651,-51.9101002004008,-52.00813627254509,-52.10617234468938,-52.204208416833666,-52.302244488977955,-52.400280561122244,-52.49831663326653,-52.59635270541082,-52.69438877755511,-52.7924248496994,-52.89046092184368,-52.98849699398797,-53.08653306613226,-53.18456913827655,-53.28260521042084,-53.38064128256513,-53.47867735470942,-53.57671342685371,-53.674749498998,-53.772785571142286,-53.870821643286575,-53.96885771543086,-54.06689378757515,-54.164929859719436,-54.262965931863725,-54.361002004008014,-54.459038076152304,-54.55707414829659,-54.65511022044088,-54.75314629258517,-54.85118236472946,-54.94921843687375,-55.04725450901803,-55.14529058116232,-55.24332665330661,-55.3413627254509,-55.43939879759519,-55.53743486973948,-55.63547094188377,-55.733507014028056,-55.831543086172346,-55.929579158316635,-56.02761523046092,-56.125651302605206,-56.223687374749495,-56.321723446893785,-56.419759519038074,-56.51779559118236,-56.61583166332665,-56.71386773547094,-56.81190380761523,-56.90993987975952,-57.00797595190381,-57.10601202404809,-57.20404809619238,-57.30208416833667,-57.40012024048096,-57.49815631262525,-57.59619238476954,-57.69422845691383,-57.792264529058116,-57.890300601202405,-57.988336673346694,-58.08637274549098,-58.184408817635266,-58.282444889779555,-58.380480961923844,-58.47851703406813,-58.57655310621242,-58.67458917835671,-58.772625250501,-58.87066132264529,-58.96869739478958,-59.06673346693387,-59.16476953907816,-59.26280561122244,-59.36084168336673,-59.45887775551102,-59.55691382765531,-59.6549498997996,-59.752985971943886,-59.851022044088175,-59.949058116232464,-60.047094188376754,-60.14513026052104,-60.24316633266533,-60.341202404809614,-60.4392384769539,-60.53727454909819,-60.63531062124248,-60.73334669338677,-60.83138276553106,-60.92941883767535,-61.02745490981964,-61.12549098196393,-61.22352705410822,-61.32156312625251,-61.41959919839679,-61.51763527054108,-61.61567134268537,-61.713707414829656,-61.811743486973945,-61.909779559118235,-62.007815631262524,-62.10585170340681,-62.2038877755511,-62.30192384769539,-62.39995991983968,-62.49799599198396,-62.59603206412825,-62.69406813627254,-62.79210420841683,-62.89014028056112,-62.98817635270541,-63.0862124248497,-63.18424849699399,-63.28228456913828,-63.380320641282566,-63.478356713426855,-63.57639278557114,-63.67442885771543,-63.772464929859716,-63.870501002004005,-63.9685370741483,-64.06657314629258,-64.16460921843687,-64.26264529058116,-64.36068136272544,-64.45871743486974,-64.55675350701402,-64.65478957915832,-64.7528256513026,-64.8508617234469,-64.94889779559118,-65.04693386773548,-65.14496993987976,-65.24300601202404,-65.34104208416834,-65.43907815631262,-65.53711422845691,-65.6351503006012,-65.7331863727455,-65.83122244488978,-65.92925851703407,-66.02729458917835,-66.12533066132265,-66.22336673346693,-66.32140280561121,-66.41943887775551,-66.51747494989979,-66.61551102204409,-66.71354709418837,-66.81158316633267,-66.90961923847695,-67.00765531062125,-67.10569138276553,-67.20372745490982,-67.3017635270541,-67.39979959919839,-67.49783567134268,-67.59587174348697,-67.69390781563126,-67.79194388777555,-67.88997995991984,-67.98801603206412,-68.08605210420842,-68.1840881763527,-68.282124248497,-68.38016032064128,-68.47819639278556,-68.57623246492986,-68.67426853707414,-68.77230460921844,-68.87034068136272,-68.96837675350702,-69.0664128256513,-69.1644488977956,-69.26248496993988,-69.36052104208417,-69.45855711422846,-69.55659318637274,-69.65462925851703,-69.75266533066132,-69.85070140280561,-69.9487374749499,-70.04677354709419,-70.14480961923847,-70.24284569138277,-70.34088176352705,-70.43891783567133,-70.53695390781563,-70.63498997995991,-70.73302605210421,-70.83106212424849,-70.92909819639279,-71.02713426853707,-71.12517034068136,-71.22320641282565,-71.32124248496994,-71.41927855711423,-71.51731462925851,-71.6153507014028,-71.71338677354709,-71.81142284569138,-71.90945891783566,-72.00749498997996,-72.10553106212424,-72.20356713426854,-72.30160320641282,-72.39963927855712,-72.4976753507014,-72.59571142284568,-72.69374749498998,-72.79178356713426,-72.88981963927856,-72.98785571142284,-73.08589178356713,-73.18392785571142,-73.28196392785571,-73.38,-73.47803607214429,-73.57607214428857,-73.67410821643286,-73.77214428857715,-73.87018036072143,-73.96821643286573,-74.06625250501001,-74.16428857715431,-74.26232464929859,-74.36036072144289,-74.45839679358717,-74.55643286573147,-74.65446893787575,-74.75250501002003,-74.85054108216433,-74.94857715430861,-75.0466132264529,-75.14464929859719,-75.24268537074148,-75.34072144288577,-75.43875751503006,-75.53679358717434,-75.63482965931864,-75.73286573146292,-75.8309018036072,-75.9289378757515,-76.02697394789578,-76.12501002004008,-76.22304609218436,-76.32108216432866,-76.41911823647294,-76.51715430861724,-76.61519038076152,-76.71322645290581,-76.8112625250501,-76.90929859719438,-77.00733466933868,-77.10537074148296,-77.20340681362725,-77.30144288577154,-77.39947895791583,-77.49751503006011,-77.59555110220441,-77.69358717434869,-77.79162324649299,-77.88965931863727,-77.98769539078155,-78.08573146292585,-78.18376753507013,-78.28180360721443,-78.37983967935871,-78.477875751503,-78.57591182364729,-78.67394789579158,-78.77198396793587,-78.87002004008016,-78.96805611222445,-79.06609218436873,-79.16412825651302,-79.2621643286573,-79.3602004008016,-79.45823647294588,-79.55627254509018,-79.65430861723446,-79.75234468937876,-79.85038076152304,-79.94841683366734,-80.04645290581162,-80.1444889779559,-80.2425250501002,-80.34056112224448,-80.43859719438878,-80.53663326653306,-80.63466933867736,-80.73270541082164,-80.83074148296593,-80.92877755511022,-81.02681362725451,-81.1248496993988,-81.22288577154308,-81.32092184368737,-81.41895791583165,-81.51699398797595,-81.61503006012023,-81.71306613226453,-81.81110220440881,-81.90913827655311,-82.00717434869739,-82.10521042084169,-82.20324649298597,-82.30128256513025,-82.39931863727455,-82.49735470941883,-82.59539078156313,-82.69342685370741,-82.7914629258517,-82.88949899799599,-82.98753507014028,-83.08557114228456,-83.18360721442886,-83.28164328657314,-83.37967935871742,-83.47771543086172,-83.575751503006,-83.6737875751503,-83.77182364729458,-83.86985971943888,-83.96789579158316,-84.06593186372746,-84.16396793587174,-84.26200400801604,-84.36004008016032,-84.4580761523046,-84.5561122244489,-84.65414829659318,-84.75218436873747,-84.85022044088176,-84.94825651302605,-85.04629258517033,-85.14432865731463,-85.24236472945891,-85.34040080160321,-85.43843687374749,-85.53647294589177,-85.63450901803607,-85.73254509018035,-85.83058116232465,-85.92861723446893,-86.02665330661323,-86.12468937875751,-86.2227254509018,-86.32076152304609,-86.41879759519038,-86.51683366733467,-86.61486973947895,-86.71290581162324,-86.81094188376753,-86.90897795591182,-87.0070140280561,-87.1050501002004,-87.20308617234468,-87.30112224448898,-87.39915831663326,-87.49719438877756,-87.59523046092184,-87.69326653306612,-87.79130260521042,-87.8893386773547,-87.987374749499,-88.08541082164328,-88.18344689378758,-88.28148296593186,-88.37951903807615,-88.47755511022044,-88.57559118236473,-88.67362725450901,-88.7716633266533,-88.8696993987976,-88.96773547094188,-89.06577154308617,-89.16380761523045,-89.26184368737475,-89.35987975951903,-89.45791583166333,-89.55595190380761,-89.6539879759519,-89.75202404809619,-89.85006012024047,-89.94809619238477,-90.04613226452905,-90.14416833667335,-90.24220440881763,-90.34024048096192,-90.4382765531062,-90.5363126252505,-90.63434869739478,-90.73238476953907,-90.83042084168336,-90.92845691382765,-91.02649298597194,-91.12452905811622,-91.22256513026052,-91.3206012024048,-91.4186372745491,-91.51667334669338,-91.61470941883768,-91.71274549098196,-91.81078156312624,-91.90881763527054,-92.00685370741482,-92.10488977955912,-92.2029258517034,-92.3009619238477,-92.39899799599198,-92.49703406813627,-92.59507014028055,-92.69310621242485,-92.79114228456913,-92.88917835671342,-92.98721442885771,-93.085250501002,-93.18328657314629,-93.28132264529057,-93.37935871743487,-93.47739478957915,-93.57543086172345,-93.67346693386773,-93.77150300601203,-93.86953907815631,-93.96757515030059,-94.06561122244489,-94.16364729458917,-94.26168336673346,-94.35971943887775,-94.45775551102204,-94.55579158316633,-94.65382765531062,-94.7518637274549,-94.8498997995992,-94.94793587174348,-95.04597194388776,-95.14400801603206,-95.24204408817634,-95.34008016032064,-95.43811623246492,-95.53615230460922,-95.6341883767535,-95.7322244488978,-95.83026052104208,-95.92829659318637,-96.02633266533066,-96.12436873747494,-96.22240480961923,-96.32044088176352,-96.41847695390781,-96.5165130260521,-96.61454909819639,-96.71258517034067,-96.81062124248497,-96.90865731462925,-97.00669338677355,-97.10472945891783,-97.20276553106211,-97.30080160320641,-97.39883767535069,-97.49687374749499,-97.59490981963927,-97.69294589178357,-97.79098196392785,-97.88901803607214,-97.98705410821643,-98.08509018036072,-98.183126252505,-98.28116232464929,-98.37919839679358,-98.47723446893787,-98.57527054108216,-98.67330661322644,-98.77134268537074,-98.86937875751502,-98.96741482965932,-99.0654509018036,-99.1634869739479,-99.26152304609218,-99.35955911823646,-99.45759519038076,-99.55563126252504,-99.65366733466934,-99.75170340681362,-99.84973947895791,-99.9477755511022,-100.0458116232465,-100.14384769539078,-100.24188376753507,-100.33991983967935,-100.43795591182364,-100.53599198396793,-100.63402805611221,-100.73206412825651,-100.83010020040079,-100.92813627254509,-101.02617234468937,-101.12420841683367,-101.22224448897795,-101.32028056112225,-101.41831663326653,-101.51635270541081,-101.6143887775551,-101.71242484969939,-101.81046092184368,-101.90849699398797,-102.00653306613226,-102.10456913827655,-102.20260521042084,-102.30064128256512,-102.39867735470942,-102.4967134268537,-102.59474949899798,-102.69278557114228,-102.79082164328656,-102.88885771543086,-102.98689378757514,-103.08492985971944,-103.18296593186372,-103.28100200400802,-103.3790380761523,-103.4770741482966,-103.57511022044088,-103.67314629258516,-103.77118236472946,-103.86921843687374,-103.96725450901803,-104.06529058116232,-104.16332665330661,-104.2613627254509,-104.35939879759519,-104.45743486973947,-104.55547094188377,-104.65350701402805,-104.75154308617233,-104.84957915831663,-104.94761523046091,-105.04565130260521,-105.14368737474949,-105.24172344689379,-105.33975951903807,-105.43779559118236,-105.53583166332665,-105.63386773547094,-105.73190380761523,-105.82993987975951,-105.9279759519038,-106.02601202404809,-106.12404809619238,-106.22208416833666,-106.32012024048096,-106.41815631262524,-106.51619238476954,-106.61422845691382,-106.71226452905812,-106.8103006012024,-106.90833667334668,-107.00637274549098,-107.10440881763526,-107.20244488977956,-107.30048096192384,-107.39851703406813,-107.49655310621242,-107.59458917835671,-107.692625250501,-107.79066132264529,-107.88869739478957,-107.98673346693386,-108.08476953907815,-108.18280561122243,-108.28084168336673,-108.37887775551101,-108.47691382765531,-108.57494989979959,-108.67298597194389,-108.77102204408817,-108.86905811623247,-108.96709418837675,-109.06513026052103,-109.16316633266533,-109.26120240480961,-109.3592384769539,-109.45727454909819,-109.55531062124248,-109.65334669338677,-109.75138276553106,-109.84941883767534,-109.94745490981964,-110.04549098196392,-110.1435270541082,-110.2415631262525,-110.33959919839678,-110.43763527054108,-110.53567134268536,-110.63370741482966,-110.73174348697394,-110.82977955911824,-110.92781563126252,-111.0258517034068,-111.1238877755511,-111.22192384769538,-111.31995991983968,-111.41799599198396,-111.51603206412825,-111.61406813627254,-111.71210420841683,-111.81014028056111,-111.90817635270541,-112.00621242484969,-112.10424849699397,-112.20228456913827,-112.30032064128255,-112.39835671342685,-112.49639278557113,-112.59442885771543,-112.69246492985971,-112.790501002004,-112.88853707414829,-112.98657314629259,-113.08460921843687,-113.18264529058115,-113.28068136272545,-113.37871743486973,-113.47675350701402,-113.5747895791583,-113.6728256513026,-113.77086172344688,-113.86889779559118,-113.96693386773546,-114.06496993987976,-114.16300601202404,-114.26104208416832,-114.35907815631262,-114.4571142284569,-114.5551503006012,-114.65318637274548,-114.75122244488978,-114.84925851703406,-114.94729458917836,-115.04533066132264,-115.14336673346693,-115.24140280561122,-115.3394388777555,-115.4374749498998,-115.53551102204408,-115.63354709418837,-115.73158316633265,-115.82961923847695,-115.92765531062123,-116.02569138276553,-116.12372745490981,-116.22176352705411,-116.31979959919839,-116.41783567134267,-116.51587174348697,-116.61390781563125,-116.71194388777555,-116.80997995991983,-116.90801603206413,-117.00605210420841,-117.1040881763527,-117.20212424849699,-117.30016032064128,-117.39819639278556,-117.49623246492985,-117.59426853707414,-117.69230460921843,-117.79034068136272,-117.888376753507,-117.9864128256513,-118.08444889779558,-118.18248496993988,-118.28052104208416,-118.37855711422846,-118.47659318637274,-118.57462925851702,-118.67266533066132,-118.7707014028056,-118.8687374749499,-118.96677354709418,-119.06480961923847,-119.16284569138276,-119.26088176352705,-119.35891783567133,-119.45695390781563,-119.55498997995991,-119.6530260521042,-119.75106212424849,-119.84909819639277,-119.94713426853707,-120.04517034068135,-120.14320641282565,-120.24124248496993,-120.33927855711423,-120.43731462925851,-120.5353507014028,-120.63338677354709,-120.73142284569137,-120.82945891783567,-120.92749498997995,-121.02553106212424,-121.12356713426853,-121.22160320641282,-121.3196392785571,-121.4176753507014,-121.51571142284568,-121.61374749498998,-121.71178356713426,-121.80981963927854,-121.90785571142284,-122.00589178356712,-122.10392785571142,-122.2019639278557,-122.3,-122.39803607214428,-122.49607214428858,-122.59410821643286,-122.69214428857715,-122.79018036072144,-122.88821643286572,-122.98625250501001,-123.0842885771543,-123.1823246492986,-123.28036072144288,-123.37839679358717,-123.47643286573145,-123.57446893787575,-123.67250501002003,-123.77054108216433,-123.86857715430861,-123.96661322645289,-124.06464929859719,-124.16268537074147,-124.26072144288577,-124.35875751503005,-124.45679358717435,-124.55482965931863,-124.65286573146292,-124.7509018036072,-124.8489378757515,-124.94697394789578,-125.04501002004007,-125.14304609218436,-125.24108216432865,-125.33911823647294,-125.43715430861722,-125.53519038076152,-125.6332264529058,-125.7312625250501,-125.82929859719438,-125.92733466933868,-126.02537074148296,-126.12340681362724,-126.22144288577154,-126.31947895791582,-126.41751503006012,-126.5155511022044,-126.6135871743487,-126.71162324649298,-126.80965931863727,-126.90769539078156,-127.00573146292585,-127.10376753507013,-127.20180360721442,-127.29983967935871,-127.397875751503,-127.49591182364729,-127.59394789579157,-127.69198396793587,-127.79002004008015,-127.88805611222445,-127.98609218436874,-128.08412825651303,-128.1821643286573,-128.2802004008016,-128.37823647294587,-128.47627254509018,-128.57430861723446,-128.67234468937875,-128.77038076152303,-128.86841683366734,-128.96645290581162,-129.0644889779559,-129.1625250501002,-129.26056112224447,-129.35859719438878,-129.45663326653306,-129.55466933867734,-129.65270541082162,-129.75074148296594,-129.84877755511022,-129.9468136272545,-130.04484969939878,-130.1428857715431,-130.24092184368737,-130.33895791583166,-130.43699398797594,-130.53503006012022,-130.63306613226453,-130.7311022044088,-130.8291382765531,-130.92717434869738,-131.0252104208417,-131.12324649298597,-131.22128256513025,-131.31931863727453,-131.41735470941882,-131.51539078156313,-131.6134268537074,-131.7114629258517,-131.80949899799597,-131.90753507014028,-132.00557114228457,-132.10360721442885,-132.20164328657313,-132.29967935871744,-132.39771543086172,-132.495751503006,-132.5937875751503,-132.69182364729457,-132.78985971943888,-132.88789579158316,-132.98593186372744,-133.08396793587173,-133.18200400801604,-133.28004008016032,-133.3780761523046,-133.47611222444888,-133.57414829659317,-133.67218436873748,-133.77022044088176,-133.86825651302604,-133.96629258517032,-134.06432865731463,-134.16236472945891,-134.2604008016032,-134.35843687374748,-134.4564729458918,-134.55450901803607,-134.65254509018035,-134.75058116232464,-134.84861723446892,-134.94665330661323,-135.0446893787575,-135.1427254509018,-135.24076152304607,-135.33879759519039,-135.43683366733467,-135.53486973947895,-135.63290581162323,-135.7309418837675,-135.82897795591182,-135.9270140280561,-136.0250501002004,-136.12308617234467,-136.22112224448898,-136.31915831663326,-136.41719438877755,-136.51523046092183,-136.61326653306614,-136.71130260521042,-136.8093386773547,-136.90737474949898,-137.00541082164327,-137.10344689378758,-137.20148296593186,-137.29951903807614,-137.39755511022042,-137.49559118236473,-137.59362725450902,-137.6916633266533,-137.78969939879758,-137.88773547094186,-137.98577154308617,-138.08380761523046,-138.18184368737474,-138.27987975951902,-138.37791583166333,-138.4759519038076,-138.5739879759519,-138.67202404809618,-138.7700601202405,-138.86809619238477,-138.96613226452905,-139.06416833667333,-139.16220440881762,-139.26024048096193,-139.3582765531062,-139.4563126252505,-139.55434869739477,-139.65238476953908,-139.75042084168336,-139.84845691382765,-139.94649298597193,-140.0445290581162,-140.14256513026052,-140.2406012024048,-140.3386372745491,-140.43667334669337,-140.53470941883768,-140.63274549098196,-140.73078156312624,-140.82881763527052,-140.9268537074148,-141.02488977955912,-141.1229258517034,-141.22096192384768,-141.31899799599196,-141.41703406813627,-141.51507014028056,-141.61310621242484,-141.71114228456912,-141.80917835671343,-141.9072144288577,-142.005250501002,-142.10328657314628,-142.20132264529056,-142.29935871743487,-142.39739478957915,-142.49543086172343,-142.59346693386772,-142.69150300601203,-142.7895390781563,-142.8875751503006,-142.98561122244487,-143.08364729458916,-143.18168336673347,-143.27971943887775,-143.37775551102203,-143.4757915831663,-143.57382765531062,-143.6718637274549,-143.7698997995992,-143.86793587174347,-143.96597194388778,-144.06400801603206,-144.16204408817634,-144.26008016032063,-144.3581162324649,-144.45615230460922,-144.5541883767535,-144.65222444889778,-144.75026052104207,-144.84829659318638,-144.94633266533066,-145.04436873747494,-145.14240480961922,-145.2404408817635,-145.33847695390781,-145.4365130260521,-145.53454909819638,-145.63258517034066,-145.73062124248497,-145.82865731462925,-145.92669338677354,-146.02472945891782,-146.12276553106213,-146.2208016032064,-146.3188376753507,-146.41687374749498,-146.51490981963926,-146.61294589178357,-146.71098196392785,-146.80901803607213,-146.9070541082164,-147.00509018036072,-147.103126252505,-147.2011623246493,-147.29919839679357,-147.39723446893785,-147.49527054108216,-147.59330661322645,-147.69134268537073,-147.789378757515,-147.88741482965932,-147.9854509018036,-148.08348697394788,-148.18152304609217,-148.27955911823648,-148.37759519038076,-148.47563126252504,-148.57366733466932,-148.6717034068136,-148.76973947895792,-148.8677755511022,-148.96581162324648,-149.06384769539076,-149.16188376753507,-149.25991983967936,-149.35795591182364,-149.45599198396792,-149.5540280561122,-149.6520641282565,-149.7501002004008,-149.84813627254508,-149.94617234468936,-150.04420841683367,-150.14224448897795,-150.24028056112223,-150.33831663326652,-150.43635270541083,-150.5343887775551,-150.6324248496994,-150.73046092184367,-150.82849699398795,-150.92653306613227,-151.02456913827655,-151.12260521042083,-151.2206412825651,-151.31867735470942,-151.4167134268537,-151.514749498998,-151.61278557114227,-151.71082164328655,-151.80885771543086,-151.90689378757514,-152.00492985971943,-152.1029659318637,-152.20100200400802,-152.2990380761523,-152.39707414829658,-152.49511022044086,-152.59314629258517,-152.69118236472946,-152.78921843687374,-152.88725450901802,-152.9852905811623,-153.0833266533066,-153.1813627254509,-153.27939879759518,-153.37743486973946,-153.47547094188377,-153.57350701402805,-153.67154308617233,-153.76957915831662,-153.8676152304609,-153.9656513026052,-154.0636873747495,-154.16172344689377,-154.25975951903806,-154.35779559118237,-154.45583166332665,-154.55386773547093,-154.6519038076152,-154.74993987975952,-154.8479759519038,-154.9460120240481,-155.04404809619237,-155.14208416833665,-155.24012024048096,-155.33815631262524,-155.43619238476953,-155.5342284569138,-155.63226452905812,-155.7303006012024,-155.82833667334668,-155.92637274549097,-156.02440881763525,-156.12244488977956,-156.22048096192384,-156.31851703406812,-156.4165531062124,-156.51458917835672,-156.612625250501,-156.71066132264528,-156.80869739478956,-156.90673346693387,-157.00476953907815,-157.10280561122244,-157.20084168336672,-157.298877755511,-157.3969138276553,-157.4949498997996,-157.59298597194388,-157.69102204408816,-157.78905811623247,-157.88709418837675,-157.98513026052103,-158.08316633266531,-158.1812024048096,-158.2792384769539,-158.3772745490982,-158.47531062124247,-158.57334669338675,-158.67138276553106,-158.76941883767535,-158.86745490981963,-158.9654909819639,-159.06352705410822,-159.1615631262525,-159.25959919839678,-159.35763527054107,-159.45567134268535,-159.55370741482966,-159.65174348697394,-159.74977955911822,-159.8478156312625,-159.94585170340682,-160.0438877755511,-160.14192384769538,-160.23995991983966,-160.33799599198395,-160.43603206412826,-160.53406813627254,-160.63210420841682,-160.7301402805611,-160.8281763527054,-160.9262124248497,-161.02424849699398,-161.12228456913826,-161.22032064128254,-161.31835671342685,-161.41639278557113,-161.51442885771542,-161.6124649298597,-161.710501002004,-161.8085370741483,-161.90657314629257,-162.00460921843685,-162.10264529058117,-162.20068136272545,-162.29871743486973,-162.396753507014,-162.4947895791583,-162.5928256513026,-162.6908617234469,-162.78889779559117,-162.88693386773545,-162.98496993987976,-163.08300601202404,-163.18104208416833,-163.2790781563126,-163.3771142284569,-163.4751503006012,-163.57318637274548,-163.67122244488976,-163.76925851703405,-163.86729458917836,-163.96533066132264,-164.06336673346692,-164.1614028056112,-164.2594388777555,-164.3574749498998,-164.45551102204408,-164.55354709418836,-164.65158316633264,-164.74961923847695,-164.84765531062124,-164.94569138276552,-165.0437274549098,-165.1417635270541,-165.2397995991984,-165.33783567134267,-165.43587174348696,-165.53390781563124,-165.63194388777555,-165.72997995991983,-165.8280160320641,-165.9260521042084,-166.0240881763527,-166.122124248497,-166.22016032064127,-166.31819639278555,-166.41623246492986,-166.51426853707414,-166.61230460921843,-166.7103406813627,-166.808376753507,-166.9064128256513,-167.00444889779558,-167.10248496993987,-167.20052104208415,-167.29855711422846,-167.39659318637274,-167.49462925851702,-167.5926653306613,-167.6907014028056,-167.7887374749499,-167.88677354709418,-167.98480961923846,-168.08284569138274,-168.18088176352705,-168.27891783567134,-168.37695390781562,-168.4749899799599,-168.5730260521042,-168.6710621242485,-168.76909819639278,-168.86713426853706,-168.96517034068134,-169.06320641282565,-169.16124248496993,-169.25927855711421,-169.3573146292585,-169.4553507014028,-169.5533867735471,-169.65142284569137,-169.74945891783565,-169.84749498997994,-169.94553106212425,-170.04356713426853,-170.1416032064128,-170.2396392785571,-170.3376753507014,-170.43571142284569,-170.53374749498997,-170.63178356713425,-170.72981963927856,-170.82785571142284,-170.92589178356712,-171.0239278557114,-171.1219639278557,-171.22,-171.31803607214428,-171.41607214428856,-171.51410821643285,-171.61214428857716,-171.71018036072144,-171.80821643286572,-171.90625250501,-172.00428857715428,-172.1023246492986,-172.20036072144288,-172.29839679358716,-172.39643286573144,-172.49446893787575,-172.59250501002003,-172.69054108216432,-172.7885771543086,-172.8866132264529,-172.9846492985972,-173.08268537074147,-173.18072144288575,-173.27875751503004,-173.37679358717435,-173.47482965931863,-173.5728657314629,-173.6709018036072,-173.7689378757515,-173.8669739478958,-173.96501002004007,-174.06304609218435,-174.16108216432863,-174.25911823647294,-174.35715430861723,-174.4551903807615,-174.5532264529058,-174.6512625250501,-174.74929859719438,-174.84733466933866,-174.94537074148295,-175.04340681362726,-175.14144288577154,-175.23947895791582,-175.3375150300601,-175.43555110220439,-175.5335871743487,-175.63162324649298,-175.72965931863726,-175.82769539078154,-175.92573146292585,-176.02376753507014,-176.12180360721442,-176.2198396793587,-176.31787575150298,-176.4159118236473,-176.51394789579157,-176.61198396793586,-176.71002004008014,-176.80805611222445,-176.90609218436873,-177.004128256513,-177.1021643286573,-177.2002004008016,-177.2982364729459,-177.39627254509017,-177.49430861723445,-177.59234468937873,-177.69038076152304,-177.78841683366733,-177.8864529058116,-177.9844889779559,-178.0825250501002,-178.18056112224448,-178.27859719438877,-178.37663326653305,-178.47466933867733,-178.57270541082164,-178.67074148296592,-178.7687775551102,-178.8668136272545,-178.9648496993988,-179.06288577154308,-179.16092184368736,-179.25895791583164,-179.35699398797595,-179.45503006012024,-179.55306613226452,-179.6511022044088,-179.74913827655308,-179.8471743486974,-179.94521042084168,-180.04324649298596,-180.14128256513024,-180.23931863727455,-180.33735470941883,-180.43539078156311,-180.5334268537074,-180.63146292585168,-180.729498997996,-180.82753507014027,-180.92557114228455,-181.02360721442884,-181.12164328657315,-181.21967935871743,-181.3177154308617,-181.415751503006,-181.51378757515027,-181.61182364729459,-181.70985971943887,-181.80789579158315,-181.90593186372743,-182.00396793587174,-182.10200400801602,-182.2000400801603,-182.2980761523046,-182.3961122244489,-182.49414829659318,-182.59218436873746,-182.69022044088175,-182.78825651302603,-182.88629258517034,-182.98432865731462,-183.0823647294589,-183.18040080160318,-183.2784368737475,-183.37647294589178,-183.47450901803606,-183.57254509018034,-183.67058116232462,-183.76861723446893,-183.86665330661322,-183.9646893787575,-184.06272545090178,-184.1607615230461,-184.25879759519037,-184.35683366733466,-184.45486973947894,-184.55290581162325,-184.65094188376753,-184.7489779559118,-184.8470140280561,-184.94505010020038,-185.0430861723447,-185.14112224448897,-185.23915831663325,-185.33719438877753,-185.43523046092184,-185.53326653306613,-185.6313026052104,-185.7293386773547,-185.82737474949897,-185.92541082164328,-186.02344689378756,-186.12148296593185,-186.21951903807613,-186.31755511022044,-186.41559118236472,-186.513627254509,-186.6116633266533,-186.7096993987976,-186.80773547094188,-186.90577154308616,-187.00380761523044,-187.10184368737472,-187.19987975951904,-187.29791583166332,-187.3959519038076,-187.49398797595188,-187.5920240480962,-187.69006012024047,-187.78809619238476,-187.88613226452904,-187.98416833667332,-188.08220440881763,-188.1802404809619,-188.2782765531062,-188.37631262525048,-188.4743486973948,-188.57238476953907,-188.67042084168335,-188.76845691382763,-188.86649298597195,-188.96452905811623,-189.0625651302605,-189.1606012024048,-189.25863727454907,-189.35667334669338,-189.45470941883767,-189.55274549098195,-189.65078156312623,-189.74881763527054,-189.84685370741482,-189.9448897795591,-190.0429258517034,-190.14096192384767,-190.23899799599198,-190.33703406813626,-190.43507014028054,-190.53310621242483,-190.63114228456914,-190.72917835671342,-190.8272144288577,-190.92525050100198,-191.0232865731463,-191.12132264529058,-191.21935871743486,-191.31739478957914,-191.41543086172342,-191.51346693386773,-191.61150300601201,-191.7095390781563,-191.80757515030058,-191.9056112224449,-192.00364729458917,-192.10168336673345,-192.19971943887774,-192.29775551102202,-192.39579158316633,-192.4938276553106,-192.5918637274549,-192.68989979959917,-192.78793587174349,-192.88597194388777,-192.98400801603205,-193.08204408817633,-193.18008016032064,-193.27811623246492,-193.3761523046092,-193.4741883767535,-193.57222444889777,-193.67026052104208,-193.76829659318636,-193.86633266533065,-193.96436873747493,-194.06240480961924,-194.16044088176352,-194.2584769539078,-194.35651302605208,-194.45454909819637,-194.55258517034068,-194.65062124248496,-194.74865731462924,-194.84669338677352,-194.94472945891783,-195.04276553106212,-195.1408016032064,-195.23883767535068,-195.336873747495,-195.43490981963927,-195.53294589178356,-195.63098196392784,-195.72901803607212,-195.82705410821643,-195.9250901803607,-196.023126252505,-196.12116232464928,-196.2191983967936,-196.31723446893787,-196.41527054108215,-196.51330661322643,-196.61134268537072,-196.70937875751503,-196.8074148296593,-196.9054509018036,-197.00348697394787,-197.10152304609218,-197.19955911823646,-197.29759519038075,-197.39563126252503,-197.49366733466934,-197.59170340681362,-197.6897394789579,-197.7877755511022,-197.88581162324647,-197.98384769539078,-198.08188376753506,-198.17991983967934,-198.27795591182363,-198.37599198396794,-198.47402805611222,-198.5720641282565,-198.67010020040078,-198.76813627254506,-198.86617234468937,-198.96420841683366,-199.06224448897794,-199.16028056112222,-199.25831663326653,-199.3563527054108,-199.4543887775551,-199.55242484969938,-199.6504609218437,-199.74849699398797,-199.84653306613225,-199.94456913827653,-200.04260521042082,-200.14064128256513,-200.2386773547094,-200.3367134268537,-200.43474949899797,-200.53278557114228,-200.63082164328657,-200.72885771543085,-200.82689378757513,-200.9249298597194,-201.02296593186372,-201.121002004008,-201.2190380761523,-201.31707414829657,-201.41511022044088,-201.51314629258516,-201.61118236472944,-201.70921843687373,-201.807254509018,-201.90529058116232,-202.0033266533066,-202.10136272545088,-202.19939879759517,-202.29743486973948,-202.39547094188376,-202.49350701402804,-202.59154308617232,-202.68957915831663,-202.78761523046091,-202.8856513026052,-202.98368737474948,-203.08172344689376,-203.17975951903807,-203.27779559118235,-203.37583166332664,-203.47386773547092,-203.57190380761523,-203.6699398797595,-203.7679759519038,-203.86601202404808,-203.96404809619236,-204.06208416833667,-204.16012024048095,-204.25815631262523,-204.3561923847695,-204.45422845691382,-204.5522645290581,-204.6503006012024,-204.74833667334667,-204.84637274549098,-204.94440881763526,-205.04244488977955,-205.14048096192383,-205.2385170340681,-205.33655310621242,-205.4345891783567,-205.53262525050098,-205.63066132264527,-205.72869739478958,-205.82673346693386,-205.92476953907814,-206.02280561122242,-206.1208416833667,-206.21887775551102,-206.3169138276553,-206.41494989979958,-206.51298597194386,-206.61102204408817,-206.70905811623246,-206.80709418837674,-206.90513026052102,-207.00316633266533,-207.1012024048096,-207.1992384769539,-207.29727454909818,-207.39531062124246,-207.49334669338677,-207.59138276553105,-207.68941883767533,-207.78745490981962,-207.88549098196393,-207.9835270541082,-208.0815631262525,-208.17959919839677,-208.27763527054105,-208.37567134268537,-208.47370741482965,-208.57174348697393,-208.6697795591182,-208.76781563126252,-208.8658517034068,-208.9638877755511,-209.06192384769537,-209.15995991983968,-209.25799599198396,-209.35603206412824,-209.45406813627253,-209.5521042084168,-209.65014028056112,-209.7481763527054,-209.84621242484968,-209.94424849699396,-210.04228456913827,-210.14032064128256,-210.23835671342684,-210.33639278557112,-210.4344288577154,-210.5324649298597,-210.630501002004,-210.72853707414828,-210.82657314629256,-210.92460921843687,-211.02264529058115,-211.12068136272543,-211.21871743486972,-211.31675350701403,-211.4147895791583,-211.5128256513026,-211.61086172344687,-211.70889779559116,-211.80693386773547,-211.90496993987975,-212.00300601202403,-212.1010420841683,-212.19907815631262,-212.2971142284569,-212.3951503006012,-212.49318637274547,-212.59122244488975,-212.68925851703406,-212.78729458917834,-212.88533066132263,-212.9833667334669,-213.08140280561122,-213.1794388777555,-213.27747494989978,-213.37551102204407,-213.47354709418838,-213.57158316633266,-213.66961923847694,-213.76765531062122,-213.8656913827655,-213.96372745490982,-214.0617635270541,-214.15979959919838,-214.25783567134266,-214.35587174348697,-214.45390781563125,-214.55194388777554,-214.64997995991982,-214.7480160320641,-214.8460521042084,-214.9440881763527,-215.04212424849698,-215.14016032064126,-215.23819639278557,-215.33623246492985,-215.43426853707413,-215.53230460921841,-215.63034068136272,-215.728376753507,-215.8264128256513,-215.92444889779557,-216.02248496993985,-216.12052104208416,-216.21855711422845,-216.31659318637273,-216.414629258517,-216.51266533066132,-216.6107014028056,-216.70873747494988,-216.80677354709417,-216.90480961923845,-217.00284569138276,-217.10088176352704,-217.19891783567132,-217.2969539078156,-217.39498997995992,-217.4930260521042,-217.59106212424848,-217.68909819639276,-217.78713426853707,-217.88517034068136,-217.98320641282564,-218.08124248496992,-218.1792785571142,-218.2773146292585,-218.3753507014028,-218.47338677354708,-218.57142284569136,-218.66945891783567,-218.76749498997995,-218.86553106212423,-218.96356713426852,-219.0616032064128,-219.1596392785571,-219.2576753507014,-219.35571142284567,-219.45374749498995,-219.55178356713427,-219.64981963927855,-219.74785571142283,-219.8458917835671,-219.94392785571142,-220.0419639278557,-220.14,-220.23803607214427,-220.33607214428855,-220.43410821643286,-220.53214428857714,-220.63018036072143,-220.7282164328657,-220.82625250501002,-220.9242885771543,-221.02232464929858,-221.12036072144286,-221.21839679358715,-221.31643286573146,-221.41446893787574,-221.51250501002002,-221.6105410821643,-221.7085771543086,-221.8066132264529,-221.90464929859718,-222.00268537074146,-222.10072144288574,-222.19875751503005,-222.29679358717434,-222.39482965931862,-222.4928657314629,-222.5909018036072,-222.6889378757515,-222.78697394789577,-222.88501002004006,-222.98304609218437,-223.08108216432865,-223.17911823647293,-223.2771543086172,-223.3751903807615,-223.4732264529058,-223.5712625250501,-223.66929859719437,-223.76733466933865,-223.86537074148296,-223.96340681362724,-224.06144288577153,-224.1594789579158,-224.2575150300601,-224.3555511022044,-224.45358717434868,-224.55162324649297,-224.64965931863725,-224.74769539078156,-224.84573146292584,-224.94376753507012,-225.0418036072144,-225.13983967935872,-225.237875751503,-225.33591182364728,-225.43394789579156,-225.53198396793584,-225.63002004008015,-225.72805611222444,-225.82609218436872,-225.924128256513,-226.0221643286573,-226.1202004008016,-226.21823647294588,-226.31627254509016,-226.41430861723444,-226.51234468937875,-226.61038076152303,-226.70841683366731,-226.8064529058116,-226.9044889779559,-227.0025250501002,-227.10056112224447,-227.19859719438875,-227.29663326653306,-227.39466933867735,-227.49270541082163,-227.5907414829659,-227.6887775551102,-227.7868136272545,-227.88484969939879,-227.98288577154307,-228.08092184368735,-228.17895791583166,-228.27699398797594,-228.37503006012022,-228.4730661322645,-228.5711022044088,-228.6691382765531,-228.76717434869738,-228.86521042084166,-228.96324649298595,-229.06128256513026,-229.15931863727454,-229.25735470941882,-229.3553907815631,-229.4534268537074,-229.5514629258517,-229.64949899799598,-229.74753507014026,-229.84557114228454,-229.94360721442885,-230.04164328657313,-230.13967935871742,-230.2377154308617,-230.335751503006,-230.4337875751503,-230.53182364729457,-230.62985971943885,-230.72789579158314,-230.82593186372745,-230.92396793587173,-231.022004008016,-231.1200400801603,-231.2180761523046,-231.3161122244489,-231.41414829659317,-231.51218436873745,-231.61022044088176,-231.70825651302604,-231.80629258517033,-231.9043286573146,-232.0023647294589,-232.1004008016032,-232.19843687374748,-232.29647294589176,-232.39450901803605,-232.49254509018036,-232.59058116232464,-232.68861723446892,-232.7866533066132,-232.88468937875749,-232.9827254509018,-233.08076152304608,-233.17879759519036,-233.27683366733464,-233.37486973947895,-233.47290581162324,-233.57094188376752,-233.6689779559118,-233.7670140280561,-233.8650501002004,-233.96308617234467,-234.06112224448896,-234.15915831663324,-234.25719438877755,-234.35523046092183,-234.4532665330661,-234.5513026052104,-234.6493386773547,-234.747374749499,-234.84541082164327,-234.94344689378755,-235.04148296593183,-235.13951903807614,-235.23755511022043,-235.3355911823647,-235.433627254509,-235.5316633266533,-235.62969939879758,-235.72773547094187,-235.82577154308615,-235.92380761523046,-236.02184368737474,-236.11987975951902,-236.2179158316633,-236.3159519038076,-236.4139879759519,-236.51202404809618,-236.61006012024046,-236.70809619238474,-236.80613226452905,-236.90416833667334,-237.00220440881762,-237.1002404809619,-237.19827655310618,-237.2963126252505,-237.39434869739478,-237.49238476953906,-237.59042084168334,-237.68845691382765,-237.78649298597193,-237.88452905811621,-237.9825651302605,-238.0806012024048,-238.1786372745491,-238.27667334669337,-238.37470941883765,-238.47274549098194,-238.57078156312625,-238.66881763527053,-238.7668537074148,-238.8648897795591,-238.9629258517034,-239.06096192384769,-239.15899799599197,-239.25703406813625,-239.35507014028053,-239.45310621242484,-239.55114228456912,-239.6491783567134,-239.7472144288577,-239.845250501002,-239.94328657314628,-240.04132264529056,-240.13935871743485,-240.23739478957916,-240.33543086172344,-240.43346693386772,-240.531503006012,-240.62953907815628,-240.7275751503006,-240.82561122244488,-240.92364729458916,-241.02168336673344,-241.11971943887775,-241.21775551102203,-241.31579158316632,-241.4138276553106,-241.51186372745488,-241.6098997995992,-241.70793587174347,-241.80597194388776,-241.90400801603204,-242.00204408817635,-242.10008016032063,-242.1981162324649,-242.2961523046092,-242.39418837675348,-242.4922244488978,-242.59026052104207,-242.68829659318635,-242.78633266533063,-242.88436873747494,-242.98240480961923,-243.0804408817635,-243.1784769539078,-243.2765130260521,-243.37454909819638,-243.47258517034066,-243.57062124248495,-243.66865731462923,-243.76669338677354,-243.86472945891782,-243.9627655310621,-244.0608016032064,-244.1588376753507,-244.25687374749498,-244.35490981963926,-244.45294589178354,-244.55098196392782,-244.64901803607214,-244.74705410821642,-244.8450901803607,-244.94312625250498,-245.0411623246493,-245.13919839679357,-245.23723446893786,-245.33527054108214,-245.43330661322645,-245.53134268537073,-245.629378757515,-245.7274148296593,-245.82545090180358,-245.9234869739479,-246.02152304609217,-246.11955911823645,-246.21759519038073,-246.31563126252505,-246.41366733466933,-246.5117034068136,-246.6097394789579,-246.70777555110217,-246.80581162324648,-246.90384769539077,-247.00188376753505,-247.09991983967933,-247.19795591182364,-247.29599198396792,-247.3940280561122,-247.4920641282565,-247.5901002004008,-247.68813627254508,-247.78617234468936,-247.88420841683364,-247.98224448897793,-248.08028056112224,-248.17831663326652,-248.2763527054108,-248.37438877755508,-248.4724248496994,-248.57046092184368,-248.66849699398796,-248.76653306613224,-248.86456913827652,-248.96260521042083,-249.06064128256511,-249.1586773547094,-249.25671342685368,-249.354749498998,-249.45278557114227,-249.55082164328655,-249.64885771543084,-249.74689378757515,-249.84492985971943,-249.9429659318637,-250.041002004008,-250.13903807615227,-250.23707414829659,-250.33511022044087,-250.43314629258515,-250.53118236472943,-250.62921843687374,-250.72725450901802,-250.8252905811623,-250.9233266533066,-251.02136272545087,-251.11939879759518,-251.21743486973946,-251.31547094188375,-251.41350701402803,-251.51154308617234,-251.60957915831662,-251.7076152304609,-251.80565130260518,-251.9036873747495,-252.00172344689378,-252.09975951903806,-252.19779559118234,-252.29583166332662,-252.39386773547093,-252.49190380761522,-252.5899398797595,-252.68797595190378,-252.7860120240481,-252.88404809619237,-252.98208416833666,-253.08012024048094,-253.17815631262522,-253.27619238476953,-253.3742284569138,-253.4722645290581,-253.57030060120238,-253.6683366733467,-253.76637274549097,-253.86440881763525,-253.96244488977953,-254.06048096192384,-254.15851703406813,-254.2565531062124,-254.3545891783567,-254.45262525050097,-254.55066132264528,-254.64869739478956,-254.74673346693385,-254.84476953907813,-254.94280561122244,-255.04084168336672,-255.138877755511,-255.2369138276553,-255.33494989979957,-255.43298597194388,-255.53102204408816,-255.62905811623244,-255.72709418837673,-255.82513026052104,-255.92316633266532,-256.0212024048096,-256.1192384769539,-256.2172745490982,-256.3153106212425,-256.41334669338676,-256.51138276553104,-256.6094188376753,-256.7074549098196,-256.8054909819639,-256.9035270541082,-257.0015631262525,-257.0995991983968,-257.19763527054107,-257.29567134268535,-257.39370741482963,-257.4917434869739,-257.5897795591182,-257.6878156312625,-257.7858517034068,-257.8838877755511,-257.9819238476954,-258.07995991983967,-258.17799599198395,-258.27603206412823,-258.3740681362725,-258.4721042084168,-258.5701402805611,-258.6681763527054,-258.7662124248497,-258.864248496994,-258.96228456913826,-259.06032064128254,-259.1583567134268,-259.2563927855711,-259.3544288577154,-259.45246492985973,-259.550501002004,-259.6485370741483,-259.7465731462926,-259.84460921843686,-259.94264529058114,-260.0406813627254,-260.1387174348697,-260.236753507014,-260.3347895791583,-260.4328256513026,-260.5308617234469,-260.6288977955912,-260.72693386773545,-260.82496993987974,-260.923006012024,-261.0210420841683,-261.1190781563126,-261.2171142284569,-261.3151503006012,-261.4131863727455,-261.51122244488977,-261.60925851703405,-261.70729458917833,-261.8053306613226,-261.9033667334669,-262.0014028056112,-262.0994388777555,-262.1974749498998,-262.2955110220441,-262.39354709418836,-262.49158316633265,-262.5896192384769,-262.6876553106212,-262.7856913827655,-262.8837274549098,-262.9817635270541,-263.0797995991984,-263.1778356713427,-263.27587174348696,-263.37390781563124,-263.4719438877755,-263.5699799599198,-263.6680160320641,-263.76605210420837,-263.8640881763527,-263.962124248497,-264.0601603206413,-264.15819639278556,-264.25623246492984,-264.3542685370741,-264.4523046092184,-264.5503406813627,-264.648376753507,-264.7464128256513,-264.8444488977956,-264.94248496993987,-265.04052104208415,-265.13855711422843,-265.2365931863727,-265.334629258517,-265.4326653306613,-265.5307014028056,-265.6287374749499,-265.7267735470942,-265.82480961923847,-265.92284569138275,-266.02088176352703,-266.1189178356713,-266.2169539078156,-266.3149899799599,-266.4130260521042,-266.5110621242485,-266.6090981963928,-266.70713426853706,-266.80517034068134,-266.9032064128256,-267.0012424849699,-267.0992785571142,-267.19731462925847,-267.2953507014028,-267.3933867735471,-267.4914228456914,-267.58945891783566,-267.68749498997994,-267.7855310621242,-267.8835671342685,-267.9816032064128,-268.07963927855707,-268.1776753507014,-268.2757114228457,-268.37374749498997,-268.47178356713425,-268.56981963927853,-268.6678557114228,-268.7658917835671,-268.8639278557114,-268.9619639278557,-269.06,-269.1580360721443,-269.25607214428857,-269.35410821643285,-269.45214428857713,-269.5501803607214,-269.6482164328657,-269.74625250501,-269.8442885771543,-269.9423246492986,-270.0403607214429,-270.13839679358716,-270.23643286573144,-270.3344689378757,-270.43250501002,-270.5305410821643,-270.6285771543086,-270.7266132264529,-270.8246492985972,-270.9226853707415,-271.02072144288576,-271.11875751503004,-271.2167935871743,-271.3148296593186,-271.4128657314629,-271.51090180360717,-271.6089378757515,-271.7069739478958,-271.8050100200401,-271.90304609218435,-272.00108216432864,-272.0991182364729,-272.1971543086172,-272.2951903807615,-272.39322645290576,-272.4912625250501,-272.5892985971944,-272.68733466933867,-272.78537074148295,-272.88340681362723,-272.9814428857715,-273.0794789579158,-273.1775150300601,-273.2755511022044,-273.3735871743487,-273.471623246493,-273.56965931863726,-273.66769539078155,-273.7657314629258,-273.8637675350701,-273.9618036072144,-274.0598396793587,-274.157875751503,-274.2559118236473,-274.3539478957916,-274.45198396793586,-274.55002004008014,-274.6480561122244,-274.7460921843687,-274.844128256513,-274.94216432865727,-275.0402004008016,-275.1382364729459,-275.2362725450902,-275.33430861723446,-275.43234468937874,-275.530380761523,-275.6284168336673,-275.7264529058116,-275.82448897795587,-275.9225250501002,-276.0205611222445,-276.11859719438877,-276.21663326653305,-276.31466933867733,-276.4127054108216,-276.5107414829659,-276.6087775551102,-276.70681362725446,-276.8048496993988,-276.9028857715431,-277.00092184368737,-277.09895791583165,-277.19699398797593,-277.2950300601202,-277.3930661322645,-277.4911022044088,-277.5891382765531,-277.6871743486974,-277.7852104208417,-277.88324649298596,-277.98128256513024,-278.0793186372745,-278.1773547094188,-278.2753907815631,-278.3734268537074,-278.4714629258517,-278.569498997996,-278.6675350701403,-278.76557114228456,-278.86360721442884,-278.9616432865731,-279.0596793587174,-279.1577154308617,-279.25575150300597,-279.3537875751503,-279.4518236472946,-279.54985971943887,-279.64789579158315,-279.74593186372744,-279.8439679358717,-279.942004008016,-280.0400400801603,-280.13807615230456,-280.2361122244489,-280.3341482965932,-280.43218436873747,-280.53022044088175,-280.62825651302603,-280.7262925851703,-280.8243286573146,-280.9223647294589,-281.02040080160316,-281.1184368737475,-281.2164729458918,-281.31450901803606,-281.41254509018034,-281.5105811623246,-281.6086172344689,-281.7066533066132,-281.8046893787575,-281.90272545090176,-282.0007615230461,-282.0987975951904,-282.19683366733466,-282.29486973947894,-282.3929058116232,-282.4909418837675,-282.5889779559118,-282.68701402805607,-282.7850501002004,-282.8830861723447,-282.981122244489,-283.07915831663325,-283.17719438877754,-283.2752304609218,-283.3732665330661,-283.4713026052104,-283.56933867735466,-283.667374749499,-283.7654108216433,-283.86344689378757,-283.96148296593185,-284.05951903807613,-284.1575551102204,-284.2555911823647,-284.353627254509,-284.45166332665326,-284.5496993987976,-284.6477354709419,-284.74577154308616,-284.84380761523045,-284.9418436873747,-285.039879759519,-285.1379158316633,-285.2359519038076,-285.33398797595186,-285.4320240480962,-285.5300601202405,-285.62809619238476,-285.72613226452904,-285.8241683366733,-285.9222044088176,-286.0202404809619,-286.11827655310617,-286.21631262525045,-286.3143486973948,-286.4123847695391,-286.51042084168336,-286.60845691382764,-286.7064929859719,-286.8045290581162,-286.9025651302605,-287.00060120240477,-287.0986372745491,-287.1966733466934,-287.29470941883767,-287.39274549098195,-287.49078156312623,-287.5888176352705,-287.6868537074148,-287.7848897795591,-287.88292585170336,-287.9809619238477,-288.078997995992,-288.17703406813627,-288.27507014028055,-288.37310621242483,-288.4711422845691,-288.5691783567134,-288.6672144288577,-288.76525050100196,-288.8632865731463,-288.9613226452906,-289.05935871743486,-289.15739478957914,-289.2554308617234,-289.3534669338677,-289.451503006012,-289.5495390781563,-289.64757515030055,-289.7456112224449,-289.8436472945892,-289.94168336673346,-290.03971943887774,-290.137755511022,-290.2357915831663,-290.3338276553106,-290.43186372745487,-290.52989979959915,-290.6279358717435,-290.72597194388777,-290.82400801603205,-290.92204408817634,-291.0200801603206,-291.1181162324649,-291.2161523046092,-291.31418837675346,-291.4122244488978,-291.5102605210421,-291.60829659318637,-291.70633266533065,-291.80436873747493,-291.9024048096192,-292.0004408817635,-292.0984769539078,-292.19651302605206,-292.2945490981964,-292.3925851703407,-292.49062124248496,-292.58865731462924,-292.6866933867735,-292.7847294589178,-292.8827655310621,-292.9808016032064,-293.07883767535066,-293.176873747495,-293.2749098196393,-293.37294589178356,-293.47098196392784)
counts=c(0.0, 0.0,0.0,0.0,0.0,0.0,0.0,0.0,0.0,0.0,0.0,0.0,0.0,0.0,0.0,0.0,0.0,0.0,0.0,0.0,0.0,0.0,0.0,0.0,0.0,0.0,0.0,0.0,0.0,0.0,0.0,0.0,0.0,0.0,0.0,0.0,0.0,0.0,0.0,0.0,0.0,0.0,0.0,0.0,0.0,0.0,0.0,0.0,0.0,0.0,0.0,0.0,0.0,0.0,0.0,0.0,0.0,0.0,0.0,0.0,0.0,0.0,0.0,0.0,0.0,0.0,0.0,0.0,0.0,0.0,0.0,0.0,0.0,0.0,0.0,0.0,0.0,0.0,0.0,0.0,0.0,0.0,0.0,0.0,0.0,0.0,0.0,0.0,0.0,0.0,0.0,0.0,0.0,0.0,0.0,0.0,0.0,0.0,0.0,0.0,0.0,0.0,0.0,0.0,0.0,0.0,0.0,0.0,0.0,0.0,0.0,0.0,0.0,0.0,0.0,0.0,0.0,0.0,0.0,0.0,0.0,0.0,0.0,0.0,0.0,0.0,0.0,0.0,0.0,0.0,0.0,0.0,0.0,0.0,0.0,0.0,0.0,0.0,0.0,0.0,0.0,0.0,0.0,0.0,0.0,0.0,0.0,0.0,0.0,0.0,0.0,0.0,0.0,0.0,0.0,0.0,0.0,0.0,0.0,0.0,0.0,0.0,0.0,0.0,0.0,0.0,0.0,0.0,0.0,0.0,0.0,0.0,0.0,0.0,0.0,0.0,0.0,0.0,0.0,0.0,0.0,0.0,0.0,0.0,0.0,0.0,0.0,0.0,0.0,0.0,0.0,0.0,0.0,0.0,0.0,0.0,0.0,0.0,0.0,0.0,0.0,0.0,0.0,0.0,0.0,0.0,0.0,0.0,0.0,0.0,0.0,0.0,0.0,0.0,0.0,0.0,0.0,0.0,0.0,0.0,0.0,0.0,0.0,0.0,0.0,0.0,0.0,0.0,0.0,0.0,0.0,0.0,0.0,0.0,0.0,0.0,0.0,0.0,0.0,0.0,0.0,0.0,0.0,0.0,0.0,0.0,0.0,0.0,0.0,0.0,0.0,0.0,0.0,0.0,0.0,0.0,0.0,0.0,0.0,0.0,0.0,0.0,0.0,0.0,0.0,0.0,0.0,0.0,0.0,0.0,0.0,0.0,0.0,0.0,0.0,0.0,0.0,0.0,0.0,0.0,0.0,0.0,0.0,0.0,0.0,0.0,0.0,0.0,0.0,0.0,0.0,0.0,0.0,0.0,0.0,0.0,0.0,0.0,0.0,0.0,0.0,0.0,0.0,0.0,0.0,0.0,0.0,0.0,0.0,0.0,0.0,0.0,0.0,0.0,0.0,0.0,0.0,0.0,0.0,0.0,0.0,0.0,0.0,0.0,0.0,0.0,0.0,0.0,0.0,0.0,0.0,0.0,0.0,0.0,0.0,0.0,0.0,0.0,0.0,0.0,0.0,0.0,0.0,0.0,0.0,0.0,0.0,0.0,0.0,0.0,0.0,0.0,0.0,0.0,0.0,0.0,0.0,0.0,0.0,0.0,0.0,0.0,0.0,0.0,0.0,0.0,0.0,0.0,0.0,0.0,0.0,0.0,0.0,0.0,0.0,0.0,0.0,0.0,0.0,0.0,0.0,0.0,0.0,0.0,0.0,0.0,0.0,0.0,0.0,0.0,0.0,0.0,0.0,0.0,0.0,0.0,0.0,0.0,0.0,0.0,0.0,0.0,0.0,0.0,0.0,0.0,0.0,0.0,0.0,0.0,0.0,0.0,0.0,0.0,0.0,0.0,0.0,0.0,0.0,0.0,0.0,0.0,0.0,0.0,0.0,0.0,0.0,0.0,0.0,0.0,0.0,0.0,0.0,0.0,0.0,0.0,0.0,0.0,0.0,0.0,0.0,0.0,0.0,0.0,0.0,0.0,0.0,0.0,0.0,0.0,0.0,0.0,0.0,0.0,0.0,0.0,0.0,0.0,0.0,0.0,0.0,0.0,0.0,0.0,0.0,0.0,0.0,0.0,0.0,0.0,0.0,0.0,0.0,0.0,0.0,0.0,0.0,0.0,0.0,0.0,0.0,0.0,0.0,0.0,0.0,0.0,0.0,0.0,0.0,0.0,0.0,0.0,0.0,0.0,0.0,0.0,0.0,0.0,0.0,0.0,0.0,0.0,0.0,0.0,0.0,0.0,0.0,0.0,0.0,0.0,0.0,0.0,0.0,0.0,0.0,0.0,0.0,0.0,0.0,0.0,0.0,0.0,0.0,0.0,0.0,0.0,0.0,0.0,0.0,0.0,0.0,0.0,0.0,0.0,0.0,0.0,0.0,0.0,0.0,0.0,0.0,0.0,0.0,0.0,0.0,0.0,0.0,0.0,0.0,0.0,0.0,0.0,0.0,0.0,0.0,0.0,0.0,0.0,0.0,0.0,0.0,0.0,0.0,0.0,0.0,0.0,0.0,0.0,0.0,0.0,0.0,0.0,0.0,0.0,0.0,0.0,0.0,0.0,0.0,0.0,0.0,0.0,0.0,0.0,0.0,0.0,0.0,0.0,0.0,0.0,0.0,0.0,0.0,0.0,0.0,0.0,0.0,0.0,0.0,0.0,0.0,0.0,0.0,0.0,0.0,0.0,0.0,0.0,0.0,0.0,0.0,0.0,0.0,0.0,0.0,0.0,0.0,0.0,0.0,0.0,0.0,0.0,0.0,0.0,0.0,0.0,0.0,0.0,0.0,0.0,0.0,0.0,0.0,0.0,0.0,0.0,0.0,0.0,0.0,0.0,0.0,0.0,0.0,0.0,0.0,0.0,0.0,0.0,0.0,0.0,0.0,0.0,0.0,0.0,0.0,0.0,0.0,0.0,0.0,0.0,0.0,0.0,0.0,0.0,0.0,0.0,0.0,0.0,0.0,0.0,0.0,0.0,0.0,0.0,0.0,0.0,0.0,0.0,0.0,0.0,0.0,0.0,0.0,0.0,0.0,0.0,0.0,0.0,0.0,0.0,0.0,0.0,0.0,0.0,0.0,0.0,0.0,0.0,0.0,0.0,0.0,0.0,0.0,0.0,0.0,0.0,0.0,0.0,0.0,0.0,0.0,0.0,0.0,0.0,0.0,0.0,0.0,0.0,0.0,0.0,0.0,0.0,0.0,0.0,0.0,0.0,0.0,0.0,0.0,0.0,0.0,0.0,0.0,0.0,0.0,0.0,0.0,0.0,0.0,0.0,0.0,0.0,0.0,0.0,0.0,0.0,0.0,0.0,0.0,0.0,0.0,0.0,0.0,0.0,0.0,0.0,0.0,0.0,0.0,0.0,0.0,0.0,0.0,0.0,0.0,0.0,0.0,0.0,0.0,0.0,0.0,0.0,0.0,0.0,0.0,0.0,0.0,0.0,0.0,0.0,0.0,0.0,0.0,0.0,0.0,0.0,0.0,0.0,0.0,0.0,0.0,0.0,0.0,0.0,0.0,0.0,0.0,0.0,0.0,0.0,0.0,0.0,0.0,0.0,0.0,0.0,0.0,0.0,0.0,0.0,0.0,0.0,0.0,0.0,0.0,0.0,0.0,0.0,0.0,0.0,0.0,0.0,0.0,0.0,0.0,0.0,0.0,0.0,0.0,0.0,0.0,0.0,0.0,0.0,0.0,0.0,0.0,0.0,0.0,0.0,0.0,0.0,0.0,0.0,0.0,0.0,0.0,0.0,0.0,0.0,0.0,0.0,0.0,0.0,0.0,0.0,0.0,0.0,0.0,0.0,0.0,0.0,0.0,0.0,0.0,0.0,0.0,0.0,0.0,0.0,0.0,0.0,0.0,0.0,0.0,0.0,0.0,0.0,0.0,0.0,0.0,0.0,0.0,0.0,0.0,0.0,0.0,0.0,0.0,0.0,0.0,0.0,0.0,0.0,0.0,0.0,0.0,0.0,0.0,0.0,0.0,0.0,0.0,0.0,0.0,0.0,0.0,0.0,0.0,0.0,0.0,0.0,0.0,0.0,0.0,0.0,0.0,0.0,0.0,0.0,0.0,0.0,0.0,0.0,0.0,0.0,0.0,0.0,0.0,0.0,0.0,0.0,0.0,0.0,0.0,0.0,0.0,0.0,0.0,0.0,0.0,0.0,0.0,0.0,0.0,0.0,0.0,0.0,0.0,0.0,0.0,0.0,0.0,0.0,0.0,0.0,0.0,0.0,0.0,0.0,0.0,0.0,0.0,0.0,0.0,0.0,0.0,0.0,0.0,0.0,0.0,0.0,0.0,0.0,0.0,0.0,0.0,0.0,0.0,0.0,0.0,0.0,0.0,0.0,0.0,0.0,0.0,0.0,0.0,0.0,0.0,0.0,0.0,0.0,0.0,0.0,0.0,0.0,0.0,0.0,0.0,0.0,0.0,0.0,0.0,0.0,0.0,0.0,0.0,0.0,0.0,0.0,0.0,0.0,0.0,0.0,0.0,0.0,0.0,0.0,0.0,0.0,0.0,0.0,0.0,0.0,0.0,0.0,0.0,0.0,0.0,0.0,0.0,0.0,0.0,0.0,0.0,0.0,0.0,0.0,0.0,0.0,0.0,0.0,0.0,0.0,0.0,0.0,0.0,0.0,0.0,0.0,0.0,0.0,0.0,0.0,0.0,0.0,0.0,0.0,0.0,0.0,0.0,0.0,0.0,0.0,0.0,0.0,0.0,0.0,0.0,0.0,0.0,0.0,0.0,0.0,0.0,0.0,0.0,0.0,0.0,0.0,0.0,0.0,0.0,0.0,0.0,0.0,0.0,0.0,0.0,0.0,0.0,0.0,0.0,0.0,0.0,0.0,0.0,0.0,0.0,0.0,0.0,0.0,0.0,0.0,0.0,0.0,0.0,0.0,0.0,0.0,0.0,0.0,0.0,0.0,0.0,0.0,0.0,0.0,0.0,0.0,0.0,0.0,0.0,0.0,0.0,0.0,0.0,0.0,0.0,0.0,0.0,0.0,0.0,0.0,0.0,0.0,0.0,0.0,0.0,0.0,0.0,0.0,0.0,0.0,0.0,0.0,0.0,0.0,0.0,0.0,0.0,0.0,0.0,0.0,0.0,0.0,0.0,0.0,0.0,0.0,0.0,0.0,0.0,0.0,0.0,0.0,0.0,0.0,0.0,0.0,0.0,0.0,0.0,0.0,0.0,0.0,0.0,0.0,0.0,0.0,0.0,0.0,0.0,0.0,0.0,0.0,0.0,0.0,0.0,0.0,0.0,0.0,0.0,0.0,0.0,0.0,0.0,0.0,0.0,0.0,0.0,0.0,0.0,0.0,0.0,0.0,0.0,0.0,0.0,0.0,0.0,0.0,0.0,0.0,0.0,0.0,0.0,0.0,0.0,0.0,0.0,0.0,0.0,0.0,0.0,0.0,0.0,0.0,0.0,0.0,0.0,0.0,0.0,0.0,0.0,0.0,0.0,0.0,0.0,0.0,0.0,0.0,0.0,0.0,0.0,0.0,0.0,0.0,0.0,0.0,0.0,0.0,0.0,0.0,0.0,0.0,0.0,0.0,0.0,0.0,0.0,0.0,0.0,0.0,0.0,0.0,0.0,0.0,0.0,0.0,0.0,0.0,0.0,0.0,0.0,0.0,0.0,0.0,0.0,0.0,0.0,0.0,0.0,0.0,0.0,0.0,0.0,0.0,0.0,0.0,0.0,0.0,0.0,0.0,0.0,0.0,0.0,0.0,0.0,0.0,0.0,0.0,0.0,0.0,0.0,0.0,0.0,0.0,0.0,0.0,0.0,0.0,0.0,0.0,0.0,0.0,0.0,0.0,0.0,0.0,0.0,0.0,0.0,0.0,0.0,0.0,0.0,0.0,0.0,0.0,0.0,0.0,0.0,0.0,0.0,0.0,0.0,0.0,0.0,0.0,0.0,0.0,0.0,0.0,0.0,0.0,0.0,0.0,0.0,0.0,0.0,0.0,0.0,0.0,0.0,0.0,0.0,0.0,0.0,0.0,0.0,0.0,0.0,0.0,0.0,0.0,0.0,0.0,0.0,0.0,0.0,0.0,0.0,0.0,0.0,0.0,0.0,0.0,0.0,0.0,0.0,0.0,0.0,0.0,0.0,0.0,0.0,0.0,0.0,0.0,0.0,0.0,0.0,0.0,0.0,0.0,0.0,0.0,0.0,0.0,0.0,0.0,0.0,0.0,0.0,0.0,0.0,0.0,0.0,0.0,0.0,0.0,0.0,0.0,0.0,0.0,0.0,0.0,0.0,0.0,0.0,0.0,0.0,0.0,0.0,0.0,0.0,0.0,0.0,0.0,0.0,0.0,0.0,0.0,0.0,0.0,0.0,0.0,0.0,0.0,0.0,0.0,0.0,0.0,0.0,0.0,0.0,0.0,0.0,0.0,0.0,0.0,0.0,0.0,0.0,0.0,0.0,0.0,0.0,0.0,0.0,0.0,0.0,0.0,0.0,0.0,0.0,0.0,0.0,0.0,0.0,0.0,0.0,0.0,0.0,0.0,0.0,0.0,0.0,0.0,0.0,0.0,0.0,0.0,0.0,0.0,0.0,0.0,0.0,0.0,0.0,0.0,0.0,0.0,0.0,0.0,0.0,0.0,0.0,0.0,0.0,0.0,0.0,0.0,0.0,0.0,0.0,0.0,0.0,0.0,0.0,0.0,0.0,0.0,0.0,0.0,0.0,0.0,0.0,0.0,0.0,0.0,0.0,0.0,0.0,0.0,0.0,0.0,0.0,0.0,0.0,0.0,0.0,0.0,0.0,0.0,0.0,0.0,0.0,0.0,0.0,0.0,0.0,0.0,0.0,0.0,0.0,0.0,0.0,0.0,0.0,0.0,0.0,0.0,0.0,0.0,0.0,0.0,0.0,0.0,0.0,0.0,0.0,0.0,0.0,0.0,0.0,0.0,0.0,0.0,0.0,0.0,0.0,0.0,0.0,0.0,0.0,0.0,0.0,0.0,0.0,0.0,0.0,0.0,0.0,0.0,0.0,0.0,0.0,0.0,0.0,0.0,0.0,0.0,0.0,0.0,0.0,0.0,0.0,0.0,0.0,0.0,0.0,0.0,0.0,0.0,0.0,0.0,0.0,0.0,0.0,0.0,0.0,0.0,0.0,0.0,0.0,0.0,0.0,0.0,0.0,0.0,0.0,0.0,0.0,0.0,0.0,0.0,0.0,0.0,0.0,0.0,0.0,0.0,0.0,0.0,0.0,0.0,0.0,0.0,0.0,0.0,0.0,0.0,0.0,0.0,0.0,0.0,0.0,0.0,0.0,0.0,0.0,0.0,0.0,0.0,0.0,0.0,0.0,0.0,0.0,0.0,0.0,0.0,0.0,0.0,0.0,0.0,0.0,0.0,0.0,0.0,0.0,0.0,0.0,0.0,0.0,0.0,0.0,0.0,0.0,0.0,0.0,0.0,0.0,0.0,0.0,0.0,0.0,0.0,0.0,0.0,0.0,0.0,0.0,0.0,0.0,0.0,0.0,0.0,0.0,0.0,0.0,0.0,0.0,0.0,0.0,0.0,0.0,0.0,0.0,0.0,0.0,0.0,0.0,0.0,0.0,0.0,0.0,0.0,0.0,0.0,0.0,0.0,0.0,0.0,0.0,0.0,0.0,0.0,0.0,0.0,0.0,0.0,0.0,0.0,0.0,0.0,0.0,0.0,0.0,0.0,0.0,0.0,0.0,0.0,0.0,0.0,0.0,0.0,0.0,0.0,0.0,0.0,0.0,0.0,0.0,0.0,0.0,0.0,0.0,0.0,0.0,0.0,0.0,0.0,0.0,0.0,0.0,0.0,0.0,0.0,0.0,0.0,0.0,0.0,0.0,0.0,0.0,0.0,0.0,0.0,0.0,0.0,0.0,0.0,0.0,0.0,0.0,0.0,0.0,0.0,0.0,0.0,0.0,0.0,0.0,0.0,0.0,0.0,0.0,0.0,0.0,0.0,0.0,0.0,0.0,0.0,0.0,0.0,0.0,0.0,0.0,0.0,0.0,0.0,0.0,0.0,0.0,0.0,0.0,0.0,0.0,0.0,0.0,0.0,0.0,0.0,0.0,0.0,0.0,0.0,0.0,0.0,0.0,0.0,0.0,0.0,0.0,0.0,0.0,0.0,0.0,0.0,0.0,0.0,0.0,0.0,0.0,0.0,0.0,0.0,0.0,0.0,0.0,0.0,0.0,0.0,0.0,0.0,0.0,0.0,0.0,0.0,0.0,0.0,0.0,0.0,0.0,0.0,0.0,0.0,0.0,0.0,0.0,0.0,0.0,0.0,0.0,0.0,0.0,0.0,0.0,0.0,0.0,0.0,0.0,0.0,0.0,0.0,0.0,0.0,0.0,0.0,0.0,0.0,0.0,0.0,0.0,0.0,0.0,0.0,0.0,0.0,0.0,0.0,0.0,0.0,0.0,0.0,0.0,0.0,0.0,0.0,0.0,0.0,0.0,0.0,0.0,0.0,0.0,0.0,0.0,0.0,0.0,0.0,0.0,0.0,0.0,0.0,0.0,0.0,0.0,0.0,0.0,0.0,0.0,0.0,0.0,0.0,0.0,0.0,0.0,0.0,0.0,0.0,0.0,0.0,0.0,0.0,0.0,0.0,0.0,0.0,0.0,0.0,0.0,0.0,0.0,0.0,0.0,0.0,0.0,0.0,0.0,0.0,0.0,0.0,0.0,0.0,0.0,0.0,0.0,0.0,0.0,0.0,0.0,0.0,0.0,0.0,0.0,0.0,0.0,0.0,0.0,0.0,0.0,0.0,0.0,0.0,0.0,0.0,0.0,0.0,0.0,0.0,0.0,0.0,0.0,0.0,0.0,0.0,0.0,0.0,0.0,0.0,0.0,0.0,0.0,0.0,0.0,0.0,0.0,0.0,0.0,0.0,0.0,0.0,0.0,0.0,0.0,0.0,0.0,0.0,0.0,0.0,0.0,0.0,0.0,0.0,0.0,0.0,0.0,0.0,0.0,0.0,0.0,0.0,0.0,0.0,0.0,0.0,0.0,0.0,0.0,0.0,0.0,0.0,0.0,0.0,0.0,0.0,0.0,0.0,0.0,0.0,0.0,0.0,0.0,0.0,0.0,0.0,0.0,0.0,0.0,0.0,0.0,0.0,0.0,0.0,0.0,0.0,0.0,0.0,0.0,0.0,0.0,0.0,0.0,0.0,0.0,0.0,0.0,0.0,0.0,0.0,0.0,0.0,0.0,0.0,0.0,0.0,0.0,0.0,0.0,0.0,0.0,0.0,0.0,0.0,0.0,0.0,0.0,0.0,0.01091091091091091,0.05315315315315315,0.0065065065065065065,0.01961961961961962,0.045445445445445445,0.008108108108108109,0.05155155155155155,0.04504504504504504,0.047747747747747746,0.018518518518518517,0.01901901901901902,0.06976976976976977,0.012612612612612612,0.04114114114114114,0.024024024024024024,0.02122122122122122,0.004304304304304304,0.0003003003003003003,0.0004004004004004004,0.0,0.0,0.0,0.07557557557557558,0.0003003003003003003,0.0,0.0004004004004004004,0.0,0.053953953953953956,0.0001001001001001001,0.06446446446446447,0.0001001001001001001,0.0,0.1962962962962963,0.03223223223223223,0.0,0.0,0.0,0.11051051051051052,0.14374374374374374,0.04474474474474475,0.0008008008008008008,0.0,0.0,0.024424424424424423,0.0001001001001001001,0.1998998998998999,0.012712712712712713,0.0,0.0,0.0,0.03553553553553553,0.0016016016016016017,0.0,0.0002002002002002002,0.0001001001001001001,0.0,0.0,0.004604604604604604,0.0,0.0,0.0001001001001001001,0.0,0.0001001001001001001,0.0008008008008008008,0.0013013013013013013,0.0002002002002002002,0.0002002002002002002,0.0012012012012012011,0.0002002002002002002,0.0002002002002002002,0.0002002002002002002,0.0001001001001001001,0.0003003003003003003,0.0002002002002002002,0.0002002002002002002,0.0,0.0002002002002002002,0.0002002002002002002,0.0,0.0004004004004004004,0.0002002002002002002,0.0009009009009009009,0.0018018018018018018,0.0004004004004004004,0.0007007007007007007,0.0011011011011011012,0.0002002002002002002,0.0008008008008008008,0.0,0.0008008008008008008,0.0,0.0003003003003003003,0.0,0.0002002002002002002,0.0,0.0002002002002002002,0.0001001001001001001,0.0,0.0003003003003003003,0.0,0.0,0.0,0.0,0.0,0.0,0.0001001001001001001,0.0,0.0,0.0,0.0,0.0001001001001001001,0.0001001001001001001,0.0,0.0,0.0,0.0,0.0001001001001001001,0.0,0.0,0.0,0.0,0.0,0.0,0.0,0.0,0.0,0.0,0.0,0.0001001001001001001,0.0,0.0,0.0,0.0,0.0,0.0001001001001001001,0.0002002002002002002,0.0,0.0,0.0,0.0,0.0,0.0,0.0,0.0,0.0001001001001001001,0.0001001001001001001,0.0001001001001001001,0.0,0.0,0.0,0.0,0.0001001001001001001,0.0001001001001001001,0.0001001001001001001,0.0003003003003003003,0.0004004004004004004,0.0,0.0006006006006006006,0.0005005005005005005,0.0002002002002002002,0.0004004004004004004,0.0003003003003003003,0.0002002002002002002,0.0001001001001001001,0.0004004004004004004,0.0008008008008008008,0.0004004004004004004,0.0001001001001001001,0.0004004004004004004,0.0034034034034034033,0.0016016016016016017,0.0026026026026026027,0.002102102102102102,0.0005005005005005005,0.0035035035035035035,0.0003003003003003003,0.0005005005005005005,0.008008008008008008,0.005705705705705706,0.005405405405405406,0.0007007007007007007,0.005005005005005005,0.007207207207207207,0.010510510510510511,0.005005005005005005,0.01831831831831832,0.0065065065065065065,0.018618618618618618,0.033633633633633635,0.0038038038038038036,0.009309309309309309,0.012412412412412413,0.017217217217217216,0.018018018018018018,0.0965965965965966,0.028628628628628628,0.05845845845845846,0.04994994994994995,0.034834834834834835,0.06966966966966967,0.03923923923923924,0.14314314314314314,0.03913913913913914,0.008608608608608608,0.033533533533533534,0.004804804804804805,0.047547547547547545,0.007807807807807808,0.005305305305305305,0.004104104104104104,0.0008008008008008008,0.0014014014014014013,0.0005005005005005005,0.0034034034034034033,0.0001001001001001001,0.0002002002002002002,0.0004004004004004004,0.0003003003003003003,0.0006006006006006006,0.0008008008008008008,0.0014014014014014013,0.0002002002002002002,0.0008008008008008008,0.015515515515515516,0.013713713713713714,0.0034034034034034033,0.003003003003003003,0.0019019019019019018,0.0017017017017017016,0.0007007007007007007,0.0015015015015015015,0.001001001001001001,0.0004004004004004004,0.0003003003003003003,0.0011011011011011012,0.0002002002002002002,0.0004004004004004004,0.0001001001001001001,0.0,0.0016016016016016017,0.0005005005005005005,0.0004004004004004004,0.0001001001001001001,0.0003003003003003003,0.0004004004004004004,0.0004004004004004004,0.0002002002002002002,0.0002002002002002002,0.0002002002002002002,0.0,0.0004004004004004004,0.0002002002002002002,0.0004004004004004004,0.0005005005005005005,0.0002002002002002002,0.0,0.0,0.0,0.0,0.0001001001001001001,0.0,0.0,0.0004004004004004004,0.0001001001001001001,0.0002002002002002002,0.0002002002002002002,0.0,0.0002002002002002002,0.0005005005005005005,0.0,0.0,0.0001001001001001001,0.0003003003003003003,0.0,0.0002002002002002002,0.0001001001001001001,0.0001001001001001001,0.0,0.0,0.0,0.0,0.0001001001001001001,0.0,0.0,0.0,0.0,0.0,0.0,0.0,0.0,0.0,0.0998998998998999,0.0,0.0001001001001001001,0.05525525525525526,0.0002002002002002002,0.14454454454454455,0.13663663663663664,0.17487487487487488,0.2036036036036036,0.0,0.08568568568568569,0.03653653653653654,0.0,0.0,0.06266266266266267,0.0,0.0,0.0,0.0,0.0,0.0,0.0,0.0,0.0,0.0,0.0,0.0,0.017517517517517518,0.11011011011011011,0.039439439439439436,0.010810810810810811,0.016816816816816817,0.1997997997997998,0.0002002002002002002,0.17007007007007008,0.17487487487487488,0.007907907907907907,0.0002002002002002002,0.047847847847847846,0.03653653653653654,0.16256256256256257,0.0,0.0,0.0,0.0,0.0,0.0,0.0,0.0001001001001001001,0.006906906906906907,0.011811811811811812,0.014614614614614614,0.016616616616616616,0.013413413413413414,0.008208208208208207,0.004104104104104104,0.004704704704704705,0.0013013013013013013,0.0017017017017017016,0.0003003003003003003,0.0003003003003003003,0.0,0.0001001001001001001,0.0,0.0,0.0001001001001001001,0.0,0.0001001001001001001,0.0001001001001001001,0.0,0.0001001001001001001,0.0,0.0,0.0,0.0001001001001001001,0.0,0.0,0.0,0.0,0.0,0.0,0.0,0.0,0.0001001001001001001,0.0004004004004004004,0.0005005005005005005,0.0006006006006006006,0.0013013013013013013,0.0003003003003003003,0.0012012012012012011,0.0007007007007007007,0.003103103103103103,0.0015015015015015015,0.0012012012012012011,0.002902902902902903,0.0015015015015015015,0.0002002002002002002,0.0001001001001001001,0.0,0.0001001001001001001,0.0,0.0002002002002002002,0.0002002002002002002,0.0003003003003003003,0.0012012012012012011,0.0012012012012012011,0.0008008008008008008,0.002302302302302302,0.0028028028028028026,0.010510510510510511,0.011511511511511512,0.006906906906906907,0.012312312312312312,0.006206206206206206,0.014114114114114115,0.043343343343343346,0.07037037037037037,0.04494494494494494,0.00940940940940941,0.012412412412412413,0.005705705705705706,0.007207207207207207,0.015115115115115116,0.0017017017017017016,0.003303303303303303,0.06756756756756757,0.004204204204204204,0.014414414414414415,0.004604604604604604,0.001001001001001001,0.0003003003003003003,0.01031031031031031,0.0002002002002002002,0.0,0.0,0.0,0.0,0.0001001001001001001,0.0001001001001001001,0.0001001001001001001,0.0,0.0001001001001001001,0.0,0.0,0.0,0.0,0.0,0.0,0.0,0.0,0.0,0.0,0.0,0.0,0.0,0.0,0.0008008008008008008,0.0991991991991992,0.0,0.032332332332332334,0.263963963963964,0.007407407407407408,0.1,0.24844844844844846,0.18728728728728727,0.051351351351351354,0.009209209209209208,0.0,0.0,0.0,0.0,0.0,0.0,0.0,0.0,0.0,0.0,0.0,0.0,0.0,0.0011011011011011012,0.0,0.0,0.0,0.025725725725725727,0.003303303303303303,0.016816816816816817,0.052452452452452454,0.0,0.00970970970970971,0.0013013013013013013,0.047847847847847846,0.0032032032032032033,0.1,0.00980980980980981,0.13663663663663664,0.3942942942942943,0.0036036036036036037,0.03223223223223223,0.06266266266266267,0.0,0.1,0.0,0.0,0.0,0.0,0.0016016016016016017,0.001001001001001001,0.005105105105105105,0.015715715715715714,0.041941941941941945,0.007107107107107107,0.008708708708708709,0.0004004004004004004,0.0015015015015015015,0.0003003003003003003,0.0002002002002002002,0.0002002002002002002,0.0001001001001001001,0.0003003003003003003,0.0001001001001001001,0.0002002002002002002,0.0002002002002002002,0.0001001001001001001,0.0002002002002002002,0.0001001001001001001,0.0001001001001001001,0.0005005005005005005,0.0012012012012012011,0.0,0.0003003003003003003,0.0,0.0,0.0,0.0003003003003003003,0.0,0.0,0.0,0.0001001001001001001,0.0001001001001001001,0.0,0.0,0.0,0.0,0.0,0.0,0.0001001001001001001,0.0001001001001001001,0.0001001001001001001,0.0001001001001001001,0.0,0.0002002002002002002,0.0001001001001001001,0.0,0.0002002002002002002,0.0001001001001001001,0.0,0.0,0.0,0.0003003003003003003,0.0,0.0001001001001001001,0.0001001001001001001,0.0002002002002002002,0.0,0.0001001001001001001,0.0,0.0001001001001001001,0.0,0.0004004004004004004,0.0002002002002002002,0.0001001001001001001,0.0,0.0,0.0,0.0,0.0,0.0,0.0001001001001001001,0.0,0.0002002002002002002,0.0,0.0,0.0,0.0001001001001001001,0.0002002002002002002,0.0002002002002002002,0.0002002002002002002,0.0001001001001001001,0.0008008008008008008,0.0002002002002002002,0.0002002002002002002,0.001001001001001001,0.0006006006006006006,0.0001001001001001001,0.0008008008008008008,0.0032032032032032033,0.0006006006006006006,0.004404404404404405,0.0004004004004004004,0.0001001001001001001,0.0004004004004004004,0.012812812812812813,0.0034034034034034033,0.0004004004004004004,0.022922922922922924,0.0004004004004004004,0.002902902902902903,0.008708708708708709,0.012812812812812813,0.07857857857857858,0.04024024024024024,0.06976976976976977,0.13913913913913914,0.10560560560560561,0.00980980980980981,0.008008008008008008,0.0001001001001001001,0.0001001001001001001,0.0002002002002002002,0.0011011011011011012,0.03313313313313313,0.0,0.0003003003003003003,0.0,0.0,0.0005005005005005005,0.0,0.0,0.0,0.0,0.0,0.0,0.0009009009009009009,0.0001001001001001001,0.05975975975975976,0.03413413413413413,0.025225225225225224,0.04034034034034034,0.09509509509509509,0.039439439439439436,0.07807807807807808,0.0006006006006006006,0.03673673673673674,0.008708708708708709,0.046346346346346344,0.04104104104104104,0.008008008008008008,0.03903903903903904,0.004204204204204204,0.0002002002002002002,0.0002002002002002002,0.0001001001001001001,0.0005005005005005005,0.0001001001001001001,0.0002002002002002002,0.0,0.0001001001001001001,0.0,0.0,0.0,0.0002002002002002002,0.0,0.0001001001001001001,0.0001001001001001001,0.0001001001001001001,0.0001001001001001001,0.0001001001001001001,0.0,0.0,0.0002002002002002002,0.0,0.0005005005005005005,0.0,0.0017017017017017016,0.0008008008008008008,0.0016016016016016017,0.002302302302302302,0.001001001001001001,0.0018018018018018018,0.012012012012012012,0.02992992992992993,0.02072072072072072,0.012912912912912912,0.015315315315315315,0.0009009009009009009,0.013813813813813814,0.0004004004004004004,0.0002002002002002002,0.0003003003003003003,0.0001001001001001001,0.0004004004004004004,0.0005005005005005005,0.0016016016016016017,0.0015015015015015015,0.0032032032032032033,0.012412412412412413,0.01091091091091091,0.008308308308308308,0.012112112112112113,0.014314314314314314,0.003703703703703704,0.01021021021021021,0.006806806806806807,0.026626626626626626,0.07747747747747748,0.00940940940940941,0.03003003003003003,0.01061061061061061,0.011311311311311311,0.015415415415415416,0.014314314314314314,0.02252252252252252,0.012912912912912912,0.0045045045045045045,0.004404404404404405,0.013113113113113114,0.004704704704704705,0.03183183183183183,0.015015015015015015,0.0032032032032032033,0.002002002002002002,0.004804804804804805,0.01701701701701702,0.004804804804804805,0.006806806806806807,0.002102102102102102,0.014714714714714715,0.009009009009009009,0.0007007007007007007,0.002002002002002002,0.0026026026026026027,0.003903903903903904,0.0022022022022022024,0.0004004004004004004,0.0,0.0024024024024024023,0.006106106106106106,0.0008008008008008008,0.0001001001001001001,0.0034034034034034033,0.0003003003003003003,0.0015015015015015015,0.0007007007007007007,0.0001001001001001001,0.0001001001001001001,0.0003003003003003003,0.0,0.0,0.0001001001001001001,0.0001001001001001001,0.0002002002002002002,0.0,0.0,0.0001001001001001001,0.0,0.0001001001001001001,0.0,0.0,0.0,0.0,0.0,0.0001001001001001001,0.0,0.0001001001001001001,0.0002002002002002002,0.0002002002002002002,0.0001001001001001001,0.0001001001001001001,0.0002002002002002002,0.0001001001001001001,0.0019019019019019018,0.0015015015015015015,0.0025025025025025025,0.0012012012012012011,0.002302302302302302,0.0024024024024024023,0.0032032032032032033,0.003103103103103103,0.004604604604604604,0.0019019019019019018,0.01921921921921922,0.01941941941941942,0.005305305305305305,0.017317317317317317,0.03913913913913914,0.022922922922922924,0.017317317317317317,0.053753753753753755,0.018518518518518517,0.023423423423423424,0.03843843843843844,0.01761761761761762,0.013613613613613613,0.01071071071071071,0.0002002002002002002,0.0004004004004004004,0.0002002002002002002,0.0001001001001001001,0.0003003003003003003,0.0001001001001001001,0.0,0.0004004004004004004,0.0,0.0002002002002002002,0.0,0.0001001001001001001,0.0007007007007007007,0.0006006006006006006,0.0003003003003003003,0.0005005005005005005,0.0002002002002002002,0.0006006006006006006,0.002002002002002002,0.004304304304304304,0.0011011011011011012,0.0004004004004004004,0.0008008008008008008,0.0013013013013013013,0.0003003003003003003,0.0003003003003003003,0.0,0.0001001001001001001,0.0007007007007007007,0.0004004004004004004,0.0003003003003003003,0.0,0.0001001001001001001,0.0,0.0002002002002002002,0.0001001001001001001,0.0,0.0,0.0,0.0,0.0,0.0002002002002002002,0.0001001001001001001,0.0001001001001001001,0.0,0.0,0.0001001001001001001,0.0,0.0001001001001001001,0.0001001001001001001,0.0003003003003003003,0.0,0.0,0.0001001001001001001,0.0,0.0001001001001001001,0.0,0.0,0.0,0.0002002002002002002,0.0002002002002002002,0.0002002002002002002,0.0002002002002002002,0.0,0.0003003003003003003,0.0001001001001001001,0.0,0.0007007007007007007,0.0001001001001001001,0.0002002002002002002,0.0001001001001001001,0.0001001001001001001,0.0,0.0,0.0001001001001001001,0.0002002002002002002,0.001001001001001001,0.0015015015015015015,0.005905905905905906,0.0009009009009009009,0.0016016016016016017,0.0017017017017017016,0.0015015015015015015,0.014514514514514515,0.002302302302302302,0.0014014014014014013,0.008008008008008008,0.011011011011011011,0.012412412412412413,0.00880880880880881,0.05075075075075075,0.023623623623623625,0.022222222222222223,0.046646646646646646,0.08738738738738738,0.3079079079079079,0.16226226226226226,0.0,0.0,0.0,0.0,0.0)
#mids=mids[58:length(mids)]
#counts=counts[58:length(counts)]

plot(c(seq(-290,0,by=1),0),rep(2,length(c(seq(290,0,by=-1),0))), xlab="", ylab="Frequency of shift in extinction rate", xlim=c(-270,-230), ylim=c(0,0.4), type="l", col="white",lwd="1",las="1",cex.axis="1",cex.main="1",cex.lab="1",bty="n", main="B", axes=F)
rect(-323.2,-0.02,-298.9,300, col="white", border=NA)
rect(-298.9,-0.02,-272.95,300, col="whitesmoke", border=NA)
rect(-272.95,-0.02,-259.1,300, col="white", border=NA)
rect(-259.1,-0.02,-251.9,300, col="whitesmoke", border=NA)
rect(-251.9,-0.02,-247.2,300, col="white", border=NA)
rect(-247.2,-0.02,-237,300, col="whitesmoke", border=NA)
rect(-237,-0.02,-201.3,300, col="white", border=NA)
rect(-201.3,-0.02,-174.1,300, col="whitesmoke", border=NA)
rect(-174.1,-0.02,-163.5,300, col="white", border=NA)
rect(-163.5,-0.02,-145,300, col="whitesmoke", border=NA)
rect(-145,-0.02,-100.5,300, col="white", border=NA)
rect(-100.5,-0.02,-66,300, col="whitesmoke", border=NA)
rect(-66,-0.02,-56,300, col="white", border=NA)
rect(-56,-0.02,-33.9,300, col="whitesmoke", border=NA)
rect(-33.9,-0.02,-23.03,300, col="white", border=NA)
rect(-23.03,-0.02,-5.33,300, col="whitesmoke", border=NA)
rect(-5.33,-0.02,-2.58,300, col="white", border=NA)
rect(-2.58,-0.02,0,300, col="whitesmoke", border=NA)


rect(-261.28,-3,-259.51,300, col=alpha('#ffaf03',0.2), border=NA)
rect(-234.5,-3,-232,300, col=alpha('#ffaf03',0.2), border=NA)
abline(v=c(-251.902),col="red",lty="dashed",lwd="2")

axis(side=1, seq(-280, -220, by=10), col="black",col.axis="black",las=1)
axis(side=2, seq(0, 0.4, by=0.1), col="black",col.axis="black",las=2)

	
lines(mids,counts,type = 'h', lwd=5, col='#e34a33')
abline(h=bf2, lty=2)
abline(h=bf6, lty=2)

add_geochrono(0, -0.15)


#########################
##  ALL INSECTS GENUS ##
#########################

# Frequency of shift in speciation rate
mids=c(-0.0490016694490818, -0.1470050083472454,-0.245008347245409,-0.3430116861435726,-0.4410150250417362,-0.5390183639398998,-0.6370217028380634,-0.735025041736227,-0.8330283806343906,-0.9310317195325541,-1.0290350584307177,-1.1270383973288813,-1.225041736227045,-1.3230450751252085,-1.4210484140233721,-1.5190517529215357,-1.6170550918196993,-1.715058430717863,-1.8130617696160265,-1.91106510851419,-2.0090684474123535,-2.1070717863105175,-2.2050751252086807,-2.3030784641068447,-2.401081803005008,-2.499085141903172,-2.597088480801335,-2.695091819699499,-2.793095158597662,-2.8910984974958263,-2.9891018363939894,-3.0871051752921534,-3.1851085141903166,-3.2831118530884806,-3.381115191986644,-3.479118530884808,-3.577121869782971,-3.675125208681135,-3.773128547579298,-3.871131886477462,-3.9691352253756254,-4.067138564273789,-4.165141903171953,-4.263145242070117,-4.36114858096828,-4.459151919866444,-4.557155258764608,-4.655158597662771,-4.753161936560934,-4.851165275459098,-4.949168614357262,-5.047171953255425,-5.1451752921535885,-5.2431786310517525,-5.341181969949917,-5.43918530884808,-5.537188647746243,-5.635191986644407,-5.733195325542571,-5.831198664440734,-5.929202003338897,-6.027205342237061,-6.125208681135225,-6.2232120200333885,-6.321215358931552,-6.419218697829716,-6.51722203672788,-6.615225375626043,-6.713228714524206,-6.81123205342237,-6.909235392320534,-7.007238731218697,-7.10524207011686,-7.203245409015024,-7.3012487479131885,-7.399252086811352,-7.497255425709515,-7.595258764607679,-7.693262103505843,-7.791265442404006,-7.889268781302169,-7.987272120200332,-8.085275459098497,-8.18327879799666,-8.281282136894824,-8.379285475792988,-8.477288814691152,-8.575292153589315,-8.673295492487478,-8.771298831385641,-8.869302170283806,-8.96730550918197,-9.065308848080132,-9.163312186978297,-9.26131552587646,-9.359318864774623,-9.457322203672787,-9.55532554257095,-9.653328881469115,-9.751332220367278,-9.849335559265441,-9.947338898163606,-10.045342237061769,-10.143345575959932,-10.241348914858095,-10.339352253756259,-10.437355592654423,-10.535358931552587,-10.63336227045075,-10.731365609348915,-10.829368948247078,-10.927372287145241,-11.025375626043404,-11.123378964941567,-11.221382303839732,-11.319385642737895,-11.417388981636059,-11.515392320534223,-11.613395659432387,-11.71139899833055,-11.809402337228713,-11.907405676126876,-12.005409015025041,-12.103412353923204,-12.201415692821367,-12.299419031719532,-12.397422370617695,-12.495425709515859,-12.593429048414022,-12.691432387312185,-12.78943572621035,-12.887439065108513,-12.985442404006676,-13.083445742904841,-13.181449081803004,-13.279452420701167,-13.37745575959933,-13.475459098497494,-13.573462437395658,-13.671465776293822,-13.769469115191985,-13.86747245409015,-13.965475792988313,-14.063479131886476,-14.16148247078464,-14.259485809682802,-14.357489148580967,-14.45549248747913,-14.553495826377294,-14.651499165275458,-14.749502504173622,-14.847505843071785,-14.945509181969948,-15.043512520868111,-15.141515859766276,-15.23951919866444,-15.337522537562602,-15.435525876460767,-15.53352921535893,-15.631532554257094,-15.729535893155257,-15.82753923205342,-15.925542570951585,-16.023545909849744,-16.12154924874791,-16.219552587646074,-16.317555926544237,-16.4155592654424,-16.513562604340564,-16.611565943238727,-16.70956928213689,-16.807572621035057,-16.90557595993322,-17.003579298831383,-17.101582637729546,-17.19958597662771,-17.297589315525872,-17.395592654424036,-17.4935959933222,-17.591599332220362,-17.68960267111853,-17.78760601001669,-17.885609348914855,-17.983612687813018,-18.08161602671118,-18.179619365609344,-18.277622704507507,-18.375626043405674,-18.473629382303837,-18.571632721202,-18.669636060100164,-18.767639398998327,-18.86564273789649,-18.963646076794653,-19.061649415692816,-19.15965275459098,-19.257656093489146,-19.35565943238731,-19.453662771285472,-19.551666110183636,-19.6496694490818,-19.747672787979962,-19.845676126878125,-19.94367946577629,-20.041682804674455,-20.139686143572618,-20.23768948247078,-20.335692821368944,-20.433696160267107,-20.53169949916527,-20.629702838063434,-20.727706176961597,-20.825709515859764,-20.923712854757927,-21.02171619365609,-21.119719532554253,-21.217722871452416,-21.31572621035058,-21.413729549248743,-21.51173288814691,-21.609736227045072,-21.707739565943236,-21.8057429048414,-21.903746243739562,-22.001749582637725,-22.099752921535888,-22.19775626043405,-22.295759599332214,-22.39376293823038,-22.491766277128544,-22.589769616026707,-22.68777295492487,-22.785776293823034,-22.883779632721197,-22.98178297161936,-23.079786310517527,-23.17778964941569,-23.275792988313853,-23.373796327212016,-23.47179966611018,-23.569803005008342,-23.667806343906506,-23.76580968280467,-23.863813021702832,-23.961816360601,-24.05981969949916,-24.157823038397325,-24.255826377295488,-24.35382971619365,-24.451833055091814,-24.549836393989978,-24.647839732888144,-24.745843071786307,-24.84384641068447,-24.941849749582634,-25.039853088480797,-25.13785642737896,-25.235859766277123,-25.333863105175286,-25.43186644407345,-25.529869782971616,-25.62787312186978,-25.725876460767942,-25.823879799666106,-25.92188313856427,-26.019886477462432,-26.117889816360595,-26.21589315525876,-26.313896494156925,-26.411899833055088,-26.50990317195325,-26.607906510851414,-26.705909849749577,-26.80391318864774,-26.901916527545904,-26.999919866444067,-27.097923205342234,-27.195926544240397,-27.29392988313856,-27.391933222036723,-27.489936560934886,-27.58793989983305,-27.685943238731213,-27.78394657762938,-27.881949916527542,-27.979953255425706,-28.07795659432387,-28.175959933222032,-28.273963272120195,-28.371966611018358,-28.46996994991652,-28.567973288814684,-28.66597662771285,-28.763979966611014,-28.861983305509177,-28.95998664440734,-29.057989983305504,-29.155993322203667,-29.25399666110183,-29.351999999999997,-29.45000333889816,-29.548006677796323,-29.646010016694486,-29.74401335559265,-29.842016694490813,-29.940020033388976,-30.03802337228714,-30.136026711185302,-30.23403005008347,-30.332033388981632,-30.430036727879795,-30.528040066777958,-30.62604340567612,-30.724046744574284,-30.822050083472448,-30.920053422370614,-31.018056761268777,-31.11606010016694,-31.214063439065104,-31.312066777963267,-31.41007011686143,-31.508073455759593,-31.606076794657756,-31.70408013355592,-31.802083472454086,-31.90008681135225,-31.998090150250412,-32.09609348914857,-32.19409682804674,-32.292100166944905,-32.390103505843065,-32.48810684474123,-32.58611018363939,-32.68411352253756,-32.78211686143572,-32.880120200333884,-32.97812353923205,-33.07612687813021,-33.17413021702838,-33.27213355592654,-33.370136894824704,-33.46814023372286,-33.56614357262103,-33.6641469115192,-33.762150250417356,-33.86015358931552,-33.95815692821368,-34.05616026711185,-34.15416360601001,-34.252166944908176,-34.350170283806335,-34.4481736227045,-34.54617696160267,-34.64418030050083,-34.742183639398995,-34.840186978297154,-34.93819031719532,-35.03619365609348,-35.13419699499165,-35.23220033388981,-35.330203672787974,-35.42820701168614,-35.5262103505843,-35.62421368948247,-35.722217028380626,-35.82022036727879,-35.91822370617695,-36.01622704507512,-36.114230383973286,-36.212233722871446,-36.31023706176961,-36.40824040066777,-36.50624373956594,-36.6042470784641,-36.702250417362265,-36.80025375626043,-36.89825709515859,-36.99626043405676,-37.09426377295492,-37.192267111853084,-37.290270450751244,-37.38827378964941,-37.48627712854757,-37.58428046744574,-37.682283806343904,-37.78028714524206,-37.87829048414023,-37.97629382303839,-38.074297161936556,-38.172300500834716,-38.27030383973288,-38.36830717863104,-38.46631051752921,-38.564313856427376,-38.662317195325535,-38.7603205342237,-38.85832387312186,-38.95632721202003,-39.05433055091819,-39.152333889816354,-39.25033722871452,-39.34834056761268,-39.44634390651085,-39.54434724540901,-39.642350584307174,-39.74035392320533,-39.8383572621035,-39.93636060100167,-40.034363939899826,-40.13236727879799,-40.23037061769615,-40.32837395659432,-40.42637729549248,-40.524380634390646,-40.622383973288805,-40.72038731218697,-40.81839065108514,-40.9163939899833,-41.014397328881465,-41.112400667779625,-41.21040400667779,-41.30840734557595,-41.40641068447412,-41.50441402337228,-41.602417362270444,-41.70042070116861,-41.79842404006677,-41.89642737896494,-41.994430717863096,-42.09243405676126,-42.19043739565942,-42.28844073455759,-42.386444073455756,-42.484447412353916,-42.58245075125208,-42.68045409015024,-42.77845742904841,-42.87646076794657,-42.974464106844735,-43.0724674457429,-43.17047078464106,-43.26847412353923,-43.36647746243739,-43.464480801335554,-43.562484140233714,-43.66048747913188,-43.75849081803004,-43.85649415692821,-43.954497495826374,-44.05250083472453,-44.1505041736227,-44.24850751252086,-44.346510851419026,-44.444514190317186,-44.54251752921535,-44.64052086811351,-44.73852420701168,-44.836527545909846,-44.934530884808005,-45.03253422370617,-45.13053756260433,-45.2285409015025,-45.32654424040066,-45.424547579298824,-45.52255091819699,-45.62055425709515,-45.71855759599332,-45.81656093489148,-45.914564273789644,-46.0125676126878,-46.11057095158597,-46.20857429048414,-46.306577629382296,-46.40458096828046,-46.50258430717862,-46.60058764607679,-46.69859098497495,-46.796594323873116,-46.894597662771275,-46.99260100166944,-47.09060434056761,-47.18860767946577,-47.286611018363935,-47.384614357262095,-47.48261769616026,-47.58062103505842,-47.67862437395659,-47.77662771285475,-47.874631051752914,-47.97263439065108,-48.07063772954924,-48.16864106844741,-48.26664440734557,-48.36464774624373,-48.46265108514189,-48.56065442404006,-48.658657762938226,-48.756661101836386,-48.85466444073455,-48.95266777963271,-49.05067111853088,-49.14867445742904,-49.246677796327205,-49.34468113522537,-49.44268447412353,-49.5406878130217,-49.63869115191986,-49.736694490818024,-49.834697829716184,-49.93270116861435,-50.03070450751251,-50.12870784641068,-50.226711185308844,-50.324714524207,-50.42271786310517,-50.52072120200333,-50.618724540901496,-50.716727879799656,-50.81473121869782,-50.91273455759598,-51.01073789649415,-51.108741235392316,-51.206744574290475,-51.30474791318864,-51.4027512520868,-51.50075459098497,-51.59875792988313,-51.696761268781295,-51.79476460767946,-51.89276794657762,-51.99077128547579,-52.08877462437395,-52.186777963272114,-52.28478130217027,-52.38278464106844,-52.48078797996661,-52.578791318864766,-52.67679465776293,-52.77479799666109,-52.87280133555926,-52.97080467445742,-53.068808013355586,-53.166811352253745,-53.26481469115191,-53.36281803005008,-53.46082136894824,-53.558824707846405,-53.656828046744565,-53.75483138564273,-53.85283472454089,-53.95083806343906,-54.04884140233722,-54.146844741235384,-54.24484808013355,-54.34285141903171,-54.44085475792988,-54.53885809682804,-54.6368614357262,-54.73486477462436,-54.83286811352253,-54.930871452420696,-55.028874791318856,-55.12687813021702,-55.22488146911518,-55.32288480801335,-55.42088814691151,-55.518891485809675,-55.61689482470784,-55.714898163606,-55.81290150250417,-55.91090484140233,-56.008908180300494,-56.106911519198654,-56.20491485809682,-56.30291819699498,-56.40092153589315,-56.498924874791314,-56.59692821368947,-56.69493155258764,-56.7929348914858,-56.890938230383966,-56.988941569282126,-57.08694490818029,-57.18494824707845,-57.28295158597662,-57.380954924874786,-57.478958263772945,-57.57696160267111,-57.67496494156927,-57.77296828046744,-57.8709716193656,-57.968974958263765,-58.06697829716193,-58.16498163606009,-58.26298497495826,-58.36098831385642,-58.458991652754584,-58.55699499165274,-58.65499833055091,-58.75300166944908,-58.85100500834724,-58.9490083472454,-59.04701168614356,-59.14501502504173,-59.24301836393989,-59.341021702838056,-59.439025041736215,-59.53702838063438,-59.63503171953255,-59.73303505843071,-59.831038397328875,-59.929041736227035,-60.0270450751252,-60.12504841402336,-60.22305175292153,-60.32105509181969,-60.419058430717854,-60.51706176961602,-60.61506510851418,-60.71306844741235,-60.81107178631051,-60.90907512520867,-61.00707846410683,-61.105081803005,-61.203085141903166,-61.301088480801326,-61.39909181969949,-61.49709515859765,-61.59509849749582,-61.69310183639398,-61.791105175292145,-61.88910851419031,-61.98711185308847,-62.08511519198664,-62.1831185308848,-62.281121869782964,-62.379125208681124,-62.47712854757929,-62.57513188647745,-62.67313522537562,-62.771138564273784,-62.86914190317194,-62.96714524207011,-63.06514858096827,-63.163151919866436,-63.261155258764596,-63.35915859766276,-63.45716193656092,-63.55516527545909,-63.653168614357256,-63.751171953255415,-63.84917529215358,-63.94717863105174,-64.04518196994991,-64.14318530884808,-64.24118864774623,-64.3391919866444,-64.43719532554256,-64.53519866444073,-64.6332020033389,-64.73120534223705,-64.82920868113521,-64.92721202003338,-65.02521535893155,-65.12321869782971,-65.22122203672787,-65.31922537562603,-65.4172287145242,-65.51523205342237,-65.61323539232052,-65.71123873121869,-65.80924207011685,-65.90724540901502,-66.00524874791319,-66.10325208681134,-66.2012554257095,-66.29925876460767,-66.39726210350584,-66.49526544240399,-66.59326878130216,-66.69127212020032,-66.78927545909849,-66.88727879799666,-66.98528213689481,-67.08328547579298,-67.18128881469114,-67.27929215358931,-67.37729549248748,-67.47529883138563,-67.5733021702838,-67.67130550918196,-67.76930884808013,-67.86731218697828,-67.96531552587645,-68.06331886477462,-68.16132220367278,-68.25932554257095,-68.3573288814691,-68.45533222036727,-68.55333555926543,-68.6513388981636,-68.74934223706175,-68.84734557595992,-68.94534891485809,-69.04335225375625,-69.14135559265442,-69.23935893155257,-69.33736227045074,-69.4353656093489,-69.53336894824707,-69.63137228714523,-69.72937562604339,-69.82737896494156,-69.92538230383973,-70.02338564273789,-70.12138898163604,-70.21939232053421,-70.31739565943238,-70.41539899833055,-70.5134023372287,-70.61140567612686,-70.70940901502503,-70.8074123539232,-70.90541569282136,-71.00341903171952,-71.10142237061768,-71.19942570951585,-71.29742904841402,-71.39543238731218,-71.49343572621034,-71.5914390651085,-71.68944240400667,-71.78744574290484,-71.88544908180299,-71.98345242070116,-72.08145575959932,-72.17945909849749,-72.27746243739566,-72.37546577629381,-72.47346911519197,-72.57147245409014,-72.66947579298831,-72.76747913188646,-72.86548247078463,-72.9634858096828,-73.06148914858096,-73.15949248747913,-73.25749582637728,-73.35549916527545,-73.45350250417361,-73.55150584307178,-73.64950918196995,-73.7475125208681,-73.84551585976627,-73.94351919866443,-74.0415225375626,-74.13952587646075,-74.23752921535892,-74.33553255425709,-74.43353589315525,-74.53153923205342,-74.62954257095157,-74.72754590984974,-74.8255492487479,-74.92355258764607,-75.02155592654422,-75.11955926544239,-75.21756260434056,-75.31556594323872,-75.41356928213689,-75.51157262103504,-75.60957595993321,-75.70757929883138,-75.80558263772954,-75.9035859766277,-76.00158931552586,-76.09959265442403,-76.1975959933222,-76.29559933222036,-76.39360267111851,-76.49160601001668,-76.58960934891485,-76.68761268781302,-76.78561602671117,-76.88361936560933,-76.9816227045075,-77.07962604340567,-77.17762938230383,-77.27563272120199,-77.37363606010015,-77.47163939899832,-77.56964273789649,-77.66764607679465,-77.7656494156928,-77.86365275459097,-77.96165609348914,-78.0596594323873,-78.15766277128546,-78.25566611018363,-78.35366944908179,-78.45167278797996,-78.54967612687813,-78.64767946577628,-78.74568280467444,-78.84368614357261,-78.94168948247078,-79.03969282136893,-79.1376961602671,-79.23569949916526,-79.33370283806343,-79.4317061769616,-79.52970951585975,-79.62771285475792,-79.72571619365608,-79.82371953255425,-79.92172287145242,-80.01972621035057,-80.11772954924874,-80.2157328881469,-80.31373622704507,-80.41173956594322,-80.50974290484139,-80.60774624373956,-80.70574958263772,-80.80375292153589,-80.90175626043404,-80.99975959933221,-81.09776293823037,-81.19576627712854,-81.2937696160267,-81.39177295492486,-81.48977629382303,-81.5877796327212,-81.68578297161936,-81.78378631051751,-81.88178964941568,-81.97979298831385,-82.07779632721201,-82.17579966611017,-82.27380300500833,-82.3718063439065,-82.46980968280467,-82.56781302170283,-82.66581636060099,-82.76381969949915,-82.86182303839732,-82.95982637729549,-83.05782971619364,-83.1558330550918,-83.25383639398997,-83.35183973288814,-83.4498430717863,-83.54784641068446,-83.64584974958262,-83.74385308848079,-83.84185642737896,-83.93985976627712,-84.03786310517528,-84.13586644407344,-84.23386978297161,-84.33187312186978,-84.42987646076793,-84.5278797996661,-84.62588313856426,-84.72388647746243,-84.8218898163606,-84.91989315525875,-85.01789649415691,-85.11589983305508,-85.21390317195325,-85.3119065108514,-85.40990984974957,-85.50791318864773,-85.6059165275459,-85.70391986644407,-85.80192320534222,-85.89992654424039,-85.99792988313855,-86.09593322203672,-86.19393656093489,-86.29193989983304,-86.3899432387312,-86.48794657762937,-86.58594991652754,-86.68395325542569,-86.78195659432386,-86.87995993322203,-86.97796327212019,-87.07596661101836,-87.17396994991651,-87.27197328881468,-87.36997662771284,-87.46797996661101,-87.56598330550916,-87.66398664440733,-87.7619899833055,-87.85999332220366,-87.95799666110183,-88.05599999999998,-88.15400333889815,-88.25200667779632,-88.35001001669448,-88.44801335559264,-88.5460166944908,-88.64402003338897,-88.74202337228714,-88.8400267111853,-88.93803005008346,-89.03603338898162,-89.13403672787979,-89.23204006677796,-89.33004340567611,-89.42804674457427,-89.52605008347244,-89.62405342237061,-89.72205676126877,-89.82006010016693,-89.9180634390651,-90.01606677796326,-90.11407011686143,-90.2120734557596,-90.31007679465775,-90.40808013355591,-90.50608347245408,-90.60408681135225,-90.7020901502504,-90.80009348914857,-90.89809682804673,-90.9961001669449,-91.09410350584307,-91.19210684474122,-91.29011018363938,-91.38811352253755,-91.48611686143572,-91.58412020033387,-91.68212353923204,-91.7801268781302,-91.87813021702837,-91.97613355592654,-92.07413689482469,-92.17214023372286,-92.27014357262102,-92.36814691151919,-92.46615025041736,-92.56415358931551,-92.66215692821368,-92.76016026711184,-92.85816360601001,-92.95616694490816,-93.05417028380633,-93.1521736227045,-93.25017696160266,-93.34818030050083,-93.44618363939898,-93.54418697829715,-93.64219031719531,-93.74019365609348,-93.83819699499163,-93.9362003338898,-94.03420367278797,-94.13220701168613,-94.2302103505843,-94.32821368948245,-94.42621702838062,-94.52422036727879,-94.62222370617695,-94.7202270450751,-94.81823038397327,-94.91623372287144,-95.0142370617696,-95.11224040066777,-95.21024373956593,-95.30824707846409,-95.40625041736226,-95.50425375626043,-95.60225709515858,-95.70026043405674,-95.79826377295491,-95.89626711185308,-95.99427045075124,-96.0922737896494,-96.19027712854756,-96.28828046744573,-96.3862838063439,-96.48428714524206,-96.58229048414022,-96.68029382303838,-96.77829716193655,-96.87630050083472,-96.97430383973287,-97.07230717863104,-97.1703105175292,-97.26831385642737,-97.36631719532554,-97.46432053422369,-97.56232387312185,-97.66032721202002,-97.75833055091819,-97.85633388981634,-97.95433722871451,-98.05234056761267,-98.15034390651084,-98.24834724540901,-98.34635058430716,-98.44435392320533,-98.5423572621035,-98.64036060100166,-98.73836393989983,-98.83636727879798,-98.93437061769615,-99.03237395659431,-99.13037729549248,-99.22838063439063,-99.3263839732888,-99.42438731218697,-99.52239065108513,-99.6203939899833,-99.71839732888145,-99.81640066777962,-99.91440400667778,-100.01240734557595,-100.1104106844741,-100.20841402337227,-100.30641736227044,-100.4044207011686,-100.50242404006677,-100.60042737896492,-100.69843071786309,-100.79643405676126,-100.89443739565942,-100.99244073455758,-101.09044407345574,-101.18844741235391,-101.28645075125208,-101.38445409015024,-101.4824574290484,-101.58046076794656,-101.67846410684473,-101.7764674457429,-101.87447078464105,-101.97247412353921,-102.07047746243738,-102.16848080133555,-102.26648414023371,-102.36448747913187,-102.46249081803003,-102.5604941569282,-102.65849749582637,-102.75650083472453,-102.85450417362269,-102.95250751252085,-103.05051085141902,-103.14851419031719,-103.24651752921534,-103.3445208681135,-103.44252420701167,-103.54052754590984,-103.638530884808,-103.73653422370616,-103.83453756260432,-103.93254090150249,-104.03054424040066,-104.12854757929881,-104.22655091819698,-104.32455425709514,-104.42255759599331,-104.52056093489148,-104.61856427378963,-104.7165676126878,-104.81457095158596,-104.91257429048413,-105.0105776293823,-105.10858096828045,-105.20658430717862,-105.30458764607678,-105.40259098497495,-105.5005943238731,-105.59859766277127,-105.69660100166944,-105.7946043405676,-105.89260767946577,-105.99061101836392,-106.08861435726209,-106.18661769616025,-106.28462103505842,-106.38262437395657,-106.48062771285474,-106.57863105175291,-106.67663439065107,-106.77463772954924,-106.8726410684474,-106.97064440734556,-107.06864774624373,-107.1666510851419,-107.26465442404005,-107.36265776293821,-107.46066110183638,-107.55866444073455,-107.65666777963271,-107.75467111853087,-107.85267445742903,-107.9506777963272,-108.04868113522537,-108.14668447412352,-108.24468781302168,-108.34269115191985,-108.44069449081802,-108.53869782971618,-108.63670116861434,-108.7347045075125,-108.83270784641067,-108.93071118530884,-109.028714524207,-109.12671786310516,-109.22472120200332,-109.32272454090149,-109.42072787979966,-109.51873121869781,-109.61673455759598,-109.71473789649414,-109.81274123539231,-109.91074457429048,-110.00874791318863,-110.1067512520868,-110.20475459098496,-110.30275792988313,-110.40076126878128,-110.49876460767945,-110.59676794657761,-110.69477128547578,-110.79277462437395,-110.8907779632721,-110.98878130217027,-111.08678464106843,-111.1847879799666,-111.28279131886477,-111.38079465776292,-111.47879799666109,-111.57680133555925,-111.67480467445742,-111.77280801335557,-111.87081135225374,-111.9688146911519,-112.06681803005007,-112.16482136894824,-112.26282470784639,-112.36082804674456,-112.45883138564272,-112.55683472454089,-112.65483806343904,-112.75284140233721,-112.85084474123538,-112.94884808013354,-113.04685141903171,-113.14485475792986,-113.24285809682803,-113.3408614357262,-113.43886477462436,-113.53686811352252,-113.63487145242068,-113.73287479131885,-113.83087813021702,-113.92888146911518,-114.02688480801334,-114.1248881469115,-114.22289148580967,-114.32089482470784,-114.41889816360599,-114.51690150250415,-114.61490484140232,-114.71290818030049,-114.81091151919865,-114.90891485809681,-115.00691819699497,-115.10492153589314,-115.20292487479131,-115.30092821368947,-115.39893155258763,-115.4969348914858,-115.59493823038396,-115.69294156928213,-115.79094490818028,-115.88894824707845,-115.98695158597661,-116.08495492487478,-116.18295826377295,-116.2809616026711,-116.37896494156927,-116.47696828046743,-116.5749716193656,-116.67297495826375,-116.77097829716192,-116.86898163606008,-116.96698497495825,-117.06498831385642,-117.16299165275457,-117.26099499165274,-117.3589983305509,-117.45700166944907,-117.55500500834724,-117.65300834724539,-117.75101168614356,-117.84901502504172,-117.94701836393989,-118.04502170283804,-118.14302504173621,-118.24102838063438,-118.33903171953254,-118.43703505843071,-118.53503839732886,-118.63304173622703,-118.7310450751252,-118.82904841402336,-118.92705175292151,-119.02505509181968,-119.12305843071785,-119.22106176961601,-119.31906510851418,-119.41706844741233,-119.5150717863105,-119.61307512520867,-119.71107846410683,-119.80908180300499,-119.90708514190315,-120.00508848080132,-120.10309181969949,-120.20109515859765,-120.2990984974958,-120.39710183639397,-120.49510517529214,-120.5931085141903,-120.69111185308846,-120.78911519198662,-120.88711853088479,-120.98512186978296,-121.08312520868112,-121.18112854757928,-121.27913188647744,-121.37713522537561,-121.47513856427378,-121.57314190317194,-121.6711452420701,-121.76914858096826,-121.86715191986643,-121.9651552587646,-122.06315859766275,-122.16116193656092,-122.25916527545908,-122.35716861435725,-122.45517195325542,-122.55317529215357,-122.65117863105174,-122.7491819699499,-122.84718530884807,-122.94518864774622,-123.04319198664439,-123.14119532554255,-123.23919866444072,-123.33720200333889,-123.43520534223704,-123.5332086811352,-123.63121202003337,-123.72921535893154,-123.82721869782971,-123.92522203672786,-124.02322537562603,-124.1212287145242,-124.21923205342236,-124.31723539232051,-124.41523873121868,-124.51324207011685,-124.61124540901501,-124.70924874791318,-124.80725208681133,-124.9052554257095,-125.00325876460766,-125.10126210350583,-125.19926544240398,-125.29726878130215,-125.39527212020032,-125.49327545909848,-125.59127879799665,-125.6892821368948,-125.78728547579297,-125.88528881469114,-125.9832921535893,-126.08129549248746,-126.17929883138562,-126.27730217028379,-126.37530550918196,-126.47330884808012,-126.57131218697828,-126.66931552587644,-126.76731886477461,-126.86532220367278,-126.96332554257093,-127.0613288814691,-127.15933222036726,-127.25733555926543,-127.3553388981636,-127.45334223706175,-127.55134557595991,-127.64934891485808,-127.74735225375625,-127.84535559265441,-127.94335893155257,-128.04136227045075,-128.1393656093489,-128.23736894824708,-128.33537228714525,-128.43337562604341,-128.53137896494155,-128.62938230383972,-128.7273856427379,-128.82538898163605,-128.92339232053422,-129.0213956594324,-129.11939899833055,-129.21740233722872,-129.3154056761269,-129.41340901502505,-129.5114123539232,-129.60941569282136,-129.70741903171952,-129.8054223706177,-129.90342570951586,-130.00142904841402,-130.0994323873122,-130.19743572621036,-130.29543906510852,-130.39344240400666,-130.49144574290483,-130.589449081803,-130.68745242070116,-130.78545575959933,-130.8834590984975,-130.98146243739566,-131.07946577629383,-131.177469115192,-131.27547245409013,-131.3734757929883,-131.47147913188647,-131.56948247078464,-131.6674858096828,-131.76548914858097,-131.86349248747914,-131.9614958263773,-132.05949916527547,-132.1575025041736,-132.25550584307177,-132.35350918196994,-132.4515125208681,-132.54951585976627,-132.64751919866444,-132.7455225375626,-132.84352587646077,-132.94152921535894,-133.03953255425708,-133.13753589315525,-133.2355392320534,-133.33354257095158,-133.43154590984975,-133.5295492487479,-133.62755258764608,-133.72555592654425,-133.8235592654424,-133.92156260434055,-134.01956594323872,-134.11756928213688,-134.21557262103505,-134.31357595993322,-134.41157929883138,-134.50958263772955,-134.60758597662772,-134.70558931552588,-134.80359265442405,-134.9015959933222,-134.99959933222036,-135.09760267111852,-135.1956060100167,-135.29360934891486,-135.39161268781302,-135.4896160267112,-135.58761936560936,-135.68562270450752,-135.78362604340566,-135.88162938230383,-135.979632721202,-136.07763606010016,-136.17563939899833,-136.2736427378965,-136.37164607679466,-136.46964941569283,-136.567652754591,-136.66565609348913,-136.7636594323873,-136.86166277128547,-136.95966611018363,-137.0576694490818,-137.15567278797997,-137.25367612687813,-137.3516794657763,-137.44968280467447,-137.5476861435726,-137.64568948247077,-137.74369282136894,-137.8416961602671,-137.93969949916527,-138.03770283806344,-138.1357061769616,-138.23370951585977,-138.33171285475794,-138.42971619365608,-138.52771953255424,-138.6257228714524,-138.72372621035058,-138.82172954924874,-138.9197328881469,-139.01773622704508,-139.11573956594324,-139.2137429048414,-139.31174624373955,-139.40974958263772,-139.50775292153588,-139.60575626043405,-139.70375959933222,-139.80176293823038,-139.89976627712855,-139.99776961602672,-140.09577295492488,-140.19377629382302,-140.2917796327212,-140.38978297161935,-140.48778631051752,-140.5857896494157,-140.68379298831385,-140.78179632721202,-140.8797996661102,-140.97780300500835,-141.0758063439065,-141.17380968280466,-141.27181302170283,-141.369816360601,-141.46781969949916,-141.56582303839733,-141.6638263772955,-141.76182971619366,-141.85983305509183,-141.95783639399,-142.05583973288813,-142.1538430717863,-142.25184641068446,-142.34984974958263,-142.4478530884808,-142.54585642737896,-142.64385976627713,-142.7418631051753,-142.83986644407346,-142.9378697829716,-143.03587312186977,-143.13387646076794,-143.2318797996661,-143.32988313856427,-143.42788647746244,-143.5258898163606,-143.62389315525877,-143.72189649415694,-143.81989983305508,-143.91790317195324,-144.0159065108514,-144.11390984974958,-144.21191318864774,-144.3099165275459,-144.40791986644408,-144.50592320534224,-144.6039265442404,-144.70192988313855,-144.7999332220367,-144.89793656093488,-144.99593989983305,-145.0939432387312,-145.19194657762938,-145.28994991652755,-145.3879532554257,-145.48595659432388,-145.58395993322202,-145.68196327212019,-145.77996661101835,-145.87796994991652,-145.97597328881469,-146.07397662771285,-146.17197996661102,-146.2699833055092,-146.36798664440735,-146.4659899833055,-146.56399332220366,-146.66199666110182,-146.76,-146.85800333889816,-146.95600667779632,-147.0540100166945,-147.15201335559266,-147.25001669449082,-147.348020033389,-147.44602337228713,-147.5440267111853,-147.64203005008346,-147.74003338898163,-147.8380367278798,-147.93604006677796,-148.03404340567613,-148.1320467445743,-148.23005008347246,-148.3280534223706,-148.42605676126877,-148.52406010016693,-148.6220634390651,-148.72006677796327,-148.81807011686143,-148.9160734557596,-149.01407679465777,-149.11208013355593,-149.21008347245407,-149.30808681135224,-149.4060901502504,-149.50409348914857,-149.60209682804674,-149.7001001669449,-149.79810350584307,-149.89610684474124,-149.9941101836394,-150.09211352253755,-150.1901168614357,-150.28812020033388,-150.38612353923205,-150.4841268781302,-150.58213021702838,-150.68013355592655,-150.7781368948247,-150.87614023372288,-150.97414357262102,-151.07214691151918,-151.17015025041735,-151.26815358931552,-151.36615692821368,-151.46416026711185,-151.56216360601002,-151.66016694490818,-151.75817028380635,-151.8561736227045,-151.95417696160266,-152.05218030050082,-152.150183639399,-152.24818697829716,-152.34619031719532,-152.4441936560935,-152.54219699499166,-152.64020033388982,-152.73820367278796,-152.83620701168613,-152.9342103505843,-153.03221368948246,-153.13021702838063,-153.2282203672788,-153.32622370617696,-153.42422704507513,-153.5222303839733,-153.62023372287143,-153.7182370617696,-153.81624040066777,-153.91424373956593,-154.0122470784641,-154.11025041736227,-154.20825375626043,-154.3062570951586,-154.40426043405677,-154.50226377295493,-154.60026711185307,-154.69827045075124,-154.7962737896494,-154.89427712854757,-154.99228046744574,-155.0902838063439,-155.18828714524207,-155.28629048414024,-155.3842938230384,-155.48229716193654,-155.5803005008347,-155.67830383973288,-155.77630717863104,-155.8743105175292,-155.97231385642738,-156.07031719532554,-156.1683205342237,-156.26632387312188,-156.36432721202002,-156.46233055091818,-156.56033388981635,-156.65833722871452,-156.75634056761268,-156.85434390651085,-156.95234724540902,-157.05035058430718,-157.14835392320535,-157.2463572621035,-157.34436060100165,-157.44236393989982,-157.540367278798,-157.63837061769615,-157.73637395659432,-157.8343772954925,-157.93238063439065,-158.03038397328882,-158.12838731218696,-158.22639065108513,-158.3243939899833,-158.42239732888146,-158.52040066777963,-158.6184040066778,-158.71640734557596,-158.81441068447413,-158.9124140233723,-159.01041736227043,-159.1084207011686,-159.20642404006676,-159.30442737896493,-159.4024307178631,-159.50043405676126,-159.59843739565943,-159.6964407345576,-159.79444407345576,-159.89244741235393,-159.99045075125207,-160.08845409015024,-160.1864574290484,-160.28446076794657,-160.38246410684474,-160.4804674457429,-160.57847078464107,-160.67647412353924,-160.7744774624374,-160.87248080133554,-160.9704841402337,-161.06848747913187,-161.16649081803004,-161.2644941569282,-161.36249749582637,-161.46050083472454,-161.5585041736227,-161.65650751252088,-161.754510851419,-161.85251419031718,-161.95051752921535,-162.0485208681135,-162.14652420701168,-162.24452754590985,-162.342530884808,-162.44053422370618,-162.53853756260435,-162.63654090150249,-162.73454424040065,-162.83254757929882,-162.93055091819699,-163.02855425709515,-163.12655759599332,-163.22456093489149,-163.32256427378965,-163.42056761268782,-163.51857095158596,-163.61657429048412,-163.7145776293823,-163.81258096828046,-163.91058430717862,-164.0085876460768,-164.10659098497496,-164.20459432387312,-164.3025976627713,-164.40060100166943,-164.4986043405676,-164.59660767946576,-164.69461101836393,-164.7926143572621,-164.89061769616026,-164.98862103505843,-165.0866243739566,-165.18462771285476,-165.2826310517529,-165.38063439065107,-165.47863772954923,-165.5766410684474,-165.67464440734557,-165.77264774624373,-165.8706510851419,-165.96865442404007,-166.06665776293823,-166.16466110183637,-166.26266444073454,-166.3606677796327,-166.45867111853087,-166.55667445742904,-166.6546777963272,-166.75268113522537,-166.85068447412354,-166.9486878130217,-167.04669115191987,-167.144694490818,-167.24269782971618,-167.34070116861434,-167.4387045075125,-167.53670784641068,-167.63471118530884,-167.732714524207,-167.83071786310518,-167.92872120200335,-168.02672454090148,-168.12472787979965,-168.22273121869782,-168.32073455759598,-168.41873789649415,-168.51674123539232,-168.61474457429048,-168.71274791318865,-168.81075125208682,-168.90875459098496,-169.00675792988312,-169.1047612687813,-169.20276460767946,-169.30076794657762,-169.3987712854758,-169.49677462437396,-169.59477796327212,-169.6927813021703,-169.79078464106843,-169.8887879799666,-169.98679131886476,-170.08479465776293,-170.1827979966611,-170.28080133555926,-170.37880467445743,-170.4768080133556,-170.57481135225376,-170.6728146911519,-170.77081803005007,-170.86882136894823,-170.9668247078464,-171.06482804674457,-171.16283138564273,-171.2608347245409,-171.35883806343907,-171.45684140233723,-171.55484474123537,-171.65284808013354,-171.7508514190317,-171.84885475792987,-171.94685809682804,-172.0448614357262,-172.14286477462437,-172.24086811352254,-172.3388714524207,-172.43687479131887,-172.534878130217,-172.63288146911518,-172.73088480801334,-172.8288881469115,-172.92689148580968,-173.02489482470784,-173.122898163606,-173.22090150250418,-173.31890484140234,-173.41690818030048,-173.51491151919865,-173.61291485809681,-173.71091819699498,-173.80892153589315,-173.90692487479132,-174.00492821368948,-174.10293155258765,-174.20093489148582,-174.29893823038395,-174.39694156928212,-174.4949449081803,-174.59294824707845,-174.69095158597662,-174.7889549248748,-174.88695826377295,-174.98496160267112,-175.0829649415693,-175.18096828046743,-175.2789716193656,-175.37697495826376,-175.47497829716193,-175.5729816360601,-175.67098497495826,-175.76898831385643,-175.8669916527546,-175.96499499165276,-176.0629983305509,-176.16100166944906,-176.25900500834723,-176.3570083472454,-176.45501168614356,-176.55301502504173,-176.6510183639399,-176.74902170283806,-176.84702504173623,-176.94502838063437,-177.04303171953254,-177.1410350584307,-177.23903839732887,-177.33704173622704,-177.4350450751252,-177.53304841402337,-177.63105175292154,-177.7290550918197,-177.82705843071784,-177.925061769616,-178.02306510851417,-178.12106844741234,-178.2190717863105,-178.31707512520867,-178.41507846410684,-178.513081803005,-178.61108514190317,-178.7090884808013,-178.80709181969948,-178.90509515859765,-179.0030984974958,-179.10110183639398,-179.19910517529215,-179.2971085141903,-179.39511185308848,-179.49311519198665,-179.5911185308848,-179.68912186978295,-179.78712520868112,-179.88512854757928,-179.98313188647745,-180.08113522537562,-180.17913856427379,-180.27714190317195,-180.37514524207012,-180.47314858096829,-180.57115191986642,-180.6691552587646,-180.76715859766276,-180.86516193656092,-180.9631652754591,-181.06116861435726,-181.15917195325542,-181.2571752921536,-181.35517863105176,-181.4531819699499,-181.55118530884806,-181.64918864774623,-181.7471919866444,-181.84519532554256,-181.94319866444073,-182.0412020033389,-182.13920534223706,-182.23720868113523,-182.33521202003337,-182.43321535893153,-182.5312186978297,-182.62922203672787,-182.72722537562603,-182.8252287145242,-182.92323205342237,-183.02123539232053,-183.1192387312187,-183.21724207011684,-183.315245409015,-183.41324874791317,-183.51125208681134,-183.6092554257095,-183.70725876460767,-183.80526210350584,-183.903265442404,-184.00126878130217,-184.0992721202003,-184.19727545909848,-184.29527879799664,-184.3932821368948,-184.49128547579298,-184.58928881469114,-184.6872921535893,-184.78529549248748,-184.88329883138564,-184.9813021702838,-185.07930550918195,-185.17730884808012,-185.27531218697828,-185.37331552587645,-185.47131886477462,-185.56932220367278,-185.66732554257095,-185.76532888146912,-185.86333222036728,-185.96133555926542,-186.0593388981636,-186.15734223706175,-186.25534557595992,-186.3533489148581,-186.45135225375626,-186.54935559265442,-186.6473589315526,-186.74536227045076,-186.8433656093489,-186.94136894824706,-187.03937228714523,-187.1373756260434,-187.23537896494156,-187.33338230383973,-187.4313856427379,-187.52938898163606,-187.62739232053423,-187.72539565943237,-187.82339899833053,-187.9214023372287,-188.01940567612687,-188.11740901502503,-188.2154123539232,-188.31341569282137,-188.41141903171953,-188.5094223706177,-188.60742570951584,-188.705429048414,-188.80343238731217,-188.90143572621034,-188.9994390651085,-189.09744240400667,-189.19544574290484,-189.293449081803,-189.39145242070117,-189.4894557595993,-189.58745909849748,-189.68546243739564,-189.7834657762938,-189.88146911519198,-189.97947245409014,-190.0774757929883,-190.17547913188648,-190.27348247078464,-190.37148580968278,-190.46948914858095,-190.56749248747911,-190.66549582637728,-190.76349916527545,-190.86150250417361,-190.95950584307178,-191.05750918196995,-191.15551252086811,-191.25351585976625,-191.35151919866442,-191.4495225375626,-191.54752587646075,-191.64552921535892,-191.7435325542571,-191.84153589315525,-191.93953923205342,-192.0375425709516,-192.13554590984975,-192.2335492487479,-192.33155258764606,-192.42955592654423,-192.5275592654424,-192.62556260434056,-192.72356594323873,-192.8215692821369,-192.91957262103506,-193.01757595993323,-193.11557929883136,-193.21358263772953,-193.3115859766277,-193.40958931552586,-193.50759265442403,-193.6055959933222,-193.70359933222036,-193.80160267111853,-193.8996060100167,-193.99760934891484,-194.095612687813,-194.19361602671117,-194.29161936560934,-194.3896227045075,-194.48762604340567,-194.58562938230384,-194.683632721202,-194.78163606010017,-194.8796393989983,-194.97764273789647,-195.07564607679464,-195.1736494156928,-195.27165275459097,-195.36965609348914,-195.4676594323873,-195.56566277128547,-195.66366611018364,-195.76166944908178,-195.85967278797995,-195.9576761268781,-196.05567946577628,-196.15368280467445,-196.2516861435726,-196.34968948247078,-196.44769282136895,-196.5456961602671,-196.64369949916525,-196.74170283806342,-196.83970617696158,-196.93770951585975,-197.03571285475792,-197.13371619365608,-197.23171953255425,-197.32972287145242,-197.42772621035058,-197.52572954924875,-197.6237328881469,-197.72173622704506,-197.81973956594322,-197.9177429048414,-198.01574624373956,-198.11374958263772,-198.2117529215359,-198.30975626043406,-198.40775959933222,-198.50576293823036,-198.60376627712853,-198.7017696160267,-198.79977295492486,-198.89777629382303,-198.9957796327212,-199.09378297161936,-199.19178631051753,-199.2897896494157,-199.38779298831383,-199.485796327212,-199.58379966611017,-199.68180300500833,-199.7798063439065,-199.87780968280467,-199.97581302170283,-200.073816360601,-200.17181969949917,-200.2698230383973,-200.36782637729547,-200.46582971619364,-200.5638330550918,-200.66183639398997,-200.75983973288814,-200.8578430717863,-200.95584641068447,-201.05384974958264,-201.15185308848078,-201.24985642737894,-201.3478597662771,-201.44586310517528,-201.54386644407344,-201.6418697829716,-201.73987312186978,-201.83787646076794,-201.9358797996661,-202.03388313856425,-202.13188647746242,-202.22988981636058,-202.32789315525875,-202.42589649415692,-202.52389983305508,-202.62190317195325,-202.71990651085142,-202.81790984974958,-202.91591318864772,-203.0139165275459,-203.11191986644405,-203.20992320534222,-203.3079265442404,-203.40592988313855,-203.50393322203672,-203.6019365609349,-203.69993989983305,-203.7979432387312,-203.89594657762936,-203.99394991652753,-204.0919532554257,-204.18995659432386,-204.28795993322203,-204.3859632721202,-204.48396661101836,-204.58196994991653,-204.6799732888147,-204.77797662771283,-204.875979966611,-204.97398330550917,-205.07198664440733,-205.1699899833055,-205.26799332220367,-205.36599666110183,-205.464,-205.56200333889817,-205.6600066777963,-205.75801001669447,-205.85601335559264,-205.9540166944908,-206.05202003338897,-206.15002337228714,-206.2480267111853,-206.34603005008347,-206.44403338898164,-206.54203672787978,-206.64004006677794,-206.7380434056761,-206.83604674457428,-206.93405008347244,-207.0320534223706,-207.13005676126878,-207.22806010016694,-207.3260634390651,-207.42406677796325,-207.5220701168614,-207.62007345575958,-207.71807679465775,-207.81608013355591,-207.91408347245408,-208.01208681135225,-208.11009015025041,-208.20809348914858,-208.30609682804672,-208.4041001669449,-208.50210350584305,-208.60010684474122,-208.6981101836394,-208.79611352253755,-208.89411686143572,-208.9921202003339,-209.09012353923205,-209.1881268781302,-209.28613021702836,-209.38413355592652,-209.4821368948247,-209.58014023372286,-209.67814357262102,-209.7761469115192,-209.87415025041736,-209.97215358931552,-210.0701569282137,-210.16816026711183,-210.26616360601,-210.36416694490816,-210.46217028380633,-210.5601736227045,-210.65817696160266,-210.75618030050083,-210.854183639399,-210.95218697829716,-211.0501903171953,-211.14819365609347,-211.24619699499164,-211.3442003338898,-211.44220367278797,-211.54020701168614,-211.6382103505843,-211.73621368948247,-211.83421702838064,-211.93222036727877,-212.03022370617694,-212.1282270450751,-212.22623038397327,-212.32423372287144,-212.4222370617696,-212.52024040066777,-212.61824373956594,-212.7162470784641,-212.81425041736225,-212.9122537562604,-213.01025709515858,-213.10826043405675,-213.2062637729549,-213.30426711185308,-213.40227045075125,-213.5002737896494,-213.59827712854758,-213.69628046744572,-213.79428380634388,-213.89228714524205,-213.99029048414022,-214.08829382303838,-214.18629716193655,-214.28430050083472,-214.38230383973288,-214.48030717863105,-214.5783105175292,-214.67631385642736,-214.77431719532552,-214.8723205342237,-214.97032387312186,-215.06832721202002,-215.1663305509182,-215.26433388981636,-215.36233722871452,-215.46034056761266,-215.55834390651083,-215.656347245409,-215.75435058430716,-215.85235392320533,-215.9503572621035,-216.04836060100166,-216.14636393989983,-216.244367278798,-216.34237061769613,-216.4403739565943,-216.53837729549247,-216.63638063439063,-216.7343839732888,-216.83238731218697,-216.93039065108513,-217.0283939899833,-217.12639732888147,-217.22440066777963,-217.32240400667777,-217.42040734557594,-217.5184106844741,-217.61641402337227,-217.71441736227044,-217.8124207011686,-217.91042404006677,-218.00842737896494,-218.1064307178631,-218.20443405676124,-218.3024373956594,-218.40044073455758,-218.49844407345574,-218.5964474123539,-218.69445075125208,-218.79245409015024,-218.8904574290484,-218.98846076794658,-219.08646410684472,-219.18446744574288,-219.28247078464105,-219.38047412353922,-219.47847746243738,-219.57648080133555,-219.67448414023372,-219.77248747913188,-219.87049081803005,-219.9684941569282,-220.06649749582635,-220.16450083472452,-220.2625041736227,-220.36050751252085,-220.45851085141902,-220.5565141903172,-220.65451752921535,-220.75252086811352,-220.85052420701166,-220.94852754590983,-221.046530884808,-221.14453422370616,-221.24253756260433,-221.3405409015025,-221.43854424040066,-221.53654757929883,-221.634550918197,-221.73255425709513,-221.8305575959933,-221.92856093489146,-222.02656427378963,-222.1245676126878,-222.22257095158596,-222.32057429048413,-222.4185776293823,-222.51658096828046,-222.61458430717863,-222.71258764607677,-222.81059098497494,-222.9085943238731,-223.00659766277127,-223.10460100166944,-223.2026043405676,-223.30060767946577,-223.39861101836394,-223.4966143572621,-223.59461769616024,-223.6926210350584,-223.79062437395658,-223.88862771285474,-223.9866310517529,-224.08463439065108,-224.18263772954924,-224.2806410684474,-224.37864440734558,-224.4766477462437,-224.57465108514188,-224.67265442404005,-224.7706577629382,-224.86866110183638,-224.96666444073455,-225.0646677796327,-225.16267111853088,-225.26067445742905,-225.35867779632719,-225.45668113522535,-225.55468447412352,-225.65268781302169,-225.75069115191985,-225.84869449081802,-225.9466978297162,-226.04470116861435,-226.14270450751252,-226.24070784641066,-226.33871118530882,-226.436714524207,-226.53471786310516,-226.63272120200332,-226.7307245409015,-226.82872787979966,-226.92673121869782,-227.024734557596,-227.12273789649413,-227.2207412353923,-227.31874457429046,-227.41674791318863,-227.5147512520868,-227.61275459098496,-227.71075792988313,-227.8087612687813,-227.90676460767946,-228.0047679465776,-228.10277128547577,-228.20077462437393,-228.2987779632721,-228.39678130217027,-228.49478464106843,-228.5927879799666,-228.69079131886477,-228.78879465776294,-228.88679799666107,-228.98480133555924,-229.0828046744574,-229.18080801335557,-229.27881135225374,-229.3768146911519,-229.47481803005007,-229.57282136894824,-229.6708247078464,-229.76882804674457,-229.8668313856427,-229.96483472454088,-230.06283806343905,-230.1608414023372,-230.25884474123538,-230.35684808013355,-230.4548514190317,-230.55285475792988,-230.65085809682805,-230.74886143572618,-230.84686477462435,-230.94486811352252,-231.04287145242068,-231.14087479131885,-231.23887813021702,-231.33688146911518,-231.43488480801335,-231.53288814691152,-231.63089148580966,-231.72889482470782,-231.826898163606,-231.92490150250416,-232.02290484140232,-232.1209081803005,-232.21891151919866,-232.31691485809682,-232.414918196995,-232.51292153589313,-232.6109248747913,-232.70892821368946,-232.80693155258763,-232.9049348914858,-233.00293823038396,-233.10094156928213,-233.1989449081803,-233.29694824707846,-233.3949515859766,-233.49295492487477,-233.59095826377293,-233.6889616026711,-233.78696494156927,-233.88496828046743,-233.9829716193656,-234.08097495826377,-234.17897829716193,-234.27698163606007,-234.37498497495824,-234.4729883138564,-234.57099165275457,-234.66899499165274,-234.7669983305509,-234.86500166944907,-234.96300500834724,-235.0610083472454,-235.15901168614357,-235.2570150250417,-235.35501836393988,-235.45302170283804,-235.5510250417362,-235.64902838063438,-235.74703171953254,-235.8450350584307,-235.94303839732888,-236.04104173622704,-236.13904507512518,-236.23704841402335,-236.33505175292152,-236.43305509181968,-236.53105843071785,-236.62906176961602,-236.72706510851418,-236.82506844741235,-236.92307178631052,-237.02107512520865,-237.11907846410682,-237.217081803005,-237.31508514190315,-237.41308848080132,-237.5110918196995,-237.60909515859765,-237.70709849749582,-237.805101836394,-237.90310517529213,-238.0011085141903,-238.09911185308846,-238.19711519198663,-238.2951185308848,-238.39312186978296,-238.49112520868113,-238.5891285475793,-238.68713188647746,-238.7851352253756,-238.88313856427376,-238.98114190317193,-239.0791452420701,-239.17714858096826,-239.27515191986643,-239.3731552587646,-239.47115859766276,-239.56916193656093,-239.66716527545907,-239.76516861435724,-239.8631719532554,-239.96117529215357,-240.05917863105174,-240.1571819699499,-240.25518530884807,-240.35318864774624,-240.4511919866444,-240.54919532554254,-240.6471986644407,-240.74520200333887,-240.84320534223704,-240.9412086811352,-241.03921202003337,-241.13721535893154,-241.2352186978297,-241.33322203672788,-241.431225375626,-241.52922871452418,-241.62723205342235,-241.7252353923205,-241.82323873121868,-241.92124207011685,-242.019245409015,-242.11724874791318,-242.21525208681135,-242.3132554257095,-242.41125876460765,-242.50926210350582,-242.60726544240399,-242.70526878130215,-242.80327212020032,-242.90127545909849,-242.99927879799665,-243.09728213689482,-243.19528547579299,-243.29328881469112,-243.3912921535893,-243.48929549248746,-243.58729883138562,-243.6853021702838,-243.78330550918196,-243.88130884808012,-243.9793121869783,-244.07731552587646,-244.1753188647746,-244.27332220367276,-244.37132554257093,-244.4693288814691,-244.56733222036726,-244.66533555926543,-244.7633388981636,-244.86134223706176,-244.95934557595993,-245.05734891485807,-245.15535225375623,-245.2533555926544,-245.35135893155257,-245.44936227045073,-245.5473656093489,-245.64536894824707,-245.74337228714523,-245.8413756260434,-245.93937896494154,-246.0373823038397,-246.13538564273787,-246.23338898163604,-246.3313923205342,-246.42939565943237,-246.52739899833054,-246.6254023372287,-246.72340567612687,-246.821409015025,-246.91941235392318,-247.01741569282134,-247.1154190317195,-247.21342237061768,-247.31142570951585,-247.409429048414,-247.50743238731218,-247.60543572621035,-247.7034390651085,-247.80144240400665,-247.89944574290482,-247.99744908180298,-248.09545242070115,-248.19345575959932,-248.29145909849748,-248.38946243739565,-248.48746577629382,-248.58546911519198,-248.68347245409012,-248.7814757929883,-248.87947913188646,-248.97748247078462,-249.0754858096828,-249.17348914858096,-249.27149248747912,-249.3694958263773,-249.46749916527546,-249.5655025041736,-249.66350584307176,-249.76150918196993,-249.8595125208681,-249.95751585976626,-250.05551919866443,-250.1535225375626,-250.25152587646076,-250.34952921535893,-250.44753255425707,-250.54553589315523,-250.6435392320534,-250.74154257095157,-250.83954590984973,-250.9375492487479,-251.03555258764607,-251.13355592654423,-251.2315592654424,-251.32956260434054,-251.4275659432387,-251.52556928213687,-251.62357262103504,-251.7215759599332,-251.81957929883137,-251.91758263772954,-252.0155859766277,-252.11358931552587,-252.211592654424,-252.30959599332218,-252.40759933222034,-252.5056026711185,-252.60360601001668,-252.70160934891484,-252.799612687813,-252.89761602671118,-252.99561936560934,-253.09362270450748,-253.19162604340565,-253.28962938230381,-253.38763272120198,-253.48563606010015,-253.58363939899832,-253.68164273789648,-253.77964607679465,-253.87764941569282,-253.97565275459095,-254.07365609348912,-254.1716594323873,-254.26966277128545,-254.36766611018362,-254.4656694490818,-254.56367278797995,-254.66167612687812,-254.7596794657763,-254.85768280467445,-254.9556861435726,-255.05368948247076,-255.15169282136893,-255.2496961602671,-255.34769949916526,-255.44570283806343,-255.5437061769616,-255.64170951585976,-255.73971285475793,-255.83771619365606,-255.93571953255423,-256.0337228714524,-256.13172621035056,-256.2297295492487,-256.3277328881469,-256.42573622704504,-256.52373956594323,-256.62174290484137,-256.71974624373956,-256.8177495826377,-256.9157529215359,-257.01375626043404,-257.1117595993322,-257.20976293823037,-257.3077662771285,-257.4057696160267,-257.50377295492484,-257.60177629382304,-257.6997796327212,-257.79778297161937,-257.8957863105175,-257.9937896494157,-258.09179298831384,-258.189796327212,-258.2877996661102,-258.3858030050083,-258.4838063439065,-258.58180968280465,-258.67981302170284,-258.777816360601,-258.8758196994992,-258.9738230383973,-259.07182637729545,-259.16982971619365,-259.2678330550918,-259.36583639399,-259.4638397328881,-259.5618430717863,-259.65984641068445,-259.75784974958265,-259.8558530884808,-259.9538564273789,-260.0518597662771,-260.14986310517526,-260.24786644407345,-260.3458697829716,-260.4438731218698,-260.5418764607679,-260.6398797996661,-260.73788313856426,-260.8358864774624,-260.9338898163606,-261.03189315525873,-261.1298964941569,-261.22789983305506,-261.32590317195326,-261.4239065108514,-261.5219098497496,-261.61991318864773,-261.71791652754587,-261.81591986644406,-261.9139232053422,-262.0119265442404,-262.10992988313853,-262.20793322203673,-262.30593656093487,-262.40393989983306,-262.5019432387312,-262.59994657762934,-262.69794991652753,-262.7959532554257,-262.89395659432387,-262.991959933222,-263.0899632721202,-263.18796661101834,-263.28596994991653,-263.3839732888147,-263.4819766277128,-263.579979966611,-263.67798330550914,-263.77598664440734,-263.8739899833055,-263.9719933222037,-264.0699966611018,-264.168,-264.26600333889814,-264.3640066777963,-264.4620100166945,-264.5600133555926,-264.6580166944908,-264.75602003338895,-264.85402337228714,-264.9520267111853,-265.0500300500835,-265.1480333889816,-265.24603672787975,-265.34404006677795,-265.4420434056761,-265.5400467445743,-265.6380500834724,-265.7360534223706,-265.83405676126876,-265.93206010016695,-266.0300634390651,-266.1280667779632,-266.2260701168614,-266.32407345575956,-266.42207679465776,-266.5200801335559,-266.6180834724541,-266.7160868113522,-266.8140901502504,-266.91209348914856,-267.0100968280467,-267.1081001669449,-267.20610350584303,-267.3041068447412,-267.40211018363937,-267.50011352253756,-267.5981168614357,-267.6961202003339,-267.79412353923203,-267.89212687813017,-267.99013021702837,-268.0881335559265,-268.1861368948247,-268.28414023372284,-268.38214357262103,-268.48014691151917,-268.57815025041737,-268.6761535893155,-268.77415692821364,-268.87216026711184,-268.97016360601,-269.06816694490817,-269.1661702838063,-269.2641736227045,-269.36217696160264,-269.46018030050084,-269.558183639399,-269.65618697829717,-269.7541903171953,-269.85219365609345,-269.95019699499164,-270.0482003338898,-270.146203672788,-270.2442070116861,-270.3422103505843,-270.44021368948245,-270.53821702838064,-270.6362203672788,-270.7342237061769,-270.8322270450751,-270.93023038397325,-271.02823372287145,-271.1262370617696,-271.2242404006678,-271.3222437395659,-271.4202470784641,-271.51825041736225,-271.6162537562604,-271.7142570951586,-271.8122604340567,-271.9102637729549,-272.00826711185306,-272.10627045075125,-272.2042737896494,-272.3022771285476,-272.4002804674457,-272.49828380634386,-272.59628714524206,-272.6942904841402,-272.7922938230384,-272.89029716193653,-272.9883005008347,-273.08630383973286,-273.18430717863106,-273.2823105175292,-273.38031385642734,-273.47831719532553,-273.57632053422367,-273.67432387312186,-273.77232721202,-273.8703305509182,-273.96833388981634,-274.06633722871453,-274.16434056761267,-274.2623439065108,-274.360347245409,-274.45835058430714,-274.55635392320534,-274.6543572621035,-274.75236060100167,-274.8503639398998,-274.948367278798,-275.04637061769614,-275.1443739565943,-275.2423772954925,-275.3403806343906,-275.4383839732888,-275.53638731218695,-275.63439065108514,-275.7323939899833,-275.8303973288815,-275.9284006677796,-276.02640400667775,-276.12440734557595,-276.2224106844741,-276.3204140233723,-276.4184173622704,-276.5164207011686,-276.61442404006675,-276.71242737896495,-276.8104307178631,-276.9084340567612,-277.0064373956594,-277.10444073455756,-277.20244407345575,-277.3004474123539,-277.3984507512521,-277.4964540901502,-277.5944574290484,-277.69246076794656,-277.7904641068447,-277.8884674457429,-277.986470784641,-278.0844741235392,-278.18247746243736,-278.28048080133556,-278.3784841402337,-278.4764874791319,-278.57449081803003,-278.67249415692817,-278.77049749582636,-278.8685008347245,-278.9665041736227,-279.06450751252083,-279.16251085141903,-279.26051419031717,-279.35851752921536,-279.4565208681135,-279.55452420701164,-279.65252754590983,-279.750530884808,-279.84853422370617,-279.9465375626043,-280.0445409015025,-280.14254424040064,-280.24054757929883,-280.338550918197,-280.4365542570951,-280.5345575959933,-280.63256093489144,-280.73056427378964,-280.8285676126878,-280.926570951586,-281.0245742904841,-281.1225776293823,-281.22058096828044,-281.3185843071786,-281.4165876460768,-281.5145909849749,-281.6125943238731,-281.71059766277125,-281.80860100166944,-281.9066043405676,-282.0046076794658,-282.1026110183639,-282.20061435726205,-282.29861769616025,-282.3966210350584,-282.4946243739566,-282.5926277128547,-282.6906310517529,-282.78863439065105,-282.88663772954925,-282.9846410684474,-283.0826444073456,-283.1806477462437,-283.27865108514186,-283.37665442404005,-283.4746577629382,-283.5726611018364,-283.6706644407345,-283.7686677796327,-283.86667111853086,-283.96467445742906,-284.0626777963272,-284.16068113522533,-284.2586844741235,-284.35668781302167,-284.45469115191986,-284.552694490818,-284.6506978297162,-284.74870116861433,-284.8467045075125,-284.94470784641067,-285.0427111853088,-285.140714524207,-285.23871786310514,-285.33672120200333,-285.43472454090147,-285.53272787979967,-285.6307312186978,-285.728734557596,-285.82673789649414,-285.9247412353923,-286.02274457429047,-286.1207479131886,-286.2187512520868,-286.31675459098494,-286.41475792988314,-286.5127612687813,-286.61076460767947,-286.7087679465776,-286.80677128547575,-286.90477462437394,-287.0027779632721,-287.1007813021703,-287.1987846410684,-287.2967879799666,-287.39479131886475,-287.49279465776294,-287.5907979966611,-287.6888013355592,-287.7868046744574,-287.88480801335555,-287.98281135225375,-288.0808146911519,-288.1788180300501,-288.2768213689482,-288.3748247078464,-288.47282804674455,-288.5708313856427,-288.6688347245409,-288.766838063439,-288.8648414023372,-288.96284474123536,-289.06084808013355,-289.1588514190317,-289.2568547579299,-289.354858096828,-289.45286143572616,-289.55086477462436,-289.6488681135225,-289.7468714524207,-289.84487479131883,-289.942878130217,-290.04088146911516,-290.13888480801336,-290.2368881469115,-290.33489148580964,-290.43289482470783,-290.53089816360597,-290.62890150250416,-290.7269048414023,-290.8249081803005,-290.92291151919864,-291.02091485809683,-291.11891819699497,-291.2169215358931,-291.3149248747913,-291.41292821368944,-291.51093155258764,-291.6089348914858,-291.70693823038397,-291.8049415692821,-291.9029449081803,-292.00094824707844,-292.0989515859766,-292.1969549248748,-292.2949582637729,-292.3929616026711,-292.49096494156925,-292.58896828046744,-292.6869716193656,-292.7849749582638,-292.8829782971619,-292.98098163606005,-293.07898497495825,-293.1769883138564,-293.2749916527546,-293.3729949916527,-293.4709983305509)
counts=c(0.0, 0.0,0.0,0.0,0.0,0.0,0.0,0.0,0.0,0.0,0.0,0.0,0.0,0.0,0.0,0.0,0.0,0.0,0.0,0.0,0.0,0.0,0.0,0.0,0.0,0.0,0.0,0.0,0.0,0.0,0.0,0.0,0.0,0.0,0.0,0.0,0.0,0.0,0.0,0.0,0.0,0.0,0.0,0.0,0.0,0.0,0.0,0.0,0.0,0.0,0.0,0.0,0.0,0.0,0.0,0.0,0.0,0.0,0.0,0.0,0.0,0.0,0.0,0.0,0.0,0.0,0.0,0.0,0.0,0.0,0.0,0.0,0.0,0.0,0.0,0.0,0.0,0.0,0.0,0.0,0.0,0.0,0.0,0.0,0.0,0.0,0.0,0.0,0.0,0.0,0.0,0.0,0.0,0.0,0.0,0.0,0.0,0.0,0.0,0.0,0.0,0.0,0.0,0.0,0.0,0.0,0.0,0.0,0.0,0.0,0.0,0.0,0.0,0.0,0.0,0.0,0.0,0.0,0.0,0.0,0.0,0.0,0.0,0.0,0.0,0.0,0.0,0.0,0.0,0.0,0.0,0.0,0.0,0.0,0.0,0.0,0.0,0.0,0.0,0.0,0.0,0.0,0.0,0.0,0.0,0.0,0.0,0.0,0.0,0.0,0.0,0.0,0.0,0.0,0.0,0.0,0.0,0.0,0.0,0.0,0.0,0.0,0.0,0.0,0.0,0.0,0.0,0.0,0.0,0.0,0.0,0.0,0.0,0.0,0.0,0.0,0.0,0.0,0.0,0.0,0.0,0.0,0.0,0.0,0.0,0.0,0.0,0.0,0.0,0.0,0.0,0.0,0.0,0.0,0.0,0.0,0.0,0.0,0.0,0.0,0.0,0.0,0.0,0.0,0.0,0.0,0.0,0.0,0.0,0.0,0.0,0.0,0.0,0.0,0.0,0.0,0.0,0.0,0.0,0.0,0.0,0.0,0.0,0.0,0.0,0.0,0.0,0.0,0.0,0.0,0.0,0.0,0.0,0.0,0.0,0.0,0.0,0.0,0.0,0.0,0.0,0.0,0.0,0.0,0.0,0.0,0.0,0.0,0.0,0.0,0.0,0.0,0.0,0.0,0.0,0.0,0.0,0.0,0.0,0.0,0.0,0.0,0.0,0.0,0.0,0.0,0.0,0.0,0.0,0.0,0.0,0.0,0.0,0.0,0.0,0.0,0.0,0.0,0.0,0.0,0.0,0.0,0.0,0.0,0.0,0.0,0.0,0.0,0.0,0.0,0.0,0.0,0.0,0.0,0.0,0.0,0.0,0.0,0.0,0.0,0.0,0.0,0.0,0.0,0.0,0.0,0.0,0.0,0.0,0.0,0.0,0.0,0.0,0.0,0.0,0.0,0.0,0.0,0.0,0.0,0.0,0.0,0.0,0.0,0.0,0.0,0.0,0.0,0.0,0.0,0.0,0.0,0.0,0.0,0.0,0.0,0.0,0.0,0.0,0.0,0.0,0.0,0.0,0.0,0.0,0.0,0.0,0.0,0.0,0.0,0.0,0.0,0.0,0.0,0.0,0.0,0.0,0.0,0.0,0.0,0.0,0.0,0.0,0.0,0.0,0.0,0.0,0.0,0.0,0.0,0.0,0.0,0.0,0.0,0.0,0.0,0.0,0.0,0.0,0.0,0.0,0.0,0.0,0.0,0.0,0.0,0.0,0.0,0.0,0.0,0.0,0.0,0.0,0.0,0.0,0.0,0.0,0.0,0.0,0.0,0.0,0.0,0.0,0.0,0.0,0.0,0.0,0.0,0.0,0.0,0.0,0.0,0.0,0.0,0.0,0.0,0.0,0.0,0.0,0.0,0.0,0.0,0.0,0.0,0.0,0.0,0.0,0.0,0.0,0.0,0.0,0.0,0.0,0.0,0.0,0.0,0.0,0.0,0.0,0.0,0.0,0.0,0.0,0.0,0.0,0.0,0.0,0.0,0.0,0.0,0.0,0.0,0.0,0.0,0.0,0.0,0.0,0.0,0.0,0.0,0.0,0.0,0.0,0.0,0.0,0.0,0.0,0.0,0.0,0.0,0.0,0.0,0.0,0.0,0.0,0.0,0.0,0.0,0.0,0.0,0.0,0.0,0.0,0.0,0.0,0.0,0.0,0.0,0.0,0.0,0.0,0.0,0.0,0.0,0.0,0.0,0.0,0.0,0.0,0.0,0.0,0.0,0.0,0.0,0.0,0.0,0.0,0.0,0.0,0.0,0.0,0.0,0.0,0.0,0.0,0.0,0.0,0.0,0.0,0.0,0.0,0.0,0.0,0.0,0.0,0.0,0.0,0.0,0.0,0.0,0.0,0.0,0.0,0.0,0.0,0.0,0.0,0.0,0.0,0.0,0.0,0.0,0.0,0.0,0.0,0.0,0.0,0.0,0.0,0.0,0.0,0.0,0.0,0.0,0.0,0.0,0.0,0.0,0.0,0.0,0.0,0.0,0.0,0.0,0.0,0.0,0.0,0.0,0.0,0.0,0.0,0.0,0.0,0.0,0.0,0.0,0.0,0.0,0.0,0.0,0.0,0.0,0.0,0.0,0.0,0.0,0.0,0.0,0.0,0.0,0.0,0.0,0.0,0.0,0.0,0.0,0.0,0.0,0.0,0.0,0.0,0.0,0.0,0.0,0.0,0.0,0.0,0.0,0.0,0.0,0.0,0.0,0.0,0.0,0.0,0.0,0.0,0.0,0.0,0.0,0.0,0.0,0.0,0.0,0.0,0.0,0.0,0.0,0.0,0.0,0.0,0.0,0.0,0.0,0.0,0.0,0.0,0.0,0.0,0.0,0.0,0.0,0.0,0.0,0.0,0.0,0.0,0.0,0.0,0.0,0.0,0.0,0.0,0.0,0.0,0.0,0.0,0.0,0.0,0.0,0.0,0.0,0.0,0.0,0.0,0.0,0.0,0.0,0.0,0.0,0.0,0.0,0.0,0.0,0.0,0.0,0.0,0.0,0.0,0.0,0.0,0.0,0.0,0.0,0.0,0.0,0.0,0.0,0.0,0.0,0.0,0.0,0.0,0.0,0.0,0.0,0.0,0.0,0.0,0.0,0.0,0.0,0.0,0.0,0.0,0.0,0.0,0.0,0.0,0.0,0.0,0.0,0.0,0.0,0.0,0.0,0.0,0.0,0.0,0.0,0.0,0.0,0.0,0.0,0.0,0.0,0.0,0.0,0.0,0.0,0.0,0.0,0.0,0.0,0.0,0.0,0.0,0.0,0.0,0.0,0.0,0.0,0.0,0.0,0.0,0.0,0.0,0.0,0.0,0.0,0.0,0.0,0.0,0.0,0.0,0.0,0.0,0.0,0.0,0.0,0.0,0.0,0.0,0.0,0.0,0.0,0.0,0.0,0.0,0.0,0.0,0.0,0.0,0.0,0.0,0.0,0.0,0.0,0.0,0.0,0.0,0.0,0.0,0.0,0.0,0.0,0.0,0.0,0.0,0.0,0.0,0.0,0.0,0.0,0.0,0.0,0.0,0.0,0.0,0.0,0.0,0.0,0.0,0.0,0.0,0.0,0.0,0.0,0.0,0.0,0.0,0.0,0.0,0.0,0.0,0.0,0.0,0.0,0.0,0.0,0.0,0.0,0.0,0.0,0.0,0.0,0.0,0.0,0.0,0.0,0.0,0.0,0.0,0.0,0.0,0.0,0.0,0.0,0.0,0.0,0.0,0.0,0.0,0.0,0.0,0.0,0.0,0.0,0.0,0.0,0.0,0.0,0.0,0.0,0.0,0.0,0.0,0.0,0.0,0.0,0.0,0.0,0.0,0.0,0.0,0.0,0.0,0.0,0.0,0.0,0.0,0.0,0.0,0.0,0.0,0.0,0.0,0.0,0.0,0.0,0.0,0.0,0.0,0.0,0.0,0.0,0.0,0.0,0.0,0.0,0.0,0.0,0.0,0.0,0.0,0.0,0.0,0.0,0.0,0.0,0.0,0.0,0.0,0.0,0.0,0.0,0.0,0.0,0.0,0.0,0.0,0.0,0.0,0.0,0.0,0.0,0.0,0.0,0.0,0.0,0.0,0.0,0.0,0.0,0.0,0.0,0.0,0.0,0.0,0.0,0.0,0.0,0.0,0.0,0.0,0.0,0.0,0.0,0.0,0.0,0.0,0.0,0.0,0.0,0.0,0.0,0.0,0.0,0.0,0.0,0.0,0.0,0.0,0.0,0.0,0.0,0.0,0.0,0.0,0.0,0.0,0.0,0.0,0.0,0.0,0.0,0.0,0.0,0.0,0.0,0.0,0.0,0.0,0.0,0.0,0.0,0.0,0.0,0.0,0.0,0.0,0.0,0.0,0.0,0.0,0.0,0.0,0.0,0.0,0.0,0.0,0.0,0.0,0.0,0.0,0.0,0.0,0.0,0.0,0.0,0.0,0.0,0.0,0.0,0.0,0.0,0.0,0.0,0.0,0.0,0.0,0.0,0.0,0.0,0.0,0.0,0.0,0.0,0.0,0.0,0.0,0.0,0.0,0.0,0.0,0.0,0.0,0.0,0.0,0.0,0.0,0.0,0.0,0.0,0.0,0.0,0.0,0.0,0.0,0.0,0.0,0.0,0.0,0.0,0.0,0.0,0.0,0.0,0.0,0.0,0.0,0.0,0.0,0.0,0.0,0.0,0.0,0.0,0.0,0.0,0.0,0.0,0.0,0.0,0.0,0.0,0.0,0.0,0.0,0.0,0.0,0.0,0.0,0.0,0.0,0.0,0.0,0.0,0.0,0.0,0.0,0.0,0.0,0.0,0.0,0.0,0.0,0.0,0.0,0.0,0.0,0.0,0.0,0.0,0.0,0.0,0.0,0.0,0.0,0.0,0.0,0.0,0.0,0.0,0.0,0.0,0.0,0.0,0.0,0.0,0.0,0.0,0.0,0.0,0.0,0.0,0.0,0.0,0.0,0.0,0.0,0.0,0.0,0.0,0.0,0.0,0.0,0.0,0.0,0.0,0.0,0.0,0.0,0.0,0.0,0.0,0.0,0.0,0.0,0.0,0.0,0.0,0.0,0.0,0.0,0.0,0.0,0.0,0.0,0.0,0.0,0.0,0.0,0.0,0.0,0.0,0.0,0.0,0.0,0.0,0.0,0.0,0.0,0.0,0.0,0.0,0.0,0.0,0.0,0.0,0.0,0.0,0.0,0.0,0.0,0.0,0.0,0.0,0.0,0.0,0.0,0.0,0.0,0.0,0.0,0.0,0.0,0.0,0.0,0.0,0.0,0.0,0.0,0.0,0.0,0.0,0.0,0.0,0.0,0.0,0.0,0.0,0.0,0.0,0.0,0.0,0.0,0.0,0.0,0.0,0.0,0.0,0.0,0.0,0.0,0.0,0.0,0.0,0.0,0.0,0.0,0.0,0.0,0.0,0.0,0.0,0.0,0.0,0.0,0.0,0.0,0.0,0.0,0.0,0.0,0.0,0.0,0.0,0.0,0.0,0.0,0.0,0.0,0.0,0.0,0.0,0.0,0.0,0.0,0.0,0.0,0.0,0.0,0.0,0.0,0.0,0.0,0.0,0.0,0.0,0.0,0.0,0.0,0.0,0.0,0.0,0.0,0.0,0.0,0.0,0.0,0.0,0.0,0.0,0.0,0.0,0.0,0.0,0.0,0.0,0.0,0.0,0.0,0.0,0.0,0.0,0.0,0.0,0.0,0.0,0.0,0.0,0.0,0.0,0.0,0.0,0.0,0.0,0.0,0.0,0.0,0.0,0.0,0.0,0.0,0.0,0.0,0.0,0.0,0.0,0.0,0.0,0.0,0.0,0.0,0.0,0.0,0.0,0.0,0.0,0.0,0.0,0.0,0.0,0.0,0.0,0.0,0.0,0.0,0.0,0.0,0.0,0.0,0.0,0.0,0.0,0.0,0.0,0.0,0.0,0.0,0.0,0.0,0.0,0.0,0.0,0.0,0.0,0.0,0.0,0.0,0.0,0.0,0.0,0.0,0.0,0.0,0.0,0.0,0.0,0.0,0.0,0.0,0.0,0.0,0.0,0.0,0.0,0.0,0.0,0.0,0.0,0.0,0.0,0.0,0.0,0.0,0.0,0.0,0.0,0.0,0.0,0.0,0.0,0.0,0.0,0.0,0.0,0.0,0.0,0.0,0.0,0.0,0.0,0.0,0.0,0.0,0.0,0.0,0.0,0.0,0.0,0.0,0.0,0.0,0.0,0.0,0.0,0.0,0.0,0.0,0.0,0.0,0.0,0.0,0.0,0.0,0.0,0.0,0.0,0.0,0.0,0.0,0.0,0.0,0.0,0.0,0.0,0.0,0.0,0.0,0.0,0.0,0.0,0.0,0.0,0.0,0.0,0.0,0.0,0.0,0.0,0.0,0.0,0.0,0.0,0.0,0.0,0.0,0.0,0.0,0.0,0.0,0.0,0.0,0.0,0.0,0.0,0.0,0.0,0.0,0.0,0.0,0.0,0.0,0.0,0.0,0.0,0.0,0.0,0.0,0.0,0.0,0.0,0.0,0.0,0.0,0.0,0.0,0.0,0.0,0.0,0.0,0.0,0.0,0.0,0.0,0.0,0.0,0.0,0.0,0.0,0.0,0.0,0.0,0.0,0.0,0.0,0.0,0.0,0.0,0.0,0.0,0.0,0.0,0.0,0.0,0.0,0.0,0.0,0.0,0.0,0.0,0.0,0.0,0.0,0.0,0.0,0.0,0.0,0.0,0.0,0.0,0.0,0.0,0.0,0.0,0.0,0.0,0.0,0.0,0.0,0.0,0.0,0.0,0.0,0.0,0.0,0.0,0.0,0.0,0.0,0.0,0.0,0.0,0.0,0.0,0.0,0.0,0.0,0.0,0.0,0.0,0.0,0.0,0.0,0.0,0.0,0.0,0.0,0.0,0.0,0.0,0.0,0.0,0.0,0.0,0.0,0.0,0.0,0.0,0.0,0.0,0.0,0.0,0.0,0.0,0.0,0.0,0.0,0.0,0.0,0.0,0.0,0.0,0.0,0.0,0.0,0.0,0.0,0.0,0.0,0.0,0.0,0.0,0.0,0.0,0.0,0.0,0.0,0.0,0.0,0.0,0.0,0.0,0.0,0.0,0.0,0.0,0.0,0.0,0.0,0.0,0.0,0.0,0.0,0.0,0.0,0.0,0.0,0.0,0.0,0.0,0.0,0.0,0.0,0.0,0.0,0.0,0.0,0.0,0.0,0.0,0.0,0.0,0.0,0.0,0.0,0.0,0.0,0.0,0.0,0.0,0.0,0.0,0.0,0.0,0.0,0.0,0.0,0.0,0.0,0.0,0.0,0.0,0.0,0.0,0.0,0.0,0.0,0.0,0.0,0.0,0.0,0.0,0.0,0.0,0.0,0.0,0.0,0.0,0.0,0.0,0.0,0.0,0.0,0.0,0.0,0.0,0.0,0.0,0.0,0.0,0.0,0.0,0.0,0.0,0.0,0.0,0.0,0.0,0.0,0.0,0.0,0.0,0.0,0.0,0.0,0.0,0.0,0.0,0.0,0.0,0.0,0.0,0.0,0.0,0.0,0.0,0.0,0.0,0.0,0.0,0.0,0.0,0.0,0.0,0.0,0.0,0.0,0.0,0.0,0.0,0.0,0.0,0.0,0.0,0.0,0.0,0.0,0.0,0.0,0.0,0.0,0.0,0.0,0.0,0.0,0.0,0.0,0.0,0.0,0.0,0.0,0.0,0.0,0.0,0.0,0.0,0.0,0.0,0.0,0.0,0.0,0.0,0.0,0.0,0.0,0.0,0.0,0.0,0.0,0.0,0.0,0.0,0.0,0.0,0.0,0.0,0.0,0.0,0.0,0.0,0.0,0.0,0.0,0.0,0.0,0.0,0.0,0.0,0.0,0.0,0.0,0.0,0.0,0.0,0.0,0.0,0.0,0.0,0.0,0.0,0.0,0.0,0.0,0.0,0.0,0.0,0.0,0.0,0.0,0.0,0.0,0.0,0.0,0.0,0.0,0.0,0.0,0.0,0.0,0.0,0.0,0.0,0.0,0.0,0.0,0.0,0.0,0.0,0.0,0.0,0.0,0.0,0.0,0.0,0.0,0.0,0.0,0.0,0.0,0.0,0.0,0.0,0.0,0.0,0.0,0.0,0.0,0.0,0.0,0.0,0.0,0.0,0.0,0.0,0.0,0.0,0.0,0.0,0.0,0.0,0.0,0.0,0.0,0.0,0.0,0.0,0.0,0.0,0.0,0.0,0.0,0.0,0.0,0.0,0.0,0.0,0.0,0.0,0.0,0.0,0.0,0.0,0.0,0.0,0.0,0.0,0.0,0.0,0.0,0.0,0.0,0.0,0.0,0.0,0.0,0.0,0.0,0.0,0.0,0.0,0.0,0.0,0.0,0.0,0.0,0.0,0.0,0.0,0.0,0.0,0.0,0.0,0.0,0.0,0.0,0.0,0.0,0.0,0.0,0.0,0.0,0.0,0.0,0.0,0.0,0.0,0.0,0.0,0.0,0.0,0.0,0.0,0.0,0.0,0.0,0.0,0.0,0.0,0.0,0.0,0.0,0.0,0.0,0.0,0.0,0.0,0.0,0.0,0.0,0.0,0.0,0.0,0.0,0.0,0.0,0.0,0.0,0.0,0.0,0.0,0.0,0.0,0.0,0.0,0.0,0.0,0.0,0.0,0.0,0.0,0.0,0.0,0.0,0.0,0.0,0.0,0.0,0.0,0.0,0.0,0.0,0.0,0.0,0.0,0.0,0.0,0.0,0.0,0.0,0.0,0.0,0.0,0.0,0.0,0.0,0.0,0.0,0.0,0.0,0.0,0.0,0.0,0.0,0.0,0.0,0.0,0.0,0.0,0.0,0.0,0.0,0.0,0.0,0.0,0.0,0.0,0.0,0.0,0.0,0.0,0.0,0.0,0.0,0.0,0.0,0.0,0.0,0.0,0.0,0.0,0.0,0.0,0.0,0.0,0.0,0.0,0.0,0.0,0.0,0.0,0.0,0.0,0.0,0.0,0.0,0.0,0.0,0.0,0.0,0.0,0.0,0.0,0.0,0.0,0.0,0.0,0.0,0.0,0.0,0.0,0.0,0.0,0.0,0.0,0.0,0.0,0.0,0.0,0.0,0.0,0.0,0.0,0.0,0.0,0.0,0.0,0.0,0.0,0.0,0.0,0.0,0.0,0.0,0.0,0.0,0.0,0.0,0.0,0.0,0.0,0.0,0.0,0.0,0.0,0.0,0.0,0.0,0.0,0.0,0.0,0.0,0.0,0.0,0.0,0.0,0.0,0.0,0.0,0.0,0.0,0.0,0.0,0.0,0.0,0.0,0.0,0.0001001001001001001,0.0,0.0,0.0,0.0,0.0,0.0001001001001001001,0.0001001001001001001,0.0,0.0001001001001001001,0.0,0.0,0.0,0.0,0.0,0.0,0.0,0.0,0.0001001001001001001,0.0,0.0,0.0,0.0,0.0,0.0,0.0,0.0,0.0,0.0,0.0,0.0,0.0001001001001001001,0.0,0.0,0.0,0.0,0.0,0.0,0.0,0.0,0.0,0.0,0.0,0.0,0.0,0.0,0.0,0.0,0.0,0.0,0.0,0.0,0.0001001001001001001,0.0,0.0,0.0,0.0,0.0,0.0,0.0,0.0,0.0,0.0,0.0,0.0,0.0,0.0,0.0,0.0,0.0,0.0,0.0,0.0,0.0,0.0,0.0,0.0,0.0,0.0,0.0,0.0,0.0,0.0,0.0,0.0,0.0,0.0,0.0,0.0,0.0,0.0,0.0,0.0,0.0,0.0,0.0,0.0,0.0,0.0,0.0,0.0,0.0,0.0,0.0,0.0,0.0,0.0,0.0,0.0,0.0,0.0,0.0,0.0,0.0,0.0,0.0,0.0,0.0,0.0,0.0,0.0,0.0,0.0,0.0,0.0,0.0,0.0001001001001001001,0.0,0.0,0.0,0.0,0.0,0.0,0.0,0.0,0.0,0.0001001001001001001,0.0,0.0,0.0,0.0,0.0,0.0,0.0001001001001001001,0.0001001001001001001,0.0001001001001001001,0.0,0.0,0.0,0.0,0.0001001001001001001,0.0001001001001001001,0.0,0.0001001001001001001,0.0,0.0,0.0,0.0002002002002002002,0.0,0.0001001001001001001,0.0,0.0,0.0001001001001001001,0.0,0.0001001001001001001,0.0,0.0,0.0002002002002002002,0.0003003003003003003,0.0,0.0002002002002002002,0.0002002002002002002,0.0002002002002002002,0.0001001001001001001,0.0,0.0,0.0003003003003003003,0.0006006006006006006,0.0004004004004004004,0.0004004004004004004,0.0001001001001001001,0.0003003003003003003,0.0001001001001001001,0.0003003003003003003,0.0002002002002002002,0.0004004004004004004,0.0002002002002002002,0.0007007007007007007,0.0006006006006006006,0.0006006006006006006,0.0004004004004004004,0.0004004004004004004,0.0008008008008008008,0.0008008008008008008,0.0011011011011011012,0.0009009009009009009,0.0007007007007007007,0.0008008008008008008,0.0008008008008008008,0.0012012012012012011,0.0011011011011011012,0.0003003003003003003,0.0007007007007007007,0.0008008008008008008,0.0006006006006006006,0.0002002002002002002,0.0001001001001001001,0.0003003003003003003,0.0002002002002002002,0.0001001001001001001,0.0001001001001001001,0.0,0.0004004004004004004,0.0003003003003003003,0.0002002002002002002,0.0001001001001001001,0.0002002002002002002,0.0004004004004004004,0.0,0.0,0.0002002002002002002,0.0003003003003003003,0.0001001001001001001,0.0001001001001001001,0.0,0.0001001001001001001,0.0002002002002002002,0.0003003003003003003,0.0,0.0002002002002002002,0.0001001001001001001,0.0003003003003003003,0.0003003003003003003,0.0004004004004004004,0.0004004004004004004,0.0002002002002002002,0.0006006006006006006,0.0007007007007007007,0.0007007007007007007,0.001001001001001001,0.0007007007007007007,0.0008008008008008008,0.0009009009009009009,0.0008008008008008008,0.0017017017017017016,0.0013013013013013013,0.0012012012012012011,0.0014014014014014013,0.0022022022022022024,0.0025025025025025025,0.002002002002002002,0.0015015015015015015,0.0032032032032032033,0.002302302302302302,0.003003003003003003,0.0025025025025025025,0.0028028028028028026,0.0028028028028028026,0.002702702702702703,0.0022022022022022024,0.0019019019019019018,0.0018018018018018018,0.0019019019019019018,0.002102102102102102,0.0032032032032032033,0.002302302302302302,0.0014014014014014013,0.0025025025025025025,0.002002002002002002,0.003703703703703704,0.002302302302302302,0.002902902902902903,0.0017017017017017016,0.0028028028028028026,0.002902902902902903,0.004004004004004004,0.0025025025025025025,0.0038038038038038036,0.004304304304304304,0.005205205205205205,0.005005005005005005,0.005305305305305305,0.0075075075075075074,0.006806806806806807,0.008908908908908908,0.006706706706706707,0.0065065065065065065,0.006806806806806807,0.006906906906906907,0.0075075075075075074,0.010510510510510511,0.011111111111111112,0.009309309309309309,0.00980980980980981,0.01071071071071071,0.01061061061061061,0.011711711711711712,0.013513513513513514,0.013713713713713714,0.015015015015015015,0.01881881881881882,0.016116116116116116,0.017317317317317317,0.01981981981981982,0.02082082082082082,0.024024024024024024,0.023723723723723725,0.026626626626626626,0.03023023023023023,0.03223223223223223,0.03293293293293293,0.03043043043043043,0.03073073073073073,0.028628628628628628,0.03143143143143143,0.03003003003003003,0.026526526526526525,0.02772772772772773,0.027827827827827827,0.026926926926926928,0.025325325325325325,0.019719719719719718,0.013913913913913913,0.011811811811811812,0.00880880880880881,0.008108108108108109,0.009309309309309309,0.01021021021021021,0.01061061061061061,0.014114114114114115,0.009309309309309309,0.0075075075075075074,0.0065065065065065065,0.005005005005005005,0.003903903903903904,0.0019019019019019018,0.0011011011011011012,0.0006006006006006006,0.0011011011011011012,0.0004004004004004004,0.0002002002002002002,0.0002002002002002002,0.0003003003003003003,0.0004004004004004004,0.0004004004004004004,0.0006006006006006006,0.0006006006006006006,0.0002002002002002002,0.0004004004004004004,0.0,0.0,0.0001001001001001001,0.0,0.0,0.0001001001001001001,0.0001001001001001001,0.0,0.0001001001001001001,0.0,0.0,0.0,0.0,0.0002002002002002002,0.0,0.0001001001001001001,0.0,0.0002002002002002002,0.0004004004004004004,0.0003003003003003003,0.0002002002002002002,0.0001001001001001001,0.0003003003003003003,0.0001001001001001001,0.0001001001001001001,0.0003003003003003003,0.0002002002002002002,0.0,0.0001001001001001001,0.0,0.0,0.0001001001001001001,0.0,0.0,0.0,0.0001001001001001001,0.0,0.0,0.0001001001001001001,0.0002002002002002002,0.0,0.0,0.0,0.0,0.0,0.0,0.0,0.0,0.0,0.0001001001001001001,0.0,0.0,0.0,0.0,0.0,0.0001001001001001001,0.0,0.0,0.0,0.0,0.0,0.0,0.0,0.0001001001001001001,0.0002002002002002002,0.0001001001001001001,0.0,0.0,0.0,0.0,0.0001001001001001001,0.0,0.0003003003003003003,0.0,0.0,0.0,0.0002002002002002002,0.0,0.0001001001001001001,0.0001001001001001001,0.0002002002002002002,0.0,0.0,0.0001001001001001001,0.0001001001001001001,0.0,0.0002002002002002002,0.0001001001001001001,0.0,0.0,0.0,0.0,0.0,0.0002002002002002002,0.0,0.0,0.0,0.0,0.0002002002002002002,0.0,0.0001001001001001001,0.0,0.0,0.0,0.0002002002002002002,0.0,0.0,0.0,0.0,0.0,0.0001001001001001001,0.0002002002002002002,0.0002002002002002002,0.0003003003003003003,0.0002002002002002002,0.0002002002002002002,0.0004004004004004004,0.0,0.0001001001001001001,0.0,0.0002002002002002002,0.0001001001001001001,0.0001001001001001001,0.0001001001001001001,0.0001001001001001001,0.0001001001001001001,0.0002002002002002002,0.0004004004004004004,0.0,0.0002002002002002002,0.0002002002002002002,0.0003003003003003003,0.0005005005005005005,0.0007007007007007007,0.0009009009009009009,0.0014014014014014013,0.005405405405405406,0.010510510510510511,0.016916916916916918,0.016216216216216217,0.019119119119119118,0.02312312312312312,0.028428428428428427,0.02702702702702703,0.026526526526526525,0.029129129129129128,0.03123123123123123,0.03033033033033033,0.03033033033033033,0.02952952952952953,0.025325325325325325,0.02052052052052052,0.02002002002002002,0.01891891891891892,0.016516516516516516,0.014114114114114115,0.011311311311311311,0.012712712712712713,0.008208208208208207,0.00950950950950951,0.004904904904904905,0.007207207207207207,0.0055055055055055055,0.005205205205205205,0.005605605605605605,0.0038038038038038036,0.002902902902902903,0.0026026026026026027,0.0022022022022022024,0.0025025025025025025,0.002102102102102102,0.0015015015015015015,0.0011011011011011012,0.0014014014014014013,0.0014014014014014013,0.0013013013013013013,0.0013013013013013013,0.0008008008008008008,0.0006006006006006006,0.001001001001001001,0.001001001001001001,0.0005005005005005005,0.0001001001001001001,0.0007007007007007007,0.0004004004004004004,0.0003003003003003003,0.0007007007007007007,0.0005005005005005005,0.0005005005005005005,0.0,0.0003003003003003003,0.0005005005005005005,0.0002002002002002002,0.0006006006006006006,0.0005005005005005005,0.0005005005005005005,0.0001001001001001001,0.0002002002002002002,0.0008008008008008008,0.0002002002002002002,0.0002002002002002002,0.0003003003003003003,0.0001001001001001001,0.0003003003003003003,0.0003003003003003003,0.0002002002002002002,0.0004004004004004004,0.0002002002002002002,0.0001001001001001001,0.0003003003003003003,0.0002002002002002002,0.0002002002002002002,0.0003003003003003003,0.0002002002002002002,0.0,0.0001001001001001001,0.0002002002002002002,0.0001001001001001001,0.0,0.0001001001001001001,0.0001001001001001001,0.0,0.0,0.0001001001001001001,0.0001001001001001001,0.0,0.0,0.0001001001001001001,0.0001001001001001001,0.0,0.0001001001001001001,0.0,0.0,0.0,0.0001001001001001001,0.0,0.0,0.0001001001001001001,0.0,0.0,0.0,0.0001001001001001001,0.0,0.0,0.0001001001001001001,0.0,0.0,0.0,0.0001001001001001001,0.0,0.0,0.0,0.0,0.0,0.0001001001001001001,0.0,0.0,0.0001001001001001001,0.0,0.0,0.0,0.0,0.0002002002002002002,0.0001001001001001001,0.0,0.0001001001001001001,0.0001001001001001001,0.0,0.0,0.0,0.0,0.0001001001001001001,0.0,0.0,0.0,0.0001001001001001001,0.0,0.0,0.0,0.0,0.0,0.0,0.0,0.0,0.0001001001001001001,0.0,0.0,0.0,0.0,0.0,0.0,0.0,0.0001001001001001001,0.0,0.0,0.0,0.0,0.0,0.0,0.0001001001001001001,0.0,0.0,0.0,0.0,0.0001001001001001001,0.0,0.0,0.0,0.0,0.0001001001001001001,0.0,0.0,0.0,0.0,0.0,0.0,0.0001001001001001001,0.0,0.0,0.0,0.0,0.0001001001001001001,0.0,0.0,0.0,0.0,0.0001001001001001001,0.0,0.0,0.0,0.0002002002002002002,0.0,0.0001001001001001001,0.0,0.0,0.0001001001001001001,0.0,0.0,0.0,0.0,0.0001001001001001001,0.0,0.0,0.0,0.0,0.0,0.0,0.0,0.0,0.0,0.0,0.0,0.0,0.0,0.0,0.0,0.0,0.0001001001001001001,0.0001001001001001001,0.0,0.0,0.0,0.0,0.0002002002002002002,0.0,0.0002002002002002002,0.0,0.0001001001001001001,0.0,0.0001001001001001001,0.0,0.0003003003003003003,0.0001001001001001001,0.0002002002002002002,0.0002002002002002002,0.0,0.0002002002002002002,0.0005005005005005005,0.0002002002002002002,0.0005005005005005005,0.0007007007007007007,0.0007007007007007007,0.0009009009009009009,0.0008008008008008008,0.0007007007007007007,0.0013013013013013013,0.0013013013013013013,0.0024024024024024023,0.0026026026026026027,0.0022022022022022024,0.0035035035035035035,0.004904904904904905,0.004204204204204204,0.005005005005005005,0.006306306306306306,0.006606606606606606,0.007107107107107107,0.011011011011011011,0.012912912912912912,0.015815815815815815,0.012512512512512513,0.016416416416416415,0.014914914914914914,0.015015015015015015,0.018618618618618618,0.01921921921921922,0.013413413413413414,0.017317317317317317,0.013813813813813814,0.016616616616616616,0.015415415415415416,0.02032032032032032,0.027827827827827827,0.03323323323323323,0.042942942942942944,0.044244244244244245,0.05645645645645646,0.06366366366366366,0.05875875875875876,0.054754754754754754,0.04604604604604605,0.035935935935935935,0.02112112112112112,0.011511511511511512,0.009009009009009009,0.007007007007007007,0.003003003003003003,0.003103103103103103,0.0011011011011011012,0.0006006006006006006,0.0002002002002002002,0.0001001001001001001,0.0001001001001001001,0.0002002002002002002,0.0012012012012012011,0.013313313313313313,0.02922922922922923,0.045545545545545546,0.05005005005005005,0.055755755755755754,0.05535535535535536,0.04984984984984985,0.036036036036036036,0.023523523523523524,0.015915915915915915,0.015015015015015015,0.006806806806806807,0.00950950950950951,0.00850850850850851,0.007907907907907907,0.005805805805805806,0.004204204204204204,0.004304304304304304,0.0015015015015015015,0.0036036036036036037,0.0034034034034034033,0.004404404404404405,0.002002002002002002,0.0008008008008008008,0.0008008008008008008,0.0009009009009009009,0.0008008008008008008,0.0001001001001001001,0.0001001001001001001,0.0003003003003003003,0.0004004004004004004,0.0001001001001001001,0.0004004004004004004,0.0003003003003003003,0.0002002002002002002,0.0,0.0001001001001001001,0.0,0.0001001001001001001,0.0003003003003003003,0.0001001001001001001,0.0001001001001001001,0.0,0.0001001001001001001,0.0001001001001001001,0.0,0.0,0.0002002002002002002,0.0,0.0,0.0003003003003003003,0.0002002002002002002,0.0,0.0001001001001001001,0.0,0.0,0.0,0.0002002002002002002,0.0001001001001001001,0.0,0.0001001001001001001,0.0001001001001001001,0.0,0.0,0.0,0.0001001001001001001,0.0,0.0001001001001001001,0.0001001001001001001,0.0,0.0,0.0001001001001001001,0.0,0.0,0.0,0.0,0.0003003003003003003,0.0,0.0,0.0,0.0002002002002002002,0.0,0.0,0.0001001001001001001,0.0,0.0001001001001001001,0.0,0.0,0.0,0.0,0.0,0.0001001001001001001,0.0001001001001001001,0.0,0.0,0.0,0.0,0.0,0.0,0.0,0.0,0.0)
#mids=mids[58:length(mids)]
#counts=counts[58:length(counts)]

plot(c(seq(-290,0,by=1),0),rep(2,length(c(seq(290,0,by=-1),0))), xlab="", ylab="Frequency of shift in origination rate", xlim=c(-270,-230), ylim=c(0,0.04), type="l", col="white",lwd="1",las="1",cex.axis="1",cex.main="1",cex.lab="1",bty="n", main="C", axes=F)
rect(-323.2,-0.02,-298.9,300, col="white", border=NA)
rect(-298.9,-0.02,-272.95,300, col="whitesmoke", border=NA)
rect(-272.95,-0.02,-259.1,300, col="white", border=NA)
rect(-259.1,-0.02,-251.9,300, col="whitesmoke", border=NA)
rect(-251.9,-0.02,-247.2,300, col="white", border=NA)
rect(-247.2,-0.02,-237,300, col="whitesmoke", border=NA)
rect(-237,-0.02,-201.3,300, col="white", border=NA)
rect(-201.3,-0.02,-174.1,300, col="whitesmoke", border=NA)
rect(-174.1,-0.02,-163.5,300, col="white", border=NA)
rect(-163.5,-0.02,-145,300, col="whitesmoke", border=NA)
rect(-145,-0.02,-100.5,300, col="white", border=NA)
rect(-100.5,-0.02,-66,300, col="whitesmoke", border=NA)
rect(-66,-0.02,-56,300, col="white", border=NA)
rect(-56,-0.02,-33.9,300, col="whitesmoke", border=NA)
rect(-33.9,-0.02,-23.03,300, col="white", border=NA)
rect(-23.03,-0.02,-5.33,300, col="whitesmoke", border=NA)
rect(-5.33,-0.02,-2.58,300, col="white", border=NA)
rect(-2.58,-0.02,0,300, col="whitesmoke", border=NA)


rect(-261.28,-3,-259.51,300, col=alpha('#ffaf03',0.2), border=NA)
rect(-234.5,-3,-232,300, col=alpha('#ffaf03',0.2), border=NA)
abline(v=c(-251.902),col="red",lty="dashed",lwd="2")


axis(side=1, seq(-280, -220, by=10), col="black",col.axis="black",las=1)
axis(side=2, seq(0, 0.04, by=0.01), col="black",col.axis="black",las=2)
	
lines(mids,counts,type = 'h', lwd=5, col='#4c4cec')
bf2 = 0.0011471957747400154
bf6 = 0.008415016091043817
abline(h=bf2, lty=2)
abline(h=bf6, lty=2)

add_geochrono(0, -0.15)


# Frequency of shift in extinction rate
mids=c(-0.0490016694490818, -0.1470050083472454,-0.245008347245409,-0.3430116861435726,-0.4410150250417362,-0.5390183639398998,-0.6370217028380634,-0.735025041736227,-0.8330283806343906,-0.9310317195325541,-1.0290350584307177,-1.1270383973288813,-1.225041736227045,-1.3230450751252085,-1.4210484140233721,-1.5190517529215357,-1.6170550918196993,-1.715058430717863,-1.8130617696160265,-1.91106510851419,-2.0090684474123535,-2.1070717863105175,-2.2050751252086807,-2.3030784641068447,-2.401081803005008,-2.499085141903172,-2.597088480801335,-2.695091819699499,-2.793095158597662,-2.8910984974958263,-2.9891018363939894,-3.0871051752921534,-3.1851085141903166,-3.2831118530884806,-3.381115191986644,-3.479118530884808,-3.577121869782971,-3.675125208681135,-3.773128547579298,-3.871131886477462,-3.9691352253756254,-4.067138564273789,-4.165141903171953,-4.263145242070117,-4.36114858096828,-4.459151919866444,-4.557155258764608,-4.655158597662771,-4.753161936560934,-4.851165275459098,-4.949168614357262,-5.047171953255425,-5.1451752921535885,-5.2431786310517525,-5.341181969949917,-5.43918530884808,-5.537188647746243,-5.635191986644407,-5.733195325542571,-5.831198664440734,-5.929202003338897,-6.027205342237061,-6.125208681135225,-6.2232120200333885,-6.321215358931552,-6.419218697829716,-6.51722203672788,-6.615225375626043,-6.713228714524206,-6.81123205342237,-6.909235392320534,-7.007238731218697,-7.10524207011686,-7.203245409015024,-7.3012487479131885,-7.399252086811352,-7.497255425709515,-7.595258764607679,-7.693262103505843,-7.791265442404006,-7.889268781302169,-7.987272120200332,-8.085275459098497,-8.18327879799666,-8.281282136894824,-8.379285475792988,-8.477288814691152,-8.575292153589315,-8.673295492487478,-8.771298831385641,-8.869302170283806,-8.96730550918197,-9.065308848080132,-9.163312186978297,-9.26131552587646,-9.359318864774623,-9.457322203672787,-9.55532554257095,-9.653328881469115,-9.751332220367278,-9.849335559265441,-9.947338898163606,-10.045342237061769,-10.143345575959932,-10.241348914858095,-10.339352253756259,-10.437355592654423,-10.535358931552587,-10.63336227045075,-10.731365609348915,-10.829368948247078,-10.927372287145241,-11.025375626043404,-11.123378964941567,-11.221382303839732,-11.319385642737895,-11.417388981636059,-11.515392320534223,-11.613395659432387,-11.71139899833055,-11.809402337228713,-11.907405676126876,-12.005409015025041,-12.103412353923204,-12.201415692821367,-12.299419031719532,-12.397422370617695,-12.495425709515859,-12.593429048414022,-12.691432387312185,-12.78943572621035,-12.887439065108513,-12.985442404006676,-13.083445742904841,-13.181449081803004,-13.279452420701167,-13.37745575959933,-13.475459098497494,-13.573462437395658,-13.671465776293822,-13.769469115191985,-13.86747245409015,-13.965475792988313,-14.063479131886476,-14.16148247078464,-14.259485809682802,-14.357489148580967,-14.45549248747913,-14.553495826377294,-14.651499165275458,-14.749502504173622,-14.847505843071785,-14.945509181969948,-15.043512520868111,-15.141515859766276,-15.23951919866444,-15.337522537562602,-15.435525876460767,-15.53352921535893,-15.631532554257094,-15.729535893155257,-15.82753923205342,-15.925542570951585,-16.023545909849744,-16.12154924874791,-16.219552587646074,-16.317555926544237,-16.4155592654424,-16.513562604340564,-16.611565943238727,-16.70956928213689,-16.807572621035057,-16.90557595993322,-17.003579298831383,-17.101582637729546,-17.19958597662771,-17.297589315525872,-17.395592654424036,-17.4935959933222,-17.591599332220362,-17.68960267111853,-17.78760601001669,-17.885609348914855,-17.983612687813018,-18.08161602671118,-18.179619365609344,-18.277622704507507,-18.375626043405674,-18.473629382303837,-18.571632721202,-18.669636060100164,-18.767639398998327,-18.86564273789649,-18.963646076794653,-19.061649415692816,-19.15965275459098,-19.257656093489146,-19.35565943238731,-19.453662771285472,-19.551666110183636,-19.6496694490818,-19.747672787979962,-19.845676126878125,-19.94367946577629,-20.041682804674455,-20.139686143572618,-20.23768948247078,-20.335692821368944,-20.433696160267107,-20.53169949916527,-20.629702838063434,-20.727706176961597,-20.825709515859764,-20.923712854757927,-21.02171619365609,-21.119719532554253,-21.217722871452416,-21.31572621035058,-21.413729549248743,-21.51173288814691,-21.609736227045072,-21.707739565943236,-21.8057429048414,-21.903746243739562,-22.001749582637725,-22.099752921535888,-22.19775626043405,-22.295759599332214,-22.39376293823038,-22.491766277128544,-22.589769616026707,-22.68777295492487,-22.785776293823034,-22.883779632721197,-22.98178297161936,-23.079786310517527,-23.17778964941569,-23.275792988313853,-23.373796327212016,-23.47179966611018,-23.569803005008342,-23.667806343906506,-23.76580968280467,-23.863813021702832,-23.961816360601,-24.05981969949916,-24.157823038397325,-24.255826377295488,-24.35382971619365,-24.451833055091814,-24.549836393989978,-24.647839732888144,-24.745843071786307,-24.84384641068447,-24.941849749582634,-25.039853088480797,-25.13785642737896,-25.235859766277123,-25.333863105175286,-25.43186644407345,-25.529869782971616,-25.62787312186978,-25.725876460767942,-25.823879799666106,-25.92188313856427,-26.019886477462432,-26.117889816360595,-26.21589315525876,-26.313896494156925,-26.411899833055088,-26.50990317195325,-26.607906510851414,-26.705909849749577,-26.80391318864774,-26.901916527545904,-26.999919866444067,-27.097923205342234,-27.195926544240397,-27.29392988313856,-27.391933222036723,-27.489936560934886,-27.58793989983305,-27.685943238731213,-27.78394657762938,-27.881949916527542,-27.979953255425706,-28.07795659432387,-28.175959933222032,-28.273963272120195,-28.371966611018358,-28.46996994991652,-28.567973288814684,-28.66597662771285,-28.763979966611014,-28.861983305509177,-28.95998664440734,-29.057989983305504,-29.155993322203667,-29.25399666110183,-29.351999999999997,-29.45000333889816,-29.548006677796323,-29.646010016694486,-29.74401335559265,-29.842016694490813,-29.940020033388976,-30.03802337228714,-30.136026711185302,-30.23403005008347,-30.332033388981632,-30.430036727879795,-30.528040066777958,-30.62604340567612,-30.724046744574284,-30.822050083472448,-30.920053422370614,-31.018056761268777,-31.11606010016694,-31.214063439065104,-31.312066777963267,-31.41007011686143,-31.508073455759593,-31.606076794657756,-31.70408013355592,-31.802083472454086,-31.90008681135225,-31.998090150250412,-32.09609348914857,-32.19409682804674,-32.292100166944905,-32.390103505843065,-32.48810684474123,-32.58611018363939,-32.68411352253756,-32.78211686143572,-32.880120200333884,-32.97812353923205,-33.07612687813021,-33.17413021702838,-33.27213355592654,-33.370136894824704,-33.46814023372286,-33.56614357262103,-33.6641469115192,-33.762150250417356,-33.86015358931552,-33.95815692821368,-34.05616026711185,-34.15416360601001,-34.252166944908176,-34.350170283806335,-34.4481736227045,-34.54617696160267,-34.64418030050083,-34.742183639398995,-34.840186978297154,-34.93819031719532,-35.03619365609348,-35.13419699499165,-35.23220033388981,-35.330203672787974,-35.42820701168614,-35.5262103505843,-35.62421368948247,-35.722217028380626,-35.82022036727879,-35.91822370617695,-36.01622704507512,-36.114230383973286,-36.212233722871446,-36.31023706176961,-36.40824040066777,-36.50624373956594,-36.6042470784641,-36.702250417362265,-36.80025375626043,-36.89825709515859,-36.99626043405676,-37.09426377295492,-37.192267111853084,-37.290270450751244,-37.38827378964941,-37.48627712854757,-37.58428046744574,-37.682283806343904,-37.78028714524206,-37.87829048414023,-37.97629382303839,-38.074297161936556,-38.172300500834716,-38.27030383973288,-38.36830717863104,-38.46631051752921,-38.564313856427376,-38.662317195325535,-38.7603205342237,-38.85832387312186,-38.95632721202003,-39.05433055091819,-39.152333889816354,-39.25033722871452,-39.34834056761268,-39.44634390651085,-39.54434724540901,-39.642350584307174,-39.74035392320533,-39.8383572621035,-39.93636060100167,-40.034363939899826,-40.13236727879799,-40.23037061769615,-40.32837395659432,-40.42637729549248,-40.524380634390646,-40.622383973288805,-40.72038731218697,-40.81839065108514,-40.9163939899833,-41.014397328881465,-41.112400667779625,-41.21040400667779,-41.30840734557595,-41.40641068447412,-41.50441402337228,-41.602417362270444,-41.70042070116861,-41.79842404006677,-41.89642737896494,-41.994430717863096,-42.09243405676126,-42.19043739565942,-42.28844073455759,-42.386444073455756,-42.484447412353916,-42.58245075125208,-42.68045409015024,-42.77845742904841,-42.87646076794657,-42.974464106844735,-43.0724674457429,-43.17047078464106,-43.26847412353923,-43.36647746243739,-43.464480801335554,-43.562484140233714,-43.66048747913188,-43.75849081803004,-43.85649415692821,-43.954497495826374,-44.05250083472453,-44.1505041736227,-44.24850751252086,-44.346510851419026,-44.444514190317186,-44.54251752921535,-44.64052086811351,-44.73852420701168,-44.836527545909846,-44.934530884808005,-45.03253422370617,-45.13053756260433,-45.2285409015025,-45.32654424040066,-45.424547579298824,-45.52255091819699,-45.62055425709515,-45.71855759599332,-45.81656093489148,-45.914564273789644,-46.0125676126878,-46.11057095158597,-46.20857429048414,-46.306577629382296,-46.40458096828046,-46.50258430717862,-46.60058764607679,-46.69859098497495,-46.796594323873116,-46.894597662771275,-46.99260100166944,-47.09060434056761,-47.18860767946577,-47.286611018363935,-47.384614357262095,-47.48261769616026,-47.58062103505842,-47.67862437395659,-47.77662771285475,-47.874631051752914,-47.97263439065108,-48.07063772954924,-48.16864106844741,-48.26664440734557,-48.36464774624373,-48.46265108514189,-48.56065442404006,-48.658657762938226,-48.756661101836386,-48.85466444073455,-48.95266777963271,-49.05067111853088,-49.14867445742904,-49.246677796327205,-49.34468113522537,-49.44268447412353,-49.5406878130217,-49.63869115191986,-49.736694490818024,-49.834697829716184,-49.93270116861435,-50.03070450751251,-50.12870784641068,-50.226711185308844,-50.324714524207,-50.42271786310517,-50.52072120200333,-50.618724540901496,-50.716727879799656,-50.81473121869782,-50.91273455759598,-51.01073789649415,-51.108741235392316,-51.206744574290475,-51.30474791318864,-51.4027512520868,-51.50075459098497,-51.59875792988313,-51.696761268781295,-51.79476460767946,-51.89276794657762,-51.99077128547579,-52.08877462437395,-52.186777963272114,-52.28478130217027,-52.38278464106844,-52.48078797996661,-52.578791318864766,-52.67679465776293,-52.77479799666109,-52.87280133555926,-52.97080467445742,-53.068808013355586,-53.166811352253745,-53.26481469115191,-53.36281803005008,-53.46082136894824,-53.558824707846405,-53.656828046744565,-53.75483138564273,-53.85283472454089,-53.95083806343906,-54.04884140233722,-54.146844741235384,-54.24484808013355,-54.34285141903171,-54.44085475792988,-54.53885809682804,-54.6368614357262,-54.73486477462436,-54.83286811352253,-54.930871452420696,-55.028874791318856,-55.12687813021702,-55.22488146911518,-55.32288480801335,-55.42088814691151,-55.518891485809675,-55.61689482470784,-55.714898163606,-55.81290150250417,-55.91090484140233,-56.008908180300494,-56.106911519198654,-56.20491485809682,-56.30291819699498,-56.40092153589315,-56.498924874791314,-56.59692821368947,-56.69493155258764,-56.7929348914858,-56.890938230383966,-56.988941569282126,-57.08694490818029,-57.18494824707845,-57.28295158597662,-57.380954924874786,-57.478958263772945,-57.57696160267111,-57.67496494156927,-57.77296828046744,-57.8709716193656,-57.968974958263765,-58.06697829716193,-58.16498163606009,-58.26298497495826,-58.36098831385642,-58.458991652754584,-58.55699499165274,-58.65499833055091,-58.75300166944908,-58.85100500834724,-58.9490083472454,-59.04701168614356,-59.14501502504173,-59.24301836393989,-59.341021702838056,-59.439025041736215,-59.53702838063438,-59.63503171953255,-59.73303505843071,-59.831038397328875,-59.929041736227035,-60.0270450751252,-60.12504841402336,-60.22305175292153,-60.32105509181969,-60.419058430717854,-60.51706176961602,-60.61506510851418,-60.71306844741235,-60.81107178631051,-60.90907512520867,-61.00707846410683,-61.105081803005,-61.203085141903166,-61.301088480801326,-61.39909181969949,-61.49709515859765,-61.59509849749582,-61.69310183639398,-61.791105175292145,-61.88910851419031,-61.98711185308847,-62.08511519198664,-62.1831185308848,-62.281121869782964,-62.379125208681124,-62.47712854757929,-62.57513188647745,-62.67313522537562,-62.771138564273784,-62.86914190317194,-62.96714524207011,-63.06514858096827,-63.163151919866436,-63.261155258764596,-63.35915859766276,-63.45716193656092,-63.55516527545909,-63.653168614357256,-63.751171953255415,-63.84917529215358,-63.94717863105174,-64.04518196994991,-64.14318530884808,-64.24118864774623,-64.3391919866444,-64.43719532554256,-64.53519866444073,-64.6332020033389,-64.73120534223705,-64.82920868113521,-64.92721202003338,-65.02521535893155,-65.12321869782971,-65.22122203672787,-65.31922537562603,-65.4172287145242,-65.51523205342237,-65.61323539232052,-65.71123873121869,-65.80924207011685,-65.90724540901502,-66.00524874791319,-66.10325208681134,-66.2012554257095,-66.29925876460767,-66.39726210350584,-66.49526544240399,-66.59326878130216,-66.69127212020032,-66.78927545909849,-66.88727879799666,-66.98528213689481,-67.08328547579298,-67.18128881469114,-67.27929215358931,-67.37729549248748,-67.47529883138563,-67.5733021702838,-67.67130550918196,-67.76930884808013,-67.86731218697828,-67.96531552587645,-68.06331886477462,-68.16132220367278,-68.25932554257095,-68.3573288814691,-68.45533222036727,-68.55333555926543,-68.6513388981636,-68.74934223706175,-68.84734557595992,-68.94534891485809,-69.04335225375625,-69.14135559265442,-69.23935893155257,-69.33736227045074,-69.4353656093489,-69.53336894824707,-69.63137228714523,-69.72937562604339,-69.82737896494156,-69.92538230383973,-70.02338564273789,-70.12138898163604,-70.21939232053421,-70.31739565943238,-70.41539899833055,-70.5134023372287,-70.61140567612686,-70.70940901502503,-70.8074123539232,-70.90541569282136,-71.00341903171952,-71.10142237061768,-71.19942570951585,-71.29742904841402,-71.39543238731218,-71.49343572621034,-71.5914390651085,-71.68944240400667,-71.78744574290484,-71.88544908180299,-71.98345242070116,-72.08145575959932,-72.17945909849749,-72.27746243739566,-72.37546577629381,-72.47346911519197,-72.57147245409014,-72.66947579298831,-72.76747913188646,-72.86548247078463,-72.9634858096828,-73.06148914858096,-73.15949248747913,-73.25749582637728,-73.35549916527545,-73.45350250417361,-73.55150584307178,-73.64950918196995,-73.7475125208681,-73.84551585976627,-73.94351919866443,-74.0415225375626,-74.13952587646075,-74.23752921535892,-74.33553255425709,-74.43353589315525,-74.53153923205342,-74.62954257095157,-74.72754590984974,-74.8255492487479,-74.92355258764607,-75.02155592654422,-75.11955926544239,-75.21756260434056,-75.31556594323872,-75.41356928213689,-75.51157262103504,-75.60957595993321,-75.70757929883138,-75.80558263772954,-75.9035859766277,-76.00158931552586,-76.09959265442403,-76.1975959933222,-76.29559933222036,-76.39360267111851,-76.49160601001668,-76.58960934891485,-76.68761268781302,-76.78561602671117,-76.88361936560933,-76.9816227045075,-77.07962604340567,-77.17762938230383,-77.27563272120199,-77.37363606010015,-77.47163939899832,-77.56964273789649,-77.66764607679465,-77.7656494156928,-77.86365275459097,-77.96165609348914,-78.0596594323873,-78.15766277128546,-78.25566611018363,-78.35366944908179,-78.45167278797996,-78.54967612687813,-78.64767946577628,-78.74568280467444,-78.84368614357261,-78.94168948247078,-79.03969282136893,-79.1376961602671,-79.23569949916526,-79.33370283806343,-79.4317061769616,-79.52970951585975,-79.62771285475792,-79.72571619365608,-79.82371953255425,-79.92172287145242,-80.01972621035057,-80.11772954924874,-80.2157328881469,-80.31373622704507,-80.41173956594322,-80.50974290484139,-80.60774624373956,-80.70574958263772,-80.80375292153589,-80.90175626043404,-80.99975959933221,-81.09776293823037,-81.19576627712854,-81.2937696160267,-81.39177295492486,-81.48977629382303,-81.5877796327212,-81.68578297161936,-81.78378631051751,-81.88178964941568,-81.97979298831385,-82.07779632721201,-82.17579966611017,-82.27380300500833,-82.3718063439065,-82.46980968280467,-82.56781302170283,-82.66581636060099,-82.76381969949915,-82.86182303839732,-82.95982637729549,-83.05782971619364,-83.1558330550918,-83.25383639398997,-83.35183973288814,-83.4498430717863,-83.54784641068446,-83.64584974958262,-83.74385308848079,-83.84185642737896,-83.93985976627712,-84.03786310517528,-84.13586644407344,-84.23386978297161,-84.33187312186978,-84.42987646076793,-84.5278797996661,-84.62588313856426,-84.72388647746243,-84.8218898163606,-84.91989315525875,-85.01789649415691,-85.11589983305508,-85.21390317195325,-85.3119065108514,-85.40990984974957,-85.50791318864773,-85.6059165275459,-85.70391986644407,-85.80192320534222,-85.89992654424039,-85.99792988313855,-86.09593322203672,-86.19393656093489,-86.29193989983304,-86.3899432387312,-86.48794657762937,-86.58594991652754,-86.68395325542569,-86.78195659432386,-86.87995993322203,-86.97796327212019,-87.07596661101836,-87.17396994991651,-87.27197328881468,-87.36997662771284,-87.46797996661101,-87.56598330550916,-87.66398664440733,-87.7619899833055,-87.85999332220366,-87.95799666110183,-88.05599999999998,-88.15400333889815,-88.25200667779632,-88.35001001669448,-88.44801335559264,-88.5460166944908,-88.64402003338897,-88.74202337228714,-88.8400267111853,-88.93803005008346,-89.03603338898162,-89.13403672787979,-89.23204006677796,-89.33004340567611,-89.42804674457427,-89.52605008347244,-89.62405342237061,-89.72205676126877,-89.82006010016693,-89.9180634390651,-90.01606677796326,-90.11407011686143,-90.2120734557596,-90.31007679465775,-90.40808013355591,-90.50608347245408,-90.60408681135225,-90.7020901502504,-90.80009348914857,-90.89809682804673,-90.9961001669449,-91.09410350584307,-91.19210684474122,-91.29011018363938,-91.38811352253755,-91.48611686143572,-91.58412020033387,-91.68212353923204,-91.7801268781302,-91.87813021702837,-91.97613355592654,-92.07413689482469,-92.17214023372286,-92.27014357262102,-92.36814691151919,-92.46615025041736,-92.56415358931551,-92.66215692821368,-92.76016026711184,-92.85816360601001,-92.95616694490816,-93.05417028380633,-93.1521736227045,-93.25017696160266,-93.34818030050083,-93.44618363939898,-93.54418697829715,-93.64219031719531,-93.74019365609348,-93.83819699499163,-93.9362003338898,-94.03420367278797,-94.13220701168613,-94.2302103505843,-94.32821368948245,-94.42621702838062,-94.52422036727879,-94.62222370617695,-94.7202270450751,-94.81823038397327,-94.91623372287144,-95.0142370617696,-95.11224040066777,-95.21024373956593,-95.30824707846409,-95.40625041736226,-95.50425375626043,-95.60225709515858,-95.70026043405674,-95.79826377295491,-95.89626711185308,-95.99427045075124,-96.0922737896494,-96.19027712854756,-96.28828046744573,-96.3862838063439,-96.48428714524206,-96.58229048414022,-96.68029382303838,-96.77829716193655,-96.87630050083472,-96.97430383973287,-97.07230717863104,-97.1703105175292,-97.26831385642737,-97.36631719532554,-97.46432053422369,-97.56232387312185,-97.66032721202002,-97.75833055091819,-97.85633388981634,-97.95433722871451,-98.05234056761267,-98.15034390651084,-98.24834724540901,-98.34635058430716,-98.44435392320533,-98.5423572621035,-98.64036060100166,-98.73836393989983,-98.83636727879798,-98.93437061769615,-99.03237395659431,-99.13037729549248,-99.22838063439063,-99.3263839732888,-99.42438731218697,-99.52239065108513,-99.6203939899833,-99.71839732888145,-99.81640066777962,-99.91440400667778,-100.01240734557595,-100.1104106844741,-100.20841402337227,-100.30641736227044,-100.4044207011686,-100.50242404006677,-100.60042737896492,-100.69843071786309,-100.79643405676126,-100.89443739565942,-100.99244073455758,-101.09044407345574,-101.18844741235391,-101.28645075125208,-101.38445409015024,-101.4824574290484,-101.58046076794656,-101.67846410684473,-101.7764674457429,-101.87447078464105,-101.97247412353921,-102.07047746243738,-102.16848080133555,-102.26648414023371,-102.36448747913187,-102.46249081803003,-102.5604941569282,-102.65849749582637,-102.75650083472453,-102.85450417362269,-102.95250751252085,-103.05051085141902,-103.14851419031719,-103.24651752921534,-103.3445208681135,-103.44252420701167,-103.54052754590984,-103.638530884808,-103.73653422370616,-103.83453756260432,-103.93254090150249,-104.03054424040066,-104.12854757929881,-104.22655091819698,-104.32455425709514,-104.42255759599331,-104.52056093489148,-104.61856427378963,-104.7165676126878,-104.81457095158596,-104.91257429048413,-105.0105776293823,-105.10858096828045,-105.20658430717862,-105.30458764607678,-105.40259098497495,-105.5005943238731,-105.59859766277127,-105.69660100166944,-105.7946043405676,-105.89260767946577,-105.99061101836392,-106.08861435726209,-106.18661769616025,-106.28462103505842,-106.38262437395657,-106.48062771285474,-106.57863105175291,-106.67663439065107,-106.77463772954924,-106.8726410684474,-106.97064440734556,-107.06864774624373,-107.1666510851419,-107.26465442404005,-107.36265776293821,-107.46066110183638,-107.55866444073455,-107.65666777963271,-107.75467111853087,-107.85267445742903,-107.9506777963272,-108.04868113522537,-108.14668447412352,-108.24468781302168,-108.34269115191985,-108.44069449081802,-108.53869782971618,-108.63670116861434,-108.7347045075125,-108.83270784641067,-108.93071118530884,-109.028714524207,-109.12671786310516,-109.22472120200332,-109.32272454090149,-109.42072787979966,-109.51873121869781,-109.61673455759598,-109.71473789649414,-109.81274123539231,-109.91074457429048,-110.00874791318863,-110.1067512520868,-110.20475459098496,-110.30275792988313,-110.40076126878128,-110.49876460767945,-110.59676794657761,-110.69477128547578,-110.79277462437395,-110.8907779632721,-110.98878130217027,-111.08678464106843,-111.1847879799666,-111.28279131886477,-111.38079465776292,-111.47879799666109,-111.57680133555925,-111.67480467445742,-111.77280801335557,-111.87081135225374,-111.9688146911519,-112.06681803005007,-112.16482136894824,-112.26282470784639,-112.36082804674456,-112.45883138564272,-112.55683472454089,-112.65483806343904,-112.75284140233721,-112.85084474123538,-112.94884808013354,-113.04685141903171,-113.14485475792986,-113.24285809682803,-113.3408614357262,-113.43886477462436,-113.53686811352252,-113.63487145242068,-113.73287479131885,-113.83087813021702,-113.92888146911518,-114.02688480801334,-114.1248881469115,-114.22289148580967,-114.32089482470784,-114.41889816360599,-114.51690150250415,-114.61490484140232,-114.71290818030049,-114.81091151919865,-114.90891485809681,-115.00691819699497,-115.10492153589314,-115.20292487479131,-115.30092821368947,-115.39893155258763,-115.4969348914858,-115.59493823038396,-115.69294156928213,-115.79094490818028,-115.88894824707845,-115.98695158597661,-116.08495492487478,-116.18295826377295,-116.2809616026711,-116.37896494156927,-116.47696828046743,-116.5749716193656,-116.67297495826375,-116.77097829716192,-116.86898163606008,-116.96698497495825,-117.06498831385642,-117.16299165275457,-117.26099499165274,-117.3589983305509,-117.45700166944907,-117.55500500834724,-117.65300834724539,-117.75101168614356,-117.84901502504172,-117.94701836393989,-118.04502170283804,-118.14302504173621,-118.24102838063438,-118.33903171953254,-118.43703505843071,-118.53503839732886,-118.63304173622703,-118.7310450751252,-118.82904841402336,-118.92705175292151,-119.02505509181968,-119.12305843071785,-119.22106176961601,-119.31906510851418,-119.41706844741233,-119.5150717863105,-119.61307512520867,-119.71107846410683,-119.80908180300499,-119.90708514190315,-120.00508848080132,-120.10309181969949,-120.20109515859765,-120.2990984974958,-120.39710183639397,-120.49510517529214,-120.5931085141903,-120.69111185308846,-120.78911519198662,-120.88711853088479,-120.98512186978296,-121.08312520868112,-121.18112854757928,-121.27913188647744,-121.37713522537561,-121.47513856427378,-121.57314190317194,-121.6711452420701,-121.76914858096826,-121.86715191986643,-121.9651552587646,-122.06315859766275,-122.16116193656092,-122.25916527545908,-122.35716861435725,-122.45517195325542,-122.55317529215357,-122.65117863105174,-122.7491819699499,-122.84718530884807,-122.94518864774622,-123.04319198664439,-123.14119532554255,-123.23919866444072,-123.33720200333889,-123.43520534223704,-123.5332086811352,-123.63121202003337,-123.72921535893154,-123.82721869782971,-123.92522203672786,-124.02322537562603,-124.1212287145242,-124.21923205342236,-124.31723539232051,-124.41523873121868,-124.51324207011685,-124.61124540901501,-124.70924874791318,-124.80725208681133,-124.9052554257095,-125.00325876460766,-125.10126210350583,-125.19926544240398,-125.29726878130215,-125.39527212020032,-125.49327545909848,-125.59127879799665,-125.6892821368948,-125.78728547579297,-125.88528881469114,-125.9832921535893,-126.08129549248746,-126.17929883138562,-126.27730217028379,-126.37530550918196,-126.47330884808012,-126.57131218697828,-126.66931552587644,-126.76731886477461,-126.86532220367278,-126.96332554257093,-127.0613288814691,-127.15933222036726,-127.25733555926543,-127.3553388981636,-127.45334223706175,-127.55134557595991,-127.64934891485808,-127.74735225375625,-127.84535559265441,-127.94335893155257,-128.04136227045075,-128.1393656093489,-128.23736894824708,-128.33537228714525,-128.43337562604341,-128.53137896494155,-128.62938230383972,-128.7273856427379,-128.82538898163605,-128.92339232053422,-129.0213956594324,-129.11939899833055,-129.21740233722872,-129.3154056761269,-129.41340901502505,-129.5114123539232,-129.60941569282136,-129.70741903171952,-129.8054223706177,-129.90342570951586,-130.00142904841402,-130.0994323873122,-130.19743572621036,-130.29543906510852,-130.39344240400666,-130.49144574290483,-130.589449081803,-130.68745242070116,-130.78545575959933,-130.8834590984975,-130.98146243739566,-131.07946577629383,-131.177469115192,-131.27547245409013,-131.3734757929883,-131.47147913188647,-131.56948247078464,-131.6674858096828,-131.76548914858097,-131.86349248747914,-131.9614958263773,-132.05949916527547,-132.1575025041736,-132.25550584307177,-132.35350918196994,-132.4515125208681,-132.54951585976627,-132.64751919866444,-132.7455225375626,-132.84352587646077,-132.94152921535894,-133.03953255425708,-133.13753589315525,-133.2355392320534,-133.33354257095158,-133.43154590984975,-133.5295492487479,-133.62755258764608,-133.72555592654425,-133.8235592654424,-133.92156260434055,-134.01956594323872,-134.11756928213688,-134.21557262103505,-134.31357595993322,-134.41157929883138,-134.50958263772955,-134.60758597662772,-134.70558931552588,-134.80359265442405,-134.9015959933222,-134.99959933222036,-135.09760267111852,-135.1956060100167,-135.29360934891486,-135.39161268781302,-135.4896160267112,-135.58761936560936,-135.68562270450752,-135.78362604340566,-135.88162938230383,-135.979632721202,-136.07763606010016,-136.17563939899833,-136.2736427378965,-136.37164607679466,-136.46964941569283,-136.567652754591,-136.66565609348913,-136.7636594323873,-136.86166277128547,-136.95966611018363,-137.0576694490818,-137.15567278797997,-137.25367612687813,-137.3516794657763,-137.44968280467447,-137.5476861435726,-137.64568948247077,-137.74369282136894,-137.8416961602671,-137.93969949916527,-138.03770283806344,-138.1357061769616,-138.23370951585977,-138.33171285475794,-138.42971619365608,-138.52771953255424,-138.6257228714524,-138.72372621035058,-138.82172954924874,-138.9197328881469,-139.01773622704508,-139.11573956594324,-139.2137429048414,-139.31174624373955,-139.40974958263772,-139.50775292153588,-139.60575626043405,-139.70375959933222,-139.80176293823038,-139.89976627712855,-139.99776961602672,-140.09577295492488,-140.19377629382302,-140.2917796327212,-140.38978297161935,-140.48778631051752,-140.5857896494157,-140.68379298831385,-140.78179632721202,-140.8797996661102,-140.97780300500835,-141.0758063439065,-141.17380968280466,-141.27181302170283,-141.369816360601,-141.46781969949916,-141.56582303839733,-141.6638263772955,-141.76182971619366,-141.85983305509183,-141.95783639399,-142.05583973288813,-142.1538430717863,-142.25184641068446,-142.34984974958263,-142.4478530884808,-142.54585642737896,-142.64385976627713,-142.7418631051753,-142.83986644407346,-142.9378697829716,-143.03587312186977,-143.13387646076794,-143.2318797996661,-143.32988313856427,-143.42788647746244,-143.5258898163606,-143.62389315525877,-143.72189649415694,-143.81989983305508,-143.91790317195324,-144.0159065108514,-144.11390984974958,-144.21191318864774,-144.3099165275459,-144.40791986644408,-144.50592320534224,-144.6039265442404,-144.70192988313855,-144.7999332220367,-144.89793656093488,-144.99593989983305,-145.0939432387312,-145.19194657762938,-145.28994991652755,-145.3879532554257,-145.48595659432388,-145.58395993322202,-145.68196327212019,-145.77996661101835,-145.87796994991652,-145.97597328881469,-146.07397662771285,-146.17197996661102,-146.2699833055092,-146.36798664440735,-146.4659899833055,-146.56399332220366,-146.66199666110182,-146.76,-146.85800333889816,-146.95600667779632,-147.0540100166945,-147.15201335559266,-147.25001669449082,-147.348020033389,-147.44602337228713,-147.5440267111853,-147.64203005008346,-147.74003338898163,-147.8380367278798,-147.93604006677796,-148.03404340567613,-148.1320467445743,-148.23005008347246,-148.3280534223706,-148.42605676126877,-148.52406010016693,-148.6220634390651,-148.72006677796327,-148.81807011686143,-148.9160734557596,-149.01407679465777,-149.11208013355593,-149.21008347245407,-149.30808681135224,-149.4060901502504,-149.50409348914857,-149.60209682804674,-149.7001001669449,-149.79810350584307,-149.89610684474124,-149.9941101836394,-150.09211352253755,-150.1901168614357,-150.28812020033388,-150.38612353923205,-150.4841268781302,-150.58213021702838,-150.68013355592655,-150.7781368948247,-150.87614023372288,-150.97414357262102,-151.07214691151918,-151.17015025041735,-151.26815358931552,-151.36615692821368,-151.46416026711185,-151.56216360601002,-151.66016694490818,-151.75817028380635,-151.8561736227045,-151.95417696160266,-152.05218030050082,-152.150183639399,-152.24818697829716,-152.34619031719532,-152.4441936560935,-152.54219699499166,-152.64020033388982,-152.73820367278796,-152.83620701168613,-152.9342103505843,-153.03221368948246,-153.13021702838063,-153.2282203672788,-153.32622370617696,-153.42422704507513,-153.5222303839733,-153.62023372287143,-153.7182370617696,-153.81624040066777,-153.91424373956593,-154.0122470784641,-154.11025041736227,-154.20825375626043,-154.3062570951586,-154.40426043405677,-154.50226377295493,-154.60026711185307,-154.69827045075124,-154.7962737896494,-154.89427712854757,-154.99228046744574,-155.0902838063439,-155.18828714524207,-155.28629048414024,-155.3842938230384,-155.48229716193654,-155.5803005008347,-155.67830383973288,-155.77630717863104,-155.8743105175292,-155.97231385642738,-156.07031719532554,-156.1683205342237,-156.26632387312188,-156.36432721202002,-156.46233055091818,-156.56033388981635,-156.65833722871452,-156.75634056761268,-156.85434390651085,-156.95234724540902,-157.05035058430718,-157.14835392320535,-157.2463572621035,-157.34436060100165,-157.44236393989982,-157.540367278798,-157.63837061769615,-157.73637395659432,-157.8343772954925,-157.93238063439065,-158.03038397328882,-158.12838731218696,-158.22639065108513,-158.3243939899833,-158.42239732888146,-158.52040066777963,-158.6184040066778,-158.71640734557596,-158.81441068447413,-158.9124140233723,-159.01041736227043,-159.1084207011686,-159.20642404006676,-159.30442737896493,-159.4024307178631,-159.50043405676126,-159.59843739565943,-159.6964407345576,-159.79444407345576,-159.89244741235393,-159.99045075125207,-160.08845409015024,-160.1864574290484,-160.28446076794657,-160.38246410684474,-160.4804674457429,-160.57847078464107,-160.67647412353924,-160.7744774624374,-160.87248080133554,-160.9704841402337,-161.06848747913187,-161.16649081803004,-161.2644941569282,-161.36249749582637,-161.46050083472454,-161.5585041736227,-161.65650751252088,-161.754510851419,-161.85251419031718,-161.95051752921535,-162.0485208681135,-162.14652420701168,-162.24452754590985,-162.342530884808,-162.44053422370618,-162.53853756260435,-162.63654090150249,-162.73454424040065,-162.83254757929882,-162.93055091819699,-163.02855425709515,-163.12655759599332,-163.22456093489149,-163.32256427378965,-163.42056761268782,-163.51857095158596,-163.61657429048412,-163.7145776293823,-163.81258096828046,-163.91058430717862,-164.0085876460768,-164.10659098497496,-164.20459432387312,-164.3025976627713,-164.40060100166943,-164.4986043405676,-164.59660767946576,-164.69461101836393,-164.7926143572621,-164.89061769616026,-164.98862103505843,-165.0866243739566,-165.18462771285476,-165.2826310517529,-165.38063439065107,-165.47863772954923,-165.5766410684474,-165.67464440734557,-165.77264774624373,-165.8706510851419,-165.96865442404007,-166.06665776293823,-166.16466110183637,-166.26266444073454,-166.3606677796327,-166.45867111853087,-166.55667445742904,-166.6546777963272,-166.75268113522537,-166.85068447412354,-166.9486878130217,-167.04669115191987,-167.144694490818,-167.24269782971618,-167.34070116861434,-167.4387045075125,-167.53670784641068,-167.63471118530884,-167.732714524207,-167.83071786310518,-167.92872120200335,-168.02672454090148,-168.12472787979965,-168.22273121869782,-168.32073455759598,-168.41873789649415,-168.51674123539232,-168.61474457429048,-168.71274791318865,-168.81075125208682,-168.90875459098496,-169.00675792988312,-169.1047612687813,-169.20276460767946,-169.30076794657762,-169.3987712854758,-169.49677462437396,-169.59477796327212,-169.6927813021703,-169.79078464106843,-169.8887879799666,-169.98679131886476,-170.08479465776293,-170.1827979966611,-170.28080133555926,-170.37880467445743,-170.4768080133556,-170.57481135225376,-170.6728146911519,-170.77081803005007,-170.86882136894823,-170.9668247078464,-171.06482804674457,-171.16283138564273,-171.2608347245409,-171.35883806343907,-171.45684140233723,-171.55484474123537,-171.65284808013354,-171.7508514190317,-171.84885475792987,-171.94685809682804,-172.0448614357262,-172.14286477462437,-172.24086811352254,-172.3388714524207,-172.43687479131887,-172.534878130217,-172.63288146911518,-172.73088480801334,-172.8288881469115,-172.92689148580968,-173.02489482470784,-173.122898163606,-173.22090150250418,-173.31890484140234,-173.41690818030048,-173.51491151919865,-173.61291485809681,-173.71091819699498,-173.80892153589315,-173.90692487479132,-174.00492821368948,-174.10293155258765,-174.20093489148582,-174.29893823038395,-174.39694156928212,-174.4949449081803,-174.59294824707845,-174.69095158597662,-174.7889549248748,-174.88695826377295,-174.98496160267112,-175.0829649415693,-175.18096828046743,-175.2789716193656,-175.37697495826376,-175.47497829716193,-175.5729816360601,-175.67098497495826,-175.76898831385643,-175.8669916527546,-175.96499499165276,-176.0629983305509,-176.16100166944906,-176.25900500834723,-176.3570083472454,-176.45501168614356,-176.55301502504173,-176.6510183639399,-176.74902170283806,-176.84702504173623,-176.94502838063437,-177.04303171953254,-177.1410350584307,-177.23903839732887,-177.33704173622704,-177.4350450751252,-177.53304841402337,-177.63105175292154,-177.7290550918197,-177.82705843071784,-177.925061769616,-178.02306510851417,-178.12106844741234,-178.2190717863105,-178.31707512520867,-178.41507846410684,-178.513081803005,-178.61108514190317,-178.7090884808013,-178.80709181969948,-178.90509515859765,-179.0030984974958,-179.10110183639398,-179.19910517529215,-179.2971085141903,-179.39511185308848,-179.49311519198665,-179.5911185308848,-179.68912186978295,-179.78712520868112,-179.88512854757928,-179.98313188647745,-180.08113522537562,-180.17913856427379,-180.27714190317195,-180.37514524207012,-180.47314858096829,-180.57115191986642,-180.6691552587646,-180.76715859766276,-180.86516193656092,-180.9631652754591,-181.06116861435726,-181.15917195325542,-181.2571752921536,-181.35517863105176,-181.4531819699499,-181.55118530884806,-181.64918864774623,-181.7471919866444,-181.84519532554256,-181.94319866444073,-182.0412020033389,-182.13920534223706,-182.23720868113523,-182.33521202003337,-182.43321535893153,-182.5312186978297,-182.62922203672787,-182.72722537562603,-182.8252287145242,-182.92323205342237,-183.02123539232053,-183.1192387312187,-183.21724207011684,-183.315245409015,-183.41324874791317,-183.51125208681134,-183.6092554257095,-183.70725876460767,-183.80526210350584,-183.903265442404,-184.00126878130217,-184.0992721202003,-184.19727545909848,-184.29527879799664,-184.3932821368948,-184.49128547579298,-184.58928881469114,-184.6872921535893,-184.78529549248748,-184.88329883138564,-184.9813021702838,-185.07930550918195,-185.17730884808012,-185.27531218697828,-185.37331552587645,-185.47131886477462,-185.56932220367278,-185.66732554257095,-185.76532888146912,-185.86333222036728,-185.96133555926542,-186.0593388981636,-186.15734223706175,-186.25534557595992,-186.3533489148581,-186.45135225375626,-186.54935559265442,-186.6473589315526,-186.74536227045076,-186.8433656093489,-186.94136894824706,-187.03937228714523,-187.1373756260434,-187.23537896494156,-187.33338230383973,-187.4313856427379,-187.52938898163606,-187.62739232053423,-187.72539565943237,-187.82339899833053,-187.9214023372287,-188.01940567612687,-188.11740901502503,-188.2154123539232,-188.31341569282137,-188.41141903171953,-188.5094223706177,-188.60742570951584,-188.705429048414,-188.80343238731217,-188.90143572621034,-188.9994390651085,-189.09744240400667,-189.19544574290484,-189.293449081803,-189.39145242070117,-189.4894557595993,-189.58745909849748,-189.68546243739564,-189.7834657762938,-189.88146911519198,-189.97947245409014,-190.0774757929883,-190.17547913188648,-190.27348247078464,-190.37148580968278,-190.46948914858095,-190.56749248747911,-190.66549582637728,-190.76349916527545,-190.86150250417361,-190.95950584307178,-191.05750918196995,-191.15551252086811,-191.25351585976625,-191.35151919866442,-191.4495225375626,-191.54752587646075,-191.64552921535892,-191.7435325542571,-191.84153589315525,-191.93953923205342,-192.0375425709516,-192.13554590984975,-192.2335492487479,-192.33155258764606,-192.42955592654423,-192.5275592654424,-192.62556260434056,-192.72356594323873,-192.8215692821369,-192.91957262103506,-193.01757595993323,-193.11557929883136,-193.21358263772953,-193.3115859766277,-193.40958931552586,-193.50759265442403,-193.6055959933222,-193.70359933222036,-193.80160267111853,-193.8996060100167,-193.99760934891484,-194.095612687813,-194.19361602671117,-194.29161936560934,-194.3896227045075,-194.48762604340567,-194.58562938230384,-194.683632721202,-194.78163606010017,-194.8796393989983,-194.97764273789647,-195.07564607679464,-195.1736494156928,-195.27165275459097,-195.36965609348914,-195.4676594323873,-195.56566277128547,-195.66366611018364,-195.76166944908178,-195.85967278797995,-195.9576761268781,-196.05567946577628,-196.15368280467445,-196.2516861435726,-196.34968948247078,-196.44769282136895,-196.5456961602671,-196.64369949916525,-196.74170283806342,-196.83970617696158,-196.93770951585975,-197.03571285475792,-197.13371619365608,-197.23171953255425,-197.32972287145242,-197.42772621035058,-197.52572954924875,-197.6237328881469,-197.72173622704506,-197.81973956594322,-197.9177429048414,-198.01574624373956,-198.11374958263772,-198.2117529215359,-198.30975626043406,-198.40775959933222,-198.50576293823036,-198.60376627712853,-198.7017696160267,-198.79977295492486,-198.89777629382303,-198.9957796327212,-199.09378297161936,-199.19178631051753,-199.2897896494157,-199.38779298831383,-199.485796327212,-199.58379966611017,-199.68180300500833,-199.7798063439065,-199.87780968280467,-199.97581302170283,-200.073816360601,-200.17181969949917,-200.2698230383973,-200.36782637729547,-200.46582971619364,-200.5638330550918,-200.66183639398997,-200.75983973288814,-200.8578430717863,-200.95584641068447,-201.05384974958264,-201.15185308848078,-201.24985642737894,-201.3478597662771,-201.44586310517528,-201.54386644407344,-201.6418697829716,-201.73987312186978,-201.83787646076794,-201.9358797996661,-202.03388313856425,-202.13188647746242,-202.22988981636058,-202.32789315525875,-202.42589649415692,-202.52389983305508,-202.62190317195325,-202.71990651085142,-202.81790984974958,-202.91591318864772,-203.0139165275459,-203.11191986644405,-203.20992320534222,-203.3079265442404,-203.40592988313855,-203.50393322203672,-203.6019365609349,-203.69993989983305,-203.7979432387312,-203.89594657762936,-203.99394991652753,-204.0919532554257,-204.18995659432386,-204.28795993322203,-204.3859632721202,-204.48396661101836,-204.58196994991653,-204.6799732888147,-204.77797662771283,-204.875979966611,-204.97398330550917,-205.07198664440733,-205.1699899833055,-205.26799332220367,-205.36599666110183,-205.464,-205.56200333889817,-205.6600066777963,-205.75801001669447,-205.85601335559264,-205.9540166944908,-206.05202003338897,-206.15002337228714,-206.2480267111853,-206.34603005008347,-206.44403338898164,-206.54203672787978,-206.64004006677794,-206.7380434056761,-206.83604674457428,-206.93405008347244,-207.0320534223706,-207.13005676126878,-207.22806010016694,-207.3260634390651,-207.42406677796325,-207.5220701168614,-207.62007345575958,-207.71807679465775,-207.81608013355591,-207.91408347245408,-208.01208681135225,-208.11009015025041,-208.20809348914858,-208.30609682804672,-208.4041001669449,-208.50210350584305,-208.60010684474122,-208.6981101836394,-208.79611352253755,-208.89411686143572,-208.9921202003339,-209.09012353923205,-209.1881268781302,-209.28613021702836,-209.38413355592652,-209.4821368948247,-209.58014023372286,-209.67814357262102,-209.7761469115192,-209.87415025041736,-209.97215358931552,-210.0701569282137,-210.16816026711183,-210.26616360601,-210.36416694490816,-210.46217028380633,-210.5601736227045,-210.65817696160266,-210.75618030050083,-210.854183639399,-210.95218697829716,-211.0501903171953,-211.14819365609347,-211.24619699499164,-211.3442003338898,-211.44220367278797,-211.54020701168614,-211.6382103505843,-211.73621368948247,-211.83421702838064,-211.93222036727877,-212.03022370617694,-212.1282270450751,-212.22623038397327,-212.32423372287144,-212.4222370617696,-212.52024040066777,-212.61824373956594,-212.7162470784641,-212.81425041736225,-212.9122537562604,-213.01025709515858,-213.10826043405675,-213.2062637729549,-213.30426711185308,-213.40227045075125,-213.5002737896494,-213.59827712854758,-213.69628046744572,-213.79428380634388,-213.89228714524205,-213.99029048414022,-214.08829382303838,-214.18629716193655,-214.28430050083472,-214.38230383973288,-214.48030717863105,-214.5783105175292,-214.67631385642736,-214.77431719532552,-214.8723205342237,-214.97032387312186,-215.06832721202002,-215.1663305509182,-215.26433388981636,-215.36233722871452,-215.46034056761266,-215.55834390651083,-215.656347245409,-215.75435058430716,-215.85235392320533,-215.9503572621035,-216.04836060100166,-216.14636393989983,-216.244367278798,-216.34237061769613,-216.4403739565943,-216.53837729549247,-216.63638063439063,-216.7343839732888,-216.83238731218697,-216.93039065108513,-217.0283939899833,-217.12639732888147,-217.22440066777963,-217.32240400667777,-217.42040734557594,-217.5184106844741,-217.61641402337227,-217.71441736227044,-217.8124207011686,-217.91042404006677,-218.00842737896494,-218.1064307178631,-218.20443405676124,-218.3024373956594,-218.40044073455758,-218.49844407345574,-218.5964474123539,-218.69445075125208,-218.79245409015024,-218.8904574290484,-218.98846076794658,-219.08646410684472,-219.18446744574288,-219.28247078464105,-219.38047412353922,-219.47847746243738,-219.57648080133555,-219.67448414023372,-219.77248747913188,-219.87049081803005,-219.9684941569282,-220.06649749582635,-220.16450083472452,-220.2625041736227,-220.36050751252085,-220.45851085141902,-220.5565141903172,-220.65451752921535,-220.75252086811352,-220.85052420701166,-220.94852754590983,-221.046530884808,-221.14453422370616,-221.24253756260433,-221.3405409015025,-221.43854424040066,-221.53654757929883,-221.634550918197,-221.73255425709513,-221.8305575959933,-221.92856093489146,-222.02656427378963,-222.1245676126878,-222.22257095158596,-222.32057429048413,-222.4185776293823,-222.51658096828046,-222.61458430717863,-222.71258764607677,-222.81059098497494,-222.9085943238731,-223.00659766277127,-223.10460100166944,-223.2026043405676,-223.30060767946577,-223.39861101836394,-223.4966143572621,-223.59461769616024,-223.6926210350584,-223.79062437395658,-223.88862771285474,-223.9866310517529,-224.08463439065108,-224.18263772954924,-224.2806410684474,-224.37864440734558,-224.4766477462437,-224.57465108514188,-224.67265442404005,-224.7706577629382,-224.86866110183638,-224.96666444073455,-225.0646677796327,-225.16267111853088,-225.26067445742905,-225.35867779632719,-225.45668113522535,-225.55468447412352,-225.65268781302169,-225.75069115191985,-225.84869449081802,-225.9466978297162,-226.04470116861435,-226.14270450751252,-226.24070784641066,-226.33871118530882,-226.436714524207,-226.53471786310516,-226.63272120200332,-226.7307245409015,-226.82872787979966,-226.92673121869782,-227.024734557596,-227.12273789649413,-227.2207412353923,-227.31874457429046,-227.41674791318863,-227.5147512520868,-227.61275459098496,-227.71075792988313,-227.8087612687813,-227.90676460767946,-228.0047679465776,-228.10277128547577,-228.20077462437393,-228.2987779632721,-228.39678130217027,-228.49478464106843,-228.5927879799666,-228.69079131886477,-228.78879465776294,-228.88679799666107,-228.98480133555924,-229.0828046744574,-229.18080801335557,-229.27881135225374,-229.3768146911519,-229.47481803005007,-229.57282136894824,-229.6708247078464,-229.76882804674457,-229.8668313856427,-229.96483472454088,-230.06283806343905,-230.1608414023372,-230.25884474123538,-230.35684808013355,-230.4548514190317,-230.55285475792988,-230.65085809682805,-230.74886143572618,-230.84686477462435,-230.94486811352252,-231.04287145242068,-231.14087479131885,-231.23887813021702,-231.33688146911518,-231.43488480801335,-231.53288814691152,-231.63089148580966,-231.72889482470782,-231.826898163606,-231.92490150250416,-232.02290484140232,-232.1209081803005,-232.21891151919866,-232.31691485809682,-232.414918196995,-232.51292153589313,-232.6109248747913,-232.70892821368946,-232.80693155258763,-232.9049348914858,-233.00293823038396,-233.10094156928213,-233.1989449081803,-233.29694824707846,-233.3949515859766,-233.49295492487477,-233.59095826377293,-233.6889616026711,-233.78696494156927,-233.88496828046743,-233.9829716193656,-234.08097495826377,-234.17897829716193,-234.27698163606007,-234.37498497495824,-234.4729883138564,-234.57099165275457,-234.66899499165274,-234.7669983305509,-234.86500166944907,-234.96300500834724,-235.0610083472454,-235.15901168614357,-235.2570150250417,-235.35501836393988,-235.45302170283804,-235.5510250417362,-235.64902838063438,-235.74703171953254,-235.8450350584307,-235.94303839732888,-236.04104173622704,-236.13904507512518,-236.23704841402335,-236.33505175292152,-236.43305509181968,-236.53105843071785,-236.62906176961602,-236.72706510851418,-236.82506844741235,-236.92307178631052,-237.02107512520865,-237.11907846410682,-237.217081803005,-237.31508514190315,-237.41308848080132,-237.5110918196995,-237.60909515859765,-237.70709849749582,-237.805101836394,-237.90310517529213,-238.0011085141903,-238.09911185308846,-238.19711519198663,-238.2951185308848,-238.39312186978296,-238.49112520868113,-238.5891285475793,-238.68713188647746,-238.7851352253756,-238.88313856427376,-238.98114190317193,-239.0791452420701,-239.17714858096826,-239.27515191986643,-239.3731552587646,-239.47115859766276,-239.56916193656093,-239.66716527545907,-239.76516861435724,-239.8631719532554,-239.96117529215357,-240.05917863105174,-240.1571819699499,-240.25518530884807,-240.35318864774624,-240.4511919866444,-240.54919532554254,-240.6471986644407,-240.74520200333887,-240.84320534223704,-240.9412086811352,-241.03921202003337,-241.13721535893154,-241.2352186978297,-241.33322203672788,-241.431225375626,-241.52922871452418,-241.62723205342235,-241.7252353923205,-241.82323873121868,-241.92124207011685,-242.019245409015,-242.11724874791318,-242.21525208681135,-242.3132554257095,-242.41125876460765,-242.50926210350582,-242.60726544240399,-242.70526878130215,-242.80327212020032,-242.90127545909849,-242.99927879799665,-243.09728213689482,-243.19528547579299,-243.29328881469112,-243.3912921535893,-243.48929549248746,-243.58729883138562,-243.6853021702838,-243.78330550918196,-243.88130884808012,-243.9793121869783,-244.07731552587646,-244.1753188647746,-244.27332220367276,-244.37132554257093,-244.4693288814691,-244.56733222036726,-244.66533555926543,-244.7633388981636,-244.86134223706176,-244.95934557595993,-245.05734891485807,-245.15535225375623,-245.2533555926544,-245.35135893155257,-245.44936227045073,-245.5473656093489,-245.64536894824707,-245.74337228714523,-245.8413756260434,-245.93937896494154,-246.0373823038397,-246.13538564273787,-246.23338898163604,-246.3313923205342,-246.42939565943237,-246.52739899833054,-246.6254023372287,-246.72340567612687,-246.821409015025,-246.91941235392318,-247.01741569282134,-247.1154190317195,-247.21342237061768,-247.31142570951585,-247.409429048414,-247.50743238731218,-247.60543572621035,-247.7034390651085,-247.80144240400665,-247.89944574290482,-247.99744908180298,-248.09545242070115,-248.19345575959932,-248.29145909849748,-248.38946243739565,-248.48746577629382,-248.58546911519198,-248.68347245409012,-248.7814757929883,-248.87947913188646,-248.97748247078462,-249.0754858096828,-249.17348914858096,-249.27149248747912,-249.3694958263773,-249.46749916527546,-249.5655025041736,-249.66350584307176,-249.76150918196993,-249.8595125208681,-249.95751585976626,-250.05551919866443,-250.1535225375626,-250.25152587646076,-250.34952921535893,-250.44753255425707,-250.54553589315523,-250.6435392320534,-250.74154257095157,-250.83954590984973,-250.9375492487479,-251.03555258764607,-251.13355592654423,-251.2315592654424,-251.32956260434054,-251.4275659432387,-251.52556928213687,-251.62357262103504,-251.7215759599332,-251.81957929883137,-251.91758263772954,-252.0155859766277,-252.11358931552587,-252.211592654424,-252.30959599332218,-252.40759933222034,-252.5056026711185,-252.60360601001668,-252.70160934891484,-252.799612687813,-252.89761602671118,-252.99561936560934,-253.09362270450748,-253.19162604340565,-253.28962938230381,-253.38763272120198,-253.48563606010015,-253.58363939899832,-253.68164273789648,-253.77964607679465,-253.87764941569282,-253.97565275459095,-254.07365609348912,-254.1716594323873,-254.26966277128545,-254.36766611018362,-254.4656694490818,-254.56367278797995,-254.66167612687812,-254.7596794657763,-254.85768280467445,-254.9556861435726,-255.05368948247076,-255.15169282136893,-255.2496961602671,-255.34769949916526,-255.44570283806343,-255.5437061769616,-255.64170951585976,-255.73971285475793,-255.83771619365606,-255.93571953255423,-256.0337228714524,-256.13172621035056,-256.2297295492487,-256.3277328881469,-256.42573622704504,-256.52373956594323,-256.62174290484137,-256.71974624373956,-256.8177495826377,-256.9157529215359,-257.01375626043404,-257.1117595993322,-257.20976293823037,-257.3077662771285,-257.4057696160267,-257.50377295492484,-257.60177629382304,-257.6997796327212,-257.79778297161937,-257.8957863105175,-257.9937896494157,-258.09179298831384,-258.189796327212,-258.2877996661102,-258.3858030050083,-258.4838063439065,-258.58180968280465,-258.67981302170284,-258.777816360601,-258.8758196994992,-258.9738230383973,-259.07182637729545,-259.16982971619365,-259.2678330550918,-259.36583639399,-259.4638397328881,-259.5618430717863,-259.65984641068445,-259.75784974958265,-259.8558530884808,-259.9538564273789,-260.0518597662771,-260.14986310517526,-260.24786644407345,-260.3458697829716,-260.4438731218698,-260.5418764607679,-260.6398797996661,-260.73788313856426,-260.8358864774624,-260.9338898163606,-261.03189315525873,-261.1298964941569,-261.22789983305506,-261.32590317195326,-261.4239065108514,-261.5219098497496,-261.61991318864773,-261.71791652754587,-261.81591986644406,-261.9139232053422,-262.0119265442404,-262.10992988313853,-262.20793322203673,-262.30593656093487,-262.40393989983306,-262.5019432387312,-262.59994657762934,-262.69794991652753,-262.7959532554257,-262.89395659432387,-262.991959933222,-263.0899632721202,-263.18796661101834,-263.28596994991653,-263.3839732888147,-263.4819766277128,-263.579979966611,-263.67798330550914,-263.77598664440734,-263.8739899833055,-263.9719933222037,-264.0699966611018,-264.168,-264.26600333889814,-264.3640066777963,-264.4620100166945,-264.5600133555926,-264.6580166944908,-264.75602003338895,-264.85402337228714,-264.9520267111853,-265.0500300500835,-265.1480333889816,-265.24603672787975,-265.34404006677795,-265.4420434056761,-265.5400467445743,-265.6380500834724,-265.7360534223706,-265.83405676126876,-265.93206010016695,-266.0300634390651,-266.1280667779632,-266.2260701168614,-266.32407345575956,-266.42207679465776,-266.5200801335559,-266.6180834724541,-266.7160868113522,-266.8140901502504,-266.91209348914856,-267.0100968280467,-267.1081001669449,-267.20610350584303,-267.3041068447412,-267.40211018363937,-267.50011352253756,-267.5981168614357,-267.6961202003339,-267.79412353923203,-267.89212687813017,-267.99013021702837,-268.0881335559265,-268.1861368948247,-268.28414023372284,-268.38214357262103,-268.48014691151917,-268.57815025041737,-268.6761535893155,-268.77415692821364,-268.87216026711184,-268.97016360601,-269.06816694490817,-269.1661702838063,-269.2641736227045,-269.36217696160264,-269.46018030050084,-269.558183639399,-269.65618697829717,-269.7541903171953,-269.85219365609345,-269.95019699499164,-270.0482003338898,-270.146203672788,-270.2442070116861,-270.3422103505843,-270.44021368948245,-270.53821702838064,-270.6362203672788,-270.7342237061769,-270.8322270450751,-270.93023038397325,-271.02823372287145,-271.1262370617696,-271.2242404006678,-271.3222437395659,-271.4202470784641,-271.51825041736225,-271.6162537562604,-271.7142570951586,-271.8122604340567,-271.9102637729549,-272.00826711185306,-272.10627045075125,-272.2042737896494,-272.3022771285476,-272.4002804674457,-272.49828380634386,-272.59628714524206,-272.6942904841402,-272.7922938230384,-272.89029716193653,-272.9883005008347,-273.08630383973286,-273.18430717863106,-273.2823105175292,-273.38031385642734,-273.47831719532553,-273.57632053422367,-273.67432387312186,-273.77232721202,-273.8703305509182,-273.96833388981634,-274.06633722871453,-274.16434056761267,-274.2623439065108,-274.360347245409,-274.45835058430714,-274.55635392320534,-274.6543572621035,-274.75236060100167,-274.8503639398998,-274.948367278798,-275.04637061769614,-275.1443739565943,-275.2423772954925,-275.3403806343906,-275.4383839732888,-275.53638731218695,-275.63439065108514,-275.7323939899833,-275.8303973288815,-275.9284006677796,-276.02640400667775,-276.12440734557595,-276.2224106844741,-276.3204140233723,-276.4184173622704,-276.5164207011686,-276.61442404006675,-276.71242737896495,-276.8104307178631,-276.9084340567612,-277.0064373956594,-277.10444073455756,-277.20244407345575,-277.3004474123539,-277.3984507512521,-277.4964540901502,-277.5944574290484,-277.69246076794656,-277.7904641068447,-277.8884674457429,-277.986470784641,-278.0844741235392,-278.18247746243736,-278.28048080133556,-278.3784841402337,-278.4764874791319,-278.57449081803003,-278.67249415692817,-278.77049749582636,-278.8685008347245,-278.9665041736227,-279.06450751252083,-279.16251085141903,-279.26051419031717,-279.35851752921536,-279.4565208681135,-279.55452420701164,-279.65252754590983,-279.750530884808,-279.84853422370617,-279.9465375626043,-280.0445409015025,-280.14254424040064,-280.24054757929883,-280.338550918197,-280.4365542570951,-280.5345575959933,-280.63256093489144,-280.73056427378964,-280.8285676126878,-280.926570951586,-281.0245742904841,-281.1225776293823,-281.22058096828044,-281.3185843071786,-281.4165876460768,-281.5145909849749,-281.6125943238731,-281.71059766277125,-281.80860100166944,-281.9066043405676,-282.0046076794658,-282.1026110183639,-282.20061435726205,-282.29861769616025,-282.3966210350584,-282.4946243739566,-282.5926277128547,-282.6906310517529,-282.78863439065105,-282.88663772954925,-282.9846410684474,-283.0826444073456,-283.1806477462437,-283.27865108514186,-283.37665442404005,-283.4746577629382,-283.5726611018364,-283.6706644407345,-283.7686677796327,-283.86667111853086,-283.96467445742906,-284.0626777963272,-284.16068113522533,-284.2586844741235,-284.35668781302167,-284.45469115191986,-284.552694490818,-284.6506978297162,-284.74870116861433,-284.8467045075125,-284.94470784641067,-285.0427111853088,-285.140714524207,-285.23871786310514,-285.33672120200333,-285.43472454090147,-285.53272787979967,-285.6307312186978,-285.728734557596,-285.82673789649414,-285.9247412353923,-286.02274457429047,-286.1207479131886,-286.2187512520868,-286.31675459098494,-286.41475792988314,-286.5127612687813,-286.61076460767947,-286.7087679465776,-286.80677128547575,-286.90477462437394,-287.0027779632721,-287.1007813021703,-287.1987846410684,-287.2967879799666,-287.39479131886475,-287.49279465776294,-287.5907979966611,-287.6888013355592,-287.7868046744574,-287.88480801335555,-287.98281135225375,-288.0808146911519,-288.1788180300501,-288.2768213689482,-288.3748247078464,-288.47282804674455,-288.5708313856427,-288.6688347245409,-288.766838063439,-288.8648414023372,-288.96284474123536,-289.06084808013355,-289.1588514190317,-289.2568547579299,-289.354858096828,-289.45286143572616,-289.55086477462436,-289.6488681135225,-289.7468714524207,-289.84487479131883,-289.942878130217,-290.04088146911516,-290.13888480801336,-290.2368881469115,-290.33489148580964,-290.43289482470783,-290.53089816360597,-290.62890150250416,-290.7269048414023,-290.8249081803005,-290.92291151919864,-291.02091485809683,-291.11891819699497,-291.2169215358931,-291.3149248747913,-291.41292821368944,-291.51093155258764,-291.6089348914858,-291.70693823038397,-291.8049415692821,-291.9029449081803,-292.00094824707844,-292.0989515859766,-292.1969549248748,-292.2949582637729,-292.3929616026711,-292.49096494156925,-292.58896828046744,-292.6869716193656,-292.7849749582638,-292.8829782971619,-292.98098163606005,-293.07898497495825,-293.1769883138564,-293.2749916527546,-293.3729949916527,-293.4709983305509)
counts=c(0.0, 0.0,0.0,0.0,0.0,0.0,0.0,0.0,0.0,0.0,0.0,0.0,0.0,0.0,0.0,0.0,0.0,0.0,0.0,0.0,0.0,0.0,0.0,0.0,0.0,0.0,0.0,0.0,0.0,0.0,0.0,0.0,0.0,0.0,0.0,0.0,0.0,0.0,0.0,0.0,0.0,0.0,0.0,0.0,0.0,0.0,0.0,0.0,0.0,0.0,0.0,0.0,0.0,0.0,0.0,0.0,0.0,0.0,0.0,0.0,0.0,0.0,0.0,0.0,0.0,0.0,0.0,0.0,0.0,0.0,0.0,0.0,0.0,0.0,0.0,0.0,0.0,0.0,0.0,0.0,0.0,0.0,0.0,0.0,0.0,0.0,0.0,0.0,0.0,0.0,0.0,0.0,0.0,0.0,0.0,0.0,0.0,0.0,0.0,0.0,0.0,0.0,0.0,0.0,0.0,0.0,0.0,0.0,0.0,0.0,0.0,0.0,0.0,0.0,0.0,0.0,0.0,0.0,0.0,0.0,0.0,0.0,0.0,0.0,0.0,0.0,0.0,0.0,0.0,0.0,0.0,0.0,0.0,0.0,0.0,0.0,0.0,0.0,0.0,0.0,0.0,0.0,0.0,0.0,0.0,0.0,0.0,0.0,0.0,0.0,0.0,0.0,0.0,0.0,0.0,0.0,0.0,0.0,0.0,0.0,0.0,0.0,0.0,0.0,0.0,0.0,0.0,0.0,0.0,0.0,0.0,0.0,0.0,0.0,0.0,0.0,0.0,0.0,0.0,0.0,0.0,0.0,0.0,0.0,0.0,0.0,0.0,0.0,0.0,0.0,0.0,0.0,0.0,0.0,0.0,0.0,0.0,0.0,0.0,0.0,0.0,0.0,0.0,0.0,0.0,0.0,0.0,0.0,0.0,0.0,0.0,0.0,0.0,0.0,0.0,0.0,0.0,0.0,0.0,0.0,0.0,0.0,0.0,0.0,0.0,0.0,0.0,0.0,0.0,0.0,0.0,0.0,0.0,0.0,0.0,0.0,0.0,0.0,0.0,0.0,0.0,0.0,0.0,0.0,0.0,0.0,0.0,0.0,0.0,0.0,0.0,0.0,0.0,0.0,0.0,0.0,0.0,0.0,0.0,0.0,0.0,0.0,0.0,0.0,0.0,0.0,0.0,0.0,0.0,0.0,0.0,0.0,0.0,0.0,0.0,0.0,0.0,0.0,0.0,0.0,0.0,0.0,0.0,0.0,0.0,0.0,0.0,0.0,0.0,0.0,0.0,0.0,0.0,0.0,0.0,0.0,0.0,0.0,0.0,0.0,0.0,0.0,0.0,0.0,0.0,0.0,0.0,0.0,0.0,0.0,0.0,0.0,0.0,0.0,0.0,0.0,0.0,0.0,0.0,0.0,0.0,0.0,0.0,0.0,0.0,0.0,0.0,0.0,0.0,0.0,0.0,0.0,0.0,0.0,0.0,0.0,0.0,0.0,0.0,0.0,0.0,0.0,0.0,0.0,0.0,0.0,0.0,0.0,0.0,0.0,0.0,0.0,0.0,0.0,0.0,0.0,0.0,0.0,0.0,0.0,0.0,0.0,0.0,0.0,0.0,0.0,0.0,0.0,0.0,0.0,0.0,0.0,0.0,0.0,0.0,0.0,0.0,0.0,0.0,0.0,0.0,0.0,0.0,0.0,0.0,0.0,0.0,0.0,0.0,0.0,0.0,0.0,0.0,0.0,0.0,0.0,0.0,0.0,0.0,0.0,0.0,0.0,0.0,0.0,0.0,0.0,0.0,0.0,0.0,0.0,0.0,0.0,0.0,0.0,0.0,0.0,0.0,0.0,0.0,0.0,0.0,0.0,0.0,0.0,0.0,0.0,0.0,0.0,0.0,0.0,0.0,0.0,0.0,0.0,0.0,0.0,0.0,0.0,0.0,0.0,0.0,0.0,0.0,0.0,0.0,0.0,0.0,0.0,0.0,0.0,0.0,0.0,0.0,0.0,0.0,0.0,0.0,0.0,0.0,0.0,0.0,0.0,0.0,0.0,0.0,0.0,0.0,0.0,0.0,0.0,0.0,0.0,0.0,0.0,0.0,0.0,0.0,0.0,0.0,0.0,0.0,0.0,0.0,0.0,0.0,0.0,0.0,0.0,0.0,0.0,0.0,0.0,0.0,0.0,0.0,0.0,0.0,0.0,0.0,0.0,0.0,0.0,0.0,0.0,0.0,0.0,0.0,0.0,0.0,0.0,0.0,0.0,0.0,0.0,0.0,0.0,0.0,0.0,0.0,0.0,0.0,0.0,0.0,0.0,0.0,0.0,0.0,0.0,0.0,0.0,0.0,0.0,0.0,0.0,0.0,0.0,0.0,0.0,0.0,0.0,0.0,0.0,0.0,0.0,0.0,0.0,0.0,0.0,0.0,0.0,0.0,0.0,0.0,0.0,0.0,0.0,0.0,0.0,0.0,0.0,0.0,0.0,0.0,0.0,0.0,0.0,0.0,0.0,0.0,0.0,0.0,0.0,0.0,0.0,0.0,0.0,0.0,0.0,0.0,0.0,0.0,0.0,0.0,0.0,0.0,0.0,0.0,0.0,0.0,0.0,0.0,0.0,0.0,0.0,0.0,0.0,0.0,0.0,0.0,0.0,0.0,0.0,0.0,0.0,0.0,0.0,0.0,0.0,0.0,0.0,0.0,0.0,0.0,0.0,0.0,0.0,0.0,0.0,0.0,0.0,0.0,0.0,0.0,0.0,0.0,0.0,0.0,0.0,0.0,0.0,0.0,0.0,0.0,0.0,0.0,0.0,0.0,0.0,0.0,0.0,0.0,0.0,0.0,0.0,0.0,0.0,0.0,0.0,0.0,0.0,0.0,0.0,0.0,0.0,0.0,0.0,0.0,0.0,0.0,0.0,0.0,0.0,0.0,0.0,0.0,0.0,0.0,0.0,0.0,0.0,0.0,0.0,0.0,0.0,0.0,0.0,0.0,0.0,0.0,0.0,0.0,0.0,0.0,0.0,0.0,0.0,0.0,0.0,0.0,0.0,0.0,0.0,0.0,0.0,0.0,0.0,0.0,0.0,0.0,0.0,0.0,0.0,0.0,0.0,0.0,0.0,0.0,0.0,0.0,0.0,0.0,0.0,0.0,0.0,0.0,0.0,0.0,0.0,0.0,0.0,0.0,0.0,0.0,0.0,0.0,0.0,0.0,0.0,0.0,0.0,0.0,0.0,0.0,0.0,0.0,0.0,0.0,0.0,0.0,0.0,0.0,0.0,0.0,0.0,0.0,0.0,0.0,0.0,0.0,0.0,0.0,0.0,0.0,0.0,0.0,0.0,0.0,0.0,0.0,0.0,0.0,0.0,0.0,0.0,0.0,0.0,0.0,0.0,0.0,0.0,0.0,0.0,0.0,0.0,0.0,0.0,0.0,0.0,0.0,0.0,0.0,0.0,0.0,0.0,0.0,0.0,0.0,0.0,0.0,0.0,0.0,0.0,0.0,0.0,0.0,0.0,0.0,0.0,0.0,0.0,0.0,0.0,0.0,0.0,0.0,0.0,0.0,0.0,0.0,0.0,0.0,0.0,0.0,0.0,0.0,0.0,0.0,0.0,0.0,0.0,0.0,0.0,0.0,0.0,0.0,0.0,0.0,0.0,0.0,0.0,0.0,0.0,0.0,0.0,0.0,0.0,0.0,0.0,0.0,0.0,0.0,0.0,0.0,0.0,0.0,0.0,0.0,0.0,0.0,0.0,0.0,0.0,0.0,0.0,0.0,0.0,0.0,0.0,0.0,0.0,0.0,0.0,0.0,0.0,0.0,0.0,0.0,0.0,0.0,0.0,0.0,0.0,0.0,0.0,0.0,0.0,0.0,0.0,0.0,0.0,0.0,0.0,0.0,0.0,0.0,0.0,0.0,0.0,0.0,0.0,0.0,0.0,0.0,0.0,0.0,0.0,0.0,0.0,0.0,0.0,0.0,0.0,0.0,0.0,0.0,0.0,0.0,0.0,0.0,0.0,0.0,0.0,0.0,0.0,0.0,0.0,0.0,0.0,0.0,0.0,0.0,0.0,0.0,0.0,0.0,0.0,0.0,0.0,0.0,0.0,0.0,0.0,0.0,0.0,0.0,0.0,0.0,0.0,0.0,0.0,0.0,0.0,0.0,0.0,0.0,0.0,0.0,0.0,0.0,0.0,0.0,0.0,0.0,0.0,0.0,0.0,0.0,0.0,0.0,0.0,0.0,0.0,0.0,0.0,0.0,0.0,0.0,0.0,0.0,0.0,0.0,0.0,0.0,0.0,0.0,0.0,0.0,0.0,0.0,0.0,0.0,0.0,0.0,0.0,0.0,0.0,0.0,0.0,0.0,0.0,0.0,0.0,0.0,0.0,0.0,0.0,0.0,0.0,0.0,0.0,0.0,0.0,0.0,0.0,0.0,0.0,0.0,0.0,0.0,0.0,0.0,0.0,0.0,0.0,0.0,0.0,0.0,0.0,0.0,0.0,0.0,0.0,0.0,0.0,0.0,0.0,0.0,0.0,0.0,0.0,0.0,0.0,0.0,0.0,0.0,0.0,0.0,0.0,0.0,0.0,0.0,0.0,0.0,0.0,0.0,0.0,0.0,0.0,0.0,0.0,0.0,0.0,0.0,0.0,0.0,0.0,0.0,0.0,0.0,0.0,0.0,0.0,0.0,0.0,0.0,0.0,0.0,0.0,0.0,0.0,0.0,0.0,0.0,0.0,0.0,0.0,0.0,0.0,0.0,0.0,0.0,0.0,0.0,0.0,0.0,0.0,0.0,0.0,0.0,0.0,0.0,0.0,0.0,0.0,0.0,0.0,0.0,0.0,0.0,0.0,0.0,0.0,0.0,0.0,0.0,0.0,0.0,0.0,0.0,0.0,0.0,0.0,0.0,0.0,0.0,0.0,0.0,0.0,0.0,0.0,0.0,0.0,0.0,0.0,0.0,0.0,0.0,0.0,0.0,0.0,0.0,0.0,0.0,0.0,0.0,0.0,0.0,0.0,0.0,0.0,0.0,0.0,0.0,0.0,0.0,0.0,0.0,0.0,0.0,0.0,0.0,0.0,0.0,0.0,0.0,0.0,0.0,0.0,0.0,0.0,0.0,0.0,0.0,0.0,0.0,0.0,0.0,0.0,0.0,0.0,0.0,0.0,0.0,0.0,0.0,0.0,0.0,0.0,0.0,0.0,0.0,0.0,0.0,0.0,0.0,0.0,0.0,0.0,0.0,0.0,0.0,0.0,0.0,0.0,0.0,0.0,0.0,0.0,0.0,0.0,0.0,0.0,0.0,0.0,0.0,0.0,0.0,0.0,0.0,0.0,0.0,0.0,0.0,0.0,0.0,0.0,0.0,0.0,0.0,0.0,0.0,0.0,0.0,0.0,0.0,0.0,0.0,0.0,0.0,0.0,0.0,0.0,0.0,0.0,0.0,0.0,0.0,0.0,0.0,0.0,0.0,0.0,0.0,0.0,0.0,0.0,0.0,0.0,0.0,0.0,0.0,0.0,0.0,0.0,0.0,0.0,0.0,0.0,0.0,0.0,0.0,0.0,0.0,0.0,0.0,0.0,0.0,0.0,0.0,0.0,0.0,0.0,0.0,0.0,0.0,0.0,0.0,0.0,0.0,0.0,0.0,0.0,0.0,0.0,0.0,0.0,0.0,0.0,0.0,0.0,0.0,0.0,0.0,0.0,0.0,0.0,0.0,0.0,0.0,0.0,0.0,0.0,0.0,0.0,0.0,0.0,0.0,0.0,0.0,0.0,0.0,0.0,0.0,0.0,0.0,0.0,0.0,0.0,0.0,0.0,0.0,0.0,0.0,0.0,0.0,0.0,0.0,0.0,0.0,0.0,0.0,0.0,0.0,0.0,0.0,0.0,0.0,0.0,0.0,0.0,0.0,0.0,0.0,0.0,0.0,0.0,0.0,0.0,0.0,0.0,0.0,0.0,0.0,0.0,0.0,0.0,0.0,0.0,0.0,0.0,0.0,0.0,0.0,0.0,0.0,0.0,0.0,0.0,0.0,0.0,0.0,0.0,0.0,0.0,0.0,0.0,0.0,0.0,0.0,0.0,0.0,0.0,0.0,0.0,0.0,0.0,0.0,0.0,0.0,0.0,0.0,0.0,0.0,0.0,0.0,0.0,0.0,0.0,0.0,0.0,0.0,0.0,0.0,0.0,0.0,0.0,0.0,0.0,0.0,0.0,0.0,0.0,0.0,0.0,0.0,0.0,0.0,0.0,0.0,0.0,0.0,0.0,0.0,0.0,0.0,0.0,0.0,0.0,0.0,0.0,0.0,0.0,0.0,0.0,0.0,0.0,0.0,0.0,0.0,0.0,0.0,0.0,0.0,0.0,0.0,0.0,0.0,0.0,0.0,0.0,0.0,0.0,0.0,0.0,0.0,0.0,0.0,0.0,0.0,0.0,0.0,0.0,0.0,0.0,0.0,0.0,0.0,0.0,0.0,0.0,0.0,0.0,0.0,0.0,0.0,0.0,0.0,0.0,0.0,0.0,0.0,0.0,0.0,0.0,0.0,0.0,0.0,0.0,0.0,0.0,0.0,0.0,0.0,0.0,0.0,0.0,0.0,0.0,0.0,0.0,0.0,0.0,0.0,0.0,0.0,0.0,0.0,0.0,0.0,0.0,0.0,0.0,0.0,0.0,0.0,0.0,0.0,0.0,0.0,0.0,0.0,0.0,0.0,0.0,0.0,0.0,0.0,0.0,0.0,0.0,0.0,0.0,0.0,0.0,0.0,0.0,0.0,0.0,0.0,0.0,0.0,0.0,0.0,0.0,0.0,0.0,0.0,0.0,0.0,0.0,0.0,0.0,0.0,0.0,0.0,0.0,0.0,0.0,0.0,0.0,0.0,0.0,0.0,0.0,0.0,0.0,0.0,0.0,0.0,0.0,0.0,0.0,0.0,0.0,0.0,0.0,0.0,0.0,0.0,0.0,0.0,0.0,0.0,0.0,0.0,0.0,0.0,0.0,0.0,0.0,0.0,0.0,0.0,0.0,0.0,0.0,0.0,0.0,0.0,0.0,0.0,0.0,0.0,0.0,0.0,0.0,0.0,0.0,0.0,0.0,0.0,0.0,0.0,0.0,0.0,0.0,0.0,0.0,0.0,0.0,0.0,0.0,0.0,0.0,0.0,0.0,0.0,0.0,0.0,0.0,0.0,0.0,0.0,0.0,0.0,0.0,0.0,0.0,0.0,0.0,0.0,0.0,0.0,0.0,0.0,0.0,0.0,0.0,0.0,0.0,0.0,0.0,0.0,0.0,0.0,0.0,0.0,0.0,0.0,0.0,0.0,0.0,0.0,0.0,0.0,0.0,0.0,0.0,0.0,0.0,0.0,0.0,0.0,0.0,0.0,0.0,0.0,0.0,0.0,0.0,0.0,0.0,0.0,0.0,0.0,0.0,0.0,0.0,0.0,0.0,0.0,0.0,0.0,0.0,0.0,0.0,0.0,0.0,0.0,0.0,0.0,0.0,0.0,0.0,0.0,0.0,0.0,0.0,0.0,0.0,0.0,0.0,0.0,0.0,0.0,0.0,0.0,0.0,0.0,0.0,0.0,0.0,0.0,0.0,0.0,0.0,0.0,0.0,0.0,0.0,0.0,0.0,0.0,0.0,0.0,0.0,0.0,0.0,0.0,0.0,0.0,0.0,0.0,0.0,0.0,0.0,0.0,0.0,0.0,0.0,0.0,0.0,0.0,0.0,0.0,0.0,0.0,0.0,0.0,0.0,0.0,0.0,0.0,0.0,0.0,0.0,0.0,0.0,0.0,0.0,0.0,0.0,0.0,0.0,0.0,0.0,0.0,0.0,0.0,0.0,0.0,0.0,0.0,0.0,0.0,0.0,0.0,0.0,0.0,0.0,0.0,0.0,0.0,0.0,0.0,0.0,0.0,0.0,0.0,0.0,0.0,0.0,0.0,0.0,0.0,0.0,0.0,0.0,0.0,0.0,0.0,0.0,0.0,0.0,0.0,0.0,0.0,0.0,0.0,0.0,0.0,0.0,0.0,0.0,0.0,0.0,0.0,0.0,0.0,0.0,0.0,0.0,0.0,0.0,0.0,0.0,0.0,0.0,0.0,0.0,0.0,0.0,0.0,0.0,0.0,0.0,0.0,0.0,0.0,0.0,0.0,0.0,0.0,0.0,0.0,0.0,0.0,0.0,0.0,0.0,0.0,0.0,0.0,0.0,0.0,0.0,0.0,0.0,0.0,0.0,0.0,0.0,0.0,0.0,0.0,0.0,0.0,0.0,0.0,0.0,0.0,0.0,0.0,0.0,0.0,0.0,0.0,0.0,0.0,0.0,0.0,0.0,0.0,0.0,0.0,0.0,0.0,0.0,0.0,0.0,0.0,0.0,0.0,0.0,0.0,0.0,0.0,0.0,0.0,0.0,0.0,0.0,0.0,0.0,0.0,0.0,0.0,0.0,0.0,0.0,0.0,0.0,0.0,0.0,0.0,0.0,0.0,0.0,0.0,0.0,0.0,0.0,0.0,0.0,0.0,0.0,0.0,0.0,0.0,0.0,0.0,0.0,0.0,0.0,0.0,0.0,0.0,0.0,0.0,0.0,0.0,0.0,0.0,0.0,0.0,0.0,0.0,0.0,0.0,0.0,0.0,0.0,0.0,0.0,0.0,0.0,0.0,0.0,0.0,0.0,0.0,0.0,0.0,0.0,0.0,0.0,0.0,0.0,0.0,0.0,0.0,0.0,0.0,0.0,0.0,0.0,0.0,0.0,0.0,0.0,0.0,0.0,0.0,0.0,0.0,0.0,0.0,0.0,0.0,0.0,0.0,0.0,0.0,0.0,0.0,0.0,0.0,0.0,0.0,0.0,0.0,0.0,0.0,0.0,0.0,0.0,0.0,0.0,0.0,0.0,0.0,0.0,0.0,0.0,0.0,0.0,0.0,0.0,0.0,0.0,0.0,0.0,0.0,0.0,0.0,0.0,0.0,0.0,0.0,0.0,0.0,0.0,0.0,0.0,0.0,0.0,0.0,0.0,0.0,0.0,0.0,0.0,0.0,0.0,0.0,0.0,0.0,0.0,0.0,0.0,0.0,0.0,0.0,0.0,0.0,0.0,0.0,0.0,0.0,0.0,0.0,0.0,0.0,0.0,0.0,0.0,0.0,0.0,0.0,0.0,0.0,0.0,0.0,0.0,0.0,0.0,0.0,0.0,0.0,0.0,0.0,0.0,0.0,0.0,0.0,0.0,0.0,0.0,0.0,0.0,0.0,0.0,0.0,0.0,0.0,0.0,0.0,0.0004004004004004004,0.0011011011011011012,0.0011011011011011012,0.0012012012012012011,0.0026026026026026027,0.003903903903903904,0.003003003003003003,0.002902902902902903,0.003103103103103103,0.0035035035035035035,0.003903903903903904,0.003103103103103103,0.0016016016016016017,0.0012012012012012011,0.0008008008008008008,0.0003003003003003003,0.0004004004004004004,0.0001001001001001001,0.0002002002002002002,0.0006006006006006006,0.0011011011011011012,0.0035035035035035035,0.006706706706706707,0.00970970970970971,0.016916916916916918,0.023223223223223222,0.02922922922922923,0.035835835835835834,0.04984984984984985,0.05305305305305305,0.05055055055055055,0.053553553553553554,0.05295295295295295,0.05285285285285285,0.05105105105105105,0.04944944944944945,0.05025025025025025,0.046646646646646646,0.04044044044044044,0.03983983983983984,0.036136136136136136,0.02972972972972973,0.028528528528528527,0.026026026026026026,0.023623623623623625,0.01991991991991992,0.01811811811811812,0.015215215215215214,0.01091091091091091,0.010510510510510511,0.01001001001001001,0.006806806806806807,0.006906906906906907,0.006106106106106106,0.005205205205205205,0.0038038038038038036,0.003103103103103103,0.0038038038038038036,0.003303303303303303,0.0025025025025025025,0.0019019019019019018,0.0019019019019019018,0.0011011011011011012,0.0009009009009009009,0.0013013013013013013,0.0012012012012012011,0.0004004004004004004,0.0003003003003003003,0.0003003003003003003,0.0003003003003003003,0.0002002002002002002,0.0001001001001001001,0.0,0.0,0.0001001001001001001,0.0,0.0002002002002002002,0.0,0.0,0.0,0.0,0.0,0.0,0.0001001001001001001,0.0001001001001001001,0.0,0.0,0.0,0.0,0.0001001001001001001,0.0,0.0,0.0,0.0,0.0,0.0,0.0,0.0,0.0,0.0,0.0,0.0,0.0,0.0,0.0,0.0,0.0,0.0,0.0,0.0,0.0,0.0,0.0,0.0,0.0001001001001001001,0.0,0.0,0.0,0.0,0.0,0.0,0.0,0.0,0.0001001001001001001,0.0,0.0,0.0001001001001001001,0.0002002002002002002,0.0,0.0,0.0001001001001001001,0.0,0.0,0.0,0.0,0.0001001001001001001,0.0,0.0,0.0,0.0001001001001001001,0.0,0.0,0.0,0.0001001001001001001,0.0,0.0,0.0,0.0,0.0,0.0,0.0,0.0,0.0,0.0002002002002002002,0.0001001001001001001,0.0001001001001001001,0.0,0.0,0.0001001001001001001,0.0002002002002002002,0.0004004004004004004,0.0002002002002002002,0.0,0.0002002002002002002,0.0004004004004004004,0.0001001001001001001,0.0002002002002002002,0.0004004004004004004,0.0001001001001001001,0.0002002002002002002,0.0004004004004004004,0.0007007007007007007,0.0002002002002002002,0.0003003003003003003,0.0003003003003003003,0.0003003003003003003,0.0006006006006006006,0.0012012012012012011,0.0003003003003003003,0.0009009009009009009,0.0004004004004004004,0.0006006006006006006,0.0002002002002002002,0.0007007007007007007,0.0003003003003003003,0.0003003003003003003,0.0009009009009009009,0.0001001001001001001,0.0003003003003003003,0.0006006006006006006,0.0003003003003003003,0.0003003003003003003,0.0004004004004004004,0.0007007007007007007,0.0004004004004004004,0.0004004004004004004,0.0003003003003003003,0.0002002002002002002,0.0005005005005005005,0.0001001001001001001,0.0001001001001001001,0.0004004004004004004,0.0003003003003003003,0.0004004004004004004,0.0004004004004004004,0.0002002002002002002,0.0005005005005005005,0.0001001001001001001,0.0003003003003003003,0.0004004004004004004,0.0002002002002002002,0.0001001001001001001,0.0004004004004004004,0.0003003003003003003,0.0003003003003003003,0.0001001001001001001,0.0006006006006006006,0.0002002002002002002,0.0003003003003003003,0.0003003003003003003,0.0001001001001001001,0.0003003003003003003,0.0005005005005005005,0.0006006006006006006,0.0006006006006006006,0.0002002002002002002,0.0006006006006006006,0.0009009009009009009,0.0005005005005005005,0.0004004004004004004,0.0004004004004004004,0.0006006006006006006,0.0008008008008008008,0.0007007007007007007,0.0007007007007007007,0.0005005005005005005,0.0002002002002002002,0.0007007007007007007,0.001001001001001001,0.0013013013013013013,0.0008008008008008008,0.0013013013013013013,0.0006006006006006006,0.0008008008008008008,0.0011011011011011012,0.0017017017017017016,0.0014014014014014013,0.0017017017017017016,0.0014014014014014013,0.0017017017017017016,0.0014014014014014013,0.0015015015015015015,0.0013013013013013013,0.0014014014014014013,0.0019019019019019018,0.0018018018018018018,0.002302302302302302,0.0022022022022022024,0.002702702702702703,0.0017017017017017016,0.003903903903903904,0.0022022022022022024,0.002302302302302302,0.0032032032032032033,0.0035035035035035035,0.0036036036036036037,0.003003003003003003,0.002702702702702703,0.004104104104104104,0.0028028028028028026,0.003103103103103103,0.0035035035035035035,0.004004004004004004,0.004404404404404405,0.003103103103103103,0.004404404404404405,0.004804804804804805,0.005905905905905906,0.004804804804804805,0.005305305305305305,0.005705705705705706,0.0038038038038038036,0.006406406406406407,0.007907907907907907,0.008208208208208207,0.007907907907907907,0.01001001001001001,0.012412412412412413,0.013613613613613613,0.021021021021021023,0.02942942942942943,0.036836836836836834,0.04584584584584585,0.05195195195195195,0.05455455455455455,0.05455455455455455,0.06506506506506507,0.06646646646646646,0.06736736736736737,0.057157157157157155,0.04874874874874875,0.034834834834834835,0.024224224224224225,0.016916916916916918,0.006806806806806807,0.003703703703703704,0.0011011011011011012,0.0004004004004004004,0.0003003003003003003,0.0004004004004004004,0.0017017017017017016,0.005805805805805806,0.016216216216216217,0.023223223223223222,0.03123123123123123,0.038238238238238235,0.03643643643643644,0.046546546546546545,0.05945945945945946,0.05865865865865866,0.055055055055055056,0.05095095095095095,0.05425425425425425,0.04954954954954955,0.04114114114114114,0.03183183183183183,0.03063063063063063,0.022322322322322324,0.011911911911911911,0.01011011011011011,0.007807807807807808,0.007207207207207207,0.005405405405405406,0.004004004004004004,0.005305305305305305,0.004704704704704705,0.0017017017017017016,0.0014014014014014013,0.0009009009009009009,0.001001001001001001,0.0003003003003003003,0.0003003003003003003,0.0003003003003003003,0.0002002002002002002,0.0,0.0001001001001001001,0.0001001001001001001,0.0003003003003003003,0.0001001001001001001,0.0,0.0,0.0001001001001001001,0.0,0.0,0.0,0.0,0.0,0.0,0.0,0.0,0.0,0.0001001001001001001,0.0,0.0,0.0,0.0,0.0,0.0,0.0,0.0,0.0,0.0001001001001001001,0.0,0.0001001001001001001,0.0001001001001001001,0.0,0.0,0.0,0.0,0.0,0.0,0.0001001001001001001,0.0001001001001001001,0.0001001001001001001,0.0,0.0,0.0,0.0,0.0002002002002002002,0.0,0.0001001001001001001,0.0,0.0,0.0,0.0,0.0,0.0,0.0001001001001001001,0.0,0.0001001001001001001,0.0,0.0,0.0,0.0,0.0,0.0,0.0,0.0001001001001001001,0.0,0.0,0.0,0.0,0.0001001001001001001,0.0,0.0,0.0001001001001001001,0.0,0.0001001001001001001,0.0,0.0,0.0,0.0,0.0,0.0,0.0,0.0,0.0001001001001001001,0.0001001001001001001,0.0001001001001001001,0.0,0.0,0.0003003003003003003,0.0002002002002002002,0.0,0.0002002002002002002,0.0,0.0001001001001001001,0.0002002002002002002,0.0003003003003003003,0.0005005005005005005,0.0003003003003003003,0.0002002002002002002,0.0005005005005005005,0.0003003003003003003,0.0008008008008008008,0.0005005005005005005,0.0004004004004004004,0.0004004004004004004,0.0005005005005005005,0.0007007007007007007,0.0005005005005005005,0.0006006006006006006,0.0008008008008008008,0.001001001001001001,0.0005005005005005005,0.0006006006006006006,0.0002002002002002002,0.0001001001001001001,0.0002002002002002002,0.0,0.0,0.0,0.0,0.0,0.0,0.0,0.0,0.0,0.0,0.0,0.0003003003003003003,0.0,0.0,0.0,0.0,0.0001001001001001001,0.0,0.0,0.0001001001001001001,0.0002002002002002002,0.0,0.0,0.0003003003003003003,0.0004004004004004004,0.0005005005005005005,0.0007007007007007007,0.002702702702702703,0.002702702702702703,0.0012012012012012011,0.0009009009009009009,0.0005005005005005005,0.0001001001001001001,0.0005005005005005005,0.0006006006006006006,0.0006006006006006006,0.0003003003003003003,0.0003003003003003003,0.0001001001001001001,0.0001001001001001001,0.0001001001001001001,0.0002002002002002002,0.0001001001001001001,0.0001001001001001001,0.0003003003003003003,0.0003003003003003003,0.0001001001001001001,0.0003003003003003003,0.0001001001001001001,0.0,0.0,0.0,0.0001001001001001001,0.0002002002002002002,0.0002002002002002002,0.0001001001001001001,0.0,0.0002002002002002002,0.0,0.0,0.0,0.0,0.0001001001001001001,0.0,0.0,0.0,0.0,0.0,0.0,0.0001001001001001001,0.0,0.0,0.0001001001001001001,0.0,0.0001001001001001001,0.0,0.0,0.0,0.0,0.0001001001001001001,0.0,0.0,0.0,0.0,0.0,0.0001001001001001001,0.0001001001001001001,0.0,0.0,0.0,0.0,0.0,0.0,0.0,0.0,0.0,0.0,0.0,0.0,0.0,0.0,0.0001001001001001001,0.0,0.0,0.0,0.0001001001001001001,0.0,0.0,0.0,0.0,0.0001001001001001001,0.0,0.0,0.0,0.0001001001001001001,0.0,0.0,0.0,0.0,0.0,0.0,0.0,0.0,0.0,0.0,0.0,0.0,0.0,0.0,0.0,0.0001001001001001001,0.0,0.0,0.0,0.0,0.0,0.0,0.0,0.0,0.0,0.0,0.0001001001001001001,0.0,0.0,0.0,0.0,0.0,0.0001001001001001001,0.0,0.0,0.0,0.0,0.0,0.0,0.0,0.0,0.0,0.0,0.0,0.0,0.0,0.0,0.0,0.0,0.0,0.0,0.0,0.0001001001001001001,0.0,0.0,0.0,0.0,0.0,0.0,0.0,0.0,0.0,0.0001001001001001001,0.0,0.0,0.0,0.0,0.0,0.0001001001001001001,0.0,0.0,0.0,0.0001001001001001001,0.0,0.0,0.0,0.0,0.0,0.0001001001001001001,0.0,0.0,0.0,0.0,0.0,0.0,0.0001001001001001001,0.0,0.0,0.0,0.0,0.0,0.0001001001001001001,0.0001001001001001001,0.0,0.0,0.0,0.0,0.0,0.0,0.0,0.0001001001001001001,0.0,0.0001001001001001001,0.0,0.0,0.0002002002002002002,0.0001001001001001001,0.0002002002002002002,0.0002002002002002002,0.0004004004004004004,0.0,0.0,0.0003003003003003003,0.0002002002002002002,0.0001001001001001001,0.0002002002002002002,0.0005005005005005005,0.0003003003003003003,0.0004004004004004004,0.0003003003003003003,0.0003003003003003003,0.0005005005005005005,0.0001001001001001001,0.0,0.0001001001001001001,0.0005005005005005005,0.0004004004004004004,0.0001001001001001001,0.0,0.0001001001001001001,0.0,0.0,0.0001001001001001001,0.0001001001001001001,0.0,0.0,0.0002002002002002002,0.0,0.0,0.0001001001001001001,0.0002002002002002002,0.0,0.0001001001001001001,0.0001001001001001001,0.0,0.0,0.0,0.0,0.0002002002002002002,0.0001001001001001001,0.0,0.0001001001001001001,0.0,0.0001001001001001001,0.0,0.0,0.0001001001001001001,0.0,0.0,0.0,0.0,0.0,0.0,0.0,0.0,0.0,0.0,0.0,0.0,0.0,0.0,0.0,0.0,0.0001001001001001001,0.0001001001001001001,0.0,0.0,0.0,0.0,0.0,0.0,0.0,0.0,0.0,0.0,0.0001001001001001001,0.0,0.0001001001001001001,0.0,0.0,0.0,0.0,0.0,0.0,0.0,0.0,0.0,0.0,0.0,0.0,0.0,0.0,0.0,0.0,0.0,0.0,0.0,0.0,0.0,0.0,0.0,0.0,0.0,0.0,0.0,0.0,0.0,0.0,0.0001001001001001001,0.0001001001001001001,0.0,0.0001001001001001001,0.0,0.0,0.0,0.0,0.0,0.0,0.0,0.0001001001001001001,0.0,0.0,0.0,0.0,0.0,0.0,0.0,0.0,0.0,0.0,0.0,0.0,0.0,0.0,0.0,0.0,0.0,0.0,0.0,0.0,0.0,0.0,0.0,0.0,0.0,0.0,0.0001001001001001001,0.0,0.0,0.0,0.0,0.0,0.0,0.0,0.0,0.0,0.0,0.0,0.0,0.0,0.0,0.0,0.0,0.0,0.0,0.0,0.0,0.0,0.0,0.0,0.0001001001001001001,0.0,0.0,0.0,0.0001001001001001001,0.0,0.0,0.0,0.0,0.0001001001001001001,0.0,0.0001001001001001001,0.0002002002002002002,0.0,0.0002002002002002002,0.0001001001001001001,0.0,0.0001001001001001001,0.0004004004004004004,0.0001001001001001001,0.0002002002002002002,0.0002002002002002002,0.0001001001001001001,0.0004004004004004004,0.0004004004004004004,0.0006006006006006006,0.0006006006006006006,0.0004004004004004004,0.0008008008008008008,0.0,0.0,0.0,0.0,0.0)
#mids=mids[58:length(mids)]
#counts=counts[58:length(counts)]

plot(c(seq(-290,0,by=1),0),rep(2,length(c(seq(290,0,by=-1),0))), xlab="", ylab="Frequency of shift in extinction rate", xlim=c(-270,-230), ylim=c(0,0.08), type="l", col="white",lwd="1",las="1",cex.axis="1",cex.main="1",cex.lab="1",bty="n", main="D", axes=F)
rect(-323.2,-0.02,-298.9,300, col="white", border=NA)
rect(-298.9,-0.02,-272.95,300, col="whitesmoke", border=NA)
rect(-272.95,-0.02,-259.1,300, col="white", border=NA)
rect(-259.1,-0.02,-251.9,300, col="whitesmoke", border=NA)
rect(-251.9,-0.02,-247.2,300, col="white", border=NA)
rect(-247.2,-0.02,-237,300, col="whitesmoke", border=NA)
rect(-237,-0.02,-201.3,300, col="white", border=NA)
rect(-201.3,-0.02,-174.1,300, col="whitesmoke", border=NA)
rect(-174.1,-0.02,-163.5,300, col="white", border=NA)
rect(-163.5,-0.02,-145,300, col="whitesmoke", border=NA)
rect(-145,-0.02,-100.5,300, col="white", border=NA)
rect(-100.5,-0.02,-66,300, col="whitesmoke", border=NA)
rect(-66,-0.02,-56,300, col="white", border=NA)
rect(-56,-0.02,-33.9,300, col="whitesmoke", border=NA)
rect(-33.9,-0.02,-23.03,300, col="white", border=NA)
rect(-23.03,-0.02,-5.33,300, col="whitesmoke", border=NA)
rect(-5.33,-0.02,-2.58,300, col="white", border=NA)
rect(-2.58,-0.02,0,300, col="whitesmoke", border=NA)

rect(-261.28,-3,-259.51,300, col=alpha('#ffaf03',0.2), border=NA)
rect(-234.5,-3,-232,300, col=alpha('#ffaf03',0.2), border=NA)
abline(v=c(-251.902),col="red",lty="dashed",lwd="2")

axis(side=1, seq(-280, -220, by=10), col="black",col.axis="black",las=1)
axis(side=2, seq(0, 0.08, by=0.02), col="black",col.axis="black",las=2)
	
lines(mids,counts,type = 'h', lwd=5, col='#e34a33')
abline(h=bf2, lty=2)
abline(h=bf6, lty=2)

add_geochrono(0, -0.15)

dev.print(device=pdf, file="Mids_Fig1.pdf", width=8.3, height=7.8)
