# Supplementary material for: Multiple drivers and lineage-specific insect extinctions during the Permo–Triassic
Source: Nat Commun. 2022 Dec 6;13:7512. doi: 10.1038/s41467-022-35284-4 (PMC9726944; doi:10.1038/s41467-022-35284-4)
Supplement: Supplementary file 7 — Source Data [file 41467_2022_35284_MOESM7_ESM.zip › Source_Data/SupplementaryFigure6/RJMCMC_RTT_plots_tt_and_sp_ex_PT_genus_ss.R]

library(scales)
par(mfrow=c(3,2))

add_geochrono <- function(Y1,Y2){
polygon(-c(273.01,273.01,266.9,266.9), c(Y1,Y2,Y2,Y1), col = "#e99b85", lwd = 0.5) # Roadian
polygon(-c(266.9,266.9,264.28,264.28), c(Y1,Y2,Y2,Y1), col = "#eba490", lwd = 0.5) # Wordian
polygon(-c(264.28,264.28,259.51,259.51), c(Y1,Y2,Y2,Y1), col = "#edae9b", lwd = 0.5) # Capitanian
polygon(-c(259.51,259.51,254.14,254.14), c(Y1,Y2,Y2,Y1), col = "#f1c1b2", lwd = 0.5) # Wuchiapingian
polygon(-c(254.14,254.14,251.902,251.902), c(Y1,Y2,Y2,Y1), col = "#f3cbbe", lwd = 0.5) # Changhsingian
polygon(-c(251.902,251.902,251.2,251.2), c(Y1,Y2,Y2,Y1), col = "#a06aa7", lwd = 0.5) # Induan
polygon(-c(251.2,251.2,247.2,247.2), c(Y1,Y2,Y2,Y1), col = "#aa74ac", lwd = 0.5) # Olenekian
polygon(-c(247.2,247.2,242,242), c(Y1,Y2,Y2,Y1), col = "#b58ebc", lwd = 0.5) # Anisian
polygon(-c(242,242,237,237), c(Y1,Y2,Y2,Y1), col = "#c099c2", lwd = 0.5) # Ladinian
polygon(-c(237,237,227,227), c(Y1,Y2,Y2,Y1), col = "#c2aace", lwd = 0.5) # Carnian
}

# Speciation rate
time=c(-204.50441745739016, -204.60444407390148,-204.7044706904128,-204.8044973069241,-204.90452392343542,-205.00455053994673,-205.10457715645805,-205.2046037729694,-205.3046303894807,-205.40465700599202,-205.50468362250334,-205.60471023901465,-205.70473685552597,-205.80476347203728,-205.9047900885486,-206.00481670505994,-206.10484332157125,-206.20486993808257,-206.30489655459388,-206.4049231711052,-206.5049497876165,-206.60497640412783,-206.70500302063914,-206.80502963715048,-206.9050562536618,-207.0050828701731,-207.10510948668443,-207.20513610319574,-207.30516271970706,-207.40518933621837,-207.50521595272969,-207.60524256924103,-207.70526918575234,-207.80529580226366,-207.90532241877497,-208.0053490352863,-208.1053756517976,-208.20540226830892,-208.30542888482023,-208.40545550133157,-208.5054821178429,-208.6055087343542,-208.70553535086552,-208.80556196737683,-208.90558858388815,-209.00561520039946,-209.1056418169108,-209.20566843342212,-209.30569504993343,-209.40572166644475,-209.50574828295606,-209.60577489946738,-209.7058015159787,-209.80582813249,-209.90585474900135,-210.00588136551266,-210.10590798202398,-210.2059345985353,-210.3059612150466,-210.40598783155792,-210.50601444806924,-210.60604106458055,-210.7060676810919,-210.8060942976032,-210.90612091411452,-211.00614753062584,-211.10617414713715,-211.20620076364847,-211.30622738015978,-211.4062539966711,-211.50628061318244,-211.60630722969375,-211.70633384620507,-211.80636046271638,-211.9063870792277,-212.006413695739,-212.10644031225033,-212.20646692876164,-212.30649354527299,-212.4065201617843,-212.50654677829561,-212.60657339480693,-212.70660001131824,-212.80662662782956,-212.90665324434087,-213.0066798608522,-213.10670647736353,-213.20673309387485,-213.30675971038616,-213.40678632689747,-213.5068129434088,-213.6068395599201,-213.70686617643142,-213.80689279294276,-213.90691940945408,-214.0069460259654,-214.1069726424767,-214.20699925898802,-214.30702587549933,-214.40705249201065,-214.50707910852196,-214.6071057250333,-214.70713234154462,-214.80715895805594,-214.90718557456725,-215.00721219107857,-215.10723880758988,-215.2072654241012,-215.3072920406125,-215.40731865712385,-215.50734527363517,-215.60737189014648,-215.7073985066578,-215.8074251231691,-215.90745173968043,-216.00747835619174,-216.10750497270305,-216.2075315892144,-216.3075582057257,-216.40758482223703,-216.50761143874834,-216.60763805525966,-216.70766467177097,-216.80769128828229,-216.9077179047936,-217.00774452130494,-217.10777113781626,-217.20779775432757,-217.3078243708389,-217.4078509873502,-217.50787760386152,-217.60790422037283,-217.70793083688417,-217.8079574533955,-217.9079840699068,-218.00801068641812,-218.10803730292943,-218.20806391944075,-218.30809053595206,-218.40811715246338,-218.50814376897472,-218.60817038548603,-218.70819700199735,-218.80822361850866,-218.90825023501998,-219.0082768515313,-219.1083034680426,-219.20833008455392,-219.30835670106526,-219.40838331757658,-219.5084099340879,-219.6084365505992,-219.70846316711052,-219.80848978362184,-219.90851640013315,-220.00854301664447,-220.1085696331558,-220.20859624966712,-220.30862286617844,-220.40864948268975,-220.50867609920107,-220.60870271571238,-220.7087293322237,-220.808755948735,-220.90878256524636,-221.00880918175767,-221.10883579826898,-221.2088624147803,-221.3088890312916,-221.40891564780293,-221.50894226431424,-221.60896888082556,-221.7089954973369,-221.80902211384821,-221.90904873035953,-222.00907534687084,-222.10910196338216,-222.20912857989347,-222.3091551964048,-222.40918181291613,-222.50920842942745,-222.60923504593876,-222.70926166245007,-222.8092882789614,-222.9093148954727,-223.00934151198402,-223.10936812849533,-223.20939474500668,-223.309421361518,-223.4094479780293,-223.50947459454062,-223.60950121105193,-223.70952782756325,-223.80955444407456,-223.90958106058588,-224.00960767709722,-224.10963429360854,-224.20966091011985,-224.30968752663117,-224.40971414314248,-224.5097407596538,-224.6097673761651,-224.70979399267642,-224.80982060918777,-224.90984722569908,-225.0098738422104,-225.1099004587217,-225.20992707523303,-225.30995369174434,-225.40998030825565,-225.51000692476697,-225.6100335412783,-225.71006015778963,-225.81008677430094,-225.91011339081226,-226.01014000732357,-226.11016662383489,-226.2101932403462,-226.31021985685754,-226.41024647336886,-226.51027308988017,-226.6102997063915,-226.7103263229028,-226.81035293941412,-226.91037955592543,-227.01040617243675,-227.1104327889481,-227.2104594054594,-227.31048602197072,-227.41051263848203,-227.51053925499335,-227.61056587150466,-227.71059248801598,-227.8106191045273,-227.91064572103863,-228.01067233754995,-228.11069895406126,-228.21072557057258,-228.3107521870839,-228.4107788035952,-228.51080542010652,-228.61083203661784,-228.71085865312918,-228.8108852696405,-228.9109118861518,-229.01093850266312,-229.11096511917444,-229.21099173568575,-229.31101835219707,-229.41104496870838,-229.51107158521972,-229.61109820173104,-229.71112481824235,-229.81115143475367,-229.91117805126498,-230.0112046677763,-230.1112312842876,-230.21125790079893,-230.31128451731027,-230.41131113382158,-230.5113377503329,-230.6113643668442,-230.71139098335553,-230.81141759986684,-230.91144421637816,-231.0114708328895,-231.11149744940082,-231.21152406591213,-231.31155068242344,-231.41157729893476,-231.51160391544607,-231.6116305319574,-231.7116571484687,-231.81168376498005,-231.91171038149136,-232.01173699800268,-232.111763614514,-232.2117902310253,-232.31181684753662,-232.41184346404793,-232.51187008055925,-232.6118966970706,-232.7119233135819,-232.81194993009322,-232.91197654660454,-233.01200316311585,-233.11202977962716,-233.21205639613848,-233.3120830126498,-233.41210962916114,-233.51213624567245,-233.61216286218377,-233.71218947869508,-233.8122160952064,-233.9122427117177,-234.01226932822902,-234.11229594474034,-234.21232256125168,-234.312349177763,-234.4123757942743,-234.51240241078563,-234.61242902729694,-234.71245564380825,-234.81248226031957,-234.9125088768309,-235.01253549334223,-235.11256210985354,-235.21258872636486,-235.31261534287617,-235.41264195938749,-235.5126685758988,-235.61269519241011,-235.71272180892146,-235.81274842543277,-235.9127750419441,-236.0128016584554,-236.11282827496672,-236.21285489147803,-236.31288150798935,-236.41290812450066,-236.512934741012,-236.61296135752332,-236.71298797403463,-236.81301459054595,-236.91304120705726,-237.01306782356858,-237.1130944400799,-237.2131210565912,-237.31314767310255,-237.41317428961386,-237.51320090612518,-237.6132275226365,-237.7132541391478,-237.81328075565912,-237.91330737217044,-238.01333398868175,-238.1133606051931,-238.2133872217044,-238.31341383821572,-238.41344045472704,-238.51346707123835,-238.61349368774967,-238.71352030426098,-238.8135469207723,-238.91357353728364,-239.01360015379495,-239.11362677030627,-239.21365338681758,-239.3136800033289,-239.4137066198402,-239.51373323635153,-239.61375985286287,-239.71378646937418,-239.8138130858855,-239.9138397023968,-240.01386631890813,-240.11389293541944,-240.21391955193076,-240.31394616844207,-240.41397278495342,-240.51399940146473,-240.61402601797604,-240.71405263448736,-240.81407925099867,-240.91410586751,-241.0141324840213,-241.11415910053262,-241.21418571704396,-241.31421233355528,-241.4142389500666,-241.5142655665779,-241.61429218308922,-241.71431879960053,-241.81434541611185,-241.91437203262316,-242.0143986491345,-242.11442526564582,-242.21445188215714,-242.31447849866845,-242.41450511517976,-242.51453173169108,-242.6145583482024,-242.7145849647137,-242.81461158122505,-242.91463819773637,-243.01466481424768,-243.114691430759,-243.2147180472703,-243.31474466378162,-243.41477128029294,-243.51479789680428,-243.6148245133156,-243.7148511298269,-243.81487774633823,-243.91490436284954,-244.01493097936086,-244.11495759587217,-244.21498421238348,-244.31501082889483,-244.41503744540614,-244.51506406191746,-244.61509067842877,-244.7151172949401,-244.8151439114514,-244.91517052796272,-245.01519714447403,-245.11522376098537,-245.2152503774967,-245.315276994008,-245.41530361051932,-245.51533022703063,-245.61535684354195,-245.71538346005326,-245.81541007656458,-245.91543669307592,-246.01546330958723,-246.11548992609855,-246.21551654260986,-246.31554315912118,-246.4155697756325,-246.5155963921438,-246.61562300865512,-246.71564962516646,-246.81567624167778,-246.9157028581891,-247.0157294747004,-247.11575609121172,-247.21578270772304,-247.31580932423435,-247.41583594074567,-247.515862557257,-247.61588917376832,-247.71591579027964,-247.81594240679095,-247.91596902330227,-248.01599563981358,-248.1160222563249,-248.21604887283624,-248.31607548934755,-248.41610210585887,-248.51612872237018,-248.6161553388815,-248.7161819553928,-248.81620857190413,-248.91623518841544,-249.01626180492678,-249.1162884214381,-249.2163150379494,-249.31634165446073,-249.41636827097204,-249.51639488748336,-249.61642150399467,-249.716448120506,-249.81647473701733,-249.91650135352864,-250.01652797003996,-250.11655458655127,-250.2165812030626,-250.3166078195739,-250.41663443608522,-250.51666105259653,-250.61668766910788,-250.7167142856192,-250.8167409021305,-250.91676751864182,-251.01679413515313,-251.11682075166445,-251.21684736817576,-251.31687398468708,-251.41690060119842,-251.51692721770974,-251.61695383422105,-251.71698045073236,-251.81700706724368,-251.917033683755,-252.0170603002663,-252.11708691677765,-252.21711353328897,-252.31714014980028,-252.4171667663116,-252.5171933828229,-252.61721999933422,-252.71724661584554,-252.81727323235685,-252.9172998488682,-253.0173264653795,-253.11735308189083,-253.21737969840214,-253.31740631491346,-253.41743293142477,-253.51745954793608,-253.6174861644474,-253.71751278095874,-253.81753939747006,-253.91756601398137,-254.0175926304927,-254.117619247004,-254.21764586351532,-254.31767248002663,-254.41769909653794,-254.5177257130493,-254.6177523295606,-254.71777894607192,-254.81780556258323,-254.91783217909455,-255.01785879560586,-255.11788541211718,-255.2179120286285,-255.31793864513983,-255.41796526165115,-255.51799187816246,-255.61801849467378,-255.7180451111851,-255.8180717276964,-255.91809834420772,-256.0181249607191,-256.1181515772304,-256.2181781937417,-256.318204810253,-256.41823142676435,-256.5182580432757,-256.618284659787,-256.7183112762983,-256.8183378928096,-256.91836450932095,-257.01839112583224,-257.1184177423436,-257.2184443588549,-257.3184709753662,-257.41849759187755,-257.51852420838884,-257.6185508249002,-257.71857744141147,-257.8186040579228,-257.9186306744341,-258.01865729094544,-258.1186839074568,-258.21871052396807,-258.3187371404794,-258.4187637569907,-258.51879037350204,-258.61881699001333,-258.7188436065247,-258.818870223036,-258.9188968395473,-259.01892345605864,-259.11895007256993,-259.2189766890813,-259.31900330559256,-259.4190299221039,-259.5190565386152,-259.61908315512653,-259.7191097716379,-259.81913638814916,-259.9191630046605,-260.0191896211718,-260.11921623768313,-260.2192428541944,-260.31926947070576,-260.4192960872171,-260.5193227037284,-260.61934932023973,-260.719375936751,-260.81940255326236,-260.91942916977365,-261.019455786285,-261.11948240279634,-261.2195090193076,-261.31953563581897,-261.41956225233025,-261.5195888688416,-261.6196154853529,-261.7196421018642,-261.8196687183755,-261.91969533488685,-262.0197219513982,-262.1197485679095,-262.2197751844208,-262.3198018009321,-262.41982841744345,-262.51985503395474,-262.6198816504661,-262.7199082669774,-262.8199348834887,-262.91996150000006,-263.01998811651134,-263.1200147330227,-263.220041349534,-263.3200679660453,-263.4200945825566,-263.52012119906794,-263.6201478155793,-263.7201744320906,-263.8202010486019,-263.9202276651132,-264.02025428162455,-264.12028089813583,-264.2203075146472,-264.3203341311585,-264.4203607476698,-264.52038736418115,-264.62041398069243,-264.7204405972038,-264.82046721371506,-264.9204938302264,-265.02052044673775,-265.12054706324903,-265.2205736797604,-265.32060029627166,-265.420626912783,-265.5206535292943,-265.62068014580564,-265.7207067623169,-265.82073337882827,-265.9207599953396,-266.0207866118509,-266.12081322836224,-266.2208398448735,-266.32086646138487,-266.42089307789615,-266.5209196944075,-266.62094631091884,-266.7209729274301,-266.82099954394147,-266.92102616045275,-267.0210527769641,-267.1210793934754,-267.2211060099867,-267.321132626498,-267.42115924300936,-267.5211858595207,-267.621212476032,-267.7212390925433,-267.8212657090546,-267.92129232556596,-268.02131894207724,-268.1213455585886,-268.22137217509993,-268.3213987916112,-268.42142540812256,-268.52145202463385,-268.6214786411452,-268.7215052576565,-268.8215318741678,-268.92155849067916,-269.02158510719045,-269.1216117237018,-269.2216383402131,-269.3216649567244,-269.4216915732357,-269.52171818974705,-269.62174480625833,-269.7217714227697,-269.821798039281,-269.9218246557923,-270.02185127230365,-270.12187788881494,-270.2219045053263,-270.32193112183757,-270.4219577383489,-270.52198435486025,-270.62201097137154,-270.7220375878829,-270.82206420439417,-270.9220908209055,-271.0221174374168,-271.12214405392814,-271.2221706704394,-271.32219728695077,-271.4222239034621,-271.5222505199734,-271.62227713648474,-271.722303752996,-271.82233036950737,-271.92235698601866,-272.02238360253,-272.12241021904134,-272.2224368355526,-272.32246345206397,-272.42249006857526,-272.5225166850866,-272.6225433015979,-272.72256991810923,-272.8225965346205,-272.92262315113186,-273.0226497676432,-273.1226763841545,-273.22270300066583,-273.3227296171771,-273.42275623368846,-273.52278285019975,-273.6228094667111,-273.72283608322243,-273.8228626997337,-273.92288931624506,-274.02291593275635,-274.1229425492677,-274.222969165779,-274.3229957822903,-274.42302239880166,-274.52304901531295,-274.6230756318243,-274.7231022483356,-274.8231288648469,-274.9231554813582,-275.02318209786955,-275.12320871438084,-275.2232353308922,-275.3232619474035,-275.4232885639148,-275.52331518042615,-275.62334179693744,-275.7233684134488,-275.82339502996007,-275.9234216464714,-276.02344826298275,-276.12347487949404,-276.2235014960054,-276.32352811251667,-276.423554729028,-276.5235813455393,-276.62360796205064,-276.7236345785619,-276.82366119507327,-276.9236878115846,-277.0237144280959,-277.12374104460724,-277.22376766111853,-277.3237942776299,-277.42382089414116,-277.5238475106525,-277.62387412716384,-277.72390074367513,-277.8239273601865,-277.92395397669776,-278.0239805932091,-278.1240072097204,-278.22403382623173,-278.3240604427431,-278.42408705925436,-278.5241136757657,-278.624140292277,-278.72416690878833,-278.8241935252996,-278.92422014181096,-279.02424675832225,-279.1242733748336,-279.22429999134494,-279.3243266078562,-279.42435322436756,-279.52437984087885,-279.6244064573902,-279.7244330739015,-279.8244596904128,-279.92448630692417,-280.02451292343545,-280.1245395399468,-280.2245661564581,-280.3245927729694,-280.4246193894807,-280.52464600599205,-280.62467262250334,-280.7246992390147,-280.824725855526,-280.9247524720373,-281.02477908854866,-281.12480570505994,-281.2248323215713,-281.32485893808257,-281.4248855545939,-281.52491217110526,-281.62493878761654,-281.7249654041279,-281.8249920206392,-281.9250186371505,-282.0250452536618,-282.12507187017314,-282.2250984866845,-282.3251251031958,-282.4251517197071,-282.5251783362184,-282.62520495272975,-282.72523156924103,-282.8252581857524,-282.92528480226366,-283.025311418775,-283.12533803528635,-283.22536465179763,-283.325391268309,-283.42541788482026,-283.5254445013316,-283.6254711178429,-283.72549773435424,-283.8255243508656,-283.92555096737686,-284.0255775838882,-284.1256042003995,-284.22563081691084,-284.3256574334221,-284.42568404993347,-284.52571066644475,-284.6257372829561,-284.72576389946744,-284.8257905159787,-284.92581713249007,-285.02584374900135,-285.1258703655127,-285.225896982024,-285.3259235985353,-285.42595021504667,-285.52597683155795,-285.6260034480693,-285.7260300645806,-285.8260566810919,-285.9260832976032,-286.02610991411456,-286.1261365306259,-286.2261631471372,-286.32618976364853,-286.4262163801598,-286.52624299667116,-286.62626961318244,-286.7262962296938,-286.8263228462051,-286.9263494627164,-287.02637607922776,-287.12640269573905,-287.2264293122504,-287.3264559287617,-287.426482545273,-287.5265091617843,-287.62653577829565,-287.726562394807,-287.8265890113183,-287.9266156278296,-288.0266422443409,-288.12666886085225,-288.22669547736353,-288.3267220938749,-288.42674871038616,-288.5267753268975,-288.62680194340885,-288.72682855992014,-288.8268551764315,-288.92688179294277,-289.0269084094541,-289.1269350259654,-289.22696164247674,-289.3269882589881,-289.42701487549937,-289.5270414920107,-289.627068108522,-289.72709472503334,-289.8271213415446,-289.92714795805597,-290.02717457456725,-290.1272011910786,-290.22722780758994,-290.3272544241012,-290.42728104061257,-290.52730765712386,-290.6273342736352,-290.7273608901465,-290.82738750665783,-290.92741412316917,-291.02744073968046,-291.1274673561918,-291.2274939727031,-291.32752058921443,-291.4275472057257,-291.52757382223706,-291.6276004387484,-291.7276270552597,-291.82765367177103,-291.9276802882823,-292.02770690479366,-292.12773352130495,-292.2277601378163,-292.3277867543276,-292.4278133708389,-292.52783998735026,-292.62786660386155,-292.7278932203729,-292.8279198368842,-292.9279464533955,-293.0279730699068,-293.12799968641815,-293.2280263029295,-293.3280529194408,-293.4280795359521)
rate=c(0.0006202561784165459, 0.1145133753909136,0.1145133753909136,0.1145133753909136,0.1145133753909136,0.1145133753909136,0.1145133753909136,0.1145133753909136,0.1145133753909136,0.1145133753909136,0.1145133753909136,0.1145133753909136,0.1145133753909136,0.1145133753909136,0.1145133753909136,0.1145133753909136,0.1145133753909136,0.1145133753909136,0.1145133753909136,0.1145133753909136,0.1145133753909136,0.11454600683752472,0.11459195099262046,0.11460441552160913,0.11462222954908871,0.11464698542319736,0.11465435188453195,0.11469494557347595,0.11469969180079864,0.1147057716302407,0.1147057716302407,0.1147057716302407,0.1147057716302407,0.1147057716302407,0.1147057716302407,0.1147057716302407,0.1147057716302407,0.1147057716302407,0.1147057716302407,0.1147057716302407,0.10794953151870085,0.09934908825997574,0.09020374801371357,0.09020374801371357,0.09020374801371357,0.09020374801371357,0.08129909966246468,0.007358807549063874,0.007358807549063874,0.004643747429881563,0.004643747429881563,0.003483590430973256,0.003483590430973256,0.003483590430973256,0.003483590430973256,0.003483590430973256,0.003483590430973256,0.003483590430973256,0.003483590430973256,0.003483590430973256,0.003483590430973256,0.003483590430973256,0.003483590430973256,0.003483590430973256,0.003483590430973256,0.003483590430973256,0.003483590430973256,0.003483590430973256,0.003483590430973256,0.0034799495478937854,0.0034799495478937854,0.0034799495478937854,0.0034799495478937854,0.0034799495478937854,0.0034799495478937854,0.0034799495478937854,0.0034799495478937854,0.0034799495478937854,0.0034783562959748923,0.0034783562959748923,0.0034783562959748923,0.0034783562959748923,0.0034783562959748923,0.0034783562959748923,0.0034783562959748923,0.0034783562959748923,0.0034783562959748923,0.0034783562959748923,0.0034783562959748923,0.0034783562959748923,0.0034783562959748923,0.0034783562959748923,0.0034783562959748923,0.0034783562959748923,0.0034783562959748923,0.0034783562959748923,0.0034783562959748923,0.0034799495478937854,0.0034799495478937854,0.0034799495478937854,0.0034799495478937854,0.0034799495478937854,0.0034799495478937854,0.0034799495478937854,0.0034799495478937854,0.0034799495478937854,0.0034799495478937854,0.0034811446675477903,0.0034811446675477903,0.0034811446675477903,0.0034811446675477903,0.0034811446675477903,0.0034811446675477903,0.0034811446675477903,0.0034811446675477903,0.0034811446675477903,0.0034811446675477903,0.0034811446675477903,0.0034811446675477903,0.0034811446675477903,0.0034811446675477903,0.0034811446675477903,0.0034811446675477903,0.0034811446675477903,0.0034811446675477903,0.0034811446675477903,0.0034811446675477903,0.0034811446675477903,0.0034811446675477903,0.0034811446675477903,0.0034811446675477903,0.0034811446675477903,0.0034811446675477903,0.0034811446675477903,0.0034811446675477903,0.0034811446675477903,0.0034811446675477903,0.0034811446675477903,0.0034811446675477903,0.0034811446675477903,0.0034811446675477903,0.0034811446675477903,0.0034811446675477903,0.0034811446675477903,0.0034811446675477903,0.0034811446675477903,0.0034811446675477903,0.0034811446675477903,0.0034811446675477903,0.0034811446675477903,0.0034811446675477903,0.0034811446675477903,0.0034811446675477903,0.0034811446675477903,0.0034811446675477903,0.0034811446675477903,0.0034811446675477903,0.0034811446675477903,0.0034811446675477903,0.0034811446675477903,0.0034811446675477903,0.0034811446675477903,0.0034811446675477903,0.0034811446675477903,0.0034811446675477903,0.0034811446675477903,0.0034811446675477903,0.0041173480424443075,0.0041173480424443075,0.0041173480424443075,0.0041173480424443075,0.0041173480424443075,0.0041173480424443075,0.0041173480424443075,0.004234179468739998,0.004234179468739998,0.004234179468739998,0.004234179468739998,0.004234179468739998,0.004234179468739998,0.004584435384964822,0.004584435384964822,0.004584435384964822,0.004584435384964822,0.00468437497662465,0.004776556175360285,0.004776556175360285,0.004776556175360285,0.004776556175360285,0.004776556175360285,0.004776556175360285,0.004776556175360285,0.004776556175360285,0.004776556175360285,0.004776556175360285,0.004776556175360285,0.005669122079311756,0.005669122079311756,0.006811489647756448,0.006811489647756448,0.006811489647756448,0.013372162791482716,0.013372162791482716,0.013372162791482716,0.013372162791482716,0.05873366835890549,0.05874646727704015,0.07089795756228984,0.11878846165455584,0.17601377437023716,0.17601377437023716,0.19579815410824344,0.19579815410824344,0.19579815410824344,0.19579815410824344,0.19579815410824344,0.19579815410824344,0.19579815410824344,0.19579815410824344,0.19579815410824344,0.19579815410824344,0.19579815410824344,0.19579815410824344,0.19579815410824344,0.19579815410824344,0.1956481031251568,0.1956481031251568,0.1956481031251568,0.1956481031251568,0.15947713717270737,0.1569373872122828,0.15687585949549945,0.05938632182851661,0.044069846076725414,0.044053402349014906,0.04398458893077738,0.04367891998203001,0.03908892318369683,0.03845124924805601,0.03845124924805601,0.03845124924805601,0.03844354518255478,0.03841614765950033,0.03841614765950033,0.03841488672691609,0.03841488672691609,0.038394143723605334,0.038389273202718885,0.038233160427091614,0.038231846092850866,0.038156957443401765,0.038155339322310175,0.03815354007771027,0.03815354007771027,0.03815354007771027,0.038156957443401765,0.038156957443401765,0.038156957443401765,0.038156957443401765,0.038159561310231044,0.038159561310231044,0.038159561310231044,0.03816342432263295,0.03816342432263295,0.03816342432263295,0.03817112796267396,0.03817564704581029,0.038203851987323234,0.03820660350634901,0.03820660350634901,0.03821063737945628,0.03821437447298173,0.03821437447298173,0.03832774705056402,0.03832774705056402,0.03833888700553511,0.03834333576311485,0.03834333576311485,0.03834333576311485,0.03834333576311485,0.03834333576311485,0.038371044385840235,0.038405689032949865,0.038405689032949865,0.03841099402249587,0.03841488672691609,0.03841488672691609,0.03841488672691609,0.03841614765950033,0.03845124924805601,0.03845513082714863,0.03847796922481943,0.03848273397252917,0.038486631840862026,0.03849305855325855,0.03957522575274375,0.03957522575274375,0.039613361870849635,0.03961524200108847,0.04268890838466147,0.04272521879905977,0.04275701020881517,0.04275822171216223,0.04275822171216223,0.04277585910061204,0.04278485250611337,0.043034856789919654,0.04305952733599368,0.043101185205949064,0.04316751372058723,0.04316751372058723,0.04316751372058723,0.04316751372058723,0.04316751372058723,0.04316751372058723,0.04316751372058723,0.04311161453053522,0.04311161453053522,0.04311161453053522,0.04311161453053522,0.04311161453053522,0.043101185205949064,0.04309603034311671,0.04309603034311671,0.04308200554768717,0.04305952733599368,0.04228020637739617,0.03915937214097147,0.03851966600594904,0.036744062735288734,0.035480907614672305,0.035012403443832926,0.033839885506232854,0.03321351247977054,0.03318810106072456,0.03312054534390735,0.03310494093281587,0.03291619362783445,0.03290606003725722,0.03282679813944888,0.03282584317444363,0.032775895196517954,0.032775895196517954,0.03276952441619353,0.03276952441619353,0.03276952441619353,0.03276952441619353,0.03276952441619353,0.03276952441619353,0.03276952441619353,0.03276952441619353,0.03276952441619353,0.03276952441619353,0.034879279348837736,0.034879279348837736,0.034879279348837736,0.034879279348837736,0.034879279348837736,0.034879279348837736,0.034879279348837736,0.034879279348837736,0.036978566747691816,0.03935005584649784,0.041676639686331535,0.04893047107929631,0.27248798988953127,0.2729483418356856,0.317115166761628,0.3496633380566971,0.3756562470271417,0.3756562470271417,0.3756562470271417,0.401194040650351,0.409816142929343,0.409816142929343,0.409816142929343,0.409816142929343,0.409816142929343,0.409816142929343,0.409816142929343,0.409816142929343,0.409816142929343,0.409816142929343,0.3971536576374818,0.3971536576374818,0.3971536576374818,0.3666978496976579,0.3666978496976579,0.3442556307545104,0.3014933776769855,0.12083906701298318,0.12077755142954487,0.10452266588981884,0.10272182004112916,0.10272182004112916,0.10214420681414343,0.10214420681414343,0.09389451926093467,0.09389451926093467,0.09389451926093467,0.09129027899094183,0.09129027899094183,0.09129027899094183,0.09129027899094183,0.09129027899094183,0.09129027899094183,0.09103763875844968,0.09103863546511567,0.09103863546511567,0.09103863546511567,0.09103863546511567,0.09103863546511567,0.09103863546511567,0.09103863546511567,0.09105821343884923,0.09108360065475807,0.09109488656126104,0.09110421998567131,0.09109488656126104,0.09111051172372438,0.09111788006511289,0.09119982079579135,0.0912389426319869,0.09125319252759928,0.09130706559841617,0.09134894658228829,0.09149370903698112,0.09149370903698112,0.09150687122667142,0.09150687122667142,0.09152049022641157,0.09152049022641157,0.09152049022641157,0.09150687122667142,0.09148342914103946,0.09148342914103946,0.09148342914103946,0.09148342914103946,0.09147269006935377,0.09145194364589572,0.09144314792498925,0.0914128139370225,0.0914047311211957,0.09127543263009101,0.09121830104057185,0.09119982079579135,0.09111788006511289,0.09108360065475807,0.09103763875844968,0.09098802488680174,0.09097275158211246,0.09091143041838659,0.09088284017800363,0.09086126831100863,0.09079147563687218,0.09075175776925654,0.09073847773932144,0.09073847773932144,0.09069465209929148,0.09069465209929148,0.09069465209929148,0.09065286904849953,0.09065286904849953,0.09065286904849953,0.0906337551352963,0.0906337551352963,0.0906337551352963,0.09063054570796601,0.09063054570796601,0.0906337551352963,0.0906337551352963,0.0907998874686867,0.09094358208695265,0.09109488656126104,0.09110421998567131,0.09111788006511289,0.09130706559841617,0.09140084801971847,0.091664521813412,0.09168414960328686,0.09257476802917045,0.09298192630968774,0.0933521804117427,0.09472244813504649,0.09586143185302734,0.09641032952913532,0.09671439919967623,0.09721400715501091,0.09750231251030869,0.09767400992980667,0.0978150750826429,0.09789633661293175,0.09792099788790962,0.09792287116219497,0.09792287116219497,0.09792287116219497,0.09792287116219497,0.09792099788790962,0.09791938820402848,0.09766258994478769,0.09734112643437536,0.0964941205952945,0.09576221004022856,0.08498502367342063,0.07996563767594256,0.07757431629878996,0.07566962218102474,0.07475888431741004,0.07217614125627289,0.06795983115402868,0.06292608075754177,0.059114668215108634,0.05627505447475552,0.0557969546951643,0.05560988502720128,0.05509104256188136,0.0547238793158389,0.05467590630611785,0.05451132257372658,0.05446066116282687,0.054419015865188894,0.05435995875393883,0.05434083023949921,0.05427308730609476,0.05424953097676869,0.05421146231260178,0.05421146231260178,0.05421146231260178,0.0542041865854824,0.0542041865854824,0.054207016649991155,0.05421146231260178,0.0542041865854824,0.054207016649991155,0.054207016649991155,0.05421146231260178,0.05421960962858022,0.0542644006126097,0.0542724555699691,0.0542724555699691,0.05434083023949921,0.0544445245188045,0.0544445245188045,0.054457544177592465,0.054457544177592465,0.05446066116282687,0.054570505300894856,0.05458388491639696,0.05502153189226586,0.05502296492594301,0.0550953967915298,0.0550953967915298,0.05509633790759057,0.05509633790759057,0.058063267801997935,0.05805694934301878,0.05805694934301878,0.05805694934301878,0.058052276775708275,0.058052276775708275,0.05803565233329552,0.05803565233329552,0.05803565233329552,0.05800729463175047,0.05800729463175047,0.05800729463175047,0.05800729463175047,0.05800729463175047,0.05800729463175047,0.05799873963884098,0.05799873963884098,0.05799873963884098,0.05799873963884098,0.05799873963884098,0.05799873963884098,0.05799873963884098,0.05799873963884098,0.05799873963884098,0.05799873963884098,0.05799873963884098,0.05799873963884098,0.05799873963884098,0.05799873963884098,0.05799873963884098,0.05799873963884098,0.05799873963884098,0.05799873963884098,0.05799873963884098,0.05800729463175047,0.05800729463175047,0.05800729463175047,0.05800729463175047,0.05800729463175047,0.05800729463175047,0.05800729463175047,0.05800729463175047,0.05800729463175047,0.05800729463175047,0.05800729463175047,0.05800729463175047,0.05799873963884098,0.057981370447682506,0.057974772212414635,0.057974772212414635,0.05796675573641287,0.05796675573641287,0.05796182435607916,0.05795995257433779,0.05795848511604604,0.05795682783807805,0.057955776706057324,0.057955776706057324,0.057955776706057324,0.057955776706057324,0.057955776706057324,0.057955776706057324,0.057955776706057324,0.057955776706057324,0.057955776706057324,0.057951678199476,0.057951678199476,0.05793352070174791,0.05791211566292437,0.05790398954127108,0.05782800423354875,0.05747469208814553,0.056305028722654284,0.05589103656757376,0.051693653830175094,0.0486886451962697,0.04720578594398332,0.045581364564189444,0.04545021126971717,0.04465333092380076,0.04420481383228265,0.04372129711587715,0.043219466574428364,0.04302298346865019,0.04299747208679543,0.042127491149905966,0.04212118723004131,0.04209227584956561,0.042086797756636665,0.042086797756636665,0.042086797756636665,0.04207951595747235,0.042075518309988805,0.042075518309988805,0.042075518309988805,0.04207319331790676,0.04207319331790676,0.04207319331790676,0.04207319331790676,0.04207319331790676,0.04207319331790676,0.04207319331790676,0.04207319331790676,0.04207319331790676,0.04207319331790676,0.04207319331790676,0.04207319331790676,0.04207319331790676,0.04207319331790676,0.04227929960291746,0.04609822573882416,0.04609822573882416,0.04612225339765012,0.04889366843243306,0.05126078220775132,0.05563136497809556,0.1049308745759567,0.10501275668106905,0.10501275668106905,0.10537085324400211,0.11280610625482954,0.1393389997068905,0.1393389997068905,0.13939664156385956,0.14747776951183011,0.14781530145898003,0.14782216738891837,0.14782216738891837,0.14782216738891837,0.14782216738891837,0.14782216738891837,0.14782216738891837,0.14782216738891837,0.14782216738891837,0.14782216738891837,0.14782216738891837,0.14782216738891837,0.14782216738891837,0.14782216738891837,0.14782216738891837,0.14001802307836714,0.14001802307836714,0.1286417868114884,0.08173218316036426,0.08173218316036426,0.052828343977297146,0.05282397159657234,0.04297561114572665,0.015347239560738347,0.008202853736528456,0.008202853736528456,0.008202853736528456,0.008202853736528456,0.008202853736528456,0.008202853736528456,0.008202853736528456,0.006651781419269198,0.006651781419269198,0.006651781419269198,0.006651781419269198,0.006651781419269198,0.006651781419269198,0.006651781419269198,0.006651781419269198,0.006651781419269198,0.006654228789963925,0.006654228789963925,0.006654228789963925,0.006654228789963925,0.006654228789963925,0.006654228789963925,0.006654228789963925,0.006654228789963925,0.006654228789963925,0.006654228789963925,0.006654228789963925,0.006654228789963925,0.006654228789963925,0.006654228789963925,0.006654228789963925,0.006654228789963925,0.006651781419269198,0.006651781419269198,0.006651781419269198,0.006651781419269198,0.006651781419269198,0.006651781419269198,0.006654228789963925,0.006654228789963925,0.006654228789963925,0.006654228789963925,0.006654228789963925,0.006654228789963925,0.006654228789963925,0.006654228789963925,0.006654228789963925,0.006654228789963925,0.006654228789963925,0.006656665270185199,0.006656665270185199,0.008366405752431208,0.008366405752431208,0.008366405752431208,0.008366405752431208,0.008366405752431208,0.008366405752431208,0.008366405752431208,0.008366405752431208,0.008366405752431208,0.008366405752431208,0.008366405752431208,0.008366405752431208,0.008366405752431208,0.015007341990236924,0.015007341990236924,0.015007341990236924,0.0433190550595086,0.0433190550595086,0.09647550724868104,0.09647550724868104,0.09647550724868104,0.09647550724868104,0.36493247594320877,0.36493247594320877,0.36493247594320877,0.4025374243936477,0.4025374243936477,0.4253553303993387,0.4253553303993387,0.4253553303993387,0.4253553303993387,0.4253553303993387,0.4253553303993387,0.4253553303993387,0.4253553303993387,0.4253553303993387,0.4253553303993387,0.4253553303993387,0.4142488717370821,0.4142488717370821,0.3391468888569751,0.18692123080713574,0.0402344383133028,0.03260529657378692,0.03260529657378692,0.02719943337873349,0.02719943337873349,0.02719943337873349,0.02719943337873349,0.0228000071829032,0.022039490240401895,0.022039490240401895,0.022039490240401895,0.022039490240401895,0.022039490240401895,0.022039490240401895,0.022039490240401895,0.022039490240401895,0.022039490240401895,0.022039490240401895,0.022039490240401895,0.022039490240401895,0.022039490240401895,0.022039490240401895,0.022039490240401895,0.022039490240401895,0.022039490240401895,0.022039490240401895,0.022039490240401895,0.022039490240401895,0.022039490240401895,0.022039490240401895,0.022039490240401895,0.022039490240401895,0.022039490240401895,0.022039490240401895,0.022039490240401895,0.022039490240401895,0.022039490240401895,0.022054214118165143,0.022054214118165143,0.022054214118165143,0.022074637115374333,0.022074637115374333,0.022074637115374333,0.031792849314465826,0.031792849314465826,0.049289203479516826,0.049461016810907005,0.052130204338144054,0.12921249623706815,0.12923614830756386,0.1295067008981699,0.12958954931328764,0.1485962473403764,0.17115014170597279,0.18137476855001533,0.18137476855001533,0.18288687592136954,0.18288687592136954,0.18288687592136954,0.21597492644535443,0.21796772172540357,0.21796772172540357,0.2329670828514223,0.2329670828514223,0.2329670828514223,0.2329670828514223,0.2329670828514223,0.23274160657899245,0.23271618217806878,0.23246937036839227,0.2318584721417677,0.23174602351307708,0.22967969186513348,0.22427778904184945,0.22385137511834963,0.22349257558527685,0.19929150143002206,0.19642986531534185,0.1922989934106274,0.17773129345032476,0.17578373701058944,0.14937548438075068,0.14727449039463691,0.13634779437457606,0.0742773980389577,0.06305855856101585,0.04721970635933563,0.04637726538421287,0.042952239989869814,0.04122223854095067,0.041140441369391434,0.041140441369391434,0.041140441369391434,0.041140441369391434)
minHPD=c(2.9309517793787996e-07, 0.058278711429742266,0.058278711429742266,0.058278711429742266,0.058278711429742266,0.058278711429742266,0.058278711429742266,0.058278711429742266,0.058278711429742266,0.058278711429742266,0.058278711429742266,0.058278711429742266,0.058278711429742266,0.058278711429742266,0.058278711429742266,0.058278711429742266,0.058278711429742266,0.058278711429742266,0.058278711429742266,0.058278711429742266,0.058278711429742266,0.058278711429742266,0.058278711429742266,0.05663876267025623,0.056760719471657936,0.05670929088849908,0.056760719471657936,0.05670929088849908,0.056760719471657936,0.056760719471657936,0.056760719471657936,0.056760719471657936,0.056760719471657936,0.056760719471657936,0.056760719471657936,0.056760719471657936,0.056760719471657936,0.056760719471657936,0.056760719471657936,0.056760719471657936,0.0004212953222337157,0.00015557549759179264,0.00011932141794099216,0.00011932141794099216,0.00011932141794099216,0.00011932141794099216,0.00011932141794099216,1.751376673152926e-05,1.751376673152926e-05,1.751376673152926e-05,1.751376673152926e-05,1.723562605726126e-05,1.723562605726126e-05,1.723562605726126e-05,1.723562605726126e-05,1.723562605726126e-05,1.723562605726126e-05,1.723562605726126e-05,1.723562605726126e-05,1.723562605726126e-05,1.723562605726126e-05,1.723562605726126e-05,1.723562605726126e-05,1.723562605726126e-05,1.723562605726126e-05,1.723562605726126e-05,1.723562605726126e-05,1.723562605726126e-05,1.723562605726126e-05,1.723562605726126e-05,1.723562605726126e-05,1.723562605726126e-05,1.723562605726126e-05,1.723562605726126e-05,1.723562605726126e-05,1.723562605726126e-05,1.723562605726126e-05,1.723562605726126e-05,1.723562605726126e-05,1.723562605726126e-05,1.723562605726126e-05,1.723562605726126e-05,1.723562605726126e-05,1.723562605726126e-05,1.723562605726126e-05,1.723562605726126e-05,1.723562605726126e-05,1.723562605726126e-05,1.723562605726126e-05,1.723562605726126e-05,1.723562605726126e-05,1.723562605726126e-05,1.723562605726126e-05,1.723562605726126e-05,1.723562605726126e-05,1.723562605726126e-05,1.723562605726126e-05,1.723562605726126e-05,1.723562605726126e-05,1.723562605726126e-05,1.723562605726126e-05,1.723562605726126e-05,1.723562605726126e-05,1.723562605726126e-05,1.723562605726126e-05,1.723562605726126e-05,1.723562605726126e-05,1.723562605726126e-05,1.723562605726126e-05,1.723562605726126e-05,1.723562605726126e-05,1.723562605726126e-05,1.723562605726126e-05,1.723562605726126e-05,1.723562605726126e-05,1.723562605726126e-05,1.723562605726126e-05,1.723562605726126e-05,1.723562605726126e-05,1.723562605726126e-05,1.723562605726126e-05,1.723562605726126e-05,1.723562605726126e-05,1.723562605726126e-05,1.723562605726126e-05,1.723562605726126e-05,1.723562605726126e-05,1.723562605726126e-05,1.723562605726126e-05,1.723562605726126e-05,1.723562605726126e-05,1.723562605726126e-05,1.723562605726126e-05,1.723562605726126e-05,1.723562605726126e-05,1.723562605726126e-05,1.723562605726126e-05,1.723562605726126e-05,1.723562605726126e-05,1.723562605726126e-05,1.723562605726126e-05,1.723562605726126e-05,1.723562605726126e-05,1.723562605726126e-05,1.723562605726126e-05,1.723562605726126e-05,1.723562605726126e-05,1.723562605726126e-05,1.723562605726126e-05,1.723562605726126e-05,1.723562605726126e-05,1.723562605726126e-05,1.723562605726126e-05,1.723562605726126e-05,1.723562605726126e-05,1.723562605726126e-05,1.723562605726126e-05,1.723562605726126e-05,1.723562605726126e-05,1.723562605726126e-05,1.723562605726126e-05,1.723562605726126e-05,1.723562605726126e-05,1.723562605726126e-05,1.723562605726126e-05,1.723562605726126e-05,1.723562605726126e-05,1.751376673152926e-05,1.751376673152926e-05,1.751376673152926e-05,1.751376673152926e-05,1.751376673152926e-05,1.751376673152926e-05,1.751376673152926e-05,1.751376673152926e-05,1.751376673152926e-05,1.751376673152926e-05,1.751376673152926e-05,1.751376673152926e-05,1.751376673152926e-05,3.3300557953528916e-05,3.3300557953528916e-05,3.3300557953528916e-05,3.3300557953528916e-05,4.16723980048633e-05,3.3300557953528916e-05,3.3300557953528916e-05,3.3300557953528916e-05,3.3300557953528916e-05,3.3300557953528916e-05,3.3300557953528916e-05,3.3300557953528916e-05,3.3300557953528916e-05,3.3300557953528916e-05,3.3300557953528916e-05,3.3300557953528916e-05,1.751376673152926e-05,1.751376673152926e-05,1.751376673152926e-05,1.751376673152926e-05,1.751376673152926e-05,1.751376673152926e-05,1.751376673152926e-05,1.751376673152926e-05,1.751376673152926e-05,1.751376673152926e-05,1.751376673152926e-05,1.751376673152926e-05,1.751376673152926e-05,0.00015557549759179264,0.00015557549759179264,0.04828694771146385,0.04828694771146385,0.04828694771146385,0.04828694771146385,0.04828694771146385,0.04828694771146385,0.04828694771146385,0.04828694771146385,0.04828694771146385,0.04828694771146385,0.04828694771146385,0.04828694771146385,0.046924807562228894,0.046924807562228894,0.046924807562228894,0.046924807562228894,0.046547391138295785,0.046447829026762706,0.02305394972096602,0.02305394972096602,0.02305394972096602,0.0013645164913600836,0.0006578416779641808,0.0006578416779641808,0.0006578416779641808,0.0006578416779641808,0.0006578416779641808,0.0016665726585971216,0.0016870383490283072,0.001684722873382765,0.0011865139474200941,0.0011865139474200941,0.001347699570594878,0.0011865139474200941,0.0011865139474200941,0.001684722873382765,0.0016870383490283072,0.0016665726585971216,0.0015693910005207322,0.0022738181322757714,0.0022738181322757714,0.0023534790713684753,0.0023534790713684753,0.0023534790713684753,0.0023534790713684753,0.0023534790713684753,0.0023534790713684753,0.0023534790713684753,0.0023534790713684753,0.0023534790713684753,0.002338281542818977,0.002338281542818977,0.002338281542818977,0.002338281542818977,0.002338281542818977,0.002338281542818977,0.002361220500305527,0.002361220500305527,0.002361220500305527,0.0023534790713684753,0.0023534790713684753,0.0023534790713684753,0.0022738181322757714,0.0022738181322757714,0.0022256985873974388,0.0022256985873974388,0.0022256985873974388,0.0022256985873974388,0.0022256985873974388,0.0022256985873974388,0.002093456274406569,0.0019521609291181694,0.0019521609291181694,0.0019490051811182603,0.0019490051811182603,0.0019490051811182603,0.0019490051811182603,0.0019490051811182603,0.0018152021289460742,0.0018956673773829022,0.0018152021289460742,0.0017840136523805455,0.002856506075766532,0.002856506075766532,0.0010143095146288418,0.0010143095146288418,0.0011876278679346555,0.0011876278679346555,0.022329560923627274,0.022715024400513904,0.022963100685436524,0.022963100685436524,0.022963100685436524,0.022715024400513904,0.022694065125190368,0.021918746043969574,0.021542364851805707,0.021885612336299237,0.022329560923627274,0.022329560923627274,0.022329560923627274,0.022329560923627274,0.022329560923627274,0.022329560923627274,0.022329560923627274,0.021988074132647265,0.021988074132647265,0.021988074132647265,0.021988074132647265,0.021988074132647265,0.021988074132647265,0.021988074132647265,0.021988074132647265,0.021885612336299237,0.021542364851805707,0.0217021824454867,1.6718066161447795e-05,4.543909487908623e-06,4.543909487908623e-06,4.543909487908623e-06,4.543909487908623e-06,4.543909487908623e-06,4.543909487908623e-06,4.543909487908623e-06,4.543909487908623e-06,4.543909487908623e-06,4.543909487908623e-06,4.543909487908623e-06,4.543909487908623e-06,4.543909487908623e-06,5.165471755956723e-06,5.165471755956723e-06,4.543909487908623e-06,4.543909487908623e-06,4.543909487908623e-06,4.543909487908623e-06,4.543909487908623e-06,4.543909487908623e-06,4.543909487908623e-06,4.543909487908623e-06,4.543909487908623e-06,4.543909487908623e-06,4.543909487908623e-06,4.543909487908623e-06,4.543909487908623e-06,4.543909487908623e-06,4.543909487908623e-06,4.543909487908623e-06,4.543909487908623e-06,4.543909487908623e-06,4.543909487908623e-06,1.4622497826445106e-05,1.4622497826445106e-05,1.4622497826445106e-05,6.474081849352679e-05,6.474081849352679e-05,7.010624983542806e-05,0.015681530997261814,0.015681530997261814,0.015681530997261814,0.015681530997261814,0.21832713919380423,0.23764320310845355,0.23764320310845355,0.23764320310845355,0.23764320310845355,0.23764320310845355,0.23764320310845355,0.23764320310845355,0.23764320310845355,0.23764320310845355,0.23764320310845355,0.06857973557306747,0.06857973557306747,0.06857973557306747,0.060887547944331544,0.060887547944331544,0.06023202759144066,0.06098177309144068,0.058533582273883805,0.058533582273883805,0.05805727787790343,0.05805727787790343,0.05805727787790343,0.05805727787790343,0.05805727787790343,0.057975538533437135,0.057975538533437135,0.057975538533437135,0.06143548560715672,0.06143548560715672,0.06143548560715672,0.06143548560715672,0.06145279637661651,0.06145279637661651,0.0620269087753928,0.0620269087753928,0.0620269087753928,0.0620269087753928,0.0620269087753928,0.0620269087753928,0.0620269087753928,0.0620269087753928,0.062102893218528306,0.06211957953723305,0.06211957953723305,0.06213516374832822,0.062102893218528306,0.06213516374832822,0.06213516374832822,0.062102893218528306,0.06213516374832822,0.06213516374832822,0.06211957953723305,0.06213516374832822,0.06213516374832822,0.06213516374832822,0.06213516374832822,0.06213516374832822,0.06213516374832822,0.06213516374832822,0.06213516374832822,0.06213516374832822,0.06213516374832822,0.06213516374832822,0.06213516374832822,0.06213516374832822,0.06213516374832822,0.06214277743252561,0.06214277743252561,0.06214277743252561,0.06214277743252561,0.06211957953723305,0.062102893218528306,0.06213516374832822,0.06211957953723305,0.06211957953723305,0.062102893218528306,0.062102893218528306,0.062102893218528306,0.062102893218528306,0.062102893218528306,0.0620269087753928,0.06211957953723305,0.06211957953723305,0.06213516374832822,0.06213516374832822,0.062102893218528306,0.062102893218528306,0.062102893218528306,0.06177142921789138,0.06177142921789138,0.06177142921789138,0.06174818540899738,0.06174818540899738,0.06174818540899738,0.06174818540899738,0.06177793281196289,0.06177142921789138,0.06177142921789138,0.061513585118003526,0.06131988688029878,0.06094989659779065,0.06098640274032723,0.06091667536183921,0.06057881766639158,0.06077384805076404,0.06077845354927125,0.06059458725619672,0.05975784128144363,0.058525480680447314,0.058525480680447314,0.05590066832417965,0.05590066832417965,0.05782437434436202,0.05590066832417965,0.05782437434436202,0.057975538533437135,0.05808292208930892,0.05808292208930892,0.057975538533437135,0.057975538533437135,0.057975538533437135,0.057975538533437135,0.057975538533437135,0.057975538533437135,0.057975538533437135,0.057975538533437135,0.056827139210265235,0.0557290838871139,0.046924068223661436,0.04461593621346538,3.5864070030429895e-05,3.5864070030429895e-05,3.5864070030429895e-05,3.5864070030429895e-05,0.0006791363766381591,0.0006955419052004761,3.5864070030429895e-05,3.5864070030429895e-05,7.79071437794381e-05,4.761474931367089e-05,7.79071437794381e-05,3.5864070030429895e-05,8.14665044402205e-05,0.0006955419052004761,0.0007241486912985847,0.0012007286626365455,0.0014753567681302206,0.0015638833830513461,0.0020601265638342564,0.002125685245580143,0.0021631333802188063,0.002125685245580143,0.002280494455530983,0.0022881151479286804,0.0023030055949015086,0.0023137131456018533,0.0023137131456018533,0.0023226138877443644,0.0022789408943953435,0.002508573187584338,0.002523115128196124,0.002523115128196124,0.002523115128196124,0.002523115128196124,0.0031868314460634325,0.0031868314460634325,0.0031868314460634325,0.0031868314460634325,0.00511676197563039,0.00511676197563039,0.00511676197563039,0.00511676197563039,0.00511676197563039,0.00511676197563039,0.00511676197563039,0.0331412148698792,0.0331412148698792,0.0331412148698792,0.0331412148698792,0.03346694100427324,0.03346694100427324,0.038748408735796346,0.038748408735796346,0.038748408735796346,0.038748408735796346,0.038748408735796346,0.038748408735796346,0.038748408735796346,0.038748408735796346,0.038748408735796346,0.038748408735796346,0.038748408735796346,0.038748408735796346,0.038748408735796346,0.038748408735796346,0.038748408735796346,0.0382630150635318,0.0382630150635318,0.0382630150635318,0.0382630150635318,0.0382630150635318,0.0382630150635318,0.0382630150635318,0.0382630150635318,0.0382630150635318,0.0382630150635318,0.0382630150635318,0.0382630150635318,0.0382630150635318,0.0382630150635318,0.0382630150635318,0.0382630150635318,0.0382630150635318,0.0382630150635318,0.0382630150635318,0.0382630150635318,0.0382630150635318,0.0382630150635318,0.0382630150635318,0.0382630150635318,0.0382630150635318,0.0382630150635318,0.0382630150635318,0.0382630150635318,0.0382630150635318,0.0382630150635318,0.0382630150635318,0.038681803809764756,0.038681803809764756,0.038351185499553436,0.038351185499553436,0.038334833260739255,0.038334833260739255,0.038334833260739255,0.038351185499553436,0.0382630150635318,0.0382630150635318,0.0382630150635318,0.0382630150635318,0.0382630150635318,0.0382630150635318,0.0382630150635318,0.0382630150635318,0.0382630150635318,0.0382630150635318,0.0382630150635318,0.0382630150635318,0.038334833260739255,0.038334833260739255,0.0382630150635318,0.03828064660609979,0.0382630150635318,0.039033654036745795,0.03698532684648057,0.03619548504952427,0.00900082018609218,0.005183305875741548,0.005352021181592678,0.0019095680138695034,0.0018536350438784544,0.0010750239896965116,0.000926211768265926,0.0013666529756713767,0.0011872625309634873,0.0010890881290313912,0.0011049329592697043,0.0017636387517575027,0.0017818457053436442,0.0018536350438784544,0.0018694377347555767,0.0018694377347555767,0.0018694377347555767,0.0018694377347555767,0.0018694377347555767,0.0018694377347555767,0.0018694377347555767,0.0018859856054114857,0.0018859856054114857,0.0018859856054114857,0.0018859856054114857,0.0018859856054114857,0.0018859856054114857,0.0018859856054114857,0.0018859856054114857,0.0018859856054114857,0.0018859856054114857,0.0018859856054114857,0.0018859856054114857,0.0018859856054114857,0.0018859856054114857,0.0017539899675063765,0.000779361787851948,0.000779361787851948,0.0007219095694108454,0.0007426319217292543,0.000779361787851948,0.008998574590772098,0.010232070831292482,0.010232070831292482,0.010232070831292482,0.010232070831292482,0.01035421253866496,0.03817475254001394,0.03827046346315914,0.03835711156518618,0.04378066276941498,0.04282613032365213,0.04282613032365213,0.04282613032365213,0.04287194928757053,0.04301113962262599,0.04301113962262599,0.04301113962262599,0.04301113962262599,0.04301113962262599,0.04301113962262599,0.04301113962262599,0.04301113962262599,0.04301113962262599,0.04301113962262599,0.04301113962262599,0.0014532498729829453,0.0014532498729829453,8.451664501901158e-05,7.671500209151622e-05,7.671500209151622e-05,4.071855908375168e-05,4.071855908375168e-05,4.071855908375168e-05,8.041667553832885e-05,8.853381427734901e-06,8.853381427734901e-06,8.853381427734901e-06,8.853381427734901e-06,8.853381427734901e-06,8.853381427734901e-06,2.4815637993618156e-05,8.853381427734901e-06,8.853381427734901e-06,8.853381427734901e-06,8.853381427734901e-06,8.853381427734901e-06,8.853381427734901e-06,8.853381427734901e-06,8.853381427734901e-06,8.853381427734901e-06,8.853381427734901e-06,8.853381427734901e-06,8.853381427734901e-06,8.853381427734901e-06,8.853381427734901e-06,8.853381427734901e-06,8.853381427734901e-06,8.853381427734901e-06,8.853381427734901e-06,8.853381427734901e-06,8.853381427734901e-06,8.853381427734901e-06,8.853381427734901e-06,8.853381427734901e-06,8.853381427734901e-06,8.853381427734901e-06,8.853381427734901e-06,8.853381427734901e-06,8.853381427734901e-06,8.853381427734901e-06,8.853381427734901e-06,8.853381427734901e-06,8.853381427734901e-06,8.853381427734901e-06,8.853381427734901e-06,8.853381427734901e-06,8.853381427734901e-06,8.853381427734901e-06,8.853381427734901e-06,8.853381427734901e-06,8.853381427734901e-06,8.853381427734901e-06,8.853381427734901e-06,8.853381427734901e-06,8.853381427734901e-06,8.853381427734901e-06,8.853381427734901e-06,8.853381427734901e-06,8.853381427734901e-06,8.853381427734901e-06,8.853381427734901e-06,8.853381427734901e-06,8.853381427734901e-06,8.853381427734901e-06,8.853381427734901e-06,8.853381427734901e-06,8.853381427734901e-06,8.853381427734901e-06,8.853381427734901e-06,8.853381427734901e-06,8.853381427734901e-06,8.853381427734901e-06,8.853381427734901e-06,8.853381427734901e-06,8.853381427734901e-06,8.853381427734901e-06,8.853381427734901e-06,8.853381427734901e-06,8.853381427734901e-06,8.853381427734901e-06,0.0009807068179519486,0.0009807068179519486,0.20401194093294164,0.20401194093294164,0.20401194093294164,0.20401194093294164,0.20401194093294164,0.20401194093294164,0.20401194093294164,0.20401194093294164,0.20401194093294164,0.20401194093294164,0.20359324703220832,0.016363902327164868,0.016363902327164868,0.0037804803806037734,0.0037804803806037734,0.0037804803806037734,0.0003240727624802164,0.0003240727624802164,9.111157844825956e-05,9.111157844825956e-05,9.111157844825956e-05,9.111157844825956e-05,9.111157844825956e-05,0.0004588636000199875,0.0004588636000199875,0.0004588636000199875,0.0004588636000199875,0.0004588636000199875,0.0004588636000199875,0.0004588636000199875,0.0004588636000199875,0.0004588636000199875,0.0004588636000199875,0.0004588636000199875,0.0004588636000199875,0.0004588636000199875,0.0004588636000199875,0.0004588636000199875,0.0004588636000199875,0.0004588636000199875,0.0004588636000199875,0.0004705504715134277,0.0004705504715134277,0.0004705504715134277,0.0004705504715134277,0.0004705504715134277,0.0004643202445845484,0.0004643202445845484,0.0004588636000199875,0.0004588636000199875,0.0004588636000199875,0.0004588636000199875,0.0003835624873725697,0.0003240727624802164,0.0003240727624802164,0.0003240727624802164,0.0003835624873725697,0.0003240727624802164,0.0003835624873725697,0.0003835624873725697,0.0003835624873725697,0.0003835624873725697,0.0003835624873725697,0.012783228417953412,0.012783228417953412,0.012783228417953412,0.012783228417953412,0.012783228417953412,0.013100722282379544,0.013283302601009671,0.013283302601009671,0.013406785410684926,0.013406785410684926,0.013406785410684926,0.01744515207568604,0.022096617201259796,0.022096617201259796,0.10608666203545805,0.10608666203545805,0.10621635770228234,0.10621635770228234,0.10608666203545805,0.10477705900504489,0.10482806144103358,0.10144145704451597,0.10090423003999179,0.09795453294983897,0.0979128532633332,0.06998040490236103,0.06633965831249436,0.05969090688151049,0.01834060596768705,0.016489293283913128,0.016489293283913128,0.008879444646121335,0.01013112825108994,4.461391927056366e-05,3.058589988581932e-05,3.058589988581932e-05,3.058589988581932e-05,3.058589988581932e-05,3.058589988581932e-05,3.058589988581932e-05,3.058589988581932e-05,3.058589988581932e-05,3.058589988581932e-05,3.058589988581932e-05,3.058589988581932e-05,3.058589988581932e-05)
maxHPD=c(0.0025642235891646255, 0.1942132196038804,0.1942132196038804,0.1942132196038804,0.1942132196038804,0.1942132196038804,0.1942132196038804,0.1942132196038804,0.1942132196038804,0.1942132196038804,0.1942132196038804,0.1942132196038804,0.1942132196038804,0.1942132196038804,0.1942132196038804,0.1942132196038804,0.1942132196038804,0.1942132196038804,0.1942132196038804,0.1942132196038804,0.1942132196038804,0.1942132196038804,0.1942132196038804,0.19238947623285546,0.19238947623285546,0.19204501954315242,0.19204501954315242,0.19204501954315242,0.19204501954315242,0.19204501954315242,0.19204501954315242,0.19204501954315242,0.19204501954315242,0.19204501954315242,0.19204501954315242,0.19204501954315242,0.19204501954315242,0.19204501954315242,0.19204501954315242,0.19204501954315242,0.177006281929944,0.1676631201179162,0.14814506427411875,0.14814506427411875,0.14814506427411875,0.14814506427411875,0.14518788120929238,0.13008704513138386,0.13008704513138386,0.10682735407773314,0.10682735407773314,0.009409571916748453,0.009409571916748453,0.009409571916748453,0.009409571916748453,0.009409571916748453,0.009409571916748453,0.009388705282433301,0.009388705282433301,0.009388705282433301,0.009388705282433301,0.009388705282433301,0.009388705282433301,0.009388705282433301,0.009388705282433301,0.009388705282433301,0.009388705282433301,0.009388705282433301,0.009388705282433301,0.009343913855189541,0.009328282051653912,0.009328282051653912,0.009328282051653912,0.009328282051653912,0.009328282051653912,0.009328282051653912,0.009328282051653912,0.009328282051653912,0.009322716678059702,0.009322716678059702,0.009322716678059702,0.009322716678059702,0.009322716678059702,0.009322716678059702,0.009322716678059702,0.009322716678059702,0.009322716678059702,0.009322716678059702,0.009322716678059702,0.009322716678059702,0.009322716678059702,0.009322716678059702,0.009322716678059702,0.009322716678059702,0.009322716678059702,0.009322716678059702,0.009322716678059702,0.009322716678059702,0.009322716678059702,0.009322716678059702,0.009322716678059702,0.009322716678059702,0.009322716678059702,0.009322716678059702,0.009322716678059702,0.009322716678059702,0.009322716678059702,0.009322716678059702,0.009322716678059702,0.009322716678059702,0.009322716678059702,0.009322716678059702,0.009322716678059702,0.009322716678059702,0.009322716678059702,0.009322716678059702,0.009322716678059702,0.009322716678059702,0.009322716678059702,0.009322716678059702,0.009322716678059702,0.009322716678059702,0.009322716678059702,0.009322716678059702,0.009322716678059702,0.009322716678059702,0.009322716678059702,0.009322716678059702,0.009322716678059702,0.009322716678059702,0.009322716678059702,0.009322716678059702,0.009322716678059702,0.009322716678059702,0.009322716678059702,0.009322716678059702,0.009322716678059702,0.009322716678059702,0.009322716678059702,0.009322716678059702,0.009322716678059702,0.009322716678059702,0.009322716678059702,0.009322716678059702,0.009322716678059702,0.009322716678059702,0.009322716678059702,0.009322716678059702,0.009322716678059702,0.009322716678059702,0.009322716678059702,0.009322716678059702,0.009322716678059702,0.009322716678059702,0.009322716678059702,0.009322716678059702,0.009322716678059702,0.009322716678059702,0.009322716678059702,0.009322716678059702,0.009322716678059702,0.009322716678059702,0.009322716678059702,0.009322716678059702,0.009322716678059702,0.009322716678059702,0.009322716678059702,0.06831287985420119,0.06831287985420119,0.06831287985420119,0.06831287985420119,0.06831287985420119,0.06831287985420119,0.06831287985420119,0.07019289171368825,0.07019289171368825,0.07019289171368825,0.07019289171368825,0.07019289171368825,0.07019289171368825,0.07289495792539327,0.07289495792539327,0.07289495792539327,0.07289495792539327,0.07475231426355679,0.0765828021347894,0.0765828021347894,0.0765828021347894,0.0765828021347894,0.0765828021347894,0.0765828021347894,0.0765828021347894,0.0765828021347894,0.0765828021347894,0.0765828021347894,0.0765828021347894,0.1695366771488651,0.1695366771488651,0.17930361485439456,0.17930361485439456,0.17930361485439456,0.1937413571192962,0.1937413571192962,0.1937413571192962,0.1937413571192962,0.20120903928146125,0.20122432075474797,0.2590811580412102,0.2836773926101002,0.31061579545819723,0.31061579545819723,0.3350205023814278,0.3350205023814278,0.3350205023814278,0.3350205023814278,0.3350205023814278,0.3350205023814278,0.3350205023814278,0.3350205023814278,0.3350205023814278,0.3350205023814278,0.3350205023814278,0.3350205023814278,0.33375540728151687,0.33375540728151687,0.3354964939984224,0.3354964939984224,0.3354964939984224,0.33571816493947354,0.32715467157164724,0.33198746806857904,0.33198746806857904,0.23783220788837164,0.1900683612341755,0.1900683612341755,0.1900683612341755,0.189101146361679,0.13529074911837635,0.0785054638934164,0.07845506021478742,0.07843874566254287,0.07779896849731786,0.07748979819644695,0.07759253022636038,0.0773880813132416,0.0773880813132416,0.07696853764384856,0.07696853764384856,0.07560340644350454,0.07548621029614878,0.07548621029614878,0.07548621029614878,0.07548621029614878,0.07548621029614878,0.07548621029614878,0.07548621029614878,0.07548621029614878,0.07548621029614878,0.07548621029614878,0.07548621029614878,0.07548621029614878,0.07548621029614878,0.07548621029614878,0.07548621029614878,0.07548621029614878,0.07548621029614878,0.07548621029614878,0.07548621029614878,0.07548621029614878,0.07548621029614878,0.07548621029614878,0.07548621029614878,0.07548621029614878,0.07548621029614878,0.07548621029614878,0.07552926151420315,0.07552926151420315,0.07552926151420315,0.07552926151420315,0.07552926151420315,0.07552926151420315,0.07548621029614878,0.07548621029614878,0.07548621029614878,0.07548621029614878,0.07548621029614878,0.07548621029614878,0.07548621029614878,0.07548621029614878,0.07548621029614878,0.0756372520034106,0.07567616870917657,0.07567616870917657,0.07678491085260442,0.07679497021066037,0.08507194748810985,0.08507194748810985,0.08588585279390244,0.08588585279390244,0.15367043024849172,0.15367043024849172,0.15367043024849172,0.15367043024849172,0.15367043024849172,0.15331612967252287,0.15331612967252287,0.15069227986445222,0.14997813793327935,0.14997813793327935,0.15069227986445222,0.15069227986445222,0.15069227986445222,0.15069227986445222,0.15069227986445222,0.15069227986445222,0.15069227986445222,0.1505828015480127,0.1505828015480127,0.1505828015480127,0.1505828015480127,0.1505828015480127,0.15066264924838935,0.15066264924838935,0.15066264924838935,0.15081216758481372,0.15081216758481372,0.16364651186775203,0.09594279818376585,0.09528581338184273,0.07330705581674146,0.06713579559674947,0.06515102361090898,0.0546616409746,0.05157407482960521,0.05142165167419782,0.0512998459679243,0.051249690757919235,0.05034934274413305,0.05034045186325786,0.04994275365543159,0.04992322986760233,0.04986391503176852,0.04986391503176852,0.049810601623389954,0.049810601623389954,0.049810601623389954,0.049810601623389954,0.049810601623389954,0.049810601623389954,0.049810601623389954,0.049810601623389954,0.049810601623389954,0.049810601623389954,0.23819876073480467,0.23819876073480467,0.23819876073480467,0.23819876073480467,0.23819876073480467,0.23819876073480467,0.23819876073480467,0.23819876073480467,0.3938180211799109,0.4131237106308893,0.4131237106308893,0.41631930275617823,0.4794964243003332,0.4794964243003332,0.498776256751744,0.5269046051488914,0.5267238069552437,0.5267238069552437,0.5267238069552437,0.604753658166506,0.5793867346404779,0.5793867346404779,0.5793867346404779,0.5793867346404779,0.5793867346404779,0.5793867346404779,0.5793867346404779,0.5793867346404779,0.5793867346404779,0.5793867346404779,0.5661708258297804,0.5661708258297804,0.5661708258297804,0.5604538100588715,0.5604538100588715,0.5604538100588715,0.553303129646196,0.5486866498313174,0.5486866498313174,0.43874508122524486,0.43874508122524486,0.43874508122524486,0.40671337063177954,0.40671337063177954,0.3098675688281976,0.3098675688281976,0.3098675688281976,0.12953037378304708,0.12953037378304708,0.12953037378304708,0.12953037378304708,0.12953037378304708,0.12953037378304708,0.12958509056880144,0.12958509056880144,0.12958509056880144,0.12958509056880144,0.12958509056880144,0.12958509056880144,0.12958509056880144,0.12958509056880144,0.12958509056880144,0.12958509056880144,0.12958509056880144,0.12958509056880144,0.12953037378304708,0.12958509056880144,0.12958509056880144,0.12953037378304708,0.12958509056880144,0.12958509056880144,0.12953037378304708,0.12958509056880144,0.12948257015816741,0.12948257015816741,0.12948257015816741,0.12948257015816741,0.12948257015816741,0.12948257015816741,0.12948257015816741,0.12948257015816741,0.12948257015816741,0.12948257015816741,0.12948257015816741,0.12948257015816741,0.12949530786139532,0.12948257015816741,0.12948257015816741,0.12948257015816741,0.12948257015816741,0.12958509056880144,0.12958509056880144,0.12958509056880144,0.12953037378304708,0.12958509056880144,0.12953037378304708,0.12953037378304708,0.12953037378304708,0.12958509056880144,0.12958509056880144,0.12958509056880144,0.1298062365935398,0.1298062365935398,0.1298062365935398,0.1298062365935398,0.1298062365935398,0.1298062365935398,0.1298062365935398,0.12953037378304708,0.12953037378304708,0.12953037378304708,0.12953037378304708,0.12953037378304708,0.12953037378304708,0.12953037378304708,0.12958509056880144,0.12958509056880144,0.12958509056880144,0.12958509056880144,0.12958509056880144,0.12953037378304708,0.12958509056880144,0.12953037378304708,0.12958509056880144,0.12998310937556712,0.13056030514392358,0.13056030514392358,0.13239023944819633,0.13282961120727582,0.13494503828019203,0.1419498183433101,0.17105910934820345,0.17985062828345208,0.18139683815610919,0.19006652926056203,0.1924148348746442,0.19358436851692642,0.19358436851692642,0.19358436851692642,0.19360596984539388,0.19360596984539388,0.19360596984539388,0.19360596984539388,0.19360596984539388,0.19360596984539388,0.19360596984539388,0.1950613659995548,0.19725301262714834,0.195368512903566,0.1950613659995548,0.1471500439391427,0.13165815949772547,0.12650841874289853,0.12451288848798213,0.12176460892366699,0.11684860384460143,0.11039956749932923,0.10502237582252556,0.0995924275911575,0.08882342768522111,0.0872562370869524,0.08631080204678401,0.08498571974183383,0.08438350456091522,0.08419361218291012,0.0839498179567363,0.08385005804312708,0.08385005804312708,0.0839498179567363,0.0839498179567363,0.08385005804312708,0.08377175150058025,0.08385005804312708,0.08385005804312708,0.08385005804312708,0.08385005804312708,0.08385005804312708,0.08385005804312708,0.08376981133650234,0.0839498179567363,0.0839498179567363,0.0839498179567363,0.0839498179567363,0.0839498179567363,0.08442371293600578,0.08442371293600578,0.08442371293600578,0.08424015532010869,0.08609600859990621,0.08609600859990621,0.08609600859990621,0.08609600859990621,0.08609600859990621,0.08606997678829073,0.08606997678829073,0.09789516473715375,0.09752527036098206,0.0941585384396148,0.0941585384396148,0.09440656893889277,0.09440656893889277,0.08656589810860729,0.08656589810860729,0.08656589810860729,0.08656589810860729,0.08656589810860729,0.08656589810860729,0.08656589810860729,0.08656589810860729,0.08656589810860729,0.08656589810860729,0.08656589810860729,0.08656589810860729,0.08656589810860729,0.08656589810860729,0.08656589810860729,0.08609736788556477,0.08609736788556477,0.08609736788556477,0.08609736788556477,0.08609736788556477,0.08609736788556477,0.08609736788556477,0.08609736788556477,0.08609736788556477,0.08609736788556477,0.08609736788556477,0.08609736788556477,0.08609736788556477,0.08609736788556477,0.08609736788556477,0.08609736788556477,0.08609736788556477,0.08609736788556477,0.08609736788556477,0.08609736788556477,0.08609736788556477,0.08609736788556477,0.08609736788556477,0.08609736788556477,0.08609736788556477,0.08609736788556477,0.08609736788556477,0.08609736788556477,0.08609736788556477,0.08609736788556477,0.08609736788556477,0.08653210211535214,0.0865546649545846,0.0862408147889381,0.0862408147889381,0.08625377380792677,0.08625377380792677,0.08627696608424162,0.08631080204678401,0.0862408147889381,0.08625377380792677,0.08625377380792677,0.08625377380792677,0.08625377380792677,0.08625377380792677,0.08625377380792677,0.08625377380792677,0.08625377380792677,0.08625377380792677,0.08625377380792677,0.08627696608424162,0.08637238765043156,0.0864147726824345,0.08637238765043156,0.0864147726824345,0.08653210211535214,0.08788050280209395,0.08955735648069711,0.09102694924045235,0.08314816065955281,0.08036250169785492,0.07852131413564588,0.07256615158336363,0.07222982946253728,0.06902944899872837,0.06709841097319322,0.06528250397597947,0.06325977638982926,0.06229067321878268,0.06223293857914092,0.060243845407691496,0.060243845407691496,0.060243845407691496,0.060243845407691496,0.060243845407691496,0.060243845407691496,0.060243845407691496,0.060243845407691496,0.060243845407691496,0.060243845407691496,0.060243845407691496,0.060243845407691496,0.060243845407691496,0.060243845407691496,0.060243845407691496,0.060243845407691496,0.060243845407691496,0.060243845407691496,0.060243845407691496,0.060243845407691496,0.060243845407691496,0.060243845407691496,0.060243845407691496,0.060243845407691496,0.06092804549852023,0.15021467545057945,0.15021467545057945,0.15018728946617704,0.15441788446564425,0.17154553527085956,0.18412184113782964,0.18516331504639677,0.18516331504639677,0.18516331504639677,0.18516331504639677,0.18525532540050965,0.24411381215427608,0.24411381215427608,0.24411381215427608,0.2409377009322595,0.23973990073522009,0.23973990073522009,0.23973990073522009,0.23973990073522009,0.23973990073522009,0.23973990073522009,0.23973990073522009,0.23973990073522009,0.23973990073522009,0.23973990073522009,0.23973990073522009,0.23973990073522009,0.23973990073522009,0.23973990073522009,0.23973990073522009,0.2389198230642128,0.2389198230642128,0.1923019657346623,0.18636542860982916,0.18636542860982916,0.1849943522584648,0.1849943522584648,0.15926664540803964,0.1470840467722701,0.057293408599034576,0.05718467475777526,0.05718467475777526,0.05718467475777526,0.05718467475777526,0.05718467475777526,0.057157722600752775,0.05200609621463304,0.05200609621463304,0.05200609621463304,0.05200609621463304,0.05200609621463304,0.05200609621463304,0.05197107146069945,0.05197107146069945,0.05197107146069945,0.05197107146069945,0.05197107146069945,0.05197107146069945,0.05197107146069945,0.05197107146069945,0.05197107146069945,0.05197107146069945,0.05197107146069945,0.05197107146069945,0.05196705990694933,0.05196705990694933,0.05196705990694933,0.05196705990694933,0.05196705990694933,0.05196705990694933,0.05196705990694933,0.05196705990694933,0.05196705990694933,0.05196705990694933,0.05196705990694933,0.05196705990694933,0.05196705990694933,0.05196705990694933,0.05196705990694933,0.05196705990694933,0.05196705990694933,0.05196705990694933,0.05196705990694933,0.05196705990694933,0.05196705990694933,0.05196705990694933,0.05196705990694933,0.05196705990694933,0.05196705990694933,0.05196705990694933,0.22678816463223916,0.22678816463223916,0.22678816463223916,0.22678816463223916,0.22678816463223916,0.22678816463223916,0.22678816463223916,0.22678816463223916,0.22678816463223916,0.22678816463223916,0.22689340572859723,0.22689340572859723,0.22689340572859723,0.416137528342345,0.416137528342345,0.416137528342345,0.4476473957091961,0.4476473957091961,0.4731634918424483,0.4731634918424483,0.4731634918424483,0.4731634918424483,0.5152834716854119,0.5152834716854119,0.5152834716854119,0.5762499638415935,0.5762499638415935,0.5910115059095886,0.5910115059095886,0.5910115059095886,0.5910115059095886,0.5910115059095886,0.5910115059095886,0.5910115059095886,0.5910115059095886,0.5910115059095886,0.5910115059095886,0.5913226862778262,0.5838854587553256,0.5838854587553256,0.5821742330902466,0.5821742330902466,0.5821742330902466,0.5755527469486417,0.5755527469486417,0.5033700821429012,0.5033700821429012,0.5033700821429012,0.5033700821429012,0.338623017541485,0.04932609298507385,0.04932609298507385,0.04932609298507385,0.04932609298507385,0.04932609298507385,0.04932609298507385,0.04932609298507385,0.04932609298507385,0.04932609298507385,0.04932609298507385,0.04932609298507385,0.04932609298507385,0.04932609298507385,0.04932609298507385,0.04932609298507385,0.04932609298507385,0.04932609298507385,0.04932609298507385,0.04935812273399678,0.04935812273399678,0.04935812273399678,0.04935812273399678,0.04935812273399678,0.04935812273399678,0.04935812273399678,0.04938112838612171,0.04938112838612171,0.04938112838612171,0.04938112838612171,0.04938112838612171,0.049434028519766644,0.049434028519766644,0.05018223454785371,0.05028249307376875,0.05028249307376875,0.20710392600674396,0.20710392600674396,0.2514162019468254,0.2514162019468254,0.2514162019468254,0.2834008581912116,0.2834008581912116,0.2834008581912116,0.2834008581912116,0.303763920478936,0.3493706006542725,0.3573962771165201,0.3573962771165201,0.3588980008891495,0.3588980008891495,0.3588980008891495,0.3866702361979832,0.39306243680450037,0.39306243680450037,0.41324688892654887,0.41324688892654887,0.41324688892654887,0.41324688892654887,0.41324688892654887,0.4131292358451942,0.41324688892654887,0.41167902712676335,0.4150432067102938,0.41324688892654887,0.42418581226304114,0.4326890259030788,0.432590272661318,0.42759599386357583,0.38286776905416814,0.3813504536555449,0.3813504536555449,0.3819640719336404,0.382569595243031,0.37455203355253874,0.37015153867216144,0.3693487536209657,0.3094781842994656,0.30183395461978396,0.19736779071887273,0.19355395005803158,0.17860710762879184,0.17241520915329703,0.1720055569413128,0.1720055569413128,0.1720055569413128,0.1720055569413128)
#time=time[4:length(time)]
#rate=rate[4:length(rate)]
#minHPD=minHPD[4:length(minHPD)]
#maxHPD=maxHPD[4:length(maxHPD)]

plot(c(seq(-290,0,by=1),0),rep(2,length(c(seq(290,0,by=-1),0))), xlab="", ylab="Rates (events/Myr/lineage)", xlim=c(-270,-230), ylim=c(0,0.6), type="l", col="white",lwd="1",las="1",cex.axis="1",cex.main="1",cex.lab="1",bty="n", main="A", axes=F)
rect(-323.2,-0.02,-298.9,300, col="white", border=NA)
rect(-298.9,-0.02,-272.95,300, col="whitesmoke", border=NA)
rect(-272.95,-0.02,-259.1,300, col="white", border=NA)
rect(-259.1,-0.02,-251.9,300, col="whitesmoke", border=NA)
rect(-251.9,-0.02,-247.2,300, col="white", border=NA)
rect(-247.2,-0.02,-237,300, col="whitesmoke", border=NA)
rect(-237,-0.02,-201.3,300, col="white", border=NA)
rect(-201.3,-0.02,-174.1,300, col="whitesmoke", border=NA)
rect(-174.1,-0.02,-163.5,300, col="white", border=NA)
rect(-163.5,-0.02,-145,300, col="whitesmoke", border=NA)
rect(-145,-0.02,-100.5,300, col="white", border=NA)
rect(-100.5,-0.02,-66,300, col="whitesmoke", border=NA)
rect(-66,-0.02,-56,300, col="white", border=NA)
rect(-56,-0.02,-33.9,300, col="whitesmoke", border=NA)
rect(-33.9,-0.02,-23.03,300, col="white", border=NA)
rect(-23.03,-0.02,-5.33,300, col="whitesmoke", border=NA)
rect(-5.33,-0.02,-2.58,300, col="white", border=NA)
rect(-2.58,-0.02,0,300, col="whitesmoke", border=NA)

rect(-261.28,-3,-259.51,300, col=alpha('#ffaf03',0.2), border=NA)
rect(-234.5,-3,-232,300, col=alpha('#ffaf03',0.2), border=NA)

axis(side=1, seq(-280, -220, by=10), col="black",col.axis="black",las=1)
axis(side=2, seq(0, 0.6, by=0.1), col="black",col.axis="black",las=2)
abline(v=c(-251.902),col="red",lty="dashed",lwd="2")

legend("topleft", bty="n", c("Origination rate"),lwd="3",col=c("#4c4cec"), cex=1)

lines(time,time,type = 'n')
polygon(c(time, rev(time)), c(maxHPD, rev(minHPD)), col = alpha('#4c4cec',0.3), border = NA)
lines(time,rate, col = '#4c4cec', lwd=2)

add_geochrono(0, -0.15)


# Frequency of shift in speciation rate
mids=c(-0.04887112887112887, -0.1466133866133866,-0.24435564435564433,-0.3420979020979021,-0.43984015984015984,-0.5375824175824175,-0.6353246753246753,-0.733066933066933,-0.8308091908091908,-0.9285514485514486,-1.0262937062937063,-1.124035964035964,-1.2217782217782218,-1.3195204795204796,-1.4172627372627373,-1.515004995004995,-1.6127472527472528,-1.7104895104895106,-1.8082317682317683,-1.905974025974026,-2.0037162837162836,-2.101458541458541,-2.199200799200799,-2.2969430569430567,-2.3946853146853146,-2.492427572427572,-2.59016983016983,-2.6879120879120877,-2.7856543456543457,-2.883396603396603,-2.981138861138861,-3.0788811188811187,-3.1766233766233762,-3.274365634365634,-3.3721078921078917,-3.4698501498501497,-3.5675924075924073,-3.6653346653346652,-3.7630769230769228,-3.8608191808191807,-3.9585614385614383,-4.056303696303696,-4.154045954045954,-4.251788211788211,-4.349530469530469,-4.447272727272727,-4.545014985014985,-4.642757242757242,-4.7404995004995,-4.838241758241758,-4.935984015984015,-5.033726273726273,-5.131468531468531,-5.229210789210789,-5.326953046953046,-5.424695304695304,-5.522437562437562,-5.62017982017982,-5.717922077922077,-5.815664335664335,-5.913406593406593,-6.011148851148851,-6.108891108891108,-6.206633366633366,-6.304375624375624,-6.4021178821178815,-6.499860139860139,-6.597602397602397,-6.695344655344655,-6.7930869130869125,-6.8908291708291705,-6.988571428571428,-7.086313686313686,-7.1840559440559435,-7.2817982017982015,-7.3795404595404595,-7.477282717282717,-7.5750249750249745,-7.6727672327672325,-7.7705094905094905,-7.868251748251748,-7.9659940059940055,-8.063736263736264,-8.161478521478521,-8.25922077922078,-8.356963036963037,-8.454705294705294,-8.552447552447552,-8.65018981018981,-8.747932067932068,-8.845674325674326,-8.943416583416584,-9.041158841158841,-9.1389010989011,-9.236643356643356,-9.334385614385614,-9.432127872127872,-9.52987012987013,-9.627612387612388,-9.725354645354646,-9.823096903096904,-9.92083916083916,-10.018581418581418,-10.116323676323676,-10.214065934065934,-10.311808191808192,-10.40955044955045,-10.507292707292708,-10.605034965034966,-10.702777222777222,-10.80051948051948,-10.898261738261738,-10.996003996003996,-11.093746253746254,-11.191488511488512,-11.28923076923077,-11.386973026973026,-11.484715284715284,-11.582457542457542,-11.6801998001998,-11.777942057942058,-11.875684315684316,-11.973426573426574,-12.071168831168832,-12.168911088911088,-12.266653346653346,-12.364395604395604,-12.462137862137862,-12.55988011988012,-12.657622377622378,-12.755364635364636,-12.853106893106892,-12.95084915084915,-13.048591408591408,-13.146333666333666,-13.244075924075924,-13.341818181818182,-13.43956043956044,-13.537302697302698,-13.635044955044954,-13.732787212787212,-13.83052947052947,-13.928271728271728,-14.026013986013986,-14.123756243756244,-14.221498501498502,-14.319240759240758,-14.416983016983016,-14.514725274725274,-14.612467532467532,-14.71020979020979,-14.807952047952048,-14.905694305694306,-15.003436563436564,-15.10117882117882,-15.198921078921078,-15.296663336663336,-15.394405594405594,-15.492147852147852,-15.58989010989011,-15.687632367632368,-15.785374625374624,-15.883116883116882,-15.98085914085914,-16.0786013986014,-16.176343656343658,-16.274085914085916,-16.371828171828174,-16.46957042957043,-16.56731268731269,-16.665054945054948,-16.762797202797206,-16.860539460539464,-16.958281718281718,-17.056023976023976,-17.153766233766234,-17.251508491508492,-17.34925074925075,-17.446993006993008,-17.544735264735266,-17.642477522477524,-17.740219780219782,-17.83796203796204,-17.935704295704298,-18.033446553446556,-18.131188811188814,-18.22893106893107,-18.32667332667333,-18.424415584415584,-18.522157842157842,-18.6199000999001,-18.717642357642358,-18.815384615384616,-18.913126873126874,-19.010869130869132,-19.10861138861139,-19.206353646353648,-19.304095904095906,-19.401838161838164,-19.499580419580422,-19.59732267732268,-19.695064935064938,-19.792807192807196,-19.89054945054945,-19.988291708291708,-20.086033966033966,-20.183776223776224,-20.281518481518482,-20.37926073926074,-20.477002997002998,-20.574745254745256,-20.672487512487514,-20.770229770229772,-20.86797202797203,-20.965714285714288,-21.063456543456546,-21.161198801198804,-21.258941058941062,-21.356683316683316,-21.454425574425574,-21.552167832167832,-21.64991008991009,-21.74765234765235,-21.845394605394606,-21.943136863136864,-22.040879120879122,-22.13862137862138,-22.236363636363638,-22.334105894105896,-22.431848151848154,-22.529590409590412,-22.62733266733267,-22.725074925074928,-22.822817182817182,-22.92055944055944,-23.0183016983017,-23.116043956043956,-23.213786213786214,-23.311528471528472,-23.40927072927073,-23.50701298701299,-23.604755244755246,-23.702497502497504,-23.800239760239762,-23.89798201798202,-23.995724275724278,-24.093466533466536,-24.191208791208794,-24.28895104895105,-24.386693306693306,-24.484435564435564,-24.582177822177822,-24.67992007992008,-24.77766233766234,-24.875404595404596,-24.973146853146854,-25.070889110889112,-25.16863136863137,-25.26637362637363,-25.364115884115886,-25.461858141858144,-25.559600399600402,-25.65734265734266,-25.755084915084915,-25.852827172827173,-25.95056943056943,-26.04831168831169,-26.146053946053947,-26.243796203796204,-26.341538461538462,-26.43928071928072,-26.53702297702298,-26.634765234765236,-26.732507492507494,-26.830249750249752,-26.92799200799201,-27.02573426573427,-27.123476523476526,-27.22121878121878,-27.31896103896104,-27.416703296703297,-27.514445554445555,-27.612187812187813,-27.70993006993007,-27.80767232767233,-27.905414585414587,-28.003156843156845,-28.100899100899102,-28.19864135864136,-28.29638361638362,-28.394125874125876,-28.491868131868134,-28.589610389610392,-28.687352647352647,-28.785094905094905,-28.882837162837163,-28.98057942057942,-29.07832167832168,-29.176063936063937,-29.273806193806195,-29.371548451548453,-29.46929070929071,-29.56703296703297,-29.664775224775227,-29.762517482517485,-29.860259740259743,-29.958001998002,-30.05574425574426,-30.153486513486513,-30.25122877122877,-30.34897102897103,-30.446713286713287,-30.544455544455545,-30.642197802197803,-30.73994005994006,-30.83768231768232,-30.935424575424577,-31.033166833166835,-31.130909090909093,-31.22865134865135,-31.32639360639361,-31.424135864135867,-31.521878121878125,-31.61962037962038,-31.717362637362637,-31.815104895104895,-31.912847152847153,-32.01058941058941,-32.10833166833167,-32.20607392607393,-32.30381618381619,-32.40155844155844,-32.4993006993007,-32.59704295704296,-32.69478521478521,-32.792527472527475,-32.89026973026973,-32.98801198801199,-33.085754245754245,-33.18349650349651,-33.28123876123876,-33.37898101898102,-33.47672327672328,-33.57446553446554,-33.67220779220779,-33.769950049950054,-33.86769230769231,-33.96543456543456,-34.063176823176825,-34.16091908091908,-34.25866133866134,-34.356403596403595,-34.45414585414586,-34.55188811188811,-34.64963036963037,-34.74737262737263,-34.84511488511489,-34.94285714285714,-35.040599400599405,-35.13834165834166,-35.23608391608392,-35.333826173826175,-35.43156843156843,-35.52931068931069,-35.627052947052945,-35.72479520479521,-35.82253746253746,-35.92027972027972,-36.01802197802198,-36.11576423576424,-36.21350649350649,-36.311248751248755,-36.40899100899101,-36.50673326673327,-36.604475524475525,-36.70221778221779,-36.79996003996004,-36.897702297702295,-36.99544455544456,-37.09318681318681,-37.19092907092907,-37.28867132867133,-37.38641358641359,-37.48415584415584,-37.581898101898105,-37.67964035964036,-37.77738261738262,-37.875124875124875,-37.97286713286714,-38.07060939060939,-38.16835164835165,-38.26609390609391,-38.36383616383616,-38.46157842157842,-38.55932067932068,-38.65706293706294,-38.75480519480519,-38.852547452547455,-38.95028971028971,-39.04803196803197,-39.145774225774225,-39.24351648351649,-39.34125874125874,-39.439000999001,-39.53674325674326,-39.63448551448552,-39.73222777222777,-39.82997002997003,-39.92771228771229,-40.025454545454544,-40.123196803196805,-40.22093906093906,-40.31868131868132,-40.416423576423576,-40.51416583416584,-40.61190809190809,-40.70965034965035,-40.80739260739261,-40.90513486513487,-41.00287712287712,-41.100619380619385,-41.19836163836164,-41.296103896103894,-41.393846153846155,-41.49158841158841,-41.58933066933067,-41.687072927072926,-41.78481518481519,-41.88255744255744,-41.9802997002997,-42.07804195804196,-42.17578421578422,-42.27352647352647,-42.371268731268735,-42.46901098901099,-42.56675324675325,-42.664495504495505,-42.76223776223776,-42.85998001998002,-42.957722277722276,-43.05546453546454,-43.15320679320679,-43.25094905094905,-43.34869130869131,-43.44643356643357,-43.544175824175824,-43.641918081918085,-43.73966033966034,-43.8374025974026,-43.935144855144856,-44.03288711288712,-44.13062937062937,-44.228371628371626,-44.32611388611389,-44.42385614385614,-44.5215984015984,-44.61934065934066,-44.71708291708292,-44.814825174825174,-44.912567432567435,-45.01030969030969,-45.10805194805195,-45.205794205794206,-45.30353646353647,-45.40127872127872,-45.49902097902098,-45.59676323676324,-45.69450549450549,-45.792247752247754,-45.88999000999001,-45.98773226773227,-46.085474525474524,-46.183216783216785,-46.28095904095904,-46.3787012987013,-46.476443556443556,-46.57418581418582,-46.67192807192807,-46.76967032967033,-46.86741258741259,-46.96515484515485,-47.062897102897104,-47.16063936063936,-47.25838161838162,-47.356123876123874,-47.453866133866136,-47.55160839160839,-47.64935064935065,-47.747092907092906,-47.84483516483517,-47.94257742257742,-48.04031968031968,-48.13806193806194,-48.2358041958042,-48.333546453546454,-48.431288711288715,-48.52903096903097,-48.626773226773224,-48.724515484515486,-48.82225774225774,-48.92,-49.017742257742256,-49.11548451548452,-49.21322677322677,-49.310969030969034,-49.40871128871129,-49.50645354645355,-49.604195804195804,-49.701938061938066,-49.79968031968032,-49.89742257742258,-49.995164835164836,-50.09290709290709,-50.19064935064935,-50.288391608391606,-50.38613386613387,-50.48387612387612,-50.581618381618384,-50.67936063936064,-50.7771028971029,-50.874845154845154,-50.972587412587416,-51.07032967032967,-51.16807192807193,-51.265814185814186,-51.36355644355645,-51.4612987012987,-51.559040959040956,-51.65678321678322,-51.75452547452547,-51.852267732267734,-51.95000999000999,-52.04775224775225,-52.145494505494504,-52.243236763236766,-52.34097902097902,-52.43872127872128,-52.536463536463536,-52.6342057942058,-52.73194805194805,-52.829690309690314,-52.92743256743257,-53.02517482517482,-53.122917082917084,-53.22065934065934,-53.3184015984016,-53.416143856143854,-53.513886113886116,-53.61162837162837,-53.70937062937063,-53.807112887112886,-53.90485514485515,-54.0025974025974,-54.100339660339664,-54.19808191808192,-54.29582417582418,-54.393566433566434,-54.49130869130869,-54.58905094905095,-54.686793206793205,-54.784535464535466,-54.88227772227772,-54.98001998001998,-55.07776223776224,-55.1755044955045,-55.27324675324675,-55.370989010989014,-55.46873126873127,-55.56647352647353,-55.664215784215784,-55.761958041958046,-55.8597002997003,-55.957442557442555,-56.055184815184816,-56.15292707292707,-56.25066933066933,-56.34841158841159,-56.44615384615385,-56.5438961038961,-56.641638361638364,-56.73938061938062,-56.83712287712288,-56.934865134865134,-57.032607392607396,-57.13034965034965,-57.22809190809191,-57.325834165834166,-57.42357642357642,-57.52131868131868,-57.61906093906094,-57.7168031968032,-57.81454545454545,-57.912287712287714,-58.01002997002997,-58.10777222777223,-58.205514485514485,-58.303256743256746,-58.400999000999,-58.49874125874126,-58.59648351648352,-58.69422577422578,-58.79196803196803,-58.88971028971029,-58.98745254745255,-59.0851948051948,-59.182937062937064,-59.28067932067932,-59.37842157842158,-59.476163836163835,-59.573906093906096,-59.67164835164835,-59.76939060939061,-59.86713286713287,-59.96487512487513,-60.06261738261738,-60.160359640359644,-60.2581018981019,-60.35584415584415,-60.453586413586414,-60.55132867132867,-60.64907092907093,-60.746813186813185,-60.844555444555446,-60.9422977022977,-61.04003996003996,-61.13778221778222,-61.23552447552448,-61.33326673326673,-61.431008991008994,-61.52875124875125,-61.62649350649351,-61.724235764235765,-61.82197802197802,-61.91972027972028,-62.017462537462535,-62.1152047952048,-62.21294705294705,-62.31068931068931,-62.40843156843157,-62.50617382617383,-62.60391608391608,-62.701658341658344,-62.7994005994006,-62.89714285714286,-62.994885114885115,-63.092627372627376,-63.19036963036963,-63.288111888111885,-63.38585414585415,-63.4835964035964,-63.58133866133866,-63.67908091908092,-63.77682317682318,-63.87456543456543,-63.972307692307695,-64.07004995004995,-64.1677922077922,-64.26553446553447,-64.36327672327673,-64.46101898101898,-64.55876123876124,-64.6565034965035,-64.75424575424576,-64.85198801198801,-64.94973026973027,-65.04747252747252,-65.14521478521479,-65.24295704295704,-65.3406993006993,-65.43844155844155,-65.53618381618382,-65.63392607392608,-65.73166833166833,-65.82941058941059,-65.92715284715285,-66.02489510489511,-66.12263736263736,-66.22037962037962,-66.31812187812187,-66.41586413586414,-66.5136063936064,-66.61134865134865,-66.7090909090909,-66.80683316683317,-66.90457542457543,-67.00231768231768,-67.10005994005994,-67.1978021978022,-67.29554445554446,-67.39328671328671,-67.49102897102897,-67.58877122877124,-67.68651348651349,-67.78425574425574,-67.881998001998,-67.97974025974025,-68.07748251748252,-68.17522477522478,-68.27296703296703,-68.37070929070929,-68.46845154845155,-68.56619380619381,-68.66393606393606,-68.76167832167832,-68.85942057942059,-68.95716283716284,-69.0549050949051,-69.15264735264735,-69.2503896103896,-69.34813186813187,-69.44587412587413,-69.54361638361638,-69.64135864135864,-69.7391008991009,-69.83684315684316,-69.93458541458541,-70.03232767232767,-70.13006993006994,-70.22781218781219,-70.32555444555445,-70.4232967032967,-70.52103896103897,-70.61878121878122,-70.71652347652348,-70.81426573426573,-70.91200799200799,-71.00975024975025,-71.10749250749251,-71.20523476523476,-71.30297702297702,-71.40071928071929,-71.49846153846154,-71.5962037962038,-71.69394605394605,-71.79168831168832,-71.88943056943057,-71.98717282717283,-72.08491508491508,-72.18265734265734,-72.2803996003996,-72.37814185814186,-72.47588411588411,-72.57362637362637,-72.67136863136864,-72.76911088911089,-72.86685314685315,-72.9645954045954,-73.06233766233767,-73.16007992007992,-73.25782217782218,-73.35556443556443,-73.4533066933067,-73.55104895104895,-73.64879120879121,-73.74653346653346,-73.84427572427572,-73.94201798201799,-74.03976023976024,-74.1375024975025,-74.23524475524475,-74.33298701298702,-74.43072927072927,-74.52847152847153,-74.62621378621378,-74.72395604395605,-74.8216983016983,-74.91944055944056,-75.01718281718281,-75.11492507492507,-75.21266733266734,-75.31040959040959,-75.40815184815185,-75.5058941058941,-75.60363636363637,-75.70137862137862,-75.79912087912088,-75.89686313686313,-75.9946053946054,-76.09234765234766,-76.19008991008991,-76.28783216783216,-76.38557442557443,-76.48331668331669,-76.58105894105894,-76.6788011988012,-76.77654345654345,-76.87428571428572,-76.97202797202797,-77.06977022977023,-77.16751248751248,-77.26525474525475,-77.362997002997,-77.46073926073926,-77.55848151848151,-77.65622377622378,-77.75396603396604,-77.85170829170829,-77.94945054945055,-78.0471928071928,-78.14493506493507,-78.24267732267732,-78.34041958041958,-78.43816183816183,-78.5359040959041,-78.63364635364636,-78.73138861138861,-78.82913086913086,-78.92687312687313,-79.02461538461539,-79.12235764235764,-79.2200999000999,-79.31784215784216,-79.41558441558442,-79.51332667332667,-79.61106893106893,-79.70881118881118,-79.80655344655345,-79.9042957042957,-80.00203796203796,-80.09978021978021,-80.19752247752248,-80.29526473526474,-80.39300699300699,-80.49074925074925,-80.58849150849151,-80.68623376623377,-80.78397602397602,-80.88171828171828,-80.97946053946053,-81.0772027972028,-81.17494505494506,-81.27268731268731,-81.37042957042956,-81.46817182817183,-81.56591408591409,-81.66365634365634,-81.7613986013986,-81.85914085914087,-81.95688311688312,-82.05462537462537,-82.15236763236763,-82.2501098901099,-82.34785214785215,-82.4455944055944,-82.54333666333666,-82.64107892107891,-82.73882117882118,-82.83656343656344,-82.93430569430569,-83.03204795204795,-83.12979020979022,-83.22753246753247,-83.32527472527472,-83.42301698301698,-83.52075924075925,-83.6185014985015,-83.71624375624376,-83.81398601398601,-83.91172827172826,-84.00947052947053,-84.10721278721279,-84.20495504495504,-84.3026973026973,-84.40043956043957,-84.49818181818182,-84.59592407592407,-84.69366633366633,-84.7914085914086,-84.88915084915085,-84.9868931068931,-85.08463536463536,-85.18237762237763,-85.28011988011988,-85.37786213786214,-85.47560439560439,-85.57334665334665,-85.67108891108892,-85.76883116883117,-85.86657342657342,-85.96431568431568,-86.06205794205795,-86.1598001998002,-86.25754245754246,-86.35528471528471,-86.45302697302698,-86.55076923076923,-86.64851148851149,-86.74625374625374,-86.843996003996,-86.94173826173827,-87.03948051948052,-87.13722277722277,-87.23496503496503,-87.3327072927073,-87.43044955044955,-87.5281918081918,-87.62593406593406,-87.72367632367633,-87.82141858141858,-87.91916083916084,-88.01690309690309,-88.11464535464536,-88.21238761238762,-88.31012987012987,-88.40787212787212,-88.50561438561438,-88.60335664335665,-88.7010989010989,-88.79884115884116,-88.89658341658341,-88.99432567432568,-89.09206793206793,-89.18981018981019,-89.28755244755244,-89.38529470529471,-89.48303696303697,-89.58077922077922,-89.67852147852147,-89.77626373626373,-89.874005994006,-89.97174825174825,-90.0694905094905,-90.16723276723276,-90.26497502497503,-90.36271728271728,-90.46045954045954,-90.5582017982018,-90.65594405594406,-90.75368631368632,-90.85142857142857,-90.94917082917082,-91.0469130869131,-91.14465534465535,-91.2423976023976,-91.34013986013986,-91.43788211788211,-91.53562437562438,-91.63336663336663,-91.73110889110889,-91.82885114885114,-91.92659340659341,-92.02433566433567,-92.12207792207792,-92.21982017982018,-92.31756243756244,-92.4153046953047,-92.51304695304695,-92.6107892107892,-92.70853146853146,-92.80627372627373,-92.90401598401598,-93.00175824175824,-93.0995004995005,-93.19724275724276,-93.29498501498502,-93.39272727272727,-93.49046953046953,-93.5882117882118,-93.68595404595405,-93.7836963036963,-93.88143856143856,-93.97918081918083,-94.07692307692308,-94.17466533466533,-94.27240759240759,-94.37014985014984,-94.46789210789211,-94.56563436563437,-94.66337662337662,-94.76111888111888,-94.85886113886114,-94.9566033966034,-95.05434565434565,-95.15208791208791,-95.24983016983018,-95.34757242757243,-95.44531468531468,-95.54305694305694,-95.6407992007992,-95.73854145854146,-95.83628371628372,-95.93402597402597,-96.03176823176823,-96.1295104895105,-96.22725274725275,-96.324995004995,-96.42273726273726,-96.52047952047953,-96.61822177822178,-96.71596403596403,-96.81370629370629,-96.91144855144856,-97.00919080919081,-97.10693306693307,-97.20467532467532,-97.30241758241758,-97.40015984015984,-97.4979020979021,-97.59564435564435,-97.69338661338661,-97.79112887112888,-97.88887112887113,-97.98661338661339,-98.08435564435564,-98.18209790209791,-98.27984015984016,-98.37758241758242,-98.47532467532467,-98.57306693306693,-98.6708091908092,-98.76855144855145,-98.8662937062937,-98.96403596403596,-99.06177822177823,-99.15952047952048,-99.25726273726274,-99.35500499500499,-99.45274725274726,-99.55048951048951,-99.64823176823177,-99.74597402597402,-99.84371628371629,-99.94145854145854,-100.0392007992008,-100.13694305694305,-100.23468531468531,-100.33242757242758,-100.43016983016983,-100.52791208791209,-100.62565434565434,-100.72339660339661,-100.82113886113886,-100.91888111888112,-101.01662337662337,-101.11436563436564,-101.2121078921079,-101.30985014985015,-101.4075924075924,-101.50533466533467,-101.60307692307693,-101.70081918081918,-101.79856143856144,-101.89630369630369,-101.99404595404596,-102.09178821178821,-102.18953046953047,-102.28727272727272,-102.38501498501499,-102.48275724275724,-102.5804995004995,-102.67824175824175,-102.77598401598402,-102.87372627372628,-102.97146853146853,-103.06921078921079,-103.16695304695304,-103.26469530469531,-103.36243756243756,-103.46017982017982,-103.55792207792207,-103.65566433566434,-103.7534065934066,-103.85114885114885,-103.9488911088911,-104.04663336663337,-104.14437562437563,-104.24211788211788,-104.33986013986014,-104.4376023976024,-104.53534465534466,-104.63308691308691,-104.73082917082917,-104.82857142857142,-104.92631368631369,-105.02405594405595,-105.1217982017982,-105.21954045954045,-105.31728271728272,-105.41502497502498,-105.51276723276723,-105.61050949050949,-105.70825174825175,-105.80599400599401,-105.90373626373626,-106.00147852147852,-106.09922077922077,-106.19696303696304,-106.2947052947053,-106.39244755244755,-106.4901898101898,-106.58793206793207,-106.68567432567433,-106.78341658341658,-106.88115884115884,-106.9789010989011,-107.07664335664336,-107.17438561438561,-107.27212787212787,-107.36987012987014,-107.46761238761239,-107.56535464535465,-107.6630969030969,-107.76083916083915,-107.85858141858142,-107.95632367632368,-108.05406593406593,-108.15180819180819,-108.24955044955045,-108.34729270729271,-108.44503496503496,-108.54277722277722,-108.64051948051949,-108.73826173826174,-108.836003996004,-108.93374625374625,-109.0314885114885,-109.12923076923077,-109.22697302697303,-109.32471528471528,-109.42245754245754,-109.5201998001998,-109.61794205794206,-109.71568431568431,-109.81342657342657,-109.91116883116884,-110.00891108891109,-110.10665334665335,-110.2043956043956,-110.30213786213787,-110.39988011988012,-110.49762237762238,-110.59536463536463,-110.69310689310689,-110.79084915084916,-110.88859140859141,-110.98633366633366,-111.08407592407592,-111.18181818181819,-111.27956043956044,-111.3773026973027,-111.47504495504495,-111.57278721278722,-111.67052947052947,-111.76827172827173,-111.86601398601398,-111.96375624375624,-112.0614985014985,-112.15924075924076,-112.25698301698301,-112.35472527472527,-112.45246753246754,-112.55020979020979,-112.64795204795205,-112.7456943056943,-112.84343656343657,-112.94117882117882,-113.03892107892108,-113.13666333666333,-113.2344055944056,-113.33214785214786,-113.42989010989011,-113.52763236763236,-113.62537462537462,-113.72311688311689,-113.82085914085914,-113.9186013986014,-114.01634365634365,-114.11408591408592,-114.21182817182817,-114.30957042957043,-114.40731268731268,-114.50505494505495,-114.6027972027972,-114.70053946053946,-114.79828171828171,-114.89602397602397,-114.99376623376624,-115.09150849150849,-115.18925074925075,-115.286993006993,-115.38473526473527,-115.48247752247752,-115.58021978021978,-115.67796203796203,-115.7757042957043,-115.87344655344656,-115.97118881118881,-116.06893106893106,-116.16667332667333,-116.26441558441559,-116.36215784215784,-116.4599000999001,-116.55764235764235,-116.65538461538462,-116.75312687312687,-116.85086913086913,-116.94861138861138,-117.04635364635365,-117.1440959040959,-117.24183816183816,-117.33958041958041,-117.43732267732268,-117.53506493506494,-117.63280719280719,-117.73054945054945,-117.8282917082917,-117.92603396603397,-118.02377622377622,-118.12151848151848,-118.21926073926073,-118.317002997003,-118.41474525474526,-118.51248751248751,-118.61022977022976,-118.70797202797203,-118.80571428571429,-118.90345654345654,-119.0011988011988,-119.09894105894107,-119.19668331668332,-119.29442557442557,-119.39216783216783,-119.48991008991008,-119.58765234765235,-119.6853946053946,-119.78313686313686,-119.88087912087911,-119.97862137862138,-120.07636363636364,-120.17410589410589,-120.27184815184815,-120.36959040959042,-120.46733266733267,-120.56507492507492,-120.66281718281718,-120.76055944055943,-120.8583016983017,-120.95604395604396,-121.05378621378621,-121.15152847152847,-121.24927072927073,-121.34701298701299,-121.44475524475524,-121.5424975024975,-121.64023976023977,-121.73798201798202,-121.83572427572427,-121.93346653346653,-122.0312087912088,-122.12895104895105,-122.2266933066933,-122.32443556443556,-122.42217782217782,-122.51992007992008,-122.61766233766234,-122.71540459540459,-122.81314685314685,-122.91088911088912,-123.00863136863137,-123.10637362637362,-123.20411588411588,-123.30185814185815,-123.3996003996004,-123.49734265734266,-123.59508491508491,-123.69282717282717,-123.79056943056943,-123.88831168831169,-123.98605394605394,-124.0837962037962,-124.18153846153847,-124.27928071928072,-124.37702297702297,-124.47476523476523,-124.5725074925075,-124.67024975024975,-124.767992007992,-124.86573426573426,-124.96347652347653,-125.06121878121878,-125.15896103896104,-125.2567032967033,-125.35444555444555,-125.45218781218782,-125.54993006993007,-125.64767232767232,-125.74541458541458,-125.84315684315685,-125.9408991008991,-126.03864135864136,-126.13638361638361,-126.23412587412588,-126.33186813186813,-126.42961038961039,-126.52735264735264,-126.6250949050949,-126.72283716283717,-126.82057942057942,-126.91832167832167,-127.01606393606393,-127.1138061938062,-127.21154845154845,-127.3092907092907,-127.40703296703296,-127.50477522477523,-127.60251748251748,-127.70025974025974,-127.798001998002,-127.89574425574426,-127.99348651348652,-128.09122877122877,-128.18897102897103,-128.28671328671328,-128.38445554445553,-128.4821978021978,-128.57994005994007,-128.67768231768233,-128.77542457542458,-128.87316683316683,-128.9709090909091,-129.06865134865134,-129.1663936063936,-129.26413586413585,-129.36187812187814,-129.4596203796204,-129.55736263736264,-129.6551048951049,-129.75284715284715,-129.8505894105894,-129.94833166833166,-130.04607392607392,-130.14381618381617,-130.24155844155845,-130.3393006993007,-130.43704295704296,-130.53478521478522,-130.63252747252747,-130.73026973026973,-130.82801198801198,-130.92575424575423,-131.0234965034965,-131.12123876123877,-131.21898101898103,-131.31672327672328,-131.41446553446553,-131.5122077922078,-131.60995004995004,-131.7076923076923,-131.80543456543455,-131.90317682317684,-132.0009190809191,-132.09866133866134,-132.1964035964036,-132.29414585414585,-132.3918881118881,-132.48963036963036,-132.58737262737262,-132.68511488511487,-132.78285714285715,-132.8805994005994,-132.97834165834166,-133.07608391608392,-133.17382617382617,-133.27156843156843,-133.36931068931068,-133.46705294705293,-133.56479520479522,-133.66253746253747,-133.76027972027973,-133.85802197802198,-133.95576423576424,-134.0535064935065,-134.15124875124874,-134.248991008991,-134.34673326673325,-134.44447552447554,-134.5422177822178,-134.63996003996004,-134.7377022977023,-134.83544455544455,-134.9331868131868,-135.03092907092906,-135.12867132867132,-135.2264135864136,-135.32415584415585,-135.4218981018981,-135.51964035964036,-135.61738261738262,-135.71512487512487,-135.81286713286713,-135.91060939060938,-136.00835164835163,-136.10609390609392,-136.20383616383617,-136.30157842157843,-136.39932067932068,-136.49706293706294,-136.5948051948052,-136.69254745254744,-136.7902897102897,-136.88803196803195,-136.98577422577424,-137.0835164835165,-137.18125874125874,-137.279000999001,-137.37674325674325,-137.4744855144855,-137.57222777222776,-137.66997002997002,-137.7677122877123,-137.86545454545455,-137.9631968031968,-138.06093906093906,-138.15868131868132,-138.25642357642357,-138.35416583416583,-138.45190809190808,-138.54965034965034,-138.64739260739262,-138.74513486513487,-138.84287712287713,-138.94061938061938,-139.03836163836164,-139.1361038961039,-139.23384615384614,-139.3315884115884,-139.42933066933068,-139.52707292707294,-139.6248151848152,-139.72255744255745,-139.8202997002997,-139.91804195804195,-140.0157842157842,-140.11352647352646,-140.21126873126872,-140.309010989011,-140.40675324675325,-140.5044955044955,-140.60223776223776,-140.69998001998002,-140.79772227772227,-140.89546453546453,-140.99320679320678,-141.09094905094906,-141.18869130869132,-141.28643356643357,-141.38417582417583,-141.48191808191808,-141.57966033966034,-141.6774025974026,-141.77514485514484,-141.8728871128871,-141.97062937062938,-142.06837162837164,-142.1661138861139,-142.26385614385615,-142.3615984015984,-142.45934065934065,-142.5570829170829,-142.65482517482516,-142.75256743256742,-142.8503096903097,-142.94805194805195,-143.0457942057942,-143.14353646353646,-143.24127872127872,-143.33902097902097,-143.43676323676323,-143.53450549450548,-143.63224775224776,-143.72999000999002,-143.82773226773227,-143.92547452547453,-144.02321678321678,-144.12095904095904,-144.2187012987013,-144.31644355644355,-144.4141858141858,-144.51192807192808,-144.60967032967034,-144.7074125874126,-144.80515484515485,-144.9028971028971,-145.00063936063935,-145.0983816183816,-145.19612387612386,-145.29386613386615,-145.3916083916084,-145.48935064935065,-145.5870929070929,-145.68483516483516,-145.78257742257742,-145.88031968031967,-145.97806193806193,-146.07580419580418,-146.17354645354646,-146.27128871128872,-146.36903096903097,-146.46677322677323,-146.56451548451548,-146.66225774225774,-146.76,-146.85774225774225,-146.95548451548453,-147.05322677322678,-147.15096903096904,-147.2487112887113,-147.34645354645355,-147.4441958041958,-147.54193806193805,-147.6396803196803,-147.73742257742256,-147.83516483516485,-147.9329070929071,-148.03064935064936,-148.1283916083916,-148.22613386613386,-148.32387612387612,-148.42161838161837,-148.51936063936063,-148.61710289710288,-148.71484515484516,-148.81258741258742,-148.91032967032967,-149.00807192807193,-149.10581418581418,-149.20355644355644,-149.3012987012987,-149.39904095904095,-149.49678321678323,-149.59452547452548,-149.69226773226774,-149.79000999001,-149.88775224775225,-149.9854945054945,-150.08323676323675,-150.180979020979,-150.27872127872126,-150.37646353646355,-150.4742057942058,-150.57194805194806,-150.6696903096903,-150.76743256743256,-150.86517482517482,-150.96291708291707,-151.06065934065933,-151.1584015984016,-151.25614385614386,-151.35388611388612,-151.45162837162837,-151.54937062937063,-151.64711288711288,-151.74485514485514,-151.8425974025974,-151.94033966033965,-152.03808191808193,-152.13582417582418,-152.23356643356644,-152.3313086913087,-152.42905094905095,-152.5267932067932,-152.62453546453546,-152.7222777222777,-152.82001998002,-152.91776223776225,-153.0155044955045,-153.11324675324676,-153.210989010989,-153.30873126873126,-153.40647352647352,-153.50421578421577,-153.60195804195803,-153.6997002997003,-153.79744255744257,-153.89518481518482,-153.99292707292707,-154.09066933066933,-154.18841158841158,-154.28615384615384,-154.3838961038961,-154.48163836163837,-154.57938061938063,-154.67712287712288,-154.77486513486514,-154.8726073926074,-154.97034965034965,-155.0680919080919,-155.16583416583416,-155.2635764235764,-155.3613186813187,-155.45906093906095,-155.5568031968032,-155.65454545454546,-155.7522877122877,-155.85002997002996,-155.94777222777222,-156.04551448551447,-156.14325674325673,-156.240999000999,-156.33874125874127,-156.43648351648352,-156.53422577422577,-156.63196803196803,-156.72971028971028,-156.82745254745254,-156.9251948051948,-157.02293706293707,-157.12067932067933,-157.21842157842158,-157.31616383616384,-157.4139060939061,-157.51164835164835,-157.6093906093906,-157.70713286713286,-157.8048751248751,-157.9026173826174,-158.00035964035965,-158.0981018981019,-158.19584415584416,-158.2935864135864,-158.39132867132867,-158.48907092907092,-158.58681318681317,-158.68455544455546,-158.7822977022977,-158.88003996003997,-158.97778221778222,-159.07552447552447,-159.17326673326673,-159.27100899100898,-159.36875124875124,-159.4664935064935,-159.56423576423578,-159.66197802197803,-159.75972027972028,-159.85746253746254,-159.9552047952048,-160.05294705294705,-160.1506893106893,-160.24843156843156,-160.34617382617384,-160.4439160839161,-160.54165834165835,-160.6394005994006,-160.73714285714286,-160.8348851148851,-160.93262737262737,-161.03036963036962,-161.12811188811187,-161.22585414585416,-161.3235964035964,-161.42133866133867,-161.51908091908092,-161.61682317682317,-161.71456543456543,-161.81230769230768,-161.91004995004994,-162.0077922077922,-162.10553446553448,-162.20327672327673,-162.30101898101898,-162.39876123876124,-162.4965034965035,-162.59424575424575,-162.691988011988,-162.78973026973026,-162.88747252747254,-162.9852147852148,-163.08295704295705,-163.1806993006993,-163.27844155844156,-163.3761838161838,-163.47392607392607,-163.57166833166832,-163.66941058941057,-163.76715284715286,-163.8648951048951,-163.96263736263737,-164.06037962037962,-164.15812187812188,-164.25586413586413,-164.35360639360638,-164.45134865134864,-164.54909090909092,-164.64683316683318,-164.74457542457543,-164.84231768231768,-164.94005994005994,-165.0378021978022,-165.13554445554445,-165.2332867132867,-165.33102897102896,-165.42877122877124,-165.5265134865135,-165.62425574425575,-165.721998001998,-165.81974025974026,-165.9174825174825,-166.01522477522477,-166.11296703296702,-166.2107092907093,-166.30845154845156,-166.4061938061938,-166.50393606393607,-166.60167832167832,-166.69942057942058,-166.79716283716283,-166.89490509490508,-166.99264735264734,-167.09038961038962,-167.18813186813188,-167.28587412587413,-167.38361638361638,-167.48135864135864,-167.5791008991009,-167.67684315684315,-167.7745854145854,-167.87232767232766,-167.97006993006994,-168.0678121878122,-168.16555444555445,-168.2632967032967,-168.36103896103896,-168.4587812187812,-168.55652347652347,-168.65426573426572,-168.752007992008,-168.84975024975026,-168.9474925074925,-169.04523476523477,-169.14297702297702,-169.24071928071928,-169.33846153846153,-169.43620379620378,-169.53394605394604,-169.63168831168832,-169.72943056943058,-169.82717282717283,-169.92491508491509,-170.02265734265734,-170.1203996003996,-170.21814185814185,-170.3158841158841,-170.41362637362639,-170.51136863136864,-170.6091108891109,-170.70685314685315,-170.8045954045954,-170.90233766233766,-171.0000799200799,-171.09782217782217,-171.19556443556442,-171.2933066933067,-171.39104895104896,-171.4887912087912,-171.58653346653347,-171.68427572427572,-171.78201798201798,-171.87976023976023,-171.97750249750248,-172.07524475524477,-172.17298701298702,-172.27072927072928,-172.36847152847153,-172.46621378621379,-172.56395604395604,-172.6616983016983,-172.75944055944055,-172.8571828171828,-172.9549250749251,-173.05266733266734,-173.1504095904096,-173.24815184815185,-173.3458941058941,-173.44363636363636,-173.5413786213786,-173.63912087912087,-173.73686313686312,-173.8346053946054,-173.93234765234766,-174.0300899100899,-174.12783216783217,-174.22557442557442,-174.32331668331668,-174.42105894105893,-174.51880119880119,-174.61654345654347,-174.71428571428572,-174.81202797202798,-174.90977022977023,-175.00751248751249,-175.10525474525474,-175.202997002997,-175.30073926073925,-175.3984815184815,-175.4962237762238,-175.59396603396604,-175.6917082917083,-175.78945054945055,-175.8871928071928,-175.98493506493506,-176.0826773226773,-176.18041958041957,-176.27816183816185,-176.3759040959041,-176.47364635364636,-176.5713886113886,-176.66913086913087,-176.76687312687312,-176.86461538461538,-176.96235764235763,-177.06009990009989,-177.15784215784217,-177.25558441558442,-177.35332667332668,-177.45106893106893,-177.5488111888112,-177.64655344655344,-177.7442957042957,-177.84203796203795,-177.93978021978023,-178.0375224775225,-178.13526473526474,-178.233006993007,-178.33074925074925,-178.4284915084915,-178.52623376623376,-178.623976023976,-178.72171828171827,-178.81946053946055,-178.9172027972028,-179.01494505494506,-179.1126873126873,-179.21042957042957,-179.30817182817182,-179.40591408591408,-179.50365634365633,-179.60139860139859,-179.69914085914087,-179.79688311688312,-179.89462537462538,-179.99236763236763,-180.0901098901099,-180.18785214785214,-180.2855944055944,-180.38333666333665,-180.48107892107893,-180.5788211788212,-180.67656343656344,-180.7743056943057,-180.87204795204795,-180.9697902097902,-181.06753246753246,-181.1652747252747,-181.26301698301697,-181.36075924075925,-181.4585014985015,-181.55624375624376,-181.653986013986,-181.75172827172827,-181.84947052947052,-181.94721278721278,-182.04495504495503,-182.14269730269731,-182.24043956043957,-182.33818181818182,-182.43592407592408,-182.53366633366633,-182.6314085914086,-182.72915084915084,-182.8268931068931,-182.92463536463535,-183.02237762237763,-183.1201198801199,-183.21786213786214,-183.3156043956044,-183.41334665334665,-183.5110889110889,-183.60883116883116,-183.7065734265734,-183.8043156843157,-183.90205794205795,-183.9998001998002,-184.09754245754246,-184.1952847152847,-184.29302697302697,-184.39076923076922,-184.48851148851148,-184.58625374625373,-184.68399600399601,-184.78173826173827,-184.87948051948052,-184.97722277722278,-185.07496503496503,-185.1727072927073,-185.27044955044954,-185.3681918081918,-185.46593406593405,-185.56367632367633,-185.6614185814186,-185.75916083916084,-185.8569030969031,-185.95464535464535,-186.0523876123876,-186.15012987012986,-186.2478721278721,-186.3456143856144,-186.44335664335665,-186.5410989010989,-186.63884115884116,-186.73658341658341,-186.83432567432567,-186.93206793206792,-187.02981018981018,-187.12755244755243,-187.22529470529471,-187.32303696303697,-187.42077922077922,-187.51852147852148,-187.61626373626373,-187.714005994006,-187.81174825174824,-187.9094905094905,-188.00723276723278,-188.10497502497503,-188.2027172827173,-188.30045954045954,-188.3982017982018,-188.49594405594405,-188.5936863136863,-188.69142857142856,-188.7891708291708,-188.8869130869131,-188.98465534465535,-189.0823976023976,-189.18013986013986,-189.27788211788211,-189.37562437562437,-189.47336663336662,-189.57110889110888,-189.66885114885116,-189.76659340659342,-189.86433566433567,-189.96207792207792,-190.05982017982018,-190.15756243756243,-190.2553046953047,-190.35304695304694,-190.4507892107892,-190.54853146853148,-190.64627372627373,-190.744015984016,-190.84175824175824,-190.9395004995005,-191.03724275724275,-191.134985014985,-191.23272727272726,-191.33046953046951,-191.4282117882118,-191.52595404595405,-191.6236963036963,-191.72143856143856,-191.81918081918081,-191.91692307692307,-192.01466533466532,-192.11240759240758,-192.21014985014986,-192.30789210789212,-192.40563436563437,-192.50337662337662,-192.60111888111888,-192.69886113886113,-192.7966033966034,-192.89434565434564,-192.9920879120879,-193.08983016983018,-193.18757242757243,-193.2853146853147,-193.38305694305694,-193.4807992007992,-193.57854145854145,-193.6762837162837,-193.77402597402596,-193.87176823176824,-193.9695104895105,-194.06725274725275,-194.164995004995,-194.26273726273726,-194.36047952047952,-194.45822177822177,-194.55596403596402,-194.65370629370628,-194.75144855144856,-194.84919080919082,-194.94693306693307,-195.04467532467532,-195.14241758241758,-195.24015984015983,-195.3379020979021,-195.43564435564434,-195.53338661338663,-195.63112887112888,-195.72887112887113,-195.8266133866134,-195.92435564435564,-196.0220979020979,-196.11984015984015,-196.2175824175824,-196.31532467532466,-196.41306693306694,-196.5108091908092,-196.60855144855145,-196.7062937062937,-196.80403596403596,-196.90177822177822,-196.99952047952047,-197.09726273726272,-197.19500499500498,-197.29274725274726,-197.39048951048952,-197.48823176823177,-197.58597402597402,-197.68371628371628,-197.78145854145853,-197.8792007992008,-197.97694305694304,-198.07468531468533,-198.17242757242758,-198.27016983016983,-198.3679120879121,-198.46565434565434,-198.5633966033966,-198.66113886113885,-198.7588811188811,-198.85662337662336,-198.95436563436564,-199.0521078921079,-199.14985014985015,-199.2475924075924,-199.34533466533466,-199.44307692307692,-199.54081918081917,-199.63856143856142,-199.7363036963037,-199.83404595404596,-199.93178821178822,-200.02953046953047,-200.12727272727273,-200.22501498501498,-200.32275724275723,-200.4204995004995,-200.51824175824174,-200.61598401598403,-200.71372627372628,-200.81146853146853,-200.9092107892108,-201.00695304695304,-201.1046953046953,-201.20243756243755,-201.3001798201798,-201.3979220779221,-201.49566433566434,-201.5934065934066,-201.69114885114885,-201.7888911088911,-201.88663336663336,-201.98437562437562,-202.08211788211787,-202.17986013986012,-202.2776023976024,-202.37534465534466,-202.47308691308692,-202.57082917082917,-202.66857142857143,-202.76631368631368,-202.86405594405593,-202.9617982017982,-203.05954045954047,-203.15728271728273,-203.25502497502498,-203.35276723276723,-203.4505094905095,-203.54825174825174,-203.645994005994,-203.74373626373625,-203.8414785214785,-203.9392207792208,-204.03696303696304,-204.1347052947053,-204.23244755244755,-204.3301898101898,-204.42793206793206,-204.52567432567432,-204.62341658341657,-204.72115884115883,-204.8189010989011,-204.91664335664336,-205.01438561438562,-205.11212787212787,-205.20987012987013,-205.30761238761238,-205.40535464535463,-205.5030969030969,-205.60083916083917,-205.69858141858143,-205.79632367632368,-205.89406593406594,-205.9918081918082,-206.08955044955044,-206.1872927072927,-206.28503496503495,-206.3827772227772,-206.4805194805195,-206.57826173826174,-206.676003996004,-206.77374625374625,-206.8714885114885,-206.96923076923076,-207.06697302697302,-207.16471528471527,-207.26245754245755,-207.3601998001998,-207.45794205794206,-207.55568431568432,-207.65342657342657,-207.75116883116883,-207.84891108891108,-207.94665334665333,-208.0443956043956,-208.14213786213787,-208.23988011988013,-208.33762237762238,-208.43536463536464,-208.5331068931069,-208.63084915084914,-208.7285914085914,-208.82633366633365,-208.92407592407594,-209.0218181818182,-209.11956043956044,-209.2173026973027,-209.31504495504495,-209.4127872127872,-209.51052947052946,-209.60827172827172,-209.70601398601397,-209.80375624375625,-209.9014985014985,-209.99924075924076,-210.09698301698302,-210.19472527472527,-210.29246753246753,-210.39020979020978,-210.48795204795204,-210.5856943056943,-210.68343656343657,-210.78117882117883,-210.87892107892108,-210.97666333666334,-211.0744055944056,-211.17214785214784,-211.2698901098901,-211.36763236763235,-211.46537462537464,-211.5631168831169,-211.66085914085915,-211.7586013986014,-211.85634365634365,-211.9540859140859,-212.05182817182816,-212.14957042957042,-212.24731268731267,-212.34505494505495,-212.4427972027972,-212.54053946053946,-212.63828171828172,-212.73602397602397,-212.83376623376623,-212.93150849150848,-213.02925074925074,-213.12699300699302,-213.22473526473527,-213.32247752247753,-213.42021978021978,-213.51796203796204,-213.6157042957043,-213.71344655344654,-213.8111888111888,-213.90893106893105,-214.00667332667334,-214.1044155844156,-214.20215784215785,-214.2999000999001,-214.39764235764235,-214.4953846153846,-214.59312687312686,-214.69086913086912,-214.7886113886114,-214.88635364635365,-214.9840959040959,-215.08183816183816,-215.17958041958042,-215.27732267732267,-215.37506493506493,-215.47280719280718,-215.57054945054944,-215.66829170829172,-215.76603396603397,-215.86377622377623,-215.96151848151848,-216.05926073926074,-216.157002997003,-216.25474525474525,-216.3524875124875,-216.45022977022975,-216.54797202797204,-216.6457142857143,-216.74345654345655,-216.8411988011988,-216.93894105894105,-217.0366833166833,-217.13442557442556,-217.23216783216782,-217.3299100899101,-217.42765234765236,-217.5253946053946,-217.62313686313686,-217.72087912087912,-217.81862137862137,-217.91636363636363,-218.01410589410588,-218.11184815184814,-218.20959040959042,-218.30733266733267,-218.40507492507493,-218.50281718281718,-218.60055944055944,-218.6983016983017,-218.79604395604395,-218.8937862137862,-218.99152847152848,-219.08927072927074,-219.187012987013,-219.28475524475525,-219.3824975024975,-219.48023976023975,-219.577982017982,-219.67572427572426,-219.77346653346652,-219.8712087912088,-219.96895104895106,-220.0666933066933,-220.16443556443556,-220.26217782217782,-220.35992007992007,-220.45766233766233,-220.55540459540458,-220.65314685314686,-220.75088911088912,-220.84863136863137,-220.94637362637363,-221.04411588411588,-221.14185814185814,-221.2396003996004,-221.33734265734265,-221.4350849150849,-221.53282717282718,-221.63056943056944,-221.7283116883117,-221.82605394605395,-221.9237962037962,-222.02153846153846,-222.1192807192807,-222.21702297702296,-222.31476523476522,-222.4125074925075,-222.51024975024976,-222.607992007992,-222.70573426573426,-222.80347652347652,-222.90121878121877,-222.99896103896103,-223.09670329670328,-223.19444555444556,-223.29218781218782,-223.38993006993007,-223.48767232767233,-223.58541458541458,-223.68315684315684,-223.7808991008991,-223.87864135864135,-223.9763836163836,-224.07412587412588,-224.17186813186814,-224.2696103896104,-224.36735264735265,-224.4650949050949,-224.56283716283716,-224.6605794205794,-224.75832167832166,-224.85606393606395,-224.9538061938062,-225.05154845154846,-225.1492907092907,-225.24703296703296,-225.34477522477522,-225.44251748251747,-225.54025974025973,-225.63800199800198,-225.73574425574427,-225.83348651348652,-225.93122877122877,-226.02897102897103,-226.12671328671328,-226.22445554445554,-226.3221978021978,-226.41994005994005,-226.51768231768233,-226.61542457542458,-226.71316683316684,-226.8109090909091,-226.90865134865135,-227.0063936063936,-227.10413586413586,-227.2018781218781,-227.29962037962036,-227.39736263736265,-227.4951048951049,-227.59284715284716,-227.6905894105894,-227.78833166833167,-227.88607392607392,-227.98381618381617,-228.08155844155843,-228.17930069930068,-228.27704295704297,-228.37478521478522,-228.47252747252747,-228.57026973026973,-228.66801198801198,-228.76575424575424,-228.8634965034965,-228.96123876123875,-229.05898101898103,-229.15672327672328,-229.25446553446554,-229.3522077922078,-229.44995004995005,-229.5476923076923,-229.64543456543456,-229.7431768231768,-229.84091908091906,-229.93866133866135,-230.0364035964036,-230.13414585414586,-230.2318881118881,-230.32963036963037,-230.42737262737262,-230.52511488511487,-230.62285714285713,-230.7205994005994,-230.81834165834167,-230.91608391608392,-231.01382617382617,-231.11156843156843,-231.20931068931068,-231.30705294705294,-231.4047952047952,-231.50253746253745,-231.60027972027973,-231.69802197802198,-231.79576423576424,-231.8935064935065,-231.99124875124875,-232.088991008991,-232.18673326673326,-232.2844755244755,-232.3822177822178,-232.47996003996005,-232.5777022977023,-232.67544455544456,-232.7731868131868,-232.87092907092907,-232.96867132867132,-233.06641358641357,-233.16415584415583,-233.2618981018981,-233.35964035964037,-233.45738261738262,-233.55512487512487,-233.65286713286713,-233.75060939060938,-233.84835164835164,-233.9460939060939,-234.04383616383615,-234.14157842157843,-234.23932067932068,-234.33706293706294,-234.4348051948052,-234.53254745254745,-234.6302897102897,-234.72803196803196,-234.8257742257742,-234.9235164835165,-235.02125874125875,-235.119000999001,-235.21674325674326,-235.3144855144855,-235.41222777222777,-235.50997002997002,-235.60771228771227,-235.70545454545453,-235.8031968031968,-235.90093906093907,-235.99868131868132,-236.09642357642358,-236.19416583416583,-236.29190809190808,-236.38965034965034,-236.4873926073926,-236.58513486513488,-236.68287712287713,-236.78061938061938,-236.87836163836164,-236.9761038961039,-237.07384615384615,-237.1715884115884,-237.26933066933066,-237.3670729270729,-237.4648151848152,-237.56255744255745,-237.6602997002997,-237.75804195804196,-237.8557842157842,-237.95352647352647,-238.05126873126872,-238.14901098901097,-238.24675324675326,-238.3444955044955,-238.44223776223777,-238.53998001998002,-238.63772227772228,-238.73546453546453,-238.83320679320678,-238.93094905094904,-239.0286913086913,-239.12643356643358,-239.22417582417583,-239.32191808191808,-239.41966033966034,-239.5174025974026,-239.61514485514485,-239.7128871128871,-239.81062937062936,-239.9083716283716,-240.0061138861139,-240.10385614385615,-240.2015984015984,-240.29934065934066,-240.3970829170829,-240.49482517482517,-240.59256743256742,-240.69030969030968,-240.78805194805196,-240.8857942057942,-240.98353646353647,-241.08127872127872,-241.17902097902098,-241.27676323676323,-241.37450549450548,-241.47224775224774,-241.56999000999,-241.66773226773228,-241.76547452547453,-241.86321678321679,-241.96095904095904,-242.0587012987013,-242.15644355644355,-242.2541858141858,-242.35192807192806,-242.44967032967034,-242.5474125874126,-242.64515484515485,-242.7428971028971,-242.84063936063936,-242.9383816183816,-243.03612387612387,-243.13386613386612,-243.23160839160838,-243.32935064935066,-243.4270929070929,-243.52483516483517,-243.62257742257742,-243.72031968031968,-243.81806193806193,-243.91580419580418,-244.01354645354644,-244.11128871128872,-244.20903096903098,-244.30677322677323,-244.40451548451549,-244.50225774225774,-244.6,-244.69774225774225,-244.7954845154845,-244.89322677322676,-244.99096903096904,-245.0887112887113,-245.18645354645355,-245.2841958041958,-245.38193806193806,-245.4796803196803,-245.57742257742257,-245.67516483516482,-245.77290709290708,-245.87064935064936,-245.9683916083916,-246.06613386613387,-246.16387612387612,-246.26161838161838,-246.35936063936063,-246.45710289710289,-246.55484515484514,-246.65258741258742,-246.75032967032968,-246.84807192807193,-246.94581418581419,-247.04355644355644,-247.1412987012987,-247.23904095904095,-247.3367832167832,-247.43452547452546,-247.53226773226774,-247.63000999001,-247.72775224775225,-247.8254945054945,-247.92323676323676,-248.020979020979,-248.11872127872127,-248.21646353646352,-248.3142057942058,-248.41194805194806,-248.5096903096903,-248.60743256743257,-248.70517482517482,-248.80291708291708,-248.90065934065933,-248.99840159840159,-249.09614385614384,-249.19388611388612,-249.29162837162838,-249.38937062937063,-249.4871128871129,-249.58485514485514,-249.6825974025974,-249.78033966033965,-249.8780819180819,-249.9758241758242,-250.07356643356644,-250.1713086913087,-250.26905094905095,-250.3667932067932,-250.46453546453546,-250.5622777222777,-250.66001998001997,-250.75776223776222,-250.8555044955045,-250.95324675324676,-251.050989010989,-251.14873126873127,-251.24647352647352,-251.34421578421578,-251.44195804195803,-251.53970029970029,-251.63744255744257,-251.73518481518482,-251.83292707292708,-251.93066933066933,-252.0284115884116,-252.12615384615384,-252.2238961038961,-252.32163836163835,-252.4193806193806,-252.5171228771229,-252.61486513486514,-252.7126073926074,-252.81034965034965,-252.9080919080919,-253.00583416583416,-253.1035764235764,-253.20131868131867,-253.29906093906092,-253.3968031968032,-253.49454545454546,-253.5922877122877,-253.69002997002997,-253.78777222777222,-253.88551448551448,-253.98325674325673,-254.080999000999,-254.17874125874127,-254.27648351648352,-254.37422577422578,-254.47196803196803,-254.5697102897103,-254.66745254745254,-254.7651948051948,-254.86293706293705,-254.9606793206793,-255.0584215784216,-255.15616383616384,-255.2539060939061,-255.35164835164835,-255.4493906093906,-255.54713286713286,-255.6448751248751,-255.74261738261737,-255.84035964035965,-255.9381018981019,-256.03584415584413,-256.1335864135864,-256.23132867132864,-256.3290709290709,-256.42681318681315,-256.5245554445554,-256.62229770229766,-256.7200399600399,-256.81778221778217,-256.9155244755244,-257.0132667332667,-257.111008991009,-257.20875124875124,-257.3064935064935,-257.40423576423575,-257.501978021978,-257.59972027972026,-257.6974625374625,-257.79520479520477,-257.892947052947,-257.9906893106893,-258.08843156843153,-258.1861738261738,-258.28391608391604,-258.3816583416583,-258.47940059940055,-258.5771428571428,-258.67488511488506,-258.77262737262737,-258.8703696303696,-258.9681118881119,-259.06585414585413,-259.1635964035964,-259.26133866133864,-259.3590809190809,-259.45682317682315,-259.5545654345654,-259.65230769230766,-259.7500499500499,-259.84779220779217,-259.9455344655344,-260.0432767232767,-260.14101898101893,-260.2387612387612,-260.33650349650344,-260.43424575424575,-260.531988011988,-260.62973026973026,-260.7274725274725,-260.82521478521477,-260.922957042957,-261.0206993006993,-261.11844155844153,-261.2161838161838,-261.31392607392604,-261.4116683316683,-261.50941058941055,-261.6071528471528,-261.70489510489506,-261.8026373626373,-261.90037962037957,-261.9981218781218,-262.0958641358641,-262.1936063936064,-262.29134865134864,-262.3890909090909,-262.48683316683315,-262.5845754245754,-262.68231768231766,-262.7800599400599,-262.87780219780217,-262.9755444555444,-263.0732867132867,-263.17102897102893,-263.2687712287712,-263.36651348651344,-263.4642557442557,-263.56199800199795,-263.6597402597402,-263.75748251748246,-263.85522477522477,-263.952967032967,-264.0507092907093,-264.14845154845153,-264.2461938061938,-264.34393606393604,-264.4416783216783,-264.53942057942055,-264.6371628371628,-264.73490509490506,-264.8326473526473,-264.93038961038957,-265.0281318681318,-265.1258741258741,-265.22361638361633,-265.3213586413586,-265.41910089910084,-265.51684315684315,-265.6145854145854,-265.71232767232766,-265.8100699300699,-265.90781218781217,-266.0055544455544,-266.1032967032967,-266.20103896103893,-266.2987812187812,-266.39652347652344,-266.4942657342657,-266.59200799200795,-266.6897502497502,-266.78749250749246,-266.8852347652347,-266.98297702297697,-267.0807192807192,-267.17846153846153,-267.2762037962038,-267.37394605394604,-267.4716883116883,-267.56943056943055,-267.6671728271728,-267.76491508491506,-267.8626573426573,-267.96039960039957,-268.0581418581418,-268.1558841158841,-268.25362637362633,-268.3513686313686,-268.44911088911084,-268.5468531468531,-268.64459540459535,-268.7423376623376,-268.8400799200799,-268.93782217782217,-269.0355644355644,-269.1333066933067,-269.23104895104893,-269.3287912087912,-269.42653346653344,-269.5242757242757,-269.62201798201795,-269.7197602397602,-269.81750249750246,-269.9152447552447,-270.01298701298697,-270.1107292707292,-270.2084715284715,-270.30621378621373,-270.403956043956,-270.5016983016983,-270.59944055944055,-270.6971828171828,-270.79492507492506,-270.8926673326673,-270.99040959040957,-271.0881518481518,-271.1858941058941,-271.28363636363633,-271.3813786213786,-271.47912087912084,-271.5768631368631,-271.67460539460535,-271.7723476523476,-271.87008991008986,-271.9678321678321,-272.06557442557437,-272.1633166833167,-272.26105894105893,-272.3588011988012,-272.45654345654344,-272.5542857142857,-272.65202797202795,-272.7497702297702,-272.84751248751246,-272.9452547452547,-273.04299700299697,-273.1407392607392,-273.2384815184815,-273.33622377622373,-273.433966033966,-273.53170829170824,-273.6294505494505,-273.72719280719275,-273.824935064935,-273.9226773226773,-274.02041958041957,-274.1181618381618,-274.2159040959041,-274.31364635364633,-274.4113886113886,-274.50913086913084,-274.6068731268731,-274.70461538461535,-274.8023576423576,-274.90009990009986,-274.9978421578421,-275.09558441558437,-275.1933266733266,-275.2910689310689,-275.38881118881113,-275.4865534465534,-275.5842957042957,-275.68203796203795,-275.7797802197802,-275.87752247752246,-275.9752647352647,-276.07300699300697,-276.1707492507492,-276.2684915084915,-276.36623376623373,-276.463976023976,-276.56171828171824,-276.6594605394605,-276.75720279720275,-276.854945054945,-276.95268731268726,-277.0504295704295,-277.14817182817177,-277.2459140859141,-277.34365634365633,-277.4413986013986,-277.53914085914084,-277.6368831168831,-277.73462537462535,-277.8323676323676,-277.93010989010986,-278.0278521478521,-278.12559440559437,-278.2233366633366,-278.3210789210789,-278.41882117882113,-278.5165634365634,-278.61430569430564,-278.7120479520479,-278.80979020979015,-278.90753246753246,-279.0052747252747,-279.10301698301697,-279.2007592407592,-279.2985014985015,-279.39624375624373,-279.493986013986,-279.59172827172824,-279.6894705294705,-279.78721278721275,-279.884955044955,-279.98269730269726,-280.0804395604395,-280.17818181818177,-280.275924075924,-280.3736663336663,-280.47140859140853,-280.56915084915084,-280.6668931068931,-280.76463536463535,-280.8623776223776,-280.96011988011986,-281.0578621378621,-281.15560439560437,-281.2533466533466,-281.3510889110889,-281.44883116883113,-281.5465734265734,-281.64431568431564,-281.7420579420579,-281.83980019980015,-281.9375424575424,-282.03528471528466,-282.1330269730269,-282.2307692307692,-282.3285114885115,-282.42625374625374,-282.523996003996,-282.62173826173824,-282.7194805194805,-282.81722277722275,-282.914965034965,-283.01270729270726,-283.1104495504495,-283.20819180819177,-283.305934065934,-283.4036763236763,-283.50141858141853,-283.5991608391608,-283.69690309690304,-283.7946453546453,-283.8923876123876,-283.99012987012986,-284.0878721278721,-284.1856143856144,-284.2833566433566,-284.3810989010989,-284.47884115884113,-284.5765834165834,-284.67432567432564,-284.7720679320679,-284.86981018981015,-284.9675524475524,-285.06529470529466,-285.1630369630369,-285.26077922077917,-285.3585214785214,-285.4562637362637,-285.55400599400593,-285.65174825174824,-285.7494905094905,-285.84723276723275,-285.944975024975,-286.04271728271726,-286.1404595404595,-286.23820179820177,-286.335944055944,-286.4336863136863,-286.53142857142853,-286.6291708291708,-286.72691308691304,-286.8246553446553,-286.92239760239755,-287.0201398601398,-287.11788211788206,-287.2156243756243,-287.3133666333666,-287.4111088911089,-287.50885114885114,-287.6065934065934,-287.70433566433564,-287.8020779220779,-287.89982017982015,-287.9975624375624,-288.09530469530466,-288.1930469530469,-288.29078921078917,-288.3885314685314,-288.4862737262737,-288.58401598401593,-288.6817582417582,-288.77950049950044,-288.8772427572427,-288.974985014985,-289.07272727272726,-289.1704695304695,-289.2682117882118,-289.365954045954,-289.4636963036963,-289.56143856143854,-289.6591808191808,-289.75692307692304,-289.8546653346653,-289.95240759240755,-290.0501498501498,-290.14789210789206,-290.2456343656343,-290.34337662337657,-290.4411188811188,-290.5388611388611,-290.6366033966034,-290.73434565434565,-290.8320879120879,-290.92983016983015,-291.0275724275724,-291.12531468531466,-291.2230569430569,-291.3207992007992,-291.4185414585414,-291.5162837162837,-291.61402597402594,-291.7117682317682,-291.80951048951044,-291.9072527472527,-292.00499500499495,-292.1027372627372,-292.20047952047946,-292.2982217782218,-292.395964035964,-292.4937062937063,-292.59144855144854,-292.6891908091908,-292.78693306693305,-292.8846753246753,-292.98241758241755,-293.0801598401598,-293.17790209790206,-293.2756443556443,-293.3733866133866,-293.4711288711288)
counts=c(0.0, 0.0,0.0,0.0,0.0,0.0,0.0,0.0,0.0,0.0,0.0,0.0,0.0,0.0,0.0,0.0,0.0,0.0,0.0,0.0,0.0,0.0,0.0,0.0,0.0,0.0,0.0,0.0,0.0,0.0,0.0,0.0,0.0,0.0,0.0,0.0,0.0,0.0,0.0,0.0,0.0,0.0,0.0,0.0,0.0,0.0,0.0,0.0,0.0,0.0,0.0,0.0,0.0,0.0,0.0,0.0,0.0,0.0,0.0,0.0,0.0,0.0,0.0,0.0,0.0,0.0,0.0,0.0,0.0,0.0,0.0,0.0,0.0,0.0,0.0,0.0,0.0,0.0,0.0,0.0,0.0,0.0,0.0,0.0,0.0,0.0,0.0,0.0,0.0,0.0,0.0,0.0,0.0,0.0,0.0,0.0,0.0,0.0,0.0,0.0,0.0,0.0,0.0,0.0,0.0,0.0,0.0,0.0,0.0,0.0,0.0,0.0,0.0,0.0,0.0,0.0,0.0,0.0,0.0,0.0,0.0,0.0,0.0,0.0,0.0,0.0,0.0,0.0,0.0,0.0,0.0,0.0,0.0,0.0,0.0,0.0,0.0,0.0,0.0,0.0,0.0,0.0,0.0,0.0,0.0,0.0,0.0,0.0,0.0,0.0,0.0,0.0,0.0,0.0,0.0,0.0,0.0,0.0,0.0,0.0,0.0,0.0,0.0,0.0,0.0,0.0,0.0,0.0,0.0,0.0,0.0,0.0,0.0,0.0,0.0,0.0,0.0,0.0,0.0,0.0,0.0,0.0,0.0,0.0,0.0,0.0,0.0,0.0,0.0,0.0,0.0,0.0,0.0,0.0,0.0,0.0,0.0,0.0,0.0,0.0,0.0,0.0,0.0,0.0,0.0,0.0,0.0,0.0,0.0,0.0,0.0,0.0,0.0,0.0,0.0,0.0,0.0,0.0,0.0,0.0,0.0,0.0,0.0,0.0,0.0,0.0,0.0,0.0,0.0,0.0,0.0,0.0,0.0,0.0,0.0,0.0,0.0,0.0,0.0,0.0,0.0,0.0,0.0,0.0,0.0,0.0,0.0,0.0,0.0,0.0,0.0,0.0,0.0,0.0,0.0,0.0,0.0,0.0,0.0,0.0,0.0,0.0,0.0,0.0,0.0,0.0,0.0,0.0,0.0,0.0,0.0,0.0,0.0,0.0,0.0,0.0,0.0,0.0,0.0,0.0,0.0,0.0,0.0,0.0,0.0,0.0,0.0,0.0,0.0,0.0,0.0,0.0,0.0,0.0,0.0,0.0,0.0,0.0,0.0,0.0,0.0,0.0,0.0,0.0,0.0,0.0,0.0,0.0,0.0,0.0,0.0,0.0,0.0,0.0,0.0,0.0,0.0,0.0,0.0,0.0,0.0,0.0,0.0,0.0,0.0,0.0,0.0,0.0,0.0,0.0,0.0,0.0,0.0,0.0,0.0,0.0,0.0,0.0,0.0,0.0,0.0,0.0,0.0,0.0,0.0,0.0,0.0,0.0,0.0,0.0,0.0,0.0,0.0,0.0,0.0,0.0,0.0,0.0,0.0,0.0,0.0,0.0,0.0,0.0,0.0,0.0,0.0,0.0,0.0,0.0,0.0,0.0,0.0,0.0,0.0,0.0,0.0,0.0,0.0,0.0,0.0,0.0,0.0,0.0,0.0,0.0,0.0,0.0,0.0,0.0,0.0,0.0,0.0,0.0,0.0,0.0,0.0,0.0,0.0,0.0,0.0,0.0,0.0,0.0,0.0,0.0,0.0,0.0,0.0,0.0,0.0,0.0,0.0,0.0,0.0,0.0,0.0,0.0,0.0,0.0,0.0,0.0,0.0,0.0,0.0,0.0,0.0,0.0,0.0,0.0,0.0,0.0,0.0,0.0,0.0,0.0,0.0,0.0,0.0,0.0,0.0,0.0,0.0,0.0,0.0,0.0,0.0,0.0,0.0,0.0,0.0,0.0,0.0,0.0,0.0,0.0,0.0,0.0,0.0,0.0,0.0,0.0,0.0,0.0,0.0,0.0,0.0,0.0,0.0,0.0,0.0,0.0,0.0,0.0,0.0,0.0,0.0,0.0,0.0,0.0,0.0,0.0,0.0,0.0,0.0,0.0,0.0,0.0,0.0,0.0,0.0,0.0,0.0,0.0,0.0,0.0,0.0,0.0,0.0,0.0,0.0,0.0,0.0,0.0,0.0,0.0,0.0,0.0,0.0,0.0,0.0,0.0,0.0,0.0,0.0,0.0,0.0,0.0,0.0,0.0,0.0,0.0,0.0,0.0,0.0,0.0,0.0,0.0,0.0,0.0,0.0,0.0,0.0,0.0,0.0,0.0,0.0,0.0,0.0,0.0,0.0,0.0,0.0,0.0,0.0,0.0,0.0,0.0,0.0,0.0,0.0,0.0,0.0,0.0,0.0,0.0,0.0,0.0,0.0,0.0,0.0,0.0,0.0,0.0,0.0,0.0,0.0,0.0,0.0,0.0,0.0,0.0,0.0,0.0,0.0,0.0,0.0,0.0,0.0,0.0,0.0,0.0,0.0,0.0,0.0,0.0,0.0,0.0,0.0,0.0,0.0,0.0,0.0,0.0,0.0,0.0,0.0,0.0,0.0,0.0,0.0,0.0,0.0,0.0,0.0,0.0,0.0,0.0,0.0,0.0,0.0,0.0,0.0,0.0,0.0,0.0,0.0,0.0,0.0,0.0,0.0,0.0,0.0,0.0,0.0,0.0,0.0,0.0,0.0,0.0,0.0,0.0,0.0,0.0,0.0,0.0,0.0,0.0,0.0,0.0,0.0,0.0,0.0,0.0,0.0,0.0,0.0,0.0,0.0,0.0,0.0,0.0,0.0,0.0,0.0,0.0,0.0,0.0,0.0,0.0,0.0,0.0,0.0,0.0,0.0,0.0,0.0,0.0,0.0,0.0,0.0,0.0,0.0,0.0,0.0,0.0,0.0,0.0,0.0,0.0,0.0,0.0,0.0,0.0,0.0,0.0,0.0,0.0,0.0,0.0,0.0,0.0,0.0,0.0,0.0,0.0,0.0,0.0,0.0,0.0,0.0,0.0,0.0,0.0,0.0,0.0,0.0,0.0,0.0,0.0,0.0,0.0,0.0,0.0,0.0,0.0,0.0,0.0,0.0,0.0,0.0,0.0,0.0,0.0,0.0,0.0,0.0,0.0,0.0,0.0,0.0,0.0,0.0,0.0,0.0,0.0,0.0,0.0,0.0,0.0,0.0,0.0,0.0,0.0,0.0,0.0,0.0,0.0,0.0,0.0,0.0,0.0,0.0,0.0,0.0,0.0,0.0,0.0,0.0,0.0,0.0,0.0,0.0,0.0,0.0,0.0,0.0,0.0,0.0,0.0,0.0,0.0,0.0,0.0,0.0,0.0,0.0,0.0,0.0,0.0,0.0,0.0,0.0,0.0,0.0,0.0,0.0,0.0,0.0,0.0,0.0,0.0,0.0,0.0,0.0,0.0,0.0,0.0,0.0,0.0,0.0,0.0,0.0,0.0,0.0,0.0,0.0,0.0,0.0,0.0,0.0,0.0,0.0,0.0,0.0,0.0,0.0,0.0,0.0,0.0,0.0,0.0,0.0,0.0,0.0,0.0,0.0,0.0,0.0,0.0,0.0,0.0,0.0,0.0,0.0,0.0,0.0,0.0,0.0,0.0,0.0,0.0,0.0,0.0,0.0,0.0,0.0,0.0,0.0,0.0,0.0,0.0,0.0,0.0,0.0,0.0,0.0,0.0,0.0,0.0,0.0,0.0,0.0,0.0,0.0,0.0,0.0,0.0,0.0,0.0,0.0,0.0,0.0,0.0,0.0,0.0,0.0,0.0,0.0,0.0,0.0,0.0,0.0,0.0,0.0,0.0,0.0,0.0,0.0,0.0,0.0,0.0,0.0,0.0,0.0,0.0,0.0,0.0,0.0,0.0,0.0,0.0,0.0,0.0,0.0,0.0,0.0,0.0,0.0,0.0,0.0,0.0,0.0,0.0,0.0,0.0,0.0,0.0,0.0,0.0,0.0,0.0,0.0,0.0,0.0,0.0,0.0,0.0,0.0,0.0,0.0,0.0,0.0,0.0,0.0,0.0,0.0,0.0,0.0,0.0,0.0,0.0,0.0,0.0,0.0,0.0,0.0,0.0,0.0,0.0,0.0,0.0,0.0,0.0,0.0,0.0,0.0,0.0,0.0,0.0,0.0,0.0,0.0,0.0,0.0,0.0,0.0,0.0,0.0,0.0,0.0,0.0,0.0,0.0,0.0,0.0,0.0,0.0,0.0,0.0,0.0,0.0,0.0,0.0,0.0,0.0,0.0,0.0,0.0,0.0,0.0,0.0,0.0,0.0,0.0,0.0,0.0,0.0,0.0,0.0,0.0,0.0,0.0,0.0,0.0,0.0,0.0,0.0,0.0,0.0,0.0,0.0,0.0,0.0,0.0,0.0,0.0,0.0,0.0,0.0,0.0,0.0,0.0,0.0,0.0,0.0,0.0,0.0,0.0,0.0,0.0,0.0,0.0,0.0,0.0,0.0,0.0,0.0,0.0,0.0,0.0,0.0,0.0,0.0,0.0,0.0,0.0,0.0,0.0,0.0,0.0,0.0,0.0,0.0,0.0,0.0,0.0,0.0,0.0,0.0,0.0,0.0,0.0,0.0,0.0,0.0,0.0,0.0,0.0,0.0,0.0,0.0,0.0,0.0,0.0,0.0,0.0,0.0,0.0,0.0,0.0,0.0,0.0,0.0,0.0,0.0,0.0,0.0,0.0,0.0,0.0,0.0,0.0,0.0,0.0,0.0,0.0,0.0,0.0,0.0,0.0,0.0,0.0,0.0,0.0,0.0,0.0,0.0,0.0,0.0,0.0,0.0,0.0,0.0,0.0,0.0,0.0,0.0,0.0,0.0,0.0,0.0,0.0,0.0,0.0,0.0,0.0,0.0,0.0,0.0,0.0,0.0,0.0,0.0,0.0,0.0,0.0,0.0,0.0,0.0,0.0,0.0,0.0,0.0,0.0,0.0,0.0,0.0,0.0,0.0,0.0,0.0,0.0,0.0,0.0,0.0,0.0,0.0,0.0,0.0,0.0,0.0,0.0,0.0,0.0,0.0,0.0,0.0,0.0,0.0,0.0,0.0,0.0,0.0,0.0,0.0,0.0,0.0,0.0,0.0,0.0,0.0,0.0,0.0,0.0,0.0,0.0,0.0,0.0,0.0,0.0,0.0,0.0,0.0,0.0,0.0,0.0,0.0,0.0,0.0,0.0,0.0,0.0,0.0,0.0,0.0,0.0,0.0,0.0,0.0,0.0,0.0,0.0,0.0,0.0,0.0,0.0,0.0,0.0,0.0,0.0,0.0,0.0,0.0,0.0,0.0,0.0,0.0,0.0,0.0,0.0,0.0,0.0,0.0,0.0,0.0,0.0,0.0,0.0,0.0,0.0,0.0,0.0,0.0,0.0,0.0,0.0,0.0,0.0,0.0,0.0,0.0,0.0,0.0,0.0,0.0,0.0,0.0,0.0,0.0,0.0,0.0,0.0,0.0,0.0,0.0,0.0,0.0,0.0,0.0,0.0,0.0,0.0,0.0,0.0,0.0,0.0,0.0,0.0,0.0,0.0,0.0,0.0,0.0,0.0,0.0,0.0,0.0,0.0,0.0,0.0,0.0,0.0,0.0,0.0,0.0,0.0,0.0,0.0,0.0,0.0,0.0,0.0,0.0,0.0,0.0,0.0,0.0,0.0,0.0,0.0,0.0,0.0,0.0,0.0,0.0,0.0,0.0,0.0,0.0,0.0,0.0,0.0,0.0,0.0,0.0,0.0,0.0,0.0,0.0,0.0,0.0,0.0,0.0,0.0,0.0,0.0,0.0,0.0,0.0,0.0,0.0,0.0,0.0,0.0,0.0,0.0,0.0,0.0,0.0,0.0,0.0,0.0,0.0,0.0,0.0,0.0,0.0,0.0,0.0,0.0,0.0,0.0,0.0,0.0,0.0,0.0,0.0,0.0,0.0,0.0,0.0,0.0,0.0,0.0,0.0,0.0,0.0,0.0,0.0,0.0,0.0,0.0,0.0,0.0,0.0,0.0,0.0,0.0,0.0,0.0,0.0,0.0,0.0,0.0,0.0,0.0,0.0,0.0,0.0,0.0,0.0,0.0,0.0,0.0,0.0,0.0,0.0,0.0,0.0,0.0,0.0,0.0,0.0,0.0,0.0,0.0,0.0,0.0,0.0,0.0,0.0,0.0,0.0,0.0,0.0,0.0,0.0,0.0,0.0,0.0,0.0,0.0,0.0,0.0,0.0,0.0,0.0,0.0,0.0,0.0,0.0,0.0,0.0,0.0,0.0,0.0,0.0,0.0,0.0,0.0,0.0,0.0,0.0,0.0,0.0,0.0,0.0,0.0,0.0,0.0,0.0,0.0,0.0,0.0,0.0,0.0,0.0,0.0,0.0,0.0,0.0,0.0,0.0,0.0,0.0,0.0,0.0,0.0,0.0,0.0,0.0,0.0,0.0,0.0,0.0,0.0,0.0,0.0,0.0,0.0,0.0,0.0,0.0,0.0,0.0,0.0,0.0,0.0,0.0,0.0,0.0,0.0,0.0,0.0,0.0,0.0,0.0,0.0,0.0,0.0,0.0,0.0,0.0,0.0,0.0,0.0,0.0,0.0,0.0,0.0,0.0,0.0,0.0,0.0,0.0,0.0,0.0,0.0,0.0,0.0,0.0,0.0,0.0,0.0,0.0,0.0,0.0,0.0,0.0,0.0,0.0,0.0,0.0,0.0,0.0,0.0,0.0,0.0,0.0,0.0,0.0,0.0,0.0,0.0,0.0,0.0,0.0,0.0,0.0,0.0,0.0,0.0,0.0,0.0,0.0,0.0,0.0,0.0,0.0,0.0,0.0,0.0,0.0,0.0,0.0,0.0,0.0,0.0,0.0,0.0,0.0,0.0,0.0,0.0,0.0,0.0,0.0,0.0,0.0,0.0,0.0,0.0,0.0,0.0,0.0,0.0,0.0,0.0,0.0,0.0,0.0,0.0,0.0,0.0,0.0,0.0,0.0,0.0,0.0,0.0,0.0,0.0,0.0,0.0,0.0,0.0,0.0,0.0,0.0,0.0,0.0,0.0,0.0,0.0,0.0,0.0,0.0,0.0,0.0,0.0,0.0,0.0,0.0,0.0,0.0,0.0,0.0,0.0,0.0,0.0,0.0,0.0,0.0,0.0,0.0,0.0,0.0,0.0,0.0,0.0,0.0,0.0,0.0,0.0,0.0,0.0,0.0,0.0,0.0,0.0,0.0,0.0,0.0,0.0,0.0,0.0,0.0,0.0,0.0,0.0,0.0,0.0,0.0,0.0,0.0,0.0,0.0,0.0,0.0,0.0,0.0,0.0,0.0,0.0,0.0,0.0,0.0,0.0,0.0,0.0,0.0,0.0,0.0,0.0,0.0,0.0,0.0,0.0,0.0,0.0,0.0,0.0,0.0,0.0,0.0,0.0,0.0,0.0,0.0,0.0,0.0,0.0,0.0,0.0,0.0,0.0,0.0,0.0,0.0,0.0,0.0,0.0,0.0,0.0,0.0,0.0,0.0,0.0,0.0,0.0,0.0,0.0,0.0,0.0,0.0,0.0,0.0,0.0,0.0,0.0,0.0,0.0,0.0,0.0,0.0,0.0,0.0,0.0,0.0,0.0,0.0,0.0,0.0,0.0,0.0,0.0,0.0,0.0,0.0,0.0,0.0,0.0,0.0,0.0,0.0,0.0,0.0,0.0,0.0,0.0,0.0,0.0,0.0,0.0,0.0,0.0,0.0,0.0,0.0,0.0,0.0,0.0,0.0,0.0,0.0,0.0,0.0,0.0,0.0,0.0,0.0,0.0,0.0,0.0,0.0,0.0,0.0,0.0,0.0,0.0,0.0,0.0,0.0,0.0,0.0,0.0,0.0,0.0,0.0,0.0,0.0,0.0,0.0,0.0,0.0,0.0,0.0,0.0,0.0,0.0,0.0,0.0,0.0,0.0,0.0,0.0,0.0,0.0,0.0,0.0,0.0,0.0,0.0,0.0,0.0,0.0,0.0,0.0,0.0,0.0,0.0,0.0,0.0,0.0,0.0,0.0,0.0,0.0,0.0,0.0,0.0,0.0,0.0,0.0,0.0,0.0,0.0,0.0,0.0,0.0,0.0,0.0,0.0,0.0,0.0,0.0,0.0,0.0,0.0,0.0,0.0,0.0,0.0,0.0,0.0,0.0,0.0,0.0,0.0,0.0,0.0,0.0,0.0,0.0,0.0,0.0,0.0,0.0,0.0,0.0,0.0,0.0,0.0,0.0,0.0,0.0,0.0,0.0,0.0,0.0,0.0,0.0,0.0,0.0,0.0,0.0,0.0,0.0,0.0,0.0,0.0,0.0,0.0,0.0,0.0,0.0,0.0,0.0,0.0,0.0,0.0,0.0,0.0,0.0,0.0,0.0,0.0,0.0,0.0,0.0,0.0,0.0,0.0,0.0,0.0,0.0,0.0,0.0,0.0,0.0,0.0,0.0,0.0,0.0,0.0,0.0,0.0,0.0,0.0,0.0,0.0,0.0,0.0,0.0,0.0,0.0,0.0,0.0,0.0,0.0,0.0,0.0,0.0,0.0,0.0,0.0,0.0,0.0,0.0,0.0,0.0,0.0,0.0,0.0,0.0,0.0,0.0,0.0,0.0,0.0,0.0,0.0,0.0,0.0,0.0,0.0,0.0,0.0,0.0,0.0,0.0,0.0,0.0,0.0,0.0,0.0,0.0,0.0,0.0,0.0,0.0,0.0,0.0,0.0,0.0,0.0,0.0,0.0,0.0,0.0,0.0,0.0,0.0,0.0,0.0,0.0,0.0,0.0,0.0,0.0,0.0,0.0,0.0,0.0,0.0,0.0,0.0,0.0,0.0,0.0,0.0,0.0,0.0,0.0,0.0,0.0,0.0,0.0,0.0,0.0,0.0,0.0,0.0,0.0,0.0,0.0,0.0,0.0,0.0,0.0,0.0,0.0,0.0,0.0,0.0,0.0,0.0,0.0,0.0,0.0,0.0,0.0,0.0,0.0,0.0,0.0,0.0,0.0,0.0,0.0,0.0,0.0,0.0,0.0,0.0,0.0,0.0,0.0,0.0,0.0,0.0,0.0,0.0,0.0,0.0,0.0,0.0,0.0,0.0,0.0,0.0,0.0,0.0,0.0,0.0,0.0,0.0,0.0,0.0,0.0,0.0,0.0,0.0,0.0,0.0,0.0,0.0,0.0,0.0,0.0,0.0,0.0002002002002002002,0.0005005005005005005,0.0004004004004004004,0.0004004004004004004,0.0004004004004004004,0.0005005005005005005,0.0005005005005005005,0.0001001001001001001,0.0002002002002002002,0.0,0.0001001001001001001,0.0,0.0,0.0,0.0,0.0,0.0,0.0,0.0,0.0,0.0988988988988989,0.0998998998998999,0.0998998998998999,0.0001001001001001001,0.0,0.0,0.0974974974974975,0.1960960960960961,0.0,0.1995995995995996,0.0,0.1998998998998999,0.0,0.0,0.0,0.0,0.0001001001001001001,0.0012012012012012011,0.0,0.0,0.0,0.0,0.0,0.0,0.0,0.0,0.0,0.0,0.0,0.0014014014014014013,0.0,0.0004004004004004004,0.0,0.0,0.0,0.0,0.0,0.0,0.0,0.0001001001001001001,0.0,0.0,0.0,0.0,0.0,0.0,0.0,0.0,0.0,0.0,0.0,0.0,0.0,0.0,0.0,0.0,0.0,0.0,0.0001001001001001001,0.0,0.0,0.0,0.0,0.0,0.0,0.0,0.0,0.0,0.0001001001001001001,0.0,0.0,0.0,0.0,0.0,0.0,0.0,0.0,0.0,0.0,0.0,0.0,0.0,0.0,0.0,0.0,0.0,0.0,0.0,0.0,0.0,0.0,0.0,0.0,0.0,0.0,0.0,0.0,0.0,0.0,0.0,0.0,0.0,0.0,0.0,0.0,0.0,0.0,0.0,0.0,0.0,0.0,0.0,0.0,0.0,0.0,0.0,0.0,0.0,0.0,0.0,0.0001001001001001001,0.0,0.0,0.0,0.0,0.0,0.0,0.0,0.0,0.0001001001001001001,0.1,0.0,0.0,0.0,0.0,0.0,0.03173173173173173,0.0,0.0005005005005005005,0.0001001001001001001,0.0,0.0,0.0,0.054754754754754754,0.0008008008008008008,0.0001001001001001001,0.0,0.01931931931931932,0.019119119119119118,0.0,0.0,0.0,0.0,0.0,0.0,0.0,0.0,0.0,0.0001001001001001001,0.0,0.0992992992992993,0.06776776776776777,0.0,0.0,0.1,0.0,0.0001001001001001001,0.0,0.0,0.045545545545545546,0.09329329329329329,0.0002002002002002002,0.1,0.1856856856856857,0.0,0.08148148148148149,0.0001001001001001001,0.0001001001001001001,0.0,0.0,0.0,0.0,0.0,0.0,0.0,0.0,0.0,0.0002002002002002002,0.0,0.0032032032032032033,0.0,0.0007007007007007007,0.0002002002002002002,0.08188188188188188,0.1033033033033033,0.0009009009009009009,0.27047047047047046,0.09779779779779779,0.006306306306306306,0.0022022022022022024,0.002902902902902903,0.14984984984984984,0.045545545545545546,0.0001001001001001001,0.0005005005005005005,0.0007007007007007007,0.0014014014014014013,0.0001001001001001001,0.0004004004004004004,0.0,0.004204204204204204,0.0,0.0002002002002002002,0.008908908908908908,0.0001001001001001001,0.005105105105105105,0.0006006006006006006,0.0001001001001001001,0.0,0.0001001001001001001,0.0002002002002002002,0.0001001001001001001,0.0,0.0,0.0002002002002002002,0.0,0.0001001001001001001,0.0001001001001001001,0.0,0.0,0.0002002002002002002,0.0002002002002002002,0.0009009009009009009,0.0001001001001001001,0.0001001001001001001,0.0002002002002002002,0.0001001001001001001,0.0002002002002002002,0.004104104104104104,0.0,0.0005005005005005005,0.0001001001001001001,0.0,0.0,0.0,0.0,0.0009009009009009009,0.002102102102102102,0.0,0.0002002002002002002,0.0001001001001001001,0.0,0.0,0.0,0.0002002002002002002,0.0015015015015015015,0.0003003003003003003,0.0008008008008008008,0.0,0.0003003003003003003,0.033833833833833836,0.006406406406406407,0.0015015015015015015,0.0004004004004004004,0.0008008008008008008,0.09759759759759759,0.0019019019019019018,0.0001001001001001001,0.0001001001001001001,0.0001001001001001001,0.0003003003003003003,0.0006006006006006006,0.0065065065065065065,0.0008008008008008008,0.0011011011011011012,0.001001001001001001,0.0001001001001001001,0.0,0.0,0.0,0.0,0.0,0.0008008008008008008,0.0,0.0,0.0,0.0,0.0,0.0003003003003003003,0.0001001001001001001,0.0,0.0005005005005005005,0.0006006006006006006,0.023823823823823823,0.1003003003003003,0.09119119119119119,0.03883883883883884,0.02922922922922923,0.006406406406406407,0.046446446446446445,0.01091091091091091,0.0022022022022022024,0.0009009009009009009,0.005105105105105105,0.0005005005005005005,0.002302302302302302,0.0,0.0001001001001001001,0.001001001001001001,0.0,0.0004004004004004004,0.0,0.0,0.0,0.0002002002002002002,0.0,0.0,0.0,0.0,0.0,0.06846846846846846,0.0,0.0,0.0,0.0,0.0,0.0,0.0,0.1,0.1,0.0,0.2,0.0,0.1004004004004004,0.0995995995995996,0.0001001001001001001,0.1998998998998999,0.0,0.0,0.0998998998998999,0.0,0.032532532532532535,0.0,0.0,0.0,0.0,0.0,0.0,0.0,0.0,0.0,0.07527527527527528,0.012912912912912912,0.0,0.103003003003003,0.04684684684684685,0.1001001001001001,0.1038038038038038,0.0994994994994995,0.0005005005005005005,0.1998998998998999,0.022622622622622622,0.0,0.032732732732732736,0.0,0.1,0.0,0.0,0.1,0.0,0.0,0.0,0.0001001001001001001,0.0,0.0,0.002002002002002002,0.0001001001001001001,0.0,0.0,0.0,0.0,0.0,0.0001001001001001001,0.0001001001001001001,0.0001001001001001001,0.0001001001001001001,0.0,0.0002002002002002002,0.0001001001001001001,0.0001001001001001001,0.0009009009009009009,0.0,0.0007007007007007007,0.0002002002002002002,0.0011011011011011012,0.0008008008008008008,0.0,0.0001001001001001001,0.0002002002002002002,0.0,0.0,0.0,0.0001001001001001001,0.0002002002002002002,0.0,0.0,0.0,0.0001001001001001001,0.0003003003003003003,0.0001001001001001001,0.0003003003003003003,0.0001001001001001001,0.0012012012012012011,0.0003003003003003003,0.0007007007007007007,0.0006006006006006006,0.0003003003003003003,0.0003003003003003003,0.0004004004004004004,0.0004004004004004004,0.0005005005005005005,0.0003003003003003003,0.0,0.0009009009009009009,0.0003003003003003003,0.0002002002002002002,0.0002002002002002002,0.0005005005005005005,0.0002002002002002002,0.0,0.0003003003003003003,0.0001001001001001001,0.0,0.0,0.0002002002002002002,0.0,0.0,0.0001001001001001001,0.0002002002002002002,0.0002002002002002002,0.0001001001001001001,0.002902902902902903,0.0001001001001001001,0.0014014014014014013,0.0001001001001001001,0.0014014014014014013,0.001001001001001001,0.0009009009009009009,0.002102102102102102,0.0007007007007007007,0.00880880880880881,0.005105105105105105,0.0045045045045045045,0.013413413413413414,0.014914914914914914,0.005705705705705706,0.003703703703703704,0.006906906906906907,0.004004004004004004,0.002102102102102102,0.0014014014014014013,0.001001001001001001,0.0003003003003003003,0.0001001001001001001,0.0001001001001001001,0.0,0.0,0.0001001001001001001,0.0001001001001001001,0.0014014014014014013,0.004404404404404405,0.01011011011011011,0.0038038038038038036,0.07137137137137137,0.06966966966966967,0.03973973973973974,0.07507507507507508,0.005705705705705706,0.04224224224224224,0.045545545545545546,0.095995995995996,0.02762762762762763,0.026726726726726727,0.02932932932932933,0.008908908908908908,0.0035035035035035035,0.009209209209209208,0.007707707707707708,0.002102102102102102,0.006406406406406407,0.0032032032032032033,0.0011011011011011012,0.003103103103103103,0.0005005005005005005,0.0015015015015015015,0.0005005005005005005,0.0009009009009009009,0.0001001001001001001,0.0001001001001001001,0.0003003003003003003,0.0,0.0002002002002002002,0.0009009009009009009,0.0007007007007007007,0.0004004004004004004,0.0001001001001001001,0.0003003003003003003,0.0003003003003003003,0.0019019019019019018,0.0004004004004004004,0.0,0.0019019019019019018,0.0032032032032032033,0.0001001001001001001,0.0001001001001001001,0.0005005005005005005,0.0,0.003903903903903904,0.0001001001001001001,0.0006006006006006006,0.01071071071071071,0.0011011011011011012,0.0,0.0,0.0001001001001001001,0.0,0.04804804804804805,0.0001001001001001001,0.0,0.0,0.0001001001001001001,0.0001001001001001001,0.0001001001001001001,0.0,0.0,0.0002002002002002002,0.0,0.0,0.0,0.0,0.0,0.0001001001001001001,0.0,0.0,0.0,0.0,0.0,0.0,0.0,0.0,0.0,0.0,0.0,0.0,0.0,0.0,0.0,0.0,0.0,0.0,0.0001001001001001001,0.0,0.0,0.0,0.0001001001001001001,0.0,0.0,0.0001001001001001001,0.0,0.0,0.0,0.0,0.0,0.0003003003003003003,0.0,0.0002002002002002002,0.0001001001001001001,0.0001001001001001001,0.0,0.0001001001001001001,0.0002002002002002002,0.0002002002002002002,0.0001001001001001001,0.0001001001001001001,0.0,0.0,0.0,0.0,0.0001001001001001001,0.0,0.0,0.0,0.0001001001001001001,0.0,0.0002002002002002002,0.0005005005005005005,0.0001001001001001001,0.0007007007007007007,0.0036036036036036037,0.015615615615615615,0.008208208208208207,0.0968968968968969,0.10530530530530531,0.06096096096096096,0.014314314314314314,0.05635635635635636,0.025225225225225224,0.01031031031031031,0.015815815815815815,0.007207207207207207,0.0028028028028028026,0.005205205205205205,0.0004004004004004004,0.016516516516516516,0.0003003003003003003,0.0006006006006006006,0.0001001001001001001,0.0,0.0,0.0001001001001001001,0.0001001001001001001,0.0,0.0,0.0001001001001001001,0.0,0.0,0.0,0.0,0.0,0.0,0.0,0.0,0.0,0.0,0.0,0.0,0.0,0.0014014014014014013,0.104004004004004,0.0,0.0018018018018018018,0.1001001001001001,0.1068068068068068,0.1001001001001001,0.0921921921921922,0.0003003003003003003,0.0,0.0005005005005005005,0.011811811811811812,0.1737737737737738,0.0011011011011011012,0.0019019019019019018,0.0019019019019019018,0.0945945945945946,0.007107107107107107,0.0002002002002002002,0.0004004004004004004,0.0,0.0003003003003003003,0.0,0.0,0.0,0.0,0.0,0.0,0.0,0.0,0.0,0.0,0.1001001001001001,0.0,0.1001001001001001,0.0995995995995996,0.0,0.0996996996996997,0.0011011011011011012,0.09769769769769769,0.0998998998998999,0.0991991991991992,0.1004004004004004,0.0,0.0,0.0,0.0,0.0,0.0973973973973974,0.0,0.0,0.0,0.0,0.0,0.0001001001001001001,0.0001001001001001001,0.0,0.0001001001001001001,0.0001001001001001001,0.0,0.0001001001001001001,0.0,0.0,0.0,0.0,0.0,0.0,0.0001001001001001001,0.0,0.0,0.0,0.0,0.0,0.0,0.0001001001001001001,0.0,0.0,0.0,0.0,0.0,0.0001001001001001001,0.0,0.0,0.0,0.0001001001001001001,0.0,0.0,0.0,0.0,0.0,0.0001001001001001001,0.0,0.0001001001001001001,0.0,0.1,0.0,0.0,0.0,0.0,0.0,0.0,0.0,0.0,0.0,0.0005005005005005005,0.0,0.0,0.1994994994994995,0.0,0.0,0.0998998998998999,0.0001001001001001001,0.1,0.0,0.0,0.2,0.0,0.0,0.1001001001001001,0.0998998998998999,0.0,0.0,0.1,0.0,0.0,0.0,0.0,0.0,0.0,0.0,0.0,0.0,0.1996996996996997,0.0,0.1998998998998999,0.1,0.0001001001001001001,0.2,0.0,0.0998998998998999,0.0,0.0,0.0,0.1001001001001001,0.0,0.1,0.0,0.0,0.0,0.0,0.0,0.0,0.0,0.0,0.0,0.0,0.0,0.0,0.0,0.0,0.0001001001001001001,0.0,0.0,0.0001001001001001001,0.0,0.0,0.0,0.0,0.0001001001001001001,0.0,0.0003003003003003003,0.0,0.0,0.0001001001001001001,0.0005005005005005005,0.0004004004004004004,0.0004004004004004004,0.002902902902902903,0.0008008008008008008,0.0001001001001001001,0.14504504504504503,0.1001001001001001,0.1998998998998999,0.0026026026026026027,0.011911911911911911,0.0,0.1006006006006006,0.0011011011011011012,0.0015015015015015015,0.0964964964964965,0.07677677677677677,0.043343343343343346,0.014014014014014014,0.0001001001001001001,0.00980980980980981,0.0,0.11361361361361362,0.0008008008008008008,0.012612612612612612,0.0006006006006006006,0.054654654654654654,0.0001001001001001001,0.0,0.0,0.0003003003003003003,0.001001001001001001,0.0002002002002002002,0.0019019019019019018,0.0034034034034034033,0.0012012012012012011,0.009009009009009009,0.02122122122122122,0.003103103103103103,0.0022022022022022024,0.07647647647647647,0.01031031031031031,0.012112112112112113,0.023023023023023025,0.02702702702702703,0.027127127127127126,0.0942942942942943,0.06116116116116116,0.12132132132132133,0.056956956956956954,0.06066066066066066,0.010510510510510511,0.022722722722722723,0.016516516516516516,0.008608608608608608,0.0,0.0,0.0,0.0,0.0)
#mids=mids[58:length(mids)]
#counts=counts[58:length(counts)]

plot(c(seq(-290,0,by=1),0),rep(2,length(c(seq(290,0,by=-1),0))), xlab="", ylab="Frequency of shift in origination rate", xlim=c(-270,-230), ylim=c(0,0.25), type="l", col="white",lwd="1",las="1",cex.axis="1",cex.main="1",cex.lab="1",bty="n", main="B", axes=F)
rect(-323.2,-0.02,-298.9,300, col="white", border=NA)
rect(-298.9,-0.02,-272.95,300, col="whitesmoke", border=NA)
rect(-272.95,-0.02,-259.1,300, col="white", border=NA)
rect(-259.1,-0.02,-251.9,300, col="whitesmoke", border=NA)
rect(-251.9,-0.02,-247.2,300, col="white", border=NA)
rect(-247.2,-0.02,-237,300, col="whitesmoke", border=NA)
rect(-237,-0.02,-201.3,300, col="white", border=NA)
rect(-201.3,-0.02,-174.1,300, col="whitesmoke", border=NA)
rect(-174.1,-0.02,-163.5,300, col="white", border=NA)
rect(-163.5,-0.02,-145,300, col="whitesmoke", border=NA)
rect(-145,-0.02,-100.5,300, col="white", border=NA)
rect(-100.5,-0.02,-66,300, col="whitesmoke", border=NA)
rect(-66,-0.02,-56,300, col="white", border=NA)
rect(-56,-0.02,-33.9,300, col="whitesmoke", border=NA)
rect(-33.9,-0.02,-23.03,300, col="white", border=NA)
rect(-23.03,-0.02,-5.33,300, col="whitesmoke", border=NA)
rect(-5.33,-0.02,-2.58,300, col="white", border=NA)
rect(-2.58,-0.02,0,300, col="whitesmoke", border=NA)

rect(-261.28,-3,-259.51,300, col=alpha('#ffaf03',0.2), border=NA)
rect(-234.5,-3,-232,300, col=alpha('#ffaf03',0.2), border=NA)

axis(side=1, seq(-280, -220, by=10), col="black",col.axis="black",las=1)
axis(side=2, seq(0, 0.25, by=0.05), col="black",col.axis="black",las=2)

abline(v=c(-251.902),col="red",lty="dashed",lwd="2")

lines(mids,counts,type = 'h', lwd=5, col='#4c4cec')
bf2 = 0.0011406381093766623
bf6 = 0.008367261715013641
abline(h=bf2, lty=2)
abline(h=bf6, lty=2)

add_geochrono(0, -0.15)


# Extinction rate
time=c(-204.50441745739016, -204.60444407390148,-204.7044706904128,-204.8044973069241,-204.90452392343542,-205.00455053994673,-205.10457715645805,-205.2046037729694,-205.3046303894807,-205.40465700599202,-205.50468362250334,-205.60471023901465,-205.70473685552597,-205.80476347203728,-205.9047900885486,-206.00481670505994,-206.10484332157125,-206.20486993808257,-206.30489655459388,-206.4049231711052,-206.5049497876165,-206.60497640412783,-206.70500302063914,-206.80502963715048,-206.9050562536618,-207.0050828701731,-207.10510948668443,-207.20513610319574,-207.30516271970706,-207.40518933621837,-207.50521595272969,-207.60524256924103,-207.70526918575234,-207.80529580226366,-207.90532241877497,-208.0053490352863,-208.1053756517976,-208.20540226830892,-208.30542888482023,-208.40545550133157,-208.5054821178429,-208.6055087343542,-208.70553535086552,-208.80556196737683,-208.90558858388815,-209.00561520039946,-209.1056418169108,-209.20566843342212,-209.30569504993343,-209.40572166644475,-209.50574828295606,-209.60577489946738,-209.7058015159787,-209.80582813249,-209.90585474900135,-210.00588136551266,-210.10590798202398,-210.2059345985353,-210.3059612150466,-210.40598783155792,-210.50601444806924,-210.60604106458055,-210.7060676810919,-210.8060942976032,-210.90612091411452,-211.00614753062584,-211.10617414713715,-211.20620076364847,-211.30622738015978,-211.4062539966711,-211.50628061318244,-211.60630722969375,-211.70633384620507,-211.80636046271638,-211.9063870792277,-212.006413695739,-212.10644031225033,-212.20646692876164,-212.30649354527299,-212.4065201617843,-212.50654677829561,-212.60657339480693,-212.70660001131824,-212.80662662782956,-212.90665324434087,-213.0066798608522,-213.10670647736353,-213.20673309387485,-213.30675971038616,-213.40678632689747,-213.5068129434088,-213.6068395599201,-213.70686617643142,-213.80689279294276,-213.90691940945408,-214.0069460259654,-214.1069726424767,-214.20699925898802,-214.30702587549933,-214.40705249201065,-214.50707910852196,-214.6071057250333,-214.70713234154462,-214.80715895805594,-214.90718557456725,-215.00721219107857,-215.10723880758988,-215.2072654241012,-215.3072920406125,-215.40731865712385,-215.50734527363517,-215.60737189014648,-215.7073985066578,-215.8074251231691,-215.90745173968043,-216.00747835619174,-216.10750497270305,-216.2075315892144,-216.3075582057257,-216.40758482223703,-216.50761143874834,-216.60763805525966,-216.70766467177097,-216.80769128828229,-216.9077179047936,-217.00774452130494,-217.10777113781626,-217.20779775432757,-217.3078243708389,-217.4078509873502,-217.50787760386152,-217.60790422037283,-217.70793083688417,-217.8079574533955,-217.9079840699068,-218.00801068641812,-218.10803730292943,-218.20806391944075,-218.30809053595206,-218.40811715246338,-218.50814376897472,-218.60817038548603,-218.70819700199735,-218.80822361850866,-218.90825023501998,-219.0082768515313,-219.1083034680426,-219.20833008455392,-219.30835670106526,-219.40838331757658,-219.5084099340879,-219.6084365505992,-219.70846316711052,-219.80848978362184,-219.90851640013315,-220.00854301664447,-220.1085696331558,-220.20859624966712,-220.30862286617844,-220.40864948268975,-220.50867609920107,-220.60870271571238,-220.7087293322237,-220.808755948735,-220.90878256524636,-221.00880918175767,-221.10883579826898,-221.2088624147803,-221.3088890312916,-221.40891564780293,-221.50894226431424,-221.60896888082556,-221.7089954973369,-221.80902211384821,-221.90904873035953,-222.00907534687084,-222.10910196338216,-222.20912857989347,-222.3091551964048,-222.40918181291613,-222.50920842942745,-222.60923504593876,-222.70926166245007,-222.8092882789614,-222.9093148954727,-223.00934151198402,-223.10936812849533,-223.20939474500668,-223.309421361518,-223.4094479780293,-223.50947459454062,-223.60950121105193,-223.70952782756325,-223.80955444407456,-223.90958106058588,-224.00960767709722,-224.10963429360854,-224.20966091011985,-224.30968752663117,-224.40971414314248,-224.5097407596538,-224.6097673761651,-224.70979399267642,-224.80982060918777,-224.90984722569908,-225.0098738422104,-225.1099004587217,-225.20992707523303,-225.30995369174434,-225.40998030825565,-225.51000692476697,-225.6100335412783,-225.71006015778963,-225.81008677430094,-225.91011339081226,-226.01014000732357,-226.11016662383489,-226.2101932403462,-226.31021985685754,-226.41024647336886,-226.51027308988017,-226.6102997063915,-226.7103263229028,-226.81035293941412,-226.91037955592543,-227.01040617243675,-227.1104327889481,-227.2104594054594,-227.31048602197072,-227.41051263848203,-227.51053925499335,-227.61056587150466,-227.71059248801598,-227.8106191045273,-227.91064572103863,-228.01067233754995,-228.11069895406126,-228.21072557057258,-228.3107521870839,-228.4107788035952,-228.51080542010652,-228.61083203661784,-228.71085865312918,-228.8108852696405,-228.9109118861518,-229.01093850266312,-229.11096511917444,-229.21099173568575,-229.31101835219707,-229.41104496870838,-229.51107158521972,-229.61109820173104,-229.71112481824235,-229.81115143475367,-229.91117805126498,-230.0112046677763,-230.1112312842876,-230.21125790079893,-230.31128451731027,-230.41131113382158,-230.5113377503329,-230.6113643668442,-230.71139098335553,-230.81141759986684,-230.91144421637816,-231.0114708328895,-231.11149744940082,-231.21152406591213,-231.31155068242344,-231.41157729893476,-231.51160391544607,-231.6116305319574,-231.7116571484687,-231.81168376498005,-231.91171038149136,-232.01173699800268,-232.111763614514,-232.2117902310253,-232.31181684753662,-232.41184346404793,-232.51187008055925,-232.6118966970706,-232.7119233135819,-232.81194993009322,-232.91197654660454,-233.01200316311585,-233.11202977962716,-233.21205639613848,-233.3120830126498,-233.41210962916114,-233.51213624567245,-233.61216286218377,-233.71218947869508,-233.8122160952064,-233.9122427117177,-234.01226932822902,-234.11229594474034,-234.21232256125168,-234.312349177763,-234.4123757942743,-234.51240241078563,-234.61242902729694,-234.71245564380825,-234.81248226031957,-234.9125088768309,-235.01253549334223,-235.11256210985354,-235.21258872636486,-235.31261534287617,-235.41264195938749,-235.5126685758988,-235.61269519241011,-235.71272180892146,-235.81274842543277,-235.9127750419441,-236.0128016584554,-236.11282827496672,-236.21285489147803,-236.31288150798935,-236.41290812450066,-236.512934741012,-236.61296135752332,-236.71298797403463,-236.81301459054595,-236.91304120705726,-237.01306782356858,-237.1130944400799,-237.2131210565912,-237.31314767310255,-237.41317428961386,-237.51320090612518,-237.6132275226365,-237.7132541391478,-237.81328075565912,-237.91330737217044,-238.01333398868175,-238.1133606051931,-238.2133872217044,-238.31341383821572,-238.41344045472704,-238.51346707123835,-238.61349368774967,-238.71352030426098,-238.8135469207723,-238.91357353728364,-239.01360015379495,-239.11362677030627,-239.21365338681758,-239.3136800033289,-239.4137066198402,-239.51373323635153,-239.61375985286287,-239.71378646937418,-239.8138130858855,-239.9138397023968,-240.01386631890813,-240.11389293541944,-240.21391955193076,-240.31394616844207,-240.41397278495342,-240.51399940146473,-240.61402601797604,-240.71405263448736,-240.81407925099867,-240.91410586751,-241.0141324840213,-241.11415910053262,-241.21418571704396,-241.31421233355528,-241.4142389500666,-241.5142655665779,-241.61429218308922,-241.71431879960053,-241.81434541611185,-241.91437203262316,-242.0143986491345,-242.11442526564582,-242.21445188215714,-242.31447849866845,-242.41450511517976,-242.51453173169108,-242.6145583482024,-242.7145849647137,-242.81461158122505,-242.91463819773637,-243.01466481424768,-243.114691430759,-243.2147180472703,-243.31474466378162,-243.41477128029294,-243.51479789680428,-243.6148245133156,-243.7148511298269,-243.81487774633823,-243.91490436284954,-244.01493097936086,-244.11495759587217,-244.21498421238348,-244.31501082889483,-244.41503744540614,-244.51506406191746,-244.61509067842877,-244.7151172949401,-244.8151439114514,-244.91517052796272,-245.01519714447403,-245.11522376098537,-245.2152503774967,-245.315276994008,-245.41530361051932,-245.51533022703063,-245.61535684354195,-245.71538346005326,-245.81541007656458,-245.91543669307592,-246.01546330958723,-246.11548992609855,-246.21551654260986,-246.31554315912118,-246.4155697756325,-246.5155963921438,-246.61562300865512,-246.71564962516646,-246.81567624167778,-246.9157028581891,-247.0157294747004,-247.11575609121172,-247.21578270772304,-247.31580932423435,-247.41583594074567,-247.515862557257,-247.61588917376832,-247.71591579027964,-247.81594240679095,-247.91596902330227,-248.01599563981358,-248.1160222563249,-248.21604887283624,-248.31607548934755,-248.41610210585887,-248.51612872237018,-248.6161553388815,-248.7161819553928,-248.81620857190413,-248.91623518841544,-249.01626180492678,-249.1162884214381,-249.2163150379494,-249.31634165446073,-249.41636827097204,-249.51639488748336,-249.61642150399467,-249.716448120506,-249.81647473701733,-249.91650135352864,-250.01652797003996,-250.11655458655127,-250.2165812030626,-250.3166078195739,-250.41663443608522,-250.51666105259653,-250.61668766910788,-250.7167142856192,-250.8167409021305,-250.91676751864182,-251.01679413515313,-251.11682075166445,-251.21684736817576,-251.31687398468708,-251.41690060119842,-251.51692721770974,-251.61695383422105,-251.71698045073236,-251.81700706724368,-251.917033683755,-252.0170603002663,-252.11708691677765,-252.21711353328897,-252.31714014980028,-252.4171667663116,-252.5171933828229,-252.61721999933422,-252.71724661584554,-252.81727323235685,-252.9172998488682,-253.0173264653795,-253.11735308189083,-253.21737969840214,-253.31740631491346,-253.41743293142477,-253.51745954793608,-253.6174861644474,-253.71751278095874,-253.81753939747006,-253.91756601398137,-254.0175926304927,-254.117619247004,-254.21764586351532,-254.31767248002663,-254.41769909653794,-254.5177257130493,-254.6177523295606,-254.71777894607192,-254.81780556258323,-254.91783217909455,-255.01785879560586,-255.11788541211718,-255.2179120286285,-255.31793864513983,-255.41796526165115,-255.51799187816246,-255.61801849467378,-255.7180451111851,-255.8180717276964,-255.91809834420772,-256.0181249607191,-256.1181515772304,-256.2181781937417,-256.318204810253,-256.41823142676435,-256.5182580432757,-256.618284659787,-256.7183112762983,-256.8183378928096,-256.91836450932095,-257.01839112583224,-257.1184177423436,-257.2184443588549,-257.3184709753662,-257.41849759187755,-257.51852420838884,-257.6185508249002,-257.71857744141147,-257.8186040579228,-257.9186306744341,-258.01865729094544,-258.1186839074568,-258.21871052396807,-258.3187371404794,-258.4187637569907,-258.51879037350204,-258.61881699001333,-258.7188436065247,-258.818870223036,-258.9188968395473,-259.01892345605864,-259.11895007256993,-259.2189766890813,-259.31900330559256,-259.4190299221039,-259.5190565386152,-259.61908315512653,-259.7191097716379,-259.81913638814916,-259.9191630046605,-260.0191896211718,-260.11921623768313,-260.2192428541944,-260.31926947070576,-260.4192960872171,-260.5193227037284,-260.61934932023973,-260.719375936751,-260.81940255326236,-260.91942916977365,-261.019455786285,-261.11948240279634,-261.2195090193076,-261.31953563581897,-261.41956225233025,-261.5195888688416,-261.6196154853529,-261.7196421018642,-261.8196687183755,-261.91969533488685,-262.0197219513982,-262.1197485679095,-262.2197751844208,-262.3198018009321,-262.41982841744345,-262.51985503395474,-262.6198816504661,-262.7199082669774,-262.8199348834887,-262.91996150000006,-263.01998811651134,-263.1200147330227,-263.220041349534,-263.3200679660453,-263.4200945825566,-263.52012119906794,-263.6201478155793,-263.7201744320906,-263.8202010486019,-263.9202276651132,-264.02025428162455,-264.12028089813583,-264.2203075146472,-264.3203341311585,-264.4203607476698,-264.52038736418115,-264.62041398069243,-264.7204405972038,-264.82046721371506,-264.9204938302264,-265.02052044673775,-265.12054706324903,-265.2205736797604,-265.32060029627166,-265.420626912783,-265.5206535292943,-265.62068014580564,-265.7207067623169,-265.82073337882827,-265.9207599953396,-266.0207866118509,-266.12081322836224,-266.2208398448735,-266.32086646138487,-266.42089307789615,-266.5209196944075,-266.62094631091884,-266.7209729274301,-266.82099954394147,-266.92102616045275,-267.0210527769641,-267.1210793934754,-267.2211060099867,-267.321132626498,-267.42115924300936,-267.5211858595207,-267.621212476032,-267.7212390925433,-267.8212657090546,-267.92129232556596,-268.02131894207724,-268.1213455585886,-268.22137217509993,-268.3213987916112,-268.42142540812256,-268.52145202463385,-268.6214786411452,-268.7215052576565,-268.8215318741678,-268.92155849067916,-269.02158510719045,-269.1216117237018,-269.2216383402131,-269.3216649567244,-269.4216915732357,-269.52171818974705,-269.62174480625833,-269.7217714227697,-269.821798039281,-269.9218246557923,-270.02185127230365,-270.12187788881494,-270.2219045053263,-270.32193112183757,-270.4219577383489,-270.52198435486025,-270.62201097137154,-270.7220375878829,-270.82206420439417,-270.9220908209055,-271.0221174374168,-271.12214405392814,-271.2221706704394,-271.32219728695077,-271.4222239034621,-271.5222505199734,-271.62227713648474,-271.722303752996,-271.82233036950737,-271.92235698601866,-272.02238360253,-272.12241021904134,-272.2224368355526,-272.32246345206397,-272.42249006857526,-272.5225166850866,-272.6225433015979,-272.72256991810923,-272.8225965346205,-272.92262315113186,-273.0226497676432,-273.1226763841545,-273.22270300066583,-273.3227296171771,-273.42275623368846,-273.52278285019975,-273.6228094667111,-273.72283608322243,-273.8228626997337,-273.92288931624506,-274.02291593275635,-274.1229425492677,-274.222969165779,-274.3229957822903,-274.42302239880166,-274.52304901531295,-274.6230756318243,-274.7231022483356,-274.8231288648469,-274.9231554813582,-275.02318209786955,-275.12320871438084,-275.2232353308922,-275.3232619474035,-275.4232885639148,-275.52331518042615,-275.62334179693744,-275.7233684134488,-275.82339502996007,-275.9234216464714,-276.02344826298275,-276.12347487949404,-276.2235014960054,-276.32352811251667,-276.423554729028,-276.5235813455393,-276.62360796205064,-276.7236345785619,-276.82366119507327,-276.9236878115846,-277.0237144280959,-277.12374104460724,-277.22376766111853,-277.3237942776299,-277.42382089414116,-277.5238475106525,-277.62387412716384,-277.72390074367513,-277.8239273601865,-277.92395397669776,-278.0239805932091,-278.1240072097204,-278.22403382623173,-278.3240604427431,-278.42408705925436,-278.5241136757657,-278.624140292277,-278.72416690878833,-278.8241935252996,-278.92422014181096,-279.02424675832225,-279.1242733748336,-279.22429999134494,-279.3243266078562,-279.42435322436756,-279.52437984087885,-279.6244064573902,-279.7244330739015,-279.8244596904128,-279.92448630692417,-280.02451292343545,-280.1245395399468,-280.2245661564581,-280.3245927729694,-280.4246193894807,-280.52464600599205,-280.62467262250334,-280.7246992390147,-280.824725855526,-280.9247524720373,-281.02477908854866,-281.12480570505994,-281.2248323215713,-281.32485893808257,-281.4248855545939,-281.52491217110526,-281.62493878761654,-281.7249654041279,-281.8249920206392,-281.9250186371505,-282.0250452536618,-282.12507187017314,-282.2250984866845,-282.3251251031958,-282.4251517197071,-282.5251783362184,-282.62520495272975,-282.72523156924103,-282.8252581857524,-282.92528480226366,-283.025311418775,-283.12533803528635,-283.22536465179763,-283.325391268309,-283.42541788482026,-283.5254445013316,-283.6254711178429,-283.72549773435424,-283.8255243508656,-283.92555096737686,-284.0255775838882,-284.1256042003995,-284.22563081691084,-284.3256574334221,-284.42568404993347,-284.52571066644475,-284.6257372829561,-284.72576389946744,-284.8257905159787,-284.92581713249007,-285.02584374900135,-285.1258703655127,-285.225896982024,-285.3259235985353,-285.42595021504667,-285.52597683155795,-285.6260034480693,-285.7260300645806,-285.8260566810919,-285.9260832976032,-286.02610991411456,-286.1261365306259,-286.2261631471372,-286.32618976364853,-286.4262163801598,-286.52624299667116,-286.62626961318244,-286.7262962296938,-286.8263228462051,-286.9263494627164,-287.02637607922776,-287.12640269573905,-287.2264293122504,-287.3264559287617,-287.426482545273,-287.5265091617843,-287.62653577829565,-287.726562394807,-287.8265890113183,-287.9266156278296,-288.0266422443409,-288.12666886085225,-288.22669547736353,-288.3267220938749,-288.42674871038616,-288.5267753268975,-288.62680194340885,-288.72682855992014,-288.8268551764315,-288.92688179294277,-289.0269084094541,-289.1269350259654,-289.22696164247674,-289.3269882589881,-289.42701487549937,-289.5270414920107,-289.627068108522,-289.72709472503334,-289.8271213415446,-289.92714795805597,-290.02717457456725,-290.1272011910786,-290.22722780758994,-290.3272544241012,-290.42728104061257,-290.52730765712386,-290.6273342736352,-290.7273608901465,-290.82738750665783,-290.92741412316917,-291.02744073968046,-291.1274673561918,-291.2274939727031,-291.32752058921443,-291.4275472057257,-291.52757382223706,-291.6276004387484,-291.7276270552597,-291.82765367177103,-291.9276802882823,-292.02770690479366,-292.12773352130495,-292.2277601378163,-292.3277867543276,-292.4278133708389,-292.52783998735026,-292.62786660386155,-292.7278932203729,-292.8279198368842,-292.9279464533955,-293.0279730699068,-293.12799968641815,-293.2280263029295,-293.3280529194408,-293.4280795359521)
rate=c(0.02539432048749177, 0.02937057579676709,0.02937057579676709,0.02937057579676709,0.02937057579676709,0.02937057579676709,0.02937057579676709,0.02937057579676709,0.02937057579676709,0.02937057579676709,0.02937057579676709,0.02937057579676709,0.02937057579676709,0.02937057579676709,0.02937057579676709,0.02937057579676709,0.02937057579676709,0.02937057579676709,0.02937057579676709,0.02937057579676709,0.02937057579676709,0.02937057579676709,0.02937057579676709,0.04060537212299481,0.04060537212299481,0.05170637195081762,0.0725191147660158,0.5982815714205387,0.5982815714205387,0.5982815714205387,0.5982815714205387,0.6327300721852746,0.6327300721852746,0.6327300721852746,0.6327300721852746,0.6327300721852746,0.6605861738954315,0.6605861738954315,0.6605861738954315,0.6605861738954315,0.6605861738954315,0.6605861738954315,0.6605861738954315,0.6605861738954315,0.6605861738954315,0.6328910390363925,0.6328910390363925,0.6328910390363925,0.5984901335627864,0.43829280875917576,0.16035742945170417,0.16035742945170417,0.16035742945170417,0.0115853609627613,0.0115853609627613,0.009167692545200246,0.009167692545200246,0.009167692545200246,0.009167692545200246,0.007080664902871708,0.007080664902871708,0.007080664902871708,0.007080664902871708,0.007080664902871708,0.007080664902871708,0.007080664902871708,0.007080664902871708,0.006253818723622502,0.006253818723622502,0.006253818723622502,0.006253818723622502,0.006253818723622502,0.006253818723622502,0.006253818723622502,0.006253818723622502,0.006253818723622502,0.006253818723622502,0.006253818723622502,0.006253818723622502,0.006253818723622502,0.006253818723622502,0.006253818723622502,0.006253818723622502,0.006253818723622502,0.006253818723622502,0.006253818723622502,0.006253818723622502,0.006253818723622502,0.006252490941628172,0.006252490941628172,0.006252490941628172,0.006252490941628172,0.006252490941628172,0.006252490941628172,0.006252490941628172,0.006252490941628172,0.006252490941628172,0.006252490941628172,0.006252490941628172,0.006252490941628172,0.006252490941628172,0.006252490941628172,0.006252490941628172,0.006251988666118032,0.006251988666118032,0.006251988666118032,0.006252490941628172,0.006252490941628172,0.006252490941628172,0.006252490941628172,0.006252490941628172,0.006252490941628172,0.006252490941628172,0.006252490941628172,0.006252490941628172,0.006252490941628172,0.006252490941628172,0.006252490941628172,0.006252490941628172,0.006252490941628172,0.006252490941628172,0.006252490941628172,0.006252490941628172,0.006252490941628172,0.006252490941628172,0.006252490941628172,0.006252490941628172,0.006252490941628172,0.006252490941628172,0.006252490941628172,0.006252490941628172,0.006252490941628172,0.006252490941628172,0.006252490941628172,0.006252490941628172,0.006252490941628172,0.006252490941628172,0.006252490941628172,0.006252490941628172,0.006252490941628172,0.006252490941628172,0.006252490941628172,0.006252490941628172,0.006251988666118032,0.006251988666118032,0.00624848849234347,0.00624848849234347,0.00624848849234347,0.00624848849234347,0.00624848849234347,0.00624848849234347,0.00624848849234347,0.00624848849234347,0.00624848849234347,0.00624848849234347,0.00624848849234347,0.00624848849234347,0.00624848849234347,0.00624848849234347,0.00624848849234347,0.00624848849234347,0.00624848849234347,0.00624848849234347,0.00624848849234347,0.00624848849234347,0.00624848849234347,0.00624848849234347,0.00624848849234347,0.00624848849234347,0.00625100405188817,0.00625100405188817,0.00625100405188817,0.00625100405188817,0.00625100405188817,0.00625100405188817,0.00625100405188817,0.00625100405188817,0.00625100405188817,0.00625100405188817,0.00625100405188817,0.00625100405188817,0.00625100405188817,0.006256812385381602,0.006256812385381602,0.006256812385381602,0.006256812385381602,0.006256812385381602,0.006285425614620033,0.006416926383350806,0.006416926383350806,0.006416926383350806,0.006416926383350806,0.006416926383350806,0.006416926383350806,0.006416926383350806,0.006416926383350806,0.006416926383350806,0.006416926383350806,0.006416926383350806,0.006416926383350806,0.006416926383350806,0.006416926383350806,0.006416926383350806,0.006416926383350806,0.006688201096949331,0.006688201096949331,0.006688201096949331,0.006688201096949331,0.006775922384258503,0.007006419410464105,0.008155446783389506,0.013465361065453943,0.0439391716229376,0.057009239188091074,0.057009239188091074,0.06317782955379556,0.07495602613702675,0.07495602613702675,0.07517681719774966,0.07517681719774966,0.08981572788845127,0.08981572788845127,0.08981572788845127,0.08981572788845127,0.09020133096827046,0.09020133096827046,0.09020133096827046,0.09020133096827046,0.09020133096827046,0.09020133096827046,0.09020133096827046,0.09020133096827046,0.09020133096827046,0.08875053686629755,0.08743010630595037,0.0759803631271943,0.07293901346549024,0.07007404713859343,0.06649492225236789,0.06502737393452737,0.06140791413217393,0.059299085325125206,0.05878441437299501,0.054211291435514036,0.05345998359726619,0.05261586552949024,0.05258692867722666,0.05040675472905741,0.048034515905372666,0.04672648104404293,0.04622043778919033,0.04506886858152187,0.04416928010763078,0.04351435411742027,0.042945901565816624,0.04013221085637077,0.03938865900923731,0.0391419954048298,0.038432194862299006,0.038385716013696156,0.03834028678866777,0.03809617860019773,0.03541568701540778,0.03523693640845112,0.03501154249827314,0.034180157134158964,0.03328638689075203,0.031624389661311036,0.03131684600488015,0.031124092752642007,0.030972995402227622,0.03092176053723371,0.03056362124442424,0.030431189570067345,0.030374141164106694,0.030374141164106694,0.03034910895316996,0.030317040742070863,0.030317040742070863,0.030317040742070863,0.030290597674775096,0.030186740796162174,0.030171680086715665,0.030171680086715665,0.03015579015232793,0.03015579015232793,0.0301534255710413,0.03013269616272169,0.03013269616272169,0.03011906538692915,0.03011566511958883,0.03011566511958883,0.03011226741914294,0.03011226741914294,0.03011226741914294,0.03011226741914294,0.03011226741914294,0.03011226741914294,0.03011226741914294,0.03011226741914294,0.03011226741914294,0.03011226741914294,0.03011226741914294,0.04142879552231608,0.04142879552231608,0.0502592253572111,0.0502592253572111,0.057999875825875694,0.057999875825875694,0.08918885000321203,0.34755272983204366,0.37921452593972266,0.38103226239085985,0.38103226239085985,0.38103226239085985,0.423917149721027,0.423917149721027,0.423917149721027,0.423917149721027,0.423917149721027,0.423917149721027,0.423917149721027,0.423917149721027,0.423917149721027,0.423917149721027,0.423917149721027,0.423917149721027,0.423917149721027,0.423917149721027,0.423917149721027,0.423917149721027,0.3791482617311695,0.3791482617311695,0.33035880990434474,0.11597268946263184,0.020650260197097644,0.015609030365332528,0.012325735072252954,0.012325735072252954,0.012325735072252954,0.011711522401785995,0.011711522401785995,0.011711522401785995,0.011711522401785995,0.011711522401785995,0.011711522401785995,0.011711522401785995,0.011711522401785995,0.011711522401785995,0.011711522401785995,0.011711522401785995,0.011711522401785995,0.011711522401785995,0.011711522401785995,0.011711522401785995,0.011711522401785995,0.011711522401785995,0.011711522401785995,0.011711522401785995,0.011711522401785995,0.011711522401785995,0.011711522401785995,0.011711522401785995,0.011711522401785995,0.011711522401785995,0.011711982361925437,0.011712714208387303,0.011721742667864174,0.011721742667864174,0.011723631458901245,0.011750925442827014,0.01177385801079888,0.0118227684745873,0.011828531532329354,0.011829346770259347,0.0125445051941654,0.01262617366916711,0.012659936091660745,0.012700324721610593,0.012902256050279375,0.012923754519758544,0.012994371726576682,0.013103316970778413,0.013833296488916007,0.014427524696141083,0.01443325196588722,0.014604758827944323,0.01605567548867962,0.016469197837973654,0.017156553326785375,0.03028628617111879,0.030354101638805853,0.0307593973327208,0.031170934522545345,0.032977491255964414,0.0518465430880715,0.058126815480360985,0.07929324924783085,0.08023280113660766,0.11073735915470567,0.13491741080722514,0.13776646089247566,0.13827002171947117,0.14085597864892913,0.1413119073776405,0.1413119073776405,0.1413119073776405,0.14102287458242357,0.13846525373331606,0.1379699855540909,0.11731431299941225,0.10814587022525779,0.09796321589283179,0.09696204607453898,0.09390371686907738,0.08513158416160344,0.07711323947726648,0.07685639876465714,0.07679498481282909,0.074972956414774,0.074868270918707,0.07422287775574737,0.07279417188860196,0.07241520340138799,0.07236351233503889,0.07236351233503889,0.07236351233503889,0.07230702805620262,0.07230702805620262,0.07229496650317799,0.07224202665857031,0.07221630985782836,0.07224202665857031,0.07227373689377137,0.07227373689377137,0.07229847268464147,0.07229847268464147,0.07232652677075091,0.07303814280490989,0.07303814280490989,0.07328421724006934,0.07328421724006934,0.07328421724006934,0.07328421724006934,0.0734848879015249,0.07654313931494433,0.07656746420163302,0.0766839445324821,0.08025111438755525,0.13575978776149075,0.13590051962529634,0.13622879464115867,0.1373864500471866,0.1452725324990741,0.14544379960160964,0.14554195798656083,0.1554063048607131,0.18841665798293294,0.19415060194697414,0.23717086670024523,0.23726084742904244,0.24914164835615032,0.2966763058178846,0.2966763058178846,0.2966763058178846,0.2966763058178846,0.2966763058178846,0.2966763058178846,0.2966763058178846,0.2966763058178846,0.2966763058178846,0.2966763058178846,0.2966763058178846,0.29660092015730627,0.2965896607910264,0.23347349180632282,0.1799335053633893,0.17375845238480309,0.15924829421791942,0.15792248350668991,0.1577879786978285,0.1577800378715456,0.15179595700913825,0.15152913961643732,0.1471050229809927,0.13332990108092801,0.13332990108092801,0.13327933962254482,0.13327933962254482,0.13094256874872315,0.13094256874872315,0.13094256874872315,0.13094256874872315,0.13032371287843392,0.13032371287843392,0.13032371287843392,0.1244294192681826,0.12432905924154031,0.12419884924787258,0.12238813746928157,0.0892709965247526,0.08671422498230927,0.08635212541334947,0.06513083717110182,0.06463362905648898,0.064096993593735,0.05624119537701889,0.052442618004998914,0.05235303447699788,0.0522305629643952,0.0522196075271891,0.052193163299420586,0.05210939234744741,0.052091339748977006,0.04955237722828033,0.04952473578975694,0.04948972083512544,0.04948354952293607,0.04947928959142005,0.04945891093271764,0.049447690530787736,0.049446328119593985,0.049446328119593985,0.04943366275294788,0.04943366275294788,0.04943366275294788,0.04943366275294788,0.04942925114375778,0.04942925114375778,0.04943140716669765,0.04943140716669765,0.04943140716669765,0.04942925114375778,0.04942925114375778,0.04942925114375778,0.04942925114375778,0.04943366275294788,0.04943366275294788,0.04943366275294788,0.04943366275294788,0.04943366275294788,0.04943366275294788,0.04943366275294788,0.0494368105395538,0.0494368105395538,0.04944220370193369,0.049446328119593985,0.049446328119593985,0.049447690530787736,0.049447690530787736,0.0494498163788835,0.0494498163788835,0.0494498163788835,0.0494498163788835,0.0494498163788835,0.049446328119593985,0.049446328119593985,0.049446328119593985,0.049446328119593985,0.04944220370193369,0.04944220370193369,0.04943366275294788,0.04943366275294788,0.04943366275294788,0.04943366275294788,0.04943366275294788,0.04943366275294788,0.04943366275294788,0.04943366275294788,0.04943366275294788,0.04943366275294788,0.04943366275294788,0.04943366275294788,0.0494368105395538,0.0494368105395538,0.04944220370193369,0.04944220370193369,0.04945891093271764,0.04946206617391302,0.04946206617391302,0.04946206617391302,0.04946206617391302,0.04946206617391302,0.04946206617391302,0.04946206617391302,0.04946206617391302,0.04946206617391302,0.04946206617391302,0.04946206617391302,0.04946206617391302,0.04947223177731995,0.04947223177731995,0.04953027122523866,0.04953027122523866,0.04953027122523866,0.05275240547158652,0.05287740051746281,0.05287740051746281,0.05287740051746281,0.05287740051746281,0.05287740051746281,0.05287740051746281,0.057146308249650085,0.057146308249650085,0.057146308249650085,0.057146308249650085,0.057146308249650085,0.057146308249650085,0.06315854911068733,0.08286379199202393,0.18534620663739923,0.18534620663739923,0.24852490768746066,0.24852490768746066,0.24852490768746066,0.24852490768746066,0.24852490768746066,0.2604642372687753,0.2604642372687753,0.2604642372687753,0.2604642372687753,0.2604642372687753,0.2604642372687753,0.2604642372687753,0.2604642372687753,0.2604642372687753,0.2604642372687753,0.2604642372687753,0.2478276670452121,0.2478276670452121,0.2478276670452121,0.24428150371177731,0.24428150371177731,0.24428150371177731,0.0993330310941103,0.0993330310941103,0.024057637061984175,0.024057637061984175,0.020384163240856373,0.020384163240856373,0.01876044602893338,0.01876044602893338,0.01876044602893338,0.01876044602893338,0.01876044602893338,0.01876044602893338,0.01876044602893338,0.01876044602893338,0.01876044602893338,0.01876044602893338,0.01876044602893338,0.01876044602893338,0.01876044602893338,0.01876003862827144,0.018759680837973643,0.018759680837973643,0.018759680837973643,0.018759680837973643,0.018759680837973643,0.018764087632581656,0.018764087632581656,0.018767671167086664,0.018767671167086664,0.018767671167086664,0.018767671167086664,0.018767671167086664,0.020581382774596563,0.020581382774596563,0.020581382774596563,0.0226092503796015,0.0226092503796015,0.0226092503796015,0.030803962107748765,0.09098054552176432,0.09098350843623783,0.09100320364553693,0.13568411545921494,0.13570171245521012,0.13570171245521012,0.16255005011091117,0.17365574903016093,0.17365574903016093,0.17365574903016093,0.1736881706581993,0.1736881706581993,0.1736881706581993,0.1810527915782801,0.1810527915782801,0.1810527915782801,0.1810527915782801,0.1810527915782801,0.1810527915782801,0.1728462899966735,0.1728462899966735,0.1728462899966735,0.1728462899966735,0.1728462899966735,0.16317016786790028,0.16317016786790028,0.1017651342004903,0.1017651342004903,0.1017651342004903,0.1017651342004903,0.04878757046605724,0.04878757046605724,0.04878757046605724,0.04878757046605724,0.04878757046605724,0.04878757046605724,0.04878757046605724,0.04878757046605724,0.0272968839367548,0.02446255696154835,0.02446255696154835,0.02057331210366989,0.02007166727202029,0.02007166727202029,0.02007166727202029,0.02007166727202029,0.02007166727202029,0.02007166727202029,0.02007166727202029,0.02007166727202029,0.02007166727202029,0.02007166727202029,0.02007166727202029,0.02007166727202029,0.02007166727202029,0.02007166727202029,0.02007166727202029,0.02007166727202029,0.02007166727202029,0.02007166727202029,0.02007166727202029,0.02007166727202029,0.02007166727202029,0.02007166727202029,0.02007166727202029,0.02007166727202029,0.020076005313260543,0.020076005313260543,0.020076005313260543,0.020076005313260543,0.020076005313260543,0.020076005313260543,0.020076005313260543,0.020076005313260543,0.020076005313260543,0.02007166727202029,0.02007166727202029,0.02007166727202029,0.02007166727202029,0.02007166727202029,0.020063573741309088,0.020063573741309088,0.020063573741309088,0.020063573741309088,0.020063573741309088,0.020063573741309088,0.020063573741309088,0.020063573741309088,0.020063573741309088,0.020063573741309088,0.020068463802295208,0.020076005313260543,0.020080876861376985,0.020080876861376985,0.020086976322808755,0.020086976322808755,0.020086976322808755,0.02009332834306775,0.020102900288376843,0.02010975809023953,0.02021839084557921,0.020417796567559394,0.020752275975320388,0.021010175738442154,0.021020325074648728,0.024319911482497125,0.0243370156540636,0.024369634990194174,0.02483806158333706,0.026810595575070057,0.02896501487669112,0.02900301520229403,0.0318937011425533,0.0318948617266427,0.03194063081782261,0.03369528474333154,0.035727308203350495,0.035729167169111155,0.035729167169111155,0.035729167169111155,0.035729167169111155,0.035729167169111155,0.035729167169111155,0.035729167169111155,0.035729167169111155,0.03321412241885435,0.0329094865069528,0.03288039252050716,0.032871180646022374,0.03282967533186101,0.03023892804761088,0.02911784068267036,0.02890078556333509,0.02844999214456563,0.02844999214456563,0.02841916171717645,0.0265512279685648,0.026339693276889682,0.025540232625019806,0.025464057278066367,0.025344143225295074,0.024843478146369398,0.02467987874070305,0.02467987874070305,0.02450671368471397,0.02450671368471397,0.02450671368471397,0.02450671368471397,0.02450306483606183,0.02450306483606183,0.02450306483606183,0.02450306483606183,0.02450306483606183,0.024497929571719423,0.024497929571719423,0.024496869380662457,0.024496869380662457,0.024496869380662457,0.024496869380662457,0.024496869380662457,0.024496869380662457,0.024496869380662457,0.024496869380662457,0.024496869380662457,0.024496869380662457,0.024496869380662457,0.024496869380662457,0.024496869380662457,0.02450671368471397,0.02450671368471397,0.02450671368471397,0.02450671368471397,0.02450933329760817,0.02450933329760817,0.024547443985719244,0.024601409600588486,0.024601409600588486,0.024702872952819793,0.025193871540937763,0.02535398938447768,0.02583679826518807,0.027150597021039627,0.02898885803408991,0.03454702820452611,0.11792409953485317,0.11830181532996425,0.11830181532996425,0.11830181532996425,0.11830181532996425,0.11830181532996425,0.11830181532996425,0.12309550475222072,0.133353575920312,0.133353575920312,0.13336371836851757,0.13836230832095178,0.1468820775612933,0.14756335436890594,0.14919433317450337,0.14958583312252544,0.1496553226473879,0.15015851537477992,0.15015851537477992,0.15015851537477992,0.1515528302089273,0.15155554644443467,0.15168167466062735,0.15393982221304353,0.16000885544025129,0.1645327404941699,0.16455870159515212,0.16466481770653943,0.16811095155735511,0.16811095155735511,0.16811095155735511,0.16811095155735511,0.16811095155735511)
minHPD=c(0.014926000121957259, 7.128022563622034e-06,7.128022563622034e-06,7.128022563622034e-06,7.128022563622034e-06,7.128022563622034e-06,7.128022563622034e-06,7.128022563622034e-06,7.128022563622034e-06,7.128022563622034e-06,7.128022563622034e-06,7.128022563622034e-06,7.128022563622034e-06,7.128022563622034e-06,7.128022563622034e-06,7.128022563622034e-06,7.128022563622034e-06,7.128022563622034e-06,7.128022563622034e-06,7.128022563622034e-06,7.128022563622034e-06,7.128022563622034e-06,7.128022563622034e-06,7.128022563622034e-06,7.128022563622034e-06,4.5074525123204065e-05,0.00012757286753324677,0.00012757286753324677,0.00012757286753324677,0.00012757286753324677,0.00012757286753324677,0.0004652771302154674,0.0005580205281464653,0.0005580205281464653,0.0005580205281464653,0.0005580205281464653,0.2855122303922146,0.2855122303922146,0.2855122303922146,0.2855122303922146,0.2855122303922146,0.2855122303922146,0.2855122303922146,0.2855122303922146,0.2855122303922146,0.0019167950842421655,0.0019167950842421655,0.0019167950842421655,0.0013878943780126114,0.0011973641319799467,0.0011649511018655934,0.0011649511018655934,0.0011649511018655934,0.0007518294960963139,0.0007518294960963139,1.0930776213147428e-05,1.0930776213147428e-05,1.0930776213147428e-05,1.0930776213147428e-05,1.0930776213147428e-05,1.0930776213147428e-05,1.0930776213147428e-05,1.0930776213147428e-05,1.0930776213147428e-05,1.0930776213147428e-05,1.0930776213147428e-05,1.0930776213147428e-05,0.00021194941171853715,0.00021194941171853715,0.00021194941171853715,0.00021194941171853715,0.00021194941171853715,0.00021194941171853715,0.00022373696760399735,0.00022373696760399735,0.00022373696760399735,0.00022373696760399735,0.00022373696760399735,0.00022373696760399735,0.00022373696760399735,0.00022373696760399735,0.00022373696760399735,0.00022373696760399735,0.00022373696760399735,1.0930776213147428e-05,1.0930776213147428e-05,1.0930776213147428e-05,1.0930776213147428e-05,2.3615443180550895e-05,2.3615443180550895e-05,2.3615443180550895e-05,2.3615443180550895e-05,2.3615443180550895e-05,2.3615443180550895e-05,2.3615443180550895e-05,2.3615443180550895e-05,2.3615443180550895e-05,2.3615443180550895e-05,2.3615443180550895e-05,2.3615443180550895e-05,2.3615443180550895e-05,9.410298561336363e-05,9.410298561336363e-05,5.840477056116526e-05,5.840477056116526e-05,5.840477056116526e-05,5.840477056116526e-05,5.840477056116526e-05,5.840477056116526e-05,5.840477056116526e-05,5.840477056116526e-05,5.840477056116526e-05,5.840477056116526e-05,5.840477056116526e-05,5.840477056116526e-05,5.840477056116526e-05,5.840477056116526e-05,5.840477056116526e-05,5.840477056116526e-05,5.840477056116526e-05,5.840477056116526e-05,5.840477056116526e-05,5.840477056116526e-05,5.840477056116526e-05,5.840477056116526e-05,5.840477056116526e-05,5.840477056116526e-05,5.840477056116526e-05,5.840477056116526e-05,5.840477056116526e-05,5.840477056116526e-05,5.840477056116526e-05,5.840477056116526e-05,5.840477056116526e-05,5.840477056116526e-05,5.840477056116526e-05,5.840477056116526e-05,5.840477056116526e-05,5.840477056116526e-05,5.840477056116526e-05,5.840477056116526e-05,5.840477056116526e-05,5.840477056116526e-05,5.840477056116526e-05,5.840477056116526e-05,5.840477056116526e-05,5.840477056116526e-05,5.840477056116526e-05,5.840477056116526e-05,5.840477056116526e-05,5.840477056116526e-05,5.840477056116526e-05,5.840477056116526e-05,5.840477056116526e-05,5.840477056116526e-05,5.840477056116526e-05,5.840477056116526e-05,5.840477056116526e-05,5.840477056116526e-05,5.840477056116526e-05,5.840477056116526e-05,5.840477056116526e-05,5.840477056116526e-05,5.840477056116526e-05,5.840477056116526e-05,5.840477056116526e-05,5.840477056116526e-05,5.840477056116526e-05,5.840477056116526e-05,2.3615443180550895e-05,2.3615443180550895e-05,2.3615443180550895e-05,2.3615443180550895e-05,2.3615443180550895e-05,2.3615443180550895e-05,2.3615443180550895e-05,2.3615443180550895e-05,2.3615443180550895e-05,2.3615443180550895e-05,2.3615443180550895e-05,2.3615443180550895e-05,2.3615443180550895e-05,0.00013223592995777593,9.410298561336363e-05,9.410298561336363e-05,9.410298561336363e-05,9.410298561336363e-05,1.0930776213147428e-05,1.0930776213147428e-05,9.410298561336363e-05,2.3615443180550895e-05,1.0930776213147428e-05,1.0930776213147428e-05,1.0930776213147428e-05,1.0930776213147428e-05,1.0930776213147428e-05,2.7722244747974437e-05,1.0930776213147428e-05,1.0930776213147428e-05,1.0930776213147428e-05,1.0930776213147428e-05,2.3615443180550895e-05,1.0930776213147428e-05,1.0930776213147428e-05,0.00013223592995777593,0.00013223592995777593,0.00013223592995777593,9.410298561336363e-05,0.00013223592995777593,0.000211451042005931,5.840477056116526e-05,0.0007518294960963139,0.0012254321406452826,0.0012373715151814135,0.0012373715151814135,0.0012373715151814135,0.0015607837582771182,0.0015607837582771182,0.0015607837582771182,0.0015607837582771182,0.0233016552443906,0.023217989981941516,0.023217989981941516,0.024236919721858163,0.025537526822888627,0.025592413228082492,0.025592413228082492,0.025592413228082492,0.025592413228082492,0.025592413228082492,0.025685007947531743,0.025685007947531743,0.025685007947531743,0.02441556821065177,0.024236919721858163,0.013469616464560024,0.006683815262037928,0.006683815262037928,0.006683815262037928,0.0058405938402649295,0.005101618524375298,0.0017066079360099344,0.002195760968751662,0.004250093577346376,0.0044543259631700345,0.003961325133569073,0.003961325133569073,0.0031124717505287454,0.0009665774370513804,0.0005493546252620499,0.0005641365394083374,0.0003721955167939852,0.0008630752403612567,0.0005493546252620499,0.0003721955167939852,0.0003721955167939852,0.0005493546252620499,0.0005493546252620499,0.0005493546252620499,0.0005493546252620499,0.0005641365394083374,0.0005641365394083374,0.0009665774370513804,0.0012534221401569977,0.0005493546252620499,0.001284921709233428,0.0011955140993291926,0.0010301245406041785,0.0012277328608046834,0.0016787813516651428,0.0017051603212945932,0.0018881187507146357,0.0011955140993291926,0.0011687861572115806,0.0012534221401569977,0.0012534221401569977,0.0017051603212945932,0.0016787813516651428,0.0016787813516651428,0.0016787813516651428,0.0018191313165456485,0.0017051603212945932,0.0017051603212945932,0.0017051603212945932,0.0018191313165456485,0.0018191313165456485,0.0018191313165456485,0.001842931533099625,0.001842931533099625,0.0018881187507146357,0.0018881187507146357,0.0018881187507146357,0.0018881187507146357,0.0018881187507146357,0.0018881187507146357,0.0018881187507146357,0.0018881187507146357,0.0018881187507146357,0.0018881187507146357,0.0018881187507146357,0.0018881187507146357,0.0018881187507146357,0.0018881187507146357,6.229830546421136e-05,6.229830546421136e-05,6.754761002512775e-05,6.754761002512775e-05,6.229830546421136e-05,6.229830546421136e-05,6.229830546421136e-05,0.004514881360505266,0.0055051600892006974,0.0055051600892006974,0.0055051600892006974,0.0055051600892006974,0.2848725479757306,0.2848725479757306,0.2848725479757306,0.2848725479757306,0.2848725479757306,0.2848725479757306,0.2848725479757306,0.2848725479757306,0.2848725479757306,0.2848725479757306,0.2848725479757306,0.2848725479757306,0.2848725479757306,0.2848725479757306,0.2848725479757306,0.2848725479757306,0.0029702687778659425,0.0029702687778659425,0.002536899889556626,0.002049507309868614,0.001959375337640444,0.0012048467392364803,4.958254405642334e-05,4.958254405642334e-05,4.958254405642334e-05,4.958254405642334e-05,4.958254405642334e-05,4.958254405642334e-05,4.958254405642334e-05,4.958254405642334e-05,4.958254405642334e-05,4.958254405642334e-05,4.958254405642334e-05,4.958254405642334e-05,4.958254405642334e-05,4.958254405642334e-05,4.958254405642334e-05,4.958254405642334e-05,4.958254405642334e-05,4.958254405642334e-05,4.958254405642334e-05,4.958254405642334e-05,4.958254405642334e-05,4.958254405642334e-05,4.958254405642334e-05,4.958254405642334e-05,4.958254405642334e-05,4.958254405642334e-05,4.958254405642334e-05,4.958254405642334e-05,4.958254405642334e-05,4.958254405642334e-05,4.958254405642334e-05,4.958254405642334e-05,5.598482297208506e-05,4.958254405642334e-05,0.00011248152965677017,7.168945103400599e-05,5.598482297208506e-05,4.958254405642334e-05,0.0011349298446466385,0.0010135484778106343,0.0011792571578828814,0.0011320313827639697,0.001947057285117576,0.001947057285117576,0.0020242905123788583,0.002236787629386066,0.001947057285117576,0.001947057285117576,0.001947057285117576,0.001947057285117576,0.0020612486149244034,0.0021573650131914645,0.002220303846454084,0.002587852362823941,0.002587852362823941,0.002587852362823941,0.002587852362823941,0.002202760298298004,0.0029702687778659425,0.0029702687778659425,0.0033240596191739307,0.0031525948563317177,0.0036967402881754735,0.006490858050297578,0.008890144384592878,0.009289990994052297,0.02566641615480303,0.02627740138280214,0.02627740138280214,0.02627740138280214,0.025701814531110805,0.010071609030021614,0.0076897661349333134,0.0019763053416668205,0.002119821982302239,0.0019521743446879163,0.002027432264971216,0.001399447319007552,0.0016531456930285703,0.0014670051446711953,0.0015164817284741149,0.0015164817284741149,0.0013714303087388126,0.0013714303087388126,0.0013414535826942757,0.001310218199647129,0.0012012988232574112,0.0012012988232574112,0.0012012988232574112,0.0012012988232574112,0.0012012988232574112,0.0012012988232574112,0.0013589491086008314,0.0013414535826942757,0.001310218199647129,0.001310218199647129,0.0010527679506985494,0.00102500142924885,0.001399447319007552,0.001399447319007552,0.0013714303087388126,0.0010527679506985494,0.0015164817284741149,0.0010527679506985494,0.0010527679506985494,0.0008005937383185478,0.0008303896419615765,0.0012212995903799955,0.0007063013623666281,0.0008005937383185478,0.0007063013623666281,0.0007063013623666281,0.0007063013623666281,0.0007063013623666281,0.0007063013623666281,0.0007063013623666281,0.0007063013623666281,0.0007063013623666281,0.0007063013623666281,0.0002692385079964421,0.0003594893509945307,0.0003594893509945307,0.0007063013623666281,0.0007063013623666281,0.0007063013623666281,0.12296464807572907,0.12246286802601594,0.12246286802601594,0.12246286802601594,0.12375679601212848,0.12370507734366092,0.12370507734366092,0.12370507734366092,0.12370507734366092,0.12370507734366092,0.12370507734366092,0.12370507734366092,0.12370507734366092,0.07855019535072509,0.04774605221149312,0.047895102321439516,0.04468002499203425,0.0417068552431173,0.04459773992247807,0.04459773992247807,0.03506600841373014,0.03552773487915359,0.03390404427661829,0.037143026623802075,0.037143026623802075,0.037143026623802075,0.037143026623802075,0.03721285862870313,0.03721285862870313,0.03721285862870313,0.03721285862870313,0.03596034864784208,0.03596034864784208,0.03596034864784208,0.03597051722022357,0.03597051722022357,0.03597051722022357,0.035402696074941294,0.0310584986692342,0.03286547862657191,0.03286547862657191,0.028781372749627252,0.0280550931946598,0.028130176307062278,0.026217040001404977,0.025040534828022525,0.023391531219684254,0.023391531219684254,0.023391531219684254,0.023391531219684254,0.023391531219684254,0.023391531219684254,0.026938344968569915,0.02703592193980364,0.026938344968569915,0.026938344968569915,0.026927273228496917,0.026927273228496917,0.0270244232361796,0.0270244232361796,0.0270244232361796,0.0270244232361796,0.0270244232361796,0.0270244232361796,0.0270244232361796,0.02703592193980364,0.02703592193980364,0.0270244232361796,0.0270244232361796,0.0270244232361796,0.0270244232361796,0.0270244232361796,0.0270244232361796,0.0270244232361796,0.0270244232361796,0.02703592193980364,0.02703592193980364,0.02703592193980364,0.027634025492403083,0.027634025492403083,0.027634025492403083,0.027724441646035946,0.027724441646035946,0.027724441646035946,0.027724441646035946,0.027724441646035946,0.027724441646035946,0.027724441646035946,0.027724441646035946,0.027724441646035946,0.027724441646035946,0.027724441646035946,0.027724441646035946,0.027724441646035946,0.027724441646035946,0.027724441646035946,0.027724441646035946,0.027724441646035946,0.027724441646035946,0.027724441646035946,0.027724441646035946,0.027724441646035946,0.027724441646035946,0.027724441646035946,0.027724441646035946,0.027724441646035946,0.027724441646035946,0.027724441646035946,0.027724441646035946,0.027724441646035946,0.027724441646035946,0.027724441646035946,0.027724441646035946,0.027724441646035946,0.027724441646035946,0.0270244232361796,0.0270244232361796,0.0270244232361796,0.0270244232361796,0.0270244232361796,0.0270244232361796,0.0270244232361796,0.02703592193980364,0.02703592193980364,0.02703592193980364,0.02703592193980364,0.02703592193980364,0.02703592193980364,0.02713907272875681,0.027045321452537307,0.026703069690577813,0.026703069690577813,0.026703069690577813,0.026217040001404977,0.026217040001404977,0.026217040001404977,0.026217040001404977,0.026217040001404977,0.026217040001404977,0.026217040001404977,0.028781372749627252,0.028781372749627252,0.028781372749627252,0.028781372749627252,0.028781372749627252,0.028781372749627252,0.02783330433128032,0.03230922027996249,0.03251479035090184,0.03251479035090184,0.04181685586091459,0.04181685586091459,0.04181685586091459,0.04181685586091459,0.04181685586091459,0.07907913373981147,0.07907913373981147,0.07907913373981147,0.07907913373981147,0.07907913373981147,0.07907913373981147,0.07907913373981147,0.07907913373981147,0.07907913373981147,0.07907913373981147,0.07907913373981147,0.015490118184344702,0.015490118184344702,0.015490118184344702,0.011863952770553177,0.011863952770553177,0.011863952770553177,0.002196069113114444,0.002196069113114444,0.0007968119808089446,0.0007968119808089446,0.00041014160953348704,0.00041014160953348704,0.0015954095425242075,0.0015954095425242075,0.0015954095425242075,0.0015954095425242075,0.0015954095425242075,0.0015954095425242075,0.001564550888200069,0.001564550888200069,0.001564550888200069,0.001564550888200069,0.001564550888200069,0.001564550888200069,0.001564550888200069,0.0015954095425242075,0.0015954095425242075,0.0015954095425242075,0.0015954095425242075,0.0015954095425242075,0.0016118998886381583,0.0018821328669141114,0.0016118998886381583,0.0016118998886381583,0.0016118998886381583,0.0016118998886381583,0.0016118998886381583,0.0016118998886381583,0.0015648233105193077,0.0015648233105193077,0.0015648233105193077,0.0017378910897611652,0.0017378910897611652,0.0017378910897611652,0.0016465080215779724,0.0022499292108819464,0.0022499292108819464,0.0022499292108819464,0.004049960733370073,0.004049960733370073,0.004049960733370073,0.004049960733370073,0.009977139650799948,0.009977139650799948,0.009977139650799948,0.009977139650799948,0.009977139650799948,0.009977139650799948,0.08140449666298093,0.08138718678867038,0.08138718678867038,0.08138718678867038,0.08130291582462837,0.08130291582462837,0.007648310751175779,0.007648310751175779,0.007648310751175779,0.007648310751175779,0.007648310751175779,0.007648310751175779,0.007648310751175779,0.002809765416045581,0.002809765416045581,0.002809765416045581,0.002809765416045581,0.00154699781731755,0.00154699781731755,0.00154699781731755,0.00154699781731755,0.00154699781731755,0.00154699781731755,0.00154699781731755,0.00154699781731755,0.00154699781731755,5.9984329763096326e-05,5.9984329763096326e-05,0.00018765793999860994,0.00030974942952087655,0.00030974942952087655,0.00030974942952087655,0.00030974942952087655,0.00030974942952087655,0.00030974942952087655,0.0003217135717953402,0.0003217135717953402,0.0003217135717953402,0.0003217135717953402,0.0003217135717953402,0.0003217135717953402,0.0003217135717953402,0.0003217135717953402,0.0003217135717953402,0.0003217135717953402,0.0003217135717953402,0.0003217135717953402,0.0003217135717953402,0.0003217135717953402,0.0003217135717953402,0.0003217135717953402,0.0003217135717953402,0.0003217135717953402,0.0003217135717953402,0.0003217135717953402,0.0003217135717953402,0.0003217135717953402,0.0003217135717953402,0.0003217135717953402,0.0003217135717953402,0.0003217135717953402,0.0003217135717953402,0.0003217135717953402,0.0003217135717953402,0.0003217135717953402,0.0003217135717953402,0.0003217135717953402,0.00032707645808997295,0.00032707645808997295,0.00032707645808997295,0.00032707645808997295,0.00032707645808997295,0.00032707645808997295,0.00032707645808997295,0.00032707645808997295,0.00032707645808997295,0.00032707645808997295,0.0003217135717953402,0.00030974942952087655,0.00030974942952087655,0.00030974942952087655,0.00030974942952087655,0.00030974942952087655,0.00030974942952087655,0.00030974942952087655,0.0002959585221274027,0.00027997133349702986,0.00013120167222298594,0.00039887158379186725,2.5705732177563745e-05,1.080255481715116e-06,8.271317332474445e-07,8.271317332474445e-07,8.271317332474445e-07,8.271317332474445e-07,8.271317332474445e-07,0.000977012564960406,0.0028313299026445035,0.0028313299026445035,0.0020470702068483442,0.0020470702068483442,0.0020470702068483442,0.0033983950630948286,0.016229976157304024,0.01631443493353253,0.01631443493353253,0.01631443493353253,0.01631443493353253,0.01631443493353253,0.01631443493353253,0.01631443493353253,0.01631443493353253,0.01171231026624431,0.01179928027198172,0.01179928027198172,0.01179928027198172,0.01179928027198172,0.003526846459607708,0.0014786436902102344,0.002448428929417664,0.002426716657507309,0.002426716657507309,0.002426716657507309,0.0006808720979098627,0.0005809370837183963,2.8013532245367433e-06,2.8013532245367433e-06,2.8013532245367433e-06,2.8013532245367433e-06,0.00045192018177178797,0.00047047218454228975,0.0004881975801305168,0.0005250654664816594,0.0005250654664816594,0.0005250654664816594,0.00045192018177178797,0.00045192018177178797,0.00045192018177178797,0.00045192018177178797,0.00045192018177178797,0.0005250654664816594,0.0005250654664816594,0.0005250654664816594,0.0005250654664816594,0.0005250654664816594,0.0005250654664816594,0.0005250654664816594,0.0005250654664816594,0.0005250654664816594,0.0005250654664816594,0.0005250654664816594,0.0005250654664816594,0.0005250654664816594,0.0005250654664816594,0.0005250654664816594,0.0005250654664816594,0.0005250654664816594,0.0005250654664816594,0.0005250654664816594,0.00045192018177178797,0.00045192018177178797,2.8013532245367433e-06,2.8013532245367433e-06,2.8013532245367433e-06,2.8013532245367433e-06,2.8013532245367433e-06,2.8013532245367433e-06,2.8013532245367433e-06,2.8013532245367433e-06,0.0010883241630820963,0.004340437242038446,0.015360190493643235,0.015446008292597844,0.015446008292597844,0.015446008292597844,0.015446008292597844,0.015446008292597844,0.015446008292597844,0.015304271316420523,0.014061888456618037,0.014061888456618037,0.014061888456618037,0.016585458007284268,0.015763537544732732,0.018137097705681195,0.018767304225511983,0.018137097705681195,0.018137097705681195,0.018889039343560385,0.018889039343560385,0.018889039343560385,0.0182911205632262,0.018137097705681195,0.01877302292411835,0.018137097705681195,0.01916802653200755,0.09569864141033886,0.09459409154207023,0.09494437524625796,0.10182914896612606,0.10182914896612606,0.10182914896612606,0.10182914896612606,0.10182914896612606)
maxHPD=c(0.04011440026244891, 0.10125762985265863,0.10125762985265863,0.10125762985265863,0.10125762985265863,0.10125762985265863,0.10125762985265863,0.10125762985265863,0.10125762985265863,0.10125762985265863,0.10125762985265863,0.10125762985265863,0.10125762985265863,0.10125762985265863,0.10125762985265863,0.10125762985265863,0.10125762985265863,0.10125762985265863,0.10125762985265863,0.10125762985265863,0.10125762985265863,0.10125762985265863,0.10125762985265863,0.8167569697977505,0.8167569697977505,0.8273865726695078,0.828132330541669,0.8994369025600307,0.8994369025600307,0.8994369025600307,0.8994369025600307,0.8999415499196833,0.8998845680076817,0.8998845680076817,0.8998845680076817,0.8998845680076817,0.9449299129129451,0.9449299129129451,0.943354754721101,0.943354754721101,0.943354754721101,0.943354754721101,0.943354754721101,0.943354754721101,0.943354754721101,0.8593453889505287,0.8593453889505287,0.8593453889505287,0.8035477400816009,0.7843722754284899,0.724190711747003,0.724190711747003,0.724190711747003,0.7138749453706141,0.7138749453706141,0.6889954477230827,0.6889954477230827,0.6889954477230827,0.6889954477230827,0.34828247873918766,0.34828247873918766,0.34828247873918766,0.34828247873918766,0.34828247873918766,0.34828247873918766,0.34828247873918766,0.34828247873918766,0.016714922239448246,0.016714922239448246,0.016714922239448246,0.016714922239448246,0.016714922239448246,0.016714922239448246,0.016714922239448246,0.016714922239448246,0.016714922239448246,0.016714922239448246,0.016714922239448246,0.016714922239448246,0.016714922239448246,0.016714922239448246,0.016714922239448246,0.016714922239448246,0.016714922239448246,0.01643814909058064,0.01643814909058064,0.01643814909058064,0.01643814909058064,0.01643814909058064,0.01643814909058064,0.01643814909058064,0.01643814909058064,0.01643814909058064,0.01643814909058064,0.01643814909058064,0.01643814909058064,0.01643814909058064,0.01643814909058064,0.01643814909058064,0.01643814909058064,0.01643814909058064,0.01650424167766893,0.01650424167766893,0.01643814909058064,0.01643814909058064,0.01643814909058064,0.01643814909058064,0.01643814909058064,0.01643814909058064,0.01643814909058064,0.01643814909058064,0.01643814909058064,0.01643814909058064,0.01643814909058064,0.01643814909058064,0.01643814909058064,0.01643814909058064,0.01643814909058064,0.01643814909058064,0.01643814909058064,0.01643814909058064,0.01643814909058064,0.01643814909058064,0.01643814909058064,0.01643814909058064,0.01643814909058064,0.01643814909058064,0.01643814909058064,0.01643814909058064,0.01643814909058064,0.01643814909058064,0.01643814909058064,0.01643814909058064,0.01643814909058064,0.01643814909058064,0.01643814909058064,0.01643814909058064,0.01643814909058064,0.01643814909058064,0.01643814909058064,0.01643814909058064,0.01643814909058064,0.01643814909058064,0.01643814909058064,0.01643814909058064,0.01643814909058064,0.01643814909058064,0.01643814909058064,0.01643814909058064,0.01643814909058064,0.01643814909058064,0.01643814909058064,0.01643814909058064,0.01643814909058064,0.01643814909058064,0.01643814909058064,0.01643814909058064,0.01643814909058064,0.01643814909058064,0.01643814909058064,0.01643814909058064,0.01643814909058064,0.01643814909058064,0.01643814909058064,0.01643814909058064,0.01643814909058064,0.01643814909058064,0.01643814909058064,0.01643814909058064,0.01650424167766893,0.01650424167766893,0.01650424167766893,0.01650424167766893,0.01650424167766893,0.01650424167766893,0.01650424167766893,0.01650424167766893,0.01650424167766893,0.01650424167766893,0.01650424167766893,0.01650424167766893,0.01650424167766893,0.017216122379910423,0.017199625818032704,0.017199625818032704,0.017199625818032704,0.017199625818032704,0.019086407340954188,0.029496578330747147,0.029601703933533306,0.029611744686218088,0.029611744686218088,0.029611744686218088,0.029611744686218088,0.029611744686218088,0.029611744686218088,0.029716243930478115,0.029716243930478115,0.029716243930478115,0.030045336582215483,0.030045336582215483,0.031073385984825508,0.031199784686846782,0.031199784686846782,0.0494125378484216,0.0494125378484216,0.04942497743503922,0.04976884015266343,0.053171325209037563,0.05575063895285829,0.14570677844066693,0.17577217015430302,0.17657526198872456,0.17640453532725603,0.17640453532725603,0.18865322906300186,0.1937875023202194,0.1937875023202194,0.1937875023202194,0.1937875023202194,0.20603752205635192,0.20557832261848155,0.20557832261848155,0.20656378813519502,0.20540452305586193,0.20540452305586193,0.20540452305586193,0.20540452305586193,0.20540452305586193,0.20540452305586193,0.20540452305586193,0.20540452305586193,0.20540452305586193,0.20448571814710492,0.20453697543085625,0.20457506548998938,0.19402576033740754,0.19012382075939424,0.18382495471200186,0.17983303920533816,0.17493051811243435,0.16905393932041304,0.1665858246420611,0.1405413194444904,0.13847662878880027,0.13523867628454636,0.13523867628454636,0.1306861634782252,0.11915130537870476,0.114205949812164,0.11240584063641686,0.10870926086975864,0.10585661447644476,0.10351831085223008,0.10179514518839955,0.09093704512007758,0.0878521738377812,0.08717264649831515,0.085599377829761,0.08539923962421309,0.08534517429204642,0.08458295211764622,0.07829759284315888,0.07836678331812803,0.07713752228368541,0.07642242519786657,0.07479643730501777,0.07229536949750313,0.072048818254143,0.07229536949750313,0.07210287212978757,0.07214972972309476,0.07101176060490354,0.0708407001249372,0.0708407001249372,0.0708407001249372,0.07126228685729856,0.07121051908559478,0.07121051908559478,0.07121051908559478,0.07129981527922284,0.07108168331874605,0.07108168331874605,0.07108168331874605,0.07114955454022251,0.07114955454022251,0.07112842433602992,0.07111577222924702,0.07111577222924702,0.07114955454022251,0.07114955454022251,0.07114955454022251,0.07114955454022251,0.07114955454022251,0.07114955454022251,0.07114955454022251,0.07114955454022251,0.07114955454022251,0.07114955454022251,0.07114955454022251,0.07114955454022251,0.07114955454022251,0.07114955454022251,0.37835632204978886,0.37835632204978886,0.4052229928464795,0.4052229928464795,0.46194670296018053,0.46194670296018053,0.5224350718774284,0.5264176077731115,0.5354784249634719,0.5354784249634719,0.5354784249634719,0.5354784249634719,0.5567049526158941,0.5567049526158941,0.5567049526158941,0.5567049526158941,0.5567049526158941,0.5567049526158941,0.5567049526158941,0.5567049526158941,0.5567049526158941,0.5567049526158941,0.5567049526158941,0.5567049526158941,0.5567049526158941,0.5567049526158941,0.5567049526158941,0.5567049526158941,0.5165202649951376,0.5165202649951376,0.516362267695658,0.5017370806392852,0.4951157569940595,0.4392839533948628,0.3252921395751851,0.3252921395751851,0.3252921395751851,0.03228090769582905,0.03228090769582905,0.03228090769582905,0.03228090769582905,0.03228090769582905,0.03228090769582905,0.03228090769582905,0.03228090769582905,0.03228090769582905,0.03228090769582905,0.03228090769582905,0.03228090769582905,0.03228090769582905,0.03228090769582905,0.03228090769582905,0.03228090769582905,0.03228090769582905,0.03228090769582905,0.03228090769582905,0.03228090769582905,0.03228090769582905,0.03228090769582905,0.03228090769582905,0.03228090769582905,0.03228090769582905,0.03230357373562739,0.03236827772398125,0.032507423195561415,0.03251500282773482,0.03258653958341954,0.03292104018811306,0.033151568415521,0.03348143500017532,0.03378963462835105,0.03378963462835105,0.04828842211100764,0.0520031633804841,0.05430759025391077,0.05680427724249793,0.060760833534686344,0.061860066855345605,0.06366398351368067,0.0671930518960766,0.09387594651399618,0.1141230357632098,0.1141230357632098,0.12033333824448322,0.15023070937009309,0.15225567486231967,0.15386766395248191,0.18679421105709768,0.18679421105709768,0.18679421105709768,0.18679421105709768,0.1869549317691705,0.19132201700078377,0.19132201700078377,0.19205451129445275,0.19198010290860626,0.1931015507283298,0.19420480826721442,0.1943973595983697,0.19392090231382764,0.19681119185753254,0.19569548732096406,0.19569548732096406,0.19569548732096406,0.1971100005617344,0.19578280630511544,0.19420480826721442,0.1794560897162244,0.17882131504761842,0.1766295713311611,0.1766295713311611,0.17589820408863052,0.17455981536657095,0.17303363342776024,0.17303363342776024,0.17303363342776024,0.17277614244108755,0.17277614244108755,0.17266639366059844,0.17222649335886026,0.17203498985460597,0.17203498985460597,0.17203498985460597,0.17203498985460597,0.17203498985460597,0.17203498985460597,0.17222649335886026,0.17222649335886026,0.17222649335886026,0.17222649335886026,0.17203498985460597,0.17203498985460597,0.17246412573531625,0.17248775622488394,0.1725314404867665,0.1733657956889447,0.1739379454452382,0.1741299209443543,0.1741299209443543,0.17403475262624285,0.1741299209443543,0.17539736468331335,0.18302913362138393,0.18344574417216705,0.18418734914766874,0.2043261209172655,0.3736900050018752,0.3736900050018752,0.3736900050018752,0.3736900050018752,0.3918335357968432,0.3918335357968432,0.3918335357968432,0.48980536895605936,0.5679900784604711,0.5679900784604711,0.5700630313821475,0.5700630313821475,0.5700630313821475,0.592991751371786,0.5924029452046641,0.5924029452046641,0.5924029452046641,0.5931671883604669,0.592991751371786,0.5929298959861465,0.5929298959861465,0.5929298959861465,0.5929298959861465,0.5929298959861465,0.5929298959861465,0.5929298959861465,0.5931258079119884,0.5781728225082587,0.5781728225082587,0.514212063371129,0.5014572526912647,0.503891106248701,0.503891106248701,0.408930471448721,0.40875030157341646,0.3763580032280128,0.2554891510201507,0.2554891510201507,0.2554891510201507,0.2554891510201507,0.24819972729076004,0.24819972729076004,0.24819972729076004,0.24819972729076004,0.2465065495765523,0.2465065495765523,0.2465065495765523,0.23686950220201658,0.23686950220201658,0.23686950220201658,0.23475955105351248,0.1969021270145445,0.18577608136302054,0.18609277968383625,0.17686855414870595,0.17516145143968914,0.17455765001679202,0.16479614396530815,0.15607763927709228,0.15432944198550633,0.1542766671403557,0.1542766671403557,0.1542766671403557,0.1542766671403557,0.1542766671403557,0.092791978989189,0.09272561117399375,0.09245996202130312,0.09245996202130312,0.09242486563827781,0.09229972529085212,0.09233196403771642,0.09233196403771642,0.09233196403771642,0.09229972529085212,0.09229972529085212,0.09229972529085212,0.09229972529085212,0.09229058388104415,0.09229058388104415,0.09227448403353568,0.09227448403353568,0.09227448403353568,0.09223026678593117,0.09223026678593117,0.09223026678593117,0.09223026678593117,0.09221686899290846,0.09221686899290846,0.09221686899290846,0.09221686899290846,0.092791978989189,0.092791978989189,0.09278419309672105,0.09281911679643483,0.09281911679643483,0.092791978989189,0.092791978989189,0.092791978989189,0.09278419309672105,0.09278419309672105,0.09274364902071269,0.09274364902071269,0.09274364902071269,0.09274364902071269,0.09274364902071269,0.09278419309672105,0.09278419309672105,0.09278419309672105,0.09278419309672105,0.092791978989189,0.092791978989189,0.092791978989189,0.092791978989189,0.092791978989189,0.092791978989189,0.092791978989189,0.092791978989189,0.092791978989189,0.092791978989189,0.092791978989189,0.092791978989189,0.092791978989189,0.092791978989189,0.092791978989189,0.092791978989189,0.092791978989189,0.092791978989189,0.09221686899290846,0.09223026678593117,0.09223026678593117,0.09226280915251903,0.09226280915251903,0.09226280915251903,0.09226280915251903,0.09229058388104415,0.09229058388104415,0.09229058388104415,0.09229058388104415,0.09229058388104415,0.09229058388104415,0.092791978989189,0.0927297426449282,0.09274364902071269,0.09274364902071269,0.09274364902071269,0.22959446287284674,0.22966334087757773,0.22966334087757773,0.22966334087757773,0.22966334087757773,0.22966334087757773,0.22966334087757773,0.2671276652855186,0.2671276652855186,0.2671276652855186,0.2671276652855186,0.2671276652855186,0.2671276652855186,0.3363964197450438,0.3448727295785917,0.3462542201818838,0.3462542201818838,0.34811386039224623,0.34811386039224623,0.34811386039224623,0.34811386039224623,0.34811386039224623,0.3602809080816052,0.36020220827382954,0.36020220827382954,0.36020220827382954,0.36020220827382954,0.3601784355414221,0.3601784355414221,0.3601784355414221,0.3601784355414221,0.3601784355414221,0.3601784355414221,0.33820571227781193,0.33820571227781193,0.33820571227781193,0.33820571227781193,0.33820571227781193,0.33820571227781193,0.3284267383124104,0.3284267383124104,0.3146906251756294,0.3146906251756294,0.23574965738574905,0.23574965738574905,0.0899893281588234,0.0899893281588234,0.0899893281588234,0.0899893281588234,0.0899893281588234,0.0899893281588234,0.08997197106946454,0.08997197106946454,0.08997197106946454,0.08997197106946454,0.08997197106946454,0.08997197106946454,0.08997197106946454,0.0899893281588234,0.0899893281588234,0.0899893281588234,0.0899893281588234,0.0899893281588234,0.0899893281588234,0.09023504622242073,0.0899893281588234,0.0899893281588234,0.0899893281588234,0.0899893281588234,0.0899893281588234,0.0899893281588234,0.11535998264238774,0.11535998264238774,0.11535998264238774,0.1709290673598699,0.1709290673598699,0.1709290673598699,0.23221040715744495,0.23265732850007928,0.23265732850007928,0.23265732850007928,0.2535808328004688,0.2535808328004688,0.2535808328004688,0.2535808328004688,0.2546483834912605,0.2546483834912605,0.2546483834912605,0.2546483834912605,0.2546483834912605,0.2546483834912605,0.25600620799852847,0.255960617177507,0.255960617177507,0.25619577199404225,0.256312732850293,0.256312732850293,0.2449445315983176,0.2449445315983176,0.2449445315983176,0.2449445315983176,0.2449445315983176,0.24205734651028757,0.24205734651028757,0.20694638987472377,0.20694638987472377,0.20694638987472377,0.20694638987472377,0.20319564104716475,0.20319564104716475,0.20319564104716475,0.20319564104716475,0.20319564104716475,0.20319564104716475,0.20319564104716475,0.20319564104716475,0.19675323624034968,0.18984055052660767,0.18984055052660767,0.0899304770570883,0.03380727689387819,0.03380727689387819,0.03380727689387819,0.03380727689387819,0.03380727689387819,0.03380727689387819,0.03381519501840386,0.03381519501840386,0.03381519501840386,0.03381519501840386,0.03381519501840386,0.03381519501840386,0.03381519501840386,0.03381519501840386,0.03381519501840386,0.03381519501840386,0.03381519501840386,0.03381519501840386,0.03381519501840386,0.03381519501840386,0.03381519501840386,0.03381519501840386,0.03381519501840386,0.03381519501840386,0.03381519501840386,0.03381519501840386,0.03381519501840386,0.03381519501840386,0.03381519501840386,0.03381519501840386,0.03381519501840386,0.03381519501840386,0.03381519501840386,0.03381519501840386,0.03381519501840386,0.03381519501840386,0.03381519501840386,0.03381519501840386,0.03381519501840386,0.03381519501840386,0.03381519501840386,0.03381519501840386,0.03381519501840386,0.03381519501840386,0.03381519501840386,0.03381519501840386,0.03381519501840386,0.03381519501840386,0.03381519501840386,0.03380727689387819,0.03381310591460287,0.03381310591460287,0.03381519501840386,0.03381519501840386,0.03381519501840386,0.03382593362128412,0.03383356221486212,0.03383356221486212,0.033863372316993,0.03447080879833003,0.034488944634702194,0.03496197739800819,0.0350075151043744,0.1178578176881336,0.1178578176881336,0.1178578176881336,0.11801689142613928,0.17161020449784806,0.17959010176497622,0.17959010176497622,0.18458163798287408,0.18458163798287408,0.18458163798287408,0.18650527297437694,0.18702224480413346,0.18702224480413346,0.18702224480413346,0.18702224480413346,0.18702224480413346,0.18702224480413346,0.18702224480413346,0.18702224480413346,0.18702224480413346,0.18855726342703655,0.1893445871631087,0.1893445871631087,0.1893445871631087,0.1893445871631087,0.16819008244931974,0.16025347518130342,0.15938187744571577,0.15939871869270544,0.15939871869270544,0.15939871869270544,0.12930440540821497,0.12345905128850639,0.10551197513795085,0.09301088484634738,0.0708565048032316,0.047853265204780934,0.04434665505407353,0.04434665505407353,0.04269596990220079,0.04269596990220079,0.04269596990220079,0.04269596990220079,0.04259337148185484,0.04259337148185484,0.04259337148185484,0.04259337148185484,0.04259337148185484,0.04252316534119176,0.04252316534119176,0.04250592522650727,0.04250592522650727,0.04250592522650727,0.04250592522650727,0.04250592522650727,0.04250592522650727,0.04250592522650727,0.04250592522650727,0.04250592522650727,0.04250592522650727,0.04250592522650727,0.04250592522650727,0.04250592522650727,0.04269596990220079,0.04269596990220079,0.04269596990220079,0.04269596990220079,0.04269596990220079,0.04269596990220079,0.04287458172380447,0.04348125311194349,0.04348125311194349,0.04490400249286559,0.09513539874140112,0.11409382601417643,0.1344055789698768,0.15440069464090997,0.16434969656985104,0.17620541605375242,0.18630580595648855,0.18588810375486048,0.18588810375486048,0.18588810375486048,0.18588810375486048,0.18588810375486048,0.18588810375486048,0.18678381701027189,0.19498962705506293,0.19498962705506293,0.19498962705506293,0.20122786760257694,0.2142675204711437,0.21566495014275647,0.2185796787253979,0.21887010553404102,0.2188609460605615,0.2204555033252111,0.2204555033252111,0.2204555033252111,0.22543609410040583,0.22533662752234,0.2267657423380152,0.23826396702625918,0.27236107537880083,0.3446291013958284,0.34240700344772446,0.33885803838402384,0.311335301681762,0.311335301681762,0.311335301681762,0.311335301681762,0.311335301681762)
#time=time[4:length(time)]
#rate=rate[4:length(rate)]
#minHPD=minHPD[4:length(minHPD)]
#maxHPD=maxHPD[4:length(maxHPD)]

plot(c(seq(-290,0,by=1),0),rep(2,length(c(seq(290,0,by=-1),0))), xlab="", ylab="Rates (events/Myr/lineage)", xlim=c(-270,-230), ylim=c(0,0.6), type="l", col="white",lwd="1",las="1",cex.axis="1",cex.main="1",cex.lab="1",bty="n", main="C", axes=F)
rect(-323.2,-0.02,-298.9,300, col="white", border=NA)
rect(-298.9,-0.02,-272.95,300, col="whitesmoke", border=NA)
rect(-272.95,-0.02,-259.1,300, col="white", border=NA)
rect(-259.1,-0.02,-251.9,300, col="whitesmoke", border=NA)
rect(-251.9,-0.02,-247.2,300, col="white", border=NA)
rect(-247.2,-0.02,-237,300, col="whitesmoke", border=NA)
rect(-237,-0.02,-201.3,300, col="white", border=NA)
rect(-201.3,-0.02,-174.1,300, col="whitesmoke", border=NA)
rect(-174.1,-0.02,-163.5,300, col="white", border=NA)
rect(-163.5,-0.02,-145,300, col="whitesmoke", border=NA)
rect(-145,-0.02,-100.5,300, col="white", border=NA)
rect(-100.5,-0.02,-66,300, col="whitesmoke", border=NA)
rect(-66,-0.02,-56,300, col="white", border=NA)
rect(-56,-0.02,-33.9,300, col="whitesmoke", border=NA)
rect(-33.9,-0.02,-23.03,300, col="white", border=NA)
rect(-23.03,-0.02,-5.33,300, col="whitesmoke", border=NA)
rect(-5.33,-0.02,-2.58,300, col="white", border=NA)
rect(-2.58,-0.02,0,300, col="whitesmoke", border=NA)

rect(-261.28,-3,-259.51,300, col=alpha('#ffaf03',0.2), border=NA)
rect(-234.5,-3,-232,300, col=alpha('#ffaf03',0.2), border=NA)

axis(side=1, seq(-280, -220, by=10), col="black",col.axis="black",las=1)
axis(side=2, seq(0, 0.6, by=0.1), col="black",col.axis="black",las=2)
abline(v=c(-251.902),col="red",lty="dashed",lwd="2")

legend("topleft", bty="n", c("Extinction rate"),lwd="3",col=c("#e34a33"), cex=1)
lines(time,time,type = 'n')
polygon(c(time, rev(time)), c(maxHPD, rev(minHPD)), col = alpha('#e34a33',0.3), border = NA)
lines(time,rate, col = '#e34a33', lwd=2)

add_geochrono(0, -0.15)


# Frequency of shift in extinction rate
mids=c(-0.04887112887112887, -0.1466133866133866,-0.24435564435564433,-0.3420979020979021,-0.43984015984015984,-0.5375824175824175,-0.6353246753246753,-0.733066933066933,-0.8308091908091908,-0.9285514485514486,-1.0262937062937063,-1.124035964035964,-1.2217782217782218,-1.3195204795204796,-1.4172627372627373,-1.515004995004995,-1.6127472527472528,-1.7104895104895106,-1.8082317682317683,-1.905974025974026,-2.0037162837162836,-2.101458541458541,-2.199200799200799,-2.2969430569430567,-2.3946853146853146,-2.492427572427572,-2.59016983016983,-2.6879120879120877,-2.7856543456543457,-2.883396603396603,-2.981138861138861,-3.0788811188811187,-3.1766233766233762,-3.274365634365634,-3.3721078921078917,-3.4698501498501497,-3.5675924075924073,-3.6653346653346652,-3.7630769230769228,-3.8608191808191807,-3.9585614385614383,-4.056303696303696,-4.154045954045954,-4.251788211788211,-4.349530469530469,-4.447272727272727,-4.545014985014985,-4.642757242757242,-4.7404995004995,-4.838241758241758,-4.935984015984015,-5.033726273726273,-5.131468531468531,-5.229210789210789,-5.326953046953046,-5.424695304695304,-5.522437562437562,-5.62017982017982,-5.717922077922077,-5.815664335664335,-5.913406593406593,-6.011148851148851,-6.108891108891108,-6.206633366633366,-6.304375624375624,-6.4021178821178815,-6.499860139860139,-6.597602397602397,-6.695344655344655,-6.7930869130869125,-6.8908291708291705,-6.988571428571428,-7.086313686313686,-7.1840559440559435,-7.2817982017982015,-7.3795404595404595,-7.477282717282717,-7.5750249750249745,-7.6727672327672325,-7.7705094905094905,-7.868251748251748,-7.9659940059940055,-8.063736263736264,-8.161478521478521,-8.25922077922078,-8.356963036963037,-8.454705294705294,-8.552447552447552,-8.65018981018981,-8.747932067932068,-8.845674325674326,-8.943416583416584,-9.041158841158841,-9.1389010989011,-9.236643356643356,-9.334385614385614,-9.432127872127872,-9.52987012987013,-9.627612387612388,-9.725354645354646,-9.823096903096904,-9.92083916083916,-10.018581418581418,-10.116323676323676,-10.214065934065934,-10.311808191808192,-10.40955044955045,-10.507292707292708,-10.605034965034966,-10.702777222777222,-10.80051948051948,-10.898261738261738,-10.996003996003996,-11.093746253746254,-11.191488511488512,-11.28923076923077,-11.386973026973026,-11.484715284715284,-11.582457542457542,-11.6801998001998,-11.777942057942058,-11.875684315684316,-11.973426573426574,-12.071168831168832,-12.168911088911088,-12.266653346653346,-12.364395604395604,-12.462137862137862,-12.55988011988012,-12.657622377622378,-12.755364635364636,-12.853106893106892,-12.95084915084915,-13.048591408591408,-13.146333666333666,-13.244075924075924,-13.341818181818182,-13.43956043956044,-13.537302697302698,-13.635044955044954,-13.732787212787212,-13.83052947052947,-13.928271728271728,-14.026013986013986,-14.123756243756244,-14.221498501498502,-14.319240759240758,-14.416983016983016,-14.514725274725274,-14.612467532467532,-14.71020979020979,-14.807952047952048,-14.905694305694306,-15.003436563436564,-15.10117882117882,-15.198921078921078,-15.296663336663336,-15.394405594405594,-15.492147852147852,-15.58989010989011,-15.687632367632368,-15.785374625374624,-15.883116883116882,-15.98085914085914,-16.0786013986014,-16.176343656343658,-16.274085914085916,-16.371828171828174,-16.46957042957043,-16.56731268731269,-16.665054945054948,-16.762797202797206,-16.860539460539464,-16.958281718281718,-17.056023976023976,-17.153766233766234,-17.251508491508492,-17.34925074925075,-17.446993006993008,-17.544735264735266,-17.642477522477524,-17.740219780219782,-17.83796203796204,-17.935704295704298,-18.033446553446556,-18.131188811188814,-18.22893106893107,-18.32667332667333,-18.424415584415584,-18.522157842157842,-18.6199000999001,-18.717642357642358,-18.815384615384616,-18.913126873126874,-19.010869130869132,-19.10861138861139,-19.206353646353648,-19.304095904095906,-19.401838161838164,-19.499580419580422,-19.59732267732268,-19.695064935064938,-19.792807192807196,-19.89054945054945,-19.988291708291708,-20.086033966033966,-20.183776223776224,-20.281518481518482,-20.37926073926074,-20.477002997002998,-20.574745254745256,-20.672487512487514,-20.770229770229772,-20.86797202797203,-20.965714285714288,-21.063456543456546,-21.161198801198804,-21.258941058941062,-21.356683316683316,-21.454425574425574,-21.552167832167832,-21.64991008991009,-21.74765234765235,-21.845394605394606,-21.943136863136864,-22.040879120879122,-22.13862137862138,-22.236363636363638,-22.334105894105896,-22.431848151848154,-22.529590409590412,-22.62733266733267,-22.725074925074928,-22.822817182817182,-22.92055944055944,-23.0183016983017,-23.116043956043956,-23.213786213786214,-23.311528471528472,-23.40927072927073,-23.50701298701299,-23.604755244755246,-23.702497502497504,-23.800239760239762,-23.89798201798202,-23.995724275724278,-24.093466533466536,-24.191208791208794,-24.28895104895105,-24.386693306693306,-24.484435564435564,-24.582177822177822,-24.67992007992008,-24.77766233766234,-24.875404595404596,-24.973146853146854,-25.070889110889112,-25.16863136863137,-25.26637362637363,-25.364115884115886,-25.461858141858144,-25.559600399600402,-25.65734265734266,-25.755084915084915,-25.852827172827173,-25.95056943056943,-26.04831168831169,-26.146053946053947,-26.243796203796204,-26.341538461538462,-26.43928071928072,-26.53702297702298,-26.634765234765236,-26.732507492507494,-26.830249750249752,-26.92799200799201,-27.02573426573427,-27.123476523476526,-27.22121878121878,-27.31896103896104,-27.416703296703297,-27.514445554445555,-27.612187812187813,-27.70993006993007,-27.80767232767233,-27.905414585414587,-28.003156843156845,-28.100899100899102,-28.19864135864136,-28.29638361638362,-28.394125874125876,-28.491868131868134,-28.589610389610392,-28.687352647352647,-28.785094905094905,-28.882837162837163,-28.98057942057942,-29.07832167832168,-29.176063936063937,-29.273806193806195,-29.371548451548453,-29.46929070929071,-29.56703296703297,-29.664775224775227,-29.762517482517485,-29.860259740259743,-29.958001998002,-30.05574425574426,-30.153486513486513,-30.25122877122877,-30.34897102897103,-30.446713286713287,-30.544455544455545,-30.642197802197803,-30.73994005994006,-30.83768231768232,-30.935424575424577,-31.033166833166835,-31.130909090909093,-31.22865134865135,-31.32639360639361,-31.424135864135867,-31.521878121878125,-31.61962037962038,-31.717362637362637,-31.815104895104895,-31.912847152847153,-32.01058941058941,-32.10833166833167,-32.20607392607393,-32.30381618381619,-32.40155844155844,-32.4993006993007,-32.59704295704296,-32.69478521478521,-32.792527472527475,-32.89026973026973,-32.98801198801199,-33.085754245754245,-33.18349650349651,-33.28123876123876,-33.37898101898102,-33.47672327672328,-33.57446553446554,-33.67220779220779,-33.769950049950054,-33.86769230769231,-33.96543456543456,-34.063176823176825,-34.16091908091908,-34.25866133866134,-34.356403596403595,-34.45414585414586,-34.55188811188811,-34.64963036963037,-34.74737262737263,-34.84511488511489,-34.94285714285714,-35.040599400599405,-35.13834165834166,-35.23608391608392,-35.333826173826175,-35.43156843156843,-35.52931068931069,-35.627052947052945,-35.72479520479521,-35.82253746253746,-35.92027972027972,-36.01802197802198,-36.11576423576424,-36.21350649350649,-36.311248751248755,-36.40899100899101,-36.50673326673327,-36.604475524475525,-36.70221778221779,-36.79996003996004,-36.897702297702295,-36.99544455544456,-37.09318681318681,-37.19092907092907,-37.28867132867133,-37.38641358641359,-37.48415584415584,-37.581898101898105,-37.67964035964036,-37.77738261738262,-37.875124875124875,-37.97286713286714,-38.07060939060939,-38.16835164835165,-38.26609390609391,-38.36383616383616,-38.46157842157842,-38.55932067932068,-38.65706293706294,-38.75480519480519,-38.852547452547455,-38.95028971028971,-39.04803196803197,-39.145774225774225,-39.24351648351649,-39.34125874125874,-39.439000999001,-39.53674325674326,-39.63448551448552,-39.73222777222777,-39.82997002997003,-39.92771228771229,-40.025454545454544,-40.123196803196805,-40.22093906093906,-40.31868131868132,-40.416423576423576,-40.51416583416584,-40.61190809190809,-40.70965034965035,-40.80739260739261,-40.90513486513487,-41.00287712287712,-41.100619380619385,-41.19836163836164,-41.296103896103894,-41.393846153846155,-41.49158841158841,-41.58933066933067,-41.687072927072926,-41.78481518481519,-41.88255744255744,-41.9802997002997,-42.07804195804196,-42.17578421578422,-42.27352647352647,-42.371268731268735,-42.46901098901099,-42.56675324675325,-42.664495504495505,-42.76223776223776,-42.85998001998002,-42.957722277722276,-43.05546453546454,-43.15320679320679,-43.25094905094905,-43.34869130869131,-43.44643356643357,-43.544175824175824,-43.641918081918085,-43.73966033966034,-43.8374025974026,-43.935144855144856,-44.03288711288712,-44.13062937062937,-44.228371628371626,-44.32611388611389,-44.42385614385614,-44.5215984015984,-44.61934065934066,-44.71708291708292,-44.814825174825174,-44.912567432567435,-45.01030969030969,-45.10805194805195,-45.205794205794206,-45.30353646353647,-45.40127872127872,-45.49902097902098,-45.59676323676324,-45.69450549450549,-45.792247752247754,-45.88999000999001,-45.98773226773227,-46.085474525474524,-46.183216783216785,-46.28095904095904,-46.3787012987013,-46.476443556443556,-46.57418581418582,-46.67192807192807,-46.76967032967033,-46.86741258741259,-46.96515484515485,-47.062897102897104,-47.16063936063936,-47.25838161838162,-47.356123876123874,-47.453866133866136,-47.55160839160839,-47.64935064935065,-47.747092907092906,-47.84483516483517,-47.94257742257742,-48.04031968031968,-48.13806193806194,-48.2358041958042,-48.333546453546454,-48.431288711288715,-48.52903096903097,-48.626773226773224,-48.724515484515486,-48.82225774225774,-48.92,-49.017742257742256,-49.11548451548452,-49.21322677322677,-49.310969030969034,-49.40871128871129,-49.50645354645355,-49.604195804195804,-49.701938061938066,-49.79968031968032,-49.89742257742258,-49.995164835164836,-50.09290709290709,-50.19064935064935,-50.288391608391606,-50.38613386613387,-50.48387612387612,-50.581618381618384,-50.67936063936064,-50.7771028971029,-50.874845154845154,-50.972587412587416,-51.07032967032967,-51.16807192807193,-51.265814185814186,-51.36355644355645,-51.4612987012987,-51.559040959040956,-51.65678321678322,-51.75452547452547,-51.852267732267734,-51.95000999000999,-52.04775224775225,-52.145494505494504,-52.243236763236766,-52.34097902097902,-52.43872127872128,-52.536463536463536,-52.6342057942058,-52.73194805194805,-52.829690309690314,-52.92743256743257,-53.02517482517482,-53.122917082917084,-53.22065934065934,-53.3184015984016,-53.416143856143854,-53.513886113886116,-53.61162837162837,-53.70937062937063,-53.807112887112886,-53.90485514485515,-54.0025974025974,-54.100339660339664,-54.19808191808192,-54.29582417582418,-54.393566433566434,-54.49130869130869,-54.58905094905095,-54.686793206793205,-54.784535464535466,-54.88227772227772,-54.98001998001998,-55.07776223776224,-55.1755044955045,-55.27324675324675,-55.370989010989014,-55.46873126873127,-55.56647352647353,-55.664215784215784,-55.761958041958046,-55.8597002997003,-55.957442557442555,-56.055184815184816,-56.15292707292707,-56.25066933066933,-56.34841158841159,-56.44615384615385,-56.5438961038961,-56.641638361638364,-56.73938061938062,-56.83712287712288,-56.934865134865134,-57.032607392607396,-57.13034965034965,-57.22809190809191,-57.325834165834166,-57.42357642357642,-57.52131868131868,-57.61906093906094,-57.7168031968032,-57.81454545454545,-57.912287712287714,-58.01002997002997,-58.10777222777223,-58.205514485514485,-58.303256743256746,-58.400999000999,-58.49874125874126,-58.59648351648352,-58.69422577422578,-58.79196803196803,-58.88971028971029,-58.98745254745255,-59.0851948051948,-59.182937062937064,-59.28067932067932,-59.37842157842158,-59.476163836163835,-59.573906093906096,-59.67164835164835,-59.76939060939061,-59.86713286713287,-59.96487512487513,-60.06261738261738,-60.160359640359644,-60.2581018981019,-60.35584415584415,-60.453586413586414,-60.55132867132867,-60.64907092907093,-60.746813186813185,-60.844555444555446,-60.9422977022977,-61.04003996003996,-61.13778221778222,-61.23552447552448,-61.33326673326673,-61.431008991008994,-61.52875124875125,-61.62649350649351,-61.724235764235765,-61.82197802197802,-61.91972027972028,-62.017462537462535,-62.1152047952048,-62.21294705294705,-62.31068931068931,-62.40843156843157,-62.50617382617383,-62.60391608391608,-62.701658341658344,-62.7994005994006,-62.89714285714286,-62.994885114885115,-63.092627372627376,-63.19036963036963,-63.288111888111885,-63.38585414585415,-63.4835964035964,-63.58133866133866,-63.67908091908092,-63.77682317682318,-63.87456543456543,-63.972307692307695,-64.07004995004995,-64.1677922077922,-64.26553446553447,-64.36327672327673,-64.46101898101898,-64.55876123876124,-64.6565034965035,-64.75424575424576,-64.85198801198801,-64.94973026973027,-65.04747252747252,-65.14521478521479,-65.24295704295704,-65.3406993006993,-65.43844155844155,-65.53618381618382,-65.63392607392608,-65.73166833166833,-65.82941058941059,-65.92715284715285,-66.02489510489511,-66.12263736263736,-66.22037962037962,-66.31812187812187,-66.41586413586414,-66.5136063936064,-66.61134865134865,-66.7090909090909,-66.80683316683317,-66.90457542457543,-67.00231768231768,-67.10005994005994,-67.1978021978022,-67.29554445554446,-67.39328671328671,-67.49102897102897,-67.58877122877124,-67.68651348651349,-67.78425574425574,-67.881998001998,-67.97974025974025,-68.07748251748252,-68.17522477522478,-68.27296703296703,-68.37070929070929,-68.46845154845155,-68.56619380619381,-68.66393606393606,-68.76167832167832,-68.85942057942059,-68.95716283716284,-69.0549050949051,-69.15264735264735,-69.2503896103896,-69.34813186813187,-69.44587412587413,-69.54361638361638,-69.64135864135864,-69.7391008991009,-69.83684315684316,-69.93458541458541,-70.03232767232767,-70.13006993006994,-70.22781218781219,-70.32555444555445,-70.4232967032967,-70.52103896103897,-70.61878121878122,-70.71652347652348,-70.81426573426573,-70.91200799200799,-71.00975024975025,-71.10749250749251,-71.20523476523476,-71.30297702297702,-71.40071928071929,-71.49846153846154,-71.5962037962038,-71.69394605394605,-71.79168831168832,-71.88943056943057,-71.98717282717283,-72.08491508491508,-72.18265734265734,-72.2803996003996,-72.37814185814186,-72.47588411588411,-72.57362637362637,-72.67136863136864,-72.76911088911089,-72.86685314685315,-72.9645954045954,-73.06233766233767,-73.16007992007992,-73.25782217782218,-73.35556443556443,-73.4533066933067,-73.55104895104895,-73.64879120879121,-73.74653346653346,-73.84427572427572,-73.94201798201799,-74.03976023976024,-74.1375024975025,-74.23524475524475,-74.33298701298702,-74.43072927072927,-74.52847152847153,-74.62621378621378,-74.72395604395605,-74.8216983016983,-74.91944055944056,-75.01718281718281,-75.11492507492507,-75.21266733266734,-75.31040959040959,-75.40815184815185,-75.5058941058941,-75.60363636363637,-75.70137862137862,-75.79912087912088,-75.89686313686313,-75.9946053946054,-76.09234765234766,-76.19008991008991,-76.28783216783216,-76.38557442557443,-76.48331668331669,-76.58105894105894,-76.6788011988012,-76.77654345654345,-76.87428571428572,-76.97202797202797,-77.06977022977023,-77.16751248751248,-77.26525474525475,-77.362997002997,-77.46073926073926,-77.55848151848151,-77.65622377622378,-77.75396603396604,-77.85170829170829,-77.94945054945055,-78.0471928071928,-78.14493506493507,-78.24267732267732,-78.34041958041958,-78.43816183816183,-78.5359040959041,-78.63364635364636,-78.73138861138861,-78.82913086913086,-78.92687312687313,-79.02461538461539,-79.12235764235764,-79.2200999000999,-79.31784215784216,-79.41558441558442,-79.51332667332667,-79.61106893106893,-79.70881118881118,-79.80655344655345,-79.9042957042957,-80.00203796203796,-80.09978021978021,-80.19752247752248,-80.29526473526474,-80.39300699300699,-80.49074925074925,-80.58849150849151,-80.68623376623377,-80.78397602397602,-80.88171828171828,-80.97946053946053,-81.0772027972028,-81.17494505494506,-81.27268731268731,-81.37042957042956,-81.46817182817183,-81.56591408591409,-81.66365634365634,-81.7613986013986,-81.85914085914087,-81.95688311688312,-82.05462537462537,-82.15236763236763,-82.2501098901099,-82.34785214785215,-82.4455944055944,-82.54333666333666,-82.64107892107891,-82.73882117882118,-82.83656343656344,-82.93430569430569,-83.03204795204795,-83.12979020979022,-83.22753246753247,-83.32527472527472,-83.42301698301698,-83.52075924075925,-83.6185014985015,-83.71624375624376,-83.81398601398601,-83.91172827172826,-84.00947052947053,-84.10721278721279,-84.20495504495504,-84.3026973026973,-84.40043956043957,-84.49818181818182,-84.59592407592407,-84.69366633366633,-84.7914085914086,-84.88915084915085,-84.9868931068931,-85.08463536463536,-85.18237762237763,-85.28011988011988,-85.37786213786214,-85.47560439560439,-85.57334665334665,-85.67108891108892,-85.76883116883117,-85.86657342657342,-85.96431568431568,-86.06205794205795,-86.1598001998002,-86.25754245754246,-86.35528471528471,-86.45302697302698,-86.55076923076923,-86.64851148851149,-86.74625374625374,-86.843996003996,-86.94173826173827,-87.03948051948052,-87.13722277722277,-87.23496503496503,-87.3327072927073,-87.43044955044955,-87.5281918081918,-87.62593406593406,-87.72367632367633,-87.82141858141858,-87.91916083916084,-88.01690309690309,-88.11464535464536,-88.21238761238762,-88.31012987012987,-88.40787212787212,-88.50561438561438,-88.60335664335665,-88.7010989010989,-88.79884115884116,-88.89658341658341,-88.99432567432568,-89.09206793206793,-89.18981018981019,-89.28755244755244,-89.38529470529471,-89.48303696303697,-89.58077922077922,-89.67852147852147,-89.77626373626373,-89.874005994006,-89.97174825174825,-90.0694905094905,-90.16723276723276,-90.26497502497503,-90.36271728271728,-90.46045954045954,-90.5582017982018,-90.65594405594406,-90.75368631368632,-90.85142857142857,-90.94917082917082,-91.0469130869131,-91.14465534465535,-91.2423976023976,-91.34013986013986,-91.43788211788211,-91.53562437562438,-91.63336663336663,-91.73110889110889,-91.82885114885114,-91.92659340659341,-92.02433566433567,-92.12207792207792,-92.21982017982018,-92.31756243756244,-92.4153046953047,-92.51304695304695,-92.6107892107892,-92.70853146853146,-92.80627372627373,-92.90401598401598,-93.00175824175824,-93.0995004995005,-93.19724275724276,-93.29498501498502,-93.39272727272727,-93.49046953046953,-93.5882117882118,-93.68595404595405,-93.7836963036963,-93.88143856143856,-93.97918081918083,-94.07692307692308,-94.17466533466533,-94.27240759240759,-94.37014985014984,-94.46789210789211,-94.56563436563437,-94.66337662337662,-94.76111888111888,-94.85886113886114,-94.9566033966034,-95.05434565434565,-95.15208791208791,-95.24983016983018,-95.34757242757243,-95.44531468531468,-95.54305694305694,-95.6407992007992,-95.73854145854146,-95.83628371628372,-95.93402597402597,-96.03176823176823,-96.1295104895105,-96.22725274725275,-96.324995004995,-96.42273726273726,-96.52047952047953,-96.61822177822178,-96.71596403596403,-96.81370629370629,-96.91144855144856,-97.00919080919081,-97.10693306693307,-97.20467532467532,-97.30241758241758,-97.40015984015984,-97.4979020979021,-97.59564435564435,-97.69338661338661,-97.79112887112888,-97.88887112887113,-97.98661338661339,-98.08435564435564,-98.18209790209791,-98.27984015984016,-98.37758241758242,-98.47532467532467,-98.57306693306693,-98.6708091908092,-98.76855144855145,-98.8662937062937,-98.96403596403596,-99.06177822177823,-99.15952047952048,-99.25726273726274,-99.35500499500499,-99.45274725274726,-99.55048951048951,-99.64823176823177,-99.74597402597402,-99.84371628371629,-99.94145854145854,-100.0392007992008,-100.13694305694305,-100.23468531468531,-100.33242757242758,-100.43016983016983,-100.52791208791209,-100.62565434565434,-100.72339660339661,-100.82113886113886,-100.91888111888112,-101.01662337662337,-101.11436563436564,-101.2121078921079,-101.30985014985015,-101.4075924075924,-101.50533466533467,-101.60307692307693,-101.70081918081918,-101.79856143856144,-101.89630369630369,-101.99404595404596,-102.09178821178821,-102.18953046953047,-102.28727272727272,-102.38501498501499,-102.48275724275724,-102.5804995004995,-102.67824175824175,-102.77598401598402,-102.87372627372628,-102.97146853146853,-103.06921078921079,-103.16695304695304,-103.26469530469531,-103.36243756243756,-103.46017982017982,-103.55792207792207,-103.65566433566434,-103.7534065934066,-103.85114885114885,-103.9488911088911,-104.04663336663337,-104.14437562437563,-104.24211788211788,-104.33986013986014,-104.4376023976024,-104.53534465534466,-104.63308691308691,-104.73082917082917,-104.82857142857142,-104.92631368631369,-105.02405594405595,-105.1217982017982,-105.21954045954045,-105.31728271728272,-105.41502497502498,-105.51276723276723,-105.61050949050949,-105.70825174825175,-105.80599400599401,-105.90373626373626,-106.00147852147852,-106.09922077922077,-106.19696303696304,-106.2947052947053,-106.39244755244755,-106.4901898101898,-106.58793206793207,-106.68567432567433,-106.78341658341658,-106.88115884115884,-106.9789010989011,-107.07664335664336,-107.17438561438561,-107.27212787212787,-107.36987012987014,-107.46761238761239,-107.56535464535465,-107.6630969030969,-107.76083916083915,-107.85858141858142,-107.95632367632368,-108.05406593406593,-108.15180819180819,-108.24955044955045,-108.34729270729271,-108.44503496503496,-108.54277722277722,-108.64051948051949,-108.73826173826174,-108.836003996004,-108.93374625374625,-109.0314885114885,-109.12923076923077,-109.22697302697303,-109.32471528471528,-109.42245754245754,-109.5201998001998,-109.61794205794206,-109.71568431568431,-109.81342657342657,-109.91116883116884,-110.00891108891109,-110.10665334665335,-110.2043956043956,-110.30213786213787,-110.39988011988012,-110.49762237762238,-110.59536463536463,-110.69310689310689,-110.79084915084916,-110.88859140859141,-110.98633366633366,-111.08407592407592,-111.18181818181819,-111.27956043956044,-111.3773026973027,-111.47504495504495,-111.57278721278722,-111.67052947052947,-111.76827172827173,-111.86601398601398,-111.96375624375624,-112.0614985014985,-112.15924075924076,-112.25698301698301,-112.35472527472527,-112.45246753246754,-112.55020979020979,-112.64795204795205,-112.7456943056943,-112.84343656343657,-112.94117882117882,-113.03892107892108,-113.13666333666333,-113.2344055944056,-113.33214785214786,-113.42989010989011,-113.52763236763236,-113.62537462537462,-113.72311688311689,-113.82085914085914,-113.9186013986014,-114.01634365634365,-114.11408591408592,-114.21182817182817,-114.30957042957043,-114.40731268731268,-114.50505494505495,-114.6027972027972,-114.70053946053946,-114.79828171828171,-114.89602397602397,-114.99376623376624,-115.09150849150849,-115.18925074925075,-115.286993006993,-115.38473526473527,-115.48247752247752,-115.58021978021978,-115.67796203796203,-115.7757042957043,-115.87344655344656,-115.97118881118881,-116.06893106893106,-116.16667332667333,-116.26441558441559,-116.36215784215784,-116.4599000999001,-116.55764235764235,-116.65538461538462,-116.75312687312687,-116.85086913086913,-116.94861138861138,-117.04635364635365,-117.1440959040959,-117.24183816183816,-117.33958041958041,-117.43732267732268,-117.53506493506494,-117.63280719280719,-117.73054945054945,-117.8282917082917,-117.92603396603397,-118.02377622377622,-118.12151848151848,-118.21926073926073,-118.317002997003,-118.41474525474526,-118.51248751248751,-118.61022977022976,-118.70797202797203,-118.80571428571429,-118.90345654345654,-119.0011988011988,-119.09894105894107,-119.19668331668332,-119.29442557442557,-119.39216783216783,-119.48991008991008,-119.58765234765235,-119.6853946053946,-119.78313686313686,-119.88087912087911,-119.97862137862138,-120.07636363636364,-120.17410589410589,-120.27184815184815,-120.36959040959042,-120.46733266733267,-120.56507492507492,-120.66281718281718,-120.76055944055943,-120.8583016983017,-120.95604395604396,-121.05378621378621,-121.15152847152847,-121.24927072927073,-121.34701298701299,-121.44475524475524,-121.5424975024975,-121.64023976023977,-121.73798201798202,-121.83572427572427,-121.93346653346653,-122.0312087912088,-122.12895104895105,-122.2266933066933,-122.32443556443556,-122.42217782217782,-122.51992007992008,-122.61766233766234,-122.71540459540459,-122.81314685314685,-122.91088911088912,-123.00863136863137,-123.10637362637362,-123.20411588411588,-123.30185814185815,-123.3996003996004,-123.49734265734266,-123.59508491508491,-123.69282717282717,-123.79056943056943,-123.88831168831169,-123.98605394605394,-124.0837962037962,-124.18153846153847,-124.27928071928072,-124.37702297702297,-124.47476523476523,-124.5725074925075,-124.67024975024975,-124.767992007992,-124.86573426573426,-124.96347652347653,-125.06121878121878,-125.15896103896104,-125.2567032967033,-125.35444555444555,-125.45218781218782,-125.54993006993007,-125.64767232767232,-125.74541458541458,-125.84315684315685,-125.9408991008991,-126.03864135864136,-126.13638361638361,-126.23412587412588,-126.33186813186813,-126.42961038961039,-126.52735264735264,-126.6250949050949,-126.72283716283717,-126.82057942057942,-126.91832167832167,-127.01606393606393,-127.1138061938062,-127.21154845154845,-127.3092907092907,-127.40703296703296,-127.50477522477523,-127.60251748251748,-127.70025974025974,-127.798001998002,-127.89574425574426,-127.99348651348652,-128.09122877122877,-128.18897102897103,-128.28671328671328,-128.38445554445553,-128.4821978021978,-128.57994005994007,-128.67768231768233,-128.77542457542458,-128.87316683316683,-128.9709090909091,-129.06865134865134,-129.1663936063936,-129.26413586413585,-129.36187812187814,-129.4596203796204,-129.55736263736264,-129.6551048951049,-129.75284715284715,-129.8505894105894,-129.94833166833166,-130.04607392607392,-130.14381618381617,-130.24155844155845,-130.3393006993007,-130.43704295704296,-130.53478521478522,-130.63252747252747,-130.73026973026973,-130.82801198801198,-130.92575424575423,-131.0234965034965,-131.12123876123877,-131.21898101898103,-131.31672327672328,-131.41446553446553,-131.5122077922078,-131.60995004995004,-131.7076923076923,-131.80543456543455,-131.90317682317684,-132.0009190809191,-132.09866133866134,-132.1964035964036,-132.29414585414585,-132.3918881118881,-132.48963036963036,-132.58737262737262,-132.68511488511487,-132.78285714285715,-132.8805994005994,-132.97834165834166,-133.07608391608392,-133.17382617382617,-133.27156843156843,-133.36931068931068,-133.46705294705293,-133.56479520479522,-133.66253746253747,-133.76027972027973,-133.85802197802198,-133.95576423576424,-134.0535064935065,-134.15124875124874,-134.248991008991,-134.34673326673325,-134.44447552447554,-134.5422177822178,-134.63996003996004,-134.7377022977023,-134.83544455544455,-134.9331868131868,-135.03092907092906,-135.12867132867132,-135.2264135864136,-135.32415584415585,-135.4218981018981,-135.51964035964036,-135.61738261738262,-135.71512487512487,-135.81286713286713,-135.91060939060938,-136.00835164835163,-136.10609390609392,-136.20383616383617,-136.30157842157843,-136.39932067932068,-136.49706293706294,-136.5948051948052,-136.69254745254744,-136.7902897102897,-136.88803196803195,-136.98577422577424,-137.0835164835165,-137.18125874125874,-137.279000999001,-137.37674325674325,-137.4744855144855,-137.57222777222776,-137.66997002997002,-137.7677122877123,-137.86545454545455,-137.9631968031968,-138.06093906093906,-138.15868131868132,-138.25642357642357,-138.35416583416583,-138.45190809190808,-138.54965034965034,-138.64739260739262,-138.74513486513487,-138.84287712287713,-138.94061938061938,-139.03836163836164,-139.1361038961039,-139.23384615384614,-139.3315884115884,-139.42933066933068,-139.52707292707294,-139.6248151848152,-139.72255744255745,-139.8202997002997,-139.91804195804195,-140.0157842157842,-140.11352647352646,-140.21126873126872,-140.309010989011,-140.40675324675325,-140.5044955044955,-140.60223776223776,-140.69998001998002,-140.79772227772227,-140.89546453546453,-140.99320679320678,-141.09094905094906,-141.18869130869132,-141.28643356643357,-141.38417582417583,-141.48191808191808,-141.57966033966034,-141.6774025974026,-141.77514485514484,-141.8728871128871,-141.97062937062938,-142.06837162837164,-142.1661138861139,-142.26385614385615,-142.3615984015984,-142.45934065934065,-142.5570829170829,-142.65482517482516,-142.75256743256742,-142.8503096903097,-142.94805194805195,-143.0457942057942,-143.14353646353646,-143.24127872127872,-143.33902097902097,-143.43676323676323,-143.53450549450548,-143.63224775224776,-143.72999000999002,-143.82773226773227,-143.92547452547453,-144.02321678321678,-144.12095904095904,-144.2187012987013,-144.31644355644355,-144.4141858141858,-144.51192807192808,-144.60967032967034,-144.7074125874126,-144.80515484515485,-144.9028971028971,-145.00063936063935,-145.0983816183816,-145.19612387612386,-145.29386613386615,-145.3916083916084,-145.48935064935065,-145.5870929070929,-145.68483516483516,-145.78257742257742,-145.88031968031967,-145.97806193806193,-146.07580419580418,-146.17354645354646,-146.27128871128872,-146.36903096903097,-146.46677322677323,-146.56451548451548,-146.66225774225774,-146.76,-146.85774225774225,-146.95548451548453,-147.05322677322678,-147.15096903096904,-147.2487112887113,-147.34645354645355,-147.4441958041958,-147.54193806193805,-147.6396803196803,-147.73742257742256,-147.83516483516485,-147.9329070929071,-148.03064935064936,-148.1283916083916,-148.22613386613386,-148.32387612387612,-148.42161838161837,-148.51936063936063,-148.61710289710288,-148.71484515484516,-148.81258741258742,-148.91032967032967,-149.00807192807193,-149.10581418581418,-149.20355644355644,-149.3012987012987,-149.39904095904095,-149.49678321678323,-149.59452547452548,-149.69226773226774,-149.79000999001,-149.88775224775225,-149.9854945054945,-150.08323676323675,-150.180979020979,-150.27872127872126,-150.37646353646355,-150.4742057942058,-150.57194805194806,-150.6696903096903,-150.76743256743256,-150.86517482517482,-150.96291708291707,-151.06065934065933,-151.1584015984016,-151.25614385614386,-151.35388611388612,-151.45162837162837,-151.54937062937063,-151.64711288711288,-151.74485514485514,-151.8425974025974,-151.94033966033965,-152.03808191808193,-152.13582417582418,-152.23356643356644,-152.3313086913087,-152.42905094905095,-152.5267932067932,-152.62453546453546,-152.7222777222777,-152.82001998002,-152.91776223776225,-153.0155044955045,-153.11324675324676,-153.210989010989,-153.30873126873126,-153.40647352647352,-153.50421578421577,-153.60195804195803,-153.6997002997003,-153.79744255744257,-153.89518481518482,-153.99292707292707,-154.09066933066933,-154.18841158841158,-154.28615384615384,-154.3838961038961,-154.48163836163837,-154.57938061938063,-154.67712287712288,-154.77486513486514,-154.8726073926074,-154.97034965034965,-155.0680919080919,-155.16583416583416,-155.2635764235764,-155.3613186813187,-155.45906093906095,-155.5568031968032,-155.65454545454546,-155.7522877122877,-155.85002997002996,-155.94777222777222,-156.04551448551447,-156.14325674325673,-156.240999000999,-156.33874125874127,-156.43648351648352,-156.53422577422577,-156.63196803196803,-156.72971028971028,-156.82745254745254,-156.9251948051948,-157.02293706293707,-157.12067932067933,-157.21842157842158,-157.31616383616384,-157.4139060939061,-157.51164835164835,-157.6093906093906,-157.70713286713286,-157.8048751248751,-157.9026173826174,-158.00035964035965,-158.0981018981019,-158.19584415584416,-158.2935864135864,-158.39132867132867,-158.48907092907092,-158.58681318681317,-158.68455544455546,-158.7822977022977,-158.88003996003997,-158.97778221778222,-159.07552447552447,-159.17326673326673,-159.27100899100898,-159.36875124875124,-159.4664935064935,-159.56423576423578,-159.66197802197803,-159.75972027972028,-159.85746253746254,-159.9552047952048,-160.05294705294705,-160.1506893106893,-160.24843156843156,-160.34617382617384,-160.4439160839161,-160.54165834165835,-160.6394005994006,-160.73714285714286,-160.8348851148851,-160.93262737262737,-161.03036963036962,-161.12811188811187,-161.22585414585416,-161.3235964035964,-161.42133866133867,-161.51908091908092,-161.61682317682317,-161.71456543456543,-161.81230769230768,-161.91004995004994,-162.0077922077922,-162.10553446553448,-162.20327672327673,-162.30101898101898,-162.39876123876124,-162.4965034965035,-162.59424575424575,-162.691988011988,-162.78973026973026,-162.88747252747254,-162.9852147852148,-163.08295704295705,-163.1806993006993,-163.27844155844156,-163.3761838161838,-163.47392607392607,-163.57166833166832,-163.66941058941057,-163.76715284715286,-163.8648951048951,-163.96263736263737,-164.06037962037962,-164.15812187812188,-164.25586413586413,-164.35360639360638,-164.45134865134864,-164.54909090909092,-164.64683316683318,-164.74457542457543,-164.84231768231768,-164.94005994005994,-165.0378021978022,-165.13554445554445,-165.2332867132867,-165.33102897102896,-165.42877122877124,-165.5265134865135,-165.62425574425575,-165.721998001998,-165.81974025974026,-165.9174825174825,-166.01522477522477,-166.11296703296702,-166.2107092907093,-166.30845154845156,-166.4061938061938,-166.50393606393607,-166.60167832167832,-166.69942057942058,-166.79716283716283,-166.89490509490508,-166.99264735264734,-167.09038961038962,-167.18813186813188,-167.28587412587413,-167.38361638361638,-167.48135864135864,-167.5791008991009,-167.67684315684315,-167.7745854145854,-167.87232767232766,-167.97006993006994,-168.0678121878122,-168.16555444555445,-168.2632967032967,-168.36103896103896,-168.4587812187812,-168.55652347652347,-168.65426573426572,-168.752007992008,-168.84975024975026,-168.9474925074925,-169.04523476523477,-169.14297702297702,-169.24071928071928,-169.33846153846153,-169.43620379620378,-169.53394605394604,-169.63168831168832,-169.72943056943058,-169.82717282717283,-169.92491508491509,-170.02265734265734,-170.1203996003996,-170.21814185814185,-170.3158841158841,-170.41362637362639,-170.51136863136864,-170.6091108891109,-170.70685314685315,-170.8045954045954,-170.90233766233766,-171.0000799200799,-171.09782217782217,-171.19556443556442,-171.2933066933067,-171.39104895104896,-171.4887912087912,-171.58653346653347,-171.68427572427572,-171.78201798201798,-171.87976023976023,-171.97750249750248,-172.07524475524477,-172.17298701298702,-172.27072927072928,-172.36847152847153,-172.46621378621379,-172.56395604395604,-172.6616983016983,-172.75944055944055,-172.8571828171828,-172.9549250749251,-173.05266733266734,-173.1504095904096,-173.24815184815185,-173.3458941058941,-173.44363636363636,-173.5413786213786,-173.63912087912087,-173.73686313686312,-173.8346053946054,-173.93234765234766,-174.0300899100899,-174.12783216783217,-174.22557442557442,-174.32331668331668,-174.42105894105893,-174.51880119880119,-174.61654345654347,-174.71428571428572,-174.81202797202798,-174.90977022977023,-175.00751248751249,-175.10525474525474,-175.202997002997,-175.30073926073925,-175.3984815184815,-175.4962237762238,-175.59396603396604,-175.6917082917083,-175.78945054945055,-175.8871928071928,-175.98493506493506,-176.0826773226773,-176.18041958041957,-176.27816183816185,-176.3759040959041,-176.47364635364636,-176.5713886113886,-176.66913086913087,-176.76687312687312,-176.86461538461538,-176.96235764235763,-177.06009990009989,-177.15784215784217,-177.25558441558442,-177.35332667332668,-177.45106893106893,-177.5488111888112,-177.64655344655344,-177.7442957042957,-177.84203796203795,-177.93978021978023,-178.0375224775225,-178.13526473526474,-178.233006993007,-178.33074925074925,-178.4284915084915,-178.52623376623376,-178.623976023976,-178.72171828171827,-178.81946053946055,-178.9172027972028,-179.01494505494506,-179.1126873126873,-179.21042957042957,-179.30817182817182,-179.40591408591408,-179.50365634365633,-179.60139860139859,-179.69914085914087,-179.79688311688312,-179.89462537462538,-179.99236763236763,-180.0901098901099,-180.18785214785214,-180.2855944055944,-180.38333666333665,-180.48107892107893,-180.5788211788212,-180.67656343656344,-180.7743056943057,-180.87204795204795,-180.9697902097902,-181.06753246753246,-181.1652747252747,-181.26301698301697,-181.36075924075925,-181.4585014985015,-181.55624375624376,-181.653986013986,-181.75172827172827,-181.84947052947052,-181.94721278721278,-182.04495504495503,-182.14269730269731,-182.24043956043957,-182.33818181818182,-182.43592407592408,-182.53366633366633,-182.6314085914086,-182.72915084915084,-182.8268931068931,-182.92463536463535,-183.02237762237763,-183.1201198801199,-183.21786213786214,-183.3156043956044,-183.41334665334665,-183.5110889110889,-183.60883116883116,-183.7065734265734,-183.8043156843157,-183.90205794205795,-183.9998001998002,-184.09754245754246,-184.1952847152847,-184.29302697302697,-184.39076923076922,-184.48851148851148,-184.58625374625373,-184.68399600399601,-184.78173826173827,-184.87948051948052,-184.97722277722278,-185.07496503496503,-185.1727072927073,-185.27044955044954,-185.3681918081918,-185.46593406593405,-185.56367632367633,-185.6614185814186,-185.75916083916084,-185.8569030969031,-185.95464535464535,-186.0523876123876,-186.15012987012986,-186.2478721278721,-186.3456143856144,-186.44335664335665,-186.5410989010989,-186.63884115884116,-186.73658341658341,-186.83432567432567,-186.93206793206792,-187.02981018981018,-187.12755244755243,-187.22529470529471,-187.32303696303697,-187.42077922077922,-187.51852147852148,-187.61626373626373,-187.714005994006,-187.81174825174824,-187.9094905094905,-188.00723276723278,-188.10497502497503,-188.2027172827173,-188.30045954045954,-188.3982017982018,-188.49594405594405,-188.5936863136863,-188.69142857142856,-188.7891708291708,-188.8869130869131,-188.98465534465535,-189.0823976023976,-189.18013986013986,-189.27788211788211,-189.37562437562437,-189.47336663336662,-189.57110889110888,-189.66885114885116,-189.76659340659342,-189.86433566433567,-189.96207792207792,-190.05982017982018,-190.15756243756243,-190.2553046953047,-190.35304695304694,-190.4507892107892,-190.54853146853148,-190.64627372627373,-190.744015984016,-190.84175824175824,-190.9395004995005,-191.03724275724275,-191.134985014985,-191.23272727272726,-191.33046953046951,-191.4282117882118,-191.52595404595405,-191.6236963036963,-191.72143856143856,-191.81918081918081,-191.91692307692307,-192.01466533466532,-192.11240759240758,-192.21014985014986,-192.30789210789212,-192.40563436563437,-192.50337662337662,-192.60111888111888,-192.69886113886113,-192.7966033966034,-192.89434565434564,-192.9920879120879,-193.08983016983018,-193.18757242757243,-193.2853146853147,-193.38305694305694,-193.4807992007992,-193.57854145854145,-193.6762837162837,-193.77402597402596,-193.87176823176824,-193.9695104895105,-194.06725274725275,-194.164995004995,-194.26273726273726,-194.36047952047952,-194.45822177822177,-194.55596403596402,-194.65370629370628,-194.75144855144856,-194.84919080919082,-194.94693306693307,-195.04467532467532,-195.14241758241758,-195.24015984015983,-195.3379020979021,-195.43564435564434,-195.53338661338663,-195.63112887112888,-195.72887112887113,-195.8266133866134,-195.92435564435564,-196.0220979020979,-196.11984015984015,-196.2175824175824,-196.31532467532466,-196.41306693306694,-196.5108091908092,-196.60855144855145,-196.7062937062937,-196.80403596403596,-196.90177822177822,-196.99952047952047,-197.09726273726272,-197.19500499500498,-197.29274725274726,-197.39048951048952,-197.48823176823177,-197.58597402597402,-197.68371628371628,-197.78145854145853,-197.8792007992008,-197.97694305694304,-198.07468531468533,-198.17242757242758,-198.27016983016983,-198.3679120879121,-198.46565434565434,-198.5633966033966,-198.66113886113885,-198.7588811188811,-198.85662337662336,-198.95436563436564,-199.0521078921079,-199.14985014985015,-199.2475924075924,-199.34533466533466,-199.44307692307692,-199.54081918081917,-199.63856143856142,-199.7363036963037,-199.83404595404596,-199.93178821178822,-200.02953046953047,-200.12727272727273,-200.22501498501498,-200.32275724275723,-200.4204995004995,-200.51824175824174,-200.61598401598403,-200.71372627372628,-200.81146853146853,-200.9092107892108,-201.00695304695304,-201.1046953046953,-201.20243756243755,-201.3001798201798,-201.3979220779221,-201.49566433566434,-201.5934065934066,-201.69114885114885,-201.7888911088911,-201.88663336663336,-201.98437562437562,-202.08211788211787,-202.17986013986012,-202.2776023976024,-202.37534465534466,-202.47308691308692,-202.57082917082917,-202.66857142857143,-202.76631368631368,-202.86405594405593,-202.9617982017982,-203.05954045954047,-203.15728271728273,-203.25502497502498,-203.35276723276723,-203.4505094905095,-203.54825174825174,-203.645994005994,-203.74373626373625,-203.8414785214785,-203.9392207792208,-204.03696303696304,-204.1347052947053,-204.23244755244755,-204.3301898101898,-204.42793206793206,-204.52567432567432,-204.62341658341657,-204.72115884115883,-204.8189010989011,-204.91664335664336,-205.01438561438562,-205.11212787212787,-205.20987012987013,-205.30761238761238,-205.40535464535463,-205.5030969030969,-205.60083916083917,-205.69858141858143,-205.79632367632368,-205.89406593406594,-205.9918081918082,-206.08955044955044,-206.1872927072927,-206.28503496503495,-206.3827772227772,-206.4805194805195,-206.57826173826174,-206.676003996004,-206.77374625374625,-206.8714885114885,-206.96923076923076,-207.06697302697302,-207.16471528471527,-207.26245754245755,-207.3601998001998,-207.45794205794206,-207.55568431568432,-207.65342657342657,-207.75116883116883,-207.84891108891108,-207.94665334665333,-208.0443956043956,-208.14213786213787,-208.23988011988013,-208.33762237762238,-208.43536463536464,-208.5331068931069,-208.63084915084914,-208.7285914085914,-208.82633366633365,-208.92407592407594,-209.0218181818182,-209.11956043956044,-209.2173026973027,-209.31504495504495,-209.4127872127872,-209.51052947052946,-209.60827172827172,-209.70601398601397,-209.80375624375625,-209.9014985014985,-209.99924075924076,-210.09698301698302,-210.19472527472527,-210.29246753246753,-210.39020979020978,-210.48795204795204,-210.5856943056943,-210.68343656343657,-210.78117882117883,-210.87892107892108,-210.97666333666334,-211.0744055944056,-211.17214785214784,-211.2698901098901,-211.36763236763235,-211.46537462537464,-211.5631168831169,-211.66085914085915,-211.7586013986014,-211.85634365634365,-211.9540859140859,-212.05182817182816,-212.14957042957042,-212.24731268731267,-212.34505494505495,-212.4427972027972,-212.54053946053946,-212.63828171828172,-212.73602397602397,-212.83376623376623,-212.93150849150848,-213.02925074925074,-213.12699300699302,-213.22473526473527,-213.32247752247753,-213.42021978021978,-213.51796203796204,-213.6157042957043,-213.71344655344654,-213.8111888111888,-213.90893106893105,-214.00667332667334,-214.1044155844156,-214.20215784215785,-214.2999000999001,-214.39764235764235,-214.4953846153846,-214.59312687312686,-214.69086913086912,-214.7886113886114,-214.88635364635365,-214.9840959040959,-215.08183816183816,-215.17958041958042,-215.27732267732267,-215.37506493506493,-215.47280719280718,-215.57054945054944,-215.66829170829172,-215.76603396603397,-215.86377622377623,-215.96151848151848,-216.05926073926074,-216.157002997003,-216.25474525474525,-216.3524875124875,-216.45022977022975,-216.54797202797204,-216.6457142857143,-216.74345654345655,-216.8411988011988,-216.93894105894105,-217.0366833166833,-217.13442557442556,-217.23216783216782,-217.3299100899101,-217.42765234765236,-217.5253946053946,-217.62313686313686,-217.72087912087912,-217.81862137862137,-217.91636363636363,-218.01410589410588,-218.11184815184814,-218.20959040959042,-218.30733266733267,-218.40507492507493,-218.50281718281718,-218.60055944055944,-218.6983016983017,-218.79604395604395,-218.8937862137862,-218.99152847152848,-219.08927072927074,-219.187012987013,-219.28475524475525,-219.3824975024975,-219.48023976023975,-219.577982017982,-219.67572427572426,-219.77346653346652,-219.8712087912088,-219.96895104895106,-220.0666933066933,-220.16443556443556,-220.26217782217782,-220.35992007992007,-220.45766233766233,-220.55540459540458,-220.65314685314686,-220.75088911088912,-220.84863136863137,-220.94637362637363,-221.04411588411588,-221.14185814185814,-221.2396003996004,-221.33734265734265,-221.4350849150849,-221.53282717282718,-221.63056943056944,-221.7283116883117,-221.82605394605395,-221.9237962037962,-222.02153846153846,-222.1192807192807,-222.21702297702296,-222.31476523476522,-222.4125074925075,-222.51024975024976,-222.607992007992,-222.70573426573426,-222.80347652347652,-222.90121878121877,-222.99896103896103,-223.09670329670328,-223.19444555444556,-223.29218781218782,-223.38993006993007,-223.48767232767233,-223.58541458541458,-223.68315684315684,-223.7808991008991,-223.87864135864135,-223.9763836163836,-224.07412587412588,-224.17186813186814,-224.2696103896104,-224.36735264735265,-224.4650949050949,-224.56283716283716,-224.6605794205794,-224.75832167832166,-224.85606393606395,-224.9538061938062,-225.05154845154846,-225.1492907092907,-225.24703296703296,-225.34477522477522,-225.44251748251747,-225.54025974025973,-225.63800199800198,-225.73574425574427,-225.83348651348652,-225.93122877122877,-226.02897102897103,-226.12671328671328,-226.22445554445554,-226.3221978021978,-226.41994005994005,-226.51768231768233,-226.61542457542458,-226.71316683316684,-226.8109090909091,-226.90865134865135,-227.0063936063936,-227.10413586413586,-227.2018781218781,-227.29962037962036,-227.39736263736265,-227.4951048951049,-227.59284715284716,-227.6905894105894,-227.78833166833167,-227.88607392607392,-227.98381618381617,-228.08155844155843,-228.17930069930068,-228.27704295704297,-228.37478521478522,-228.47252747252747,-228.57026973026973,-228.66801198801198,-228.76575424575424,-228.8634965034965,-228.96123876123875,-229.05898101898103,-229.15672327672328,-229.25446553446554,-229.3522077922078,-229.44995004995005,-229.5476923076923,-229.64543456543456,-229.7431768231768,-229.84091908091906,-229.93866133866135,-230.0364035964036,-230.13414585414586,-230.2318881118881,-230.32963036963037,-230.42737262737262,-230.52511488511487,-230.62285714285713,-230.7205994005994,-230.81834165834167,-230.91608391608392,-231.01382617382617,-231.11156843156843,-231.20931068931068,-231.30705294705294,-231.4047952047952,-231.50253746253745,-231.60027972027973,-231.69802197802198,-231.79576423576424,-231.8935064935065,-231.99124875124875,-232.088991008991,-232.18673326673326,-232.2844755244755,-232.3822177822178,-232.47996003996005,-232.5777022977023,-232.67544455544456,-232.7731868131868,-232.87092907092907,-232.96867132867132,-233.06641358641357,-233.16415584415583,-233.2618981018981,-233.35964035964037,-233.45738261738262,-233.55512487512487,-233.65286713286713,-233.75060939060938,-233.84835164835164,-233.9460939060939,-234.04383616383615,-234.14157842157843,-234.23932067932068,-234.33706293706294,-234.4348051948052,-234.53254745254745,-234.6302897102897,-234.72803196803196,-234.8257742257742,-234.9235164835165,-235.02125874125875,-235.119000999001,-235.21674325674326,-235.3144855144855,-235.41222777222777,-235.50997002997002,-235.60771228771227,-235.70545454545453,-235.8031968031968,-235.90093906093907,-235.99868131868132,-236.09642357642358,-236.19416583416583,-236.29190809190808,-236.38965034965034,-236.4873926073926,-236.58513486513488,-236.68287712287713,-236.78061938061938,-236.87836163836164,-236.9761038961039,-237.07384615384615,-237.1715884115884,-237.26933066933066,-237.3670729270729,-237.4648151848152,-237.56255744255745,-237.6602997002997,-237.75804195804196,-237.8557842157842,-237.95352647352647,-238.05126873126872,-238.14901098901097,-238.24675324675326,-238.3444955044955,-238.44223776223777,-238.53998001998002,-238.63772227772228,-238.73546453546453,-238.83320679320678,-238.93094905094904,-239.0286913086913,-239.12643356643358,-239.22417582417583,-239.32191808191808,-239.41966033966034,-239.5174025974026,-239.61514485514485,-239.7128871128871,-239.81062937062936,-239.9083716283716,-240.0061138861139,-240.10385614385615,-240.2015984015984,-240.29934065934066,-240.3970829170829,-240.49482517482517,-240.59256743256742,-240.69030969030968,-240.78805194805196,-240.8857942057942,-240.98353646353647,-241.08127872127872,-241.17902097902098,-241.27676323676323,-241.37450549450548,-241.47224775224774,-241.56999000999,-241.66773226773228,-241.76547452547453,-241.86321678321679,-241.96095904095904,-242.0587012987013,-242.15644355644355,-242.2541858141858,-242.35192807192806,-242.44967032967034,-242.5474125874126,-242.64515484515485,-242.7428971028971,-242.84063936063936,-242.9383816183816,-243.03612387612387,-243.13386613386612,-243.23160839160838,-243.32935064935066,-243.4270929070929,-243.52483516483517,-243.62257742257742,-243.72031968031968,-243.81806193806193,-243.91580419580418,-244.01354645354644,-244.11128871128872,-244.20903096903098,-244.30677322677323,-244.40451548451549,-244.50225774225774,-244.6,-244.69774225774225,-244.7954845154845,-244.89322677322676,-244.99096903096904,-245.0887112887113,-245.18645354645355,-245.2841958041958,-245.38193806193806,-245.4796803196803,-245.57742257742257,-245.67516483516482,-245.77290709290708,-245.87064935064936,-245.9683916083916,-246.06613386613387,-246.16387612387612,-246.26161838161838,-246.35936063936063,-246.45710289710289,-246.55484515484514,-246.65258741258742,-246.75032967032968,-246.84807192807193,-246.94581418581419,-247.04355644355644,-247.1412987012987,-247.23904095904095,-247.3367832167832,-247.43452547452546,-247.53226773226774,-247.63000999001,-247.72775224775225,-247.8254945054945,-247.92323676323676,-248.020979020979,-248.11872127872127,-248.21646353646352,-248.3142057942058,-248.41194805194806,-248.5096903096903,-248.60743256743257,-248.70517482517482,-248.80291708291708,-248.90065934065933,-248.99840159840159,-249.09614385614384,-249.19388611388612,-249.29162837162838,-249.38937062937063,-249.4871128871129,-249.58485514485514,-249.6825974025974,-249.78033966033965,-249.8780819180819,-249.9758241758242,-250.07356643356644,-250.1713086913087,-250.26905094905095,-250.3667932067932,-250.46453546453546,-250.5622777222777,-250.66001998001997,-250.75776223776222,-250.8555044955045,-250.95324675324676,-251.050989010989,-251.14873126873127,-251.24647352647352,-251.34421578421578,-251.44195804195803,-251.53970029970029,-251.63744255744257,-251.73518481518482,-251.83292707292708,-251.93066933066933,-252.0284115884116,-252.12615384615384,-252.2238961038961,-252.32163836163835,-252.4193806193806,-252.5171228771229,-252.61486513486514,-252.7126073926074,-252.81034965034965,-252.9080919080919,-253.00583416583416,-253.1035764235764,-253.20131868131867,-253.29906093906092,-253.3968031968032,-253.49454545454546,-253.5922877122877,-253.69002997002997,-253.78777222777222,-253.88551448551448,-253.98325674325673,-254.080999000999,-254.17874125874127,-254.27648351648352,-254.37422577422578,-254.47196803196803,-254.5697102897103,-254.66745254745254,-254.7651948051948,-254.86293706293705,-254.9606793206793,-255.0584215784216,-255.15616383616384,-255.2539060939061,-255.35164835164835,-255.4493906093906,-255.54713286713286,-255.6448751248751,-255.74261738261737,-255.84035964035965,-255.9381018981019,-256.03584415584413,-256.1335864135864,-256.23132867132864,-256.3290709290709,-256.42681318681315,-256.5245554445554,-256.62229770229766,-256.7200399600399,-256.81778221778217,-256.9155244755244,-257.0132667332667,-257.111008991009,-257.20875124875124,-257.3064935064935,-257.40423576423575,-257.501978021978,-257.59972027972026,-257.6974625374625,-257.79520479520477,-257.892947052947,-257.9906893106893,-258.08843156843153,-258.1861738261738,-258.28391608391604,-258.3816583416583,-258.47940059940055,-258.5771428571428,-258.67488511488506,-258.77262737262737,-258.8703696303696,-258.9681118881119,-259.06585414585413,-259.1635964035964,-259.26133866133864,-259.3590809190809,-259.45682317682315,-259.5545654345654,-259.65230769230766,-259.7500499500499,-259.84779220779217,-259.9455344655344,-260.0432767232767,-260.14101898101893,-260.2387612387612,-260.33650349650344,-260.43424575424575,-260.531988011988,-260.62973026973026,-260.7274725274725,-260.82521478521477,-260.922957042957,-261.0206993006993,-261.11844155844153,-261.2161838161838,-261.31392607392604,-261.4116683316683,-261.50941058941055,-261.6071528471528,-261.70489510489506,-261.8026373626373,-261.90037962037957,-261.9981218781218,-262.0958641358641,-262.1936063936064,-262.29134865134864,-262.3890909090909,-262.48683316683315,-262.5845754245754,-262.68231768231766,-262.7800599400599,-262.87780219780217,-262.9755444555444,-263.0732867132867,-263.17102897102893,-263.2687712287712,-263.36651348651344,-263.4642557442557,-263.56199800199795,-263.6597402597402,-263.75748251748246,-263.85522477522477,-263.952967032967,-264.0507092907093,-264.14845154845153,-264.2461938061938,-264.34393606393604,-264.4416783216783,-264.53942057942055,-264.6371628371628,-264.73490509490506,-264.8326473526473,-264.93038961038957,-265.0281318681318,-265.1258741258741,-265.22361638361633,-265.3213586413586,-265.41910089910084,-265.51684315684315,-265.6145854145854,-265.71232767232766,-265.8100699300699,-265.90781218781217,-266.0055544455544,-266.1032967032967,-266.20103896103893,-266.2987812187812,-266.39652347652344,-266.4942657342657,-266.59200799200795,-266.6897502497502,-266.78749250749246,-266.8852347652347,-266.98297702297697,-267.0807192807192,-267.17846153846153,-267.2762037962038,-267.37394605394604,-267.4716883116883,-267.56943056943055,-267.6671728271728,-267.76491508491506,-267.8626573426573,-267.96039960039957,-268.0581418581418,-268.1558841158841,-268.25362637362633,-268.3513686313686,-268.44911088911084,-268.5468531468531,-268.64459540459535,-268.7423376623376,-268.8400799200799,-268.93782217782217,-269.0355644355644,-269.1333066933067,-269.23104895104893,-269.3287912087912,-269.42653346653344,-269.5242757242757,-269.62201798201795,-269.7197602397602,-269.81750249750246,-269.9152447552447,-270.01298701298697,-270.1107292707292,-270.2084715284715,-270.30621378621373,-270.403956043956,-270.5016983016983,-270.59944055944055,-270.6971828171828,-270.79492507492506,-270.8926673326673,-270.99040959040957,-271.0881518481518,-271.1858941058941,-271.28363636363633,-271.3813786213786,-271.47912087912084,-271.5768631368631,-271.67460539460535,-271.7723476523476,-271.87008991008986,-271.9678321678321,-272.06557442557437,-272.1633166833167,-272.26105894105893,-272.3588011988012,-272.45654345654344,-272.5542857142857,-272.65202797202795,-272.7497702297702,-272.84751248751246,-272.9452547452547,-273.04299700299697,-273.1407392607392,-273.2384815184815,-273.33622377622373,-273.433966033966,-273.53170829170824,-273.6294505494505,-273.72719280719275,-273.824935064935,-273.9226773226773,-274.02041958041957,-274.1181618381618,-274.2159040959041,-274.31364635364633,-274.4113886113886,-274.50913086913084,-274.6068731268731,-274.70461538461535,-274.8023576423576,-274.90009990009986,-274.9978421578421,-275.09558441558437,-275.1933266733266,-275.2910689310689,-275.38881118881113,-275.4865534465534,-275.5842957042957,-275.68203796203795,-275.7797802197802,-275.87752247752246,-275.9752647352647,-276.07300699300697,-276.1707492507492,-276.2684915084915,-276.36623376623373,-276.463976023976,-276.56171828171824,-276.6594605394605,-276.75720279720275,-276.854945054945,-276.95268731268726,-277.0504295704295,-277.14817182817177,-277.2459140859141,-277.34365634365633,-277.4413986013986,-277.53914085914084,-277.6368831168831,-277.73462537462535,-277.8323676323676,-277.93010989010986,-278.0278521478521,-278.12559440559437,-278.2233366633366,-278.3210789210789,-278.41882117882113,-278.5165634365634,-278.61430569430564,-278.7120479520479,-278.80979020979015,-278.90753246753246,-279.0052747252747,-279.10301698301697,-279.2007592407592,-279.2985014985015,-279.39624375624373,-279.493986013986,-279.59172827172824,-279.6894705294705,-279.78721278721275,-279.884955044955,-279.98269730269726,-280.0804395604395,-280.17818181818177,-280.275924075924,-280.3736663336663,-280.47140859140853,-280.56915084915084,-280.6668931068931,-280.76463536463535,-280.8623776223776,-280.96011988011986,-281.0578621378621,-281.15560439560437,-281.2533466533466,-281.3510889110889,-281.44883116883113,-281.5465734265734,-281.64431568431564,-281.7420579420579,-281.83980019980015,-281.9375424575424,-282.03528471528466,-282.1330269730269,-282.2307692307692,-282.3285114885115,-282.42625374625374,-282.523996003996,-282.62173826173824,-282.7194805194805,-282.81722277722275,-282.914965034965,-283.01270729270726,-283.1104495504495,-283.20819180819177,-283.305934065934,-283.4036763236763,-283.50141858141853,-283.5991608391608,-283.69690309690304,-283.7946453546453,-283.8923876123876,-283.99012987012986,-284.0878721278721,-284.1856143856144,-284.2833566433566,-284.3810989010989,-284.47884115884113,-284.5765834165834,-284.67432567432564,-284.7720679320679,-284.86981018981015,-284.9675524475524,-285.06529470529466,-285.1630369630369,-285.26077922077917,-285.3585214785214,-285.4562637362637,-285.55400599400593,-285.65174825174824,-285.7494905094905,-285.84723276723275,-285.944975024975,-286.04271728271726,-286.1404595404595,-286.23820179820177,-286.335944055944,-286.4336863136863,-286.53142857142853,-286.6291708291708,-286.72691308691304,-286.8246553446553,-286.92239760239755,-287.0201398601398,-287.11788211788206,-287.2156243756243,-287.3133666333666,-287.4111088911089,-287.50885114885114,-287.6065934065934,-287.70433566433564,-287.8020779220779,-287.89982017982015,-287.9975624375624,-288.09530469530466,-288.1930469530469,-288.29078921078917,-288.3885314685314,-288.4862737262737,-288.58401598401593,-288.6817582417582,-288.77950049950044,-288.8772427572427,-288.974985014985,-289.07272727272726,-289.1704695304695,-289.2682117882118,-289.365954045954,-289.4636963036963,-289.56143856143854,-289.6591808191808,-289.75692307692304,-289.8546653346653,-289.95240759240755,-290.0501498501498,-290.14789210789206,-290.2456343656343,-290.34337662337657,-290.4411188811188,-290.5388611388611,-290.6366033966034,-290.73434565434565,-290.8320879120879,-290.92983016983015,-291.0275724275724,-291.12531468531466,-291.2230569430569,-291.3207992007992,-291.4185414585414,-291.5162837162837,-291.61402597402594,-291.7117682317682,-291.80951048951044,-291.9072527472527,-292.00499500499495,-292.1027372627372,-292.20047952047946,-292.2982217782218,-292.395964035964,-292.4937062937063,-292.59144855144854,-292.6891908091908,-292.78693306693305,-292.8846753246753,-292.98241758241755,-293.0801598401598,-293.17790209790206,-293.2756443556443,-293.3733866133866,-293.4711288711288)
counts=c(0.0, 0.0,0.0,0.0,0.0,0.0,0.0,0.0,0.0,0.0,0.0,0.0,0.0,0.0,0.0,0.0,0.0,0.0,0.0,0.0,0.0,0.0,0.0,0.0,0.0,0.0,0.0,0.0,0.0,0.0,0.0,0.0,0.0,0.0,0.0,0.0,0.0,0.0,0.0,0.0,0.0,0.0,0.0,0.0,0.0,0.0,0.0,0.0,0.0,0.0,0.0,0.0,0.0,0.0,0.0,0.0,0.0,0.0,0.0,0.0,0.0,0.0,0.0,0.0,0.0,0.0,0.0,0.0,0.0,0.0,0.0,0.0,0.0,0.0,0.0,0.0,0.0,0.0,0.0,0.0,0.0,0.0,0.0,0.0,0.0,0.0,0.0,0.0,0.0,0.0,0.0,0.0,0.0,0.0,0.0,0.0,0.0,0.0,0.0,0.0,0.0,0.0,0.0,0.0,0.0,0.0,0.0,0.0,0.0,0.0,0.0,0.0,0.0,0.0,0.0,0.0,0.0,0.0,0.0,0.0,0.0,0.0,0.0,0.0,0.0,0.0,0.0,0.0,0.0,0.0,0.0,0.0,0.0,0.0,0.0,0.0,0.0,0.0,0.0,0.0,0.0,0.0,0.0,0.0,0.0,0.0,0.0,0.0,0.0,0.0,0.0,0.0,0.0,0.0,0.0,0.0,0.0,0.0,0.0,0.0,0.0,0.0,0.0,0.0,0.0,0.0,0.0,0.0,0.0,0.0,0.0,0.0,0.0,0.0,0.0,0.0,0.0,0.0,0.0,0.0,0.0,0.0,0.0,0.0,0.0,0.0,0.0,0.0,0.0,0.0,0.0,0.0,0.0,0.0,0.0,0.0,0.0,0.0,0.0,0.0,0.0,0.0,0.0,0.0,0.0,0.0,0.0,0.0,0.0,0.0,0.0,0.0,0.0,0.0,0.0,0.0,0.0,0.0,0.0,0.0,0.0,0.0,0.0,0.0,0.0,0.0,0.0,0.0,0.0,0.0,0.0,0.0,0.0,0.0,0.0,0.0,0.0,0.0,0.0,0.0,0.0,0.0,0.0,0.0,0.0,0.0,0.0,0.0,0.0,0.0,0.0,0.0,0.0,0.0,0.0,0.0,0.0,0.0,0.0,0.0,0.0,0.0,0.0,0.0,0.0,0.0,0.0,0.0,0.0,0.0,0.0,0.0,0.0,0.0,0.0,0.0,0.0,0.0,0.0,0.0,0.0,0.0,0.0,0.0,0.0,0.0,0.0,0.0,0.0,0.0,0.0,0.0,0.0,0.0,0.0,0.0,0.0,0.0,0.0,0.0,0.0,0.0,0.0,0.0,0.0,0.0,0.0,0.0,0.0,0.0,0.0,0.0,0.0,0.0,0.0,0.0,0.0,0.0,0.0,0.0,0.0,0.0,0.0,0.0,0.0,0.0,0.0,0.0,0.0,0.0,0.0,0.0,0.0,0.0,0.0,0.0,0.0,0.0,0.0,0.0,0.0,0.0,0.0,0.0,0.0,0.0,0.0,0.0,0.0,0.0,0.0,0.0,0.0,0.0,0.0,0.0,0.0,0.0,0.0,0.0,0.0,0.0,0.0,0.0,0.0,0.0,0.0,0.0,0.0,0.0,0.0,0.0,0.0,0.0,0.0,0.0,0.0,0.0,0.0,0.0,0.0,0.0,0.0,0.0,0.0,0.0,0.0,0.0,0.0,0.0,0.0,0.0,0.0,0.0,0.0,0.0,0.0,0.0,0.0,0.0,0.0,0.0,0.0,0.0,0.0,0.0,0.0,0.0,0.0,0.0,0.0,0.0,0.0,0.0,0.0,0.0,0.0,0.0,0.0,0.0,0.0,0.0,0.0,0.0,0.0,0.0,0.0,0.0,0.0,0.0,0.0,0.0,0.0,0.0,0.0,0.0,0.0,0.0,0.0,0.0,0.0,0.0,0.0,0.0,0.0,0.0,0.0,0.0,0.0,0.0,0.0,0.0,0.0,0.0,0.0,0.0,0.0,0.0,0.0,0.0,0.0,0.0,0.0,0.0,0.0,0.0,0.0,0.0,0.0,0.0,0.0,0.0,0.0,0.0,0.0,0.0,0.0,0.0,0.0,0.0,0.0,0.0,0.0,0.0,0.0,0.0,0.0,0.0,0.0,0.0,0.0,0.0,0.0,0.0,0.0,0.0,0.0,0.0,0.0,0.0,0.0,0.0,0.0,0.0,0.0,0.0,0.0,0.0,0.0,0.0,0.0,0.0,0.0,0.0,0.0,0.0,0.0,0.0,0.0,0.0,0.0,0.0,0.0,0.0,0.0,0.0,0.0,0.0,0.0,0.0,0.0,0.0,0.0,0.0,0.0,0.0,0.0,0.0,0.0,0.0,0.0,0.0,0.0,0.0,0.0,0.0,0.0,0.0,0.0,0.0,0.0,0.0,0.0,0.0,0.0,0.0,0.0,0.0,0.0,0.0,0.0,0.0,0.0,0.0,0.0,0.0,0.0,0.0,0.0,0.0,0.0,0.0,0.0,0.0,0.0,0.0,0.0,0.0,0.0,0.0,0.0,0.0,0.0,0.0,0.0,0.0,0.0,0.0,0.0,0.0,0.0,0.0,0.0,0.0,0.0,0.0,0.0,0.0,0.0,0.0,0.0,0.0,0.0,0.0,0.0,0.0,0.0,0.0,0.0,0.0,0.0,0.0,0.0,0.0,0.0,0.0,0.0,0.0,0.0,0.0,0.0,0.0,0.0,0.0,0.0,0.0,0.0,0.0,0.0,0.0,0.0,0.0,0.0,0.0,0.0,0.0,0.0,0.0,0.0,0.0,0.0,0.0,0.0,0.0,0.0,0.0,0.0,0.0,0.0,0.0,0.0,0.0,0.0,0.0,0.0,0.0,0.0,0.0,0.0,0.0,0.0,0.0,0.0,0.0,0.0,0.0,0.0,0.0,0.0,0.0,0.0,0.0,0.0,0.0,0.0,0.0,0.0,0.0,0.0,0.0,0.0,0.0,0.0,0.0,0.0,0.0,0.0,0.0,0.0,0.0,0.0,0.0,0.0,0.0,0.0,0.0,0.0,0.0,0.0,0.0,0.0,0.0,0.0,0.0,0.0,0.0,0.0,0.0,0.0,0.0,0.0,0.0,0.0,0.0,0.0,0.0,0.0,0.0,0.0,0.0,0.0,0.0,0.0,0.0,0.0,0.0,0.0,0.0,0.0,0.0,0.0,0.0,0.0,0.0,0.0,0.0,0.0,0.0,0.0,0.0,0.0,0.0,0.0,0.0,0.0,0.0,0.0,0.0,0.0,0.0,0.0,0.0,0.0,0.0,0.0,0.0,0.0,0.0,0.0,0.0,0.0,0.0,0.0,0.0,0.0,0.0,0.0,0.0,0.0,0.0,0.0,0.0,0.0,0.0,0.0,0.0,0.0,0.0,0.0,0.0,0.0,0.0,0.0,0.0,0.0,0.0,0.0,0.0,0.0,0.0,0.0,0.0,0.0,0.0,0.0,0.0,0.0,0.0,0.0,0.0,0.0,0.0,0.0,0.0,0.0,0.0,0.0,0.0,0.0,0.0,0.0,0.0,0.0,0.0,0.0,0.0,0.0,0.0,0.0,0.0,0.0,0.0,0.0,0.0,0.0,0.0,0.0,0.0,0.0,0.0,0.0,0.0,0.0,0.0,0.0,0.0,0.0,0.0,0.0,0.0,0.0,0.0,0.0,0.0,0.0,0.0,0.0,0.0,0.0,0.0,0.0,0.0,0.0,0.0,0.0,0.0,0.0,0.0,0.0,0.0,0.0,0.0,0.0,0.0,0.0,0.0,0.0,0.0,0.0,0.0,0.0,0.0,0.0,0.0,0.0,0.0,0.0,0.0,0.0,0.0,0.0,0.0,0.0,0.0,0.0,0.0,0.0,0.0,0.0,0.0,0.0,0.0,0.0,0.0,0.0,0.0,0.0,0.0,0.0,0.0,0.0,0.0,0.0,0.0,0.0,0.0,0.0,0.0,0.0,0.0,0.0,0.0,0.0,0.0,0.0,0.0,0.0,0.0,0.0,0.0,0.0,0.0,0.0,0.0,0.0,0.0,0.0,0.0,0.0,0.0,0.0,0.0,0.0,0.0,0.0,0.0,0.0,0.0,0.0,0.0,0.0,0.0,0.0,0.0,0.0,0.0,0.0,0.0,0.0,0.0,0.0,0.0,0.0,0.0,0.0,0.0,0.0,0.0,0.0,0.0,0.0,0.0,0.0,0.0,0.0,0.0,0.0,0.0,0.0,0.0,0.0,0.0,0.0,0.0,0.0,0.0,0.0,0.0,0.0,0.0,0.0,0.0,0.0,0.0,0.0,0.0,0.0,0.0,0.0,0.0,0.0,0.0,0.0,0.0,0.0,0.0,0.0,0.0,0.0,0.0,0.0,0.0,0.0,0.0,0.0,0.0,0.0,0.0,0.0,0.0,0.0,0.0,0.0,0.0,0.0,0.0,0.0,0.0,0.0,0.0,0.0,0.0,0.0,0.0,0.0,0.0,0.0,0.0,0.0,0.0,0.0,0.0,0.0,0.0,0.0,0.0,0.0,0.0,0.0,0.0,0.0,0.0,0.0,0.0,0.0,0.0,0.0,0.0,0.0,0.0,0.0,0.0,0.0,0.0,0.0,0.0,0.0,0.0,0.0,0.0,0.0,0.0,0.0,0.0,0.0,0.0,0.0,0.0,0.0,0.0,0.0,0.0,0.0,0.0,0.0,0.0,0.0,0.0,0.0,0.0,0.0,0.0,0.0,0.0,0.0,0.0,0.0,0.0,0.0,0.0,0.0,0.0,0.0,0.0,0.0,0.0,0.0,0.0,0.0,0.0,0.0,0.0,0.0,0.0,0.0,0.0,0.0,0.0,0.0,0.0,0.0,0.0,0.0,0.0,0.0,0.0,0.0,0.0,0.0,0.0,0.0,0.0,0.0,0.0,0.0,0.0,0.0,0.0,0.0,0.0,0.0,0.0,0.0,0.0,0.0,0.0,0.0,0.0,0.0,0.0,0.0,0.0,0.0,0.0,0.0,0.0,0.0,0.0,0.0,0.0,0.0,0.0,0.0,0.0,0.0,0.0,0.0,0.0,0.0,0.0,0.0,0.0,0.0,0.0,0.0,0.0,0.0,0.0,0.0,0.0,0.0,0.0,0.0,0.0,0.0,0.0,0.0,0.0,0.0,0.0,0.0,0.0,0.0,0.0,0.0,0.0,0.0,0.0,0.0,0.0,0.0,0.0,0.0,0.0,0.0,0.0,0.0,0.0,0.0,0.0,0.0,0.0,0.0,0.0,0.0,0.0,0.0,0.0,0.0,0.0,0.0,0.0,0.0,0.0,0.0,0.0,0.0,0.0,0.0,0.0,0.0,0.0,0.0,0.0,0.0,0.0,0.0,0.0,0.0,0.0,0.0,0.0,0.0,0.0,0.0,0.0,0.0,0.0,0.0,0.0,0.0,0.0,0.0,0.0,0.0,0.0,0.0,0.0,0.0,0.0,0.0,0.0,0.0,0.0,0.0,0.0,0.0,0.0,0.0,0.0,0.0,0.0,0.0,0.0,0.0,0.0,0.0,0.0,0.0,0.0,0.0,0.0,0.0,0.0,0.0,0.0,0.0,0.0,0.0,0.0,0.0,0.0,0.0,0.0,0.0,0.0,0.0,0.0,0.0,0.0,0.0,0.0,0.0,0.0,0.0,0.0,0.0,0.0,0.0,0.0,0.0,0.0,0.0,0.0,0.0,0.0,0.0,0.0,0.0,0.0,0.0,0.0,0.0,0.0,0.0,0.0,0.0,0.0,0.0,0.0,0.0,0.0,0.0,0.0,0.0,0.0,0.0,0.0,0.0,0.0,0.0,0.0,0.0,0.0,0.0,0.0,0.0,0.0,0.0,0.0,0.0,0.0,0.0,0.0,0.0,0.0,0.0,0.0,0.0,0.0,0.0,0.0,0.0,0.0,0.0,0.0,0.0,0.0,0.0,0.0,0.0,0.0,0.0,0.0,0.0,0.0,0.0,0.0,0.0,0.0,0.0,0.0,0.0,0.0,0.0,0.0,0.0,0.0,0.0,0.0,0.0,0.0,0.0,0.0,0.0,0.0,0.0,0.0,0.0,0.0,0.0,0.0,0.0,0.0,0.0,0.0,0.0,0.0,0.0,0.0,0.0,0.0,0.0,0.0,0.0,0.0,0.0,0.0,0.0,0.0,0.0,0.0,0.0,0.0,0.0,0.0,0.0,0.0,0.0,0.0,0.0,0.0,0.0,0.0,0.0,0.0,0.0,0.0,0.0,0.0,0.0,0.0,0.0,0.0,0.0,0.0,0.0,0.0,0.0,0.0,0.0,0.0,0.0,0.0,0.0,0.0,0.0,0.0,0.0,0.0,0.0,0.0,0.0,0.0,0.0,0.0,0.0,0.0,0.0,0.0,0.0,0.0,0.0,0.0,0.0,0.0,0.0,0.0,0.0,0.0,0.0,0.0,0.0,0.0,0.0,0.0,0.0,0.0,0.0,0.0,0.0,0.0,0.0,0.0,0.0,0.0,0.0,0.0,0.0,0.0,0.0,0.0,0.0,0.0,0.0,0.0,0.0,0.0,0.0,0.0,0.0,0.0,0.0,0.0,0.0,0.0,0.0,0.0,0.0,0.0,0.0,0.0,0.0,0.0,0.0,0.0,0.0,0.0,0.0,0.0,0.0,0.0,0.0,0.0,0.0,0.0,0.0,0.0,0.0,0.0,0.0,0.0,0.0,0.0,0.0,0.0,0.0,0.0,0.0,0.0,0.0,0.0,0.0,0.0,0.0,0.0,0.0,0.0,0.0,0.0,0.0,0.0,0.0,0.0,0.0,0.0,0.0,0.0,0.0,0.0,0.0,0.0,0.0,0.0,0.0,0.0,0.0,0.0,0.0,0.0,0.0,0.0,0.0,0.0,0.0,0.0,0.0,0.0,0.0,0.0,0.0,0.0,0.0,0.0,0.0,0.0,0.0,0.0,0.0,0.0,0.0,0.0,0.0,0.0,0.0,0.0,0.0,0.0,0.0,0.0,0.0,0.0,0.0,0.0,0.0,0.0,0.0,0.0,0.0,0.0,0.0,0.0,0.0,0.0,0.0,0.0,0.0,0.0,0.0,0.0,0.0,0.0,0.0,0.0,0.0,0.0,0.0,0.0,0.0,0.0,0.0,0.0,0.0,0.0,0.0,0.0,0.0,0.0,0.0,0.0,0.0,0.0,0.0,0.0,0.0,0.0,0.0,0.0,0.0,0.0,0.0,0.0,0.0,0.0,0.0,0.0,0.0,0.0,0.0,0.0,0.0,0.0,0.0,0.0,0.0,0.0,0.0,0.0,0.0,0.0,0.0,0.0,0.0,0.0,0.0,0.0,0.0,0.0,0.0,0.0,0.0,0.0,0.0,0.0,0.0,0.0,0.0,0.0,0.0,0.0,0.0,0.0,0.0,0.0,0.0,0.0,0.0,0.0,0.0,0.0,0.0,0.0,0.0,0.0,0.0,0.0,0.0,0.0,0.0,0.0,0.0,0.0,0.0,0.0,0.0,0.0,0.0,0.0,0.0,0.0,0.0,0.0,0.0,0.0,0.0,0.0,0.0,0.0,0.0,0.0,0.0,0.0,0.0,0.0,0.0,0.0,0.0,0.0,0.0,0.0,0.0,0.0,0.0,0.0,0.0,0.0,0.0,0.0,0.0,0.0,0.0,0.0,0.0,0.0,0.0,0.0,0.0,0.0,0.0,0.0,0.0,0.0,0.0,0.0,0.0,0.0,0.0,0.0,0.0,0.0,0.0,0.0,0.0,0.0,0.0,0.0,0.0,0.0,0.0,0.0,0.0,0.0,0.0,0.0,0.0,0.0,0.0,0.0,0.0,0.0,0.0,0.0,0.0,0.0,0.0,0.0,0.0,0.0,0.0,0.0,0.0,0.0,0.0,0.0,0.0,0.0,0.0,0.0,0.0,0.0,0.0,0.0,0.0,0.0,0.0,0.0,0.0,0.0,0.0,0.0,0.0,0.0,0.0,0.0,0.0,0.0,0.0,0.0,0.0,0.0,0.0,0.0,0.0,0.0,0.0,0.0,0.0,0.0,0.0,0.0,0.0,0.0,0.0,0.0,0.0,0.0,0.0,0.0,0.0,0.0,0.0,0.0,0.0,0.0,0.0,0.0,0.0,0.0,0.0,0.0,0.0,0.0,0.0,0.0,0.0,0.0,0.0,0.0,0.0,0.0,0.0,0.0,0.0,0.0,0.0,0.0,0.0,0.0,0.0,0.0,0.0,0.0,0.0,0.0,0.0,0.0,0.0,0.0,0.0,0.0,0.0,0.0,0.0,0.0,0.0,0.0,0.0,0.0,0.0,0.0,0.0,0.0,0.0,0.0,0.0,0.0,0.0,0.0,0.0,0.0,0.0,0.0,0.0,0.0,0.0,0.0,0.0,0.0,0.0,0.0,0.0,0.0,0.0,0.0,0.0,0.0,0.0,0.0,0.0,0.0,0.0,0.0,0.0,0.0,0.0,0.0,0.0,0.0,0.0,0.0,0.0,0.0,0.0,0.0,0.0,0.0,0.0,0.0,0.0,0.0,0.0,0.0,0.0,0.0,0.0,0.0,0.0,0.0,0.0,0.0,0.0,0.0,0.0,0.0,0.0,0.0,0.0,0.0,0.0,0.0,0.0,0.0,0.0,0.0,0.0,0.0,0.0,0.0,0.0,0.0,0.0,0.0,0.0,0.0,0.0,0.0,0.0,0.0,0.0,0.0,0.0,0.0,0.0,0.0,0.0,0.0,0.0,0.0,0.0,0.0,0.0,0.0,0.0,0.0,0.0,0.0,0.0,0.0,0.0,0.0,0.0,0.0,0.0,0.0,0.0,0.0,0.0,0.0,0.0,0.0,0.0,0.0,0.0,0.0,0.0,0.0,0.0,0.0,0.0,0.0,0.0,0.0,0.0,0.0,0.0,0.0,0.0,0.0,0.0,0.0,0.0,0.0,0.0,0.0,0.0,0.0,0.0,0.0,0.0,0.0,0.0,0.0,0.0,0.0,0.0,0.0,0.0,0.0,0.0,0.0,0.0,0.0,0.0,0.0,0.0,0.0,0.0,0.0,0.0,0.0,0.0,0.0,0.0,0.0,0.0,0.0,0.0,0.0,0.0,0.0,0.0,0.0,0.0,0.0,0.0,0.0,0.0,0.0,0.0,0.0,0.0,0.0,0.0,0.0,0.0,0.0,0.0,0.0,0.0,0.0,0.0,0.0,0.0,0.0,0.0,0.0,0.0,0.0,0.0,0.0,0.0,0.0,0.0,0.0,0.1982982982982983,0.0,0.0990990990990991,0.0,0.21211211211211212,0.0993993993993994,0.0,0.0024024024024024023,0.1007007007007007,0.012212212212212211,0.03003003003003003,0.0017017017017017016,0.0,0.02822822822822823,0.2004004004004004,0.0,0.0007007007007007007,0.0,0.0,0.0,0.0,0.0,0.0,0.1,0.0,0.0,0.0997997997997998,0.1988988988988989,0.0998998998998999,0.0,0.0,0.0997997997997998,0.0,0.1,0.0,0.0,0.0,0.1994994994994995,0.0,0.0,0.0,0.0,0.0,0.0,0.0,0.0,0.1,0.0,0.0001001001001001001,0.0,0.0011011011011011012,0.0,0.0003003003003003003,0.0002002002002002002,0.0,0.0001001001001001001,0.0,0.0,0.0002002002002002002,0.0001001001001001001,0.0,0.0,0.0,0.0003003003003003003,0.0001001001001001001,0.0,0.0,0.0001001001001001001,0.0,0.0,0.0,0.0,0.0,0.0,0.0,0.0,0.0,0.0,0.0,0.0,0.0001001001001001001,0.0,0.0001001001001001001,0.0,0.0,0.0001001001001001001,0.0,0.0,0.0,0.0,0.0,0.0,0.0,0.0,0.0,0.0,0.0,0.0,0.0,0.0,0.0,0.0,0.0,0.0001001001001001001,0.0,0.0,0.0,0.0,0.0,0.0,0.0,0.0,0.0,0.0,0.0,0.0,0.0,0.0,0.0,0.0,0.0,0.0,0.0,0.0,0.0001001001001001001,0.0,0.0005005005005005005,0.0,0.0,0.0,0.0,0.0,0.0,0.0,0.0,0.0,0.0,0.0,0.0,0.0,0.0,0.0,0.0,0.0,0.0,0.0,0.0,0.0,0.0,0.0,0.0004004004004004004,0.0,0.0,0.0,0.0,0.0,0.0,0.0001001001001001001,0.0,0.0,0.0,0.0,0.0,0.0034034034034034033,0.0001001001001001001,0.0001001001001001001,0.0,0.0001001001001001001,0.0065065065065065065,0.02112112112112112,0.0001001001001001001,0.0001001001001001001,0.0003003003003003003,0.0001001001001001001,0.0,0.0,0.0,0.0,0.0003003003003003003,0.0002002002002002002,0.0011011011011011012,0.0,0.0,0.0032032032032032033,0.0002002002002002002,0.051451451451451455,0.0001001001001001001,0.0004004004004004004,0.0035035035035035035,0.02982982982982983,0.03163163163163163,0.0004004004004004004,0.0967967967967968,0.2852852852852853,0.08868868868868869,0.0912912912912913,0.0003003003003003003,0.0968968968968969,0.0981981981981982,0.0001001001001001001,0.0024024024024024023,0.0,0.04744744744744745,0.0,0.0,0.0002002002002002002,0.004604604604604604,0.0001001001001001001,0.0,0.0,0.0,0.0001001001001001001,0.0001001001001001001,0.0,0.0,0.0025025025025025025,0.005305305305305305,0.035835835835835834,0.015415415415415416,0.005205205205205205,0.04254254254254254,0.018018018018018018,0.04574574574574575,0.01811811811811812,0.012612612612612612,0.0868868868868869,0.012512512512512513,0.011911911911911911,0.003703703703703704,0.0006006006006006006,0.06616616616616616,0.013513513513513514,0.010810810810810811,0.0015015015015015015,0.012512512512512513,0.007107107107107107,0.005105105105105105,0.005205205205205205,0.025225225225225224,0.0014014014014014013,0.0018018018018018018,0.003703703703703704,0.0005005005005005005,0.0002002002002002002,0.010810810810810811,0.008908908908908908,0.0009009009009009009,0.0016016016016016017,0.0055055055055055055,0.006706706706706707,0.012912912912912912,0.002702702702702703,0.0018018018018018018,0.0016016016016016017,0.0011011011011011012,0.004104104104104104,0.0011011011011011012,0.0007007007007007007,0.0001001001001001001,0.0004004004004004004,0.0002002002002002002,0.0003003003003003003,0.0,0.0002002002002002002,0.0001001001001001001,0.0014014014014014013,0.0,0.0001001001001001001,0.0003003003003003003,0.0001001001001001001,0.0005005005005005005,0.0,0.0003003003003003003,0.0,0.0001001001001001001,0.0001001001001001001,0.0,0.0,0.0001001001001001001,0.0,0.0,0.0,0.0,0.0,0.0,0.0,0.0,0.1,0.0001001001001001001,0.1,0.0,0.1998998998998999,0.0,0.0994994994994995,0.1005005005005005,0.1,0.0998998998998999,0.0,0.0,0.1,0.1,0.0,0.0,0.0,0.0,0.0,0.0,0.0,0.0,0.0,0.0,0.0,0.0,0.0,0.0,0.1,0.1,0.0,0.3,0.1,0.1,0.0,0.2,0.0,0.0,0.0998998998998999,0.0,0.0,0.0001001001001001001,0.0,0.0,0.0,0.0,0.0,0.0,0.0,0.0,0.0,0.0,0.0,0.0,0.0,0.0,0.0,0.0,0.0,0.0,0.0,0.0001001001001001001,0.0,0.0002002002002002002,0.0001001001001001001,0.0006006006006006006,0.0002002002002002002,0.0004004004004004004,0.0018018018018018018,0.0005005005005005005,0.003303303303303303,0.0011011011011011012,0.0003003003003003003,0.0006006006006006006,0.045445445445445445,0.005205205205205205,0.004904904904904905,0.015615615615615615,0.0034034034034034033,0.004804804804804805,0.004304304304304304,0.012112112112112113,0.06506506506506507,0.03153153153153153,0.0013013013013013013,0.01071071071071071,0.06306306306306306,0.011811811811811812,0.023623623623623625,0.12772772772772772,0.0006006006006006006,0.0025025025025025025,0.0018018018018018018,0.009309309309309309,0.06886886886886887,0.02182182182182182,0.11611611611611612,0.006906906906906907,0.08488488488488488,0.1014014014014014,0.027327327327327327,0.00980980980980981,0.02822822822822823,0.006006006006006006,0.0001001001001001001,0.0,0.005105105105105105,0.004704704704704705,0.033733733733733735,0.0916916916916917,0.025225225225225224,0.01991991991991992,0.004404404404404405,0.005205205205205205,0.013913913913913913,0.044444444444444446,0.017817817817817817,0.0005005005005005005,0.0026026026026026027,0.008008008008008008,0.003103103103103103,0.00960960960960961,0.0002002002002002002,0.002302302302302302,0.0002002002002002002,0.0,0.0001001001001001001,0.0001001001001001001,0.0001001001001001001,0.0008008008008008008,0.0002002002002002002,0.0004004004004004004,0.0003003003003003003,0.0003003003003003003,0.0,0.0003003003003003003,0.0001001001001001001,0.0006006006006006006,0.005805805805805806,0.0005005005005005005,0.004004004004004004,0.0002002002002002002,0.0008008008008008008,0.0,0.0032032032032032033,0.023623623623623625,0.0002002002002002002,0.0024024024024024023,0.0007007007007007007,0.11951951951951952,0.0016016016016016017,0.0006006006006006006,0.003703703703703704,0.016516516516516516,0.042942942942942944,0.0013013013013013013,0.0941941941941942,0.07707707707707707,0.1016016016016016,0.05035035035035035,0.0002002002002002002,0.01811811811811812,0.06116116116116116,0.0005005005005005005,0.0,0.0001001001001001001,0.0005005005005005005,0.0,0.0004004004004004004,0.0001001001001001001,0.0,0.0,0.0001001001001001001,0.0,0.0001001001001001001,0.0003003003003003003,0.08178178178178178,0.06986986986986987,0.022622622622622622,0.1067067067067067,0.014514514514514515,0.002702702702702703,0.0003003003003003003,0.06596596596596596,0.003003003003003003,0.04464464464464465,0.1002002002002002,0.0,0.0,0.0002002002002002002,0.00960960960960961,0.0,0.0,0.0,0.0011011011011011012,0.0005005005005005005,0.0,0.0,0.014014014014014014,0.0,0.0034034034034034033,0.0005005005005005005,0.0868868868868869,0.003003003003003003,0.02182182182182182,0.07517517517517518,0.007407407407407408,0.01881881881881882,0.12062062062062062,0.08248248248248248,0.0026026026026026027,0.002002002002002002,0.0004004004004004004,0.0008008008008008008,0.0018018018018018018,0.0011011011011011012,0.091991991991992,0.0013013013013013013,0.0008008008008008008,0.0004004004004004004,0.0001001001001001001,0.0006006006006006006,0.0005005005005005005,0.0001001001001001001,0.0,0.0003003003003003003,0.0,0.0,0.0,0.0002002002002002002,0.0001001001001001001,0.0001001001001001001,0.0,0.0,0.0002002002002002002,0.0,0.0,0.0,0.0002002002002002002,0.0002002002002002002,0.0,0.0,0.0,0.0001001001001001001,0.0001001001001001001,0.0002002002002002002,0.0,0.0001001001001001001,0.0001001001001001001,0.0,0.0001001001001001001,0.0002002002002002002,0.0002002002002002002,0.0,0.0,0.0001001001001001001,0.0,0.0001001001001001001,0.0002002002002002002,0.0,0.0,0.0,0.0001001001001001001,0.0001001001001001001,0.0001001001001001001,0.0,0.0,0.0,0.0,0.0001001001001001001,0.0001001001001001001,0.0,0.0,0.0,0.0,0.0,0.0001001001001001001,0.0,0.0001001001001001001,0.0,0.0007007007007007007,0.0001001001001001001,0.0,0.0,0.0002002002002002002,0.0,0.0,0.0002002002002002002,0.0,0.0,0.0,0.0,0.0,0.0,0.0022022022022022024,0.0017017017017017016,0.0001001001001001001,0.0,0.0,0.0997997997997998,0.005105105105105105,0.0,0.0,0.0001001001001001001,0.0,0.1001001001001001,0.0,0.0001001001001001001,0.0,0.0,0.0,0.0001001001001001001,0.1001001001001001,0.0998998998998999,0.0992992992992993,0.0,0.2923923923923924,0.0,0.0,0.0,0.0002002002002002002,0.0,0.09499499499499499,0.0,0.0,0.0,0.0001001001001001001,0.0,0.0,0.0,0.0,0.0,0.1,0.0,0.0,0.0,0.0996996996996997,0.0,0.1,0.0998998998998999,0.0,0.2953953953953954,0.1001001001001001,0.0,0.0,0.1,0.0001001001001001001,0.0001001001001001001,0.0,0.0,0.0,0.0001001001001001001,0.0,0.0,0.0,0.0,0.0,0.0,0.0002002002002002002,0.0001001001001001001,0.0,0.0,0.0,0.0001001001001001001,0.0004004004004004004,0.0001001001001001001,0.0001001001001001001,0.0,0.0,0.0,0.0,0.06466466466466467,0.0,0.0,0.0998998998998999,0.0,0.0,0.0,0.2953953953953954,0.0,0.0001001001001001001,0.1001001001001001,0.0003003003003003003,0.0002002002002002002,0.0002002002002002002,0.0997997997997998,0.12722722722722724,0.0002002002002002002,0.0005005005005005005,0.0007007007007007007,0.0003003003003003003,0.0,0.10730730730730731,0.0001001001001001001,0.0001001001001001001,0.0005005005005005005,0.0005005005005005005,0.0,0.0988988988988989,0.0,0.0,0.0,0.0,0.1,0.0,0.1,0.1,0.0,0.0,0.0997997997997998,0.0,0.0,0.0,0.0,0.0,0.0,0.0,0.1993993993993994,0.0998998998998999,0.0,0.0001001001001001001,0.0995995995995996,0.1,0.0,0.0001001001001001001,0.0,0.0,0.0002002002002002002,0.0001001001001001001,0.0,0.0,0.0,0.0,0.0,0.0,0.0,0.0,0.0,0.0,0.0,0.0,0.0,0.0,0.0,0.0,0.0001001001001001001,0.0001001001001001001,0.0,0.0,0.0,0.0,0.0,0.0,0.0,0.0,0.0001001001001001001,0.0,0.0,0.0,0.0,0.0002002002002002002,0.0,0.0,0.0,0.0,0.0,0.0,0.0,0.0,0.0,0.0,0.0003003003003003003,0.0002002002002002002,0.0,0.0001001001001001001,0.0,0.0,0.0001001001001001001,0.0003003003003003003,0.0003003003003003003,0.0002002002002002002,0.0024024024024024023,0.004604604604604604,0.006006006006006006,0.005905905905905906,0.001001001001001001,0.1068068068068068,0.0008008008008008008,0.0009009009009009009,0.017817817817817817,0.09269269269269269,0.09059059059059059,0.0018018018018018018,0.08768768768768768,0.0002002002002002002,0.0014014014014014013,0.032532532532532535,0.025925925925925925,0.0001001001001001001,0.0,0.0,0.0,0.0,0.0,0.0,0.0,0.034634634634634634,0.006006006006006006,0.0003003003003003003,0.0003003003003003003,0.0008008008008008008,0.06606606606606606,0.05235235235235235,0.01031031031031031,0.004004004004004004,0.021521521521521522,0.0012012012012012011,0.08508508508508508,0.02192192192192192,0.043043043043043044,0.013113113113113114,0.0002002002002002002,0.012512512512512513,0.02812812812812813,0.011911911911911911,0.0001001001001001001,0.006806806806806807,0.0001001001001001001,0.0,0.0,0.0002002002002002002,0.0,0.0,0.0,0.0,0.0007007007007007007,0.0,0.0001001001001001001,0.0,0.0,0.0,0.0,0.0,0.0,0.0,0.0,0.0,0.0,0.0,0.0,0.001001001001001001,0.0,0.0,0.0,0.0,0.0003003003003003003,0.0022022022022022024,0.0,0.0025025025025025025,0.0013013013013013013,0.03893893893893894,0.004804804804804805,0.006306306306306306,0.12752752752752752,0.06626626626626626,0.0973973973973974,0.046746746746746747,0.14564564564564564,0.0026026026026026027,0.0,0.0,0.0001001001001001001,0.0,0.0,0.01931931931931932,0.07067067067067068,0.0,0.0001001001001001001,0.046746746746746747,0.08538538538538538,0.007307307307307307,0.017817817817817817,0.005105105105105105,0.0008008008008008008,0.006306306306306306,0.0001001001001001001,0.0,0.0005005005005005005,0.017117117117117116,0.002302302302302302,0.020920920920920922,0.016516516516516516,0.052752752752752756,0.04704704704704705,0.0016016016016016017,0.0,0.037137137137137136,0.0,0.0,0.0,0.0,0.0)
#mids=mids[58:length(mids)]
#counts=counts[58:length(counts)]

plot(c(seq(-290,0,by=1),0),rep(2,length(c(seq(290,0,by=-1),0))), xlab="", ylab="Frequency of shift in extinction rate", xlim=c(-270,-230), ylim=c(0,0.35), type="l", col="white",lwd="1",las="1",cex.axis="1",cex.main="1",cex.lab="1",bty="n", main="D", axes=F)
rect(-323.2,-0.02,-298.9,300, col="white", border=NA)
rect(-298.9,-0.02,-272.95,300, col="whitesmoke", border=NA)
rect(-272.95,-0.02,-259.1,300, col="white", border=NA)
rect(-259.1,-0.02,-251.9,300, col="whitesmoke", border=NA)
rect(-251.9,-0.02,-247.2,300, col="white", border=NA)
rect(-247.2,-0.02,-237,300, col="whitesmoke", border=NA)
rect(-237,-0.02,-201.3,300, col="white", border=NA)
rect(-201.3,-0.02,-174.1,300, col="whitesmoke", border=NA)
rect(-174.1,-0.02,-163.5,300, col="white", border=NA)
rect(-163.5,-0.02,-145,300, col="whitesmoke", border=NA)
rect(-145,-0.02,-100.5,300, col="white", border=NA)
rect(-100.5,-0.02,-66,300, col="whitesmoke", border=NA)
rect(-66,-0.02,-56,300, col="white", border=NA)
rect(-56,-0.02,-33.9,300, col="whitesmoke", border=NA)
rect(-33.9,-0.02,-23.03,300, col="white", border=NA)
rect(-23.03,-0.02,-5.33,300, col="whitesmoke", border=NA)
rect(-5.33,-0.02,-2.58,300, col="white", border=NA)
rect(-2.58,-0.02,0,300, col="whitesmoke", border=NA)

rect(-261.28,-3,-259.51,300, col=alpha('#ffaf03',0.2), border=NA)
rect(-234.5,-3,-232,300, col=alpha('#ffaf03',0.2), border=NA)

axis(side=1, seq(-280, -220, by=10), col="black",col.axis="black",las=1)
axis(side=2, seq(0, 0.35, by=0.05), col="black",col.axis="black",las=2)
abline(v=c(-251.902),col="red",lty="dashed",lwd="2")

lines(mids,counts,type = 'h', lwd=5, col='#e34a33')
abline(h=bf2, lty=2)
abline(h=bf6, lty=2)

add_geochrono(0, -0.15)

#Net Diversification Rate (???????? diversification negative ???)
time=c(-204.50441745739016, -204.60444407390148,-204.7044706904128,-204.8044973069241,-204.90452392343542,-205.00455053994673,-205.10457715645805,-205.2046037729694,-205.3046303894807,-205.40465700599202,-205.50468362250334,-205.60471023901465,-205.70473685552597,-205.80476347203728,-205.9047900885486,-206.00481670505994,-206.10484332157125,-206.20486993808257,-206.30489655459388,-206.4049231711052,-206.5049497876165,-206.60497640412783,-206.70500302063914,-206.80502963715048,-206.9050562536618,-207.0050828701731,-207.10510948668443,-207.20513610319574,-207.30516271970706,-207.40518933621837,-207.50521595272969,-207.60524256924103,-207.70526918575234,-207.80529580226366,-207.90532241877497,-208.0053490352863,-208.1053756517976,-208.20540226830892,-208.30542888482023,-208.40545550133157,-208.5054821178429,-208.6055087343542,-208.70553535086552,-208.80556196737683,-208.90558858388815,-209.00561520039946,-209.1056418169108,-209.20566843342212,-209.30569504993343,-209.40572166644475,-209.50574828295606,-209.60577489946738,-209.7058015159787,-209.80582813249,-209.90585474900135,-210.00588136551266,-210.10590798202398,-210.2059345985353,-210.3059612150466,-210.40598783155792,-210.50601444806924,-210.60604106458055,-210.7060676810919,-210.8060942976032,-210.90612091411452,-211.00614753062584,-211.10617414713715,-211.20620076364847,-211.30622738015978,-211.4062539966711,-211.50628061318244,-211.60630722969375,-211.70633384620507,-211.80636046271638,-211.9063870792277,-212.006413695739,-212.10644031225033,-212.20646692876164,-212.30649354527299,-212.4065201617843,-212.50654677829561,-212.60657339480693,-212.70660001131824,-212.80662662782956,-212.90665324434087,-213.0066798608522,-213.10670647736353,-213.20673309387485,-213.30675971038616,-213.40678632689747,-213.5068129434088,-213.6068395599201,-213.70686617643142,-213.80689279294276,-213.90691940945408,-214.0069460259654,-214.1069726424767,-214.20699925898802,-214.30702587549933,-214.40705249201065,-214.50707910852196,-214.6071057250333,-214.70713234154462,-214.80715895805594,-214.90718557456725,-215.00721219107857,-215.10723880758988,-215.2072654241012,-215.3072920406125,-215.40731865712385,-215.50734527363517,-215.60737189014648,-215.7073985066578,-215.8074251231691,-215.90745173968043,-216.00747835619174,-216.10750497270305,-216.2075315892144,-216.3075582057257,-216.40758482223703,-216.50761143874834,-216.60763805525966,-216.70766467177097,-216.80769128828229,-216.9077179047936,-217.00774452130494,-217.10777113781626,-217.20779775432757,-217.3078243708389,-217.4078509873502,-217.50787760386152,-217.60790422037283,-217.70793083688417,-217.8079574533955,-217.9079840699068,-218.00801068641812,-218.10803730292943,-218.20806391944075,-218.30809053595206,-218.40811715246338,-218.50814376897472,-218.60817038548603,-218.70819700199735,-218.80822361850866,-218.90825023501998,-219.0082768515313,-219.1083034680426,-219.20833008455392,-219.30835670106526,-219.40838331757658,-219.5084099340879,-219.6084365505992,-219.70846316711052,-219.80848978362184,-219.90851640013315,-220.00854301664447,-220.1085696331558,-220.20859624966712,-220.30862286617844,-220.40864948268975,-220.50867609920107,-220.60870271571238,-220.7087293322237,-220.808755948735,-220.90878256524636,-221.00880918175767,-221.10883579826898,-221.2088624147803,-221.3088890312916,-221.40891564780293,-221.50894226431424,-221.60896888082556,-221.7089954973369,-221.80902211384821,-221.90904873035953,-222.00907534687084,-222.10910196338216,-222.20912857989347,-222.3091551964048,-222.40918181291613,-222.50920842942745,-222.60923504593876,-222.70926166245007,-222.8092882789614,-222.9093148954727,-223.00934151198402,-223.10936812849533,-223.20939474500668,-223.309421361518,-223.4094479780293,-223.50947459454062,-223.60950121105193,-223.70952782756325,-223.80955444407456,-223.90958106058588,-224.00960767709722,-224.10963429360854,-224.20966091011985,-224.30968752663117,-224.40971414314248,-224.5097407596538,-224.6097673761651,-224.70979399267642,-224.80982060918777,-224.90984722569908,-225.0098738422104,-225.1099004587217,-225.20992707523303,-225.30995369174434,-225.40998030825565,-225.51000692476697,-225.6100335412783,-225.71006015778963,-225.81008677430094,-225.91011339081226,-226.01014000732357,-226.11016662383489,-226.2101932403462,-226.31021985685754,-226.41024647336886,-226.51027308988017,-226.6102997063915,-226.7103263229028,-226.81035293941412,-226.91037955592543,-227.01040617243675,-227.1104327889481,-227.2104594054594,-227.31048602197072,-227.41051263848203,-227.51053925499335,-227.61056587150466,-227.71059248801598,-227.8106191045273,-227.91064572103863,-228.01067233754995,-228.11069895406126,-228.21072557057258,-228.3107521870839,-228.4107788035952,-228.51080542010652,-228.61083203661784,-228.71085865312918,-228.8108852696405,-228.9109118861518,-229.01093850266312,-229.11096511917444,-229.21099173568575,-229.31101835219707,-229.41104496870838,-229.51107158521972,-229.61109820173104,-229.71112481824235,-229.81115143475367,-229.91117805126498,-230.0112046677763,-230.1112312842876,-230.21125790079893,-230.31128451731027,-230.41131113382158,-230.5113377503329,-230.6113643668442,-230.71139098335553,-230.81141759986684,-230.91144421637816,-231.0114708328895,-231.11149744940082,-231.21152406591213,-231.31155068242344,-231.41157729893476,-231.51160391544607,-231.6116305319574,-231.7116571484687,-231.81168376498005,-231.91171038149136,-232.01173699800268,-232.111763614514,-232.2117902310253,-232.31181684753662,-232.41184346404793,-232.51187008055925,-232.6118966970706,-232.7119233135819,-232.81194993009322,-232.91197654660454,-233.01200316311585,-233.11202977962716,-233.21205639613848,-233.3120830126498,-233.41210962916114,-233.51213624567245,-233.61216286218377,-233.71218947869508,-233.8122160952064,-233.9122427117177,-234.01226932822902,-234.11229594474034,-234.21232256125168,-234.312349177763,-234.4123757942743,-234.51240241078563,-234.61242902729694,-234.71245564380825,-234.81248226031957,-234.9125088768309,-235.01253549334223,-235.11256210985354,-235.21258872636486,-235.31261534287617,-235.41264195938749,-235.5126685758988,-235.61269519241011,-235.71272180892146,-235.81274842543277,-235.9127750419441,-236.0128016584554,-236.11282827496672,-236.21285489147803,-236.31288150798935,-236.41290812450066,-236.512934741012,-236.61296135752332,-236.71298797403463,-236.81301459054595,-236.91304120705726,-237.01306782356858,-237.1130944400799,-237.2131210565912,-237.31314767310255,-237.41317428961386,-237.51320090612518,-237.6132275226365,-237.7132541391478,-237.81328075565912,-237.91330737217044,-238.01333398868175,-238.1133606051931,-238.2133872217044,-238.31341383821572,-238.41344045472704,-238.51346707123835,-238.61349368774967,-238.71352030426098,-238.8135469207723,-238.91357353728364,-239.01360015379495,-239.11362677030627,-239.21365338681758,-239.3136800033289,-239.4137066198402,-239.51373323635153,-239.61375985286287,-239.71378646937418,-239.8138130858855,-239.9138397023968,-240.01386631890813,-240.11389293541944,-240.21391955193076,-240.31394616844207,-240.41397278495342,-240.51399940146473,-240.61402601797604,-240.71405263448736,-240.81407925099867,-240.91410586751,-241.0141324840213,-241.11415910053262,-241.21418571704396,-241.31421233355528,-241.4142389500666,-241.5142655665779,-241.61429218308922,-241.71431879960053,-241.81434541611185,-241.91437203262316,-242.0143986491345,-242.11442526564582,-242.21445188215714,-242.31447849866845,-242.41450511517976,-242.51453173169108,-242.6145583482024,-242.7145849647137,-242.81461158122505,-242.91463819773637,-243.01466481424768,-243.114691430759,-243.2147180472703,-243.31474466378162,-243.41477128029294,-243.51479789680428,-243.6148245133156,-243.7148511298269,-243.81487774633823,-243.91490436284954,-244.01493097936086,-244.11495759587217,-244.21498421238348,-244.31501082889483,-244.41503744540614,-244.51506406191746,-244.61509067842877,-244.7151172949401,-244.8151439114514,-244.91517052796272,-245.01519714447403,-245.11522376098537,-245.2152503774967,-245.315276994008,-245.41530361051932,-245.51533022703063,-245.61535684354195,-245.71538346005326,-245.81541007656458,-245.91543669307592,-246.01546330958723,-246.11548992609855,-246.21551654260986,-246.31554315912118,-246.4155697756325,-246.5155963921438,-246.61562300865512,-246.71564962516646,-246.81567624167778,-246.9157028581891,-247.0157294747004,-247.11575609121172,-247.21578270772304,-247.31580932423435,-247.41583594074567,-247.515862557257,-247.61588917376832,-247.71591579027964,-247.81594240679095,-247.91596902330227,-248.01599563981358,-248.1160222563249,-248.21604887283624,-248.31607548934755,-248.41610210585887,-248.51612872237018,-248.6161553388815,-248.7161819553928,-248.81620857190413,-248.91623518841544,-249.01626180492678,-249.1162884214381,-249.2163150379494,-249.31634165446073,-249.41636827097204,-249.51639488748336,-249.61642150399467,-249.716448120506,-249.81647473701733,-249.91650135352864,-250.01652797003996,-250.11655458655127,-250.2165812030626,-250.3166078195739,-250.41663443608522,-250.51666105259653,-250.61668766910788,-250.7167142856192,-250.8167409021305,-250.91676751864182,-251.01679413515313,-251.11682075166445,-251.21684736817576,-251.31687398468708,-251.41690060119842,-251.51692721770974,-251.61695383422105,-251.71698045073236,-251.81700706724368,-251.917033683755,-252.0170603002663,-252.11708691677765,-252.21711353328897,-252.31714014980028,-252.4171667663116,-252.5171933828229,-252.61721999933422,-252.71724661584554,-252.81727323235685,-252.9172998488682,-253.0173264653795,-253.11735308189083,-253.21737969840214,-253.31740631491346,-253.41743293142477,-253.51745954793608,-253.6174861644474,-253.71751278095874,-253.81753939747006,-253.91756601398137,-254.0175926304927,-254.117619247004,-254.21764586351532,-254.31767248002663,-254.41769909653794,-254.5177257130493,-254.6177523295606,-254.71777894607192,-254.81780556258323,-254.91783217909455,-255.01785879560586,-255.11788541211718,-255.2179120286285,-255.31793864513983,-255.41796526165115,-255.51799187816246,-255.61801849467378,-255.7180451111851,-255.8180717276964,-255.91809834420772,-256.0181249607191,-256.1181515772304,-256.2181781937417,-256.318204810253,-256.41823142676435,-256.5182580432757,-256.618284659787,-256.7183112762983,-256.8183378928096,-256.91836450932095,-257.01839112583224,-257.1184177423436,-257.2184443588549,-257.3184709753662,-257.41849759187755,-257.51852420838884,-257.6185508249002,-257.71857744141147,-257.8186040579228,-257.9186306744341,-258.01865729094544,-258.1186839074568,-258.21871052396807,-258.3187371404794,-258.4187637569907,-258.51879037350204,-258.61881699001333,-258.7188436065247,-258.818870223036,-258.9188968395473,-259.01892345605864,-259.11895007256993,-259.2189766890813,-259.31900330559256,-259.4190299221039,-259.5190565386152,-259.61908315512653,-259.7191097716379,-259.81913638814916,-259.9191630046605,-260.0191896211718,-260.11921623768313,-260.2192428541944,-260.31926947070576,-260.4192960872171,-260.5193227037284,-260.61934932023973,-260.719375936751,-260.81940255326236,-260.91942916977365,-261.019455786285,-261.11948240279634,-261.2195090193076,-261.31953563581897,-261.41956225233025,-261.5195888688416,-261.6196154853529,-261.7196421018642,-261.8196687183755,-261.91969533488685,-262.0197219513982,-262.1197485679095,-262.2197751844208,-262.3198018009321,-262.41982841744345,-262.51985503395474,-262.6198816504661,-262.7199082669774,-262.8199348834887,-262.91996150000006,-263.01998811651134,-263.1200147330227,-263.220041349534,-263.3200679660453,-263.4200945825566,-263.52012119906794,-263.6201478155793,-263.7201744320906,-263.8202010486019,-263.9202276651132,-264.02025428162455,-264.12028089813583,-264.2203075146472,-264.3203341311585,-264.4203607476698,-264.52038736418115,-264.62041398069243,-264.7204405972038,-264.82046721371506,-264.9204938302264,-265.02052044673775,-265.12054706324903,-265.2205736797604,-265.32060029627166,-265.420626912783,-265.5206535292943,-265.62068014580564,-265.7207067623169,-265.82073337882827,-265.9207599953396,-266.0207866118509,-266.12081322836224,-266.2208398448735,-266.32086646138487,-266.42089307789615,-266.5209196944075,-266.62094631091884,-266.7209729274301,-266.82099954394147,-266.92102616045275,-267.0210527769641,-267.1210793934754,-267.2211060099867,-267.321132626498,-267.42115924300936,-267.5211858595207,-267.621212476032,-267.7212390925433,-267.8212657090546,-267.92129232556596,-268.02131894207724,-268.1213455585886,-268.22137217509993,-268.3213987916112,-268.42142540812256,-268.52145202463385,-268.6214786411452,-268.7215052576565,-268.8215318741678,-268.92155849067916,-269.02158510719045,-269.1216117237018,-269.2216383402131,-269.3216649567244,-269.4216915732357,-269.52171818974705,-269.62174480625833,-269.7217714227697,-269.821798039281,-269.9218246557923,-270.02185127230365,-270.12187788881494,-270.2219045053263,-270.32193112183757,-270.4219577383489,-270.52198435486025,-270.62201097137154,-270.7220375878829,-270.82206420439417,-270.9220908209055,-271.0221174374168,-271.12214405392814,-271.2221706704394,-271.32219728695077,-271.4222239034621,-271.5222505199734,-271.62227713648474,-271.722303752996,-271.82233036950737,-271.92235698601866,-272.02238360253,-272.12241021904134,-272.2224368355526,-272.32246345206397,-272.42249006857526,-272.5225166850866,-272.6225433015979,-272.72256991810923,-272.8225965346205,-272.92262315113186,-273.0226497676432,-273.1226763841545,-273.22270300066583,-273.3227296171771,-273.42275623368846,-273.52278285019975,-273.6228094667111,-273.72283608322243,-273.8228626997337,-273.92288931624506,-274.02291593275635,-274.1229425492677,-274.222969165779,-274.3229957822903,-274.42302239880166,-274.52304901531295,-274.6230756318243,-274.7231022483356,-274.8231288648469,-274.9231554813582,-275.02318209786955,-275.12320871438084,-275.2232353308922,-275.3232619474035,-275.4232885639148,-275.52331518042615,-275.62334179693744,-275.7233684134488,-275.82339502996007,-275.9234216464714,-276.02344826298275,-276.12347487949404,-276.2235014960054,-276.32352811251667,-276.423554729028,-276.5235813455393,-276.62360796205064,-276.7236345785619,-276.82366119507327,-276.9236878115846,-277.0237144280959,-277.12374104460724,-277.22376766111853,-277.3237942776299,-277.42382089414116,-277.5238475106525,-277.62387412716384,-277.72390074367513,-277.8239273601865,-277.92395397669776,-278.0239805932091,-278.1240072097204,-278.22403382623173,-278.3240604427431,-278.42408705925436,-278.5241136757657,-278.624140292277,-278.72416690878833,-278.8241935252996,-278.92422014181096,-279.02424675832225,-279.1242733748336,-279.22429999134494,-279.3243266078562,-279.42435322436756,-279.52437984087885,-279.6244064573902,-279.7244330739015,-279.8244596904128,-279.92448630692417,-280.02451292343545,-280.1245395399468,-280.2245661564581,-280.3245927729694,-280.4246193894807,-280.52464600599205,-280.62467262250334,-280.7246992390147,-280.824725855526,-280.9247524720373,-281.02477908854866,-281.12480570505994,-281.2248323215713,-281.32485893808257,-281.4248855545939,-281.52491217110526,-281.62493878761654,-281.7249654041279,-281.8249920206392,-281.9250186371505,-282.0250452536618,-282.12507187017314,-282.2250984866845,-282.3251251031958,-282.4251517197071,-282.5251783362184,-282.62520495272975,-282.72523156924103,-282.8252581857524,-282.92528480226366,-283.025311418775,-283.12533803528635,-283.22536465179763,-283.325391268309,-283.42541788482026,-283.5254445013316,-283.6254711178429,-283.72549773435424,-283.8255243508656,-283.92555096737686,-284.0255775838882,-284.1256042003995,-284.22563081691084,-284.3256574334221,-284.42568404993347,-284.52571066644475,-284.6257372829561,-284.72576389946744,-284.8257905159787,-284.92581713249007,-285.02584374900135,-285.1258703655127,-285.225896982024,-285.3259235985353,-285.42595021504667,-285.52597683155795,-285.6260034480693,-285.7260300645806,-285.8260566810919,-285.9260832976032,-286.02610991411456,-286.1261365306259,-286.2261631471372,-286.32618976364853,-286.4262163801598,-286.52624299667116,-286.62626961318244,-286.7262962296938,-286.8263228462051,-286.9263494627164,-287.02637607922776,-287.12640269573905,-287.2264293122504,-287.3264559287617,-287.426482545273,-287.5265091617843,-287.62653577829565,-287.726562394807,-287.8265890113183,-287.9266156278296,-288.0266422443409,-288.12666886085225,-288.22669547736353,-288.3267220938749,-288.42674871038616,-288.5267753268975,-288.62680194340885,-288.72682855992014,-288.8268551764315,-288.92688179294277,-289.0269084094541,-289.1269350259654,-289.22696164247674,-289.3269882589881,-289.42701487549937,-289.5270414920107,-289.627068108522,-289.72709472503334,-289.8271213415446,-289.92714795805597,-290.02717457456725,-290.1272011910786,-290.22722780758994,-290.3272544241012,-290.42728104061257,-290.52730765712386,-290.6273342736352,-290.7273608901465,-290.82738750665783,-290.92741412316917,-291.02744073968046,-291.1274673561918,-291.2274939727031,-291.32752058921443,-291.4275472057257,-291.52757382223706,-291.6276004387484,-291.7276270552597,-291.82765367177103,-291.9276802882823,-292.02770690479366,-292.12773352130495,-292.2277601378163,-292.3277867543276,-292.4278133708389,-292.52783998735026,-292.62786660386155,-292.7278932203729,-292.8279198368842,-292.9279464533955,-293.0279730699068,-293.12799968641815,-293.2280263029295,-293.3280529194408,-293.4280795359521)
net_rate=c(-0.02545954437393778, 0.07973906226954576,0.07973906226954576,0.07973906226954576,0.07973906226954576,0.07973906226954576,0.07973906226954576,0.07973906226954576,0.07973906226954576,0.07973906226954576,0.07973906226954576,0.07973906226954576,0.07973906226954576,0.07973906226954576,0.07973906226954576,0.07973906226954576,0.07973906226954576,0.07973906226954576,0.07973906226954576,0.07973906226954576,0.07973906226954576,0.07977742027738441,0.07988827943137182,-0.059807973433746754,-0.059778902555210886,-0.12324393625604116,-0.18279350312576484,-0.33518908749261395,-0.33518218879098294,-0.3351766348318471,-0.3358434222311202,-0.4003455484434732,-0.41013236070497944,-0.41060359418301845,-0.4106213628156045,-0.41810614851538613,-0.5351300978292989,-0.5351300978292989,-0.5353096061381041,-0.5353096061381041,-0.5489992230496576,-0.563027386332096,-0.5781635077732342,-0.5781635077732342,-0.5781711923233909,-0.4976544565764644,-0.5077003674259598,-0.5302999807821415,-0.4498383278738192,-0.3407356520377134,-0.2675555797112176,-0.28554325265235,-0.28554325265235,-0.22496846945064655,-0.22496846945064655,-0.16133270362071903,-0.1613366724350359,-0.16141293059358064,-0.16141293059358064,-0.03752759989475178,-0.03752759989475178,-0.03752759989475178,-0.03752759989475178,-0.03752759989475178,-0.03752759989475178,-0.03752759989475178,-0.03752759989475178,-0.003485562735844679,-0.003498720564945746,-0.003545232170200651,-0.003539924729606569,-0.0033597595242358383,-0.0033597595242358383,-0.0033321846458796564,-0.0033321846458796564,-0.0033098844059145476,-0.0033098844059145476,-0.0033013294329597162,-0.003302095110386306,-0.0032813059037797554,-0.0032813059037797554,-0.003280635094141352,-0.003280635094141352,-0.003280635094141352,-0.003248717518188346,-0.003237421122504333,-0.003237421122504333,-0.003237421122504333,-0.0032359893837490806,-0.0032359893837490806,-0.0032359893837490806,-0.0032359893837490806,-0.0032359893837490806,-0.0032359893837490806,-0.0032359893837490806,-0.0032359893837490806,-0.0032359893837490806,-0.0032355403384841702,-0.0032355403384841702,-0.0032355403384841702,-0.0032355403384841702,-0.003234530242295629,-0.003234530242295629,-0.003232602569769916,-0.003232602569769916,-0.003232602569769916,-0.0032332525800939146,-0.0032329785242306004,-0.0032329785242306004,-0.0032329785242306004,-0.0032329785242306004,-0.0032329785242306004,-0.0032329785242306004,-0.0032329785242306004,-0.0032329785242306004,-0.0032329785242306004,-0.0032329785242306004,-0.0032329785242306004,-0.0032329785242306004,-0.0032329785242306004,-0.0032329785242306004,-0.0032329785242306004,-0.0032329785242306004,-0.0032332954139389037,-0.0032332954139389037,-0.0032332954139389037,-0.0032332954139389037,-0.0032332954139389037,-0.0032332954139389037,-0.0032332954139389037,-0.0032332954139389037,-0.0032332954139389037,-0.0032332954139389037,-0.0032332954139389037,-0.0032332954139389037,-0.0032332954139389037,-0.0032332954139389037,-0.0032332954139389037,-0.0032332954139389037,-0.0032332954139389037,-0.0032332954139389037,-0.0032332954139389037,-0.0032332954139389037,-0.0032327598598154705,-0.0032327598598154705,-0.003227041331300189,-0.003227041331300189,-0.003227041331300189,-0.003227041331300189,-0.003227041331300189,-0.003227041331300189,-0.003227041331300189,-0.003227041331300189,-0.003227041331300189,-0.003227041331300189,-0.003227041331300189,-0.003227041331300189,-0.003224793218486325,-0.003224793218486325,-0.003224793218486325,-0.003224793218486325,-0.003224793218486325,-0.003224793218486325,-0.003224793218486325,-0.003224793218486325,-0.003224793218486325,-0.003224793218486325,0.0033034889698161317,0.0033034889698161317,0.0032925394763817723,0.0032925394763817723,0.0032925394763817723,0.0032925394763817723,0.0032925394763817723,0.005215388809662487,0.005237803546011333,0.005237764435594759,0.005235181853815843,0.005235181853815843,0.005235181853815843,0.008800415481826989,0.008825807992445756,0.00871552385613536,0.008712819194453726,0.010521401225176814,0.012005847021960883,0.012004025629657659,0.011739524151179345,0.01090085823077219,0.01089944907907515,0.010889279173801487,0.0108876618906459,0.0108876618906459,0.0108876618906459,0.0108876618906459,0.010889600783603175,0.02733178874106086,0.02732556253594551,0.0377800964234569,0.03774251179717081,0.03774251179717081,0.05437112518279553,0.05437250560282094,0.05437250560282094,0.05179127799040911,0.06028338389441381,0.060290581020434504,0.08409918819751924,0.1080405152637626,0.15400380523955673,0.13971170582209944,0.14526013334761928,0.13594998298157643,0.1246072163371222,0.12460049300080114,0.11196754327215881,0.09875364389336529,0.09875052091462609,0.09860550338295397,0.09860550338295397,0.0902454362731792,0.09022784907196915,0.09022784907196915,0.09022122500939986,0.08993411319208944,0.08951705743943371,0.08951705743943371,0.0894408202606603,0.08939782485069225,0.05658666283939264,0.054979315571592004,0.05491611196766811,-0.013586709168127674,-0.03426387887130688,-0.033809968363542144,-0.028079040561707794,-0.02661584624747023,-0.042249831131833795,-0.044281577714035826,-0.04183197140426309,-0.035811967247880806,-0.03204403122514537,-0.030745600443874782,-0.018801005198477678,-0.01715788667163317,-0.015531305363474452,-0.01583362418929356,-0.012446018566803016,-0.0091119791348642,-0.007266304088160678,-0.0070329725142051994,-0.0057977326208055145,-0.005079345302462946,-0.004501788395643911,-0.004036200036500688,-0.0015715348077396311,-0.0010665309356642733,-0.0009234368721796516,-0.0005908179100905268,-0.0005641841910524471,-0.0005438739408930078,-0.00042211429816030847,0.0012402807164196606,0.0013088864842490658,0.0014562706166879136,0.0019362278882962044,0.0025539969413921446,0.0037718436814643957,0.003958239677027629,0.004083432625249814,0.00420091939107948,0.004275240948702099,0.004624075441766589,0.005012882658048687,0.0050470087338082455,0.005083508993031736,0.005093677360573963,0.00511226556994818,0.0051155944216075815,0.0051155944216075815,0.005128295993012517,0.005291596124999534,0.005428227402497927,0.005428227402497927,0.005474289681588881,0.005478816844946078,0.005484745151243013,0.005517390728059545,0.005522690374930661,0.005649341376825708,0.0056637445692314424,0.005714697984806635,0.005725531008869295,0.005734658297888564,0.005745814842499213,0.010151192183405202,0.010151192183405202,0.010288869207748607,0.010290105294338705,0.023885151654884664,0.02396799473777268,0.024047989445433796,0.024055494302333263,-0.011490357357240868,-0.011482458456734415,-0.047583757465678236,-0.04679751272538054,-0.11717822745873695,-0.1170708799726281,-0.1662323488372823,-0.20626202971260094,-0.2513352968971595,-0.27817618538157335,-0.27817618538157335,-0.27817618538157335,-0.36291177789590606,-0.36296352013355165,-0.36296352013355165,-0.36296352013355165,-0.36296352013355165,-0.36296352013355165,-0.3629720833896028,-0.3629761821459587,-0.36297615482392775,-0.36298875368632827,-0.36302255006985346,-0.364397545969742,-0.37827299790432595,-0.3798698343000351,-0.386127660616581,-0.38993850606107056,-0.296372957508065,-0.2990014371871067,-0.22670004699436097,-0.18160454857573305,-0.13949024460491136,-0.09228079276133633,-0.016688648362084644,-0.01666786952737534,-0.016791230935884933,0.014108554344502849,0.014064097412152258,0.014064097412152258,0.01405915297371317,0.01405915297371317,0.01405915297371317,0.01405915297371317,0.014066241970679101,0.014066241970679101,0.014066241970679101,0.014066241970679101,0.014066241970679101,0.014066241970679101,0.031052396499548964,0.031052396499548964,0.031052396499548964,0.031052396499548964,0.031052396499548964,0.031052396499548964,0.031052396499548964,0.031052396499548964,0.06837033511736702,0.10386251236423302,0.13138239934953302,0.16269225751355657,0.2069985353061071,0.20720180173515082,0.2499903109909263,0.2954560185949642,0.33187023031710783,0.3317852578814079,0.3317357063395744,0.380734465577083,0.3969203346919658,0.3969121351497296,0.39408444195944264,0.3937513210135596,0.3935733842013539,0.39328695573773736,0.3925449211424124,0.3922901667867973,0.3918867782069895,0.3905493973349709,0.3594462673071168,0.3544890998645286,0.35443364367994745,0.3150619913728778,0.3065921109268686,0.2688431306311777,0.2284113009822426,0.1723351138232345,0.17215531694129985,0.1035968075951237,0.09771293669783897,0.09653971799085533,0.07457611156429413,0.07187299352391646,0.02400672321717869,0.023404453210237694,0.01143565898256948,-0.02279049627409737,-0.026429679143639893,-0.027605660432627032,-0.03160645461022211,-0.032357669173289166,-0.032357669173289166,-0.0327815536031251,-0.03209785197032427,-0.0273806834625534,-0.026371470332579687,-0.010922858088903859,-0.008301777497107633,-0.005073545884279765,-0.004828549018166388,-0.0034699978119188957,0.000863003729901167,0.006073641761578594,0.006236824400265008,0.006279637704691826,0.007425906046172016,0.007498925864243488,0.00800325086922354,0.009265898177450113,0.009543203284224354,0.009624582739311811,0.009644714764923472,0.009828013083817205,0.009841528155318406,0.009849394728852271,0.009878604603454839,0.00989094358911675,0.009883465799943276,0.009865492872026005,0.009821225229277012,0.009797243038693467,0.009757115456362387,0.00974468989319462,0.009685259521034878,0.008861389642634302,0.00877492420124969,0.008230064793926009,0.008199185064641207,0.008103213775057341,0.00792385758996864,0.0074936895865273506,0.0022546772509624744,0.0020906818689958523,0.0018340836529260858,-0.002157370435129823,-0.03445783258122115,-0.03456526239272003,-0.034721892968666485,-0.035549289665268165,-0.051066642894854464,-0.051325509064521144,-0.05148992870954627,-0.09106894284466621,-0.16957825519845782,-0.17146231451386892,-0.18976778877260414,-0.18980254793659262,-0.19374205439891112,-0.22564042949202426,-0.2256649118591557,-0.22567833637922244,-0.22568121816512243,-0.22574132667461846,-0.2257840868048309,-0.22578715055298532,-0.22578011033496131,-0.22578011033496131,-0.2256009313840398,-0.2254736994582649,-0.22530201042219303,-0.2252699159855719,-0.2015596255212111,-0.17058633641350407,-0.16411995324726217,-0.11471824644672042,-0.10915290620558668,-0.10730270896531613,-0.10649033078472404,-0.07513681405011803,-0.07253480255954775,-0.05569560652498633,-0.023958109129016854,-0.0234483788620777,-0.022567882291548574,-0.022149023556629288,-0.01938096440739247,-0.019257745899530044,-0.019181909020438707,-0.019158561268422497,-0.018891467183480823,-0.018893627177162007,-0.018893627177162007,-0.015873110993435836,-0.01586814241445546,-0.015864268526296875,-0.015446264097302115,-0.0037415398561823675,-0.0013079677311066053,-0.0014889425180452363,0.00010516742448602041,-0.00486000494287653,-0.008166339654507122,0.005494872463837681,0.01238600053749746,0.007814361644516246,0.003457133755033989,0.0005385922090831949,-0.0015353021502452879,-0.003388255664099657,-0.0038127349599769967,0.005612139882170028,0.0051740062938341195,0.004826923955385611,0.004732908093043879,0.0043938742547126606,0.004296214356804557,0.004289183477976114,0.004155986284102511,0.004135853906852298,0.00408069672024343,0.004060390781285205,0.004023814733785295,0.004019106641369178,0.0040400611562410055,0.004029254846558949,0.00402400249100246,0.004034907616270133,0.0040414268365867295,0.004024299150520369,0.004027821245016963,0.004029429685967655,0.004035503641942551,0.004034809512460161,0.004092995633753028,0.004101076701422075,0.004098159235360565,0.004187148267643949,0.004356999577148815,0.004357251359774368,0.004377160331092472,0.0043836727180481755,0.004389662269941934,0.0046390665543493,0.0046649951110879434,0.00547100797062358,0.005476370374181818,0.005531603581573188,0.005531603581573188,0.005535033223137571,0.005534108923711844,0.009272433040120204,0.00927775470852233,0.00927775470852233,0.00927775470852233,0.009275498565282078,0.009278843988090648,0.009274988279023115,0.00928138261965723,0.00928138261965723,0.009274783174216324,0.009274783174216324,0.009274783174216324,0.009275062185766616,0.009275501601489869,0.009275501601489869,0.009270741687994329,0.009270741687994329,0.009270741687994329,0.009270741687994329,0.009267997798601789,0.009267997798601789,0.009264220733587191,0.009265481348371277,0.009225939399797963,0.009220243297386252,0.009220243297386252,0.00921269478309194,0.009212388813745103,0.009212388813745103,0.009212388813745103,0.00920610917345947,0.00920610917345947,0.00920610917345947,0.00920610917345947,0.009211948813961812,0.009211948813961812,0.00895255574053591,0.008940958779393228,0.008728599029510708,0.008728599029510708,0.008728599029510708,-0.010193227392430962,-0.010943446043489412,-0.010943446043489412,-0.010943446043489412,-0.01094699479331564,-0.010950875078450988,-0.010962212702511498,-0.032983103937194565,-0.03298548471777608,-0.03299450582392152,-0.03299450582392152,-0.032999957693574514,-0.03300679441035306,-0.06223489396625569,-0.08687709039994768,-0.10902670825547055,-0.10902670825547055,-0.16690684002432485,-0.16690684002432485,-0.16690684002432485,-0.16691767789410789,-0.16691767789410789,-0.1920291624468663,-0.19203439715148707,-0.19203879703467955,-0.19204138760035924,-0.19205459868287214,-0.19207093323399888,-0.1920756460187952,-0.19211788223784884,-0.1923480780973776,-0.19347019159438547,-0.19387569182017494,-0.17039859328788493,-0.17733238695864223,-0.18049968459840143,-0.16374125624501867,-0.16393860625632603,-0.1654627968224985,-0.11413579464224452,-0.11473279960268964,-0.04235392281447235,-0.0426214524976871,-0.012632192769503248,-0.013661978046713314,0.007922921583327384,0.007894471367906419,0.007891235067460454,0.007891235067460454,0.007891235067460454,0.007889526763931839,0.007884830907832643,0.007884830907832643,0.007884830907832643,0.00787973244125813,0.00787973244125813,0.00787973244125813,0.00787973244125813,0.007889419012040171,0.007892609053090258,0.007892609053090258,0.007892609053090258,0.007892609053090258,0.007900887669576726,0.007878901926062576,0.007877468951234923,0.007872615404075535,0.007872615404075535,0.008410397448916657,0.02226119341839401,0.02226119341839401,0.014939385131633263,0.026711018638463382,0.03970017468803826,0.04038066560790306,0.05104814964427537,0.0510569228235724,0.014251123777361064,-0.0019787716356952784,-0.0005056469810798371,0.0274193112300299,0.0049758524668097655,0.0051136970777640465,0.01806082064311496,0.003460593916956765,-0.01700813992096935,-0.017036039798184303,-0.017051476760906136,-0.01708355038533195,-0.017101817875423964,-0.017101817875423964,-0.0354438482192312,-0.03544921568217251,-0.03545544637780322,-0.035432450376016965,-0.03541306621317666,-0.03541306621317666,-0.015213746237031082,-0.015213746237031082,-0.030871949430001114,-0.030871949430001114,-0.05419223786861573,-0.053062058436138385,-0.053062058436138385,-0.030430242582951142,-0.030435464137382278,-0.04638983040190827,-0.060437331828722754,-0.07011142755232301,-0.07015232383981365,-0.07015232383981365,-0.07015232383981365,-0.07015232383981365,-0.07015232383981365,-0.0701748341726212,-0.07538642606227645,-0.04779456301916728,-0.03079340578043116,-0.03079340578043116,-0.012398681742961786,-0.005876491637096354,-0.005884525453427852,-0.005884525453427852,-0.005882647971989051,-0.005884846655179526,-0.0058775615576500346,-0.005878568240286417,-0.005878568240286417,-0.005878568240286417,-0.005878568240286417,-0.005878568240286417,-0.005878568240286417,-0.005878568240286417,-0.005881999785850013,-0.005881999785850013,-0.005881999785850013,-0.005881999785850013,-0.005881999785850013,-0.005881999785850013,-0.005881999785850013,-0.0058826165668645755,-0.0058826165668645755,-0.0058826165668645755,-0.00588334828135096,-0.005884263969790183,-0.005884263969790183,-0.005881335464996953,-0.005881335464996953,-0.005881335464996953,-0.005881335464996953,-0.005881456329081443,-0.005881456329081443,-0.005881456329081443,-0.005879384992114419,-0.005879384992114419,-0.005880276798818764,-0.005880276798818764,-0.005879430479058678,-0.0058742634731116915,0.01636170892040977,0.01636170892040977,0.01636170892040977,0.01636170892040977,0.01636170892040977,0.01636170892040977,0.01636170892040977,0.01636170892040977,0.01636170892040977,0.016359667355495284,0.016445943649136683,0.016442878042936086,0.016442878042936086,0.09079573517529181,0.09079573517529181,0.09079573517529181,0.1331662979500878,0.1331819043212304,0.17728608833183893,0.17720579649157467,0.17695253111664364,0.17671590418942668,0.2663021829559868,0.26629057818458507,0.25456737032457877,0.33966020972500305,0.33963485790583686,0.388429184457603,0.37319039225152245,0.36220223341925534,0.36207830342560926,0.35052098624822065,0.3505195624174877,0.3504544461784664,0.3462526289367667,0.342776994117785,0.342773718561124,0.3426954154129503,0.28615054900062487,0.28615054900062487,0.2012861216342733,0.16984237152842174,0.13062381732054046,0.08168191520727659,0.08599829569300642,0.03141076347375275,0.0314412856155057,0.03146405673584457,0.03152671419824038,-0.00605389136568981,-0.030150986483228663,-0.028763982796627365,-0.026573762876134097,-0.026556159346479525,-0.02638017695428936,-0.013574319808949164,-0.011699805938478998,-0.007095579452428707,-0.005481078142514219,-0.004079434824921987,-0.0011523553319116998,-1.8879870144004207e-05,-1.3176918160151079e-05,0.0005755209626920752,0.0005848555345580477,0.0005910474312003754,0.0005910474312003754,0.0006038138909296366,0.0006117510079536855,0.0006117510079536855,0.0006117510079536855,0.0006117510079536855,0.0006615151673783462,0.0006684467977013355,0.0006724520166347216,0.0006999991863800364,0.0006999991863800364,0.0006999991863800364,0.0007010105475146826,0.0007561814894685798,0.0008207147142162511,0.0008207147142162511,0.0011997833638467171,0.0012080573521762777,0.0012300010859293382,0.039159500920317274,0.039165159216858085,0.07570791387875565,0.07581508703695396,0.07707049286500456,0.10117266344660762,0.1011680948861466,0.10136399719214317,0.1011926789615993,0.12441682233216783,0.15241126699082097,0.1600395582165824,0.1552111559448325,0.15623036414633804,0.15268327793154624,0.14119776971553222,0.16345537710911898,0.14735590783807206,0.12752765158017537,0.14480525963788266,0.14480525963788266,0.14481254810512242,0.14480636028078406,0.14479700173936638,0.14459086721994677,0.14190805122785582,0.13087524947477805,0.130166456909461,0.12995182860789603,0.12065640180096887,0.10073332687083963,0.0990700317702681,0.09548331764466912,0.07122367829376364,0.0690538634498452,0.06526704168905333,0.05434984672491036,0.05263761169932466,0.019472726068042054,0.015662560273908045,0.0021466438130015165,-0.041497807789225,-0.06259977991004097,-0.09541406784278152,-0.09652440739860738,-0.10287638009126644,-0.11664316124790225,-0.11680127559113719,-0.11680127559113719,-0.11680127559113719,-0.11680127559113719)
net_minHPD=c(-0.03894264972609031, -0.018174455109821602,-0.018174455109821602,-0.018174455109821602,-0.018174455109821602,-0.018174455109821602,-0.018174455109821602,-0.018174455109821602,-0.018174455109821602,-0.018174455109821602,-0.018174455109821602,-0.018174455109821602,-0.018174455109821602,-0.018174455109821602,-0.018174455109821602,-0.018174455109821602,-0.018174455109821602,-0.018174455109821602,-0.018174455109821602,-0.018174455109821602,-0.018174455109821602,-0.018174455109821602,-0.018174455109821602,-0.7469851183303747,-0.7469851183303747,-0.7531241878394367,-0.7512572430901023,-0.8276207406753553,-0.8276207406753553,-0.8276207406753553,-0.8276207406753553,-0.8262555818485869,-0.8256609350854845,-0.8256609350854845,-0.8256609350854845,-0.8256609350854845,-0.8377377907010973,-0.8377377907010973,-0.8309653712922948,-0.8309653712922948,-0.8405496082333339,-0.8409168746916957,-0.8509352900895352,-0.8509352900895352,-0.8509352900895352,-0.7914857135790543,-0.7914857135790543,-0.8234498583576026,-0.8150346431041371,-0.7826539058355666,-0.7124314481533817,-0.7228170047486837,-0.7228170047486837,-0.7120221995413335,-0.7120221995413335,-0.6888591082333235,-0.6885006335306533,-0.6874109508165979,-0.6874109508165979,-0.3446593018690788,-0.3446593018690788,-0.3446593018690788,-0.3446593018690788,-0.3446593018690788,-0.3446593018690788,-0.3446593018690788,-0.3446593018690788,-0.013433831232595703,-0.013376020514415617,-0.01346128490461442,-0.01346128490461442,-0.013376020514415617,-0.013376020514415617,-0.01342200225088163,-0.01342200225088163,-0.013376020514415617,-0.013376020514415617,-0.013376020514415617,-0.013376020514415617,-0.013433831232595703,-0.013433831232595703,-0.013433831232595703,-0.013433831232595703,-0.013433831232595703,-0.013561232813747654,-0.01357800184533752,-0.01357800184533752,-0.01357800184533752,-0.01357800184533752,-0.01357800184533752,-0.01357800184533752,-0.01357800184533752,-0.01357800184533752,-0.01357800184533752,-0.01357800184533752,-0.01357800184533752,-0.01357800184533752,-0.01357800184533752,-0.01357800184533752,-0.01357800184533752,-0.01357800184533752,-0.01357800184533752,-0.01357800184533752,-0.01351538327492648,-0.01351538327492648,-0.01351538327492648,-0.01351538327492648,-0.01351538327492648,-0.01351538327492648,-0.01351538327492648,-0.01351538327492648,-0.01351538327492648,-0.01351538327492648,-0.01351538327492648,-0.01351538327492648,-0.01351538327492648,-0.01351538327492648,-0.01351538327492648,-0.01351538327492648,-0.01351538327492648,-0.01351538327492648,-0.01351538327492648,-0.01351538327492648,-0.01351538327492648,-0.01351538327492648,-0.01351538327492648,-0.01351538327492648,-0.01351538327492648,-0.01351538327492648,-0.01351538327492648,-0.01351538327492648,-0.01351538327492648,-0.01351538327492648,-0.01351538327492648,-0.01351538327492648,-0.01351538327492648,-0.01351538327492648,-0.01351538327492648,-0.01351538327492648,-0.01351538327492648,-0.01351538327492648,-0.01351538327492648,-0.01351538327492648,-0.01351538327492648,-0.01351538327492648,-0.01351538327492648,-0.01351538327492648,-0.01351538327492648,-0.01351538327492648,-0.01351538327492648,-0.01351538327492648,-0.01351538327492648,-0.01351538327492648,-0.01351538327492648,-0.01351538327492648,-0.01351538327492648,-0.01351538327492648,-0.01357800184533752,-0.01357800184533752,-0.01357800184533752,-0.01357800184533752,-0.01357800184533752,-0.01357800184533752,-0.01357800184533752,-0.01357800184533752,-0.01357800184533752,-0.01357800184533752,-0.014533439781317319,-0.014533439781317319,-0.014362419274797589,-0.014362419274797589,-0.014362419274797589,-0.014362419274797589,-0.014362419274797589,-0.01346128490461442,-0.01342200225088163,-0.01342200225088163,-0.01342200225088163,-0.01342200225088163,-0.01342200225088163,-0.01346128490461442,-0.01342200225088163,-0.013376020514415617,-0.013376020514415617,-0.013363340139369415,-0.01346128490461442,-0.01346128490461442,-0.01335592375641985,-0.013363340139369415,-0.013363340139369415,-0.013363340139369415,-0.013363340139369415,-0.013363340139369415,-0.013363340139369415,-0.013363340139369415,-0.013363340139369415,-0.016215802896847282,-0.016215802896847282,-0.015164609770148373,-0.015164609770148373,-0.015164609770148373,-0.011452206333613012,-0.011452206333613012,-0.011452206333613012,-0.012370814325843103,-0.01132480634570998,-0.01132480634570998,-0.01342200225088163,-0.011866458219796979,-0.011283042190058143,-0.05134220997923156,-0.052435045101056066,-0.0523609520675446,-0.052435045101056066,-0.052435045101056066,-0.06772241242934146,-0.06783118793065239,-0.06783118793065239,-0.06783118793065239,-0.06783118793065239,-0.0773904940317315,-0.0773904940317315,-0.0773904940317315,-0.0773904940317315,-0.0773904940317315,-0.07777825986234213,-0.07777825986234213,-0.07777825986234213,-0.07843336548664327,-0.1682172198373767,-0.1682172198373767,-0.1682172198373767,-0.1747416809244095,-0.1698681566485613,-0.1720174482739159,-0.1735124846087372,-0.1698681566485613,-0.1682172198373767,-0.16569716384675648,-0.16555060737116567,-0.16327456998527004,-0.16555060737116567,-0.15684368047005778,-0.13585844969912228,-0.13216603766730392,-0.1259705744317975,-0.12517225632474988,-0.12032798627820565,-0.10433167667210223,-0.09594237961227398,-0.09594237961227398,-0.08330752540923061,-0.07667519245929613,-0.07614320240798313,-0.07493055956601449,-0.06268388635631261,-0.059523160129618786,-0.05836568964889037,-0.05563899043699108,-0.05563899043699108,-0.05563899043699108,-0.055187868518163506,-0.053210970417878145,-0.051937381598756584,-0.051937381598756584,-0.052104126225724086,-0.05034278686065389,-0.045137330456900215,-0.04347907408979687,-0.04608165825056102,-0.04347907408979687,-0.04347907408979687,-0.0422869386399199,-0.04347907408979687,-0.04291765311453955,-0.04291765311453955,-0.0422869386399199,-0.04274224171230339,-0.04274224171230339,-0.04274224171230339,-0.04274224171230339,-0.04274224171230339,-0.04236034616822442,-0.04236034616822442,-0.04295274856215715,-0.04295274856215715,-0.04295274856215715,-0.04295274856215715,-0.04295274856215715,-0.04272551961903784,-0.04274224171230339,-0.04274224171230339,-0.04274224171230339,-0.04274224171230339,-0.0422869386399199,-0.04608165825056102,-0.04608165825056102,-0.04596693971642741,-0.04596693971642741,-0.04548671107447189,-0.04548671107447189,-0.045365989713804844,-0.045365989713804844,-0.35795724056609607,-0.35795724056609607,-0.3806214130010874,-0.38084099492037266,-0.4402933097743705,-0.4402933097743705,-0.498853824543967,-0.4995838924460201,-0.49680334914228425,-0.5128474888722582,-0.5128474888722582,-0.5128474888722582,-0.5021310666272202,-0.5021310666272202,-0.5021310666272202,-0.5021310666272202,-0.5021310666272202,-0.5021310666272202,-0.5021310666272202,-0.5021310666272202,-0.5021310666272202,-0.5021310666272202,-0.5021854134781811,-0.504423873392172,-0.5189790079440062,-0.5200792969257235,-0.536283314941824,-0.5355411534548772,-0.5029599698271315,-0.5029599698271315,-0.5021931965197332,-0.48664960481492653,-0.4828915424702269,-0.4260372955953468,-0.3012391410223436,-0.30115155283327444,-0.30133945506994697,-0.024020455022258254,-0.02362531646572142,-0.02362531646572142,-0.023874925921411817,-0.023874925921411817,-0.023874925921411817,-0.023874925921411817,-0.02362531646572142,-0.02362531646572142,-0.02362531646572142,-0.02362531646572142,-0.02362531646572142,-0.02362531646572142,-0.02125931402673035,-0.02125931402673035,-0.02125931402673035,-0.02125931402673035,-0.02125931402673035,-0.02125931402673035,-0.02125931402673035,-0.02125931402673035,-0.019798361674302482,-0.015016241337191656,-0.013398777427977543,-0.012314436147741602,-0.011864965506905883,-0.011864965506905883,-0.002395614059649991,0.002833923799322636,0.0043771235720419886,0.0043771235720419886,0.0043771235720419886,0.188675598945993,0.21421710850713396,0.20988647407984234,0.20883841439233758,0.20808974156602494,0.2085171880668498,0.2085171880668498,0.20808974156602494,0.2065191378711857,0.204470048470544,0.19643252329428246,0.05156420620112771,0.051310557456270695,0.051209635864086084,-0.02777733327673182,-0.08929963643565603,-0.08929963643565603,-0.09305402774023193,-0.09390518743753364,-0.09390518743753364,-0.11786089611404794,-0.11786089611404794,-0.12276989471105554,-0.11265951570942567,-0.11294748082358666,-0.130859597544643,-0.130859597544643,-0.1310887204779758,-0.11809050032681202,-0.11722051537851048,-0.11679035466508911,-0.11599579981500052,-0.1158549837371978,-0.1158549837371978,-0.1158549837371978,-0.11626981463327694,-0.11278355664708355,-0.1132866984650635,-0.10296543171960165,-0.10360916847367574,-0.10226092829739966,-0.10226092829739966,-0.1029625761533731,-0.10227557057044821,-0.10351962649718564,-0.10285007302661564,-0.10286521759566941,-0.10227557057044821,-0.10217147872504992,-0.10227557057044821,-0.10093847654440291,-0.10065665020236696,-0.10014672884323378,-0.10014672884323378,-0.10029811596980383,-0.10029811596980383,-0.10026443359663509,-0.10032975179343612,-0.10032975179343612,-0.1004167526072427,-0.1004167526072427,-0.10048673133487619,-0.10026443359663509,-0.10032975179343612,-0.10077179990745631,-0.10093847654440291,-0.10272694927715606,-0.10296543171960165,-0.104062517347294,-0.104062517347294,-0.10425732015401627,-0.10452443863531201,-0.1028299760989618,-0.11457807692543055,-0.11506035787294504,-0.11586566171674559,-0.12455132850661539,-0.274568223475062,-0.274568223475062,-0.274568223475062,-0.274568223475062,-0.28929672510265403,-0.28929672510265403,-0.28929672510265403,-0.39469472984048903,-0.48190749246556697,-0.4742091502946627,-0.49885591149597097,-0.49885591149597097,-0.4976363282993138,-0.5033866412244045,-0.5033866412244045,-0.5015632404916187,-0.5015632404916187,-0.5026007294737217,-0.5023811053338193,-0.5023811053338193,-0.5024564897448464,-0.5024564897448464,-0.505857756095593,-0.5056763225936526,-0.5068056633231575,-0.5068056633231575,-0.49796905750130066,-0.4818112586083521,-0.48211407345959717,-0.4328612675337621,-0.41188290024375795,-0.4176085768500708,-0.42204969831288425,-0.32952855304395356,-0.32952855304395356,-0.28096810994692595,-0.1659315616960887,-0.16747208562099192,-0.171216602867396,-0.17333118875074005,-0.1705536500768664,-0.1711369760239907,-0.17186653757641707,-0.17207493005161165,-0.17217110396384594,-0.17217110396384594,-0.17217110396384594,-0.16438106525498622,-0.16438106525498622,-0.16438106525498622,-0.16393088713260728,-0.13234011221573622,-0.11850631842983633,-0.11945570324463078,-0.14903489208989137,-0.15676560023311145,-0.15676560023311145,-0.13719909260493166,-0.0971965004337088,-0.10012291321844421,-0.1006410909305622,-0.09995912848184764,-0.10267049209120467,-0.10019535232645352,-0.09810177803778969,-0.04685033624273117,-0.04689619892990996,-0.04647723204613398,-0.04638961845819472,-0.04500116999063146,-0.045240027469450925,-0.04522486317604001,-0.04496072745830878,-0.04502770401538996,-0.04496072745830878,-0.04492376615156248,-0.04496072745830878,-0.04495179165792473,-0.04487011792170766,-0.04487011792170766,-0.04487011792170766,-0.04448431567101619,-0.04445706953223175,-0.04448431567101619,-0.04448431567101619,-0.04448431567101619,-0.04448431567101619,-0.04448431567101619,-0.04452890774968569,-0.04452890774968569,-0.04452890774968569,-0.04445706953223175,-0.044393768197609325,-0.044393768197609325,-0.044393768197609325,-0.044393768197609325,-0.044393768197609325,-0.04436007556777601,-0.04436007556777601,-0.0441483779002745,-0.0441483779002745,-0.0441483779002745,-0.0441483779002745,-0.0441483779002745,-0.0441483779002745,-0.0441483779002745,-0.0442009051473732,-0.0442009051473732,-0.0442009051473732,-0.0442009051473732,-0.044136458353420005,-0.044136458353420005,-0.044136458353420005,-0.044136458353420005,-0.044136458353420005,-0.044136458353420005,-0.044136458353420005,-0.044136458353420005,-0.044136458353420005,-0.044136458353420005,-0.044136458353420005,-0.044136458353420005,-0.044136458353420005,-0.044136458353420005,-0.044136458353420005,-0.044136458353420005,-0.044136458353420005,-0.044136458353420005,-0.04435037144105648,-0.04435037144105648,-0.04435037144105648,-0.04436007556777601,-0.04436007556777601,-0.04436007556777601,-0.04436007556777601,-0.044393768197609325,-0.044393768197609325,-0.044393768197609325,-0.044393768197609325,-0.044393768197609325,-0.044393768197609325,-0.04448431567101619,-0.04500116999063146,-0.04516962612499816,-0.04516962612499816,-0.04516962612499816,-0.17545779324243596,-0.17560926715070263,-0.17560926715070263,-0.17560926715070263,-0.17560926715070263,-0.17560926715070263,-0.17560926715070263,-0.20853774058779265,-0.20853774058779265,-0.20832618769263045,-0.20832618769263045,-0.20832618769263045,-0.20832618769263045,-0.2757019328671241,-0.27646105654524306,-0.28190615460975643,-0.28190615460975643,-0.28951244421754896,-0.28951244421754896,-0.28951244421754896,-0.28951244421754896,-0.28951244421754896,-0.29997988226842265,-0.29997988226842265,-0.29997988226842265,-0.29997988226842265,-0.3000877962179436,-0.29997988226842265,-0.29997988226842265,-0.30176834082428416,-0.3020509317925606,-0.30272003513562223,-0.3037706573222263,-0.3043385690611475,-0.3041651361367053,-0.31067313884072495,-0.31067313884072495,-0.31042290018908514,-0.3157098625979511,-0.29674478184948533,-0.306230619007602,-0.27937885254096645,-0.27937885254096645,-0.23238806654608649,-0.23047070458699498,-0.041755119901895475,-0.04190888662086996,-0.04189465148387152,-0.04189465148387152,-0.04189465148387152,-0.04189465148387152,-0.04189465148387152,-0.04189465148387152,-0.04189465148387152,-0.04188248403862269,-0.04188248403862269,-0.04188248403862269,-0.04188248403862269,-0.041864951847740466,-0.041864951847740466,-0.041864951847740466,-0.041864951847740466,-0.041864951847740466,-0.04184570175373537,-0.041864951847740466,-0.04188248403862269,-0.04188248403862269,-0.04188248403862269,-0.04290828376155187,-0.04853174694354112,-0.04853174694354112,-0.07739065376081047,-0.08028462502057152,-0.0778501723488275,-0.08370404072861229,-0.08611788785544984,-0.08611788785544984,-0.18715850017795121,-0.19509349821349836,-0.18157429257061902,-0.18838972799099005,-0.18838972799099005,-0.18715850017795121,-0.18142082457319872,-0.18912977968136135,-0.1787075108199625,-0.1787075108199625,-0.1787075108199625,-0.1785839479066934,-0.1785839479066934,-0.1785839479066934,-0.18118047591197667,-0.18118047591197667,-0.18118047591197667,-0.18118047591197667,-0.18118047591197667,-0.18118047591197667,-0.10621111997587099,-0.10621111997587099,-0.18384603107221834,-0.18384603107221834,-0.19361539222904348,-0.24974774372572792,-0.24974774372572792,-0.20059795103337819,-0.20059795103337819,-0.2035381449305185,-0.20096286107114927,-0.20309784816734866,-0.20309784816734866,-0.20309784816734866,-0.20309784816734866,-0.20309784816734866,-0.20309784816734866,-0.20309784816734866,-0.19925461089550411,-0.1923689191418386,-0.18281379742989104,-0.18281379742989104,-0.04145960938609211,-0.028732020677497423,-0.02874885474617857,-0.02874885474617857,-0.028732020677497423,-0.028732020677497423,-0.02874885474617857,-0.02874885474617857,-0.02874885474617857,-0.02874885474617857,-0.02874885474617857,-0.02874885474617857,-0.02874885474617857,-0.02874885474617857,-0.02874885474617857,-0.02874885474617857,-0.02874885474617857,-0.02874885474617857,-0.02874885474617857,-0.02874885474617857,-0.02874885474617857,-0.02874885474617857,-0.02874885474617857,-0.02874885474617857,-0.02874885474617857,-0.028732020677497423,-0.028732020677497423,-0.028732020677497423,-0.028732020677497423,-0.028732020677497423,-0.028732020677497423,-0.028732020677497423,-0.028732020677497423,-0.028732020677497423,-0.028732020677497423,-0.028732020677497423,-0.028732020677497423,-0.028732020677497423,-0.028732020677497423,-0.028732020677497423,-0.032275328505330395,-0.032275328505330395,-0.032275328505330395,-0.032275328505330395,-0.032275328505330395,-0.032275328505330395,-0.032275328505330395,-0.032275328505330395,-0.032275328505330395,-0.032275328505330395,-0.032140811339121986,-0.032606619387611946,-0.032606619387611946,-0.029642347658496226,-0.029642347658496226,-0.029642347658496226,-0.02866555678456818,-0.028760990558999985,-0.02934729944740022,-0.02934729944740022,-0.02930182951015199,-0.029396853274360785,-0.02874885474617857,-0.02874885474617857,-0.02874885474617857,-0.028760990558999985,-0.028760990558999985,0.16760618093597562,0.1690918956340664,0.16891245612047323,0.1690918956340664,0.16872283859053885,0.16872283859053885,0.16872283859053885,0.16726460347565447,0.16768029968594456,0.16768029968594456,0.16776388512257895,-0.1430714381664352,-0.1430714381664352,-0.19005551525416475,-0.19005551525416475,-0.19005551525416475,-0.19005551525416475,-0.19005551525416475,-0.1964359782913873,-0.1964359782913873,-0.1964359782913873,-0.1964359782913873,-0.16954276339014748,-0.14858349754897252,-0.1465629661696054,-0.14607493226157,-0.14607493226157,-0.14607493226157,-0.12564696508428008,-0.1174907005614953,-0.09865525356542944,-0.08613809285198894,-0.05945718699333693,-0.03764600807716815,-0.03356354684494548,-0.03370845550997467,-0.03146811485587491,-0.03146811485587491,-0.03146811485587491,-0.03146811485587491,-0.031450027633694366,-0.03146811485587491,-0.03146811485587491,-0.03146811485587491,-0.03146811485587491,-0.03267522877472731,-0.03267522877472731,-0.03267522877472731,-0.03146811485587491,-0.03146811485587491,-0.03146811485587491,-0.03146811485587491,-0.031218986577589137,-0.031428579909565546,-0.031428579909565546,-0.03247201563376517,-0.03245843040110299,-0.03257082877397588,-0.031177906018418723,-0.031177906018418723,-0.02867282123536163,-0.02867282123536163,-0.029939047310993224,-0.017953377370493066,-0.017953377370493066,-0.017953377370493066,-0.01842217871378807,-0.015314862591690001,-0.01801719654121359,-0.01801719654121359,-0.01801719654121359,-0.01801719654121359,-0.015941077797490977,-0.01801719654121359,-0.015436543196151398,-0.026903187940535422,-0.05139805194520361,-0.04321652508687346,-0.04321652508687346,-0.04321652508687346,-0.04321652508687346,-0.04321652508687346,-0.044371627936759764,-0.044371627936759764,-0.05264356349138834,-0.05817685515960605,-0.05836830759072979,-0.08265899963101657,-0.09420459404450138,-0.09391389469797057,-0.1028141613354799,-0.18897845220936685,-0.1924880207928928,-0.1919286305064174,-0.1924880207928928,-0.200736579677419,-0.1861821809834442,-0.1848787489236057,-0.19764339811162715,-0.19582883700254794,-0.21827747127663716,-0.25076345205619255,-0.25788713645744155,-0.2790396995382865,-0.23307363834791367,-0.23289120557549098,-0.23289120557549098,-0.23289120557549098,-0.23289120557549098)
net_maxHPD=c(-0.01392083080193677, 0.18366464359601772,0.18366464359601772,0.18366464359601772,0.18366464359601772,0.18366464359601772,0.18366464359601772,0.18366464359601772,0.18366464359601772,0.18366464359601772,0.18366464359601772,0.18366464359601772,0.18366464359601772,0.18366464359601772,0.18366464359601772,0.18366464359601772,0.18366464359601772,0.18366464359601772,0.18366464359601772,0.18366464359601772,0.18366464359601772,0.18391580793772086,0.18430360519092054,0.204390705306317,0.204390705306317,0.19409657555339055,0.18364592155568785,0.15949349184893036,0.15949349184893036,0.15949349184893036,0.15949349184893036,0.15949349184893036,0.15949349184893036,0.15949349184893036,0.15949349184893036,0.15949349184893036,-0.16929981334854396,-0.16929981334854396,-0.1644214621228114,-0.1644214621228114,-0.16929981334854396,-0.16929981334854396,-0.1768945224356669,-0.1768945224356669,-0.17698094437893908,0.10239469771449711,0.10239469771449711,0.10387116282679709,0.11967921789525017,0.10661421655506002,0.10218007726940306,0.004151974787045016,0.004151974787045016,0.004719076384966962,0.004719076384966962,0.008507431948730734,0.008632448448227354,0.008042699010433458,0.008042699010433458,0.010122327991005962,0.010122327991005962,0.010122327991005962,0.010122327991005962,0.010122327991005962,0.010122327991005962,0.010122327991005962,0.010122327991005962,0.00805970608435259,0.00805970608435259,0.00805970608435259,0.00805970608435259,0.008029889348677228,0.008029889348677228,0.007968495377496713,0.007968495377496713,0.007993643286806299,0.007993643286806299,0.007968495377496713,0.007968495377496713,0.007887231820214493,0.007887231820214493,0.007887231820214493,0.007887231820214493,0.007887231820214493,0.007687637467033533,0.007645902901592994,0.007645902901592994,0.007645902901592994,0.007645902901592994,0.007645902901592994,0.007645902901592994,0.007645902901592994,0.007645902901592994,0.007645902901592994,0.007645902901592994,0.007645902901592994,0.007645902901592994,0.007645902901592994,0.007645902901592994,0.007645902901592994,0.007645902901592994,0.007645902901592994,0.007645902901592994,0.007687637467033533,0.007687637467033533,0.007687637467033533,0.007687637467033533,0.007687637467033533,0.007687637467033533,0.007687637467033533,0.007687637467033533,0.007687637467033533,0.007687637467033533,0.007687637467033533,0.007687637467033533,0.007687637467033533,0.007687637467033533,0.007687637467033533,0.007687637467033533,0.007687637467033533,0.007687637467033533,0.007687637467033533,0.007687637467033533,0.007687637467033533,0.007687637467033533,0.007687637467033533,0.007687637467033533,0.007687637467033533,0.007687637467033533,0.007687637467033533,0.007687637467033533,0.007687637467033533,0.007687637467033533,0.007687637467033533,0.007687637467033533,0.007687637467033533,0.007687637467033533,0.007687637467033533,0.007687637467033533,0.007687637467033533,0.007687637467033533,0.007687637467033533,0.007687637467033533,0.007687637467033533,0.007687637467033533,0.007687637467033533,0.007687637467033533,0.007687637467033533,0.007687637467033533,0.007687637467033533,0.007687637467033533,0.007687637467033533,0.007687637467033533,0.007687637467033533,0.007687637467033533,0.007687637467033533,0.007687637467033533,0.007645902901592994,0.007645902901592994,0.007645902901592994,0.007645902901592994,0.007645902901592994,0.007645902901592994,0.007645902901592994,0.007645902901592994,0.007645902901592994,0.007645902901592994,0.06726404427774425,0.06726404427774425,0.06757444699098179,0.06757444699098179,0.06757444699098179,0.06757444699098179,0.06757444699098179,0.0690555887148044,0.0689822699354881,0.0689822699354881,0.0689822699354881,0.0689822699354881,0.0689822699354881,0.07110372534193861,0.07107345519301447,0.07110372534193861,0.07110372534193861,0.07234833880037347,0.0724663841174587,0.0724663841174587,0.0723402420461272,0.07133202209854998,0.07133202209854998,0.07133202209854998,0.07133202209854998,0.07133202209854998,0.07133202209854998,0.07133202209854998,0.07133202209854998,0.16921243982555245,0.16921243982555245,0.17901972815766565,0.17901972815766565,0.17901972815766565,0.19000998281067155,0.19000998281067155,0.19000998281067155,0.19000998281067155,0.19885794039650614,0.19889226665957682,0.26141158677214005,0.2824126428225324,0.30730320631167335,0.3277144543163793,0.3497650629465333,0.3497650629465333,0.3021246161603296,0.3021246161603296,0.2935141523827884,0.27547891718782497,0.27547891718782497,0.27547891718782497,0.27547891718782497,0.26952217225060915,0.26952217225060915,0.26952217225060915,0.26952217225060915,0.26952217225060915,0.27026668458350295,0.27026668458350295,0.27026668458350295,0.2698211031957659,0.27068687974545513,0.27068687974545513,0.27068687974545513,0.1680620583314293,0.13426871218269615,0.1342010100088948,0.14925555287790848,0.14813609052029403,0.045348875180874965,0.04249159281322097,0.04107881178052751,0.04207557886444656,0.04783087507476388,0.05440860053027771,0.045243018332482995,0.047966794770224336,0.05032608071950295,0.047857216383518586,0.04481859102801597,0.058118556318133445,0.06169910025780266,0.05842122754726255,0.06612685263556299,0.06590499662706804,0.0635307584685535,0.06340630479957887,0.05815966048718677,0.05815966048718677,0.058118556318133445,0.05876956320841187,0.05842122754726255,0.05815966048718677,0.05815966048718677,0.05122109695346242,0.05206432850947749,0.05070729960828205,0.04863754895971353,0.047857216383518586,0.04763667309578144,0.04836682904392304,0.04638428238302836,0.048398933753405864,0.04836682904392304,0.049939283174932486,0.05032608071950295,0.05065967531904747,0.05065967531904747,0.051232952982076786,0.05065967531904747,0.05065967531904747,0.05065967531904747,0.05070729960828205,0.05055685976689314,0.05143639415483674,0.05143639415483674,0.05070729960828205,0.05070729960828205,0.05070729960828205,0.05070729960828205,0.05070729960828205,0.05065967531904747,0.050603425654573424,0.05070729960828205,0.05070729960828205,0.05070729960828205,0.051232952982076786,0.06763210806200988,0.06763210806200988,0.06796646677387355,0.06796646677387355,0.133340239959888,0.133340239959888,0.1333913412376959,0.1333913412376959,0.14966300430074592,0.14966300430074592,0.15124997832005066,0.15124997832005066,0.15772562992920527,0.15772562992920527,0.1508391517955555,0.15124997832005066,0.10625355642972088,0.08351742932259236,0.08351742932259236,0.08351742932259236,-0.22772479321357342,-0.22772479321357342,-0.22772479321357342,-0.22772479321357342,-0.22772479321357342,-0.22772479321357342,-0.22772479321357342,-0.22772479321357342,-0.22772479321357342,-0.22772479321357342,-0.22772479321357342,-0.22772479321357342,-0.23104573081593038,-0.2309736397007866,-0.2353743295253685,-0.23421962998100118,0.03940118776267771,0.040061993151858634,0.04562631466894644,0.044316028444020786,0.044859575110619346,0.04624636921874057,0.05369222746620682,0.05369222746620682,0.05172183062595852,0.04598553012685643,0.046284416933750516,0.046284416933750516,0.04598553012685643,0.04598553012685643,0.04598553012685643,0.04598553012685643,0.04627285318313836,0.04627285318313836,0.04627285318313836,0.04627285318313836,0.04627285318313836,0.04627285318313836,0.21769849582473064,0.21769849582473064,0.21769849582473064,0.21769849582473064,0.21769849582473064,0.21769849582473064,0.21769849582473064,0.21769849582473064,0.3923322982434266,0.41006421512503133,0.4083262513727464,0.41006421512503133,0.4670733173087596,0.4670733173087596,0.49261908176091473,0.5140510012924997,0.5140510012924997,0.5140510012924997,0.5140510012924997,0.5960110540471155,0.5740075661075291,0.569776736252791,0.5662092644781236,0.5655486598804944,0.5680110385617297,0.569776736252791,0.568788199376751,0.5687345922982942,0.569776736252791,0.5620165298876775,0.5430070970548763,0.5415373593880123,0.5415373593880123,0.5953691345307394,0.5613815601863544,0.5613815601863544,0.5550951083529934,0.4526720317094089,0.4526720317094089,0.43690795541410055,0.43690795541410055,0.4325676369380841,0.4162608987385321,0.4160303772587529,0.2288291347274602,0.2288291347274602,0.2288291347274602,0.09592915797261851,0.08974112101986727,0.08641564549288147,0.08681435465295256,0.08671302347620644,0.08671302347620644,0.08587936879129424,0.08681435465295256,0.08974112101986727,0.09143914526406685,0.10484116326692632,0.10518064393055612,0.10625132301804976,0.10625132301804976,0.10625132301804976,0.10796703676108657,0.10796703676108657,0.1086549412232144,0.1086549412232144,0.10992855191397372,0.11007321007990284,0.11013262746591061,0.11186486199185233,0.11220620944585119,0.1127723844327396,0.11282458298081129,0.1127723844327396,0.1127723844327396,0.11282458298081129,0.11282458298081129,0.11287994052356282,0.11282458298081129,0.11282458298081129,0.11292904247551229,0.11319765556891966,0.11321028644453421,0.11282458298081129,0.1127723844327396,0.11282458298081129,0.1127723844327396,0.11319765556891966,0.11319765556891966,0.11321028644453421,0.1136171467446321,0.1161619480419752,0.1182166747407998,0.11841094270148653,0.11817933754204267,0.12401007076476299,0.12204633799634423,0.12204633799634423,0.12204633799634423,0.12205682160878184,0.12138364452264386,0.12138364452264386,0.12138364452264386,0.12813519908796858,0.0995837931777373,0.10753660221121765,0.08404745648482537,0.08404745648482537,0.08451157874706275,-0.02968509769865546,-0.029805096414837584,-0.02805629246087063,-0.02805629246087063,-0.02960982900911152,-0.02960982900911152,-0.02960982900911152,-0.02960982900911152,-0.02960982900911152,-0.031376389732943946,-0.030034001512927233,-0.02960982900911152,-0.02960982900911152,0.043693245238781764,0.06183665516981309,0.06252958075843784,0.07125839253318403,0.08001795380496081,0.07947849274260099,0.07947849274260099,0.07155709549192757,0.07498571115932529,0.08489343737318378,0.08461524314025698,0.08489343737318378,0.08470911571769657,0.08470911571769657,0.08470911571769657,0.08461524314025698,0.08470911571769657,0.08470911571769657,0.08450898055809632,0.08450898055809632,0.08450898055809632,0.08865291721616012,0.08865291721616012,0.08865291721616012,0.08821902535931538,0.09227208760817238,0.09196109444969525,0.09164277436063106,0.08461524314025698,0.08798528317410192,0.08193713855466939,0.08568378188718503,0.07819868626785473,0.0715286624238651,0.06718297423308338,0.06215600436482621,0.05548754235163589,0.05366450251876083,0.053438071383471356,0.048541195552216275,0.04705385175163128,0.04648844571940318,0.04648844571940318,0.04705385175163128,0.04648844571940318,0.04638942177475698,0.04648844571940318,0.04638942177475698,0.04638942177475698,0.04638942177475698,0.046325093390745184,0.046325093390745184,0.04638575014882212,0.04638942177475698,0.04638575014882212,0.0467295445601913,0.046744650248808424,0.04665834370209619,0.04665834370209619,0.04665834370209619,0.04662848887729911,0.04665834370209619,0.04648844571940318,0.04648844571940318,0.04648844571940318,0.04638942177475698,0.0463345398926739,0.046325093390745184,0.0463345398926739,0.0463345398926739,0.046325093390745184,0.04638575014882212,0.04638942177475698,0.0465340659182343,0.04651619484868933,0.0465340659182343,0.0465340659182343,0.04651619484868933,0.04651619484868933,0.04858729562132264,0.04860785390593897,0.04860785390593897,0.04860785390593897,0.04860785390593897,0.048687263317754,0.048687263317754,0.048687263317754,0.048687263317754,0.048687263317754,0.048687263317754,0.048687263317754,0.048687263317754,0.048687263317754,0.048687263317754,0.048687263317754,0.048687263317754,0.048687263317754,0.048687263317754,0.048687263317754,0.048687263317754,0.048687263317754,0.048687263317754,0.04850044778647144,0.04850044778647144,0.04850044778647144,0.04850044778647144,0.04850044778647144,0.04850044778647144,0.04850044778647144,0.04847904806550112,0.04847904806550112,0.04847904806550112,0.04847904806550112,0.048490899914076326,0.048490899914076326,0.04896952044146276,0.048490899914076326,0.048687263317754,0.048687263317754,0.048687263317754,0.05694894692494844,0.056929709240885334,0.056929709240885334,0.056929709240885334,0.056929709240885334,0.056929709240885334,0.056929709240885334,0.04871757619798242,0.04871757619798242,0.04909194303546613,0.04909194303546613,0.04909194303546613,0.04909194303546613,0.05694894692494844,0.04400122500542303,0.03967474838336616,0.03967474838336616,0.007698346558390537,0.007698346558390537,0.007698346558390537,0.007698346558390537,0.007698346558390537,-0.025496026445208368,-0.0255292799303165,-0.0255292799303165,-0.025496026445208368,-0.025496026445208368,-0.025496026445208368,-0.025496026445208368,-0.02704183639622036,-0.02704183639622036,-0.025846424317861216,-0.025496026445208368,0.05548657257143956,0.0533277122231844,0.03650217100212399,0.04031710391423392,0.039895133923516964,0.037772540575202046,0.05350877383101973,0.04143612385206363,0.059759842370364274,0.059759842370364274,0.05932769741602332,0.053902966811890406,0.04868125171168958,0.048424413634593766,0.048424413634593766,0.048424413634593766,0.048424413634593766,0.048424413634593766,0.048424413634593766,0.048424413634593766,0.048424413634593766,0.048424413634593766,0.048424413634593766,0.048424413634593766,0.048424413634593766,0.048424413634593766,0.048424413634593766,0.048424413634593766,0.048424413634593766,0.048424413634593766,0.048424413634593766,0.048424413634593766,0.048424413634593766,0.048424413634593766,0.048424413634593766,0.04868125171168958,0.1331710462287392,0.1331710462287392,0.14595579437860595,0.14670613359439127,0.16607479821262489,0.1673362095723227,0.16637272077858897,0.16637272077858897,0.17449638382880114,0.1669237903041121,0.17784180258204108,0.23451724763161846,0.23457398405255075,0.23550713624252018,0.24188178002170782,0.16611884162474458,0.15498023699487493,0.15498023699487493,0.15498023699487493,0.15498023699487493,0.15498023699487493,0.15498023699487493,0.09675587217983697,0.09675587217983697,0.09675587217983697,0.09675587217983697,0.09675587217983697,0.09675587217983697,0.09062765916101392,0.09062765916101392,0.08326102199968047,0.08326102199968047,0.06021651193903395,0.13829674112601564,0.13829674112601564,0.13681692838240656,0.13681692838240656,0.13600946267329253,0.04829800218321431,0.04829800218321431,0.04829800218321431,0.04829800218321431,0.04829800218321431,0.04829800218321431,0.04829800218321431,0.04829800218321431,0.0018497453050129635,0.006401184061861204,0.010946067059361728,0.010946067059361728,0.011495064959513808,0.029176765386007563,0.02915286020096155,0.02915286020096155,0.029176765386007563,0.029176765386007563,0.02915286020096155,0.02915286020096155,0.02915286020096155,0.02915286020096155,0.02915286020096155,0.02915286020096155,0.02915286020096155,0.02915286020096155,0.02915286020096155,0.02915286020096155,0.02915286020096155,0.02915286020096155,0.02915286020096155,0.02915286020096155,0.02915286020096155,0.02915286020096155,0.02915286020096155,0.02915286020096155,0.02915286020096155,0.02915286020096155,0.02915286020096155,0.02915286020096155,0.02915286020096155,0.02915286020096155,0.02915286020096155,0.02915286020096155,0.02915286020096155,0.02915286020096155,0.02915286020096155,0.02915286020096155,0.02915286020096155,0.02915286020096155,0.02915286020096155,0.02915074923759265,0.20624612695350705,0.20624612695350705,0.20624612695350705,0.20624612695350705,0.20624612695350705,0.20624612695350705,0.20624612695350705,0.20624612695350705,0.20624612695350705,0.20624612695350705,0.2064920311332662,0.2059608973672638,0.2059608973672638,0.40018310645315386,0.40018310645315386,0.40018310645315386,0.44047284246771934,0.44047284246771934,0.4684641680385517,0.4684641680385517,0.46842833222361274,0.4684641680385517,0.5077916392612709,0.5077916392612709,0.5059386778565231,0.5685846786036166,0.5685846786036166,0.5800610504785892,0.582367638608617,0.5375346090964571,0.5374757296425233,0.537381671212252,0.537381671212252,0.537381671212252,0.5224152045061404,0.5134144633360227,0.5134144633360227,0.5139001004392701,0.5156469228714659,0.5156469228714659,0.5156469228714659,0.5156469228714659,0.515280274682815,0.5139001004392701,0.5134144633360227,0.4927884153022743,0.4927884153022743,0.4927884153022743,0.4927884153022743,0.32818487852462247,0.03264697306613795,0.03264697306613795,0.03264697306613795,0.03264697306613795,0.03264697306613795,0.0445961298107497,0.0445961298107497,0.04953417272854176,0.04622759393670646,0.05445269033298264,0.040938955819529756,0.038181700592561804,0.038004729792077516,0.03725810274595918,0.03718023470744945,0.03725810274595918,0.03725810274595918,0.03718023470744945,0.03718023470744945,0.03718023470744945,0.03718023470744945,0.03718023470744945,0.035720788206459055,0.03576035693326195,0.035720788206459055,0.037035718979311655,0.037035718979311655,0.037035718979311655,0.037035718979311655,0.03755464056253781,0.03755464056253781,0.03755464056253781,0.038142466990230744,0.038181700592561804,0.038181700592561804,0.1948126416256778,0.1948126416256778,0.24260831355396895,0.24260831355396895,0.24041544409702464,0.2663460902001838,0.2663460902001838,0.2663460902001838,0.26761269239135427,0.2874994473620591,0.32680024400612073,0.3314337155042338,0.33051648907018716,0.33415933206813736,0.3414232408336108,0.3392110312674977,0.3797605701861894,0.35069416076763205,0.4010423281772295,0.35445477415528687,0.35445477415528687,0.35445477415528687,0.35445477415528687,0.35445477415528687,0.35445477415528687,0.3552750950059348,0.3659366613305871,0.3652685485231048,0.3659366613305871,0.355567367501908,0.28914680191396175,0.2927446233213477,0.27919577371946025,0.26616069597851144,0.2617166892212895,0.26517020423267473,0.26555269492174527,0.2590735189998506,0.24871613711257828,0.24871613711257828,0.23558993232792658,0.19582132412066133,0.1931702124572356,0.11711176896861668,0.10880248629134123,0.056920169152617967,0.03681417421174618,0.036548893977163766,0.036548893977163766,0.036548893977163766,0.036548893977163766)
#time=time[4:length(time)]
#net_rate=net_rate[4:length(net_rate)]
#net_minHPD=net_minHPD[4:length(net_minHPD)]
#net_maxHPD=net_maxHPD[4:length(net_maxHPD)]

plot(c(seq(-290,0,by=1),0),rep(2,length(c(seq(290,0,by=-1),0))), xlab="", ylab="Rates (events/Myr/lineage)", xlim=c(-270,-230), ylim=c(-0.75,0.75), type="l", col="white",lwd="1",las="1",cex.axis="1",cex.main="1",cex.lab="1",bty="n", main="E", axes=F)
rect(-323.2,-3,-298.9,300, col="white", border=NA)
rect(-298.9,-3,-272.95,300, col="whitesmoke", border=NA)
rect(-272.95,-3,-259.1,300, col="white", border=NA)
rect(-259.1,-3,-251.9,300, col="whitesmoke", border=NA)
rect(-251.9,-3,-247.2,300, col="white", border=NA)
rect(-247.2,-3,-237,300, col="whitesmoke", border=NA)
rect(-237,-3,-201.3,300, col="white", border=NA)
rect(-201.3,-3,-174.1,300, col="whitesmoke", border=NA)
rect(-174.1,-3,-163.5,300, col="white", border=NA)
rect(-163.5,-3,-145,300, col="whitesmoke", border=NA)
rect(-145,-3,-100.5,300, col="white", border=NA)
rect(-100.5,-3,-66,300, col="whitesmoke", border=NA)
rect(-66,-3,-56,300, col="white", border=NA)
rect(-56,-3,-33.9,300, col="whitesmoke", border=NA)
rect(-33.9,-3,-23.03,300, col="white", border=NA)
rect(-23.03,-3,-5.33,300, col="whitesmoke", border=NA)
rect(-5.33,-3,-2.58,300, col="white", border=NA)
rect(-2.58,-3,0,300, col="whitesmoke", border=NA)


rect(-261.28,-3,-259.51,300, col=alpha('#ffaf03',0.2), border=NA)
rect(-234.5,-3,-232,300, col=alpha('#ffaf03',0.2), border=NA)

legend("topleft", bty="n", c("Net diversification rate"),lwd="3",col=c("#504A4B"), cex=1)

axis(side=1, seq(-280, -220, by=10), col="black",col.axis="black",las=1)
axis(side=2, seq(-0.75, 0.75, by=0.25), col="black",col.axis="black",las=2)
abline(v=c(-251.902),col="red",lty="dashed",lwd="2")

lines(time,time,type = 'n', lwd=2, col= '#504A4B')
polygon(c(time, rev(time)), c(net_maxHPD, rev(net_minHPD)), col = alpha('#504A4B',0.2), border = NA)
lines(time,net_rate, col = '#504A4B', lwd=2)
abline(h=0,lty=2,col="darkred")

abline(v=c(-251.9, -201.3), lty="dashed", col="red", lwd="2")

add_geochrono(-0.75, -1.25)

############################# Diversity dynamics

tbl = read.table(file = "TeTs-RJMCMC9_ltt.txt",header = T)
time = -tbl$time
    
plot(time,tbl$diversity, type="n",ylab= "Number of lineages", xlab="", cex.main="1", main="F", ylim=c(0,250), xlim=c(-270,-230), axes=F)
rect(-323.2,-3,-298.9,300, col="white", border=NA)
rect(-298.9,-3,-272.95,300, col="whitesmoke", border=NA)
rect(-272.95,-3,-259.1,300, col="white", border=NA)
rect(-259.1,-3,-251.9,300, col="whitesmoke", border=NA)
rect(-251.9,-3,-247.2,300, col="white", border=NA)
rect(-247.2,-3,-237,300, col="whitesmoke", border=NA)
rect(-237,-3,-201.3,300, col="white", border=NA)
rect(-201.3,-3,-174.1,300, col="whitesmoke", border=NA)
rect(-174.1,-3,-163.5,300, col="white", border=NA)
rect(-163.5,-3,-145,300, col="whitesmoke", border=NA)
rect(-145,-3,-100.5,300, col="white", border=NA)
rect(-100.5,-3,-66,300, col="whitesmoke", border=NA)
rect(-66,-3,-56,300, col="white", border=NA)
rect(-56,-3,-33.9,300, col="whitesmoke", border=NA)
rect(-33.9,-3,-23.03,300, col="white", border=NA)
rect(-23.03,-3,-5.33,300, col="whitesmoke", border=NA)
rect(-5.33,-3,-2.58,300, col="white", border=NA)
rect(-2.58,-3,0,300, col="whitesmoke", border=NA)


rect(-261.28,-3,-259.51,300, col=alpha('#ffaf03',0.2), border=NA)
rect(-234.5,-3,-232,300, col=alpha('#ffaf03',0.2), border=NA)
abline(v=c(-251.902),col="red",lty="dashed",lwd="2")


axis(side=1, seq(-280, -220, by=10), col="black",col.axis="black",las=1)
axis(side=2, seq(0, 250, by=50), col="black",col.axis="black",las=2)

polygon(c(time, rev(time)), c(tbl$M_div, rev(tbl$m_div)), col = alpha("#00A359",0.4), border = NA)

legend("topleft", bty="n", c("Diversity"),lwd="3",col=c("#00A359"), cex=1)
lines(time,tbl$diversity, type="l", col = alpha("#00A359"), lwd = 2)

add_geochrono(0, -10)

dev.print(device=pdf, file="RJMCMC_singleton_genus.pdf", width=8.3, height=11.7)
