# Supplementary material for: Multiple drivers and lineage-specific insect extinctions during the Permo–Triassic
Source: Nat Commun. 2022 Dec 6;13:7512. doi: 10.1038/s41467-022-35284-4 (PMC9726944; doi:10.1038/s41467-022-35284-4)
Supplement: Supplementary file 7 — Source Data [file 41467_2022_35284_MOESM7_ESM.zip › Source_Data/SupplementaryFigure6/TeTs-RJMCMC9_ltt.txt]

time	diversity	m_div	M_div
0.0	3.0	3	3
0.10004338281194858	3.0	3	3
0.20008676562389716	3.0	3	3
0.30013014843584573	3.0	3	3
0.4001735312477943	3.0	3	3
0.5002169140597429	3.0	3	3
0.6002602968716915	3.0	3	3
0.70030367968364	3.0	3	3
0.8003470624955886	3.0	3	3
0.9003904453075372	3.0	3	3
1.0004338281194858	3.0	3	3
1.1004772109314342	3.0	3	3
1.200520593743383	3.0	3	3
1.3005639765553316	3.0	3	3
1.40060735936728	3.0	3	3
1.5006507421792286	3.0	3	3
1.6006941249911772	3.0	3	3
1.700737507803126	3.0	3	3
1.8007808906150744	3.0	3	3
1.9008242734270229	3.0	3	3
2.0008676562389716	3.0	3	3
2.1009110390509202	3.0	3	3
2.2009544218628685	3.0	3	3
2.300997804674817	3.0	3	3
2.401041187486766	3.0	3	3
2.5010845702987146	3.0	3	3
2.6011279531106632	3.0	3	3
2.7011713359226115	3.0	3	3
2.80121471873456	3.0	3	3
2.901258101546509	3.0	3	3
3.001301484358457	3.0	3	3
3.101344867170406	3.0	3	3
3.2013882499823545	3.0	3	3
3.301431632794303	3.0	3	3
3.401475015606252	3.0	3	3
3.5015183984182	3.0	3	3
3.601561781230149	3.0	3	3
3.7016051640420975	3.0	3	3
3.8016485468540457	3.0	3	3
3.9016919296659944	3.0	3	3
4.001735312477943	3.0	3	3
4.101778695289892	3.0	3	3
4.2018220781018405	3.0	3	3
4.301865460913789	3.0	3	3
4.401908843725737	3.0	3	3
4.501952226537686	3.0	3	3
4.601995609349634	3.0	3	3
4.702038992161583	3.0	3	3
4.802082374973532	3.0	3	3
4.90212575778548	3.0	3	3
5.002169140597429	3.0	3	3
5.102212523409378	3.0	3	3
5.2022559062213265	3.0	3	3
5.302299289033274	3.0	3	3
5.402342671845223	3.0	3	3
5.502386054657172	3.0	3	3
5.60242943746912	3.0	3	3
5.702472820281069	3.0	3	3
5.802516203093018	3.0	3	3
5.902559585904966	3.0	3	3
6.002602968716914	3.0	3	3
6.102646351528863	3.0	3	3
6.202689734340812	3.0	3	3
6.30273311715276	3.0	3	3
6.402776499964709	3.0	3	3
6.502819882776658	3.0	3	3
6.602863265588606	3.0	3	3
6.702906648400555	3.0	3	3
6.802950031212504	3.0	3	3
6.9029934140244515	3.0	3	3
7.0030367968364	3.0	3	3
7.103080179648349	3.0	3	3
7.203123562460298	3.0	3	3
7.303166945272246	3.0	3	3
7.403210328084195	3.0	3	3
7.503253710896144	3.0	3	3
7.6032970937080915	3.0	3	3
7.70334047652004	3.0	3	3
7.803383859331989	3.0	3	3
7.9034272421439375	3.0	3	3
8.003470624955886	3.0	3	3
8.103514007767835	3.0	3	3
8.203557390579784	3.0	3	3
8.303600773391732	3.0	3	3
8.403644156203681	3.0	3	3
8.50368753901563	3.0	3	3
8.603730921827578	3.0	3	3
8.703774304639527	3.0	3	3
8.803817687451474	3.0	3	3
8.903861070263423	3.0	3	3
9.003904453075371	3.0	3	3
9.10394783588732	3.0	3	3
9.203991218699269	3.0	3	3
9.304034601511217	3.0	3	3
9.404077984323166	3.0	3	3
9.504121367135115	3.0	3	3
9.604164749947063	3.0	3	3
9.704208132759012	3.0	3	3
9.80425151557096	3.0	3	3
9.90429489838291	3.0	3	3
10.004338281194858	3.0	3	3
10.104381664006807	3.0	3	3
10.204425046818756	3.0	3	3
10.304468429630704	3.0	3	3
10.404511812442653	3.0	3	3
10.5045551952546	3.0	3	3
10.604598578066549	3.0	3	3
10.704641960878497	3.0	3	3
10.804685343690446	3.0	3	3
10.904728726502395	3.0	3	3
11.004772109314343	3.0	3	3
11.104815492126292	3.0	3	3
11.20485887493824	3.0	3	3
11.30490225775019	3.0	3	3
11.404945640562138	3.0	3	3
11.504989023374087	3.0	3	3
11.605032406186035	3.0	3	3
11.705075788997984	3.0	3	3
11.805119171809933	3.0	3	3
11.905162554621882	3.0	3	3
12.005205937433828	3.0	3	3
12.105249320245777	3.0	3	3
12.205292703057726	3.0	3	3
12.305336085869675	3.0	3	3
12.405379468681623	3.0	3	3
12.505422851493572	3.0	3	3
12.60546623430552	3.0	3	3
12.70550961711747	3.0	3	3
12.805552999929418	3.0	3	3
12.905596382741367	3.0	3	3
13.005639765553315	3.0	3	3
13.105683148365264	3.0	3	3
13.205726531177213	3.0	3	3
13.305769913989161	3.0	3	3
13.40581329680111	3.0	3	3
13.505856679613059	3.0	3	3
13.605900062425007	3.0	3	3
13.705943445236954	3.0	3	3
13.805986828048903	3.0	3	3
13.906030210860852	3.0	3	3
14.0060735936728	3.0	3	3
14.10611697648475	3.0	3	3
14.206160359296698	3.0	3	3
14.306203742108647	3.0	3	3
14.406247124920595	3.0	3	3
14.506290507732544	3.0	3	3
14.606333890544493	3.0	3	3
14.706377273356441	3.0	3	3
14.80642065616839	3.0	3	3
14.906464038980339	3.0	3	3
15.006507421792287	3.0	3	3
15.106550804604236	3.0	3	3
15.206594187416183	3.0	3	3
15.306637570228132	3.0	3	3
15.40668095304008	3.0	3	3
15.506724335852029	3.0	3	3
15.606767718663978	3.0	3	3
15.706811101475926	3.0	3	3
15.806854484287875	3.0	3	3
15.906897867099824	3.0	3	3
16.006941249911772	3.0	3	3
16.10698463272372	3.0	3	3
16.20702801553567	3.0	3	3
16.307071398347617	3.0	3	3
16.407114781159567	3.0	3	3
16.507158163971514	3.0	3	3
16.607201546783465	3.0	3	3
16.70724492959541	3.0	3	3
16.807288312407362	3.0	3	3
16.90733169521931	3.0	3	3
17.00737507803126	3.0	3	3
17.107418460843206	3.0	3	3
17.207461843655157	3.0	3	3
17.307505226467104	3.0	3	3
17.407548609279054	3.0	3	3
17.507591992091	3.0	3	3
17.607635374902948	3.0	3	3
17.7076787577149	3.0	3	3
17.807722140526845	3.0	3	3
17.907765523338796	3.0	3	3
18.007808906150743	3.0	3	3
18.107852288962693	3.0	3	3
18.20789567177464	3.0	3	3
18.30793905458659	3.0	3	3
18.407982437398537	3.0	3	3
18.508025820210488	3.0	3	3
18.608069203022435	3.0	3	3
18.708112585834385	3.0	3	3
18.808155968646332	3.0	3	3
18.908199351458283	3.0	3	3
19.00824273427023	3.0	3	3
19.10828611708218	3.0	3	3
19.208329499894127	3.0	3	3
19.308372882706074	3.0	3	3
19.408416265518024	3.0	3	3
19.50845964832997	3.0	3	3
19.60850303114192	3.0	3	3
19.70854641395387	3.0	3	3
19.80858979676582	3.0	3	3
19.908633179577766	3.0	3	3
20.008676562389716	3.0	3	3
20.108719945201663	3.0	3	3
20.208763328013614	3.0	3	3
20.30880671082556	3.0	3	3
20.40885009363751	3.0	3	3
20.508893476449458	3.0	3	3
20.60893685926141	3.0	3	3
20.708980242073356	3.0	3	3
20.809023624885306	3.0	3	3
20.909067007697253	3.0	3	3
21.0091103905092	3.0	3	3
21.10915377332115	3.0	3	3
21.209197156133097	3.0	3	3
21.309240538945048	3.0	3	3
21.409283921756995	3.0	3	3
21.509327304568945	3.0	3	3
21.609370687380892	3.0	3	3
21.709414070192842	3.0	3	3
21.80945745300479	3.0	3	3
21.90950083581674	3.0	3	3
22.009544218628687	3.0	3	3
22.109587601440637	3.0	3	3
22.209630984252584	3.0	3	3
22.309674367064535	3.0	3	3
22.40971774987648	3.0	3	3
22.50976113268843	3.0	3	3
22.60980451550038	3.0	3	3
22.709847898312326	3.0	3	3
22.809891281124276	3.0	3	3
22.909934663936223	3.0	3	3
23.009978046748174	3.0	3	3
23.11002142956012	3.0	3	3
23.21006481237207	3.0	3	3
23.310108195184018	3.0	3	3
23.41015157799597	3.0	3	3
23.510194960807915	3.0	3	3
23.610238343619866	3.0	3	3
23.710281726431813	3.0	3	3
23.810325109243763	3.0	3	3
23.91036849205571	3.0	3	3
24.010411874867657	3.0	3	3
24.110455257679607	3.0	3	3
24.210498640491554	3.0	3	3
24.310542023303505	3.0	3	3
24.41058540611545	3.0	3	3
24.510628788927402	3.0	3	3
24.61067217173935	3.0	3	3
24.7107155545513	3.0	3	3
24.810758937363246	3.0	3	3
24.910802320175197	3.0	3	3
25.010845702987144	3.0	3	3
25.110889085799094	3.0	3	3
25.21093246861104	3.0	3	3
25.31097585142299	3.0	3	3
25.41101923423494	3.0	3	3
25.51106261704689	3.0	3	3
25.611105999858836	3.0	3	3
25.711149382670783	3.0	3	3
25.811192765482733	3.0	3	3
25.91123614829468	3.0	3	3
26.01127953110663	3.0	3	3
26.111322913918578	3.0	3	3
26.211366296730528	3.0	3	3
26.311409679542475	3.0	3	3
26.411453062354425	3.0	3	3
26.511496445166372	3.0	3	3
26.611539827978323	3.0	3	3
26.71158321079027	3.0	3	3
26.81162659360222	3.0	3	3
26.911669976414167	3.0	3	3
27.011713359226118	3.0	3	3
27.111756742038065	3.0	3	3
27.211800124850015	3.0	3	3
27.311843507661962	3.0	3	3
27.41188689047391	3.0	3	3
27.51193027328586	3.0	3	3
27.611973656097806	3.0	3	3
27.712017038909757	3.0	3	3
27.812060421721704	3.0	3	3
27.912103804533654	3.0	3	3
28.0121471873456	3.0	3	3
28.11219057015755	3.0	3	3
28.2122339529695	3.0	3	3
28.31227733578145	3.0	3	3
28.412320718593396	3.0	3	3
28.512364101405346	3.0	3	3
28.612407484217293	3.0	3	3
28.712450867029244	3.0	3	3
28.81249424984119	3.0	3	3
28.912537632653137	3.0	3	3
29.012581015465088	3.0	3	3
29.112624398277035	3.0	3	3
29.212667781088985	3.0	3	3
29.312711163900932	3.0	3	3
29.412754546712883	3.0	3	3
29.51279792952483	3.0	3	3
29.61284131233678	3.0	3	3
29.712884695148727	3.0	3	3
29.812928077960677	3.0	3	3
29.912971460772624	3.0	3	3
30.013014843584575	3.0	3	3
30.11305822639652	3.0	3	3
30.213101609208472	3.0	3	3
30.31314499202042	3.0	3	3
30.413188374832366	3.0	3	3
30.513231757644316	3.0	3	3
30.613275140456263	3.0	3	3
30.713318523268214	3.0	3	3
30.81336190608016	3.0	3	3
30.91340528889211	3.0	3	3
31.013448671704058	3.0	3	3
31.11349205451601	3.0	3	3
31.213535437327955	3.0	3	3
31.313578820139906	3.0	3	3
31.413622202951853	3.0	3	3
31.513665585763803	3.0	3	3
31.61370896857575	3.0	3	3
31.7137523513877	3.0	3	3
31.813795734199648	3.0	3	3
31.913839117011598	3.0	3	3
32.013882499823545	3.0	3	3
32.11392588263549	3.0	3	3
32.21396926544744	3.0	3	3
32.31401264825939	3.0	3	3
32.41405603107134	3.0	3	3
32.51409941388329	3.0	3	3
32.61414279669523	3.0	3	3
32.71418617950719	3.0	3	3
32.814229562319134	3.0	3	3
32.91427294513108	3.0	3	3
33.01431632794303	3.0	3	3
33.11435971075498	3.0	3	3
33.21440309356693	3.0	3	3
33.314446476378876	3.0	3	3
33.41448985919082	3.0	3	3
33.51453324200278	3.0	3	3
33.614576624814724	3.0	3	3
33.71462000762667	3.0	3	3
33.81466339043862	3.0	3	3
33.914706773250565	3.0	3	3
34.01475015606252	3.0	3	3
34.114793538874466	3.0	3	3
34.21483692168641	3.0	3	3
34.31488030449836	3.0	3	3
34.41492368731031	3.0	3	3
34.51496707012226	3.0	3	3
34.61501045293421	3.0	3	3
34.715053835746154	3.0	3	3
34.81509721855811	3.0	3	3
34.915140601370055	3.0	3	3
35.015183984182	3.0	3	3
35.11522736699395	3.0	3	3
35.215270749805896	3.0	3	3
35.31531413261785	3.0	3	3
35.4153575154298	3.0	3	3
35.515400898241744	3.0	3	3
35.61544428105369	3.0	3	3
35.715487663865645	3.0	3	3
35.81553104667759	3.0	3	3
35.91557442948954	3.0	3	3
36.015617812301485	3.0	3	3
36.11566119511344	3.0	3	3
36.215704577925386	3.0	3	3
36.31574796073733	3.0	3	3
36.41579134354928	3.0	3	3
36.515834726361234	3.0	3	3
36.61587810917318	3.0	3	3
36.71592149198513	3.0	3	3
36.815964874797075	3.0	3	3
36.91600825760902	3.0	3	3
37.016051640420976	3.0	3	3
37.11609502323292	3.0	3	3
37.21613840604487	3.0	3	3
37.31618178885682	3.0	3	3
37.41622517166877	3.0	3	3
37.51626855448072	3.0	3	3
37.616311937292664	3.0	3	3
37.71635532010461	3.0	3	3
37.816398702916565	3.0	3	3
37.91644208572851	3.0	3	3
38.01648546854046	3.0	3	3
38.116528851352406	3.0	3	3
38.21657223416436	3.0	3	3
38.31661561697631	3.0	3	3
38.416658999788254	3.0	3	3
38.5167023826002	3.0	3	3
38.61674576541215	3.0	3	3
38.7167891482241	3.0	3	3
38.81683253103605	3.0	3	3
38.916875913847996	3.0	3	3
39.01691929665994	3.0	3	3
39.1169626794719	3.0	3	3
39.21700606228384	3.0	3	3
39.31704944509579	3.0	3	3
39.41709282790774	3.0	3	3
39.51713621071969	3.0	3	3
39.61717959353164	3.0	3	3
39.717222976343585	3.0	3	3
39.81726635915553	3.0	3	3
39.917309741967486	3.0	3	3
40.01735312477943	3.0	3	3
40.11739650759138	3.0	3	3
40.21743989040333	3.0	3	3
40.317483273215274	3.0	3	3
40.41752665602723	3.0	3	3
40.517570038839175	3.0	3	3
40.61761342165112	3.0	3	3
40.71765680446307	3.0	3	3
40.81770018727502	3.0	3	3
40.91774357008697	3.0	3	3
41.017786952898916	3.0	3	3
41.11783033571086	3.0	3	3
41.21787371852282	3.0	3	3
41.317917101334764	3.0	3	3
41.41796048414671	3.0	3	3
41.51800386695866	3.0	3	3
41.61804724977061	3.0	3	3
41.71809063258256	3.0	3	3
41.818134015394506	3.0	3	3
41.91817739820645	3.0	3	3
42.0182207810184	3.0	3	3
42.118264163830354	3.0	3	3
42.2183075466423	3.0	3	3
42.31835092945425	3.0	3	3
42.418394312266194	3.0	3	3
42.51843769507815	3.0	3	3
42.618481077890095	3.0	3	3
42.71852446070204	3.0	3	3
42.81856784351399	3.0	3	3
42.91861122632594	3.0	3	3
43.01865460913789	3.0	3	3
43.11869799194984	3.0	3	3
43.218741374761784	3.0	3	3
43.31878475757373	3.0	3	3
43.418828140385685	3.0	3	3
43.51887152319763	3.0	3	3
43.61891490600958	3.0	3	3
43.718958288821526	3.0	3	3
43.81900167163348	3.0	3	3
43.91904505444543	3.0	3	3
44.01908843725737	3.0	3	3
44.11913182006932	3.0	3	3
44.219175202881274	3.0	3	3
44.31921858569322	3.0	3	3
44.41926196850517	3.0	3	3
44.519305351317115	3.0	3	3
44.61934873412907	3.0	3	3
44.719392116941016	3.0	3	3
44.81943549975296	3.0	3	3
44.91947888256491	3.0	3	3
45.01952226537686	3.0	3	3
45.11956564818881	3.0	3	3
45.21960903100076	3.0	3	3
45.319652413812705	3.0	3	3
45.41969579662465	3.0	3	3
45.519739179436606	3.0	3	3
45.61978256224855	3.0	3	3
45.7198259450605	3.0	3	3
45.819869327872446	3.0	3	3
45.9199127106844	3.0	3	3
46.01995609349635	3.0	3	3
46.119999476308294	3.0	3	3
46.22004285912024	3.0	3	3
46.320086241932195	3.0	3	3
46.42012962474414	3.0	3	3
46.52017300755609	3.0	3	3
46.620216390368036	3.0	3	3
46.72025977317998	3.0	3	3
46.82030315599194	3.0	3	3
46.920346538803884	3.0	3	3
47.02038992161583	3.0	3	3
47.12043330442778	3.0	3	3
47.22047668723973	3.0	3	3
47.32052007005168	3.0	3	3
47.420563452863625	3.0	3	3
47.52060683567557	3.0	3	3
47.620650218487526	3.0	3	3
47.72069360129947	3.0	3	3
47.82073698411142	3.0	3	3
47.92078036692337	3.0	3	3
48.020823749735314	3.0	3	3
48.12086713254727	3.0	3	3
48.220910515359215	3.0	3	3
48.32095389817116	3.0	3	3
48.42099728098311	3.0	3	3
48.52104066379506	3.0	3	3
48.62108404660701	3.0	3	3
48.72112742941896	3.0	3	3
48.8211708122309	3.0	3	3
48.92121419504286	3.0	3	3
49.021257577854804	3.0	3	3
49.12130096066675	3.0	3	3
49.2213443434787	3.0	3	3
49.32138772629065	3.0	3	3
49.4214311091026	3.0	3	3
49.521474491914546	3.0	3	3
49.62151787472649	3.0	3	3
49.72156125753844	3.0	3	3
49.821604640350394	3.0	3	3
49.92164802316234	3.0	3	3
50.02169140597429	3.0	3	3
50.121734788786235	3.0	3	3
50.22177817159819	3.0	3	3
50.321821554410135	3.0	3	3
50.42186493722208	3.0	3	3
50.52190832003403	3.0	3	3
50.62195170284598	3.0	3	3
50.72199508565793	3.0	3	3
50.82203846846988	3.0	3	3
50.922081851281824	3.0	3	3
51.02212523409378	3.0	3	3
51.122168616905725	3.0	3	3
51.22221199971767	3.0	3	3
51.32225538252962	3.0	3	3
51.422298765341566	3.0	3	3
51.52234214815352	3.0	3	3
51.62238553096547	3.0	3	3
51.722428913777414	3.0	3	3
51.82247229658936	3.0	3	3
51.922515679401315	3.0	3	3
52.02255906221326	3.0	3	3
52.12260244502521	3.0	3	3
52.222645827837155	3.0	3	3
52.32268921064911	3.0	3	3
52.422732593461056	3.0	3	3
52.522775976273	3.0	3	3
52.62281935908495	3.0	3	3
52.722862741896904	3.0	3	3
52.82290612470885	3.0	3	3
52.9229495075208	3.0	3	3
53.022992890332745	3.0	3	3
53.12303627314469	3.0	3	3
53.223079655956646	3.0	3	3
53.32312303876859	3.0	3	3
53.42316642158054	3.0	3	3
53.523209804392486	3.0	3	3
53.62325318720444	3.0	3	3
53.72329657001639	3.0	3	3
53.823339952828334	3.0	3	3
53.92338333564028	3.0	3	3
54.023426718452235	3.0	3	3
54.12347010126418	3.0	3	3
54.22351348407613	3.0	3	3
54.323556866888076	3.0	3	3
54.42360024970003	3.0	3	3
54.52364363251198	3.0	3	3
54.623687015323924	3.0	3	3
54.72373039813587	3.0	3	3
54.82377378094782	3.0	3	3
54.92381716375977	3.0	3	3
55.02386054657172	3.0	3	3
55.123903929383665	3.0	3	3
55.22394731219561	3.0	3	3
55.323990695007566	3.0	3	3
55.42403407781951	3.0	3	3
55.52407746063146	3.0	3	3
55.62412084344341	3.0	3	3
55.72416422625536	3.0	3	3
55.82420760906731	3.0	3	3
55.924250991879255	3.0	3	3
56.0242943746912	3.0	3	3
56.12433775750315	3.0	3	3
56.2243811403151	3.0	3	3
56.32442452312705	3.0	3	3
56.424467905939	3.0	3	3
56.52451128875094	3.0	3	3
56.6245546715629	3.0	3	3
56.724598054374844	3.0	3	3
56.82464143718679	3.0	3	3
56.92468481999874	3.0	3	3
57.02472820281069	3.0	3	3
57.12477158562264	3.0	3	3
57.224814968434586	3.0	3	3
57.32485835124653	3.0	3	3
57.42490173405849	3.0	3	3
57.524945116870434	3.0	3	3
57.62498849968238	3.0	3	3
57.72503188249433	3.0	3	3
57.825075265306275	3.0	3	3
57.92511864811823	3.0	3	3
58.025162030930176	3.0	3	3
58.12520541374212	3.0	3	3
58.22524879655407	3.0	3	3
58.32529217936602	3.0	3	3
58.42533556217797	3.0	3	3
58.52537894498992	3.0	3	3
58.625422327801864	3.0	3	3
58.72546571061382	3.0	3	3
58.825509093425765	3.0	3	3
58.92555247623771	3.0	3	3
59.02559585904966	3.0	3	3
59.12563924186161	3.0	3	3
59.22568262467356	3.0	3	3
59.32572600748551	3.0	3	3
59.425769390297454	3.0	3	3
59.5258127731094	3.0	3	3
59.625856155921355	3.0	3	3
59.7258995387333	3.0	3	3
59.82594292154525	3.0	3	3
59.925986304357195	3.0	3	3
60.02602968716915	3.0	3	3
60.126073069981096	3.0	3	3
60.22611645279304	3.0	3	3
60.32615983560499	3.0	3	3
60.426203218416944	3.0	3	3
60.52624660122889	3.0	3	3
60.62628998404084	3.0	3	3
60.726333366852785	3.0	3	3
60.82637674966473	3.0	3	3
60.926420132476686	3.0	3	3
61.02646351528863	3.0	3	3
61.12650689810058	3.0	3	3
61.22655028091253	3.0	3	3
61.32659366372448	3.0	3	3
61.42663704653643	3.0	3	3
61.526680429348374	3.0	3	3
61.62672381216032	3.0	3	3
61.726767194972275	3.0	3	3
61.82681057778422	3.0	3	3
61.92685396059617	3.0	3	3
62.026897343408116	3.0	3	3
62.12694072622007	3.0	3	3
62.22698410903202	3.0	3	3
62.327027491843964	3.0	3	3
62.42707087465591	3.0	3	3
62.52711425746786	3.0	3	3
62.62715764027981	3.0	3	3
62.72720102309176	3.0	3	3
62.827244405903706	3.0	3	3
62.92728778871565	3.0	3	3
63.02733117152761	3.0	3	3
63.12737455433955	3.0	3	3
63.2274179371515	3.0	3	3
63.32746131996345	3.0	3	3
63.4275047027754	3.0	3	3
63.52754808558735	3.0	3	3
63.627591468399295	3.0	3	3
63.72763485121124	3.0	3	3
63.827678234023196	3.0	3	3
63.92772161683514	3.0	3	3
64.02776499964709	3.0	3	3
64.12780838245904	3.0	3	3
64.22785176527098	3.0	3	3
64.32789514808293	3.0	3	3
64.42793853089488	3.0	3	3
64.52798191370684	3.0	3	3
64.62802529651879	3.0	3	3
64.72806867933073	3.0	3	3
64.82811206214268	3.0	3	3
64.92815544495463	3.0	3	3
65.02819882776657	3.0	3	3
65.12824221057852	3.0	3	3
65.22828559339047	3.0	3	3
65.32832897620243	3.0	3	3
65.42837235901438	3.0	3	3
65.52841574182632	3.0	3	3
65.62845912463827	3.0	3	3
65.72850250745022	3.0	3	3
65.82854589026216	3.0	3	3
65.92858927307411	3.0	3	3
66.02863265588606	3.0	3	3
66.128676038698	3.0	3	3
66.22871942150996	3.0	3	3
66.32876280432191	3.0	3	3
66.42880618713386	3.0	3	3
66.5288495699458	3.0	3	3
66.62889295275775	3.0	3	3
66.7289363355697	3.0	3	3
66.82897971838165	3.0	3	3
66.9290231011936	3.0	3	3
67.02906648400555	3.0	3	3
67.1291098668175	3.0	3	3
67.22915324962945	3.0	3	3
67.3291966324414	3.0	3	3
67.42924001525334	3.0	3	3
67.52928339806529	3.0	3	3
67.62932678087724	3.0	3	3
67.72937016368918	3.0	3	3
67.82941354650113	3.0	3	3
67.92945692931309	3.0	3	3
68.02950031212504	3.0	3	3
68.12954369493698	3.0	3	3
68.22958707774893	3.0	3	3
68.32963046056088	3.0	3	3
68.42967384337283	3.0	3	3
68.52971722618477	3.0	3	3
68.62976060899672	3.0	3	3
68.72980399180868	3.0	3	3
68.82984737462063	3.0	3	3
68.92989075743257	3.0	3	3
69.02993414024452	3.0	3	3
69.12997752305647	3.0	3	3
69.23002090586841	3.0	3	3
69.33006428868036	3.0	3	3
69.43010767149231	3.0	3	3
69.53015105430426	3.0	3	3
69.63019443711622	3.0	3	3
69.73023781992816	3.0	3	3
69.83028120274011	3.0	3	3
69.93032458555206	3.0	3	3
70.030367968364	3.0	3	3
70.13041135117595	3.0	3	3
70.2304547339879	3.0	3	3
70.33049811679984	3.0	3	3
70.43054149961179	3.0	3	3
70.53058488242375	3.0	3	3
70.6306282652357	3.0	3	3
70.73067164804765	3.0	3	3
70.8307150308596	3.0	3	3
70.93075841367154	3.0	3	3
71.03080179648349	3.0	3	3
71.13084517929543	3.0	3	3
71.23088856210738	3.0	3	3
71.33093194491934	3.0	3	3
71.43097532773129	3.0	3	3
71.53101871054324	3.0	3	3
71.63106209335518	3.0	3	3
71.73110547616713	3.0	3	3
71.83114885897908	3.0	3	3
71.93119224179102	3.0	3	3
72.03123562460297	3.0	3	3
72.13127900741492	3.0	3	3
72.23132239022688	3.0	3	3
72.33136577303883	3.0	3	3
72.43140915585077	3.0	3	3
72.53145253866272	3.0	3	3
72.63149592147467	3.0	3	3
72.73153930428661	3.0	3	3
72.83158268709856	3.0	3	3
72.93162606991051	3.0	3	3
73.03166945272247	3.0	3	3
73.13171283553442	3.0	3	3
73.23175621834636	3.0	3	3
73.33179960115831	3.0	3	3
73.43184298397026	3.0	3	3
73.5318863667822	3.0	3	3
73.63192974959415	3.0	3	3
73.7319731324061	3.0	3	3
73.83201651521804	3.0	3	3
73.93205989803	3.0	3	3
74.03210328084195	3.0	3	3
74.1321466636539	3.0	3	3
74.23219004646585	3.0	3	3
74.33223342927779	3.0	3	3
74.43227681208974	3.0	3	3
74.53232019490169	3.0	3	3
74.63236357771363	3.0	3	3
74.7324069605256	3.0	3	3
74.83245034333754	3.0	3	3
74.93249372614949	3.0	3	3
75.03253710896144	3.0	3	3
75.13258049177338	3.0	3	3
75.23262387458533	3.0	3	3
75.33266725739728	3.0	3	3
75.43271064020922	3.0	3	3
75.53275402302117	3.0	3	3
75.63279740583313	3.0	3	3
75.73284078864508	3.0	3	3
75.83288417145702	3.0	3	3
75.93292755426897	3.0	3	3
76.03297093708092	3.0	3	3
76.13301431989287	3.0	3	3
76.23305770270481	3.0	3	3
76.33310108551676	3.0	3	3
76.43314446832872	3.0	3	3
76.53318785114067	3.0	3	3
76.63323123395261	3.0	3	3
76.73327461676456	3.0	3	3
76.83331799957651	3.0	3	3
76.93336138238845	3.0	3	3
77.0334047652004	3.0	3	3
77.13344814801235	3.0	3	3
77.2334915308243	3.0	3	3
77.33353491363626	3.0	3	3
77.4335782964482	3.0	3	3
77.53362167926015	3.0	3	3
77.6336650620721	3.0	3	3
77.73370844488404	3.0	3	3
77.83375182769599	3.0	3	3
77.93379521050794	3.0	3	3
78.03383859331989	3.0	3	3
78.13388197613185	3.0	3	3
78.2339253589438	3.0	3	3
78.33396874175574	3.0	3	3
78.43401212456769	3.0	3	3
78.53405550737963	3.0	3	3
78.63409889019158	3.0	3	3
78.73414227300353	3.0	3	3
78.83418565581547	3.0	3	3
78.93422903862742	3.0	3	3
79.03427242143938	3.0	3	3
79.13431580425133	3.0	3	3
79.23435918706328	3.0	3	3
79.33440256987522	3.0	3	3
79.43444595268717	3.0	3	3
79.53448933549912	3.0	3	3
79.63453271831106	3.0	3	3
79.73457610112301	3.0	3	3
79.83461948393497	3.0	3	3
79.93466286674692	3.0	3	3
80.03470624955887	3.0	3	3
80.13474963237081	3.0	3	3
80.23479301518276	3.0	3	3
80.3348363979947	3.0	3	3
80.43487978080665	3.0	3	3
80.5349231636186	3.0	3	3
80.63496654643055	3.0	3	3
80.73500992924251	3.0	3	3
80.83505331205446	3.0	3	3
80.9350966948664	3.0	3	3
81.03514007767835	3.0	3	3
81.1351834604903	3.0	3	3
81.23522684330224	3.0	3	3
81.33527022611419	3.0	3	3
81.43531360892614	3.0	3	3
81.5353569917381	3.0	3	3
81.63540037455004	3.0	3	3
81.73544375736199	3.0	3	3
81.83548714017394	3.0	3	3
81.93553052298589	3.0	3	3
82.03557390579783	3.0	3	3
82.13561728860978	3.0	3	3
82.23566067142173	3.0	3	3
82.33570405423367	3.0	3	3
82.43574743704563	3.0	3	3
82.53579081985758	3.0	3	3
82.63583420266953	3.0	3	3
82.73587758548148	3.0	3	3
82.83592096829342	3.0	3	3
82.93596435110537	3.0	3	3
83.03600773391732	3.0	3	3
83.13605111672926	3.0	3	3
83.23609449954122	3.0	3	3
83.33613788235317	3.0	3	3
83.43618126516512	3.0	3	3
83.53622464797706	3.0	3	3
83.63626803078901	3.0	3	3
83.73631141360096	3.0	3	3
83.8363547964129	3.0	3	3
83.93639817922485	3.0	3	3
84.0364415620368	3.0	3	3
84.13648494484876	3.0	3	3
84.23652832766071	3.0	3	3
84.33657171047265	3.0	3	3
84.4366150932846	3.0	3	3
84.53665847609655	3.0	3	3
84.6367018589085	3.0	3	3
84.73674524172044	3.0	3	3
84.83678862453239	3.0	3	3
84.93683200734434	3.0	3	3
85.0368753901563	3.0	3	3
85.13691877296824	3.0	3	3
85.23696215578019	3.0	3	3
85.33700553859214	3.0	3	3
85.43704892140408	3.0	3	3
85.53709230421603	3.0	3	3
85.63713568702798	3.0	3	3
85.73717906983993	3.0	3	3
85.83722245265189	3.0	3	3
85.93726583546383	3.0	3	3
86.03730921827578	3.0	3	3
86.13735260108773	3.0	3	3
86.23739598389967	3.0	3	3
86.33743936671162	3.0	3	3
86.43748274952357	3.0	3	3
86.53752613233551	3.0	3	3
86.63756951514746	3.0	3	3
86.73761289795942	3.0	3	3
86.83765628077137	3.0	3	3
86.93769966358332	3.0	3	3
87.03774304639526	3.0	3	3
87.13778642920721	3.0	3	3
87.23782981201916	3.0	3	3
87.3378731948311	3.0	3	3
87.43791657764305	3.0	3	3
87.53795996045501	3.0	3	3
87.63800334326696	3.0	3	3
87.7380467260789	3.0	3	3
87.83809010889085	3.0	3	3
87.9381334917028	3.0	3	3
88.03817687451475	3.0	3	3
88.1382202573267	3.0	3	3
88.23826364013864	3.0	3	3
88.33830702295059	3.0	3	3
88.43835040576255	3.0	3	3
88.5383937885745	3.0	3	3
88.63843717138644	3.0	3	3
88.73848055419839	3.0	3	3
88.83852393701034	3.0	3	3
88.93856731982228	3.0	3	3
89.03861070263423	3.0	3	3
89.13865408544618	3.0	3	3
89.23869746825814	3.0	3	3
89.33874085107009	3.0	3	3
89.43878423388203	3.0	3	3
89.53882761669398	3.0	3	3
89.63887099950593	3.0	3	3
89.73891438231787	3.0	3	3
89.83895776512982	3.0	3	3
89.93900114794177	3.0	3	3
90.03904453075371	3.0	3	3
90.13908791356567	3.0	3	3
90.23913129637762	3.0	3	3
90.33917467918957	3.0	3	3
90.43921806200152	3.0	3	3
90.53926144481346	3.0	3	3
90.63930482762541	3.0	3	3
90.73934821043736	3.0	3	3
90.8393915932493	3.0	3	3
90.93943497606126	3.0	3	3
91.03947835887321	3.0	3	3
91.13952174168516	3.0	3	3
91.2395651244971	3.0	3	3
91.33960850730905	3.0	3	3
91.439651890121	3.0	3	3
91.53969527293295	3.0	3	3
91.63973865574489	3.0	3	3
91.73978203855684	3.0	3	3
91.8398254213688	3.0	3	3
91.93986880418075	3.0	3	3
92.0399121869927	3.0	3	3
92.13995556980464	3.0	3	3
92.23999895261659	3.0	3	3
92.34004233542854	3.0	3	3
92.44008571824048	3.0	3	3
92.54012910105243	3.0	3	3
92.64017248386439	3.0	3	3
92.74021586667634	3.0	3	3
92.84025924948828	3.0	3	3
92.94030263230023	3.0	3	3
93.04034601511218	3.0	3	3
93.14038939792412	3.0	3	3
93.24043278073607	3.0	3	3
93.34047616354802	3.0	3	3
93.44051954635997	3.0	3	3
93.54056292917193	3.0	3	3
93.64060631198387	3.0	3	3
93.74064969479582	3.0	3	3
93.84069307760777	3.0	3	3
93.94073646041971	3.0	3	3
94.04077984323166	3.0	3	3
94.14082322604361	3.0	3	3
94.24086660885555	3.0	3	3
94.34090999166752	3.0	3	3
94.44095337447946	3.0	3	3
94.54099675729141	3.0	3	3
94.64104014010336	3.0	3	3
94.7410835229153	3.0	3	3
94.84112690572725	3.0	3	3
94.9411702885392	3.0	3	3
95.04121367135114	3.0	3	3
95.14125705416309	3.0	3	3
95.24130043697505	3.0	3	3
95.341343819787	3.0	3	3
95.44138720259895	3.0	3	3
95.5414305854109	3.0	3	3
95.64147396822284	3.0	3	3
95.74151735103479	3.0	3	3
95.84156073384673	3.0	3	3
95.94160411665868	3.0	3	3
96.04164749947063	3.0	3	3
96.14169088228259	3.0	3	3
96.24173426509454	3.0	3	3
96.34177764790648	3.0	3	3
96.44182103071843	3.0	3	3
96.54186441353038	3.0	3	3
96.64190779634232	3.0	3	3
96.74195117915427	3.0	3	3
96.84199456196622	3.0	3	3
96.94203794477818	3.0	3	3
97.04208132759013	3.0	3	3
97.14212471040207	3.0	3	3
97.24216809321402	3.0	3	3
97.34221147602597	3.0	3	3
97.44225485883791	3.0	3	3
97.54229824164986	3.0	3	3
97.6423416244618	3.0	3	3
97.74238500727375	3.0	3	3
97.84242839008571	3.0	3	3
97.94247177289766	3.0	3	3
98.04251515570961	3.0	3	3
98.14255853852156	3.0	3	3
98.2426019213335	3.0	3	3
98.34264530414545	3.0	3	3
98.4426886869574	3.0	3	3
98.54273206976934	3.0	3	3
98.6427754525813	3.0	3	3
98.74281883539325	3.0	3	3
98.8428622182052	3.0	3	3
98.94290560101715	3.0	3	3
99.04294898382909	3.0	3	3
99.14299236664104	3.0	3	3
99.24303574945299	3.0	3	3
99.34307913226493	3.0	3	3
99.44312251507688	3.0	3	3
99.54316589788884	3.0	3	3
99.64320928070079	3.0	3	3
99.74325266351273	3.0	3	3
99.84329604632468	3.0	3	3
99.94333942913663	3.0	3	3
100.04338281194858	3.0	3	3
100.14342619476052	3.0	3	3
100.24346957757247	3.0	3	3
100.34351296038443	3.0	3	3
100.44355634319638	3.0	3	3
100.54359972600832	3.0	3	3
100.64364310882027	3.0	3	3
100.74368649163222	3.0	3	3
100.84372987444416	3.0	3	3
100.94377325725611	3.0	3	3
101.04381664006806	3.0	3	3
101.14386002288	3.0	3	3
101.24390340569197	3.0	3	3
101.34394678850391	3.0	3	3
101.44399017131586	3.0	3	3
101.54403355412781	3.0	3	3
101.64407693693975	3.0	3	3
101.7441203197517	3.0	3	3
101.84416370256365	3.0	3	3
101.9442070853756	3.0	3	3
102.04425046818756	3.0	3	3
102.1442938509995	3.0	3	3
102.24433723381145	3.0	3	3
102.3443806166234	3.0	3	3
102.44442399943534	3.0	3	3
102.54446738224729	3.0	3	3
102.64451076505924	3.0	3	3
102.74455414787118	3.0	3	3
102.84459753068313	3.0	3	3
102.94464091349509	3.0	3	3
103.04468429630704	3.0	3	3
103.14472767911899	3.0	3	3
103.24477106193093	3.0	3	3
103.34481444474288	3.0	3	3
103.44485782755483	3.0	3	3
103.54490121036677	3.0	3	3
103.64494459317872	3.0	3	3
103.74498797599068	3.0	3	3
103.84503135880263	3.0	3	3
103.94507474161458	3.0	3	3
104.04511812442652	3.0	3	3
104.14516150723847	3.0	3	3
104.24520489005042	3.0	3	3
104.34524827286236	3.0	3	3
104.44529165567431	3.0	3	3
104.54533503848626	3.0	3	3
104.64537842129822	3.0	3	3
104.74542180411017	3.0	3	3
104.84546518692211	3.0	3	3
104.94550856973406	3.0	3	3
105.045551952546	3.0	3	3
105.14559533535795	3.0	3	3
105.2456387181699	3.0	3	3
105.34568210098185	3.0	3	3
105.44572548379381	3.0	3	3
105.54576886660575	3.0	3	3
105.6458122494177	3.0	3	3
105.74585563222965	3.0	3	3
105.8458990150416	3.0	3	3
105.94594239785354	3.0	3	3
106.04598578066549	3.0	3	3
106.14602916347744	3.0	3	3
106.24607254628938	3.0	3	3
106.34611592910134	3.0	3	3
106.44615931191329	3.0	3	3
106.54620269472524	3.0	3	3
106.64624607753719	3.0	3	3
106.74628946034913	3.0	3	3
106.84633284316108	3.0	3	3
106.94637622597303	3.0	3	3
107.04641960878497	3.0	3	3
107.14646299159693	3.0	3	3
107.24650637440888	3.0	3	3
107.34654975722083	3.0	3	3
107.44659314003277	3.0	3	3
107.54663652284472	3.0	3	3
107.64667990565667	3.0	3	3
107.74672328846862	3.0	3	3
107.84676667128056	3.0	3	3
107.94681005409251	3.0	3	3
108.04685343690447	3.0	3	3
108.14689681971642	3.0	3	3
108.24694020252836	3.0	3	3
108.34698358534031	3.0	3	3
108.44702696815226	3.0	3	3
108.5470703509642	3.0	3	3
108.64711373377615	3.0	3	3
108.7471571165881	3.0	3	3
108.84720049940006	3.0	3	3
108.947243882212	3.0	3	3
109.04728726502395	3.0	3	3
109.1473306478359	3.0	3	3
109.24737403064785	3.0	3	3
109.3474174134598	3.0	3	3
109.44746079627174	3.0	3	3
109.54750417908369	3.0	3	3
109.64754756189564	3.0	3	3
109.7475909447076	3.0	3	3
109.84763432751954	3.0	3	3
109.94767771033149	3.0	3	3
110.04772109314344	3.0	3	3
110.14776447595538	3.0	3	3
110.24780785876733	3.0	3	3
110.34785124157928	3.0	3	3
110.44789462439122	3.0	3	3
110.54793800720317	3.0	3	3
110.64798139001513	3.0	3	3
110.74802477282708	3.0	3	3
110.84806815563903	3.0	3	3
110.94811153845097	3.0	3	3
111.04815492126292	3.0	3	3
111.14819830407487	3.0	3	3
111.24824168688681	3.0	3	3
111.34828506969876	3.0	3	3
111.44832845251072	3.0	3	3
111.54837183532267	3.0	3	3
111.64841521813462	3.0	3	3
111.74845860094656	3.0	3	3
111.84850198375851	3.0	3	3
111.94854536657046	3.0	3	3
112.0485887493824	3.0	3	3
112.14863213219435	3.0	3	3
112.2486755150063	3.0	3	3
112.34871889781826	3.0	3	3
112.4487622806302	3.0	3	3
112.54880566344215	3.0	3	3
112.6488490462541	3.0	3	3
112.74889242906605	3.0	3	3
112.848935811878	3.0	3	3
112.94897919468994	3.0	3	3
113.04902257750189	3.0	3	3
113.14906596031385	3.0	3	3
113.2491093431258	3.0	3	3
113.34915272593774	3.0	3	3
113.44919610874969	3.0	3	3
113.54923949156164	3.0	3	3
113.64928287437358	3.0	3	3
113.74932625718553	3.0	3	3
113.84936963999748	3.0	3	3
113.94941302280942	3.0	3	3
114.04945640562138	3.0	3	3
114.14949978843333	3.0	3	3
114.24954317124528	3.0	3	3
114.34958655405723	3.0	3	3
114.44962993686917	3.0	3	3
114.54967331968112	3.0	3	3
114.64971670249307	3.0	3	3
114.74976008530501	3.0	3	3
114.84980346811697	3.0	3	3
114.94984685092892	3.0	3	3
115.04989023374087	3.0	3	3
115.14993361655281	3.0	3	3
115.24997699936476	3.0	3	3
115.35002038217671	3.0	3	3
115.45006376498866	3.0	3	3
115.5501071478006	3.0	3	3
115.65015053061255	3.0	3	3
115.75019391342451	3.0	3	3
115.85023729623646	3.0	3	3
115.9502806790484	3.0	3	3
116.05032406186035	3.0	3	3
116.1503674446723	3.0	3	3
116.25041082748425	3.0	3	3
116.35045421029619	3.0	3	3
116.45049759310814	3.0	3	3
116.5505409759201	3.0	3	3
116.65058435873205	3.0	3	3
116.750627741544	3.0	3	3
116.85067112435594	3.0	3	3
116.95071450716789	3.0	3	3
117.05075788997983	3.0	3	3
117.15080127279178	3.0	3	3
117.25084465560373	3.0	3	3
117.35088803841568	3.0	3	3
117.45093142122764	3.0	3	3
117.55097480403958	3.0	3	3
117.65101818685153	3.0	3	3
117.75106156966348	3.0	3	3
117.85110495247542	3.0	3	3
117.95114833528737	3.0	3	3
118.05119171809932	3.0	3	3
118.15123510091126	3.0	3	3
118.25127848372323	3.0	3	3
118.35132186653517	3.0	3	3
118.45136524934712	3.0	3	3
118.55140863215907	3.0	3	3
118.65145201497101	3.0	3	3
118.75149539778296	3.0	3	3
118.85153878059491	3.0	3	3
118.95158216340685	3.0	3	3
119.0516255462188	3.0	3	3
119.15166892903076	3.0	3	3
119.25171231184271	3.0	3	3
119.35175569465466	3.0	3	3
119.4517990774666	3.0	3	3
119.55184246027855	3.0	3	3
119.6518858430905	3.0	3	3
119.75192922590244	3.0	3	3
119.85197260871439	3.0	3	3
119.95201599152635	3.0	3	3
120.0520593743383	3.0	3	3
120.15210275715025	3.0	3	3
120.25214613996219	3.0	3	3
120.35218952277414	3.0	3	3
120.45223290558609	3.0	3	3
120.55227628839803	3.0	3	3
120.65231967120998	3.0	3	3
120.75236305402193	3.0	3	3
120.85240643683389	3.0	3	3
120.95244981964584	3.0	3	3
121.05249320245778	3.0	3	3
121.15253658526973	3.0	3	3
121.25257996808168	3.0	3	3
121.35262335089362	3.0	3	3
121.45266673370557	3.0	3	3
121.55271011651752	3.0	3	3
121.65275349932946	3.0	3	3
121.75279688214142	3.0	3	3
121.85284026495337	3.0	3	3
121.95288364776532	3.0	3	3
122.05292703057727	3.0	3	3
122.15297041338921	3.0	3	3
122.25301379620116	3.0	3	3
122.3530571790131	3.0	3	3
122.45310056182505	3.0	3	3
122.55314394463701	3.0	3	3
122.65318732744896	3.0	3	3
122.75323071026091	3.0	3	3
122.85327409307286	3.0	3	3
122.9533174758848	3.0	3	3
123.05336085869675	3.0	3	3
123.1534042415087	3.0	3	3
123.25344762432064	3.0	3	3
123.35349100713259	3.0	3	3
123.45353438994455	3.0	3	3
123.5535777727565	3.0	3	3
123.65362115556844	3.0	3	3
123.75366453838039	3.0	3	3
123.85370792119234	3.0	3	3
123.95375130400429	3.0	3	3
124.05379468681623	3.0	3	3
124.15383806962818	3.0	3	3
124.25388145244014	3.0	3	3
124.35392483525209	3.0	3	3
124.45396821806403	3.0	3	3
124.55401160087598	3.0	3	3
124.65405498368793	3.0	3	3
124.75409836649987	3.0	3	3
124.85414174931182	3.0	3	3
124.95418513212377	3.0	3	3
125.05422851493572	3.0	3	3
125.15427189774768	3.0	3	3
125.25431528055962	3.0	3	3
125.35435866337157	3.0	3	3
125.45440204618352	3.0	3	3
125.55444542899546	3.0	3	3
125.65448881180741	3.0	3	3
125.75453219461936	3.0	3	3
125.8545755774313	3.0	3	3
125.95461896024327	3.0	3	3
126.05466234305521	3.0	3	3
126.15470572586716	3.0	3	3
126.2547491086791	3.0	3	3
126.35479249149105	3.0	3	3
126.454835874303	3.0	3	3
126.55487925711495	3.0	3	3
126.6549226399269	3.0	3	3
126.75496602273884	3.0	3	3
126.8550094055508	3.0	3	3
126.95505278836275	3.0	3	3
127.0550961711747	3.0	3	3
127.15513955398664	3.0	3	3
127.25518293679859	3.0	3	3
127.35522631961054	3.0	3	3
127.45526970242248	3.0	3	3
127.55531308523443	3.0	3	3
127.65535646804639	3.0	3	3
127.75539985085834	3.0	3	3
127.85544323367029	3.0	3	3
127.95548661648223	3.0	3	3
128.05552999929418	3.0	3	3
128.15557338210613	3.0	3	3
128.25561676491807	3.0	3	3
128.35566014773002	3.0	3	3
128.45570353054197	3.0	3	3
128.55574691335391	3.0	3	3
128.65579029616586	3.0	3	3
128.7558336789778	3.1	3	4
128.85587706178976	3.1	3	4
128.95592044460173	3.1	3	4
129.05596382741368	3.1	3	4
129.15600721022562	3.1	3	4
129.25605059303757	3.1	3	4
129.35609397584952	3.1	3	4
129.45613735866146	3.1	3	4
129.5561807414734	3.1	3	4
129.65622412428536	3.1	3	4
129.7562675070973	3.1	3	4
129.85631088990925	3.1	3	4
129.9563542727212	3.2	3	4
130.05639765553315	3.2	3	4
130.1564410383451	3.2	3	4
130.25648442115704	3.2	3	4
130.356527803969	3.2	3	4
130.45657118678093	3.2	3	4
130.55661456959288	3.2	3	4
130.65665795240486	3.2	3	4
130.7567013352168	3.2	3	4
130.85674471802875	3.2	3	4
130.9567881008407	3.2	3	4
131.05683148365264	3.2	3	4
131.1568748664646	3.2	3	4
131.25691824927654	3.2	3	4
131.35696163208848	3.2	3	4
131.45700501490043	3.2	3	4
131.55704839771238	3.2	3	4
131.65709178052433	3.2	3	4
131.75713516333627	3.2	3	4
131.85717854614822	3.2	3	4
131.95722192896017	3.2	3	4
132.0572653117721	3.2	3	4
132.15730869458406	3.2	3	4
132.257352077396	3.2	3	4
132.35739546020798	3.2	3	4
132.45743884301993	3.2	3	4
132.55748222583188	3.2	3	4
132.65752560864382	3.2	3	4
132.75756899145577	3.2	3	4
132.85761237426772	3.2	3	4
132.95765575707966	3.2	3	4
133.0576991398916	3.2	3	4
133.15774252270356	3.2	3	4
133.2577859055155	3.2	3	4
133.35782928832745	3.2	3	4
133.4578726711394	3.2	3	4
133.55791605395135	3.2	3	4
133.6579594367633	3.2	3	4
133.75800281957524	3.2	3	4
133.8580462023872	3.2	3	4
133.95808958519913	3.2	3	4
134.0581329680111	3.2	3	4
134.15817635082306	3.2	3	4
134.258219733635	3.2	3	4
134.35826311644695	3.2	3	4
134.4583064992589	3.3	3	4
134.55834988207084	3.3	3	4
134.6583932648828	3.3	3	4
134.75843664769474	3.3	3	4
134.85848003050668	3.3	3	4
134.95852341331863	3.3	3	4
135.05856679613058	3.3	3	4
135.15861017894252	3.3	3	4
135.25865356175447	3.3	3	4
135.35869694456642	3.3	3	4
135.45874032737837	3.3	3	4
135.5587837101903	3.3	3	4
135.65882709300226	3.3	3	4
135.75887047581423	3.3	3	4
135.85891385862618	3.3	3	4
135.95895724143813	3.3	3	4
136.05900062425007	3.3	3	4
136.15904400706202	3.3	3	4
136.25908738987397	3.3	3	4
136.35913077268592	3.3	3	4
136.45917415549786	3.3	3	4
136.5592175383098	3.3	3	4
136.65926092112176	3.3	3	4
136.7593043039337	3.3	3	4
136.85934768674565	3.3	3	4
136.9593910695576	3.3	3	4
137.05943445236954	3.3	3	4
137.1594778351815	3.3	3	4
137.25952121799344	3.3	3	4
137.35956460080538	3.3	3	4
137.45960798361736	3.3	3	4
137.5596513664293	3.3	3	4
137.65969474924125	3.3	3	4
137.7597381320532	3.3	3	4
137.85978151486515	3.3	3	4
137.9598248976771	3.3	3	4
138.05986828048904	3.3	3	4
138.159911663301	3.3	3	4
138.25995504611294	3.3	3	4
138.35999842892488	3.3	3	4
138.46004181173683	3.3	3	4
138.56008519454878	3.3	3	4
138.66012857736072	3.3	3	4
138.76017196017267	3.3	3	4
138.86021534298462	3.3	3	4
138.96025872579656	3.3	3	4
139.0603021086085	3.3	3	4
139.1603454914205	3.3	3	4
139.26038887423243	3.3	3	4
139.36043225704438	3.3	3	4
139.46047563985633	3.3	3	4
139.56051902266827	3.3	3	4
139.66056240548022	3.3	3	4
139.76060578829217	3.3	3	4
139.86064917110411	3.4	3	4
139.96069255391606	3.4	3	4
140.060735936728	3.4	3	4
140.16077931953996	3.5	3	4
140.2608227023519	3.5	3	4
140.36086608516385	3.5	3	4
140.4609094679758	3.5	3	4
140.56095285078774	3.5	3	4
140.6609962335997	3.5	3	4
140.76103961641164	3.5	3	4
140.86108299922358	3.5	3	4
140.96112638203556	3.5	3	4
141.0611697648475	3.5	3	4
141.16121314765945	3.5	3	4
141.2612565304714	3.5	3	4
141.36129991328335	3.5	3	4
141.4613432960953	3.6	3	5
141.56138667890724	3.6	3	5
141.6614300617192	3.6	3	5
141.76147344453113	3.6	3	5
141.86151682734308	3.6	3	5
141.96156021015503	3.6	3	5
142.06160359296697	3.6	3	5
142.16164697577892	3.6	3	5
142.26169035859087	3.6	3	5
142.36173374140282	3.6	3	5
142.46177712421476	3.6	3	5
142.5618205070267	3.6	3	5
142.66186388983868	3.6	3	5
142.76190727265063	3.6	3	5
142.86195065546258	3.6	3	5
142.96199403827453	3.6	3	5
143.06203742108647	3.6	3	5
143.16208080389842	3.6	3	5
143.26212418671037	3.6	3	5
143.3621675695223	3.6	3	5
143.46221095233426	3.6	3	5
143.5622543351462	3.6	3	5
143.66229771795815	3.6	3	5
143.7623411007701	3.6	3	5
143.86238448358205	3.6	3	5
143.962427866394	3.6	3	5
144.06247124920594	3.6	3	5
144.1625146320179	3.6	3	5
144.26255801482984	3.6	3	5
144.3626013976418	3.7	3	5
144.46264478045376	3.7	3	5
144.5626881632657	3.7	3	5
144.66273154607765	3.7	3	5
144.7627749288896	3.7	3	5
144.86281831170155	3.7	3	5
144.9628616945135	3.7	3	5
145.06290507732544	3.7	3	5
145.1629484601374	3.7	3	5
145.26299184294933	3.7	3	5
145.36303522576128	3.7	3	5
145.46307860857323	3.7	3	5
145.56312199138517	3.7	3	5
145.66316537419712	3.7	3	5
145.76320875700907	3.7	3	5
145.86325213982101	3.7	3	5
145.96329552263296	3.7	3	5
146.06333890544494	3.7	3	5
146.16338228825688	3.7	3	5
146.26342567106883	3.7	3	5
146.36346905388078	3.7	3	5
146.46351243669272	3.7	3	5
146.56355581950467	3.7	3	5
146.66359920231662	3.7	3	5
146.76364258512857	3.7	3	5
146.8636859679405	3.7	3	5
146.96372935075246	3.7	3	5
147.0637727335644	3.7	3	5
147.16381611637635	3.7	3	5
147.2638594991883	3.7	3	5
147.36390288200025	3.7	3	5
147.4639462648122	3.7	3	5
147.56398964762414	3.7	3	5
147.6640330304361	3.7	3	5
147.76407641324806	3.7	3	5
147.86411979606	3.7	3	5
147.96416317887196	3.7	3	5
148.0642065616839	3.7	3	5
148.16424994449585	3.7	3	5
148.2642933273078	3.7	3	5
148.36433671011974	3.7	3	5
148.4643800929317	3.7	3	5
148.56442347574364	3.7	3	5
148.66446685855558	3.7	3	5
148.76451024136753	3.7	3	5
148.86455362417948	3.7	3	5
148.96459700699143	3.7	3	5
149.06464038980337	3.7	3	5
149.16468377261532	3.7	3	5
149.26472715542727	3.7	3	5
149.3647705382392	3.7	3	5
149.4648139210512	3.7	3	5
149.56485730386314	3.7	3	5
149.66490068667508	3.7	3	5
149.76494406948703	3.8	3	5
149.86498745229898	3.8	3	5
149.96503083511092	3.8	3	5
150.06507421792287	3.8	3	5
150.16511760073482	3.8	3	5
150.26516098354676	3.8	3	5
150.3652043663587	3.8	3	5
150.46524774917066	3.8	3	5
150.5652911319826	3.8	3	5
150.66533451479455	3.8	3	5
150.7653778976065	3.8	3	5
150.86542128041845	3.9	3	5
150.9654646632304	3.9	3	5
151.06550804604234	3.9	3	5
151.16555142885431	3.9	3	5
151.26559481166626	3.9	3	5
151.3656381944782	3.9	3	5
151.46568157729016	3.9	3	5
151.5657249601021	3.9	3	5
151.66576834291405	3.9	3	5
151.765811725726	3.9	3	5
151.86585510853794	3.9	3	5
151.9658984913499	3.9	3	5
152.06594187416184	3.9	3	5
152.16598525697378	3.9	3	5
152.26602863978573	3.9	3	5
152.36607202259768	3.9	3	5
152.46611540540962	3.9	3	5
152.56615878822157	3.9	3	5
152.66620217103352	3.9	3	5
152.76624555384547	3.9	3	5
152.86628893665744	3.9	3	5
152.9663323194694	3.9	3	5
153.06637570228133	3.9	3	5
153.16641908509328	3.9	3	5
153.26646246790523	3.9	3	5
153.36650585071718	3.9	3	5
153.46654923352912	3.9	3	5
153.56659261634107	3.9	3	5
153.66663599915302	3.9	3	5
153.76667938196496	3.9	3	5
153.8667227647769	3.9	3	5
153.96676614758886	3.9	3	5
154.0668095304008	3.9	3	5
154.16685291321275	3.9	3	5
154.2668962960247	3.9	3	5
154.36693967883664	3.9	3	5
154.4669830616486	3.9	3	5
154.56702644446057	3.9	3	5
154.6670698272725	3.9	3	5
154.76711321008446	3.9	3	5
154.8671565928964	4.0	3	5
154.96719997570835	4.0	3	5
155.0672433585203	4.0	3	5
155.16728674133225	4.0	3	5
155.2673301241442	4.0	3	5
155.36737350695614	4.0	3	5
155.4674168897681	4.1	3	6
155.56746027258004	4.1	3	6
155.66750365539198	4.1	3	6
155.76754703820393	4.1	3	6
155.86759042101588	4.1	3	6
155.96763380382782	4.1	3	6
156.06767718663977	4.1	3	6
156.16772056945172	4.1	3	6
156.2677639522637	4.1	3	6
156.36780733507564	4.1	3	6
156.4678507178876	4.1	3	6
156.56789410069953	4.1	3	6
156.66793748351148	4.1	3	6
156.76798086632343	4.1	3	6
156.86802424913537	4.2	3	6
156.96806763194732	4.2	3	6
157.06811101475927	4.2	3	6
157.16815439757121	4.3	3	6
157.26819778038316	4.3	3	6
157.3682411631951	4.3	3	6
157.46828454600706	4.3	3	6
157.568327928819	4.4	3	6
157.66837131163095	4.4	3	6
157.7684146944429	4.4	3	6
157.86845807725484	4.4	3	6
157.96850146006682	4.4	3	6
158.06854484287877	4.4	3	6
158.1685882256907	4.4	3	6
158.26863160850266	4.4	3	6
158.3686749913146	4.4	3	6
158.46871837412655	4.4	3	6
158.5687617569385	4.4	3	6
158.66880513975045	4.4	3	6
158.7688485225624	4.4	3	6
158.86889190537434	4.4	3	6
158.9689352881863	4.5	3	6
159.06897867099823	4.5	3	6
159.16902205381018	4.5	3	6
159.26906543662213	4.5	3	6
159.36910881943408	4.5	3	6
159.46915220224602	4.5	3	6
159.56919558505797	4.5	3	6
159.66923896786994	4.5	3	6
159.7692823506819	4.6	3	6
159.86932573349384	4.7	3	7
159.96936911630578	4.7	3	7
160.06941249911773	4.7	3	7
160.16945588192968	4.8	3	7
160.26949926474163	4.8	3	7
160.36954264755357	4.8	3	7
160.46958603036552	4.9	3	7
160.56962941317747	4.9	3	7
160.6696727959894	4.9	3	7
160.76971617880136	4.9	3	7
160.8697595616133	5.0	3	7
160.96980294442525	5.0	3	7
161.0698463272372	5.1	3	7
161.16988971004915	5.2	3	7
161.2699330928611	5.3	3	7
161.36997647567307	5.3	3	7
161.47001985848502	5.4	3	7
161.57006324129696	5.6	3	8
161.6701066241089	5.7	3	8
161.77015000692086	5.7	3	8
161.8701933897328	5.7	3	8
161.97023677254475	5.8	3	8
162.0702801553567	5.9	3	8
162.17032353816865	5.9	3	8
162.2703669209806	5.9	3	8
162.37041030379254	6.0	3	8
162.4704536866045	6.1	3	8
162.57049706941643	6.1	3	8
162.67054045222838	6.1	3	8
162.77058383504033	6.2	3	9
162.87062721785227	6.2	3	9
162.97067060066422	6.2	3	9
163.0707139834762	6.2	3	9
163.17075736628814	6.2	3	9
163.2708007491001	6.2	3	9
163.37084413191204	6.3	3	9
163.47088751472398	6.3	3	9
163.57093089753593	6.3	3	9
163.67097428034788	6.3	3	9
163.77101766315982	6.4	4	9
163.87106104597177	6.4	4	9
163.97110442878372	6.4	4	9
164.07114781159567	6.5	4	9
164.1711911944076	6.5	4	9
164.27123457721956	6.5	4	9
164.3712779600315	6.6	4	9
164.47132134284345	6.6	4	9
164.5713647256554	6.6	4	9
164.67140810846735	6.7	4	9
164.77145149127932	6.7	4	9
164.87149487409127	6.8	4	9
164.97153825690322	6.8	4	9
165.07158163971516	6.8	4	9
165.1716250225271	6.8	4	9
165.27166840533906	6.9	4	9
165.371711788151	7.0	4	9
165.47175517096295	7.0	4	9
165.5717985537749	7.1	4	9
165.67184193658684	7.1	4	9
165.7718853193988	7.3	4	9
165.87192870221074	7.4	4	10
165.97197208502268	7.5	4	11
166.07201546783463	7.5	4	11
166.17205885064658	7.5	4	11
166.27210223345853	7.5	4	11
166.37214561627047	7.5	4	11
166.47218899908245	7.5	4	11
166.5722323818944	7.5	4	11
166.67227576470634	7.6	4	11
166.7723191475183	7.6	4	11
166.87236253033024	7.6	4	11
166.97240591314218	7.8	4	11
167.07244929595413	7.8	4	11
167.17249267876608	7.8	4	11
167.27253606157802	7.8	4	11
167.37257944438997	7.8	4	11
167.47262282720192	7.8	4	11
167.57266621001386	7.8	4	11
167.6727095928258	7.8	4	11
167.77275297563776	7.8	4	11
167.8727963584497	7.8	4	11
167.97283974126165	7.8	4	11
168.0728831240736	7.9	4	11
168.17292650688555	8.0	4	11
168.27296988969752	8.1	4	11
168.37301327250947	8.1	4	11
168.47305665532141	8.1	4	11
168.57310003813336	8.1	4	11
168.6731434209453	8.1	4	11
168.77318680375726	8.2	5	11
168.8732301865692	8.3	5	11
168.97327356938115	8.3	5	11
169.0733169521931	8.3	5	11
169.17336033500504	8.4	5	11
169.273403717817	8.5	5	12
169.37344710062894	8.5	5	12
169.47349048344088	8.5	5	12
169.57353386625283	8.5	5	12
169.67357724906478	8.5	5	12
169.77362063187672	8.5	5	12
169.87366401468867	8.6	5	12
169.97370739750065	8.6	5	12
170.0737507803126	8.6	5	12
170.17379416312454	8.6	5	12
170.2738375459365	8.6	5	12
170.37388092874843	8.6	5	12
170.47392431156038	8.7	5	12
170.57396769437233	8.7	5	12
170.67401107718428	8.7	5	12
170.77405445999622	8.7	5	12
170.87409784280817	8.7	5	12
170.97414122562012	8.7	5	12
171.07418460843206	8.7	5	12
171.174227991244	8.7	5	12
171.27427137405596	8.9	5	13
171.3743147568679	9.0	5	13
171.47435813967985	9.1	5	13
171.5744015224918	9.1	5	13
171.67444490530377	9.1	5	13
171.77448828811572	9.1	5	13
171.87453167092767	9.1	5	13
171.9745750537396	9.1	5	13
172.07461843655156	9.1	5	13
172.1746618193635	9.2	5	13
172.27470520217545	9.4	6	13
172.3747485849874	9.4	6	13
172.47479196779935	9.4	6	13
172.5748353506113	9.4	6	13
172.67487873342324	9.4	6	13
172.7749221162352	9.5	6	13
172.87496549904714	9.5	6	13
172.97500888185908	9.6	6	13
173.07505226467103	9.6	6	13
173.17509564748298	9.6	6	13
173.27513903029492	9.6	6	13
173.3751824131069	9.6	6	13
173.47522579591885	9.8	6	14
173.5752691787308	9.9	6	14
173.67531256154274	10.0	6	14
173.7753559443547	10.1	6	14
173.87539932716663	10.1	6	14
173.97544270997858	10.2	6	14
174.07548609279053	10.4	6	14
174.17552947560247	10.4	6	14
174.27557285841442	10.4	6	14
174.37561624122637	10.4	6	14
174.47565962403831	10.4	6	14
174.57570300685026	10.4	6	14
174.6757463896622	10.5	6	14
174.77578977247416	10.5	6	14
174.8758331552861	10.5	6	14
174.97587653809805	10.5	6	14
175.07591992091002	10.5	6	14
175.17596330372197	10.6	6	14
175.27600668653392	10.7	6	14
175.37605006934587	10.7	6	14
175.4760934521578	10.7	6	14
175.57613683496976	10.8	7	14
175.6761802177817	10.9	7	14
175.77622360059365	10.9	7	14
175.8762669834056	10.9	7	14
175.97631036621755	10.9	7	14
176.0763537490295	10.9	7	14
176.17639713184144	10.9	7	14
176.2764405146534	10.9	7	14
176.37648389746533	11.0	7	14
176.47652728027728	11.0	7	14
176.57657066308923	11.0	7	14
176.67661404590118	11.0	7	14
176.77665742871315	11.0	7	14
176.8767008115251	11.1	7	14
176.97674419433704	11.4	8	14
177.076787577149	11.5	8	14
177.17683095996094	11.6	8	14
177.27687434277289	11.8	8	15
177.37691772558483	11.9	8	15
177.47696110839678	12.0	8	15
177.57700449120873	12.0	8	15
177.67704787402067	12.0	8	15
177.77709125683262	12.2	8	15
177.87713463964457	12.3	8	15
177.9771780224565	12.3	8	15
178.07722140526846	12.3	8	15
178.1772647880804	12.3	8	15
178.27730817089235	12.4	8	15
178.3773515537043	12.4	8	15
178.47739493651628	12.5	8	15
178.57743831932822	12.5	8	15
178.67748170214017	12.5	8	15
178.77752508495212	12.6	8	15
178.87756846776406	12.8	8	15
178.977611850576	12.9	8	16
179.07765523338796	13.0	8	16
179.1776986161999	13.0	8	16
179.27774199901185	13.0	8	16
179.3777853818238	13.1	8	16
179.47782876463575	13.1	8	16
179.5778721474477	13.2	8	17
179.67791553025964	13.4	8	17
179.7779589130716	13.4	8	17
179.87800229588353	13.6	8	18
179.97804567869548	13.6	8	18
180.07808906150743	13.7	8	18
180.1781324443194	13.8	8	18
180.27817582713135	14.0	8	18
180.3782192099433	14.0	8	18
180.47826259275524	14.0	8	18
180.5783059755672	14.1	9	18
180.67834935837914	14.1	9	18
180.77839274119108	14.3	9	18
180.87843612400303	14.3	9	18
180.97847950681498	14.5	10	18
181.07852288962692	14.6	10	18
181.17856627243887	14.7	10	18
181.27860965525082	14.8	10	18
181.37865303806277	14.9	10	18
181.4786964208747	14.9	10	18
181.57873980368666	15.1	10	18
181.6787831864986	15.1	10	18
181.77882656931055	15.1	10	18
181.87886995212253	15.1	10	18
181.97891333493448	15.3	10	18
182.07895671774642	15.3	10	18
182.17900010055837	15.5	10	19
182.27904348337032	15.6	10	20
182.37908686618226	15.6	10	20
182.4791302489942	15.7	10	20
182.57917363180616	15.8	10	20
182.6792170146181	15.8	10	20
182.77926039743005	15.9	10	20
182.879303780242	16.0	10	20
182.97934716305394	16.0	10	20
183.0793905458659	16.2	10	21
183.17943392867784	16.4	11	21
183.27947731148979	16.6	11	21
183.37952069430173	16.8	11	21
183.47956407711368	17.0	12	21
183.57960745992565	17.0	12	21
183.6796508427376	17.2	12	21
183.77969422554955	17.5	12	22
183.8797376083615	17.7	12	22
183.97978099117344	17.8	12	22
184.0798243739854	17.9	13	22
184.17986775679734	18.0	13	22
184.27991113960928	18.2	13	22
184.37995452242123	18.3	13	22
184.47999790523318	18.5	14	23
184.58004128804512	18.6	14	23
184.68008467085707	18.7	14	23
184.78012805366902	19.1	14	23
184.88017143648096	19.4	15	23
184.9802148192929	19.6	15	23
185.08025820210486	19.6	15	23
185.1803015849168	19.7	15	24
185.28034496772878	19.9	15	24
185.38038835054073	20.1	15	24
185.48043173335267	20.2	15	24
185.58047511616462	20.2	15	24
185.68051849897657	20.4	15	24
185.78056188178851	20.6	16	25
185.88060526460046	20.7	16	25
185.9806486474124	20.7	16	25
186.08069203022436	20.7	16	25
186.1807354130363	20.9	16	25
186.28077879584825	21.2	16	26
186.3808221786602	21.2	16	26
186.48086556147214	21.3	17	26
186.5809089442841	21.5	17	26
186.68095232709604	21.5	17	26
186.78099570990798	21.7	17	27
186.88103909271993	22.0	17	27
186.9810824755319	22.1	17	27
187.08112585834385	22.1	17	27
187.1811692411558	22.4	17	27
187.28121262396775	22.5	17	27
187.3812560067797	22.8	17	28
187.48129938959164	23.0	17	28
187.5813427724036	23.3	18	28
187.68138615521553	23.4	18	28
187.78142953802748	23.5	18	29
187.88147292083943	23.5	18	29
187.98151630365138	23.6	18	29
188.08155968646332	23.8	18	29
188.18160306927527	24.3	19	30
188.28164645208722	24.6	20	30
188.38168983489916	24.7	20	30
188.4817332177111	24.8	20	31
188.58177660052306	25.0	21	31
188.68181998333503	25.0	21	31
188.78186336614698	25.1	21	31
188.88190674895893	25.1	21	31
188.98195013177087	25.2	21	32
189.08199351458282	25.5	21	33
189.18203689739477	25.5	21	33
189.2820802802067	25.8	21	33
189.38212366301866	25.8	21	33
189.4821670458306	25.9	21	33
189.58221042864255	26.0	21	33
189.6822538114545	26.2	21	33
189.78229719426645	26.5	21	33
189.8823405770784	26.8	21	33
189.98238395989034	27.0	21	33
190.0824273427023	27.4	22	33
190.18247072551424	27.6	22	34
190.28251410832618	27.6	22	34
190.38255749113816	27.7	22	34
190.4826008739501	27.9	22	34
190.58264425676205	28.0	23	34
190.682687639574	28.2	23	34
190.78273102238595	28.3	23	34
190.8827744051979	28.5	23	34
190.98281778800984	28.6	23	34
191.0828611708218	28.7	23	34
191.18290455363373	28.9	23	34
191.28294793644568	29.0	23	34
191.38299131925763	29.2	24	35
191.48303470206957	29.5	24	35
191.58307808488152	29.9	25	35
191.68312146769347	29.9	25	35
191.78316485050541	29.9	25	35
191.88320823331736	30.3	25	36
191.9832516161293	30.3	25	36
192.08329499894126	30.4	25	36
192.18333838175323	30.4	25	36
192.28338176456518	30.6	27	36
192.38342514737712	30.8	27	36
192.48346853018907	30.9	27	36
192.58351191300102	31.1	27	36
192.68355529581297	31.2	27	36
192.7835986786249	31.3	27	36
192.88364206143686	31.4	28	36
192.9836854442488	31.4	28	36
193.08372882706075	31.5	28	36
193.1837722098727	31.5	28	36
193.28381559268465	31.5	28	36
193.3838589754966	31.7	28	37
193.48390235830854	32.0	29	38
193.5839457411205	32.0	29	38
193.68398912393243	32.5	29	38
193.78403250674438	32.6	29	38
193.88407588955636	32.7	29	38
193.9841192723683	32.8	29	38
194.08416265518025	32.8	29	38
194.1842060379922	33.0	30	38
194.28424942080414	33.1	30	38
194.3842928036161	33.2	30	38
194.48433618642804	33.3	30	38
194.58437956923999	33.3	30	38
194.68442295205193	33.3	30	38
194.78446633486388	33.4	30	38
194.88450971767583	33.4	30	38
194.98455310048777	33.5	30	38
195.08459648329972	33.5	30	38
195.18463986611167	33.6	30	38
195.2846832489236	33.7	30	38
195.38472663173556	33.7	30	38
195.4847700145475	33.8	30	38
195.58481339735948	34.0	30	39
195.68485678017143	34.1	30	39
195.78490016298338	34.2	30	39
195.88494354579532	34.2	30	39
195.98498692860727	34.2	30	39
196.08503031141922	34.3	31	39
196.18507369423116	34.5	31	40
196.2851170770431	34.5	31	40
196.38516045985506	34.7	31	42
196.485203842667	34.8	31	42
196.58524722547895	34.8	31	42
196.6852906082909	35.0	31	42
196.78533399110285	35.1	31	42
196.8853773739148	35.1	31	42
196.98542075672674	35.1	31	42
197.0854641395387	35.1	31	42
197.18550752235063	35.2	31	42
197.2855509051626	35.2	31	42
197.38559428797456	35.2	31	42
197.4856376707865	35.2	31	42
197.58568105359845	35.2	31	42
197.6857244364104	35.2	31	42
197.78576781922234	35.4	31	42
197.8858112020343	35.4	31	42
197.98585458484624	35.4	31	42
198.08589796765818	35.5	31	42
198.18594135047013	35.5	31	42
198.28598473328208	35.5	31	42
198.38602811609402	35.6	31	42
198.48607149890597	35.6	31	42
198.58611488171792	35.7	32	42
198.68615826452987	35.8	32	42
198.7862016473418	35.9	32	42
198.88624503015376	36.0	32	42
198.98628841296573	36.1	32	42
199.08633179577768	36.1	32	42
199.18637517858963	36.2	32	42
199.28641856140158	36.3	32	42
199.38646194421352	36.5	32	42
199.48650532702547	36.5	32	42
199.58654870983742	36.6	32	43
199.68659209264936	36.6	32	43
199.7866354754613	36.9	32	43
199.88667885827326	37.0	32	43
[truncated: 1,013 more rows]
