# Supplementary material for: Multiple drivers and lineage-specific insect extinctions during the Permo–Triassic
Source: Nat Commun. 2022 Dec 6;13:7512. doi: 10.1038/s41467-022-35284-4 (PMC9726944; doi:10.1038/s41467-022-35284-4)
Supplement: Supplementary file 7 — Source Data [file 41467_2022_35284_MOESM7_ESM.zip › Source_Data/SupplementaryFigure6/TeTs-RJMCMC9.txt]

clade	species	ts	te	ts	te	ts	te	ts	te	ts	te	ts	te	ts	te	ts	te	ts	te	ts	te
0.0	1.0	298.27950850262266	292.96017985251393	297.6644530834703	294.2547072946549	295.69882675410236	293.99109231061004	298.2740377127993	292.8237002499597	298.4511879589927	293.47438444283347	297.205184522481	294.0668535583687	298.7854391674153	294.86474801925567	298.64284102605814	292.43078660131897	297.7132557681754	294.3274410593368	299.3774987449435	295.5758077467508
0.0	2.0	260.11988041363486	208.25038388299282	259.032884509288	208.92428919040302	259.86317685458897	208.49631586504964	260.36475092147145	208.85371914500828	257.6458671695678	209.43322926610023	259.17244145867795	210.51671817590577	260.0057720924108	208.3772026864842	260.40027465304905	208.76875914353292	258.74443018148924	208.25536053850544	260.18403644148367	208.5413195477443
0.0	3.0	234.29763861565553	208.359180963396	236.86676122767375	208.16164973604268	236.94548310218343	208.74308681522524	237.12958719980085	208.16224488164895	235.96474020816405	209.14773891150736	236.26998629075624	210.09125123903092	235.945066193024	209.05559913792067	231.19514589729687	208.80282885459812	234.9757921565983	208.63692066057237	235.6256823266894	208.29600293348756
0.0	4.0	272.09279131825485	266.78011441183565	270.0855810330578	266.83523533019695	272.9382230585154	265.2717764826639	272.5088564145424	267.74036900201287	280.52209335394093	266.25450728254367	270.7273792876287	266.17827825028616	272.33941426828727	266.6686202578605	272.0470772808085	265.49654163625485	270.95873723318573	269.49678531483886	273.76739610700406	267.13318536241866
0.0	5.0	242.75754561108968	235.1985558163694	242.44344819895292	236.43125015407148	241.8462034066016	236.7510452975263	243.45370292528017	236.61025179991952	242.25623966069358	236.68688561416036	241.7821277696071	236.5954725933458	242.26604210246214	237.15048956595578	242.69347380310654	236.7290171102851	242.7715571112231	237.0052237118821	241.38453663762127	235.84951738318892
0.0	6.0	264.3696857054113	252.35795022529842	262.25648898727644	255.1614023138406	262.1384067436069	257.00935123964183	263.86230353186863	252.09328492094318	265.7794219729436	254.0785803567572	264.72818020047123	253.87409881465123	262.56078302446565	255.24617971583268	262.2064484025656	254.25588000234322	262.6770025526795	256.4034136040172	263.80809817448187	255.95578518667975
0.0	7.0	282.66418469481494	273.64237233074687	282.14992481787465	273.3459475005797	283.4471053167759	276.06269491314725	282.2368219409387	274.4381697404524	283.0482824489365	273.0443683147238	281.98439475980615	272.3458232630554	281.46359558834246	273.88178367007026	282.8645852782257	273.76389932384456	277.7368490054557	274.8301139218035	283.09309691076743	273.5061550781009
0.0	8.0	259.84416022933306	252.39956145577452	259.806450356677	252.29702027392761	257.94435741205797	253.31413722912427	261.567525951161	254.8086797081582	260.9752727688115	253.82075809950425	259.7680144287736	250.82781496689125	261.8072930766381	253.64417749410637	261.68379631053153	254.4682376014878	259.5990999174296	255.7737772739538	257.8531036183642	250.73913626170662
0.0	9.0	236.3337521070931	230.4804459509557	233.19842892345824	226.41984201870943	237.5226168010536	215.39560452332057	236.15140118875135	226.96423148296557	237.04489355705587	228.85003893592304	238.35370994880427	224.31043320464457	237.29177938614706	226.63784221281432	235.13398530030204	229.64890039706825	235.01414377277163	227.83968377944055	236.14802376961813	226.37158417983454
0.0	10.0	267.87244139741176	264.64560043980737	268.4455110189162	264.83524145781337	269.1282005902516	265.4918712892732	268.1533156956472	266.2830454071228	268.4129488907238	264.28962335287974	267.4625172287964	265.3693564249181	270.067674969142	263.0246205257884	268.49745815088903	266.5544974016421	269.406801815889	263.3475972361145	270.5867701858031	263.3063047931701
0.0	11.0	256.30788560418455	252.3665831148381	255.61709603305155	252.0620119877413	254.58105627105917	249.36824740986415	253.09042032516857	249.88872846742413	255.41169687582712	252.44368839788655	256.6141663529525	250.71878558715986	255.87757499092362	251.82990747895133	254.77209708138284	250.90899590662028	252.4925946646765	251.0289535046425	256.2203910522041	249.9508372586604
0.0	12.0	234.28022207704745	227.09810293050293	238.18492730303194	229.32735094125604	236.99953040999324	226.80688356141494	233.6849559548457	224.84117765356987	237.77610486999	226.52463044212664	234.6282166709673	227.0248618322291	235.26836102291472	228.15766718705484	237.24586129565967	226.77942592489288	235.7142242333577	229.17972813154796	236.67370057683112	228.5112529606932
0.0	13.0	284.5628540185016	238.46434493329605	287.15066307417266	240.67719748157083	289.70698650074917	237.90665965544952	288.8178373733236	237.35436514196687	287.0635266851832	237.07971034453027	286.4549651277904	236.997977497513	285.0000060767279	238.45852204087961	283.7859588687961	237.76695574549746	285.4459529367393	236.77316734023483	283.7420231686029	237.45338086364967
0.0	14.0	289.6507955893675	274.5613104536504	286.9292834711708	272.38020985928324	289.3283570799611	270.2112294223968	283.72832701827826	274.38562546700547	290.0155793696423	272.1940654210304	289.09356510338455	274.31571428145696	286.5919990005004	272.2824792618684	290.0355259712651	270.9408700738618	289.2305651433126	270.6774721717051	287.59119966507666	273.77639375936474
0.0	15.0	291.67679353182547	249.52056649757978	286.9573642507229	251.47441928912812	284.3481568205458	249.97001031910926	284.3081729509281	251.42980544729642	288.1673049773897	250.15023797565374	288.0322786764142	250.30936125203388	289.56197677533856	250.51575558759532	290.571674814144	250.96740028802003	290.43804069361596	250.6079126217994	285.3863099632266	249.5284763082407
0.0	16.0	255.35350689863043	250.89251586703256	255.25732942964413	250.8424593779776	255.10300834850864	249.6202416894114	254.06930312579016	250.5783076686136	254.65099359230967	251.09143283448617	254.92786955275955	251.37783883450805	255.75785139787794	250.2573168161307	254.00148735790665	250.7759722830086	255.43409684263992	251.15038675669882	255.87508705198226	249.96748447147255
0.0	17.0	300.47810904970424	293.58617592195014	299.2340365568961	292.3871056063108	295.5758933167835	292.57174954823245	299.4212627553682	292.41882938841064	298.1590806469952	292.4424556461242	299.3159494371356	294.0123607540903	299.4394460033163	292.86414778198355	299.44296129385657	293.8139328304242	296.12056854371815	294.6596272980427	298.4112520535771	295.9594325323873
0.0	18.0	291.64106304178017	252.49913313900245	291.29116135320453	252.94771245593813	291.7237460923284	253.03982548615653	292.6954917132849	252.8254259148114	291.95671738073105	252.8786817407796	292.8441832490101	252.47019370786944	292.4717203639037	253.14691915506242	292.90892460850773	252.52957355656594	291.138508627437	252.04619288174527	292.0920275981997	253.90152388996793
0.0	19.0	259.97864657063684	255.03436698854256	260.46786848712236	253.24281163852905	259.7281643496664	252.9673458037617	261.7605924761896	256.6516693992918	261.4427572758782	254.9593355651408	262.1543466258738	254.42981161921705	258.07954168420673	254.54965097660977	262.1018394874995	253.6369841844214	257.8413006123913	256.0357441268576	255.36480422750023	253.84300778429247
0.0	20.0	227.47409868679975	208.73710163386258	226.6088750572456	193.80872159024972	226.5714759869357	208.8816956640559	226.77315951564466	208.5669695737511	226.74646440766858	209.19682955667932	226.17680480061898	205.75022909854155	226.99871614556884	209.58076015512393	229.18303051026948	210.01734335634492	226.16783175648226	209.48654242890208	226.88864770280236	209.44637640531056
0.0	21.0	273.6963137564358	251.30293553656603	273.4197060639939	251.58395372519394	272.98879005789485	249.91884344289886	273.63033137425225	252.41326079368542	273.9328274744805	253.23156968792767	273.2935440021159	251.83721369374322	273.40595271468754	252.6170260376483	273.5324007272887	250.91873870212768	274.0424085459649	251.4673696252309	273.2136209981595	250.60729484090186
0.0	22.0	205.56551300816363	176.71482051685257	207.9948695731336	177.75971205049805	208.62760292068927	157.42867699284645	205.62002018423243	192.42383184768994	206.87020640665736	199.15306056200575	205.7374278654049	196.27115046227533	206.9553435187599	192.1011741877243	208.11534382018942	195.14499069659124	205.71725590355615	190.7371492256319	207.6598395006004	205.70880598191957
0.0	23.0	276.4207591128419	264.47275459221777	277.49559426766217	264.31980889428496	277.16135392123476	264.66783476046646	274.8930536824614	266.4174624990149	277.2358645509774	265.8032967999501	272.3578567243539	265.61747554673354	275.9460845276732	265.404195713372	282.6411361818525	266.38833165389553	275.73158957017824	264.7986672128175	280.3094547849834	265.4963975146382
0.0	24.0	273.63773779122994	266.1043183320963	271.9256434995555	265.10727793920944	275.38061811805665	264.1158792079719	273.3248718049414	265.96168535605443	272.12012117205484	264.35728735387295	272.61142704883315	266.45586209858413	272.5204474993931	265.7807392251518	279.25223276091344	265.2467508411451	275.56838056526783	263.945298724946	272.3141460132985	267.45924721281784
0.0	25.0	298.2612163517398	293.5546255189836	299.72373525535227	294.2522927009656	299.8536810219748	293.6075666813799	297.91776545933976	295.0627638172208	298.8231663955858	293.0269525404226	296.80471855165683	293.6895564788794	299.43367664921044	293.99137862215474	299.26473172217925	293.4321984751074	299.93518985489663	292.86489321756784	299.79820395100774	294.00347065055814
0.0	26.0	260.1297513465857	253.95463563067824	260.31819077761526	254.1398347438754	260.3786874031593	254.36447645013308	260.849686833862	254.049838899857	260.0692457882488	254.02410111220559	259.95307426618274	254.60043292158025	260.7765032765587	254.0369654913591	259.6498781118597	253.8622163544397	261.1279826023339	253.86977874833588	258.33029102429646	254.01335764467922
0.0	27.0	208.7377185207327	156.7372975147813	208.4788160635086	165.18722960910097	208.31393601175347	144.1786208563009	208.16135971862576	177.0550429816794	208.91720242913595	168.59872698697296	207.92205258546204	179.48886785523436	208.06462944430373	167.92463077196547	208.72775167005457	178.0926555733649	206.5293178653992	193.29269470599493	207.13876769877027	158.8631895780474
0.0	28.0	242.2148517055646	238.22039608981757	240.97503729824288	236.61469516624993	242.36944386638535	236.23227774054416	241.65368209912862	234.93109810729288	241.747417825621	236.73100411487914	243.41146906237412	236.62783782128557	241.46053518310308	237.13280285993926	243.09124504128349	236.49575948440824	241.44114124996	228.88148244646356	242.26405229275488	237.3095095081863
0.0	29.0	289.78350527057944	277.3178972693142	289.9990772596648	281.5888425830675	288.0829474924791	277.5142780696548	291.6830105056502	287.6892009483249	287.7408746141433	282.55079566536955	292.2094058672625	287.50221401202697	289.81935391117247	285.79661509868555	288.82570072494724	284.71371578947276	288.76001064170845	279.39289114585154	291.81189131868166	281.20642563867875
0.0	30.0	257.27319596541196	250.93876653167064	256.03820570409454	251.163773938193	256.6799225386969	250.5146910277037	254.1446487136551	251.33104613037088	255.89487508155827	250.30421952881787	255.9822400975775	251.79670663819286	254.64415380065788	250.73607513922374	255.21352688448758	250.82242834177077	254.16097807414522	250.5154216858864	253.52887767401538	249.99908229715547
0.0	31.0	299.18255501617506	288.2728225551184	299.41098182265335	287.0836745477242	299.23367055012403	287.0849345653199	298.31300722825813	284.9281130023175	299.19538846045117	288.6707486993351	299.2488835731164	288.7608513401017	299.30109534251005	285.5133445678614	299.4282909854149	284.8821308589844	298.5966245863062	289.81985679899356	299.1620249324018	284.26454936570354
0.0	32.0	299.55266129916015	292.89607145015015	298.0699139563422	293.8618286693569	300.21812255941256	293.74577563010956	299.26008169161463	292.22043834717476	299.2347297295476	294.49006155635055	298.47473841404934	293.33908013232474	298.4998230459993	293.64029132402834	298.76100460622115	292.80243406207023	300.3520023268109	292.3760427829799	298.49901999024775	292.7105440537867
0.0	33.0	290.21964107348737	270.9833890794839	292.1613426294132	274.3368358313914	290.8092979563678	272.8170438016277	292.7004989753394	273.3891415362284	291.54617344361986	275.4999939377385	292.51187723780305	269.9862303660487	290.8440129722187	274.4239429118923	290.30495357744184	272.33173216836997	290.69920569838905	272.70701723492056	291.4050764380183	273.7119657760858
0.0	34.0	226.4549546521569	208.67739742775714	225.70420151816063	209.2425307719293	226.4502867055213	209.38856061931173	225.87989837474225	213.47408216754235	225.1894223546785	209.26477880799658	225.92349122917724	208.72995849581707	229.24420337069452	209.35090689510014	217.2356546411055	208.19860409975266	226.80352292620736	213.37953904664303	222.2282982548864	208.1836867881545
0.0	35.0	236.3429473080576	208.74482312454975	236.31596668419772	209.31826128070648	230.18592980833353	213.81165833880686	234.30393481658038	208.5663515014361	238.43530772910313	209.2189257776563	239.110789346705	159.71022615209864	233.04669186346334	209.42724766682693	232.52137854228016	207.44022468054774	234.74396835047096	208.68214295695077	235.44714564096304	207.99960698392343
0.0	36.0	290.3629554101094	285.26161410068266	291.45946812579973	285.12868267114584	291.5891906469408	283.8461202615088	292.44555970432936	281.3884173002134	288.28713244904503	282.81390391744975	291.56761297694203	280.5456699494704	292.632237904315	284.5008113693973	291.59816195779007	282.48522645467125	292.4506918467947	278.22630659395463	291.12145094330634	283.9276748954135
0.0	37.0	226.7363894615685	208.9285439877309	225.0880961313165	208.78965294418404	226.66243684571808	208.6383766533978	225.94689695781466	209.15460937204	224.611028816476	208.19878575707614	225.96500387726624	210.08457698348025	227.57061854845628	209.92559270649147	225.4317831846852	208.71334084944803	227.08090032483466	208.76224182870465	222.52154429054968	208.32632041182973
0.0	38.0	256.29612336851216	208.83120187319184	256.24536632316375	208.1775449863244	258.31435209406374	181.8778309988607	255.78479190769332	208.28704737274464	257.0476482033295	208.95307328520892	256.99759644645974	209.27241609527493	257.1502692365013	208.71301634895718	257.9277072191673	204.8082356245722	256.40368812538514	207.90849260449707	257.5718826738458	208.4158806051362
0.0	39.0	289.5984080082493	266.6477752082799	291.01902772377474	266.6328015293863	289.55074422829824	266.61725253810175	289.93848383546845	266.51208688306815	290.6566891561655	266.5099853527497	290.93582744404284	266.33950006748194	290.8402918241683	266.2629334870912	289.23843546667865	266.3158609716929	290.11323645712133	265.63956282589885	291.382586061569	266.2975405270759
0.0	40.0	226.84385952007102	208.25611703495917	226.58097425074683	208.6291878542067	226.3245952736043	208.60832333029148	228.54376137758535	208.55010528637325	225.78964678880826	209.1250024553957	228.8779072614384	206.5252690387784	227.29907009837015	211.227061543403	227.67895075517987	208.59833097552433	226.26753750050722	208.73135445969638	228.07352786000138	208.65345625889972
0.0	41.0	270.42642047355497	265.83104139230204	272.8828871719276	267.43898148458294	274.81523404959756	271.4707351795106	275.28239998305276	265.81504938180615	280.5810949154118	265.59466980901357	273.1096360501917	265.0802874785871	271.97756158326195	265.2718370309615	280.98618524867595	266.9027689965402	273.7711698091568	265.5027700779098	272.2312599529524	265.81813932048965
0.0	42.0	273.63213972484454	266.75104198373845	271.4767748940369	266.33655047455886	273.0435462434527	266.22549858170146	272.0496163200806	266.400562625872	273.74870225881875	266.3174372214698	273.0609929169558	266.2711147487436	273.03249226228405	267.18516088084544	273.4753844850846	267.373916645989	274.046985473713	265.8820170043113	273.38289372334197	266.92064094880163
0.0	43.0	259.4121754921646	252.46389785725754	258.7449515204901	254.0334946328522	261.99659700275225	253.62183043165925	260.99485425023664	252.39090011622633	261.19878755337595	254.64142928435035	260.827373184421	252.8901441301982	259.249236602805	254.91791832697754	258.45159713634456	253.14067248658557	261.73724012062064	252.60602320656076	260.7903031459877	252.54805851713468
0.0	44.0	241.9824491774127	236.71528458893377	242.8998417206894	236.57681839454048	242.87214450010754	236.59259305783797	241.7964780021302	236.7417115201439	242.19549366195557	237.45271009902766	242.55301662220037	235.5722860835404	241.4694690807925	236.96266367788706	242.15480863018652	236.0198615338318	241.342091012332	237.0870277535455	241.56766124669767	236.48444797508176
0.0	45.0	248.52370752105858	244.78800060361374	248.62255688212906	244.9642531157905	248.29639853371006	245.96189551775078	248.08150537425897	244.039945295506	248.09996333235605	245.76012800270394	248.74517341814763	245.4866213997246	248.1114435164091	244.13029137387585	248.25640384173167	245.43524901166782	249.25648073068052	244.39313156488416	247.98321194976666	244.35962155872184
0.0	46.0	275.36148220289886	266.705648595317	272.9653150351094	265.79307928675547	275.5056618336047	264.7691882390108	272.8508499799362	265.67335345372334	280.4872448817161	266.6978209639571	272.0170610483163	266.76700966362444	275.15069259661664	265.03119859116566	272.8399579884666	264.22496081653316	277.316827185521	262.9139187413605	277.8351094474054	266.2154283620837
0.0	47.0	273.60120690325516	267.20131856761765	273.42367567658755	264.6719706790608	272.643047777642	267.58190435645776	274.0398947859029	264.0492545904111	277.475601691106	267.0075881858292	272.2739895024907	266.83573366146584	277.67576587271645	264.62830090216454	272.8423951053387	265.9962651265102	276.81896994915223	268.7299063422919	273.2477730594845	264.9652975553669
0.0	48.0	290.4244613352042	266.20112349775815	291.5680808239238	265.5697746141654	284.65994709323485	266.598838135063	290.7637994488302	267.4652166784508	290.9308231205602	264.8967943830735	289.0943677687165	265.3045813295643	288.6127105708112	263.240330874388	289.8323959538697	265.41813577384767	290.10816154098455	263.57998794402306	290.1940015538732	264.5462167473937
0.0	49.0	239.39765135626473	211.72002412544595	233.4107944303167	230.22553385258144	236.6859072834662	232.36654987073518	234.66418196756808	220.8361353114398	233.02533528934083	226.33454583100732	238.22115330564714	227.09642468386258	238.98272929010267	230.42193546093782	233.44307779227023	228.69497315511717	234.48050450956	227.23270950141068	231.00551111025925	227.2093506055906
0.0	50.0	239.73482003484654	213.57207242455067	234.94047472184914	228.37491545143985	234.20544280670924	226.78184520172405	234.47160475293512	227.69177024275973	229.6699664895928	226.93226141538264	235.37657697928452	229.79808814368047	237.37233415103287	227.71364305073394	235.5901552611573	226.73723295927792	235.36762103387207	217.87647151160937	234.22319503888966	218.04185713511913
0.0	51.0	240.03824593011416	225.65995620417075	236.39003476057124	227.69625606499375	231.75341668516162	224.04749422056094	238.13504233403725	228.47057580769928	236.3681342285396	230.6841843916314	239.89840930132334	226.93502608656556	237.13934741773096	227.77564169909607	239.79605029859792	221.93160918444858	235.35369428933777	229.16138459742834	236.7762977541719	233.30264037913562
0.0	52.0	236.8209884726121	230.41407954964038	232.41781141522694	226.6909269264161	237.23919862758402	227.06634423550577	236.05551905044848	229.70906412641511	236.19804213650883	227.12341379351992	236.14647290096593	227.56213677323217	235.99432802247887	228.6188899772769	236.30701002319074	226.6532959315496	237.29965559774809	228.48864431665527	235.986293971794	227.74276350627653
0.0	53.0	235.24217866432815	229.49238736975073	239.28120980796126	227.7496200782189	237.36077454762938	232.52357131912856	234.90460405764676	230.31100000599244	231.36232389194063	227.60313270840462	239.82504409429083	217.8642264525544	236.0635118293136	232.64614781065353	239.4734999250234	231.26063684451992	237.23069360912243	236.67571405056606	234.66291523158404	232.2890444029165
0.0	54.0	237.13897360477725	214.77331908922488	236.44375278045067	208.81345803856252	236.91542146258908	217.99625855311504	237.1296542162929	214.18581788064554	236.83606870380504	214.21519542052167	237.07343610947672	208.97407911894422	236.02459176430008	209.98618742736133	236.81147738818686	213.58954883270357	236.6059605963521	211.7613844738156	236.93384262881978	218.88739856370987
0.0	55.0	248.73810217096474	245.75647203343038	247.7628527520969	244.593255074724	247.33601223210292	246.1007022719282	248.89560236875718	244.30726186331572	248.37503695163994	243.85736455582645	248.98479480169652	245.36451642354604	248.04685782297054	244.30864899518198	247.83894825653627	243.89630030760503	248.4672297258051	245.71616782853135	246.62768412695277	245.04243482164998
0.0	56.0	300.09483669408996	292.63462168218405	300.47298092217204	292.82237508706106	297.2010598862919	292.8379541950508	297.6162850563674	293.3217523588531	300.48334098470235	292.87345076192594	298.69231124931724	293.97352290835306	299.42019776587745	292.7996309048817	300.1241498083778	293.47028433164934	300.0769272038734	294.1093265251219	299.91397208327714	294.179674743052
0.0	57.0	290.4428354156316	267.1873986404533	290.5138859979704	269.82478904968286	290.46874385501536	267.0547591490673	290.5268725323279	267.3109001623597	290.40992999871725	269.8515181166068	290.526768836615	268.49405214405306	290.5005337488945	269.0237913304258	290.47220055821623	271.23950670181574	290.4905681288479	269.26812219972425	290.54966730235475	267.66420736270425
0.0	58.0	285.7373861305908	262.5029728304785	286.2035985331771	263.1915182155711	289.2078817057872	262.09504830155026	285.91283506184755	262.5516009644919	287.0223945713509	262.53941669770256	286.7349095607222	263.6379803649249	286.67219404933695	262.8389249990696	288.5876557918372	262.37523981260284	284.4414420814782	262.5770394445532	288.42361296626666	263.24262474031207
0.0	59.0	241.17652305659396	237.2091292412464	242.72902110298483	236.06382012466037	241.62737320341765	236.4051197938911	241.52607746834872	237.23589546425694	240.95685984318033	236.8048836407328	242.72154598747548	235.83173843517955	241.07628501039824	237.40961727627686	242.1678458175807	236.3034457068455	243.42562785526158	236.8073333340949	242.3812949888736	236.664294538719
0.0	60.0	243.43473771034013	236.32952586064224	242.95182897129047	236.677915645854	242.0818547225734	237.54986140172528	241.7835049994482	235.81930308791405	241.48794517901817	236.56451826637638	238.25768040636657	237.2027263034912	242.6496340175242	237.13410573490205	242.80398296235626	236.58011861814555	241.34679855050715	236.45137653216466	242.81370673880735	236.43853314046407
0.0	61.0	274.0627393268228	266.7569150899987	271.0397578039644	264.8053542054898	271.50079116264124	266.2349151842865	278.3402054360209	265.75929340608707	271.27103858176025	264.56720081705043	273.935203244182	266.47111868843973	272.76005675761553	266.01914346261333	270.06505358617267	267.14909938075783	275.1978403126344	271.1917291088925	272.2046373331062	266.623016887691
0.0	62.0	297.0058187219534	273.46371437268687	298.7108543204938	273.400129430073	297.241869795956	273.72688142686417	297.84137982790753	274.5904865199637	298.9912167006764	273.21121575110965	298.51802449581027	273.7260497196675	296.923417677827	273.92466363164567	297.49028915156174	274.92430796654446	295.4206074498371	273.1963722135407	294.72431470457303	272.9781870618953
0.0	63.0	273.32808993085587	266.7536919904525	273.0959183782102	266.57392907219537	273.40116579227197	267.0431051729351	273.346557021288	266.8529423473681	273.48969970885247	266.80616327804853	273.20060117258555	266.64630240385384	273.2560211162023	266.622596072546	273.37879334244894	266.7747500550939	273.0850630215873	266.9371403034601	273.28368409596925	266.70475128729566
0.0	64.0	208.45126580150676	163.88976121043683	206.09701869387834	134.28391994093133	204.9059703129485	164.53026556630863	208.52650215219188	188.14070410968685	208.6569888170015	195.99538058092512	208.76263185084267	188.35705502354116	207.51844742656488	192.57784524640283	208.52644185318925	197.62574745822698	208.80710947680964	170.3207074203005	207.7106426677738	179.389645378903
0.0	65.0	254.40055225122055	251.16833192337074	253.2592132660734	251.2285498157409	254.53158246281845	250.55650087914958	254.11090188695556	252.9144391707516	254.29072466623472	250.35190200803245	255.0807680985898	250.97456569247512	255.0713578662036	250.7483250675262	254.55583514144027	250.79796370512443	254.0353165187405	250.8924319028901	255.07245221622327	250.1787387337572
0.0	66.0	243.8804353573603	236.5911549068309	243.01498170989862	236.490542891906	246.09726740958044	237.17120820965192	248.67504142550024	236.35705096035835	243.5602336287359	236.58997875667953	242.65653039590066	237.32563003570738	248.07255190296772	236.7679442834657	243.59465388384362	236.46442897802515	246.77426471335482	236.67516987411565	243.9712798289117	236.72779449221085
0.0	67.0	254.72172002544596	252.435897210466	254.87886730336584	252.86644313695038	255.9329160966066	250.88010642413502	255.4494015797447	250.6242484274848	254.99540996243672	250.90478944239555	254.73172479531556	251.69083450395308	253.7558312789496	250.764377135728	253.3327772891601	250.82520150467903	255.02585170885126	250.94617887577581	254.54576236946448	253.74418449668556
0.0	68.0	252.84508234227891	251.90604496979935	254.8051981357798	251.305214974849	256.83010029526173	250.1257991977951	254.64182207636264	251.26067875266682	255.13237220205698	249.76067078003658	254.64262889405407	252.91924667371254	256.94907584544825	250.30489360787624	257.2058369052444	250.59249781158016	255.74996573886125	251.3171380904796	257.09664573908736	249.79763006823234
0.0	69.0	242.32993374937024	238.94006467967796	242.39753539603365	235.58469072857218	242.60974826364787	236.67764948972933	241.38321748002735	236.6750852844308	241.29293249753096	236.7008908543638	241.36318115714639	236.29292045986386	242.4538627532134	236.89700875630442	242.00386058500814	235.43407019853834	242.9391405188807	236.53051206119176	241.6515450589864	235.81847321766662
0.0	70.0	298.32147237382463	293.87217502541637	299.2673200543502	293.0344787170992	297.39386385672776	292.50630030115985	299.7013687054746	293.46317495658957	299.7383376234056	292.3779834994476	299.3030192850598	292.8886140893853	299.0509634921806	293.55124212068085	297.35055894249405	293.88135683352704	299.54092790380327	295.8093009252435	298.7078154257391	293.4375547934914
0.0	71.0	262.7966496380335	236.4241089661384	263.08577869143096	236.00959247233624	264.04643370415397	236.3914029732037	262.98963922372553	236.60822994459414	263.67549964188294	235.1395260186211	263.899394283963	234.44571934251357	264.94928162019306	237.01393719292744	264.0305324591592	222.03432069206923	264.78828097209566	235.58314279028767	264.9907301610134	236.3634783957018
0.0	72.0	241.28924273865283	236.86501743978653	242.1764857573785	236.17123332988834	240.9809195351526	236.33763173991352	241.73750381658192	235.8748968690184	242.8856736000453	236.45041050633483	242.40767388072018	236.50963417803786	241.99678820750498	237.8036129965355	243.5621629602939	236.06132306108472	242.76832782886964	236.05781799746694	241.37977382943563	236.5617743233621
0.0	73.0	282.82274995561835	259.8292880710633	282.04229866074644	262.11129420842383	283.2161511791128	260.1340413602004	280.7337998594377	260.3140264044111	282.1584374143882	260.88208526286627	281.4453772567521	260.74933366137367	277.2895011995916	260.9210722789433	283.42746759943475	259.81467567016784	279.18048130995777	261.5776900425138	283.62796685181706	261.604832000275
0.0	74.0	248.20367666640627	236.32202939912713	245.71829090063096	236.2583867521488	244.32527412357135	236.90040691727856	244.6974793961443	236.69822261487337	247.64153666094177	236.9440172404809	248.49326434876355	236.7615460245863	248.1191557420044	236.7129770348699	245.79445503793963	236.29413979820563	248.63561610287144	236.55955426029055	245.00308209823103	237.24137379533147
0.0	75.0	254.69725203067665	250.96402244644534	253.32384914414587	251.24132841550937	254.7548564093748	250.25968189725506	254.62545646360257	250.51043925317109	253.7770663626311	250.2139701511953	254.20023275154347	251.00078230789262	255.0031566526475	250.84717484254614	254.3625342199552	250.7268993856507	254.09442127458237	250.78683290808144	254.90889162773158	250.39166613923436
0.0	76.0	254.9171973680904	250.7385436664015	255.00197720984647	252.25461799376393	255.2111105217711	249.93965902363965	253.6968861822244	252.07330910206622	255.7490082547636	249.92845700461046	253.37073681419065	251.2058805888532	254.96034421952814	253.2261791082088	253.52655636826273	251.31241658382282	253.77592440183426	250.8094421162039	254.21602116236875	250.05408968500376
0.0	77.0	256.8157362235216	237.41517615446068	254.56319601617415	236.5514172550579	256.75266849053133	234.46798211832666	253.97102997895945	235.0647607048906	254.151379745583	221.86292610231555	255.87718658256534	224.70659883831289	256.82698472068273	226.7717968620713	256.8751582724051	227.85730027698867	256.8945700279454	220.01951344324212	255.06124686777665	230.12046063694712
0.0	78.0	227.53979842390214	208.98086645837884	225.1217022266888	208.68186629468846	225.8197874073404	208.7086981535653	225.9472563550671	211.24868315800634	225.7325060222921	209.24630100681142	225.81939780816472	210.2418500894017	225.39859229139813	209.5719875656642	226.35320142478034	213.00908544298804	226.0403646288857	208.812198111402	222.7203406445244	208.31646675599086
0.0	79.0	261.8343982402953	255.86322871816242	262.71154416468477	256.2226265017894	265.06786543262683	254.84644545159136	262.51675609840873	257.1653830916257	263.667766248587	254.45324758782945	263.4838570004726	253.96902634800298	263.5365783501912	252.46798758836545	264.11423233011334	252.5046437246152	262.98749868904815	257.0265053086363	263.02368154372544	256.2132222056214
0.0	80.0	208.0786587991507	182.43582324044147	208.1924381578285	165.12452588348646	208.35537944142192	187.15592542872872	207.29227052814727	183.18737625106053	208.48319533335197	187.02609221331804	208.60860531404185	181.41639776532466	208.4000654310895	173.3540581516666	206.82447761958235	185.12341084049845	208.76444012850422	182.94927513673764	206.78077403867	184.68765777160314
0.0	81.0	300.3260858354767	275.99266042670047	300.44171766352673	272.902679174177	300.2572143122201	270.81669437577176	299.78655620036045	273.1565685523454	299.5437309654999	271.23915373789714	299.0292226781725	275.2562708023318	300.70279635550696	274.1243510694969	299.98239477401563	274.4928233037921	300.2241065220586	274.5712643335114	300.3382523280888	273.3219109158131
0.0	82.0	275.37413627670554	265.5795160229439	278.7272292675946	265.7635534743486	274.3715996618924	265.950819500265	278.32101526756554	266.13464403563574	281.38461837185696	264.52518509182454	274.5085157868346	264.5122848944117	273.5585106791104	267.3927492964195	275.34359267794946	266.49431679578987	276.30232637710736	264.00169818078746	281.5573672864167	265.57931383600425
0.0	83.0	205.44106600875114	175.5465609296084	208.23322517405407	180.6319703102487	205.55455777308055	191.9789728911696	205.59629968570653	188.06273557331343	205.6254599822153	177.37251311318454	208.50491415976666	177.63930689400465	205.84075615257623	189.89583131714878	212.5829926846698	166.79240262392926	207.6624323156599	184.66254174054734	205.61501148734348	176.79004773199574
0.0	84.0	254.35352130880003	236.76149240552044	254.82206713338644	235.50284769016204	253.8208984541886	236.51350710318445	255.1608529589076	236.71860272308464	253.43142495829915	235.69176149733977	255.855808740048	235.46602740771186	254.83402909806992	221.89498482318297	253.66048671561163	236.8702942329229	254.34242748608108	236.3828456997625	254.8251183940655	236.7350614811617
0.0	85.0	267.23677360537016	255.7890759182301	266.74547246326546	254.7202066135357	267.8057355904225	254.03358842677034	266.7570928594981	254.58196227924103	267.43101388411384	254.58471335983842	266.68484295544727	253.9750481257818	267.05135556757006	254.2371984801748	267.55353879830795	253.65885069600623	267.06287359646745	254.7914121534119	267.139368652818	254.1752869930132
0.0	86.0	273.0984276107657	266.7595964399562	273.26562352628747	266.63346526262274	273.10552486981646	266.73500461332526	273.08898418579224	266.7798645817334	273.3446241005304	266.6201246678963	273.11613045966436	266.664317754253	273.1392172577477	266.78414202857624	273.2758641972511	267.08427630340293	273.4879475548586	266.5408952359895	273.29039327411647	266.69021320364266
0.0	87.0	273.23161053301556	267.8101571663972	273.59889843594107	266.6544637039491	276.419517835081	267.3742603651454	272.9126118603832	266.5127642180153	273.8349641344403	266.37531840643686	273.39470614852405	266.55028473741254	273.5696465139983	267.620807120114	273.6322698418723	266.27623566327605	271.18515702335293	265.8076957261561	272.32864007913525	267.3072314641946
0.0	88.0	278.04625006260744	264.6041075786247	275.17086657606444	266.84214169402594	272.2495693140609	266.18032127364495	274.4049496806861	265.1229387201852	271.80682344922997	266.71860074437234	273.8906087000381	265.6136974750377	277.48039505678696	266.12527473303777	271.9605325998055	265.38656311159315	273.36746970083067	270.68534232635466	272.20917208456035	266.343822035677
0.0	89.0	296.23308687645397	293.6571184251073	299.63773959100376	293.4382314761209	298.902122720981	292.961628695006	299.2643539382628	292.96411492405	295.61967576212203	292.7950208729683	299.47932313160305	293.66267874288803	297.7491445609487	294.12653711394626	300.4525734543967	293.493524232219	300.05314905663	294.2999335176948	298.67289308728886	297.1324848428698
0.0	90.0	299.0328903287648	294.42567186182094	299.01550508934486	293.33176137867116	298.954890276653	294.44875756428587	299.8072644250104	292.18124853561113	298.97255179567543	292.9006864883786	299.7361075236963	293.01351984791216	299.0610245052273	294.01135694553966	298.2271151931133	292.34218650935844	299.39448056641345	292.48125006163565	299.1169859832408	293.0944302978405
0.0	91.0	243.48353035111094	236.66993616426413	242.52521553560388	236.43279458251106	242.45413395223767	236.2327300516472	242.5738776801868	235.9431960844833	242.0290033088053	236.7090133684786	242.739511528381	237.04191229388084	241.8668929402704	236.88544587431494	240.74856884362288	235.77734630179316	241.90349515521788	235.91592432153053	242.34575106900172	237.0212796767784
0.0	92.0	207.253810353119	182.7113876189325	208.50417257119383	206.78529824556801	205.5883869657467	180.97277209110237	207.3340156466971	204.33416727490385	206.99104187148345	181.23433061178767	209.04942538938442	200.92125348526972	206.2456579997411	188.42631102070416	208.14524407442474	169.04641498926563	207.40216858993634	171.33235278042227	213.90577473394382	161.14590737631661
0.0	93.0	297.97215421384914	292.8129861132617	299.5458129576167	292.4732505211832	298.6765666701359	293.1268625494981	298.2513062018155	294.20498173697155	298.09398954612595	292.6222571576802	298.8492713553537	294.3008965390443	299.38689448142185	294.25062221067117	299.60033142870566	292.3941350434505	298.78170232408195	293.42297493521255	299.2585015705349	292.85066584337306
0.0	94.0	273.6426567104383	250.69419676238036	269.720673265233	251.44281272799503	270.34395890319195	250.12422749988934	273.63061057124895	251.24763705607822	269.4703342364613	249.46831573563895	277.45129338651384	250.6969435145112	272.7111061777131	251.00614219634826	272.9772627225919	250.65478595981205	273.2636163760029	250.67898769893227	273.3502183829919	247.96176788209274
0.0	95.0	276.03589154660057	266.3384123403398	276.43231457551576	265.9155400709838	273.90874416934554	266.10277971130614	275.7452616724888	266.5362643804034	279.91639723003203	265.6276192451707	273.20391571037476	265.9334586625504	275.54308847873193	264.90239994217154	273.30070145838397	265.28315259548236	274.63189247650877	270.77190027695957	273.57751006167996	265.641984058469
0.0	96.0	274.0449968041263	266.27952978795685	275.20079111230166	264.09055703798293	275.3886780140071	264.95654076299314	271.7328192115032	266.0520387148854	281.52423633142706	265.12719917398425	272.82484155646716	265.87432312153294	277.4416257108935	265.05882222768975	273.22742386090874	264.4175461874342	277.7339312465281	264.43718516400645	274.27046504680163	266.33564476509093
0.0	97.0	236.1066873221042	227.51719816381566	236.45449684117483	226.49557228711427	236.7650505220867	227.17542607935536	236.8038321544567	226.64812147718197	237.36624601473113	226.43145684534312	237.40135794924467	227.05816972258106	237.25874492389858	227.10308251292713	236.754900833575	226.85537323448528	236.85987369380405	226.64666340556798	237.01262220019666	226.0361270700693
0.0	98.0	296.7426766700439	292.783367373371	298.51862561890437	294.6713725602828	300.3361762892978	293.71216383811264	297.08999988152726	292.58986382595464	297.24469393819965	292.7711661080224	298.9686528848046	293.30838538392817	298.5031568224002	293.41795037368144	299.94052373556775	293.59593313116636	296.18263719511395	293.9550388358918	296.1842638600125	293.13843260275377
0.0	99.0	299.56101755768145	292.78916016852105	297.8899797726122	292.5958240207697	298.84163675421047	292.57930947428497	298.4338754585423	293.5492053845832	295.6687527739704	292.93506790728037	300.39699447242	293.8450347421218	297.64391474244746	293.19128549430116	296.9939033973456	292.2318191275529	297.6687522785417	293.073520734716	298.56829811205074	293.83362308387444
0.0	100.0	225.6835877610821	209.99473303665908	224.65662199922676	208.65193211300854	227.14138688265865	209.11614598774386	227.8372863854336	208.42824035661482	225.97008396706588	210.4028237177917	226.16411551292828	208.64213394263805	226.21193078136227	209.5522859300897	226.69910403885092	209.46124833887893	226.0594405030439	205.84788465718367	227.31668296180294	217.76371674925525
0.0	101.0	281.06790229064137	272.15707619852236	282.1486779442612	274.6250441064117	282.804389575735	272.175128996265	281.26342318325567	274.09063171293946	281.89244476848097	273.5719683778323	281.1150293273247	273.19038534208886	283.5057174172428	282.96300925768537	282.7870502562345	273.9560163567225	283.02636782239887	271.56833049394265	282.69895861595086	272.2880702287746
0.0	102.0	243.13299428288917	236.6965763327879	241.8660440343077	236.89668964434526	242.3264615694385	236.61036803588817	241.77268051231363	238.40827494086147	242.39960898603294	236.92709416191423	242.30643826117029	237.06392750548895	241.94726232614065	237.14954768892395	242.15270380798896	237.04412223515544	242.8682169905981	236.51021821172685	242.09930241185947	241.10899783867333
0.0	103.0	298.53899267955603	292.87923186493146	298.580113737979	293.1195408106529	297.85827319354803	293.8988066844577	300.11803460600885	292.4505038678293	299.9532326025962	292.7452453522417	298.83232892282393	294.4860148011586	298.45793526770154	292.99361070678765	297.5671130715995	296.92112244500686	298.0870161828023	293.37314472381826	298.99085360433475	292.91491273840006
0.0	104.0	298.9728040193014	293.3128919420836	298.4482153497131	293.2268123611739	299.81563638491446	293.7157632096121	300.208050817484	293.1916351475266	300.05982597585984	293.25332908088694	298.9895126277906	294.0477371818537	297.2989676103708	294.0550521321926	299.64022511846593	293.6763829511673	300.32330586594094	292.2845975000117	299.4487153252811	292.45567897699294
0.0	105.0	265.0369124332683	259.7513865449391	263.9673669470392	261.54748366137864	261.72736363544766	258.59958247406985	261.3995024617605	259.6084084726301	264.4908910203978	260.350934646298	265.4637688441386	257.02737854163496	263.5698788796502	261.30014245099613	263.04304824510456	259.7313333677623	261.2378635269687	259.6736712041132	263.7754188530685	260.75064588367536
0.0	106.0	262.3885764605299	242.46963371389222	261.5154748689761	241.3590685138302	264.24004772450047	242.08263037533638	262.95471097375463	241.78693090992323	263.5040648150035	241.4072782235083	262.4333185086047	241.60520625231013	261.09701122599546	242.02960266814355	262.13473047277535	241.96080090321144	261.8336125592935	242.04723899385348	263.2603369429292	242.10940500980007
0.0	107.0	290.59683071449274	282.46593413695945	291.0090411234334	277.9881343912807	290.97613457201766	273.6885665487475	290.9682748043464	278.01126629018717	289.95220028702136	279.1399897473408	291.4311862135858	273.95195536796393	291.09121453164187	275.75574369231697	290.7085619309307	273.4225909811878	290.8894049058178	275.2873328102399	290.8316267948767	280.60072741779885
0.0	108.0	226.66117621762353	212.45609394417363	228.04996531590436	219.25733002142533	227.5169033102451	208.38486761756158	225.56512326835545	208.6376377984989	225.93230433694671	208.4427064715729	224.30570680362194	208.9198602562111	213.6267286558358	209.36319403943455	227.70522706898646	208.06733478977384	225.99441931048878	208.64791456937962	224.923438602798	208.19481484105043
0.0	109.0	298.59849725608166	294.9921437698943	299.11804165466816	294.35449488737964	299.83548985278577	292.6639474244104	299.1811708887849	294.09739657878475	299.51066146982697	293.3947981107657	296.90040965034297	293.5597602841681	299.0178164038453	294.4402154306656	298.26221483167996	292.42325004756884	297.87276551475827	292.7311336089081	299.89713497550537	293.0103889296339
0.0	110.0	248.56869371666326	236.40730434172664	248.841699753727	237.13044748021306	248.67396657190233	236.93170538881728	248.91867915053942	237.81012293357907	248.8197205661295	236.9825370542033	248.94095810082624	236.61055131950616	248.84334778357328	236.76970312587338	248.86978280520964	236.62714677591782	248.81573407476694	239.81075816464235	248.71159598679498	236.66287352942314
0.0	111.0	255.67008289905056	251.9972239612365	255.08274931272942	251.53745192475424	255.49144206861095	253.1641159210939	255.60671567890924	251.2574628609751	254.13208978001015	250.9807136007219	255.48441653382642	251.553590042013	256.7725546708302	251.24461427150467	254.8376919708352	251.19344916264095	252.8335220021421	251.17653811589227	256.96959747689795	249.9389738792541
0.0	112.0	259.0938159930919	236.88840223154938	259.9220791184134	237.140877519984	260.41422051234804	239.0061023797724	261.500255413829	237.8341729911992	260.08999546951213	236.6391522348248	258.5081935314331	236.62548018319362	260.3677954641116	237.06495793843752	259.6288230085631	236.33510199850778	260.8478615397363	239.3717233714944	260.4811690860035	238.02179093518572
0.0	113.0	252.30194742836346	208.6979380674682	254.54109420856204	208.52822831418925	255.06203119111805	208.18937196290142	254.61728155577825	208.60383018772097	253.7649309153673	209.1500187168956	253.1286456985387	208.04905283325033	254.02979897210264	208.58661014493006	254.4435197699807	208.85813153313578	252.49822114283563	208.1592466668931	253.6688026242276	208.32450934319556
0.0	114.0	240.82180742470715	236.91832697599742	242.0420603216848	237.0264557666228	242.24296329111985	236.64575447762104	242.42821445969932	236.4492407726954	241.56245282018062	236.79645503772494	241.12500918734764	236.6730908030884	242.35536555925742	236.56735979368054	242.35814353899332	236.3621354107487	241.98232363073407	237.32149735545977	241.37514289179546	237.1323982203153
0.0	115.0	248.76541730226944	243.7525795809154	247.3953186667183	243.7483970295365	248.99215946646254	242.8465564635286	249.00625392499475	244.342701640696	248.31104865044423	239.72839576496582	247.86444673060524	241.14664756239748	249.1204424924297	241.29128376685787	246.19545654721443	241.79629559240024	247.2892693722674	242.71709668439394	246.73317005810188	241.16366917484075
0.0	116.0	273.50224714111795	267.68863122155426	273.2436990664072	267.04672702217954	272.45498977718165	266.58395124476925	272.77751278658195	266.72893078944304	273.6585967930217	267.2647640286546	272.94510189817055	266.1934769252639	273.56326390171654	266.4838118719824	273.56040128695855	265.91126274407503	274.03627626921036	266.3791161717252	273.45262631119493	268.18781427429263
0.0	117.0	241.45504081024416	237.05288671837798	239.25607228663128	237.09103789194867	242.71165341509882	235.9315713398969	241.80342014899978	236.37618944214822	242.66158272142815	236.0771693538721	243.05508368645755	236.9641302123778	242.86799498645587	237.03876883979584	242.33627623419758	237.2044377525863	243.47729664367137	237.29310637132502	242.39217402351474	237.23363936038794
0.0	118.0	273.46614834397263	266.56145198951026	272.68298792891187	266.4042602927893	273.4877831276185	266.2611325783998	273.3524025095062	266.9094256947879	273.89371814184494	266.24738941002505	272.6180663462582	266.19588799225073	273.11859276322485	266.33716741955675	273.10399407721917	266.1746243766556	274.3312586118362	266.1616946560847	273.47980259566793	266.3584785397384
0.0	119.0	226.95643391033752	209.15300894105118	226.70558916550902	209.5070162851488	224.52508252901325	208.93363677743304	227.40525481271428	208.90755748828244	227.41800567432819	209.20758813699624	225.68706158739124	208.30210419479872	226.9264009772511	208.2770072595289	226.7710010240321	208.5730829576481	227.01563837010585	208.66570901007228	227.10399884892772	208.47820939482122
0.0	120.0	300.13398320626743	294.7401306243935	300.3216503394183	292.83517269891206	299.702609266948	293.93794325767755	298.496833338534	292.47584723088704	298.1357738639975	293.3022049305425	296.6891685649119	293.3010145494739	298.83407388214516	293.65512686224633	298.90539113702795	292.444950512739	300.13900972085827	292.18439563969855	297.10370663369895	294.0522785287007
0.0	121.0	237.44005033682538	228.97687242947993	236.77494555992888	228.1144429279718	237.72382143385812	227.2914201614895	233.3972037940458	226.99513287865244	237.12953061141275	226.58448748435137	236.63510445004843	227.22354659875944	234.777223200394	226.6652809997819	235.32392930999796	226.90303095285066	234.70486749282642	227.06626760834808	233.59448213557198	225.99006126155092
0.0	122.0	241.82461188653753	236.85405757445665	241.80168405666151	236.89917145480084	242.09125170950912	236.99899396061483	242.00217405757255	236.9199363637887	241.91487906606648	236.94718612275383	242.0773431887467	236.96660679469346	242.08357992197963	236.9498988589049	242.0570339516041	236.89360725767676	241.95034140786612	236.90626760687144	241.99238414344683	237.13410132174013
0.0	123.0	290.9048019220206	274.7428258768038	289.5335563897388	273.6129987739003	290.3187163636969	272.3799085948783	289.55440568457954	274.4749875029895	291.1093216658924	272.18589204571776	290.2544731254451	274.20891559824804	291.0969019155557	274.42979021722834	290.0945238282116	273.4328060348162	288.3428435273168	276.7988032371576	290.17726221156823	272.8413586221837
0.0	124.0	243.0975519545769	235.36619542633372	240.1097305279569	235.86261662647786	241.3390725487038	236.54089215145063	241.89251436174067	237.20977816563888	242.1193090884448	236.2679072860854	239.98404751951585	236.1545229558364	240.3737384144802	235.57521560477505	240.37150949221228	236.45492647416543	241.87121530660542	236.965531668297	241.71958926853884	236.8980288304246
0.0	125.0	227.06900815155433	208.68595908694388	222.29307800574838	209.17083466808973	224.26891401303487	208.6827352657144	224.50139182036605	208.06169648060597	225.07535992154322	212.12601489066637	225.78650523116545	209.70756561342026	224.01352351399788	209.3713929281896	227.0419286787724	209.35277254863905	226.42632034211164	209.9677559636479	225.7687225460123	210.3043728451369
0.0	126.0	226.3447271452135	208.13395790915385	227.29584665665308	208.0634414802491	226.445023041571	208.80656878158757	226.41815076062971	208.66179862356944	227.48214323898293	209.32834361139402	226.41871344829744	210.1317559106257	227.167678340418	209.5869789765125	227.6249193015149	209.62276684543139	227.34447755206256	208.87701146459398	226.61218022071145	208.34559742100058
0.0	127.0	226.86230520666112	208.78768817276847	225.5179546232797	209.90919359946028	226.97760521031435	210.61044705510506	226.78650094401019	209.47872424186403	223.12641580672954	209.175592757241	227.5189618569767	210.8798845899645	226.20447686715644	209.0342063516877	229.3276336761394	210.10557429933854	226.5156747582979	208.75849027615197	228.9054606155253	209.76520152730689
0.0	128.0	241.82012160614482	236.4699967988416	242.86051551154472	236.54859084389017	241.83997889313477	236.71138890366694	241.36431135654405	237.27541301066566	242.02581256998945	236.81501777750358	242.96939235469296	236.3823328524968	241.49645752092806	236.6036256075958	242.08790477345673	236.83163140371715	243.55315848067974	237.01782882567517	241.1618092944219	237.5942155803119
0.0	129.0	283.5088872737377	273.96459467079256	282.15295398881165	272.600557451997	283.7213907522938	275.10943534116126	282.1126601059963	271.6349752412767	283.72988060337553	273.6488018384768	280.8849905174105	272.6679232036094	283.4003169761004	273.7413323433787	283.3545778184575	273.41920285446463	283.7594287428339	271.94802485634136	282.62149240957683	273.6981505480672
0.0	130.0	282.53389853440154	277.502759303819	281.7714322532386	273.5011254691476	281.0871304085585	273.9238922815368	279.73576101721363	272.44603696904625	279.4612497666428	272.69981034592774	280.49438757958177	274.44139574819815	282.4458660562482	269.5341029009473	282.9333647696996	273.8357481875525	283.52636403405796	274.3051731185676	282.2063189719578	273.2536885979221
0.0	131.0	240.73830176173897	236.87494622566294	242.73231364072296	236.8717853772128	242.2504649951586	236.96373141193476	242.84146723213865	224.68488187245387	242.62831649072655	236.18417717931754	242.96268863246289	237.00377034694733	240.8311204972879	237.3762082061735	241.78324158316113	236.4746775105856	242.9220230665964	237.67180540761035	242.25912424180171	237.80879259327511
0.0	132.0	282.1022389726563	274.06845885903607	281.9275013174214	276.2423700360792	283.13158373926643	273.4387378308294	282.17563023040907	274.58741376704154	281.96044617275214	273.5786320934415	282.33829780079253	273.6838717088777	280.36435999958405	270.19079499178866	282.87062724228923	273.48179956682065	283.0492211672677	279.08147252563276	282.53520936622675	273.5972021509425
0.0	133.0	282.4233823310593	272.43866274139026	283.9241499127437	265.6819440845774	283.4786697159434	272.467318927482	283.67050082909805	266.44206344043295	282.49202830159436	271.87398179509444	282.9859494159598	265.5128223724084	282.87200758602256	267.36706442303546	283.72223066708716	265.23669992080653	283.1233713088095	265.5649214938669	282.8119019926943	266.05906379335
0.0	134.0	270.5665042460718	266.5390936940008	271.58321933230303	266.21816240282806	272.38304130845864	265.3194070344536	272.5894615595072	265.28687259142384	276.0081959324151	267.15641251525926	271.9095132017087	265.8717792107254	271.9205664063941	266.7367931645752	271.000633097679	266.962945546303	270.55112380376124	267.39697146543045	277.23745187243145	265.2855949517771
0.0	135.0	288.3691824313557	279.75244311853135	291.4813310031852	286.3430839062486	291.2163458967947	280.02839007300554	291.6199435754644	277.74138811047465	291.4286527527305	285.08737961875215	288.8520087689428	281.014889071472	291.7264880130189	283.58079487218026	288.50397445382515	281.9000759206676	291.0036103225046	284.60933708239105	292.0816815009304	288.10668701536565
0.0	136.0	281.4526832942794	276.05630681967386	282.5004962889666	274.9076983440605	283.2279733695595	275.3133977378498	283.0637606551108	273.451362396032	281.96606792306676	272.8338319190601	281.4739198827408	273.72727084791336	282.15998322913975	271.246819520478	281.7862477185299	272.3462374094157	276.495223410658	274.4482584303638	282.7404185530445	273.07064691956725
0.0	137.0	299.0960346585712	237.48648204886481	298.92442809693614	237.15747051105075	299.0784370365503	236.43427040141887	299.2469839478015	236.3128829429962	299.2890526033275	236.93386294644395	299.2573671589622	237.0914711231954	299.1477758646553	237.51188507480526	299.0918844003094	237.67760083058153	299.25754950389984	237.30932110529002	299.0838789077963	237.71927749770026
0.0	138.0	297.93743539570414	272.2991843949089	299.1697552689445	269.55907177018673	298.73580637863313	268.84872384290736	299.30095198366433	267.61573665926124	299.18001104607976	270.4812366951156	298.7699885650733	267.94351366032987	298.4340806371177	266.68304316305296	299.27628021466137	267.65323272599716	296.7275268097105	267.7287953695023	297.03846300820646	267.57084355072845
0.0	139.0	296.69489341246197	292.67478606547405	298.44942090317437	294.49033014133914	299.64888038690236	292.60158611825796	299.31016436265	292.2975660693031	297.9001781072253	294.4799416215481	298.09385586063064	293.1313786031381	299.85939888935	293.81549042700874	299.58481197783954	293.4185570508005	299.4928022118678	292.3704464649919	297.58869000138503	293.30744197694924
0.0	140.0	299.01016016643774	263.8496504357155	298.63597544389904	263.59240126792037	298.94278125313554	265.5258752841245	298.9291080027911	264.35993643809365	299.0469959319405	263.4228489653389	298.7730339415445	265.16574171492755	298.4200010480321	263.5301842989478	298.78193653714794	264.35635734626965	298.8409444402046	265.9634312642995	298.2151726297842	266.22934515975044
0.0	141.0	240.34146651714076	236.70617091745777	239.78077513119135	236.31227580300134	238.94777077077063	236.62305500117193	240.49425513987896	237.27239848433638	240.4900217310139	236.8710997664496	240.37126005264898	237.03306658027037	240.62110324341114	236.79093531795587	240.37063383459972	237.00924516008635	240.11959812201653	236.55631180589106	240.65776626262362	236.45800937218934
0.0	142.0	290.4952263825168	281.7360421083608	290.658074025288	279.2412831183536	291.78701021361286	276.6375521183671	290.0472073089146	281.2103884055164	291.73905898492956	281.14103939379487	292.11238024234973	279.72743235572193	292.0747067039569	284.38718621247676	289.99514262075587	277.7838887646314	291.3747216941514	279.1123333538285	292.14665014016504	283.6796269785122
0.0	143.0	299.8026510542281	277.3733217075489	299.12101261644125	273.71925132603195	300.0873635956529	272.9777014350257	300.5884922870736	274.1671025967551	299.7608745908552	272.72519327820766	301.2306256467772	274.3126940663146	298.37540876161125	273.29087866600474	297.85649299254663	273.54166549486627	300.34426152634444	274.5253041623065	297.6905066445733	272.8736430783744
0.0	144.0	254.826763160241	251.67566769161232	254.88976378502682	251.3302476946148	254.51849376093227	249.9810046898838	254.56394142892282	251.39555949889987	254.47643981740617	250.4212752517039	254.6329714749428	251.25984865108106	254.80674835185866	252.36978669684527	254.6733451596618	250.97496449235953	254.6864818970496	250.86599423687713	253.21190279619728	250.33800054143182
0.0	145.0	300.084289551194	295.0496889203695	298.1897197781946	292.4689872385108	300.36402828304176	292.6023650788831	297.93883593915075	292.1824582253496	298.8289735645116	292.9683887824738	294.8149839463774	293.4320893861527	298.6390372798227	293.71766299768103	300.06456580252046	293.27120966374156	299.7774332021899	293.0088126478227	295.94503511155517	292.7051398453997
0.0	146.0	237.8368609609148	224.83723199623714	239.14208678314685	208.99696730550207	232.71192234349112	195.97653873371974	234.42587700392977	209.40452537508628	235.5556782884883	209.5937343336926	236.37525271395492	141.32543786966943	236.20311664052593	209.50627191168653	234.28802601282646	210.06535624048968	236.9516629054294	208.81525955434444	235.79891127096704	209.9708216941991
0.0	147.0	282.38533687223344	273.87192607061684	283.13024549668125	274.79031664189324	283.08284835833086	278.90201116487884	282.21258830579137	274.2792731947918	282.00226785633174	272.3948466842286	282.8728744082067	273.9827503529439	282.1713655146783	274.15200216522675	283.1433038020093	272.8455332100863	281.9501978120773	277.028871974668	282.58803391512515	273.5356283894997
0.0	148.0	296.8756961282028	283.3406698192395	297.21349981735085	283.342716147608	297.8704350600243	283.4506385504712	296.4743947168199	283.34286641978645	298.1559161810514	283.3366903448602	296.3583560955739	283.35236661820903	298.78712079845803	283.34603717120933	296.78009592499876	283.3449799399753	297.9044481796544	283.34318793742244	297.8218793473286	283.37844856560207
0.0	149.0	297.5169667051179	292.99163397861804	299.9088591180442	293.35854129390384	300.1517454001349	293.7828147230917	299.6508619449384	293.428253168853	299.8071666473152	292.24386047576047	300.2783302352188	293.7429470175801	300.58370795386605	292.68284824881454	299.594761668425	293.24208334868905	299.78838946838925	292.2662999061356	298.4278319741295	294.0336399008408
0.0	150.0	242.1908369686734	236.6209252875575	241.68156131102785	236.57982133705488	242.13992951082506	236.96116831806225	242.15522849701767	236.62659948982625	241.91545385795948	237.10769526224416	242.0579481744785	236.67391263067287	242.10966114092653	236.7127047851882	241.89676047493703	236.650784177786	242.15803273766275	236.80442708769795	242.1644910086693	237.43421193707897
0.0	151.0	265.242063669685	258.4016321135703	264.1664476640877	258.387118142955	263.289931530323	261.6712784203552	263.65146402740584	259.2828503782109	263.0391889532887	259.6650817771867	262.4132019349511	258.74593040276966	264.8725963599005	259.84723846553135	262.6374242291912	258.51247234165305	264.0644464009637	259.5164036537509	262.9939472612831	259.2664793367068
0.0	152.0	256.0053580492255	193.2058420818273	256.6813727501419	182.06343693414775	258.2479348074221	206.53817466299373	256.91920728163353	173.90011221523838	255.98453033741316	186.7627089232682	254.7098116570631	183.31474437504096	257.5599266495478	202.69740989918958	255.5327122530104	194.27415300829114	255.70421484341963	183.07882108790795	256.5812031699765	177.64894481994506
0.0	153.0	282.77306868156666	274.7191600711724	281.9609477355622	272.94687746320056	283.05650710514425	272.61323417995305	282.08882514682875	274.89297863417335	281.79425936298526	272.9057063380685	283.2283516692774	275.5092537396798	282.11350422685797	273.33118438982456	283.32606955201743	273.07893841629345	282.0572871114344	274.1123544043465	282.5501926074405	273.7828178954939
0.0	154.0	297.8111843117435	292.65080442472953	298.9006075328137	293.4445699450989	298.54525175993695	292.7709149966804	299.39758735141993	294.22094297288027	299.25395689837507	293.1760024962918	298.20907739790096	293.98104056124964	299.29508606620385	293.36659033664336	299.27477074919653	293.7328353949672	299.3525526316424	292.9169528047132	299.37213075444504	294.4154453436725
0.0	155.0	291.0658185144452	277.1631176538536	291.29156289109363	277.50334626482464	291.08412567099515	277.3179271434186	292.21140141109424	274.27519790112876	291.177481807315	283.8447352760942	291.77545853033814	277.7329780381555	292.24442170715344	283.995929918531	291.6185672148942	282.2088147968607	291.75702016609114	279.992234109939	291.50060969520024	281.22884110173663
0.0	156.0	241.83448341262056	236.56324902280906	242.06147251478376	237.13898720260693	242.4298099311789	236.45949914162483	242.16121720700974	236.5270239747174	242.16292967362574	236.96145972292274	242.47119561055527	236.4025426801077	242.15426541642069	237.4798852554147	242.38163615678272	236.75619392040926	242.29739452050563	236.67001426682367	242.22460867987687	236.66550898845077
0.0	157.0	298.94867593396964	295.3201877317008	300.1830262456286	293.3629007147981	298.2017003242799	294.36046555284986	299.6260355118024	292.1916661961513	299.3203909702677	292.7295678386204	296.7576847449511	292.8234858796479	299.8387806397683	293.1315309235666	297.4542632739991	292.2055272485256	299.511125762546	292.76771763995737	300.1008675163212	292.9363474546244
0.0	158.0	235.25770032425436	228.2270320542137	238.2730994593435	226.66061066801	236.78174323774155	227.5502318587252	236.84381173311104	227.7710770716275	237.05898265864442	227.2169761381568	237.33729192588908	226.98661570469818	235.11011376277742	226.48731545320646	233.60270708376777	227.92388109059036	236.50842224937588	228.3287847768356	236.43263393763414	227.6632500371097
0.0	159.0	248.50327944516735	240.17673868452326	249.04240463648267	237.10553236875933	248.57870377315015	236.44918337086116	248.66297535270206	239.3444887716519	248.56638181097162	237.19303014948972	248.8258245641654	240.18874194942453	248.5137431990707	241.45171765364034	248.9638432424454	237.93267707949846	248.97050629056955	237.1568888862065	248.7852547528687	238.9910120738368
0.0	160.0	299.6796549518881	293.71442071645254	298.6969341057858	292.46065249444797	298.0470219718498	293.48411974249876	299.405906189186	292.39720454215353	298.91802094848555	293.04658365253465	297.5871580942516	293.2587638999972	298.65832517196463	293.03547752110006	300.2331987673201	292.75874102183565	296.1456956867432	293.78755959949825	297.92038977756323	293.1868649971188
0.0	161.0	241.08552250198207	236.6657648036356	241.9598495206326	235.79137278361952	241.3333679114535	235.95084861985774	240.29016394176972	237.26735937478452	242.32413126979648	236.42510629978656	240.69950181341267	236.64365702857083	240.3730771278265	234.94311007907203	240.7355772679473	237.45679539498707	241.38473382963377	236.67945175848718	241.28506836079467	235.62415432188888
0.0	162.0	242.20602955426506	236.7346847142648	242.7247482310979	235.97170700775175	241.64956980047904	235.73559379023789	241.85491924022057	237.21785714148226	242.26166994165274	235.3243172973747	242.40197883069254	233.73833393879548	242.31088979841536	236.64977144272075	242.230337386494	236.67128537460889	243.0773807987781	235.07929584337393	241.67387407887227	236.93779782428095
0.0	163.0	291.14117630061867	272.9020227638452	290.6937618924461	275.1016686420572	291.4095575179892	275.7614138455245	292.4916046910779	270.8548128331273	291.59019679267885	272.7283048125134	291.8385474060903	275.5253267440755	291.2881892375037	269.07510652593703	290.48894251481613	273.2097996846323	290.6516555450336	272.70940068910556	291.22001959296347	273.4718345708198
0.0	164.0	234.09975365987125	212.70900117215268	229.6137527027379	219.9478789874962	231.0735707781544	209.358935907618	237.904028558801	208.56014979931032	239.75511232134753	209.61344043077978	240.83357869153917	209.6751337086224	236.14423284614085	209.41522618628207	235.11840760628678	209.55949390864126	235.34721707888608	208.71542820396127	232.58806788970276	199.0387013464401
0.0	165.0	234.40960465743962	229.11602280316436	236.51793244050043	235.09805403842662	235.20686190815394	231.1708934593565	235.32586351700016	211.41898527241585	239.86233620425807	228.70930817133413	238.6509428768874	227.9967970950013	235.71896733223323	228.2928436058311	233.57413066818262	228.54387435474854	238.15060013057845	227.14498446335358	234.31096569890957	225.52945075057238
0.0	166.0	264.59451560237306	262.3757816264602	261.3391368155691	259.97663091806504	264.2544263228921	259.33246973961076	262.6380485332913	258.4405446389943	264.5332513315089	258.2440771278464	264.1428616524596	261.4072211014013	264.461792408606	260.8120823341387	264.497236413203	259.45165718898517	264.23806876137166	262.0691001643947	262.695699721038	258.4360349963173
0.0	167.0	243.6371213043108	208.2285898776543	246.27309215977454	208.4206846075015	248.38365573061367	208.55169480661093	244.05829217721325	208.4495330571133	242.94125508451626	208.4761060603134	248.51017593457084	208.48564804225492	242.25982635587218	208.43866943107923	244.08877966757998	208.39943404134075	242.60667418917703	208.36996941164594	243.00382612141826	208.21358427481073
0.0	168.0	252.90331516392376	251.6929209134224	254.57795126448872	251.33578128670953	253.8509696415405	249.8937324415599	254.53808384566378	253.7195132268339	254.27186175318823	249.9457045497223	256.09868524841625	251.88914465468028	257.17476469149733	251.34431099540157	256.59634255334873	251.4542932142139	256.1850137091589	250.7691907101154	253.05525367241773	251.08822367347324
0.0	169.0	241.70284982353724	236.21708119433623	242.38731058868282	236.54626104152712	242.4562480804786	236.2817257501813	242.03133500201318	236.33712458385833	242.139817356628	234.40695420082722	243.078123132521	236.09536219018813	241.4420198158618	236.23366776117777	241.25308137793513	237.2260538854919	242.1823530310492	237.42550294510272	243.19490832601252	235.7620821208408
0.0	170.0	283.5950299699748	273.87359354387013	282.8381488583789	273.2384712153713	282.94292240256254	273.4646807345279	282.19411738528584	273.9311614725467	282.05934158922094	272.73277730173976	280.87062710543216	278.03933303997866	282.3580782784576	274.83439271255094	282.5100567886049	273.7039252508348	281.14688352229354	274.2866168938623	280.590582058932	273.5905590625712
0.0	171.0	246.30006294591286	209.08832417744773	246.39774991140666	208.73956855532865	245.12461935669637	207.08395100614285	246.92526037952916	210.31315136684657	246.7840412850808	209.00439246010382	246.71341461810601	199.4112314159732	246.55054607882204	208.53867529361594	246.15403785344918	209.38953576345162	245.79742248373805	204.53821057596312	246.4995826774469	209.9718367229204
0.0	172.0	208.35484020839948	198.26788903306377	209.13577109634528	182.14987190610796	208.19612316002488	191.33368914350947	208.84756672221943	178.28339986738553	208.6836187927379	163.62475041406552	207.5456056025026	179.5029243881346	208.2341688268183	180.77923824583732	208.30341582705765	160.33735553406132	207.63870036347274	186.68153910319293	206.8674314118347	190.59832054263214
0.0	173.0	279.7771346704336	264.94172674646364	274.9834136315657	266.34611041449654	273.7294248888657	266.0775237539481	272.300339338956	266.6699770207199	274.87654164117737	266.4416452026806	273.4892807395176	265.3161757252617	274.64542778692237	266.3222022907124	273.1184541796588	266.8117875664049	273.4253261769274	264.5673471132483	272.9862437137076	265.63888265850886
0.0	174.0	291.46498341359336	278.7689805292537	290.87242026312447	279.1185206670273	290.5597000141818	278.7760272075302	291.95144951533905	284.67441328788743	291.13324601519855	277.2164012357609	291.97972090699284	280.7593445917963	291.6451844667891	283.0671823457796	292.0539435903277	280.4190504779581	291.59250822080486	279.9691675036163	291.34135749193985	278.95700104257884
0.0	175.0	299.2998475118585	293.2355954326054	299.8128848683762	293.60198242937594	297.39628550876677	293.0272261358556	299.06465787838505	292.2315378140238	295.8457487310148	292.6027617997756	300.50925975001326	293.8074374014299	297.5909775641309	293.43246570710807	295.6669837606482	293.50386740311797	298.8732656985184	295.5794978419128	297.3132242112565	293.35267828385565
0.0	176.0	264.4605705235904	259.22660587555305	263.91160428535005	260.2053875142306	264.472111245682	259.9906393440518	264.6163955487156	259.45427851714305	264.3989542077972	259.3648685045022	263.35824698501335	259.4628842762721	264.42896898262313	259.63227309539377	264.55219718137664	259.8393425144013	262.9998472263259	259.43526519458015	263.75025506080624	259.54137868716913
0.0	177.0	282.7712896185277	271.6731772032926	283.5899279040802	275.8387937408663	282.4163916143733	272.69341670682934	284.4191922051331	274.73687851252276	281.97438188186135	273.1114314533227	280.8424476746222	274.97806285633226	282.3505744184816	273.63534964681605	282.92165967761633	274.6393847331329	283.35829887384386	278.5778505858519	283.94635227620853	272.651693293122
0.0	178.0	296.08655730694124	294.27991909954756	296.1011236662118	292.5448944781582	300.3556049547099	293.8602575293027	299.4059872763669	292.24722039950996	299.69878388164244	295.44958273135836	297.70482914804523	292.7381206897881	299.84799244808914	293.5860678155529	299.0990346615394	292.0935559049392	299.2170613224015	293.4385356359027	298.8767364374905	296.666047487492
0.0	179.0	271.1804688298536	265.7304774459812	271.6074619066183	265.62568551998356	276.8673377392337	267.7862494120819	276.54090690006024	266.67555335793634	271.2896620793022	265.128740200197	272.1838927930629	265.0145005761113	271.86738136749716	265.2119451836708	278.19302038031424	265.51801109713705	274.16769617820677	264.5062248328907	272.2451671344329	266.9505398587949
0.0	180.0	283.21754324851065	250.90338485883908	281.59844784709804	251.39206389944044	283.0024438242867	249.98854705568795	281.81661132539375	250.3205786514091	281.82305470346546	250.1904705009846	281.3173772559706	251.11922054845348	283.38965890824085	250.71002451801752	282.7282574052087	251.19794842401774	282.0851345011413	251.01864031819667	282.4841876670381	250.75896628049034
0.0	181.0	277.29893444512004	255.54697746388902	269.47041905340166	255.74625766115642	273.4236083229925	251.376961849109	277.149429139914	252.96420460028395	275.7996714890016	254.4151334355991	279.27104764313304	253.09414296663886	278.17879564901983	251.9760480955008	282.996644726575	255.11570345618577	274.48758629562514	253.68277915932944	273.2080356714954	252.6505872537064
0.0	182.0	273.283957981749	266.4257072722811	274.93350513151535	265.3554183972723	273.18019326186914	266.84318819893906	271.9965387732977	266.79823913431824	275.0880429504688	267.4303859665459	273.10097062079467	267.130535686403	271.9979355263051	267.3767127387548	275.0216606327242	266.494384772925	274.75043447252847	263.9598237440163	273.1227633829681	267.73945923163706
0.0	183.0	254.97695104304722	252.22138078967154	255.81938221127746	251.19297089141273	255.05821019148408	251.81187758370797	256.87150645067277	250.83400957956567	255.34523531056908	251.27669140519197	256.575932974163	250.6732879527309	255.3879060220297	250.76720182549897	257.0380071876857	250.58117926702914	255.07269193111955	251.01764975856375	256.17984541277684	249.81610654355524
0.0	184.0	226.73652900475182	211.8010752207432	225.84413931192304	197.6076208357285	226.6402773728222	208.69474540218226	226.24909322735317	208.56290174988663	217.69730116178522	208.54232805950767	226.5705390424133	209.5329701323836	226.18224035185997	209.6062095804698	228.6176642649454	209.42985825863295	228.59418932535112	210.16392193862433	224.28657291132285	213.83335122453755
0.0	185.0	254.88720407073313	250.67076486806644	256.07981383394673	251.73503446155254	255.31180030474167	249.6847408065146	256.84826726460767	250.14214233156505	254.84549383263493	250.21777119517893	254.91741853875317	252.10928059535053	255.00393416566388	251.88628032433314	255.22860043765584	250.84515708188198	252.4888771512868	250.9054880207696	256.82117323473057	251.18207871011293
0.0	186.0	279.0288363329808	255.5677412112839	282.1565719346134	258.6297606734109	280.1542458567837	255.55597751596002	282.1936856571287	255.7825559106222	282.16177608756016	255.93401358382206	277.00935800296224	255.0527750567718	282.5137644017795	256.32241737243197	282.9441290551982	255.93914414671391	281.3092204745779	257.54408087848003	282.7281452087127	256.0142917169144
0.0	187.0	298.13878265751	250.93910364456158	298.8306420896356	251.638557548736	299.1511965624778	250.06468710862683	297.2620973228252	250.73594816406325	297.63316403585554	250.1773381713743	295.13933500879966	252.17231699971066	295.3385503267702	252.80416181791483	295.7590015500604	251.34182824545385	297.5325947769666	251.02402134332772	297.3887821062093	251.70178785503646
0.0	188.0	265.15087096703746	252.55385898329735	267.3311783420729	251.25925694302833	266.69582650474507	253.12726673705117	265.363481303607	251.89076384889108	267.0377639703515	253.43959625782827	266.7142543369833	252.82258839056624	265.730331364458	253.02641186036885	266.76935764527343	251.67725187768306	266.62056982430954	250.9532494565168	265.47110643327966	250.7229227169568
0.0	189.0	246.30675168941357	208.82082787927186	247.98014910747455	205.71153119813346	247.31841874456927	209.44162947796795	247.2005611802944	204.70359727575027	246.97776699275562	209.29677742317864	246.04418099351903	210.30590893955045	246.71428401507666	209.5820008861493	246.35378061533603	202.12524533728222	246.29069344313353	210.46493285114462	246.52525468205903	208.91903214513235
0.0	190.0	291.8912009744023	270.75380073578407	296.70183460822693	270.61924821653014	297.89150470370873	285.9041831653165	299.0343008140418	291.13574729821954	292.05654342790825	272.33458018947294	295.6253312742981	274.6948108246876	296.60038902622813	283.7920942171759	295.18450736167733	273.6974787985251	296.8727543000352	284.5430034422705	294.2862413558465	277.9170897607247
0.0	191.0	276.3746549165394	266.9303675602958	280.2201350279729	266.7040919356767	274.16769646784394	266.6110479518392	283.27043426773054	266.6541328981829	282.5734628662708	266.6701718700966	275.74469081494397	266.6010163351543	278.77242359663876	266.5855988363679	282.65942067981	266.66192969077775	282.3527593996111	266.5602720262462	273.6529728322795	267.1041983924764
0.0	192.0	283.57563818277424	270.9963791328874	283.32257470427584	268.47919597611934	283.0011886473835	271.62230527912146	283.25775470865057	267.49397736504505	283.1140275076924	268.8212590597553	283.1775471613959	267.51118572067594	283.5469188940059	268.1567273506126	282.8398539634792	268.2716653343266	283.50076768028623	269.2363995299185	283.42974437802036	267.40173098477993
0.0	193.0	234.6332972335962	228.64646472325703	239.03127850239466	227.61145451666644	240.9808198459733	218.81738163024005	236.87355112036488	227.33307520500836	239.49856611315852	214.68858030948553	236.78130375684148	231.8814773092826	234.7195073228033	230.68345030999572	229.45254951350793	226.7781713875592	235.2765806264405	226.46199794369187	237.60680469284645	215.09249630928784
0.0	194.0	226.01479480817915	208.8527935958477	225.78095867512152	208.83047481246524	225.77873661987522	208.64133633556142	227.14187334274763	209.68416186769312	227.65872672303104	208.39319113692432	225.59955646407792	210.1389046672215	226.88887952240552	209.25299956601333	226.7790257357117	208.9709423074792	226.05306914106512	208.82634295079424	226.13663905043813	208.11904584606722
0.0	195.0	282.845950819795	266.18507734141707	282.19148093412025	267.1616314204859	283.1004204003119	264.729380656407	282.8091747670352	267.8619071513733	282.1089597739123	265.71672478694694	282.5219753123421	264.2746726004309	282.94380367203945	264.6579961665719	283.6193803326074	266.1317605735078	282.57316095688213	268.58221020524667	282.29159937827325	266.6334293506684
0.0	196.0	282.00904107111427	273.2170972234367	283.2180417362069	273.1577222794018	283.235806662082	273.2838209217853	283.53948296469247	272.92986220776976	283.5206759665813	273.30942909449345	283.41848375937366	273.20018573696615	283.51392022301	273.029560619173	282.7894238984669	273.0768284583074	283.3678497847057	273.0496052339692	283.4586399143074	273.3215987933885
0.0	197.0	273.379845926485	266.6742865363128	272.99386046717694	266.56562569530104	273.2990631507444	266.5090851134449	273.4057277414599	266.6575477322341	273.50210332860183	266.9846973464813	272.83756808006217	266.75543617916486	273.34846262094254	267.48418243546797	273.4040744685221	267.0416986771988	273.74672578073125	266.50527028790214	273.1793236040093	266.70774147066686
0.0	198.0	254.6504131076447	232.0492474691614	254.65042702907826	228.809295806471	255.0560415396436	233.4626380806514	254.79094561653727	227.85851560566036	254.65426985427845	226.29970563975115	254.88758353258476	228.84382545889332	254.9940518247613	231.11857548502047	254.68059458307107	229.10083286773357	254.60756632074987	232.83658530213728	255.029004715276	231.13509382899815
0.0	199.0	273.452553818757	266.918151027477	271.9870217609389	266.90786061743677	272.6483688393338	264.1388455473559	274.9122087039558	265.23107878635153	273.2897428660067	266.1924295997533	273.0814056234119	264.75448689418886	272.14750664543897	265.1678812220049	272.72326212462264	265.58088566121785	276.89275921611835	266.2995913969635	272.2492400071218	265.4280715307628
0.0	200.0	264.50159717462213	250.8245371946049	262.55562747607684	251.15816678424446	263.35978630303686	250.48661341020562	263.3979196725513	250.9956659736982	264.73917090220834	250.27038106198486	265.1493734914652	251.71391265292309	263.71161657704755	251.90658908117462	264.28319001146235	251.05528878304887	262.9670071569256	250.80101036826215	266.55973912295013	250.01785001131103
0.0	201.0	241.91294665262424	238.95074579646302	242.06931819420683	236.24156617828052	242.58286398247972	236.95321848112238	241.30017905159377	237.57882904021616	241.89396720102187	236.49055568733556	242.62040131843477	236.4330165029521	242.03704220818042	236.4760013415452	242.6717854344644	223.53371548988304	242.08847620094173	236.54954621028276	240.9847744200788	237.07395566528933
0.0	202.0	241.36340036621476	237.29439618888446	242.09132425788923	236.896177351192	241.87563524927253	237.6790008963333	241.49587503514798	237.36319586607027	240.81874224384418	237.0039984315272	240.29875235161705	236.29425286682866	241.26733977113193	237.02933062376707	242.03545306200135	236.81256770458614	242.3296354112748	237.33907496543398	241.24681115308445	236.49600807384826
0.0	203.0	242.11332085865857	236.8216749946724	241.78464168476785	236.81280449584284	242.01604721884684	236.98483774360227	241.9598201031599	236.8031424112545	242.0370725195321	236.96254432996162	241.8521611029605	236.98045165058818	242.1257872941754	236.84289131070082	242.15093345415144	236.77147839727832	242.0269025474452	237.09067942788428	242.00839449673657	236.6846664888658
0.0	204.0	242.08044902598698	236.8664747417771	242.07689453461444	236.8533782372443	242.06519347918675	236.83734077339216	242.08613398091543	236.86245014669913	242.08219886031785	236.86935745228243	242.05570867763063	236.80805149025184	242.03367324478373	236.84218570535495	242.08123515558896	236.85340543934527	242.05654641028252	236.88203715598738	241.998986469982	236.84986133540949
0.0	205.0	248.73739153992136	220.04479308279733	248.9846393892892	215.1463197385203	249.03289808607673	208.7615708224841	249.03683916621878	223.3627004602671	248.04296321845075	212.76033958014418	248.59824635658762	210.3991149501047	249.04478068496192	221.83165703807586	248.81984867043144	213.17341091161882	248.90257158702357	208.8636060216102	248.74973931684667	224.42656210060957
0.0	206.0	237.24112185233287	226.78578335770436	237.12523984438306	226.4378541641213	237.4284245384097	226.94181854065062	236.7211947984037	228.71351364708212	236.58746475201946	228.5577169644683	236.86806011250377	226.81732955153888	236.96608361469455	227.33735570606004	236.48828545581412	226.79858872415124	236.33010615318878	226.79949800901306	236.5701970850716	226.69053854300978
0.0	207.0	246.02932243507934	243.5216069860595	245.93864939866103	244.02210741176597	245.38072073459207	244.33269951105737	245.891021975401	243.6592670638832	245.7358736641089	243.3285421649125	245.47795940117334	244.53329806892998	245.87378807612254	243.93708708110245	246.02354782544955	243.9317182220744	246.48875998996343	243.0137615401523	246.25357280766488	243.6375967137222
0.0	208.0	242.2950656142277	237.12125095833213	242.01126610252828	237.25263432487182	242.22354103568225	237.0834461717574	241.9073946427964	236.4074351717154	242.19274355973369	237.1118346193847	242.13782592635775	237.47217202516487	242.06898402936747	236.81291365018492	242.16877319697366	236.5662738466337	242.35269805952288	236.75688524282054	242.059934651531	236.61795777973347
0.0	209.0	242.61564394770116	228.50614192847368	242.24582976257986	222.8268336587183	241.76087543313838	227.581074167986	241.1362366503174	226.7767048690653	241.74516283828007	227.6569236953494	242.63409167291562	226.47826020725984	242.5969011950562	221.70863593300263	241.3136092746986	228.85090867137893	240.61026931449985	226.64516865919975	242.73505565968262	225.48298689991645
0.0	210.0	236.35505983695333	226.05053064861548	235.75068959718215	227.23586108387283	236.2176424099784	228.98067666955947	236.86565058881655	226.68633398152585	237.05134234149455	227.01039417816332	237.47787517771255	227.35251126233453	237.20622676778905	227.6865492212107	237.00744685828062	227.2744384401628	236.52189767292046	227.38777089707077	235.44483588093192	226.88900729333983
0.0	211.0	248.71834196531452	244.6916928101166	248.91866366272913	243.44160944578832	248.5320616417887	244.6661128261699	246.60504807978268	245.03908885840164	248.19014781679067	243.4035255694639	248.23356951173002	245.02545460732472	249.0923322246375	245.55866520416598	248.1020325856853	244.72005378960452	247.98591100572972	243.6156785261541	248.94310948945542	245.57583015852103
0.0	212.0	249.07985298709514	243.16086295507117	246.94288922530643	245.03272913469922	248.82816861502812	244.75781635839803	249.1911121168259	244.2636776503583	247.11128834836956	245.2536388473315	248.99854082812678	245.07787628088582	246.55835644224157	244.64888714541505	248.57467360065155	245.59063669394425	248.81059762560295	246.07463505401378	249.03674258651864	244.53782177103685
0.0	213.0	271.82891175105345	230.52657380328088	270.6983965431363	221.21487427756486	273.37179934557014	207.1469078793451	279.13325984527154	210.16683647384707	275.01774081767536	180.59193510635689	272.9132287132481	228.44113567747692	272.58944224812376	208.9606833718135	275.03719613765475	208.77684987442947	272.4919081180156	228.00068885526028	273.4176850962034	213.50813946726763
0.0	214.0	264.3101323288036	259.956234298509	264.07289983165447	259.48334947260474	264.361692924034	259.4207002133389	262.7734370853449	260.0731905061521	263.3030315063492	259.7011247194782	264.375837404693	259.9530398229346	263.87608578084405	259.8537806675339	264.09086896602423	259.71113840186285	264.19033726595046	259.59390509485104	264.4217513750091	259.40805114072117
0.0	215.0	264.984569764413	259.6845401423344	264.35433007353123	261.0916858350411	261.65452868517195	259.6718010057509	264.442629329206	261.389210186828	262.92769514443563	260.42589191357433	263.7880567018339	262.04934388465614	263.931605163146	262.62321215465647	264.67589566311415	261.78490020353166	264.7876806874734	259.1360529444518	264.67720416839154	260.2229644670176
0.0	216.0	237.8469612599137	236.74654592086085	241.76247664353698	236.62191588477972	241.59385330780887	236.13117997748876	241.4764570520616	236.72795983440938	240.69631640948697	236.5212062076011	241.80845919560417	236.37352597811585	241.52381737325655	236.06821748379681	241.5408500347585	236.1334478080093	241.17948202846873	237.00241235831209	240.03494142851414	237.03160238690606
0.0	217.0	242.18332964184097	236.79444417119097	241.97697082367884	236.8067583929883	242.0637512127223	237.0829151262308	242.16212798952597	236.83809298326653	242.19631847466033	236.64753153235074	242.13169891159504	236.9419737050519	241.73436353156563	237.01789675222102	242.19784283293316	236.71202719774692	242.0878177389764	237.20429100079045	241.9595672750408	237.06086568398464
0.0	218.0	299.5924266180016	267.16022548276413	300.32617285261585	265.23285577599427	299.6824392110918	266.9739884063143	299.0504794048851	266.5130928928964	299.6436849629018	265.46256217499246	299.04240777258946	264.54071049571473	299.49974433913826	265.1216556735051	299.4686079496366	267.3958028108489	300.2765308121627	261.3808709372432	300.07009346800686	266.28165139032535
0.0	219.0	274.4279750440861	266.45167244179856	274.0120489490143	266.67079534886943	279.8907123006402	266.58353017788954	272.70695311232396	266.1121582763562	280.56586594967854	264.50996115200206	273.59761513650614	266.4832558179977	272.91761516486827	263.32310491590715	270.9422077989828	266.21437758499184	271.957272157806	263.4247581519763	273.2726767866763	266.12373005131235
0.0	220.0	282.720530028731	273.8533747969834	281.4167781985805	273.4505070942637	282.5829363838635	274.3637674403586	282.1844332095885	274.37645731769993	282.0754453673938	273.6713815756833	280.49668163573057	272.563605320145	282.3703467763735	274.71696860103975	282.89815717522515	271.8731380006358	282.1069267518096	274.3044045657827	282.6000983615468	273.8877106194608
0.0	221.0	241.9687557256829	236.90351719579783	242.53140345009766	236.42716049022323	242.41900455682253	236.3987733113745	242.01952754503725	216.27933270913925	243.48044365807715	236.60751310614324	241.6092883614308	239.19819245406418	242.4716057370284	236.1715065019689	240.47164954565528	236.42317718442774	241.3533518144701	237.34627022289519	241.64107076880117	236.31739683785213
0.0	222.0	293.4133605257741	292.674004174405	292.3133023291054	291.0884750025563	294.6884831820773	289.8317589444704	293.52782040673344	292.0953766769223	292.81056191126555	290.06514683062585	292.87817076850126	291.09782679997795	291.78010480568406	290.17608082059166	291.4468089905367	290.0516569528626	291.6582623812954	290.65215087901646	291.5466732900009	290.24725830713606
0.0	223.0	239.04334664277903	208.86617286955578	240.6038113358658	207.586510750499	240.21291984732434	208.43884808807206	234.9041067078991	208.70321080296466	236.96314495541503	208.3016251258199	240.10884774463767	209.17325749964542	238.51729915296139	207.47321112515252	233.9715823849139	209.70359870927098	237.40427367737195	209.46324945542122	235.7270348548958	208.65888313189106
0.0	224.0	242.03909729909992	236.81470295587738	242.08462513705237	236.81499260474874	242.01755866636742	236.9113343769776	241.99466205223916	236.99824956259255	242.0420171950756	236.87810093105332	242.09010781568392	236.95117696756247	242.0427733346936	236.8931053679715	242.08072800320755	236.81118581097581	241.97475761456445	236.8620674067736	241.99035567806337	236.83957815443105
0.0	225.0	241.61877020579985	236.8487184125297	242.94178332927493	236.25183148680745	242.1043985536608	235.8033670764952	242.87106278441865	235.23049174997533	242.0589669280395	237.1061673538851	241.71112628436384	236.31536936555955	242.85637301204864	237.27698502487	242.23958558919296	236.29243922682772	242.50894172625834	237.31615483311379	241.58723040615854	236.51510162038346
0.0	226.0	281.55895458940034	262.77321825834883	282.2449111255551	265.1795995366193	283.3300975370647	265.9103169462926	281.75125490824735	268.10542694750234	282.8615955490316	271.9155023491275	280.3110791995474	264.0988551256955	282.3114876116264	265.3357132265983	282.9349712468683	265.84816348739224	280.0165093019667	269.0281019616368	282.4721272428835	265.9970658836218
0.0	227.0	248.18042054778462	244.90356536341386	248.1398342736595	244.91351415688266	248.20995531054857	244.96245425901128	248.24172388893678	244.9656802362008	248.1240133620774	245.00495425861962	248.17677950008	244.91068477560682	248.20279550023955	244.9784379511402	248.08634323484915	245.00437144622057	248.16463265958294	244.90433406059074	248.127542025525	244.92709572720534
0.0	228.0	242.08758422503402	230.7562427960634	241.96135084379233	228.75487120277128	242.01036920043688	230.13530192381666	242.05694478090862	233.75630867028931	242.0707923539631	232.60111409432383	242.09539124952707	233.6339158342883	242.0712219658755	235.29330965859947	242.0467446190521	231.47156749067602	242.0769162801037	229.7602391754366	242.0780417083526	230.83135433499834
0.0	229.0	242.26299162339106	235.95455735152456	238.62481583893333	237.16413637886052	240.61259769204764	235.36584399610246	241.3527933646158	236.50265399761707	242.74052541290348	236.38109722438938	241.85022847365204	236.82236525233728	242.9604632482232	236.21197064261023	242.25662783470577	236.48537591766492	243.88696005910379	236.61284904321468	240.46564146081408	236.8818459641256
0.0	230.0	233.1546006005282	228.32631915648952	229.676053529695	227.19929486114174	233.05984925559014	217.00784789205494	239.43237789850087	230.13965612174357	236.43202338575608	235.82759327741363	236.44169530347926	229.79463551287034	239.2457326864134	228.98694632694776	235.79176091145442	230.04897429572728	233.7395456825678	227.0020781367565	239.4846016760806	213.6493241361074
0.0	231.0	283.49508798159593	273.7421287783848	282.02386120624317	278.3653616834278	282.75615577470575	272.71288816654084	282.40970696771114	270.80244199683426	281.7959696236548	277.8717959098053	281.04355434869404	274.2719715958415	282.3715494160896	274.2042065097387	282.91262636027074	274.2034550711345	282.90854032362057	274.4601233014553	282.71644458366	274.39226734592705
0.0	232.0	236.44859070831876	228.30813321242852	239.3778424283226	218.92716910744588	237.32625812481209	235.08916212627034	236.66274254345657	232.10517769821877	234.34999518760807	216.9641410677686	236.89869092824273	229.17979252470235	235.760237235458	226.0097873741968	240.12045734838372	211.03826236823406	235.12560186552352	228.13377250909716	234.5275258910124	232.27606866493417
0.0	233.0	242.09315914467956	237.40104047415238	242.30638767132925	236.7107682034879	241.73578228479724	236.4300560691841	241.46858278534467	236.35002937490066	242.05764499268284	236.72146521528856	242.13451589611407	236.59881928622113	242.2947972319221	236.80514735133744	242.03647427978368	236.65415799261507	242.42955787118765	236.4654804106312	241.9008342054563	237.27031370289393
0.0	234.0	206.9134871971435	189.72650294957666	208.22012862250043	160.95299612555758	211.2498863596581	187.05557332014993	205.43395908647236	193.63246831237242	208.05901168737412	198.86308818506808	205.6879856129362	178.67530303735813	207.1818907138502	185.65257004409764	206.80366574990984	182.6722560183268	207.49236629662968	176.92442148275117	205.4592929968501	189.88140845098872
0.0	235.0	208.44106211684743	176.18696899777032	208.07434632323185	192.91497069928857	208.51423095654746	183.75016410066843	208.40757108020998	172.80191680872701	208.41432474324793	183.63954614210144	208.68759587158175	183.72446176755543	207.96646602346394	192.14905334439285	208.76413463867684	183.12813718341323	208.60056433141503	194.04398511208294	208.53377991036544	189.65580901219766
0.0	236.0	207.59715023053593	185.2555712286757	208.3124363072958	191.43089573501794	208.83309602472514	187.21578101349115	208.2859119582614	199.95472755671466	207.48152110470764	194.36126185232573	208.16562845545843	193.73878561863117	208.31618084084988	183.3709058025389	207.14841728466396	191.71090610191038	205.38476973128857	180.0864479830791	207.7094104070921	165.62430141430488
0.0	237.0	297.98726617367083	296.0140876897024	298.7035058111123	292.28718852520024	298.9316137878355	293.9193463329635	297.6664427498694	292.37191075530257	300.1895256928537	293.3580735047894	300.00571683671706	293.4854007313648	299.296181735918	292.7645059637005	299.7732198689959	292.32148412272795	300.53097101825443	292.3048783586132	294.5951308119944	292.8436857769864
0.0	238.0	282.1530758994767	274.9629384497544	282.1357886112068	272.68957098231914	282.2423642528528	274.745338369307	282.1391841492207	271.7318643341803	283.18397523010526	277.4548828248334	281.45171466200213	276.87704362444714	282.26453317878736	274.93357225331386	282.86865356419526	272.8910127044559	276.64810840769155	272.6130041296608	282.71330933479584	274.1780872846117
0.0	239.0	235.95513428317648	229.23111121381123	237.34943716436237	227.1972234399243	236.8045095246669	229.59858238995432	237.1559149186206	229.36111722252085	233.87066016411822	227.07448738544736	236.10360642480236	227.77951337118188	236.71002358367875	226.1950150417409	237.26995172468548	226.4670590776818	236.6860743297657	228.7508123224102	237.03260448959256	227.30190727053642
0.0	240.0	226.6059755050253	213.263960152828	228.2014854222489	208.93242346368595	226.3468805960796	208.70041725298935	226.12609033097945	207.87401945688043	227.58653442951027	225.5539438737221	225.68036473963892	222.99215390072686	227.36810160275365	209.22956471553655	228.29718018362325	206.9211256292134	226.56500012660044	217.89952657938744	225.2393913992291	208.62823072817952
0.0	241.0	227.38202970806918	209.05760122584766	226.64654172441766	212.0628144907071	226.38994034889478	208.25702222816207	226.37980145118377	208.7696403405826	226.5803993447517	209.41246655525546	226.6262264564364	210.75320556729835	226.49354589866817	208.97631848503408	227.02987768712788	210.1339437295615	226.59406171081105	208.9262028594561	225.89739898287	208.42013297446655
0.0	242.0	227.4766840856	187.43366245418102	224.33889133884733	182.05810223878552	226.10875963988568	191.07493200263784	226.91369457240074	193.50806324642411	221.44993157674642	190.58209793989457	224.40281980478161	139.67096866385933	214.99702315797455	197.9653656946885	224.7170342924917	168.70295598021653	226.92920756490912	185.72056671582098	221.80959228989715	165.79855924799665
0.0	243.0	283.237040065839	278.69533000224465	282.3440477340408	273.01090658426045	283.09399972504593	273.4683942840123	281.7779936274852	274.0736037060347	283.1821394742421	272.6378764064013	281.9828695867272	280.15283596461995	283.7988836743714	274.60351837413356	283.57734312029606	278.45700547903414	281.70324661881716	273.7798919654548	283.2091386430969	275.77966512408017
0.0	244.0	254.47327178107122	251.00658014304443	254.35023302556752	251.27968275271976	254.0829063610591	250.7542211465824	254.01952423143356	251.1313989660018	254.68232037509435	250.43760881904328	254.44879861997003	251.85834552333847	254.51169497067835	250.81316877017593	253.88287120234918	251.02216295727277	254.40197276322775	250.92515198721767	254.73287596946685	250.84702784928854
0.0	245.0	291.4967520890496	279.8334713915753	291.65559679357676	281.19561776318574	291.20436843651004	281.3469486486175	290.7628808493033	283.15691686847384	290.7949836814545	277.3817353742324	291.61988960860793	275.5651230444677	290.25612247568785	284.3051435777644	291.47848369001	282.34769707803025	290.6570544951884	278.9252545631009	291.10415127851616	278.9269634387894
0.0	246.0	283.08844627981614	277.81039746968906	280.9738122796309	273.30718779006634	283.0112939430151	273.2464668070559	282.9492777923201	274.1723221993273	282.01524206599623	272.5474812698923	281.22842595444655	273.03618972760546	282.3574404996753	274.889038286731	282.9733902420228	273.9059154862233	279.6439872070836	273.464097505688	282.72974165723133	273.97564022567553
0.0	247.0	256.177743102344	188.23193395749664	256.83370850129734	187.20019074930832	256.6152940060992	191.0930429761704	275.27992951127413	161.56565185594135	257.33971562408	188.94770408926237	258.6445623420096	181.47725173705228	256.83053809970136	192.63096971569172	257.0234036027325	175.11567620022984	256.5590524056719	184.47750659645118	256.6258815439654	184.98568341341138
0.0	248.0	226.67766288619964	208.01663028342665	226.06602726910086	208.400912769972	226.07810012441763	208.76126532231368	227.81396469725286	208.51098125511064	223.31144421099907	208.4260980770297	226.0099433021517	208.10811243867565	226.7548977341335	209.57999037076712	227.29460912666278	209.11391289529166	226.01617618180452	208.15401870138243	224.69965198594417	208.34820524108403
0.0	249.0	295.50541143547764	292.756356486241	299.3246842703059	294.2264903320754	297.9264851256826	294.0877666954478	299.6264521961465	292.41867335118343	299.4357459185655	292.4837176537616	299.8367542808024	294.2677215783653	299.868318978753	293.9666207800739	297.8196649588295	292.5401006863486	298.1531391098737	292.59103592968586	300.0765150183302	293.8489135511928
0.0	250.0	283.88340345646475	266.50570317988894	281.66024069453016	266.62008693997313	282.17159570283434	266.250219012182	282.31056581992914	265.472327578035	283.17539715775433	265.8448433974839	281.5767857474036	266.54672250984265	282.25317837426235	264.83147371747975	282.957631329499	264.6762067334407	283.9462131016053	263.4951369823665	282.78392206602626	266.2532643870442
0.0	251.0	290.9279080563774	272.7431971026356	290.95857485696695	272.20296790592874	290.14025861872716	273.400626889489	288.57301292984744	272.9916083444122	288.9698785979419	273.1430003098313	291.2889362592693	272.8061971189746	288.6743605865371	273.2870223261234	290.14148950114867	273.3996464941723	290.1949589756765	273.19685860507434	288.44687744006444	273.549968530207
0.0	252.0	274.94092935943246	252.05258559583052	273.4062651252489	252.7646977631367	278.2388793645025	253.15466101768564	276.83491507390875	252.07101773184328	282.0016529340805	253.91006130002154	271.8483938838276	252.64916109114048	275.81681327218234	253.11450465665177	272.4907446031066	253.2733225048668	277.754537801191	252.12819561525194	277.3612417559588	251.80547870955328
0.0	253.0	274.4647431438812	265.3677104369326	270.9543813844035	265.1695092340427	275.01881176872257	266.45664795278464	271.6056309074443	265.89756399559525	274.63318267344465	266.46521743409204	268.2985796302673	266.2855348738114	274.1202755861274	265.15799666897163	271.93257814299534	266.8922099296969	273.21445294686384	263.82009500683097	273.64063666935476	268.1726906726903
0.0	254.0	242.328227400451	221.5244337350475	241.9814181020996	220.63134103297028	242.35144317759696	208.69981657375422	242.10584598575238	208.37981912892798	242.37262241430642	209.1973659549094	242.50927185212117	210.08806698663696	242.1598372962323	223.08085644990226	242.25762540230988	208.60297658659132	242.48983402026101	218.15900230343715	242.41341121389425	211.13275408323605
0.0	255.0	283.81921884401373	252.1933872844698	283.61642775649705	255.82015816500032	283.30217319237573	253.62390172280467	283.7799284759645	253.201642286904	284.38052293325404	254.10186692121607	283.4280351289762	253.61754443385266	282.5064185300042	252.96042953510437	283.5093596166136	251.52441591757702	283.15924795492225	253.63761640328192	282.7929554288061	254.9961169901128
0.0	256.0	255.0832292722331	252.4179498525172	254.91732036379904	251.24422633714204	254.79803767933032	252.62578111001423	257.4445150887374	250.20416749959426	255.5655512184076	251.79725012448586	254.40327874170538	252.1252091673686	255.2253093645059	251.81960513476886	253.9276966175089	250.9355817146185	255.35596650667497	250.98292926679602	257.1139292106553	249.87642552558103
0.0	257.0	271.969064446464	267.04957875625735	276.4846137296444	264.9781317145859	278.90535935511076	264.97259694358434	275.55032748256156	265.1655816986855	277.95234586000464	265.9056005870245	273.1809735969371	264.77466357537116	272.94050645399085	265.9138181006228	276.1007020515473	266.64707735226295	274.7466539336716	262.5640986077021	273.01417004663637	266.26999980332357
0.0	258.0	226.8746052780929	208.60305742764515	226.83589785501522	208.7442512284999	227.13591809006283	209.09154441675844	227.05054208960047	208.7202134110451	226.91133783206175	208.41552724513045	226.74107732060946	208.50292710963134	226.84469009595094	209.0917544478776	227.05978719367116	208.62776581018736	226.59893846919036	208.50366652104958	226.97992264519917	208.35553704856247
0.0	259.0	227.0449554643968	208.62681040198788	226.959200417753	208.64912796556757	227.06335679144738	208.36198703088303	226.47617927882126	208.56887943608712	226.40757753315182	208.3629699733433	227.06301156727415	208.96108227449292	227.15131475692928	208.57096125177029	226.80291631953875	208.69689275306695	226.95484395429696	208.4774719444573	227.07134409710133	208.57218909373023
0.0	260.0	267.57975244033383	252.344738156858	268.22047284577224	252.2798847991595	269.02763522155436	253.10210234254268	268.4501383719868	255.08956248819013	267.1917211153298	253.53965129184763	266.5361668266854	255.01438766006962	266.6814956817208	255.46548473355952	268.6941930912295	252.66126547252432	268.5949744106486	255.39477574258083	267.8630443128358	256.18299275018103
0.0	261.0	258.39668979207806	252.88646481066107	257.2707659412151	255.60040493731663	261.59967620435947	253.73874413238372	260.6536878095317	254.0599872497324	257.4838272652164	253.86220922016577	262.4170872743411	253.02155424595273	259.43966842098627	255.75966912530194	261.02707375644366	253.01260168994975	259.77810423237264	257.9810598741978	261.0674541177796	252.7054772247595
0.0	262.0	258.34107540527566	253.9933586568775	261.06004967407495	254.6235223533274	260.85784917944596	253.90542397977123	261.5467295309438	254.05557210458585	261.06602194711303	253.9341903386562	261.38021300703565	254.39840977530108	259.43526548944516	254.0165883120331	261.1703371825925	253.74009409178797	260.82017607903384	254.3076201557677	261.02788693505073	254.17288702294536
0.0	263.0	235.94204363022294	230.62818234572504	235.2638861996161	230.47399394667568	237.20741226693463	228.34431672995137	234.12659511363609	230.05288631319576	235.00918079994076	226.98511175324472	238.9002865013034	227.84269173676128	238.70182905523964	226.60200585830145	234.88442039135992	226.92437437042827	235.8427062643991	227.02303610649997	231.3826159762682	227.16305293149082
0.0	264.0	261.06464388592525	258.3996670170083	261.8237649362656	253.54636845547273	261.42570226541494	251.6811002846126	261.55698995714374	256.62498407610667	260.6960513616351	256.86578898495804	259.9623886939187	253.48175518925675	258.29703208418135	252.83358326233767	257.9878705303272	253.89292829097988	260.53090543262937	253.07022370498626	261.17837118338315	255.10887880923144
0.0	265.0	218.7253549879011	209.06294157969577	215.67434284214823	208.89818420469186	214.1382118721735	208.90446322278996	217.56083707394964	208.8081569982598	214.18789009859674	209.38519739565334	214.92596134539434	208.96557695578775	214.44624011214418	209.66327882361432	213.44774097036773	209.64219677475884	214.2983317841894	208.9861136306427	218.3579591306949	208.39719073333274
0.0	266.0	273.7689080463871	267.13148043194155	272.2813304826948	265.95035226255436	272.3127078778633	267.1217155088384	279.782641828892	266.58563689917736	280.40009469435824	264.02350089767464	277.3177749915266	267.2297955900686	275.20779946864394	267.60813523117605	272.53246051878494	267.18236598924295	274.7853310236369	263.2045836154162	272.38498024194274	267.0069335128414
0.0	267.0	282.4041074052805	265.97498325619404	282.191730374761	266.9141587424413	275.90876316108455	265.1466479611293	282.0053622453436	265.486455584781	282.28035047762967	267.9318510580848	282.36954817469325	265.722901938861	281.7715924706672	267.02516371884116	282.9981192497181	266.2597316142267	282.8164377718064	263.46995890705955	282.7495453333825	266.4878792994022
0.0	268.0	273.13226289199054	266.8387010448168	273.19740996962236	266.61155942630023	273.44427871134235	266.62478099491466	273.34322224400654	266.6120619211107	273.35177844526953	266.9713912108497	273.17953687997675	266.6472682346382	273.3411719374551	266.62582404816976	273.39463873029763	266.6360588013747	273.44695046509673	266.89486884217285	273.34308451128624	266.8802123542031
0.0	269.0	226.90813190986333	208.82522113236615	223.54766853178694	208.62996391713352	221.66069668692018	208.58124913534297	226.5242753575175	218.58542360683484	225.83318469098126	209.55828577787162	227.05302264412822	204.2821241848488	227.75264198737943	209.4209244208561	226.6916269228302	209.26357520790788	228.46442068243894	210.44415694348274	225.4474110099071	208.73777595337546
0.0	270.0	269.19488163899297	251.08200485930598	267.5498058698343	250.53491873384624	266.14995843133255	249.7910291675104	272.95514001351955	250.19493422230852	267.33674872055235	250.15951815273914	267.7976906091341	250.8682219757831	271.5313877231961	250.9213478750196	274.8319817689931	250.65603786290248	267.91001559896404	250.96369041481378	267.7656601537909	250.61085281457446
0.0	271.0	281.2417215822888	276.30576345643715	282.71519738120924	276.4199201399851	283.1765183271204	274.3727887252468	282.2576661929551	272.49760901141826	282.11176215934967	273.28588887905744	282.8623159968651	270.130504641143	282.40910129659324	274.6961303809774	282.77298170268233	273.9674958226368	281.83263592653225	274.75104261810424	282.4958939211441	273.27211069362426
0.0	272.0	282.55867484212126	276.40992337107025	282.17148786362895	273.76569675404005	284.71939916309555	272.53266332329326	283.2563975642952	274.5775603230988	282.0358322811457	273.83547514071796	282.5029388085244	273.1075281980736	283.61639759072125	274.9905502570435	274.47787004535775	273.22279148567515	277.16459207412464	272.68252004199434	283.67835783383106	274.4319541273565
0.0	273.0	282.957275908844	273.4501944479674	281.9488192387349	272.7934655495249	283.5868928619933	273.12931500627883	283.19356891169764	273.6228353027393	282.8571116312699	273.2411984415798	281.34197190819816	273.2552653015604	283.15734035861004	273.8053514825501	283.06566010172367	273.191076530164	283.2544251671893	272.99700815350144	282.549659181472	273.13857670214753
0.0	274.0	273.16569508499305	266.6888573953908	273.2819179103396	266.8587766281669	273.3254554815142	266.63347207046127	273.3864375403277	267.01901006896526	273.5019585045596	266.56807242300766	273.2252635875253	266.67981243476675	273.3648624086724	266.59892552793565	272.92250406412217	266.6990046071453	273.4400547172496	266.69748085271345	273.14863036710136	266.95060628134615
0.0	275.0	276.1647159364151	267.2322630185954	271.7660660425452	266.2964331306413	274.23577596767103	267.4706226817126	277.7507348437933	265.5689776615671	278.15517313063106	266.9135302864288	272.26977750933037	264.843952070189	273.3460142966807	266.8543328286682	272.8959256273151	266.75131734267944	277.27622762216055	265.87065956215326	271.7344364971859	266.6822846075201
0.0	276.0	275.55600886448457	250.59494073821895	281.20262639813143	251.04311725476003	282.21982823201483	251.75487039009082	282.3892605683293	250.1365081906052	282.16391802051265	248.23230809152957	281.15948863320455	250.57635153372118	282.45242198209803	250.47628457985948	283.01794906674587	250.6880177935033	283.2502734363016	250.75858238168144	275.5914115342512	249.6178461474571
0.0	277.0	274.55709362056916	265.50839505331555	276.2333688358887	265.7484600024922	275.1036728461433	266.3495226012489	272.2378805868719	265.88466187234775	280.0725036394588	267.7208017395323	272.69243374085045	264.8520271327583	274.0639573241663	266.3401393115098	272.8505680959792	267.30428891940227	277.54229205438367	263.52924651225624	277.3566197315102	266.4955871250038
0.0	278.0	278.57953416657574	256.59398501942565	270.1578759355614	257.00730316441474	273.2343562051021	256.6758641334347	277.45811466374147	258.5981993328706	278.342055949865	257.6485125773071	275.79344961361784	255.71006322696036	272.15101563695947	257.3609885759207	273.09868623992594	256.5332341753425	274.3443394822547	259.5329408044644	280.4716407853955	257.5479847283295
0.0	279.0	275.4727298935995	265.3746809514085	273.84972304024984	265.7375998076963	272.37829360824827	266.58674693872774	277.46240783975475	266.59863789843234	277.1055187214931	266.03377316227164	272.72382408484526	264.4174371483659	276.23962103043755	266.46115189644706	282.9505651296088	266.72880756027087	278.2526453271596	264.24853805209636	271.3716860398381	266.259106603356
0.0	280.0	271.7995609677523	265.5572653280426	273.48684921133616	264.4934382540447	273.85857880456945	266.42611767241783	271.7072100486392	264.9651980998408	276.03513708685426	265.65171712987217	272.7647373387014	266.3225988070988	277.6866391745336	264.01235381170886	283.00461131115566	265.52758791534575	276.72018733735587	263.0817999222596	272.51386612285273	266.4400007544661
0.0	281.0	282.82346424778535	267.060250940538	279.6433439665305	265.37404207694163	283.3121575179187	266.5766508993216	282.12918477435807	267.50597513415926	282.1089387366343	264.7293821391037	282.22613552202836	267.4957436637806	278.13954325040345	266.4263249288135	282.88248561333165	265.19134511121075	279.6451067485771	263.15908073799073	283.0143855223932	265.2433058025319
0.0	282.0	274.03004932477336	266.3168882105427	271.6437054397523	266.40972904626756	273.3893006580619	266.5562810878785	273.62813327904996	266.50479247533286	273.25916522328845	267.6994541466338	273.01726295690383	266.55132688309584	272.981600273601	267.4444975400711	273.32833690821514	267.73952757355056	273.37261570372937	265.3018017742897	273.3447700248977	266.6641663853377
0.0	283.0	282.8439744912607	259.1852350680144	281.49231216253025	257.64390556414446	283.0001442058876	259.01301473980163	282.31118943297815	258.22297664228614	279.9730511430306	257.4457574935871	282.34545369388627	255.77762584444642	282.63998565745317	255.22440042155353	282.43668822172094	257.66591808459987	278.67702344301046	259.5829964631662	282.77771058865034	255.4175572430125
0.0	284.0	273.8051173762769	266.52231439634403	278.6959239128352	265.44632495148375	273.5557539429835	266.2160704832305	274.5068706195613	266.5456606681308	279.0586317319957	265.9580044431072	272.6871337731953	265.80270843097844	272.0984794093129	265.2354921025607	272.5807366939074	266.7922105226273	274.48005989629627	264.45307213295143	273.6208742567851	265.85082268065344
0.0	285.0	265.91661694074753	262.739845655224	265.47729217384756	262.97315967445064	265.5951311715604	263.90670453593765	266.8294375668879	262.3640453939405	268.2254192804826	260.77991998873483	266.4328233003157	263.98456532383153	267.37287225516235	262.9165698447143	266.834778698342	262.9981057656493	267.6440250284899	262.28765799953584	266.98751861801105	266.18611005190735
0.0	286.0	283.517466183796	252.51964009233862	283.5506074733577	251.38085669374638	283.3819749667035	250.21841587849732	283.196666625966	250.75164485053793	283.21120814494526	250.64133819978434	283.45600851333575	251.1602643931446	283.5199766362043	250.87270078985762	283.432336615624	251.0754052784389	283.5295753884009	251.2217582334967	283.45845949113567	251.88354687666606
0.0	287.0	261.84226960725096	251.73401265220025	256.9490374085054	251.1698383084928	259.1592574168458	247.4130944937704	263.4288190852346	250.7382407393321	257.50231150581556	250.76522224564084	262.20100310867855	251.91120157460867	258.1476347667714	252.56195065425845	262.23043548868975	251.62967844433666	258.4093963201735	252.13257318728506	260.6946335303123	249.71497910247783
0.0	288.0	267.27941896350944	251.37139193772688	267.0248324762798	251.49570921898706	265.3461742234939	251.74200034187808	266.7321084295742	252.6690648016758	266.3091029358094	251.6308561003242	265.81777777409354	251.89689313102969	265.2806180107757	250.7859503543132	265.98871810762176	251.03210307863623	266.6727099661916	252.4930122300492	265.08956440078356	253.2772239688665
0.0	289.0	264.05903701507947	259.4415867562875	264.3427285823043	259.80183413825597	264.40296337553036	259.49092609324816	264.25456907552586	259.62018459144684	264.3056970384686	259.7013065046002	264.2155471965432	259.4865273563713	264.268303661194	260.13828213882914	264.1598331668515	259.65391076883196	264.02742487366737	259.6642334007657	263.9053230913244	259.7832016649647
0.0	290.0	267.0889372731832	251.60881166493556	267.0852576550001	251.43254456557537	267.0656455067612	253.26005993436658	266.88446872517676	252.47439338051493	266.6413512435519	252.69271197840158	267.1755526859774	251.796185350971	266.94000912016446	250.84793719955053	266.7666755764139	250.90284720619087	267.0549798371405	251.48476122405822	266.46511660792663	253.10181747230789
0.0	291.0	265.49015304276094	257.21745539425626	265.15390594584716	259.20818770022214	264.3959386506186	262.81598348761145	263.039127045514	261.64001992957714	261.8285446291543	259.05291812619794	264.11158664213104	258.4309490108138	263.04681035244636	259.718127315174	264.1005442053009	261.42437631773504	261.9341420362429	260.1247437167516	264.19479836604415	261.0820337069283
0.0	292.0	255.2349591053466	251.21225226645322	253.40018159642892	251.4952678836882	254.33563418668035	250.07540654497407	253.8028983483768	249.70018394044277	254.34154955436404	250.06966170071655	255.23581535363525	251.6548669148308	255.06449212801408	250.65165056866473	255.4272638124544	252.25654874816075	254.08822983380156	250.92024454564628	253.8039390778366	250.08037206267161
0.0	293.0	242.36340070792681	237.11875996667132	242.28098248559357	236.53146385223263	242.12019809454728	236.84997740957925	242.41684918944497	236.34614588100553	242.22611127845775	236.592632484682	242.48581257751076	236.33711700650878	242.3310249600999	237.5350629396795	241.81909964899873	236.96597580299206	241.58409379090165	236.60416203843238	241.6451855791994	236.58411984591166
0.0	294.0	266.52649246712826	250.9016359424086	266.67775239772027	251.44251725772986	266.6683546985121	251.3430487629989	265.6654423241425	250.31712313303225	265.18491901500175	250.21002608754466	266.6220824195887	251.231376097878	266.27225614859543	250.84308420200279	265.78205040190375	250.97290083350046	267.09002107226496	250.82727103464933	265.5388203986009	250.04789067020437
0.0	295.0	272.5816134381167	267.4517102090404	274.6938882483062	265.88563700160194	273.09553504301954	266.3032454442677	273.39825743556713	266.4089676667984	272.8482197131281	268.430659631086	273.2814240926047	266.1280739333537	272.9714213746314	267.7720264523921	273.54921136512604	265.85109102578946	275.8568408276139	266.52096243345926	273.56508444355114	266.1028983985349
0.0	296.0	291.05079781630224	236.32794225235511	291.65379621125226	235.87731897103347	290.4547139034997	236.40352750169814	292.05304177485823	236.63878547833176	291.3998774232759	233.30088477246377	292.0617423452757	235.86926630376726	292.56632504314473	235.31104089627215	291.82330950256636	236.42496888932925	291.44232915470644	236.90648306425004	292.0484991007941	236.81151861313694
0.0	297.0	264.42887184172645	249.41722224470757	264.869668787305	250.6541034963002	262.689588778492	249.23718569555822	263.2908317936393	249.4523783943365	263.86293265747383	249.4704856720906	265.37956876039937	248.91329617131504	264.12126986101464	249.70947072936283	265.09384809491206	249.85275711149333	264.4022642189133	250.6294530240237	265.7240287572583	249.48632223518365
0.0	298.0	281.1542915956153	275.4469637266112	283.72388405061236	272.61976006100963	283.33280978554	273.3713710498559	283.4751896891949	274.6365849860881	282.29216824025434	273.1549708529343	283.141914479567	274.67290864269677	283.37412855343075	271.36085636859497	282.66359146980517	273.9607532161291	282.9491427750093	271.3799004997387	282.50985744852767	273.75129166413456
0.0	299.0	254.26073720485996	247.18244536837307	254.24307250556856	247.58251867869825	254.21843511247965	247.48626808460077	254.23921342474227	247.8837913303112	254.25014942664654	247.24319613379353	254.2615743493508	247.46583163907235	254.2258411672101	247.23490362659538	254.2240597765729	247.64874471900964	254.24148374627794	247.33659727166474	254.23228299378474	247.19915459707192
0.0	300.0	241.47172060632957	236.57171795452473	242.32443620348707	236.2818495877204	242.54458655207375	236.7293797105094	241.8558912574252	238.03117106682498	241.45033557309492	236.9128471044531	241.4021375100501	236.53818790773514	241.5781918948483	237.5203613140378	242.20975114793464	236.28537877473505	242.14416660082725	237.38838427856155	241.6064481367311	237.7483891143653
0.0	301.0	280.72543563975245	274.3981939119103	277.0572720830016	273.74671220369913	283.13972544475916	273.1076148724199	282.07127430245424	271.833684616341	282.973945374962	274.2203013183399	283.524771886906	273.7672097768789	283.3748182534586	273.05218462823916	283.69675354397776	274.5274292918184	282.98667222143536	271.33533576218383	283.3293733637895	272.69594418113155
0.0	302.0	273.2462894884292	271.6186886759477	271.8303431122941	263.78245557770686	271.4622164866606	265.09820322324373	272.3113456494894	266.7594753323944	277.06992675469326	266.6544926658013	273.68680140650525	266.276195358829	273.8858685764718	264.9265283105191	275.8038892945175	265.6583905240061	271.6050850372394	268.75205275467766	272.2203411031617	264.4316129210433
0.0	303.0	283.5451552437833	273.24368719470436	283.381640155741	272.8731072074081	283.4499124269629	273.17883928710637	283.2498195772686	273.1238716553006	281.62480352608236	272.90778324267933	283.450897465212	272.84688997883626	282.95018257011816	273.15516073375886	283.60117914976036	273.1632139951516	283.14530983146466	272.77665482967546	283.23443062917505	273.2293850719119
0.0	304.0	267.1233225690126	262.76112102176063	268.03670779464755	261.3739458071141	268.0463743062186	261.9347117995225	268.3263356112526	261.0061410887254	265.5223710022531	262.47577003651514	267.2986901240768	265.122864043352	267.1326236725849	262.2003600665085	266.8019055797875	261.7422045714359	265.1533677101038	263.0405675353919	267.3475299381848	263.2816870103345
0.0	305.0	241.44016710049226	236.2947332781571	242.44315115621944	236.8176765049315	241.84129817345362	236.4028591003273	242.57358425659305	236.23141107803124	241.457395506406	236.87526592764124	242.63704406468307	236.62537056640718	242.4663505646641	237.20219118447244	241.8718515262698	236.19053101530366	242.11371988702928	237.23983011676012	242.4581317099004	236.33419277152535
0.0	306.0	300.6350945035265	276.43459202415556	300.3297543081342	283.410512860918	299.26074900660325	277.63794362134576	300.68368268079985	282.8019524153782	299.7859428942299	281.67474964942403	300.35685628600515	281.18870852230054	300.4142058033095	283.5504636654723	300.75956066079857	277.1277421537578	299.3097913792916	278.6838645834671	298.3992294377288	276.70467025090164
0.0	307.0	283.2922512212674	267.533597414746	283.4678586713916	268.69320094443077	283.4895798974899	271.11346104346086	282.9308924081286	268.3124323560318	283.507110401586	271.1924364245885	282.999141398855	268.93492443366995	283.4987668505044	266.8097828754525	283.43242792638284	267.94886183643126	283.54790029515095	270.2965255183633	283.5255510896022	269.4388244366913
0.0	308.0	282.7125192767176	275.094171304613	283.5338376096299	273.0841498378971	283.2944096508111	273.1879818879955	283.4670097872295	273.0505522274228	283.40884516521993	273.10653461513266	283.37983532575527	273.4619424325181	283.3759444061451	273.0888550863268	283.5486530607224	273.07469321166684	283.38993756418876	273.6766447793745	283.21630721793343	273.3055314368005
0.0	309.0	282.5189206848652	276.24615291148746	282.16371944169464	273.40427447633334	283.26817585406855	273.16220041964607	282.12955290643725	273.804942404667	283.71417993142865	271.9684591849728	282.46572120383667	276.80904771018453	282.8187255235271	275.5333407398489	282.89874332698326	275.23573924884806	281.745075120542	274.9671941440574	282.721271900738	271.9772425142884
0.0	310.0	283.0352309680573	274.37808042302544	282.7619489567522	274.8202393332712	282.8438629940911	272.4254179935623	282.2586993073988	274.4339326880099	283.3683273155258	273.09179194844654	283.21641028845414	273.40789899253986	282.4164667676482	271.5052680673743	282.9026995517452	273.32734878465897	279.2026388196753	273.8591812523873	282.668036523945	272.4307564877779
0.0	311.0	254.33647335602555	251.125097342553	254.50233431111604	251.37919643409356	254.04115511196832	250.43311318680804	254.59247028954985	250.40123935959429	254.53872896620484	250.19125322388942	254.52523659202274	252.2817207053082	254.97777461634334	250.68986428554183	254.80221860747355	250.8216129156428	254.81538552367434	251.02915450778588	254.918608191062	250.1187518482869
0.0	312.0	282.5593038066719	274.5570215053576	283.31900312005257	273.87399426464333	283.1462448588903	272.7211760702809	283.3467324786118	273.1809133174474	282.619390679172	273.0845555619435	283.4882179901074	272.76093587451953	282.648630538293	274.13399747421255	283.54649882046186	272.84054588878416	283.336077906895	273.2192319425566	283.08582861667094	274.03974813685676
0.0	313.0	241.87419577670272	235.0972463672142	241.9310368292955	209.40302334602183	239.84666745433864	233.00405167040734	241.71630905265891	229.0634572505128	241.87874367868676	228.9045754019523	241.72434189786372	228.16222287251813	241.35859655313465	227.9932298006083	241.77963722353476	230.32120050505202	242.17260904358886	217.06900572429637	241.52137424355212	224.8081462399055
0.0	314.0	235.5533234669227	229.50373363086254	235.43143501009777	225.77153499791183	236.96895390355837	232.02795652840592	234.6930127501206	219.91639322693663	235.549781748797	229.3181605817383	240.10454945441458	227.33247051036065	236.63774863471508	225.49291196914118	233.51666972012055	229.70989427500902	235.787034157596	227.87033434405814	239.2421274746976	209.90926077890404
0.0	315.0	232.05028661010363	228.975089360832	229.49339541649948	226.83514633463827	231.6962562538585	227.580810186652	232.21491944106327	228.06352476272147	229.43811629185666	227.2092207454304	232.53811239776863	227.04102658498516	233.25734000544603	227.10559055272006	231.04016463472271	227.85318427593748	234.09489136057937	226.23066165187913	232.64052950895532	215.26190123301603
0.0	316.0	249.14171174322922	243.1345467041763	248.08490942298084	244.98572467362413	248.12955454107546	242.66293546536758	248.03824738844565	244.53991015004686	249.0495046193441	245.3304805221941	248.79773429023263	244.2391369888015	248.08374143549466	244.85746058209776	246.13065485359624	245.28107313896476	248.718928203112	244.78868254558313	248.0091924250422	246.31572119974848
0.0	317.0	248.85975566895175	245.84506535624539	247.84162999982055	245.0359847567114	246.938076911797	245.08742813314635	248.84839083716935	244.5866129315039	248.9851282394984	245.58613173871072	248.98340629205416	245.11915070828348	247.33591258149474	244.8561125828103	248.29448091063188	245.14746477729776	248.258798257265	246.24029665465562	248.20422093390118	244.82157065198106
0.0	318.0	290.52620742784194	278.495017669594	290.2962612187475	279.6254251621575	287.2704257075183	278.31284886389494	292.54111746909473	283.93257483344536	288.8877321179383	282.05253181716574	291.77755326881544	283.4765113940547	291.90333021722546	280.68645013910236	291.3661575196512	286.9157463594436	288.57875188881906	281.4220988066072	291.87880513870164	288.79150715674723
0.0	319.0	290.71539630346183	283.18070756043596	290.8292903156393	283.3033673234209	290.70700534290364	283.03004502311165	290.8644445860546	283.25317677887676	290.3705245690197	283.2713765401883	290.9115366379059	283.15356736824253	290.86393318639995	283.2627342829516	290.74815373847315	283.3449784972381	290.7410071218233	283.0363959288824	290.97850541996553	283.6236353600373
0.0	320.0	226.8636753962827	208.39156297598018	227.15287687008555	208.36717749087506	226.97338725466116	208.89920662391236	226.38790130921174	208.86606340767938	226.98013171450492	209.44999605484156	226.68048439378177	208.75118567468985	226.86773734113112	208.42358423705275	226.60777522179953	208.93269834728437	225.8153971857271	209.27780069651624	226.78150973646837	208.3170262913905
0.0	321.0	227.50660795403527	207.7320401981947	226.49162491427273	210.06255257876788	226.5430162341	225.85037993563495	228.26907904007106	208.4697261618548	225.58511828422687	210.9652340595403	223.68201218291193	209.54391339045685	215.9559790954935	209.41384827863087	225.87055289065262	207.95988826757252	226.47686408952356	210.2250088868653	225.96770041817987	208.232928878198
0.0	322.0	241.27614078894567	236.6613309497921	242.9692489310446	236.71432230512386	242.51811442478444	236.6303790243288	241.879976621302	238.60347129609949	241.87922911034994	236.89472316260432	242.4834988732764	236.53900975347926	242.24796200876446	236.55095464249248	241.6244038640503	238.24027799631833	240.862838917153	236.70517077753468	242.6694671098492	236.29860819176622
0.0	323.0	282.7124567619633	273.6098856788171	282.0342793956661	273.5946922934391	283.02696381096547	274.6707192779444	281.8757198672425	279.59279310222047	282.0572752021675	272.6308765979619	282.6501802765801	275.12553757322144	283.64877187588286	274.1290917219705	283.44584198372536	273.75434553043397	278.5922214747669	273.49658848967465	283.48901966619513	273.1811636651059
0.0	324.0	290.4444070910309	283.3247830156168	290.54583313042025	283.3311401115759	290.47422952422886	283.3335201192113	290.4955053936775	283.37192191726945	290.3914065178801	283.3724077962666	290.4816453048696	283.3422876557943	290.50971599386395	283.3615678686323	290.4638209831374	283.4316643767902	290.469039539795	283.3254343102892	290.53270838454097	283.3750101794564
0.0	325.0	273.83091843810104	266.7383006780271	277.8713034337663	267.21955092217434	272.42064353280017	266.5509954645648	272.58391518949975	267.0318177836636	275.03999236255555	266.51949710261056	275.80749698511374	265.4893546533793	273.7140504434899	266.2018112084544	273.42291413109984	266.74706431312916	276.7840484388799	264.674184916258	275.79497922584284	265.8406450874192
0.0	326.0	231.1551372055947	173.44164638215776	239.51412254757122	206.97583367437406	238.78433133664268	183.6567122215888	240.0581702313617	190.0295403140785	237.46313824320276	177.27500011314513	237.6549955626573	166.81769638627432	240.13812362021102	183.89526367968105	233.57061821535393	202.73521248701687	239.57464283851388	156.97404151709912	232.00241340639548	179.77054204580904
0.0	327.0	207.79100544799093	190.922310100573	208.76744478723052	161.85383571929043	208.8291490833753	185.561021481313	208.5623944395668	187.4368853148875	208.3776183683449	192.7065058291873	208.03829709827343	184.6946700916671	208.80600277940027	192.26523988883565	208.87503392355592	171.11110088662514	207.61168467562413	172.1069989110239	206.86030607811264	174.5438080504676
0.0	328.0	205.63097323981708	173.95757241784239	206.01389446800678	172.60465130078848	208.3505004470039	206.9344644544071	205.50922430620545	161.43151894761297	205.79602696237734	172.10051877072522	207.08043723753016	188.0623946750087	206.75302423693284	188.1617798290328	208.12947657783897	183.85680490727532	207.77061022666754	194.81584489130566	205.5356424849467	184.1857289290417
0.0	329.0	287.1609622421381	280.2294957339092	285.40382241834226	282.21149068874615	289.7180246086675	277.1794740912248	292.59815936713017	284.40446150920366	291.34358950437775	280.080590158804	291.89851515758556	287.10302563895004	289.8720177803096	282.9261165633215	288.7226335933091	281.2809318338765	289.9140841921806	283.684601017984	289.804664479998	286.8534897230042
0.0	330.0	298.45333620772647	293.8221643362311	299.4310581915928	293.5769345339629	298.0787530579167	294.0262731892527	297.65152775683816	293.45767940224437	298.2440116374852	292.6680843988565	300.65592336380905	293.8266296100811	299.63624005810027	293.6948304466326	300.2232067121696	293.3757278275858	299.06737497082145	292.1479254201023	299.74826488294406	293.59143517776704
0.0	331.0	289.27337193145894	266.5048464323479	288.50300406800335	266.29809343448227	289.3047880031751	266.29308526878	288.6934183905231	266.30398801881773	290.50406979508784	266.28656195624075	289.2757703697747	266.02789129871434	288.52310296055185	266.2269658808437	289.5138854392794	266.3427998744051	286.3923164406148	265.9057687618945	289.3892920486008	267.16912343881404
0.0	332.0	295.2449125511973	251.52466943355145	298.0090512061816	251.46223707012388	299.034406068486	250.19193911472377	297.2600723998392	251.9361898847479	296.7117322774937	250.47558129082307	298.5317763320515	252.4555044043751	297.84590722382933	253.27359780434028	296.94850179580965	250.94438722884468	295.4318034393985	250.9624497882984	297.273025880443	253.0369052493856
0.0	333.0	289.95710616671965	273.94043414309004	290.5129754556037	280.9656243214662	290.7224220731148	273.8432237716762	290.9482880784551	273.5796492740416	290.48162334632775	273.03555528880054	290.93695446356617	274.3023285134275	290.74729103257823	273.52915149353066	290.7488047601496	273.8775575828464	290.5585920524879	273.7707674044247	291.0058063701236	272.97830366365935
0.0	334.0	255.2936283830596	250.86823004784193	254.60206106666715	251.2249187722918	253.03020016668003	250.3424072089804	252.41314312511912	250.6387175587314	255.0676210782299	251.3621198598229	255.21649982437793	251.6586560335842	255.9121920394273	253.16585355049568	254.67408124420936	251.33577378529714	255.3074421361949	250.582344787037	254.79679353730253	252.07508817796938
0.0	335.0	299.2669921131951	292.4446026301766	298.4171872045179	294.4742802198912	297.00027060203854	294.27770954320084	299.8015552821736	292.37827725066103	296.2389153700353	292.78761233982374	297.7774050093716	294.2438133406788	298.9042256301476	293.67960045803227	297.4256186701624	292.4899595754549	298.5197616638213	293.6648176729593	295.5756956655865	293.910773078956
0.0	336.0	290.40449707843067	283.4873875322698	290.5432584233644	283.37930215069315	290.4355628494298	283.3063793581003	290.33996520988836	283.33721286070175	290.4501648165311	283.423617626487	290.5310495730469	283.35614728728905	290.43059059828	283.3941955678412	290.4586044043518	283.39332142891527	290.4431257953731	283.35246173928033	290.5265311585049	283.3775906139931
0.0	337.0	242.5642874658004	236.9380965643572	242.44635171512118	236.6974709449695	242.63444599734302	236.3982371425486	242.23357873108233	236.18928102933165	241.66824281981718	236.77059407531178	243.0500319602295	237.8068309585622	242.23731515611595	236.2308716091732	241.54747117067694	236.00221667403787	241.35871857169997	236.35372001927246	242.14993861728263	236.88287468752554
0.0	338.0	286.8089572524268	255.1039179178836	292.13599459159497	255.78184959324224	292.30750043044645	250.44819155360761	293.03231810600585	252.6023376907529	285.6151058646848	253.6464439516907	293.3672816141046	252.5895312595781	291.1197406656509	255.38850846173457	290.4248928103883	251.9546071819601	289.66435585465763	251.71490838013986	287.889620491171	254.4230755835021
0.0	339.0	289.8050978363558	278.74122131195094	292.11025000905454	278.57740937678693	291.3267398865203	279.4823329435772	292.3610754197284	280.1047293836329	290.856014540092	282.3931013997356	290.65255747525987	282.81631087125766	290.45099125634675	281.18799464499017	290.58941168574273	285.7955846103986	291.918042170067	280.4062197932488	290.55121935264066	274.9499801947429
0.0	340.0	247.95086301583112	208.7721186858906	247.47452645730345	208.42046608068898	248.2803524407679	208.28154633102574	246.69582410110436	208.57255983521324	244.63074708436622	208.92965666597752	248.38340125597702	185.63740568998242	244.54712682311512	204.64993680511697	246.65751288734506	207.48922645829714	246.9672264758648	208.6683893049329	244.16662431014873	208.11284525028728
0.0	341.0	235.32702918519055	231.9113205198509	234.86387850346944	227.04611415129392	240.29403419563917	227.92796857943702	234.15045538595305	225.9535274788439	237.13153624604158	227.721186888946	238.74543528136465	226.47677879958573	237.88746224078685	229.52504614497354	236.04986060929372	226.7451170657187	236.10652324031548	226.9354897861521	231.9821782464642	230.077175342711
0.0	342.0	242.0341780963645	236.7832488561316	242.13793832112654	236.90208647835743	242.0102289437402	237.12961156426329	241.94306000903643	236.89446930421403	242.08234947144368	237.0156447939899	242.0982911399319	236.8868481390037	242.10129646419267	236.79761892850317	242.1004188613521	236.70152338498966	242.0124050073137	236.97292701417493	242.11142971725766	236.71029760662444
0.0	343.0	242.82064598006505	239.91250152486418	242.5298608646086	236.65477189895017	241.96541677272953	236.42781922636345	241.89047657210136	235.10489403502336	241.9527269910837	236.70671324713624	242.41287190223326	236.3763156849303	243.68348641031972	237.10409037282926	241.93569443695247	236.91784198840074	241.21607769575346	237.6939498503489	241.90973661865	236.74053619514422
0.0	344.0	207.3683258428018	191.73739164047672	208.59034331251843	184.60461469241935	206.97626789270322	185.36898840527056	208.84701645682705	188.42595783091605	208.9741560155269	194.0831080655588	208.3147256515543	187.591483727168	208.20878627930844	184.6804014476835	208.7621754650027	190.28863413805345	208.35205188788024	186.0127695598604	208.29047934602238	189.88603593105765
0.0	345.0	291.30765549516696	271.51215347708234	290.3757354857191	274.62792358133237	290.65666997784126	272.4891593081066	290.2240003060811	272.88638484095236	289.96572212687096	273.72014212345186	292.67758677389617	273.913885017358	292.92999302829395	273.3129042287542	291.5208090445193	274.4946845841653	290.028744056159	272.60175913156166	289.96479779039333	273.04323180586016
0.0	346.0	282.71840817421895	274.23062434196214	282.16446980708423	276.5789606583515	275.81650915082827	272.65717780148515	282.20176596745654	274.76239903039766	281.9617075929816	272.3908188046997	280.9362672701203	275.1084653674227	282.2773409332461	274.68056935795113	282.9349801075069	277.96911319419337	283.46969331236403	281.78021080163376	282.66483059315976	272.0884928572138
0.0	347.0	271.2620691766203	250.8562628222799	278.3712073946843	251.14309581477025	267.43600289145985	249.90630189352507	276.87539740838275	249.8716546272332	273.95681666250186	249.64255106728078	270.43779590304496	251.2009080795196	272.3446702478149	250.56371377276176	267.2666743456847	250.7787431165618	269.04394056614416	250.75549319342974	277.89203333346137	249.83890492978253
0.0	348.0	259.9685831542207	251.06778783550814	256.9127551941378	250.9271841224334	262.32119383346287	251.96180072879918	261.4182508701217	249.999388211521	260.44017632138696	249.93330828602944	260.27537666809076	251.52182145879684	260.34352960621743	250.96941526248943	262.1412673699286	250.47429228859502	261.9794404097183	250.96139570123427	258.0513176938939	250.2254306618164
0.0	349.0	243.06185345694945	236.94734680946908	242.81428474555958	236.57228371483242	242.98302655737655	236.33758258278368	241.61832336454864	236.2876314679595	242.8929460974247	237.22875595644405	243.28246279560676	235.97387335396633	242.71799970529472	236.35402955780674	242.2882470249391	235.74318553949635	242.63975193923793	236.25838482027527	241.57208221823743	236.03267726038507
0.0	350.0	270.5056361402771	266.37793449129555	270.6636769840388	265.763727147019	271.5526718471049	264.78211069340875	275.13710069273725	267.8836847064899	281.933279824316	266.67216065905285	273.4499810282938	268.00284321879656	278.26421259982027	265.33948786147926	276.24697525495895	266.6811804390519	273.3777559473533	265.30078665271935	275.6747888283075	266.39184321559014
0.0	351.0	242.1321178983599	232.45551139444711	242.46226217464576	232.65295067431018	241.68410769963288	236.18426631882477	241.25657952560476	222.93290263771163	242.28393837663612	235.39392266294516	242.54799700068344	224.39899570163078	242.4861054333528	230.2459467626044	242.78775408338768	212.59633687471558	242.54542948053452	235.11567003289733	243.10102288773282	224.53948062959796
0.0	352.0	242.0720702184503	236.64928774585678	242.05710481954304	236.7553483395534	242.05800364815522	236.69576403277955	242.05518050203247	236.81735062142454	242.1307594830751	236.66746466749967	242.17432842564438	236.69119953677856	241.78156653203956	236.90384213356816	242.08664711351275	236.58844271670193	242.11796703142753	236.96400614041647	242.16454655111139	236.69876994161066
0.0	353.0	243.02180310129975	236.7300523108395	242.8364470203622	231.35593530415863	242.65666469345132	236.60490394454587	242.20784335531326	236.29887335598872	242.60680121964913	237.24294949450362	242.94731959497355	236.42770724641673	242.4487809920092	237.09921837055612	242.2673763952618	235.74210569726424	243.0573734137766	237.76247102144373	241.64929469370048	237.04650451429288
0.0	354.0	241.3770455911845	236.3899548571847	242.02570635582876	236.27306037285368	242.05222358794114	236.2986583041692	242.3468364215832	236.50428535436544	242.31304929071874	236.42488111889608	242.0706808695445	236.30142907054432	242.2680707132069	236.63843668964512	241.57364302665331	236.4683866178677	241.5332941917886	236.6121772200185	241.9607439415752	236.55131966096792
0.0	355.0	241.93021493338782	235.79813991126045	241.81382417788046	236.80248369039754	238.33703813457922	236.43511587925065	240.56514415637724	236.93413447907415	241.49157406111632	235.27774527142927	241.69735373033782	236.04507952503647	241.5092923444124	235.55095131018118	241.36536319695864	236.54667354292027	241.40321978819156	236.77009607424176	241.27986240811782	237.3036110095049
0.0	356.0	272.02009438517456	265.3942121652889	278.37423769982047	267.5912387534625	273.0993187902256	265.4951197944786	273.69937898266596	265.40938112957497	272.5012037367053	265.8491950636664	278.9373477944798	266.5995573984787	276.62077057484635	266.86720341366515	278.4015775272802	263.1904354368622	277.0054579470731	269.0507133345704	275.631494448613	266.4418865510839
0.0	357.0	242.35332390928556	236.7257230359329	242.00569254092966	236.3290865230338	241.7224697985127	236.89636526869205	242.17689837390856	236.42343480016004	241.95021142259301	236.45473548435297	242.453628314211	236.56678111006042	241.00071032301474	236.92511765003124	242.06999496908145	236.41049730887198	241.9666797734672	236.5908700393045	241.73594820251583	236.56261689865815
0.0	358.0	273.3352526176787	266.744701311216	276.6458931329663	267.29010854565814	273.3318351331931	266.51986396211964	273.1162459635498	266.25588111211226	272.4714083320547	265.5168115668976	272.5835377704394	266.47931732431925	277.1311593580357	265.51443642043057	272.3259031712739	267.7563575463675	274.67574810077986	266.9647568481033	272.4379659049329	266.5944725632839
0.0	359.0	283.5131501046506	272.02063466147627	283.4146988991626	273.92977538914386	281.28228547847436	273.15563482509924	282.071253369539	273.77306005616816	282.5232830226522	275.4205871775993	282.62625970846756	273.3159315394541	283.3076118546948	274.19882881312066	282.61170243036065	274.2360112154336	283.1559063852857	279.1960750263585	282.60358520765834	273.8552750933205
0.0	360.0	273.52766166010264	266.1868267712401	273.85231299737393	265.4329166522291	272.6082139353217	266.6762605001129	271.7431295784243	267.3045440880941	273.19857357325293	266.9287929788665	272.7870996497011	266.7308601865573	271.84105830510345	266.3626593841904	272.72506391271065	267.64767806782186	276.1390848839758	264.2204571558159	272.3110223482687	266.284075062601
0.0	361.0	300.25747766144775	276.63124978207577	297.055380669077	274.03000245648394	298.89874068363025	273.35833366644556	299.2533596500697	274.29905663145604	297.8272383408143	269.69369503156156	300.3276737789381	271.81112598498584	300.62400674163933	273.7634213109836	296.541280019219	272.0694448237738	300.2383448933867	270.9567194382815	298.1418087206332	275.09238663617697
0.0	362.0	242.34904318364033	236.42748929633018	242.40907995846973	236.53838253785935	242.61408177572207	235.92551727435034	242.1725300678876	235.22639789202367	242.10763035477788	236.71712820223544	243.55896117553985	236.6459546705929	241.4262214172618	235.03541066770728	242.6892974144519	236.48142642393196	242.92491619346586	236.13891585303537	241.8186700861227	237.19068134799696
0.0	363.0	241.2115491096799	236.81819063311173	242.2469785537217	236.98835408825227	242.21469230011644	236.56273109716324	241.3646404892835	236.5982691612956	241.8789065699109	236.64526928555188	241.26974076527492	236.29532321826474	241.5686682186551	236.88127941333056	242.42323444109238	236.35607798707656	242.42642978359703	236.72443465408622	241.9527196756818	237.72460621714973
0.0	364.0	270.075051045883	262.4968908248624	269.764866579384	262.49220462984033	272.1303653089123	262.40806031728494	273.08425970603463	262.5145635298515	270.53466538575606	262.37113706607556	271.1556678061758	263.5073557906976	268.9739484191983	262.97101836824316	268.9705410407573	262.6063494532801	272.648373048218	262.60727336529726	271.4991190204108	262.52111828833625
0.0	365.0	264.53244088637	259.2673474166668	263.3745621448182	259.71823935195295	264.16342593313897	259.0019149085671	264.40703402959974	259.80270252357127	261.27215702164585	259.5688412415831	263.0277739144822	259.4013357598468	262.87596783952966	259.25906200371634	263.68491944860733	260.93071813838327	264.53717687719245	259.50832279849175	263.9303991638886	259.5740122020178
0.0	366.0	282.52109993654136	260.78061533458543	282.29902820974576	261.20425316743996	282.8895171405425	264.75636644132385	282.1905425242079	264.87038482745675	281.8773817340478	260.04367583151884	281.5189001498559	264.67910706604533	283.38118723091515	259.44417524489893	283.00569585613044	261.39929988642535	280.10796655827795	262.77004552612993	282.5388571668528	264.78536384415105
0.0	367.0	278.81075317532736	251.56489513907482	276.7714392157549	251.195598925706	278.89901771580975	249.85089054592999	276.76431268782807	250.57142374464868	277.32412786608216	250.56247666735035	280.46077975949555	251.63227824612665	280.00911070576217	243.7280744579818	278.4548761216342	250.69445795824572	277.8752799973168	250.6432047634033	273.0221401539362	249.92144116322694
0.0	368.0	261.94089279533864	235.9210920560355	262.19373052688337	235.76585750952773	262.4894300592848	236.42471446786922	261.97692491971094	234.82780201110018	260.9816113514779	236.46959859400056	260.3716572652538	236.6123882535995	260.8926274625448	236.05588396226727	262.6224178977883	236.6344222436794	259.2470834282812	235.73452498455217	259.9369642527553	237.1979336645066
0.0	369.0	291.6251005474106	277.8690974410559	292.10021363549623	279.289157141828	291.3096064757324	275.6937629579735	291.9806051699548	279.02557400807103	291.30704547290327	280.3608063019535	291.8111603300364	278.6695627258054	291.7820371542385	281.51485953466033	288.9009832866504	283.85897049222626	290.65837813353755	277.6771326463388	292.47489688130554	278.86451791711545
0.0	370.0	207.28035887910923	190.24468051104932	208.69095878776216	171.9898175065325	207.12679562636978	188.0882185863892	207.34009040585022	185.20453788044205	205.78303616746317	184.80834273801474	215.78505941235971	195.39266592509316	205.9716257814109	186.29142832079745	205.7199664925444	187.9230171537697	208.22167240966104	175.06958105815224	208.5135609580413	198.7524841215034
0.0	371.0	290.9789465784798	277.86243690593375	291.25755632728556	278.01334660569825	291.8784450907702	276.81170001844066	291.0408935217658	282.85732955627435	291.7553990672266	280.0998838740049	292.55069766571177	277.87443503337647	292.5522249109512	282.2158112183962	291.6278887201883	281.71315195233865	292.66087228571195	277.0373204338049	292.1709529196127	283.1151316294352
0.0	372.0	254.6735197171653	250.91953664305757	254.87744914396706	251.42420860047994	254.711486659358	249.81181029495224	254.69571386811606	250.7416765170204	253.8403259346128	251.3838588818906	255.66532798964042	251.0579174291617	255.53063466538586	250.7426615310632	255.28133084498393	251.9768317380867	254.99947992939715	250.824010350004	255.4058210889225	251.53648595180312
0.0	373.0	242.1535831116117	236.28776380500085	242.46378349869858	236.7037036983771	242.20014199588417	236.90153607651365	241.9484678535483	238.52919937841614	241.85937763950966	236.44772337698967	242.53101015023685	236.48121613599363	242.1081697281515	237.0934678171519	242.1465491001085	236.37270228991696	242.41856801866422	237.1193951730849	241.02372581625127	236.63811423544027
0.0	374.0	269.5743314954985	236.86777253262005	269.0523126151565	235.4143160981032	269.1612418553612	235.94013587318352	272.1329492248865	236.8951077238935	267.881749489043	236.3831729126323	268.1859091838721	236.48798113766387	268.6678986574609	236.0301133789907	268.59367078496797	236.46501669822155	268.93468268075827	236.9743236916798	267.5905940998814	236.84493172120233
0.0	375.0	226.9277386597835	209.01204839750767	226.570647912306	209.5848425773655	226.34463647395518	208.71495260526305	225.69566953412675	208.71466939753122	226.3058017029432	209.21703894298483	227.70461204144635	208.50627119712365	227.1990971441357	209.12532230294656	227.12379119082206	209.59563741718333	227.3547573449552	208.94672288163616	227.79559415995564	208.03592798041058
0.0	376.0	226.32283903835437	208.88532775827008	225.84072120181557	208.65391260597391	227.44445136463375	213.32721545260364	221.19902615912966	209.12995936310722	224.68180455678421	208.54132392666398	227.90950792997847	208.92764721175388	228.62268400215166	212.58099248190987	224.74064558677793	208.69069959140649	224.79815268375182	208.77054203998645	227.73486465662	208.2380995330149
0.0	377.0	254.99798888629178	236.56260171146036	253.75722875036328	236.31451470985598	253.72136569319466	235.9403298923371	253.64021444531343	235.96749432648267	253.4444995686548	236.2709335887604	254.35853749923567	236.77860364446684	255.13440069199103	235.4286106828415	254.01175169047326	236.12137843542476	253.88925592484821	235.4047078322389	253.62413400772934	237.00435919157505
0.0	378.0	285.42540148492435	189.97414593201287	286.3468632708127	206.87866525983887	288.960525645612	204.34970249590575	287.7445156741055	201.04989826434496	290.19601800472986	188.02173332523645	286.1012480631503	204.96897238679855	288.87926549071176	184.30512174417987	289.1268496814704	206.20897752934673	288.038538545174	207.13637468845437	288.86837630538133	188.95838546394413
0.0	379.0	226.14043100893377	210.01295263480753	229.5061179681058	208.65775074219016	226.06259004942308	208.67090363569295	227.90810542836152	207.50345857050752	225.93059900231887	209.20791164094595	223.0686877386783	208.9910151353374	226.60415833445234	209.15323288509055	225.49625685543333	209.6533744707121	225.81618604143304	208.1037356171346	225.3163213329903	207.0985206120606
0.0	380.0	226.99830908947663	210.64857139608014	224.8933332508896	209.56530948555687	226.2038629637091	208.6239992708974	227.68599345776371	208.75920617317647	227.1184983905164	209.03796702329095	226.53421343243517	207.92629769421964	225.0159914026519	208.62944959261972	226.45656610650974	209.40443731610097	226.25729478020313	208.798870547661	225.23109663945687	208.34004141419217
0.0	381.0	227.09622483226153	208.9812540180684	225.72061122277123	208.56107781129506	226.76780173387624	208.10123971206997	226.84021679096728	208.69012180209205	228.02336557316846	209.25472952606168	225.86944952003148	210.26908096962418	227.3975122455408	208.45525652732698	227.79817883883123	208.6688057722289	227.54275172760313	208.9022215733992	227.91088502912368	208.3430936880819
0.0	382.0	241.38779653965653	236.8122330437536	242.22218514354125	236.3579810670124	242.16491873538854	237.11448189229154	241.70904597404476	237.58834651637312	242.33690692076175	237.12373686549216	242.34201976034953	236.46773069604862	242.1702565448537	236.56958221172562	241.49850025885928	236.56652132329395	241.86679683409193	236.5429653450471	242.4129031230265	236.5875939333701
0.0	383.0	226.33888345986503	208.8256884708236	226.37231712232594	208.3951505319311	224.81915138948432	209.10186027092593	226.30711373301617	208.92026669554292	226.1531931323686	209.26745248889046	221.81746569468382	209.10643540000243	226.19022504995831	209.3226750465687	224.84789581989796	208.29024935005236	226.07030157485448	209.8036362716432	222.92978059127176	208.3419270572579
0.0	384.0	220.46010696100225	208.91555743642607	225.86346214090068	207.55154879154233	227.31053189550434	208.04924295076154	225.9356972289395	209.2429084309719	227.3886338060715	209.98322999355773	225.9891307706373	209.8418024954631	218.00114564273107	210.9435244476928	227.29168413010268	209.99394986720574	228.2166640249589	204.48726310954262	227.1838148396546	188.0436534564995
0.0	385.0	265.3794712773863	236.7109524927897	267.89835044550836	234.78360778909322	266.9314741343295	236.73853697763755	266.98146271292114	236.39415271322812	265.4763388660865	236.8821530080589	265.75926567839196	236.54100418977745	266.87334937212006	236.728980743044	267.71164988244914	236.20787170463169	266.7716145969548	236.52896245506724	265.52741036152185	236.09601658575787
0.0	386.0	242.2953919558509	236.84648968208387	242.7160859625396	237.28243259103982	243.53299654834677	236.77599356724926	241.86293275334248	235.15399485686248	241.7452724694722	235.9888703748761	240.13632477688623	236.49652976463284	241.4993625001747	237.15817986005302	238.06912616745998	236.4625749386885	241.77595759029055	236.25112751298764	241.58166818098394	237.29227431520914
0.0	387.0	227.0121330825346	208.36703378389936	226.9982129550438	208.72959197173338	227.0037723918176	208.64731402342625	226.93423137622625	208.77492522938547	227.00958209165205	208.5572751268399	226.56850783645095	208.3323321502466	226.89336030501346	208.6296384521706	225.5732585573448	208.39242981424303	226.69468473263788	208.41035598319277	226.50322306350793	208.33097010820538
0.0	388.0	242.0284485879326	236.8585888844811	242.34901619990006	236.6163679949475	241.7137011969977	236.7182497600112	242.05344522265474	237.31794824029373	241.88309687614918	236.8078072163261	242.1753997522836	236.62561241446167	241.7094278495837	236.97654674136626	241.95639064677027	237.65184967363135	242.3484662306682	237.25144456671714	242.0362287205809	237.58146672970497
0.0	389.0	226.2967596904765	161.9597930616459	226.79642552914032	200.0014174407037	226.00647064227348	191.32131178186694	225.72231905883123	189.52538052859634	228.07862223108762	180.06884498558205	226.0966102358717	188.9712342206436	226.18008736363817	187.0438646808694	227.2314223985046	161.01785565090597	225.3226388506846	187.3803531520709	222.8316268609028	198.50068752509526
0.0	390.0	242.61987955712786	208.19822961890716	243.51131581451858	207.9910191059386	246.25728578637222	208.6704254616289	249.1534345786237	208.25284413900854	249.07122899078976	208.99287548104397	248.0634151287473	207.9408204082378	242.10770333943847	209.5678767650157	245.83647895113464	209.01608119682146	245.5361702227701	208.91812725876613	248.97551442306678	207.35893450743012
0.0	391.0	227.17722044544558	208.47298998430054	226.74364285722123	208.2305882119862	226.11447552071604	208.32254672261462	226.8662960529213	208.86661483724006	227.43853577954906	209.4569991874268	226.3566721187083	208.38949461200176	226.89210182433732	208.49169579688055	226.7173352143973	208.4322575117545	227.19669373610222	208.4541277784517	227.02042009203348	208.5160889478138
0.0	392.0	245.185126853767	236.70021301359034	246.0213799839695	236.49494431391096	244.67611838476043	236.37560691394194	247.01979323584857	235.9088974607375	246.66395905264173	236.58872947201422	247.3132311582831	234.98543707754976	246.12324288562212	235.27566276876672	246.42211063287675	235.4943562509073	247.16339735563085	236.96715574633473	247.03063436480673	236.29754753902918
0.0	393.0	235.69684910544618	208.8746244170853	234.326502830746	209.06918558149584	236.21255484662916	208.45307565142477	238.0229308958702	208.6583443048269	238.42199587167755	209.0816987246388	238.8386650728753	208.5592494747042	239.66501389948846	209.35919899240767	237.4055276958754	209.19314383358966	238.16487949234863	210.02261604332418	235.51195465631992	208.1873921993829
0.0	394.0	249.00629066335333	244.54440422034745	247.707066799523	244.99749305484474	248.81232920742116	245.42501815363295	247.441798020812	245.5469388095098	248.77641490944012	245.48620703981854	248.91106877216527	244.62782877539738	248.63747869948625	244.79336764425028	248.5711763842105	245.02599072909953	248.62681516617224	244.91247168967652	248.56511156034313	245.39706200672578
0.0	395.0	254.25969346280786	208.2932447174066	254.04984223942617	208.69461127709536	254.59098563266625	208.06450070636822	254.37293887546915	208.67103049045593	253.2125251897767	208.71134573566115	254.4557576044539	208.8657318902908	254.90881382426332	209.59107809985542	254.77536039058475	209.59279390121122	254.7756416637071	208.82853820236969	254.88626319370195	208.16206431170338
0.0	396.0	235.96928326497795	228.22484117813093	236.1483828114842	226.6019284287124	236.56211336037066	234.04311638264056	237.45426587996064	231.04756530550904	234.69964367213922	226.25102798087565	235.44795378700377	227.55904936041784	236.8129512816969	227.33919975355897	237.42885413947903	227.38638784475881	235.33326997881673	229.24356055198922	234.93765998725928	225.74856140485113
0.0	397.0	234.67747026778807	209.01740647394882	233.38660535735409	208.20666427375272	229.73070673542097	208.4136955721962	236.11969659356845	208.20987658498157	237.01156042496478	208.52541617601588	231.48561559857075	208.6157227034928	233.038495907641	208.49981234171568	230.84295943020078	209.598210873682	235.68480489060408	208.11290985198787	235.0157730938138	208.2967826877283
0.0	398.0	248.95403451173917	209.18903486391028	247.48137255282558	208.06092837214211	246.1575850251455	209.29356410187344	248.77448645565482	209.23155062602197	249.03158480624728	209.53338484194813	246.75252283455285	210.2204960929087	249.05115455619597	208.94343529851875	246.7260340912609	210.3851134967189	248.55046172096644	208.8628282378514	248.3180486376273	208.196587846948
0.0	399.0	248.46145982569473	218.4723170179838	247.2665856418984	228.43452884499308	243.29778869209616	229.5968052369918	247.63194038335118	218.7119776430306	248.8518719628823	227.040777093791	247.90360015910346	226.005185104603	248.83003758516617	210.34293285746034	248.55571961945543	226.32446803629088	249.6177724590763	227.84591042370184	248.15258030524916	221.86341540347505
0.0	400.0	223.37431207608753	208.98295441585955	220.96214981291763	208.95324492590177	226.54940340194804	208.64509997481557	226.6395536010592	213.90167487673088	225.02691355675105	207.90854104280598	219.83346531368394	210.16391007175233	224.90929051799242	204.61297173367387	226.20684475104537	222.75283832252467	223.3225187569372	208.72578630681107	228.1520171423227	206.72053457203594
0.0	401.0	230.1276381687035	208.95203548638997	227.43674429557822	169.6829463318319	226.2090522639942	214.60480871867506	226.99554054117624	208.0366827814941	225.693477542633	209.12763318960572	225.50693495662338	209.80753891582955	226.53039681519851	207.1207165042129	219.38790645776677	208.92455085043298	227.10838041149123	209.13371036533167	224.50579032223877	208.27789104271386
0.0	402.0	226.47673534753756	208.82999072487968	226.77937758453987	208.33852427152482	225.96786617321192	208.83536726641412	225.6788303580504	210.34380929910893	227.9362453744277	210.83432039788042	225.81417818052554	210.05005454024112	228.5677409958856	209.06929010150654	229.14406971900465	209.15518516857705	226.92946820198492	208.7582515107846	223.00213698340133	208.2716514939938
0.0	403.0	245.7570963590891	208.4589608921325	247.50993835888724	207.99401610398584	248.9202861277347	208.32059669881735	243.01489324353733	208.14721512671917	244.09013204351277	209.21227557737714	245.71903370826874	208.30722653042938	244.71446266789152	208.95227418753936	246.71820931364752	208.6255077547033	246.5458875658699	208.05680187802733	242.95326019409418	208.00020225344568
0.0	404.0	244.78094643985065	236.16911115293692	245.74691876633116	236.42853267313836	244.133171227763	236.89137653197474	244.7051398832019	237.54835432501426	244.68550940347123	236.93093903326357	244.5360112170362	237.25869926853463	244.59244627373863	237.28279061497196	244.6071747875242	237.81454626408944	245.14327107204377	236.42532131516165	245.58807071481172	236.34388447036363
0.0	405.0	242.47783565022996	236.40305146661032	242.3536744551597	237.0677196134828	241.68579535883973	236.90005575098158	242.0092391348287	236.4930147968763	242.16116060762798	236.6473738042924	241.7583418433816	236.44452619081713	242.40891574856502	236.51841802995634	242.02691914234808	236.5664130724427	242.21102801513544	236.48090378031975	242.386133305939	237.15841326283686
0.0	406.0	242.52618008053568	235.68619482341788	242.5263834285172	236.02554660963062	242.04454932617617	236.0157662724146	241.71035098985067	236.22909237788403	242.34937658767882	234.0419575927129	241.8710015821672	235.9876995428738	241.33143172951216	236.58168169089979	242.56837878488628	237.09968508372583	241.27706660215375	235.526376217648	242.8455131438704	236.27302337552672
0.0	407.0	226.61311818698263	209.59446240812682	226.86833678963862	214.12442465338825	224.7902273407364	201.63259066575276	226.3101115922971	209.21548000445108	226.08791016945437	210.37654023976492	226.23311913075585	213.98834694019698	225.56789778885172	208.12049582596296	225.61221794623177	209.98656884851837	231.19374275719326	200.34963455577108	227.1320955954004	209.30561199521972
0.0	408.0	294.32826891325124	289.127934969345	293.2251685000919	276.09348731649385	295.4369982741993	283.87307893881285	295.5910614482509	285.07753727917253	294.1541427823664	286.16843992398947	295.11029354200457	284.51199629288834	294.48210823605996	282.89763817571145	291.6714175254317	273.0123966652365	293.59523511256833	283.19398739906364	295.12932281558557	286.10395774843784
0.0	409.0	276.7411016153579	267.4165061192035	272.28491239724497	266.1614104294526	278.5817951339535	266.50287542087244	273.61397203151336	266.25568224639784	269.52010712522787	266.5585944905779	272.0638396793359	266.99306490179487	271.580995639881	266.78633057874157	282.87045148174764	266.7530649017085	272.76035051855615	263.0898198473228	268.2271252251828	266.1876292320083
0.0	410.0	263.16068993436414	179.72842118402818	262.5340274110444	191.37535199973138	262.39555525667896	204.71147761220246	262.1918074427548	201.433874394351	262.8323724783153	194.15138564738848	262.51822027351966	185.51297509477857	261.293739244273	202.3934210813525	262.33844594217993	164.23312475010238	260.8686339127129	196.64525276260724	262.05237732956266	195.56423335958868
0.0	411.0	276.07781949461366	265.09763049504255	281.009052261399	264.9072110802694	273.1950300570731	271.8561095274486	272.4637768841214	265.80209545399305	279.55867974569713	268.1163416161326	275.9026485180397	267.1036407327684	274.49817877209904	266.1029474508688	274.38094451695525	266.7834234748893	273.3787948743919	265.0404445997974	278.84512365310053	265.83102547954064
0.0	412.0	296.4877927065229	293.228614377018	300.66757534934624	293.40270891400144	300.5625513218233	292.66691846196244	300.1332588337425	293.56445838775926	299.4024198334483	293.1091431256416	297.90630515532104	292.6863328938348	300.36836990185384	293.6584657731411	299.83602681284646	293.60336656725883	298.72752256702466	296.7019222556554	300.0633789597706	292.5030774229484
0.0	413.0	274.34630461331386	266.3849163258106	272.5057026533791	266.67016657984976	273.95989546155096	267.86484730406994	275.04377256466296	265.8990090966504	271.7788997688637	267.6086370023759	274.902959267706	265.2428642705623	277.1719472696213	265.34989051058517	272.36107163953216	266.59786613486546	275.0246229507775	264.3264294405915	274.59552713039	266.4893195149578
0.0	414.0	260.5927342020185	254.3525579589144	259.32647429688353	254.04916785872348	259.58207660718284	254.52778566006555	260.519400575463	254.02499146878608	260.6472052219471	254.14428527662378	260.52289622154063	254.09841652727692	260.4329267718536	254.66188442125323	260.37730418598613	254.01391320464145	260.30621442825634	254.27909629003537	260.5283735047416	254.13767951951115
0.0	415.0	248.65104663852955	243.00896936147674	248.51972828889654	242.57892028835533	248.83749462373964	244.7253727218437	248.7684051737855	243.5112815891769	248.89316342602245	241.84468041924268	248.3120642161021	245.23814344481548	248.89107159810823	245.0513222689152	248.25428325038703	242.4179613057331	248.7037043167017	242.8463760072733	248.70078042807586	245.34055811132654
0.0	416.0	254.32144010624987	250.98302403036485	254.35388457835072	251.4584747723635	254.10002785022735	250.47210994201032	254.12167907954858	250.64093511191774	253.84453327134057	250.4056343864928	254.4067743398821	251.1341479799705	254.45821453290523	250.87687435074122	254.3164595521127	251.04395398860458	254.42806572735321	250.90753258745195	254.27918366842238	250.84453305657775
0.0	417.0	253.40826704099325	250.8766215518213	256.48737065832734	251.41434559196128	254.14429318062858	249.66439873137784	255.84817152469617	251.72922960791934	255.4006287226821	251.77886288344217	255.92465348662873	251.19510963711807	256.7817934200268	250.39050921591127	256.9310616445781	250.4390480087969	253.51203222135612	251.28064712877432	254.1673269069251	250.79565331271596
0.0	418.0	300.1773212638905	266.04495024474477	299.4165746524347	264.6350727427946	300.5107972264822	265.10710012319765	299.27165027580253	265.42785329992086	298.69818273245954	265.83897884828605	299.97154632097147	263.8836888702479	299.9249808538405	266.6864351256539	300.413439059485	264.94567670525146	299.600431959512	263.1039322299879	300.6155129859975	265.65409581719416
0.0	419.0	297.9099692307084	260.02290323008566	297.1017048844036	256.964340203799	300.2131824356219	263.1233483937504	299.93995611186324	259.47198720033583	299.68392135523743	260.2365340728683	300.3589547917933	262.4313372250555	300.794694919733	259.7141083093961	298.68844021870615	261.18392643076083	300.0368801098577	261.35005365952435	296.42665875889594	260.10780468318455
0.0	420.0	233.82131715729997	225.86867806185342	239.0829778104278	227.4823620105099	235.95175455469223	226.37241634992097	239.77656328727068	224.87175916933106	235.57775263405307	227.36030502954713	235.95774706717145	235.2205572246241	236.71684498784742	222.96732126865732	235.1358129555963	231.3652365495665	238.50402036854504	229.90309956755826	237.38195507030912	210.005361452232
0.0	421.0	282.36932602459024	278.1940669910523	282.1525107976364	276.3110263812716	283.2003864719007	281.9762854958864	282.1033672946569	274.50234752861076	282.5316218863361	274.45268666285597	281.18042360009093	273.0173770048153	282.3689330284609	275.0097280106553	283.47380058714026	276.82718284088526	279.0592401054738	273.9325097950642	282.4945669053334	274.11855297621656
0.0	422.0	273.0378594677662	264.21516115606016	275.225272876761	261.13562009432957	274.4395936807392	264.4130487391295	271.1563847924917	264.65568638244685	280.2854463439718	260.4893489639706	272.6204260807178	262.22037251089415	271.4082772522299	261.9251058632801	270.8656896372936	263.0931993820108	273.4480781670847	261.7153501720431	272.26570138053694	260.94118108351546
0.0	423.0	299.0022547592751	255.0263533629765	298.7441238691564	254.0233895720461	297.31470931878965	254.47176377630913	297.87842067736074	254.1587524186564	297.76752864012934	256.1237796221578	298.2158521290296	254.6057399213836	298.39895455880446	254.8875831538018	296.69186873913867	255.57201096308404	298.63209052144776	255.3109636288638	297.46224250948774	255.55939504712975
0.0	424.0	242.53106515835555	237.70944350945413	242.8248681085784	235.90436385024972	241.52480618613367	236.11674497383234	241.08209967105486	236.58917401597614	241.12751182307028	236.58518185365318	242.20752142046757	236.84612016283538	242.5538563958928	236.7946162642283	241.6861328940918	236.4185623518057	241.52302496725696	236.97606573110642	241.35443931905914	237.12369938475615
0.0	425.0	237.19699445697933	227.8367932056919	233.92474339445627	227.96418580576713	236.1617286994502	226.11546518407283	236.58348111928132	229.70234754888193	235.5290896924569	226.82325536418597	238.68456857164142	227.37987986739515	237.13643070602862	229.6173387150119	237.78969406886662	228.8479432243191	235.49130336108774	227.8783464997459	235.33446864310534	228.36186684533232
0.0	426.0	235.2291711984691	230.98751821881692	233.0023552086964	227.88827265661484	240.15116994052826	214.81022996849217	238.59937063789354	231.58811169552249	236.56862390313867	227.1561811923716	235.27329324831732	227.7703113125261	238.01264371611433	227.0014652427585	232.45246288648835	229.40631483576993	238.90253950737767	229.7442186795198	237.410937614953	231.46733440883185
0.0	427.0	261.5006037911536	253.8033184168358	259.832865811542	253.7410559183601	261.31725508299553	254.3097284141126	259.4217590263149	254.0044940448725	261.22766628233364	253.9075296264011	259.50998967873977	254.75303395256904	261.2891556172907	253.729992796931	261.1060996538206	254.01388675548887	257.95511974446737	253.9673868662522	260.9393035150418	256.10644148791573
0.0	428.0	261.2532893754288	253.89095312789692	260.90258107162623	253.70420549545912	259.0594301835769	254.95613302627305	261.57081459936734	253.88194913408714	261.16671479958	253.8443481708617	260.8939885243956	254.327654571162	261.04145431337184	253.80356911377294	259.8911905754284	253.7951739891917	260.8563043929158	253.93736106703255	261.1946229029035	253.93472151439093
0.0	429.0	259.81165690685214	253.63143050072946	261.17470066077965	253.9817015912761	260.7270713147187	254.16770617672884	261.3681733571411	253.91643277268705	261.05029932995643	254.6232478831035	261.52047400237194	254.09872839452711	261.2565593060916	254.33609542207765	261.2482320962337	255.0032301374816	259.6266142164852	256.4220184163071	261.15387164903063	253.9607213189091
0.0	430.0	260.1462777908533	252.83040267656457	260.41165518101207	254.1048586058827	259.4381227285649	254.21626194051032	260.7716736566218	254.03910825765334	260.63742300141723	254.02867742627745	260.2140222629502	254.035069049614	259.8926648654603	253.910581260516	260.289286621221	254.08536112447862	260.5991713614612	254.24099883246242	260.5513168707332	254.04133497350824
0.0	431.0	299.02232055292836	293.1354596488453	299.07899561941247	295.10871613741574	298.9726038466524	294.20110768107895	298.9434995262883	295.6238740443402	298.6806886936718	294.85048130661966	299.07182459003354	293.2900646762425	298.73084544972005	292.90843344363503	298.83074501768795	294.3301683344698	299.05945467062384	295.36012143781096	298.9169077664398	294.34224221067376
0.0	432.0	300.3547230489099	281.5972623247899	299.99584608800285	279.9927499244038	300.59958020491047	287.5544244871853	299.9631482614726	284.74552264792385	300.13370097784525	284.6233078228274	300.2863893447668	286.7398589042736	298.92677649936337	287.60614355769155	299.6622679242414	284.76096450282296	299.1960051218898	288.7460318910993	300.29470966377636	283.3505386691784
0.0	433.0	298.8915238081133	293.1333184345615	299.57787963483383	292.48766334303804	299.9106990160875	293.7157410209459	299.8372093974752	293.7305769405055	299.861665811125	293.024966643643	298.67672419980704	294.2282053756796	300.14046378239095	292.51146593293805	300.1978244978956	292.7060422507147	299.0281536170867	293.6362155414481	296.3915825865491	293.32323564927174
0.0	434.0	233.31684418955146	208.21039443255532	232.4438608259368	208.43252721010705	232.83032561308005	208.6896776877239	232.14048903429403	208.70136061990814	233.07197192111744	208.21375271273402	232.67881761698672	210.12425711545413	233.25427794472418	209.56365956703794	232.45571920095898	208.41289455879962	234.37290527899185	209.14556566615263	233.02652084653067	208.29892145646102
0.0	435.0	259.9339235219265	254.11398987334258	259.68026400483626	254.15667464416208	259.8546583502452	254.10981551165656	260.05670142821447	254.10336862015834	259.8666629469643	254.16255114194368	259.57177937955294	254.22247946125816	259.93637358416237	254.15768369560507	259.7641738438021	254.26371121640497	259.9549569332761	254.20663961017186	259.8370711823071	254.11384827113153
0.0	436.0	279.2479428075224	274.52756513944314	276.7262517375259	272.65396867894464	283.39379981360344	272.7201250019009	282.2389456461531	272.7200533680467	282.0272918296829	273.54523469535593	281.88712059646696	279.8399566387005	281.54218324061725	274.85584470811614	283.0431245416574	273.68949866541885	282.76623588475456	271.8230786688663	282.61323170813273	276.71449005737884
0.0	437.0	241.94837485118384	226.64344324551257	242.22450254674527	213.7609943381683	242.9996466463721	229.31507532508138	240.36759118536585	232.15166171949772	242.1770794281131	226.95907634967168	243.35225696506654	228.14769892578906	241.7886503236032	227.42784954894034	241.97267645416605	234.68524716588317	241.9652150953914	211.58869911170495	242.49861940346088	230.55015946451078
0.0	438.0	279.18304090692993	273.9834816240466	281.68367926864516	273.5726689248771	282.7522115832383	273.46558451098457	282.29730290159875	276.4449352531396	280.8922236910162	274.83248418293425	283.72019937926694	273.55593797390776	280.70262528815437	274.00507703249616	283.54783143932764	273.780654624707	282.77784246949534	274.7667273317518	280.3750528052007	272.75767470024397
0.0	439.0	261.6804766827073	254.15205494617328	258.6585441785332	255.54424571128533	261.3928330797239	252.67955197514073	262.06896136164255	253.70339402961437	261.4660758923745	254.85007611772195	259.0224111058378	253.62077353870993	259.3017256865816	255.7847353598951	260.0991974947157	252.54897197545156	257.57910569887537	252.6337709585319	258.726818030524	252.4770401960219
0.0	440.0	260.4452645262966	250.96443654492603	260.11125200754367	251.78851121415653	260.46911151578513	252.0130968231715	260.7538829014389	250.76010136503044	260.31280493314654	252.80711382391334	260.54006590158855	252.02692134007958	259.6256418409978	252.2737048082152	260.52444678737857	252.1677150204004	260.0336458980081	252.41653020505433	260.16638164545924	252.65142977147167
0.0	441.0	256.9731936605789	251.56335530974323	255.0039750894708	251.20937926798982	256.06063310652104	252.43558552384292	253.80655111405315	250.5084238387017	255.1009245867911	250.67442533052187	253.97479914867634	250.99813848360748	252.89813648751303	251.3466393846045	256.0679473300714	250.81418963934175	256.48743934566323	251.2514738536756	256.5384160455126	249.57919752714312
0.0	442.0	227.41875354888307	208.578554678134	227.75402914219168	208.69579508712857	226.1883843123487	208.68093740321927	227.02704689996352	208.6242103321069	225.42342889819918	208.18458449380717	226.41536885880123	208.79408772928076	226.19710272269077	209.81043504085417	226.12088892827913	209.3153629610517	226.37320215877028	208.8489839106287	226.65256894447992	208.32398169201048
0.0	443.0	226.70497813303473	209.25906395166362	226.5652582089323	208.3891375017381	227.25555560410876	208.2195608821336	226.41125052379215	208.4549115518843	226.84229834202355	208.56616943399357	226.83272710678517	208.35252855689913	227.01475267745082	208.29620500874827	227.36865978068175	208.37543825506344	227.05496901898962	208.71892350585034	226.09448670795527	208.54265536559348
0.0	444.0	226.95123967770243	161.28225233730487	225.55264604265452	210.78380988679925	229.13133877986354	208.79489637075176	227.95135321076387	215.90988207066536	220.52594260927876	208.3214625303966	225.4338716457001	191.68385360166823	226.45364551092328	203.09949159397422	227.31414052213532	208.68713487429068	226.06107500446876	209.40319514228398	224.83684007057218	210.72870865364175
0.0	445.0	252.78753891017328	250.9616740576712	253.72032108014002	251.37223916553103	254.3914674281258	250.19695201948684	254.5703905259829	250.30229568222381	254.1842824790294	250.7876597985361	254.73172687382478	252.00175152885035	255.39451886033967	251.18368071972563	254.4288515968713	251.01331479761146	255.55898682489504	250.95279345212813	254.06750292726605	250.22853833122383
0.0	446.0	299.2968774575166	293.2072252211408	299.33821706512776	292.8246383073449	299.53863016500156	293.38673129934506	299.2538954535991	297.17149005383294	297.83170260578987	294.03565058643414	298.4861160761654	293.4565352504256	299.5639533768156	293.5226745702443	296.68066666750593	293.8432798364939	298.7513632459407	294.9079773585864	298.162002793685	293.93219177647006
0.0	447.0	279.04720278049655	274.02041255973967	282.15062612799363	274.6835398283904	283.081157377189	275.9262821208821	282.6633242033106	274.90174752058607	283.60130424175105	273.1730140678085	281.01563246271854	275.36047218183944	279.46812617964247	274.8429761278515	282.917239590242	275.51830691566926	283.01563121185166	274.56439574423104	283.7661040492365	273.8709162567137
0.0	448.0	283.35038981975913	271.61114889744715	282.39597655376696	273.5033322769125	283.0483492775292	274.5649799570271	283.6493630375118	274.1524745322493	283.3248734383649	275.8155267604126	282.064587220201	274.8254309814923	282.2944202542777	272.83020090905023	282.8880471899185	274.10034993209234	283.52672418917683	273.75872619327083	282.6397268989604	273.43956312946995
0.0	449.0	241.74490032214518	236.66345782970157	241.8098128062517	237.12146866498273	241.72684700145177	236.39534508769162	241.92777552678606	237.85113741896015	242.08601648372436	236.45726852547443	241.47945971381552	237.2024769905872	241.7333242800253	237.22830980310547	241.5302370850312	236.27312800786214	241.76121678502972	236.91847758447372	242.19940270347996	236.97498325199427
0.0	450.0	240.618100454321	236.66334971962056	242.67434852954727	236.08355067715598	243.13104181246723	236.42654931703106	241.48585864422168	236.9097888198689	242.24519957429118	233.82954589237073	242.24279172996333	237.70598327937793	242.44919168724599	236.7579231243014	242.69343701436813	236.44603678314715	243.12722227658227	237.00933002496194	241.2913967492549	237.74954115154665
0.0	451.0	260.0274507408674	253.39931351125762	258.5468291934244	254.42032193326526	257.87022071874486	254.72904365905399	261.2921106854634	253.3248538157936	261.08914662974126	253.55443847237746	261.6862508335679	254.49976741831495	259.80947401801154	254.23645085198376	260.7976921150689	255.36979874286232	258.3550475346388	253.66785072405867	257.7170170253501	254.5979960986232
0.0	452.0	272.9420815984848	266.9133998444225	272.6753256210344	265.1613549489147	272.2500813438449	266.49815460577366	277.18315705035025	266.3628720458553	274.9723349404214	266.1566549865467	273.50871770770254	265.1064600874756	272.802743395153	264.2648136305013	272.2415656863645	266.75412436756153	270.33197621594803	264.89033374487354	279.16117150719197	264.4585054206658
0.0	453.0	241.4883047718437	236.36429001416508	242.53792196179182	234.04512769258955	241.8038241171379	236.36467151767255	241.2570901183078	236.62204671768407	242.14478188256086	235.4740223168752	241.932487121637	236.0392064298304	242.61719060426222	236.64087922677479	242.06233623836766	236.4911731345614	242.29685091001986	238.78106621055943	241.76224682930047	236.93873404753654
0.0	454.0	251.84115336534614	251.10345469147407	252.02576805810003	250.85825587243235	252.17003394468125	249.99920277703725	252.2435681146064	250.46797829242067	251.96460431351608	250.57466880655983	252.07277733413568	250.82286490333064	251.78837883455031	250.76151713699366	251.99312626319556	250.7232693692475	252.14094761914035	250.61735489409247	252.03177234675513	250.3962229999831
0.0	455.0	242.6849225316211	236.17997151170533	242.8352622967642	226.76009401487028	243.3296167812264	236.2744153464185	242.98870853609324	235.36018889076735	242.04008635992705	236.56969124191113	242.09966979675673	236.32755837620454	243.900687753089	237.20528423458168	242.0732562183102	236.040538629838	242.86091014763272	236.49071112206008	240.70228727211276	235.921816362688
0.0	456.0	241.8467001094974	236.69378688220223	242.38865319948567	237.05554851574757	242.57629524286708	239.126288953946	242.46715744597228	236.6401424960427	241.48363008357882	236.19155440312917	242.5314936508916	236.8266142707888	242.26619670055945	236.07050014679075	242.2513603377473	236.71605884060386	241.8455939870078	234.66166417840768	240.97862990409118	237.2395077415811
0.0	457.0	244.24253298461778	243.62956703978728	244.50075666138196	243.63828502554824	244.09256009771275	243.0529550428398	243.95965638652342	243.24067752247205	244.2058150674709	243.03973805327834	244.57485112042133	243.37057655801067	244.12707383904933	243.20847474698155	244.45726904117146	242.33506344938215	243.96496689598203	243.1887633678453	244.52323143414918	243.16967035899518
0.0	458.0	242.08068853856344	235.97973132732795	242.97870273224942	236.42509394903496	242.36737498250352	236.11964614461957	242.11986288927196	236.8668368960546	242.17994524536957	236.56250287869491	242.22558923951684	236.55290972950266	241.74367854432316	237.25711764167616	242.15851837087848	235.98107486044955	242.8600484587055	236.7291375693909	242.64209179124651	237.09644077703754
0.0	459.0	232.4899035218577	228.69911290092887	236.07440651929653	221.97091685692806	237.50508357301072	229.14760845683216	235.06967779789275	229.6023739885945	232.81222274624247	227.48470842012932	231.5761631737645	227.26271778483414	237.59677782132636	218.03428579414881	232.35831247096692	219.35004130957856	235.78743936861616	227.06377862574078	234.1164009833955	229.14179671454903
0.0	460.0	281.86014645669735	273.4689214717906	282.3583509782548	272.8311306668808	278.1803992725549	271.01902465054803	283.00290137122573	274.6263634266148	281.7062477154199	272.79323716891554	282.5553614712979	278.4748616409313	282.0087114659387	274.5604243077547	282.96391134090317	274.2102105819441	280.53251603050217	273.37328249292176	282.5245259709599	273.90686611169014
0.0	461.0	291.96105394824383	286.6730410535278	291.0724300524035	277.49340721158154	288.7107198530622	275.90460708799486	290.6522449966786	285.08363340322734	291.34027557159857	281.48388809738606	290.8966274654669	277.56930575032646	291.57430788329305	277.0860450014469	291.9175898653853	281.29586878411175	291.11679383581475	286.2629964800759	292.35011236757725	279.4823259714159
0.0	462.0	299.46895506942866	273.7831647108361	300.11686700543424	275.41094825747916	300.0757436769823	277.3840985473958	299.2701062674084	272.5682111412151	300.02085879481615	274.1750897756578	299.6206418379074	273.9634332457641	300.52480187192265	273.9981146499412	300.6066834671116	275.3814228121635	300.632464218812	271.0379445634615	300.09610613877084	273.10822239262905
0.0	463.0	299.2352558285729	292.5558524673289	297.8293825008848	292.7156255465054	297.38344805846975	294.3713158911138	299.09601176170725	292.3975329455521	299.4502908747107	292.7433752931097	300.2616684896382	293.6682732335496	299.5571272210546	292.6162827651493	300.00476920435244	292.82265358736095	299.74163955631093	293.4209494032375	299.27508543227447	293.12703792246697
0.0	464.0	242.63910173255866	236.66046948847867	242.3026269277619	236.56980017071257	241.76133240643452	236.9264172576535	241.4917793524786	236.51983982012547	241.6040071709305	236.8019481727577	242.56726595824773	237.0195172681147	240.98235201731683	236.4882617637529	241.45437050406747	236.54956331627798	241.0401626258556	236.52537301947277	242.0557623295987	237.22536023201283
0.0	465.0	283.59322495038947	273.05303584240556	283.01004446607465	272.64262858012654	282.9739812904707	272.7041659295704	281.9472924746964	273.67480807336307	281.1483208327703	273.33290205609194	283.2277976406137	273.01593645633517	283.58935168845045	274.8607138219103	282.56736760217535	272.8381413062152	280.3790207202096	273.45559651031937	282.9657431738398	273.7305836198852
0.0	466.0	300.2970601515579	285.2639494248354	298.1725301751352	288.6432504076233	296.6466237679577	287.63349860140363	299.92119168104	287.09738541773226	298.4963701296748	283.59436744940996	296.3804271223932	283.2961454278914	299.2274709352856	284.9011234592826	300.1870441275291	284.01303927207067	297.27268692703603	280.7538299928468	296.41802698854656	285.0303423262613
0.0	467.0	272.99148222816854	266.74297091084486	273.01040312984594	266.4335978080808	271.54386441262824	266.64757962880384	271.9093481939041	267.19583332785595	273.68462115945255	266.49042558751285	273.15268057099	267.03124345586576	273.2465485583461	266.6788395274035	273.42877788112014	266.376863307707	273.82049984013594	266.59632768935523	272.86166952427214	266.7643621386952
0.0	468.0	290.7528963778376	280.07993663972184	292.9135394226319	279.27545041597165	290.0522170849346	277.09624558269576	291.17573158466536	284.33011370826324	290.68840626189746	280.10541205457025	291.1051475056868	277.18625629576474	289.74740914243637	284.52638295819986	289.8962467481036	282.0637440385733	288.5637491165895	278.42278522501505	292.4008932924502	280.6102719988033
0.0	469.0	208.923594398308	0.0	208.0369785489339	0.0	215.37930721151923	0.0	212.17697167537548	0.0	214.13041243064345	0.0	207.90025776994517	0.0	207.97697873472964	0.0	208.45163617863312	0.0	208.5540785746624	0.0	207.55779026206753	0.0
0.0	470.0	298.9659807288933	290.49672975339496	298.6760960496929	290.3746860396784	298.7881853896981	290.07395436113734	298.97111654856394	290.16653007576724	298.8320327405598	290.258351888557	298.8161436291142	290.083817356759	298.8990325201532	290.2390201283113	298.89574125400685	290.1857119524245	299.0007070131329	290.2706161788259	298.9993670186149	290.24216084298024
0.0	471.0	279.75417962483596	266.40566697031556	281.9087769084996	266.1986038732291	282.95320455214807	266.4132539144807	282.1189762856696	267.016100694381	282.79133499954844	266.39303346407127	282.5955183284981	266.9207861698821	280.84659433970836	266.354729528278	281.89374876430526	266.5435617639161	278.39475290288095	266.3172489978253	283.21075761754645	266.1130098020736
0.0	472.0	275.5212781029144	266.18049683217794	273.06443530160425	266.38164326355286	270.62471518746327	265.97715235955883	274.7286762719548	264.00310727689623	280.6556669362806	266.0075403667592	272.5134458998561	265.8124003206318	272.46591765716795	267.3598365115929	272.88435468640927	266.6382634585702	276.4035720946445	268.62220723837174	281.59412745071677	267.1266692945895
0.0	473.0	297.19724767204	292.5793442311285	300.4457589858379	294.35743230522996	299.69328669890774	293.25551497130346	296.4723077724325	294.2006184651044	298.6656558730449	293.51477726575956	294.2423268638545	292.88027452718734	295.63544065187887	293.4005630436456	299.58802747562356	293.3764496617906	298.77943791002986	292.7187692290271	298.2324618398809	292.6893869773396
0.0	474.0	208.3512561775151	193.3293632117384	208.41470153478213	173.3719789396883	208.67158828091542	180.09485268504585	208.5906392829016	162.2215035147208	208.5189136225004	190.7303818874675	208.49660186025386	188.79925096376985	208.51305600154836	191.4602121961326	208.62244345849533	190.30177236053387	208.6109195790363	183.15676666217493	208.6147108323298	165.6948079346925
0.0	475.0	261.6783910389308	255.1627497653859	261.78356020137034	255.96587202370816	261.6994836459535	255.45075983249276	254.4643041556239	254.0407390441613	261.0763966129967	256.71409193095025	257.19040953344796	253.6227717035561	260.0090452644115	254.694660083475	262.3032359551862	253.5860795410904	263.6552846474764	251.7702438069875	258.3300725696841	253.33749838216005
0.0	476.0	273.1674598874297	250.93914178383702	273.4214789510063	251.2342548084584	271.1885202890817	250.02071113892336	273.5137707864274	250.54361631602274	270.628408138937	250.29384465376762	271.8110082518207	250.85262885937928	271.8980536971731	250.5762094983781	268.6208417282494	250.98288748830237	273.9175646559189	250.83677072400562	272.7941525306404	250.27434005049398
0.0	477.0	242.0279473414141	236.97986932363293	241.27979771454264	235.628335775115	242.14303793260703	236.00203504055847	241.96818088074335	237.2489779227118	242.26486183751837	235.77767260689777	242.86888355387254	235.98976525704077	241.71810646947932	236.8725364148726	242.1795558920327	234.29072325137224	242.65588515603906	236.06158590083683	242.727001987233	236.5821312473847
0.0	478.0	234.3804156760003	208.92479707493487	234.50811299253076	208.6510184043914	229.55122993571362	208.28839891786168	237.3303469611714	210.91699590714865	234.9225841024397	209.09881659880057	230.98390547224983	208.54814386258957	231.9642449231762	210.28475360814895	236.9100772221498	209.68155970956627	227.54496746274867	208.40114877651533	236.14397548241658	208.28408434002728
0.0	479.0	268.1022002198406	251.4838121131834	267.81650258042	251.66200056595105	268.1496367420605	249.40485078461725	275.0041934328533	251.79653689884688	266.59465252762277	251.1975412598187	271.71933777120563	251.01406932431559	266.2767158221813	250.8650765160731	268.22937399041837	251.50288530312875	266.62372604360235	251.42448317370395	269.1081728984083	251.94911965568897
0.0	480.0	274.96530651968095	265.06118010050926	275.5282401002133	266.2968609749056	275.9088968813836	267.3963714593403	271.75116052116147	268.17157499088285	273.8506676787771	264.6157304235807	275.15784011751055	266.30262045124255	277.0497983804733	263.43747999916366	272.58165526372886	267.32789360436635	276.36980767317255	263.3018066930166	274.9722256945005	265.4828568450343
0.0	481.0	282.63274446476294	273.71085010182406	283.45372867110643	273.77433598864684	283.0412878353726	272.8194101159361	283.2822127819162	274.95654914173224	282.1599767222202	273.27559559819537	282.67962408728874	273.68370502529444	283.26491332840646	274.38857017113645	282.8781164209688	273.57614252067367	283.23433758487363	273.64973674327314	282.5160362664993	273.912586976835
0.0	482.0	297.36487156016943	252.3908247237852	296.1309153869785	251.51916974064682	299.2291888197944	251.6363722392367	295.2355884835277	250.27512250388781	296.3926572548503	250.97381538231224	295.11686387395304	251.49848718816995	295.42777436732507	252.1693142112151	298.7162356160324	251.31439849218845	297.34399047278595	250.88435119842583	296.9481682578228	252.31527399357424
0.0	483.0	271.4920454199095	252.2896861960343	272.059852305018	251.4971838855763	271.9044619515692	250.59320400001525	270.78055367278887	250.30433217627456	272.34875437916895	250.13186223498047	272.885838772913	251.42621426064886	270.96790022163776	250.70714076954218	272.60201962669606	251.0410598078252	271.28305232881956	250.98538371408924	272.02289511353496	250.53291733875565
0.0	484.0	266.8102707386609	253.59691485361114	267.0897014822404	253.96119452515424	267.15536255894324	254.5113600394643	266.860597623607	255.62614440744468	266.0526981984203	254.48869908094832	266.83323739545284	254.47806499766014	266.5209127247426	254.44916353739808	266.9312950096805	255.42095393020068	266.81048880195567	255.13711255363725	267.1319903812343	253.89908953687487
0.0	485.0	273.3935915811458	261.6567831959925	273.53668066152943	257.3413788726789	272.7474016593555	261.8143837910751	273.69352449421626	260.33991741794676	278.07144754423024	256.18866208382707	273.10217950854775	258.059022612181	272.92488394907224	259.2445138250415	273.3402450340518	258.51742512309914	277.48057525606015	256.9783424875423	272.6104640825659	258.4070950267702
0.0	486.0	271.9117855101458	254.19560815791806	269.7242285060784	253.7541147125354	272.1027477728154	254.04004839538197	272.41151366271856	254.00070985649458	270.9790639578803	254.18960872591583	272.8932201423033	253.65024247168904	272.3867794671093	254.20210335456136	269.70813125260435	254.16891759238976	270.0724346213904	254.0050569955476	272.7037826297231	254.42294917982818
0.0	487.0	292.5315069275931	291.80996048272635	292.4696837344656	290.9155240744501	292.26967269260956	291.22885622706275	293.76244548083577	290.1265452936687	290.6541536107298	290.16342747979354	293.0453323822019	290.3402554459681	293.4815716828234	292.4667094235746	294.4405864030879	290.37056129971506	292.19368082406095	290.2321307435372	293.6435933248689	289.837239966243
0.0	488.0	289.97418788895646	270.2727019683831	291.7839751676502	266.4676827261188	290.57565564441705	264.5752102667975	290.2002217729333	266.110966790854	287.5157358865298	265.25912164349324	287.31884783288837	264.5418659215654	288.0924667335525	264.9153036541678	291.4207370040883	267.0257552975433	290.45096569978546	268.16057027632974	289.6610349298225	266.5775859143298
0.0	489.0	295.0445809847124	265.82267573936474	296.5437817408344	263.588663221631	296.13249441432663	263.331785932682	295.30752463500744	263.08524034287814	295.4115402026268	263.8239071738253	299.27996453592704	265.4623501449022	297.9796684380565	265.96454007032867	297.1654367339005	265.25149970774027	297.1661161550978	264.3590001697902	298.9690636091587	262.3946718883426
0.0	490.0	208.6735613568154	154.70396890089756	208.13682284255708	193.51621791227473	208.80367913262248	199.65143071145468	207.0974686579571	179.8973831786022	208.75370887826531	178.74025560032675	207.38217933137858	162.57155402623968	208.25691904650623	180.38763074434377	207.69115335674041	188.60078479483562	208.44610559408528	187.5799476323063	208.08722816866813	183.5387507501874
0.0	491.0	290.6963484980801	282.29481858420684	290.9833631746128	283.7212732252636	291.0901712687037	282.0974684744226	291.2896630543404	283.6613623361993	290.80345036180046	282.9491769526687	291.1622152972127	283.2115294272018	291.2169534453981	283.13701624546877	291.0695082560805	283.1295010729489	290.9411474821669	282.2944376424403	291.37062127266006	282.89579856407516
0.0	492.0	268.4829518876685	237.3731887104415	277.4658132770864	236.1106642567063	276.1564790400485	236.6962246430882	272.96266423045057	236.8384625564452	269.721441543769	236.6882408679487	271.2705313016511	236.510679163999	271.52766755109735	236.4981058643941	271.20474041865646	236.26010491413874	268.2854574444397	236.66390069137606	267.2339320903006	236.47570379897903
0.0	493.0	298.7061519998998	295.0853068075155	300.1026007843253	292.25795122846176	300.7215146931911	293.68572479149714	299.0043794086458	293.6950956071196	296.48698821123145	293.1031672155267	298.25075901094584	293.84083488025334	296.0050851495147	292.4917265969213	295.8088760301606	293.0151621570934	297.3096323486246	292.9656979034734	296.2846620573013	293.89850442485
0.0	494.0	281.8183243653488	270.4280816112557	280.9397180412783	272.43375154334063	282.55135547792355	271.98830062126945	281.5236499646523	272.8398442919372	283.0639762497761	272.1666247287386	280.7831265935429	274.99451507855315	282.420544344853	269.9043678988321	275.1049381662884	273.68867333233766	283.8234057801567	273.048891922456	282.6203960426566	276.04513917096494
0.0	495.0	275.24080365371555	252.81657716529512	277.71999461183464	255.0110561881642	276.3016222571977	251.7227190284103	273.6580995286228	253.14133547254792	281.54880610241383	254.83716789269005	272.7949535365591	252.38718493676964	275.9595091899057	255.07797232943128	273.4098542644034	252.45330872265598	276.3585240317412	253.78316197458855	273.1101533672881	252.89514601595926
0.0	496.0	242.08663028347019	236.6026133931025	242.58183938882814	238.25760798174065	241.77763846981796	235.7551244069449	241.84074167154876	236.94522449808377	242.20670113107272	236.73314534680236	241.65382983454532	236.60415823310382	241.83449798318708	236.905313776032	242.04426705067604	235.51601445665926	243.4607591420544	236.94296693461337	241.10253029302137	236.59308906542256
0.0	497.0	283.26498853062344	253.91895436387497	281.92141027669874	253.51235947400218	283.50557375051267	253.66721247500445	283.43096239670007	254.04460561562612	283.2255041134814	252.47484998207688	280.7325299018304	253.69436321563907	282.23259827682153	254.59422872769125	282.92417114613363	253.2124426489413	282.9410777774665	253.29392065882698	282.8208360999319	254.87619014420167
0.0	498.0	265.9609981377705	250.94303183028856	266.9231472561134	251.3031211025453	267.087107019519	250.00443772098376	267.0491831548994	250.4989085583855	267.09327742677345	249.86109520216803	266.5262834813352	251.00827465551757	266.18329141826473	250.6398588980534	266.65870909769836	250.7457841521044	266.8820280641903	250.83326233114133	266.9522413561513	250.26923519709015
0.0	499.0	255.00631784994462	251.14156711991617	253.70274526998884	251.29512808181508	255.58158697704448	250.474433188451	253.8284310806922	250.28942778224697	253.10452061671882	250.36954027795318	254.48137784613317	251.71952191375948	253.38976757822329	252.29612198438375	253.93815480703353	250.88558841598942	254.59868699000566	251.3232006467785	254.1587674246913	250.55674484460212
0.0	500.0	291.7232879714266	274.286396811034	291.12571323024696	284.3072238223678	289.9695233692997	279.6942684192374	292.7568247800141	283.58851298206923	291.2904757408814	283.2532805962952	292.147096619796	278.1207484141715	292.1355214052846	280.63946350705606	293.2205947419983	283.04446066407695	291.75397328468847	278.5773103503849	290.78996240271385	278.99557797027785
0.0	501.0	282.52624711209336	262.74518214861126	283.4580856687358	263.1614598441963	283.0231479707589	262.5086118390752	283.3041419514026	265.1292703279027	283.4093276413761	262.9572987028603	282.0880666937557	264.6630298786514	282.78067101470936	262.696815474497	283.50379269478833	264.04494855698283	283.0322342824625	264.26900182703537	282.57783867750766	265.55071311782893
0.0	502.0	274.03559021018873	268.8271220616432	271.3120722199072	266.5352737988585	273.4440073234563	272.6540716462166	276.52323477695245	266.1348164539208	269.6527433888386	266.70370641604035	273.3183378655527	266.21092374021214	270.6491466603823	265.5054850174031	273.5238388617322	266.58472401169416	276.5772118668016	267.49683123598965	272.35138697921803	265.36327546555293
0.0	503.0	290.73054636410984	274.6507964646341	290.81576853574404	277.44023898573863	290.7289752135725	272.8799713455538	290.5622937304796	273.73029972148106	290.682999203803	273.2599945280278	290.6369515457356	275.19209218248216	290.86637451189927	273.04495335048466	290.8114755888738	273.3652369167703	290.60898891282534	273.31433888331424	290.9559955204286	275.8949187923459
0.0	504.0	282.6228266160021	272.2837447341714	283.09880089414895	274.06545010561825	283.06355869642283	273.5301613721632	282.0844474798258	273.99595367347837	282.99463277494823	273.0072530589674	283.43528408534826	274.10353714868296	282.62057116352514	274.4293940483938	282.7950434050598	273.6843943231124	283.6649106426413	274.72907496440143	282.3727479806189	278.3676100414978
0.0	505.0	283.75346791620694	267.10376913405923	283.0556926769491	267.8922681910509	282.5127159013056	268.59508186730426	282.10338379295047	269.6272664539806	283.32193129200544	265.5769960773109	283.6934634017943	265.01351307826786	283.44539593317995	267.81154746852303	282.97196491105115	263.44874898617024	283.1841885492586	272.0827702934199	282.73200380687155	267.52377756346726
0.0	506.0	283.2723416094301	251.54220808829743	281.9745477601584	254.09599188604065	274.49054242909114	254.06336671452877	275.5819872665131	252.60016552617137	282.18769018578274	252.57579973884913	282.29097905212967	253.66034269446465	282.40267822120256	252.31218683246038	282.71796314226464	252.64712519560248	283.0894919528649	252.49618439619044	282.21863863476875	252.2970941550542
0.0	507.0	276.71347274257926	265.0195443627949	283.24867490561746	266.5856344293702	279.3425042239628	265.3171940981497	282.2786463692714	265.7650077398879	283.4323054241239	265.5243836021008	281.3436771092684	265.7649778812725	282.182823397256	266.4482130845777	282.92534838201954	266.86445169073556	281.3880004382958	264.5215730615188	282.7413987992891	266.0555331416608
0.0	508.0	280.440751556305	236.6007564380762	281.745267250056	236.46441396097546	282.86422493475385	236.56636883314545	275.4245788259224	236.63424380512518	281.74050059157696	236.64275061121603	281.55028390098676	236.59402422841328	277.0152366471971	236.71416897336275	282.6699558422916	236.78498532969752	277.04148748799895	236.64639210989355	282.4352825595909	236.6607361073045
0.0	509.0	282.55126949626913	274.52317026798244	281.72527980506254	273.68260082889003	283.03120043841705	272.7748791050158	283.47200556281996	273.7447844345496	282.7864699439629	273.15581112431346	280.8090479944143	274.39456858074254	282.44771505783785	274.8735134380385	282.75346170823184	274.9318958791469	282.538442873588	272.38324094745946	282.1461059257355	273.2066747643939
0.0	510.0	283.22961348008056	270.42846672223146	283.4516647616639	271.63355200388236	283.50379506545744	271.4388667869956	283.567709886367	268.290368318614	283.01973303820057	272.070410876257	282.3681018012884	267.56030032265147	283.1303287603226	266.54525310853603	282.84960549958157	267.6833795878903	282.9989067817827	271.2575820384787	283.4249804205492	272.6180403656018
0.0	511.0	242.16983786260332	236.57407441157613	242.01182112785312	236.57898470785557	242.12779353973414	236.6214803007018	241.98265752710543	236.83989666930648	242.1678184087419	236.56800487316235	242.25032849642173	237.4433655573731	242.21600562224782	236.98779497699738	241.9512385047065	236.68421428050175	241.04847310244668	236.81962870794172	242.22954003406093	236.602192598021
0.0	512.0	290.2022934666075	288.34413040745716	290.9192183883441	282.6877988627001	289.9394028134936	279.68821891438176	289.5927250673202	283.3563731702129	290.9099564873562	280.29775651382585	290.2173021695675	278.00706982289563	290.67645074341186	281.2564896559348	291.54694968099477	284.8859375464749	290.7595088905261	279.8342163497338	292.1027803834415	282.10965923031466
0.0	513.0	269.7417117501545	266.7951239009606	273.61271870501804	271.2374205233333	271.69266510550506	266.18830460054966	274.62343132099704	265.56375687955347	275.12183483881427	266.9398739313536	273.37768382626024	268.673584231025	270.9252324062994	266.69142532123146	272.0657084893919	267.5534902474693	277.65600922775855	264.18878323445927	279.11228850435907	271.2160426600999
0.0	514.0	290.36010364155345	278.3079843866549	291.2981861777563	278.1279924808817	291.35435438367745	279.04494602429884	290.6801233392849	281.4652028737582	291.2295452275197	277.9603853523898	292.59074032067554	279.66597981942334	291.5595840544235	280.94164875344063	291.93155609985655	279.3449944859462	291.73722987031647	278.4356830052393	291.23517343921463	277.6200908722505
0.0	515.0	282.7095454785769	272.05154515357975	283.0897080495707	280.20137939046674	282.7151220313663	272.2865062360715	282.1626987437921	275.257139977281	282.0642547040862	274.2099822637342	282.0672390701477	270.1586949637413	283.4193648857368	276.4745879258967	282.9658001857129	273.02640864431527	283.0572176691838	276.9119370536214	282.6729189896727	275.0443465899654
0.0	516.0	282.238169794459	274.0266266796915	283.73795822891583	272.7959768936307	283.0906194463933	275.4424565356121	281.935600201306	274.59835488654477	282.0486084414352	273.8707773920302	282.4684987894731	274.73139929981875	281.7955911875663	270.43695186838266	283.78258124321377	273.8069730519226	279.265821723254	276.05313048368924	282.1978580315722	273.5147155457321
0.0	517.0	241.5444158251961	236.3393179732821	242.43956738532862	238.53715677147704	241.73177997927314	236.79334604111128	241.39000314273227	237.18145151459612	242.27298705271372	236.7649449064144	241.61215095616083	236.9521700707488	242.49159932056835	237.1340018288672	242.58922138492622	236.4881035259086	242.63541797213676	236.663521818977	242.33478929848116	235.85827354407078
0.0	518.0	240.54134897053535	225.24552846070097	242.04616153956968	229.26994244749767	241.8087916594092	228.39321392126166	239.44353849866124	234.46719601904093	241.76926202220494	228.1233767145289	242.1090761868208	219.65936532771013	241.58108814904162	209.31038189458383	242.27436651262255	227.60117058757305	241.56575340534664	228.18331919689925	241.62507175873333	209.14083932467145
0.0	519.0	242.48828304363627	236.5263008415363	242.65047480559045	235.39867596992858	242.51902695715282	236.51698207261404	241.8844418575714	236.81008127106566	241.54638701814187	236.72581199182747	240.97390589078023	236.45644635379472	240.87396303450635	237.55240831642027	241.96353582911857	236.40308077013367	241.7579807041545	236.48185125207112	242.45767447314972	237.2316934785774
0.0	520.0	298.3177858247989	293.3419332459707	299.9608885643091	293.428446251904	297.96972972280685	293.5709445163194	297.4860302177457	292.2982828533659	297.8925395831694	293.27291012271616	296.46948081850235	293.692416148167	295.2380044964391	293.44588664923083	295.9260116568744	292.3250616754055	299.0587379491644	293.74074668553936	299.7547575796089	294.17652849391885
0.0	521.0	283.47020874189167	273.01678576859865	283.5070890734415	273.0038255010499	283.41703491817447	272.9820975397613	283.4905438323412	273.17589795538083	283.5054409884278	273.25275119280514	283.45996280322123	273.0668513001943	283.34146578211266	273.25532247945654	283.5200541342426	272.98941133977485	283.50674812185923	273.3995443191976	283.4718939856069	273.11319052245693
0.0	522.0	272.6566014536904	266.44922621009135	278.22925111708304	265.23673997386845	275.4407851985128	265.95152085070157	279.13341793925366	266.204486880424	275.17690101905447	265.8698329526704	272.42252332664015	265.6503765551478	279.7618472681096	266.6567552455027	275.7497421398974	266.8983489317046	277.0096508086155	263.6707558911863	272.13023106412834	265.85980676184977
0.0	523.0	259.4075395015762	252.4876812488064	259.9788848100101	252.76647838650842	261.41521967913167	251.91531591770706	261.4319212699698	253.6181092068451	261.2372587355521	250.89214208861068	261.50472371934467	252.0232326587182	261.3758487807268	252.26535175000532	261.44377176824094	251.3092701090717	261.43220372603366	250.79916789850705	259.4381085574774	252.73346334365465
0.0	524.0	273.8101358033039	263.34538032175703	278.86510227462713	264.77630819830705	275.16047872841796	264.7244261523639	275.1999117530564	265.7237694032399	280.03991689918917	265.03764656931315	277.04700276975086	265.5532333149225	274.01326012159166	266.3911322102656	282.75830513382334	265.3966668427308	275.08259265294157	267.2917070191269	277.4939596334798	265.3263537478202
0.0	525.0	283.3671958981736	266.54078782153545	281.90021677206954	265.3868988064644	283.54259473455556	266.1723007355208	282.70927269707926	266.66176340228975	282.0835395050615	265.7784283081488	283.5106018616963	265.7067670153665	282.86978532868795	266.1931949601262	283.05573110286247	264.8800681548685	279.3331137841716	269.2251927498827	283.5820495414522	265.4798079219258
0.0	526.0	286.70039799040626	278.77802252207834	289.7917705744946	283.0626881990354	291.33076501829413	276.1277133768122	291.556455299734	275.16900205703257	285.1874298589955	283.7028996881472	287.57275276020727	280.1057074982274	289.90572002402115	284.81338435397447	289.25006283105984	285.26205669375423	291.6343277180109	286.24579565933425	290.9664195143192	286.3836541844931
0.0	527.0	290.78453589668294	276.83092212451845	290.74304755447673	280.6606742270253	290.92107317654705	280.1286312209346	292.532394645961	283.8950857064683	291.36748972171483	276.54747441233553	292.73381002000906	278.21063484235987	291.4833869355853	283.0896871596737	289.59040064420196	279.3927391287943	291.09336559552236	277.61957570760524	292.1755281913356	280.1395815370012
0.0	528.0	261.58879546374214	252.4638138600629	261.0248187291861	257.9184522529777	259.88943542036395	252.83327206252346	262.12327269717156	253.57479220264722	258.69167017644895	254.8142840311745	257.19897296493104	253.12854127210002	260.0439707333572	257.7946404401134	262.5665509338252	253.3098680476974	262.58739272000537	252.54062925630134	260.63983771400046	254.5219234941381
0.0	529.0	282.7463605170372	272.65360052918714	282.7050024460357	274.4978935533555	283.0814895107363	274.86228742805605	282.18360100626876	273.9307627000385	283.0084893653558	276.0201649940757	280.87674383435814	274.4688487391576	283.16248544888316	274.364045756759	282.8129973607726	273.81116881350795	280.3546848744097	274.43561716309847	282.6532543350405	272.9811117231237
0.0	530.0	282.63049077637953	272.46920492306083	283.6753660800483	275.03306015102316	282.7846676625215	272.81584753954047	283.4936521879793	273.6107909306732	282.0374501009692	272.9455865524315	280.5093974421182	271.720433822164	283.1027259875486	274.77204016687267	282.8570892532403	276.5267724795956	282.92539699489095	275.1740245132461	282.6047030609284	273.7912533740557
0.0	531.0	279.3395912941101	265.82977220772847	281.9890638179461	266.5918962525736	283.97390715886235	266.971660960492	283.00672157559177	264.41335316390666	282.7659545942164	265.17251306184363	282.4921050237037	266.2074233665051	282.4624658124788	267.0048709171891	282.5101552462922	265.7560370206285	282.4610815858443	270.33535487096736	282.77810690380545	265.940866082123
0.0	532.0	254.65461739321472	252.24159428345857	254.35107536307385	251.5422825996668	255.02840045013937	250.28933246350502	254.06674476609174	250.36842315129212	254.76193042573843	251.07881076936766	254.77873188052692	251.27296966368317	254.9192992240993	252.2647207137222	254.6723242761421	251.02425574554132	254.0404354543439	251.2505641021207	254.60551416870686	250.85276965966733
0.0	533.0	273.61794628935974	251.1625605628245	273.0994093607847	251.55961297710837	273.5663978737316	249.76123410755739	273.6597513131421	253.48887081783164	273.05812814077876	252.961692393775	273.41423509178264	251.28543700100053	273.3999134653586	251.13847020768796	273.19633611499313	252.61827117888063	273.5856737736337	250.95580352052087	273.4122643647748	251.35188594617648
0.0	534.0	291.01343700418215	276.7552904859334	291.5755080356364	279.2489714003486	292.09385866602304	277.87192961795324	292.60676461668805	278.93347427670324	291.614623494946	281.45757285070266	292.095730081003	276.61799989070744	292.7388757816285	281.5957581251895	291.7711455237266	278.1654666019973	291.4983068521255	276.99027201400776	291.90483608635367	276.2050343111331
0.0	535.0	289.35628767741656	282.298590614824	291.71360690166495	287.54792218995084	291.0058063078296	279.27093072679713	290.22396377290744	281.3617606823659	288.8155470797914	284.4891411206493	291.95460000448855	279.95664615765	290.08050141084505	284.35646151820106	289.760767839609	284.7114549957762	286.9657678588301	278.3720158700788	289.89616041160883	282.1033834630844
0.0	536.0	290.81598652510735	282.430327555837	291.1184855098852	282.3914728859474	291.0326786306712	282.47407431099697	291.22731072896295	283.00212164566886	290.75385741276654	283.0434551440207	291.2851152938122	282.6443161664409	291.0535749222761	283.10246372534647	291.11147228283625	282.85675568152385	290.9569474299022	282.3544509253968	290.9073407233149	282.99091560929793
0.0	537.0	255.5710717492115	251.3882401724764	254.08402359830347	251.30313137621573	256.91151329187085	251.27325476735803	253.38898842563586	252.14098458584758	255.0876620273006	250.9136716327705	255.38425686575727	252.736641000469	256.8202996056767	249.84483050317385	256.4642865718912	251.14916529569257	253.84397974411348	252.17013834914658	256.0978627198082	249.8223291757321
0.0	538.0	255.42026314931638	251.18786726955497	255.48603549667953	251.5172557137393	255.88989234927607	249.62834231664618	254.71745539012127	250.49722069868918	254.68288150053053	250.8471905546314	255.23501027589884	251.4025641678872	255.03091844816743	251.78835775375225	255.25849874644518	250.6882100524392	255.0597179776473	250.80071535727538	255.3146585673863	250.1169844102505
0.0	539.0	273.3639201660481	252.30396356222147	273.25449636358803	251.54717182454206	273.40611207660044	251.0639990144576	273.3924018103985	251.02128167048116	273.35340019348365	252.38532445015136	273.24550742820963	252.54988844178897	273.234416311684	250.94748871546477	273.3819349518285	251.57629033042687	273.4777404208351	253.93266712006783	273.2026334871229	252.91018713238915
0.0	540.0	274.17827701870385	0.0	273.41399482781713	0.0	273.64463818191564	0.0	273.67229628126233	0.0	273.94279702561164	0.0	273.40818126571145	0.0	273.5451581000887	0.0	273.6547851072365	0.0	274.2023000934538	0.0	273.3618978489446	0.0
0.0	541.0	291.87505351041614	278.6143342480616	291.4737878820603	286.64635450082073	291.88182818041207	285.5503469151278	290.01479943560236	284.33763915916126	289.3934728223098	284.46031262400527	291.02858015077953	287.26024416159237	289.7882920284811	283.2346925912177	289.6191273429212	285.02765135378905	291.9336485038214	285.80707448355446	288.96179190722955	278.46842627433335
0.0	542.0	273.59050283995225	263.1618123719917	272.15149788961133	262.77181461612645	273.4146125469288	262.5405612244587	273.51539705428786	263.384133900371	272.33306947905027	262.4190778826985	272.8158105523563	263.8454286231581	273.44256606059747	262.4222585123147	273.53224061840433	262.73748979695887	274.24650236388175	262.2856738138346	272.49840157171855	263.96805005950915
0.0	543.0	299.0487672734639	292.6430097832532	299.5988249704911	292.42263985315043	296.08781342525725	294.5187028472281	298.38925981984437	292.8611809938758	297.9287479571296	294.17588215509585	297.8959961277852	293.9540488596227	298.0448609209839	292.5631486123818	299.39663449114175	292.3699550348315	297.5326925780657	292.57029266195923	299.14004441924175	292.7815285492776
0.0	544.0	260.6978050582945	252.70267044588306	260.85334790602104	253.1267699374751	259.1123855593241	255.15439668011578	262.31287123076845	253.27729742408158	261.3236904136645	254.26102581111846	260.57546475162775	252.41494988881632	259.6645520240008	253.645544153741	259.8478556298791	255.98641141278864	257.78554837965214	254.88534056290578	258.97535446728193	253.41490024168434
0.0	545.0	255.36314808032154	251.40892537647696	255.54082059184205	251.2134570093026	256.2982246275947	249.74729704696713	254.99708933586032	251.6456242970904	254.50134907423583	250.4562404887173	255.79697574302517	251.06674405002482	256.6149532164902	251.66435465452633	255.70995600044412	251.37251596179422	256.02930622843024	250.871784689919	253.3642744844987	250.15415039573085
0.0	546.0	290.7737645302117	277.4124048302368	292.55757874266226	280.0447624721146	290.32163564900014	277.6557137366554	290.4543313044991	281.0091612616199	291.42996281701863	280.2585854041881	292.3332264401164	276.388159959229	291.38372840231506	282.4844415137319	291.6593985502241	283.9636450538135	291.72481664368	278.18334714983166	292.0635368928752	280.56432254285454
0.0	547.0	255.63525560706626	251.5537277375131	253.80787337081117	251.2471637050916	256.4381409021038	249.68700990444907	256.24198158910417	250.34305460317603	254.87487227567843	250.87170890563303	255.68566928568995	250.85479625556397	255.5798217285595	250.74145816646703	255.1442150327691	252.65861876623518	256.0251317945147	250.78286841414055	255.99100550307267	251.52221632391817
0.0	548.0	275.10564228280475	266.31324413206625	272.7263235358262	264.7777474216004	272.37261081627554	267.48363921422583	269.60754762558713	267.12836113610257	279.445132645962	266.81030153930993	272.7264989783043	265.476828566159	274.1842294044211	265.712798602731	273.01493702370516	266.20149560099696	277.26448964823163	263.5133305126142	273.3947373229226	266.26270692525776
0.0	549.0	254.38120382342763	251.09351802542645	254.35175149125442	251.3598974521634	254.24610718492846	250.28133670021558	254.38195464665384	250.90440116916454	254.21652835452082	250.38810583574013	254.40486927462126	251.15298796627482	254.40197305742052	250.93730278358638	254.33260720454356	251.0369159742841	254.25011634838023	250.9484936176006	254.37590695419846	250.53310188859956
0.0	550.0	300.0333844930252	292.7803398824552	298.58648401124566	293.4027442906429	297.5911204608399	293.44071124252	299.8721260213089	292.75114749664385	298.9700673686939	292.26731069879685	299.69578869087394	293.8952958937039	296.6361998300523	292.807867452069	300.42273165981345	293.4817505957917	300.26603685558814	292.05659332406145	296.8704557953729	293.6060935693154
0.0	551.0	252.9290971253195	236.82430526603932	254.17336126193214	236.81856825235718	253.67556135216	236.83903567733483	252.7417037454307	236.8271881209358	253.50944030388672	236.86318079654166	253.83544763776933	236.83332779141963	253.09453220797997	236.83688255872536	252.88165914741003	236.86617894536428	253.89960077930786	236.81814893831861	252.76956232107642	236.8410116950494
0.0	552.0	272.6107683209657	266.076266407179	272.2724852569526	266.42842182058166	273.6239687774381	268.1526122066524	273.84350947316346	266.5050843053497	273.8677861733323	267.105021439483	272.24090749669034	266.97327932320053	273.3705785450279	266.35536241700083	273.59183313589915	266.7103605261571	272.7720965064441	266.3224610786053	273.47230535138175	267.0353132683039
0.0	553.0	290.4436136722875	271.2715202316637	290.93943929726083	267.119179878738	291.02832726911544	266.53647558378486	291.0968241561894	266.9656882786154	290.802398349476	267.7091429755665	291.02676189659337	266.0061976151815	290.40525006941857	266.42925197018724	290.67101953499724	268.8682345548401	290.9759930407431	267.2386804813297	291.42416392305535	266.9548941714039
0.0	554.0	281.8208989492043	265.9179297802397	283.5238352912131	267.37311285941587	283.0184064775397	265.77421627499194	282.1765345670666	265.26053577015324	282.11971806327057	271.0905129436351	281.3160580401098	265.54384428951425	281.97771341909197	266.3523243130067	283.2137561203665	266.622395952762	282.33585470046097	263.87176417272457	282.3869552058962	267.33118302021944
0.0	555.0	254.77341848082386	250.91702182999387	253.75465906999705	251.4134335779192	254.28230166870333	250.16766936598088	254.58622357784	250.74561488039046	254.02362526409934	251.17318040715787	254.9623249911374	251.25067529456086	255.16698093969347	250.93236063391961	254.9147724378581	250.89146809822785	254.6454850788448	250.83054243122513	254.40546473896572	250.1630310178957
0.0	556.0	282.319265904483	272.93397459360204	281.87480325859616	273.4963884089743	283.5156720597559	273.90273433863337	283.42691172067805	272.8519799915956	283.5303819187815	273.05410998363004	283.0247474353958	273.37012048516164	283.4419142247599	274.5431938152388	282.56516898515304	274.05142396961986	283.50865585917376	272.96906263769426	283.6144165293259	272.831541238913
0.0	557.0	283.6503741811709	263.6761035938799	282.1360954527869	263.8203699439622	283.5110367247942	263.78605606621556	282.0963885739868	259.11007035562966	282.18365303299055	256.0733867014745	281.2807764182313	265.67382288084923	282.1653299251965	255.8763610030786	282.95450185053846	261.10984788848117	282.07833627155605	261.046441831058	282.7493283833546	265.63429723020073
0.0	558.0	290.7737169801059	282.24586308703056	291.08306488830164	282.4905497066912	291.02038290659493	283.3905106452663	291.2962240899008	283.671250944902	290.95145573563326	283.0030334669957	291.45280200789733	282.5995660071102	290.7726715057194	283.18130334701635	290.7974873291869	284.071044243659	290.742811596052	282.72802984523037	289.3268610444735	283.2972460213491
0.0	559.0	260.46214584006026	251.4253046505215	260.3243380017213	251.91204280002574	260.2262688666301	251.96587787326254	260.6883710668328	250.7626311847724	260.37283907449734	252.20224064724133	260.2600992557412	251.12785460936567	260.4587700602417	251.13930642518898	260.453550061536	250.9653536829923	260.3499266182724	252.57057665165448	259.985275219807	250.47157434005933
0.0	560.0	255.27001872948574	251.21261690223778	254.27480211693148	251.46735632301912	253.69239134814615	250.22621800004492	254.09782187013406	250.70386209660566	255.10677339512299	251.22998705877234	254.4892801593877	251.50360381085113	255.51560546697135	250.8112440860453	253.64071068957168	252.58887917305694	254.87781607655447	251.43704206873807	254.8985133078927	250.55179472863887
0.0	561.0	290.6814673529078	268.30958724788564	290.9723748475479	266.82849769386695	290.7547289773524	270.6178758006276	291.17285313546716	267.3054899434909	290.8605996965466	267.7341781316758	291.29240131754386	267.9848019573279	291.0884334083144	271.47765185713547	291.05632675705385	267.69189914545996	290.57002877044334	270.7507858851296	291.24509188464936	267.15112878752984
0.0	562.0	273.91224137799765	251.00233354084818	277.2974055474195	251.4581628938955	282.14351211296344	249.51988127709498	280.69539206713387	250.02011397169025	281.8657381611295	249.52241541862432	281.0108956107994	250.87868247802658	274.10665788126215	250.6922616925639	282.8761015907175	250.79374944822487	280.0609096153969	250.63523302950333	282.8520621840846	249.6167026227783
0.0	563.0	290.73477297752277	260.0932859970506	292.30488788610336	282.2143395995005	292.1694754208457	257.7003139883937	292.39490197375915	250.14091467909358	291.1702928557485	281.0938727353246	293.4597976124026	254.18160421508142	298.4109791053385	284.2044514297128	290.1508718143967	256.1580053597728	292.30149493197626	270.9721986112398	292.27306294014505	253.95164333816012
0.0	564.0	254.38437497890422	251.17241646978582	253.86371996119317	251.24310460344796	254.4794242780803	251.05423664249463	253.89579080575683	251.20124076038613	254.3273041041397	250.62124971536136	253.96518768303346	251.12667746641154	254.4725133155237	251.0374353487806	254.1385806673557	251.09356447502262	254.37028461325056	250.94342871690972	253.81018426538867	250.68305370494224
0.0	565.0	282.3849316587439	224.89687285097585	282.1454480718544	235.01899932234542	283.0111493051701	231.84002588948718	282.1700111007437	229.56157746983666	282.1033457991907	226.70724565496	282.8632983274748	222.30018378725546	282.63679934991944	229.3462624184015	283.7160632400355	209.87753119836776	283.0072382303343	219.02965902455216	282.49797286780733	228.77078477295123
0.0	566.0	287.22154970612905	237.28781367801676	286.22451380053275	236.703955427869	289.51388266663037	236.5577691958953	288.7580051200481	236.86582048013335	290.94866038966785	236.4107952183553	289.14599122146416	237.13807787815108	289.4306664295711	237.10434650830314	285.51997168123296	237.24617924557987	288.531952658065	238.55265328103135	290.973933705952	237.33361333814827
0.0	567.0	272.8733279472844	267.630286022634	275.059962463791	266.16571766121206	271.6016704563185	266.26557406320507	272.7924979088306	266.2283577797979	278.5618543288418	265.97309785371937	272.67811270307817	266.48990532048356	273.52168526869775	265.9595234628609	274.9311764722907	264.69407303732896	277.0527192678307	266.5085217224458	278.03604999934646	265.7152374119122
0.0	568.0	283.94737018279363	271.9283996573054	282.04514336996226	273.42454347373035	283.7945825290417	272.6958774622395	282.1278864139281	274.33661390532455	283.46284365831644	277.31272815877	282.7159266930162	274.55534436107445	281.2530077273564	272.16880129602606	283.37650874889937	272.9996674701515	280.6400709955915	272.46723986491196	282.99164080034325	273.3897282654721
0.0	569.0	282.49977684263894	273.993483933625	283.34515832985045	274.1187466240218	283.0254441170189	273.5742917313401	282.9388471791658	274.4725280672613	283.40051570845196	273.2174651391024	283.10247957956176	272.91025595453937	283.32943106604	273.7954095259589	282.78277336036155	272.72636423422364	283.2226940329064	272.827844760043	283.30862548941775	272.8621456239386
0.0	570.0	254.70647772727418	251.2874380426466	254.49172296498904	251.2087639506126	254.80247576445205	250.02752871035943	254.28482931437492	250.39493063843477	254.02834685108678	250.87066944956226	254.0726330851288	252.2777791868559	254.76175077776608	251.14002529517728	254.72850271207815	250.8470859416159	254.81839602417983	250.82989387488067	254.8503231881583	251.04112985601648
0.0	571.0	254.60000732009797	251.01037873740447	254.80437105781863	251.49485350150144	254.2636545466569	250.92648910297234	254.5191959289507	250.9824845246499	253.2246662295248	250.2958446915985	255.11037095878976	251.02753452982833	253.8312612264554	251.27200752465546	254.77830976398172	250.79287282150977	253.98176994703883	251.2886073698915	255.02449507468455	251.1698954137842
0.0	572.0	272.96821349633365	266.45519284814026	273.52038282860974	266.95754971119976	271.48719121382715	266.44462876873604	273.3875430049962	267.09346807030624	273.5508299637095	266.4434898123297	273.11006460741874	267.0795216296426	273.59107809760974	268.0672240952668	272.9357602109346	267.6279888145463	272.51744870662486	267.9137499949832	272.32950721252337	266.2240566551816
0.0	573.0	283.4761209224791	274.7049402297432	282.3093647338665	272.96184594108496	283.6251319288636	273.60051286116305	282.8365645653493	273.90012872268085	283.46544014338696	273.15111156281597	282.65673824874364	272.8275214440183	283.48301707888317	273.67651602827704	282.74989459801776	274.1921840942484	283.65361190583667	273.3139716601064	283.2256713051845	273.46382589100244
0.0	574.0	273.4283676853726	267.2766090268115	276.7784492635663	266.6745268224604	278.519517995242	264.0835724536253	272.37923538398724	266.6124062613327	280.24099545855097	262.17741167703997	275.4403521066649	265.3538938636947	272.2139663141511	266.06395578089234	274.193349854972	266.0607578869261	276.02654789991874	266.3894664891421	281.7536979134891	265.77208032697575
0.0	575.0	270.5378495160719	260.2623695420526	270.5318937826225	260.150793504491	270.4487079815745	259.85040674055193	269.57008559871406	259.85288372371997	270.34828542801085	259.8737326982717	270.7353640433369	260.1674021266865	270.48586782602507	259.97054786619566	270.7306078129599	260.1099044771663	270.2947503569787	259.97300003158944	270.23741504379797	259.90028657142614
0.0	576.0	252.162218171455	250.89792356500274	252.84161161417242	250.57298825936797	251.8099823806571	250.89613842906058	252.13036273446897	250.1555463644438	251.6718042773734	250.5714308948666	252.51359848383845	251.18501473606253	251.60549645351057	250.8321559669613	251.80629322146547	251.11532291585803	251.77600407242383	251.01228076091263	251.80507910931976	250.79020318333679
0.0	577.0	282.69242955790156	270.62763626321004	283.80815949956354	272.4805023189545	283.6494047058032	273.83569262545154	282.26441551747746	276.69049557518434	283.15799609299023	274.93733982470116	281.57743071552125	274.6144212631529	282.139356541216	272.76404964627415	282.9765864530267	273.6779467093892	279.3784320516656	276.7396024313415	282.93484836968946	278.9481234556727
0.0	578.0	271.98749785379715	264.39224158684425	274.26563655529316	266.35988213901925	272.5257650635756	265.0698608085239	273.59832596026786	265.61841562592025	273.1706046285198	266.2408299250675	276.19568721633163	265.9678610420467	273.12102791457744	267.6023687397305	271.07310057785656	265.0092570026393	276.2184394135503	266.71992151437513	273.6487436775139	266.18735187102976
0.0	579.0	296.7369779449412	265.9088986473365	300.093052348124	264.9962533764481	296.63427642801656	265.8855169186728	296.04250607147554	266.67274944502645	299.1449002886751	264.8976451131616	297.92407521708043	266.7647242258885	298.9005644928333	266.26389673849184	296.6469541160174	266.5911090633858	298.89359144656686	267.0547254122065	299.9920087167678	264.82488228547044
0.0	580.0	251.6375949528562	250.8982889199024	252.1263201022429	251.09486851369198	252.0750904787726	250.22496169140337	252.15554585434808	250.21700144892233	251.58793997858862	250.64951909597232	252.5578767819041	250.9834318867622	251.8020237198702	250.8350054028324	252.67727431576702	250.5889511336044	252.13867954209346	250.48492259531236	251.62222557002292	250.63355806132242
0.0	581.0	283.43295250365065	273.73294962607946	283.23404034709506	273.6010067019717	282.89553575749505	272.90862162305007	283.4888688235738	273.46430454475353	283.38351381313623	273.0668900094369	283.51370357747635	273.44690461563704	283.1295522821484	273.3978819724145	283.17932317379524	272.920714003337	283.5277769476304	272.92896731817814	283.5472798099576	274.082113731874
0.0	582.0	282.70121060558984	276.03266291560664	283.7635664329872	272.257376290093	283.15106091446063	273.4159005549382	282.09791789434684	274.5351333701412	282.0102436479908	272.174276072313	282.134983393457	277.58531181183275	282.50109675956384	274.90294842888846	282.92794786881376	271.1780943859955	283.6312369121929	272.99543734785817	283.2050311361376	271.4787001011544
0.0	583.0	297.6803337226875	292.94459963570523	299.1458373730679	292.8373652037748	299.26473303873485	293.76636226603136	299.1997810847777	292.459509076237	299.02776902369266	293.00452429156826	299.270032017851	292.8752574485301	298.7763626297827	294.3248459873698	299.336849947754	292.92176063914945	299.28595811407405	292.516849226019	299.24909367390967	292.89686363639214
0.0	584.0	282.6013207326738	264.68145219965027	281.9509389704162	265.95492451754706	282.9938030574313	267.0254211548313	282.1300394403068	266.76279592476806	282.05511599001096	265.35647236936245	281.32747936739975	265.9736364534797	279.1917524600909	266.31984208408534	283.5914961672515	270.4414558818547	278.72003476577174	263.2724525734529	282.50318671482995	265.8020677752494
0.0	585.0	272.695463116846	254.16759146136113	273.3765761370616	255.11565851774154	273.07795331901	255.03818863298378	273.52993639307226	253.87204930181522	273.5324402152061	255.85780731550986	272.1801525427638	255.22050276238144	273.5919709395848	255.33284128857997	273.25746926345164	254.50773267881627	274.2839006680684	254.9813833140998	273.28858048233735	254.2417474963372
0.0	586.0	252.22441387698044	250.66261937495133	252.19731296261796	251.05723141065312	252.17234683945256	250.35237506842557	252.19830494947388	250.29095085002345	252.0651745996149	250.46738396146185	251.91224404619456	251.04066619415903	252.07449761105812	250.83335856197695	252.19101605058287	250.71096158925846	252.18263987361718	250.65333022772091	252.11019903349094	250.32923184485455
0.0	587.0	282.1453117907598	259.80063636559555	282.8654354714857	259.90752577039876	283.42228609320796	263.5624144091148	282.0095605603832	262.4465961031595	281.87686776193937	259.40594955646645	283.1151878750287	259.5869755553852	282.9853004599221	260.383148359212	282.5276515621465	260.6649501606262	283.4320734855791	260.9196813401031	282.355274654256	259.7948546291605
0.0	588.0	221.98852082938174	208.9694763041844	226.72734829526237	208.68874528762714	226.630377792326	208.72259437874425	225.78724878978716	209.2994371110833	225.05529470384718	210.83035282017215	226.09330082274994	211.1363797396276	226.05995923925173	209.61083989006562	225.9507077106309	209.51132396017522	227.7580680001776	209.25079900010346	225.16015527451836	210.377159237652
0.0	589.0	224.68441104604148	183.58583847657846	225.17544880445683	184.1714278876049	227.5058820338488	186.81919407126622	225.6779994038448	168.05729551650342	226.6428161672558	175.42716849213124	217.96078186798243	186.66922533932407	214.28301188258288	193.52239353183916	225.43830644387143	193.5058143161261	227.3563488319833	173.5765417287828	222.27515520689622	182.3671417051811
0.0	590.0	297.682795104057	272.3438654641056	298.44069073199785	272.7056560004066	297.90127025970173	275.8920443295445	297.7151313938228	274.25201471271043	296.40785586686377	274.1565351618132	299.02417422332945	274.62691882156315	296.7092002556226	274.5627565771361	296.753578375624	275.2632472783262	296.7984001053967	274.53824525415973	296.2967024391683	273.26662886809385
0.0	591.0	290.51582347197467	282.3821409140592	291.0595186064667	283.1956607531901	290.3105725976707	282.96647959738056	291.01063790543094	282.63824895467985	290.84750830213665	283.07231611855997	291.0812828916947	284.0894853232026	290.5625198189436	283.36620965117305	291.24129729900216	283.1608239942735	290.94880632912054	282.32738990445455	290.2046606505991	283.08574255430636
0.0	592.0	283.91851045846647	250.96564929876908	283.0112105682956	250.9163313601554	283.95562598994	249.69324127049865	283.5677878382221	250.10369423568696	282.5669121992801	251.45728649892212	283.64403935507227	248.87710690848886	283.8119531881833	250.2791123207043	283.31515692378065	250.608591774638	284.11688909601736	250.57146341014996	282.7967471534629	251.00685884625165
0.0	593.0	262.40491476964866	259.21285404406007	264.3509059621066	262.16086287768877	263.5327132482772	259.6795857937462	264.6113441992211	260.20248651601213	263.021678393242	259.3867564082359	263.0549036631836	261.90172809387104	264.6413315487606	259.77932305401004	264.067949174429	261.21162503584964	264.65436541969535	259.30761548045297	264.3714385374859	262.6529412271533
0.0	594.0	254.3928133627823	251.23080780600355	253.93387719623314	251.2914454674931	254.53067224575065	250.87679718831455	254.46765371514752	251.22388867792526	254.42133288062132	250.41902186375262	254.38570531996425	252.0627213105956	253.93971824302355	250.9745721836186	254.4578699855274	251.21244520790302	254.38768332963687	251.18937610442921	254.85005095213066	250.30898236992692
0.0	595.0	242.56083930962782	236.32472287516654	242.14526324190632	237.1480368031787	239.80658553836312	236.84676360430134	242.3716334224797	236.96175400396857	241.81740715386132	236.66521528466393	242.3151945523756	236.54408434100066	240.86718664912286	237.53679358995336	241.68230647292134	236.5395510229877	242.03198436953912	237.32744910949734	241.870876201416	236.86237488384754
0.0	596.0	299.3069637948987	210.30522552968688	299.29340223992915	211.42530188485665	299.3455747445275	208.53779720482353	299.32080567328575	217.85257981411777	299.2923036916473	209.21176042286032	299.30480751411704	211.49987038281884	299.3494450708529	225.6562032304181	299.4251437897544	209.61453920133914	299.25112061916786	218.96012077450985	299.2766029108299	208.311760848548
0.0	597.0	290.9711757985127	290.2323009981202	291.69608441228127	290.1685333126637	294.8510117524778	290.77625728628436	293.4902205595929	291.6114376098024	294.5453974681597	289.91703969174205	293.41930453489135	290.42074164965	291.96284846567283	290.3302222755748	292.08765711019703	290.5321798684082	290.994356405908	290.2237293701139	292.80707336434523	291.62865294476956
0.0	598.0	293.65377430013376	281.4268165342498	296.50520565076516	285.14632383070773	294.12635831675544	289.5331762198351	293.4157589125626	289.6246546286334	295.9206857107961	279.36328093148296	293.96701993858017	289.4484226087386	295.64325536490156	281.7828748439231	296.2885458057619	284.8381371841829	296.4877026223568	286.48653377788537	294.74920333284945	277.8673487680819
0.0	599.0	254.47289193725592	251.65367848183095	254.73989616826543	251.44579349777683	254.55565416801923	250.87676590715867	255.03254983069158	250.44613030190362	254.98459452952545	250.21130541739208	254.69124537484404	251.58192525686007	254.8336481248333	251.69722690553436	254.21255859578542	251.19313333274812	254.15116287217145	250.88575362681894	254.36039210737513	252.06556327304153
0.0	600.0	300.9333623794453	266.8488275376497	296.7723031205849	271.64789668323766	298.897638612668	266.40751714191447	295.84306177969415	266.6066300810964	296.41958078155955	270.8608721113724	300.81483578010534	266.89256517235475	297.96348968042435	267.4239083398425	297.4956345515331	266.3118854205236	297.04133747889625	263.8730900440687	296.55598239555655	270.03472069838097
0.0	601.0	283.31907931412485	250.90050387574388	283.0464898835971	251.12517937864064	283.2398911130685	250.4069550233099	282.4618282082568	249.56284164361426	283.0930367552903	251.414180708592	283.0931743615511	251.52499405189482	283.17244571471167	250.90056511352515	283.042140544728	251.6171985651282	283.144022590003	251.38326087966433	283.40320661111156	250.74377291855382
0.0	602.0	291.9582400904635	278.15566257721036	291.85632011206195	277.04227294712865	291.64081074168405	276.91597008517357	292.22645388519544	281.77717407598317	291.12682812294895	282.07789327032026	292.39301853360746	278.7214077203411	290.3190749828749	282.60121348440555	291.83031000793125	278.71855073917476	290.9068348859697	277.4987806698502	292.4378960731224	278.2272183388692
0.0	603.0	234.2170473961306	208.15924259390496	237.0716216377141	208.52892815464196	236.09423680145883	208.45158883767849	239.6109195206477	208.79906086409687	239.09413887627338	207.35958671604482	233.214158967332	209.97236995369167	235.53812090806437	209.64452595787478	234.6327683469684	209.50895990735862	234.87509442535213	207.43013720297805	237.3676608928493	195.40043674900974
0.0	604.0	240.97102345073546	237.08395651975013	241.76105096935134	236.11345484588773	242.28126277643207	236.71523646376096	242.2673062804224	236.01381473640936	242.19310245788287	236.73622170667528	242.18279939048017	235.99721505620482	242.5209723522104	237.1664697470681	242.0300364760793	236.0857325032338	242.7365215230562	237.45865128427516	242.8578847459246	237.16961482785965
0.0	605.0	235.55592053392238	209.85431616562303	237.9023047500955	210.06367159670717	235.81811097468815	212.0274465724134	240.68085001391205	208.56160008764695	237.1326557252092	208.96039778480392	236.9142800749411	195.08056702880984	235.40029525871967	210.9496724245802	234.64509272754242	209.55135409355958	236.95062193203393	209.5425907766538	232.14317621999115	208.3813937571877
0.0	606.0	225.94139739601505	208.43914031266513	225.14386226407547	208.00605175645867	225.92741593726453	208.18663827593076	227.45980562340455	208.17835737294646	227.39705769399436	208.61870266075692	227.47537231401864	209.9435756581026	226.50547784588758	213.1216566546346	227.01672199056105	208.7743347250263	226.99077180683545	208.04509491883692	228.01421282694167	208.32702618073094
0.0	607.0	290.7921235266648	274.97214750873565	287.34335367833427	273.7460904067136	291.9076971734526	272.5930188211491	289.8324235531017	274.2980765129065	286.6274256537978	274.7763143236075	287.87702282983344	273.9533568448032	291.34066806063527	273.7060106367104	290.6231397863488	274.3008013721638	284.46517788205784	274.0234659372709	292.05684565611995	272.7433566231135
0.0	608.0	262.6236764688707	254.20998468089942	257.02813130389535	254.97732515881071	260.67502858846547	253.53522394473575	262.23402679851995	253.93411297588796	256.7743403882817	254.1439478689517	259.3399566357114	255.22578688217	261.5197231321798	253.67743076831354	261.71218314934777	252.14562197156494	261.3074750867554	257.7629554891919	258.6922219306891	253.03387473476266
0.0	609.0	226.94814842471544	212.79738536733316	225.97980625822578	208.56905641661285	226.81836056357352	213.4626543364728	228.38659388548635	208.58784473970232	225.39627423828085	210.96191532147253	221.85666721562745	200.80394604475111	226.83084801285142	176.83391435053863	226.40204011013188	209.4085366080005	225.63611859907672	208.71237469433322	229.13905309007333	209.46137433996245
0.0	610.0	263.0659731218281	129.80885488205652	257.8707078344098	207.64114704124577	262.6339334854783	207.80746265623884	266.2100627439872	208.7310524065791	262.3201821268272	209.3811068549475	281.56692125880085	185.13442094132543	260.8677985262428	210.63563285742703	260.27131383142034	165.3749111960754	262.0123625507462	199.18676155708917	257.4970386420307	207.92067739234415
0.0	611.0	257.0068638077755	251.779334062126	255.16364085064302	251.4172570040035	257.81611776462887	251.10240144291248	256.3525191643693	250.62897399447766	255.6919338463828	249.96839290693217	254.4123305537346	251.3854518018378	256.2323609938924	251.38353548988934	255.26714832354338	251.13755055467803	257.903461644896	249.915474591172	254.40130554888847	249.93369852898172
0.0	612.0	298.9693750616061	292.85896970635724	299.03250490699946	292.897287100701	298.55910161958565	292.91066445536836	298.83758315065603	292.6439783487598	298.3757994243409	292.7951059774512	298.82206522914447	293.143898846756	298.9756978880409	292.854196251939	299.0250257054651	294.4696704604084	298.9672145701218	293.33002209190727	298.94972782258884	292.978707526818
0.0	613.0	226.87347347737102	208.78719925969116	224.42710909829353	208.56465030775522	227.27504223548212	205.93089600146286	227.88273657736133	207.6897547850993	229.46766973107046	209.09404390113912	227.17134191026534	207.09626947140353	227.05873586064965	208.1508767735269	227.9793483919803	210.91219953085158	228.30575344060244	208.65864995281413	227.70434628413517	211.89748940740049
0.0	614.0	241.47199044356674	236.65845975329702	241.88603288381836	236.6261559669528	242.09076790989354	237.10137796680004	242.17613122388897	236.68803607741842	242.00066368941197	236.748742533323	242.19978383172415	236.63610267433603	242.20066749959642	236.74761014733537	242.17257188778584	236.99777806230853	241.7726636744749	237.01985399310422	242.13609661144153	236.96444544326562
0.0	615.0	297.3911868114735	283.345023747197	298.80626301360485	283.3288150122649	295.5979159041469	283.3140270589918	296.41555276245407	283.4501866887885	294.7294107780838	283.3383962856913	295.22054687110654	283.3695378853371	295.9196989783677	283.3372923234934	297.08641561763915	283.3503121104945	297.55741457676237	283.3198066963744	294.9784777666255	283.37886110847637
0.0	616.0	254.38329782888349	236.6938375227331	254.4075949620426	238.01186133760876	254.33205611547135	237.26716649336348	254.19766846004165	236.89750027878648	254.4165796988469	236.67218222382544	254.2951073809748	237.6376500063232	254.4143242089584	236.7156371005964	254.35711608317135	236.6191786454037	254.39033106394203	236.84478105296853	254.4128593859921	237.428499514194
0.0	617.0	242.3217945227136	237.28973831931597	241.9713611165344	237.16724070377896	242.03805360767518	236.5731922179017	242.2162908694488	236.5776675429778	242.3094543119578	236.69657432748863	242.4080784409779	236.9918173007159	241.8484507871354	236.60069786864904	241.87878817660126	236.30726675688925	242.47647830494063	236.45769511714255	242.3526674973426	236.87866493389797
0.0	618.0	278.56670268946823	274.50112016478755	283.79831630383177	272.42471824188175	282.19162836923925	274.56613524785155	282.21265821837176	274.478172233595	281.9213959536411	272.72146938993194	280.96039120605394	274.362287758284	282.07397681748955	274.86182947917405	282.9081939113413	274.87395674914166	282.42610631806133	272.9203342582314	283.4359629230803	273.9691184472621
0.0	619.0	282.3537342591524	275.57821820377245	282.5009048092951	273.525318261994	283.7167988416147	275.8445278434535	279.89180827182247	273.18247455866845	282.8024172710294	272.4055662334603	283.2597186619745	273.904235248756	282.3628623785176	274.48900192431915	282.938771617481	275.12864846616344	283.89310120897323	273.2015141059801	282.522327604997	273.26305180895315
0.0	620.0	291.65498537633744	250.27510722094473	291.32882744700737	251.02832208062665	291.9316457011122	248.87304685632745	291.3104802475448	248.95735460820458	291.9518539323886	249.68445474468191	291.24599722987114	249.826740174553	291.86848837673796	249.49442975461892	290.6425552950165	250.0394833658492	292.66646899254533	250.05534513061528	291.19317956982053	249.05001297023531
0.0	621.0	205.75595658955015	181.1682372016768	205.52631289739546	191.74259381942733	207.08473885520905	150.72066526714252	207.3583949969465	192.20254866088703	207.744706682893	195.32530206474513	207.5652036047455	205.4043858687067	209.12682987838895	200.66024501411292	207.9824644913366	187.99102729293236	206.6467482170123	179.21100030744776	206.2204844126235	178.84251132965795
0.0	622.0	290.3806383009493	279.0912350568956	290.49263947282844	279.9462317342545	290.60544794787455	278.29196980842556	292.37781299280124	283.19579210492617	290.89501664007014	284.6044894848052	291.822983894241	280.07391355899586	291.7848661992567	278.2433632916276	291.534239818372	280.96679009681594	291.5235488868401	279.06157178269183	292.29682686542884	280.4175330631384
0.0	623.0	248.69544182661485	207.68217337434373	249.3095130952083	206.7714438430788	243.64914821461997	208.5256768719339	247.6844918878263	208.44384047028953	249.887469416607	207.98243382223365	247.35240859964125	207.54984413725214	244.8148045687717	209.15874293003807	244.542546946158	208.8360132805928	248.49399581194788	208.67404755593503	249.10378997754043	207.43520838472588
0.0	624.0	243.37336907513577	235.8780725316437	241.88450214003632	237.09552344577457	241.78583614883206	236.28182628443878	241.23433132176862	237.70136243003057	242.06930556718973	236.75778511900478	242.02315810648474	236.63446893568522	241.7831032648029	236.3994334543191	242.9721564271192	236.78399400957676	240.2069505471034	236.95562161446537	242.8616301630907	236.4784248865345
0.0	625.0	226.7122907735873	211.98651608518372	221.1408869492131	208.63355609539155	226.23205566862504	211.71517608843172	226.42770556523055	208.78573541668717	224.8872964385649	210.40305937820122	228.1866007372636	196.06848064998232	226.28846931499913	209.4371678877143	225.076261643241	209.37973618761544	224.72393507919762	208.70744077141515	224.95398926065425	208.2162776841026
0.0	626.0	266.8756265071427	251.2502724451229	267.4321615852332	251.42475632960114	270.9839800951236	249.80404786229832	268.45042968251187	249.9439612083164	267.6388208160351	249.92241463220194	267.394861807491	250.79073412524914	269.45583586863006	251.25303023066718	269.2848696856769	251.72903246690882	271.52149593158805	250.9909837581294	269.86801897982093	251.46493948998722
0.0	627.0	255.24965962754177	207.79733445987966	255.01318076588944	208.59164230464438	257.5787685117147	209.15541637850353	258.7722847196579	208.76960406123752	256.3159541233279	207.6894241214247	256.58708759322576	209.89754573447775	257.52244790705635	208.25307147878576	254.9494817079348	203.08947223846064	253.60675908704653	208.6917222592493	257.04102115614165	208.74767584143189
0.0	628.0	281.91761594925515	258.4513681338944	281.7887381176919	255.23829110740624	282.1668497739528	254.07990043176	283.3894864917907	258.81073433407306	281.5858479536316	257.8714070739123	281.9206083572678	251.07295170205776	279.2306087328192	254.61280139803344	283.4980442633533	258.5156360590422	279.568979404137	259.0415009511325	282.08174206247844	258.38981115586733
0.0	629.0	273.69719116244136	266.2657917690032	272.13855710339726	265.8849936464163	275.1577564845696	265.8438657536633	273.49949946790997	266.4664007566411	276.95849055087683	264.3903259182925	273.36867584739184	266.09161539933615	273.43741917877924	267.25214568838163	272.94997432085853	263.968295976593	276.14606367806937	264.83343185537063	273.17573521517363	266.3963980663215
0.0	630.0	273.328565012581	267.0587222195068	273.39966642324134	266.383155571413	273.5725498319542	266.45364872742937	273.5794225326945	266.3873983074768	273.69798162125693	266.50710124918044	273.4261551787779	266.1861009847187	272.9921551965001	266.52563498653615	273.183833580985	267.2176114968575	273.6942616328122	266.58521342951474	273.10361670394786	266.72655275357255
0.0	631.0	227.2840527824186	208.11481369063546	223.4342777165749	190.87616377446466	226.91640615663073	208.6124940281584	226.23623179344742	207.4153580236743	224.82914776652822	208.9191023620612	229.5437253783918	204.83555310479608	229.22795923319293	209.56059865173603	219.40592332139764	199.27537169256314	229.95414401527188	211.0505627939571	230.2184295097369	207.8396630890995
0.0	632.0	290.5822848367721	284.229359902971	288.70340471288	282.93374645860786	290.6944682421336	282.28374016867207	290.6721621002534	283.1282582384186	290.7795567146685	283.0659804105356	290.9014722439622	283.0248747257493	291.2026083123077	283.3397852656745	290.2636491427166	283.7655043788387	290.81855130207765	282.4704858167057	291.14001637831734	283.3959399255973
0.0	633.0	290.0080625761413	282.3730311010764	291.2897097098533	281.36006497639386	290.94202975622517	282.1330278396182	289.4915770259355	282.93242728923116	290.68726876230613	283.40920545080024	289.89189154215836	283.06995232938846	290.46223364206827	283.20154482206243	289.8365741678197	283.6765959190853	290.9111441490408	282.4669329590747	291.3533697341682	283.5849866673476
0.0	634.0	290.32232439823105	254.20232309032207	290.87774169664647	258.1843030830133	290.7356148341406	258.8125836704649	290.7541771790908	257.93451435136717	290.72359586688407	254.89493326683638	290.9548688492745	255.7883570257903	290.9148911772624	255.90094371489826	290.7640860772667	255.2484874783616	290.7208398408889	256.2280092520055	290.96672168660086	258.56561067323844
0.0	635.0	260.5375247959694	251.5750195428064	260.44432737017536	251.6270023401453	257.96351645434754	249.99569052853815	261.3283144846114	250.8111151325242	260.5510111307353	250.66487601445013	260.9546900433041	251.1033354419033	259.9947060919075	250.97281254236893	259.43921111251404	251.80820185498112	257.27085499072683	250.79009665209927	260.9509565378492	249.99530672515604
0.0	636.0	208.0942818561676	177.10448049807735	208.0327979667252	171.1555491543269	205.7777235863351	180.82051351497105	208.59167026733306	193.52199386803215	205.695808049872	184.65034458655285	205.69028012346828	191.23134224427207	205.66961576498142	187.8699819485618	210.3374280102144	199.65961042363776	205.55930452561705	187.89321917020237	205.5883902909683	164.7558384614354
0.0	637.0	254.60974240305302	236.8229097521411	254.00246028484855	236.70749010080337	254.85958916978572	236.48163896175765	254.36699416076584	236.6602073996113	254.24999524006037	236.79518582224011	254.95820778129968	236.60875960442158	254.71467677601345	237.394524301524	254.37204390393111	236.25613318642033	254.52295053642342	236.4409183461961	254.66389569520453	236.54754473480543
0.0	638.0	290.77395099924615	277.7653095450303	290.822695371029	277.7362006010458	291.51065402720667	285.34523954163694	291.28277550001565	283.250143908712	289.1026179206274	279.14918787609633	291.52076813365125	277.25987250791576	291.12789765826597	285.3372189589647	292.1766750198561	283.0566086263997	292.3057474837606	279.82663893587113	292.6261454649682	283.7094062408472
0.0	639.0	276.34295874538884	252.9047683193248	274.17980984443983	251.89617125259429	272.6413007827878	251.86581025106278	268.93202830925617	255.00861375872034	268.2725009519192	254.4638251402112	273.5865690807141	253.43524811676494	273.32048285656987	252.65382904570052	273.3538758841903	252.5377681269186	277.1075326460822	252.98633985421935	278.0889123511371	252.20850281476768
0.0	640.0	299.9746123586047	293.63095751561366	299.44067114176954	292.5095204924517	298.41537824017234	293.10747750246446	299.19530262340413	293.6271166525169	297.6075741669897	292.6800613539553	295.7657863229648	292.95103178333875	299.85261630773937	293.59154475779167	299.75213417902535	292.3623575650923	298.73496595591246	292.6691954697449	298.20302573232937	292.77069669474486
0.0	641.0	208.53886696314427	190.5734946160537	207.7018841347521	184.6030155003558	208.64003992861987	186.15057906701782	207.940844157432	189.97425399545165	208.06259238045516	183.22720190643733	207.56037639301252	183.48737042894746	208.25980314843696	199.69856322179425	207.26392154057783	184.13025661505634	208.78078074615524	192.3960691920018	208.17923437989265	171.17724549751517
0.0	642.0	290.6793370664718	272.7781990845118	291.09686614005255	273.32190836248026	290.9234398771892	273.6578045662991	291.06080986497295	273.5646817932703	290.66794017261816	273.46752890698446	291.2904499700044	273.3775380369588	291.24221239723016	273.5389684872301	291.0630145596528	272.89980448768864	291.04465072184547	274.98236170158356	291.38933096386745	273.52313062538195
0.0	643.0	266.68126814229146	263.08822403418606	266.7277053097197	263.51751866508056	266.9882371346166	263.4633583776959	266.86771132866215	264.86597417712676	266.6407881878044	263.1154880528452	266.7123971215744	265.16321660820034	266.2889133122469	263.1802012212552	266.88861104085106	263.55878867033175	267.1198467592184	263.00824111010735	267.01226278161494	262.79842453594756
0.0	644.0	273.28424083414467	266.46551526842575	272.64248750683976	267.3732521966798	273.4727465980056	266.42929401878297	273.6255181922332	266.33363040676653	272.74202077227307	267.1599362203856	273.3841089678825	266.08533734867024	273.59416677086404	266.22430581175297	272.03116545777453	266.42168770439093	274.3699608639609	265.8378443137741	273.41003909285877	266.11951980149325
0.0	645.0	290.8719316054522	265.6140770146467	291.75227369753424	264.7613176431412	290.63421972084427	265.68218336076484	291.50277642953375	263.412314018685	290.8799876666217	265.74903546941414	289.21614355775966	268.5405026140845	285.37974433181967	269.71973221956387	290.78656297409555	265.3848493027657	289.61787163691304	269.747686953392	291.6210774332338	266.4773707077708
0.0	646.0	254.038708206628	251.1637622152539	254.36429509410473	251.2141372607328	254.42468628855804	250.72532584408142	254.17804120765754	250.7656253353466	254.32735791117926	251.72192959265595	254.2979588921645	251.35185367499616	254.3661013933548	250.9110476715183	254.34076911495782	251.31582041145475	254.13082956652048	251.03052321738352	254.39392361999023	250.60377076492748
0.0	647.0	242.00673397429978	180.98375870347346	242.3361593947894	178.9064794693042	241.762739952555	186.43635385592373	241.8072032046987	200.26313778876633	241.74667496329425	184.0065407092636	242.1103373679023	161.44292700810843	241.8488120060414	191.20010035227554	241.99098228464666	195.6468188110758	241.88932991218297	189.63298018936743	241.53991994357744	160.01483009350105
0.0	648.0	242.30710224965947	236.74014331442496	242.28851565717306	236.31079655003876	241.97049008043214	236.42604044551678	242.05920054696193	236.54735598140172	241.53076660354157	236.47940750909942	242.53555952761414	236.3257789874346	241.87461604312347	236.7294208075136	242.15137742875015	236.51251711236495	241.7063587631796	236.50277803523227	242.02804516988562	236.84497159892558
0.0	649.0	242.84472141078447	236.3334216773802	242.3936425851677	236.83570645204915	242.35051269235615	236.6941357946247	242.40783212291538	237.54086462902177	241.82092340359742	236.76011153834838	242.64502427383408	236.88879954171364	242.55148703067584	237.25590766497422	242.876672282068	237.1730079467263	241.92559240737236	236.84666033325178	242.9331507555529	237.22398533679973
0.0	650.0	282.70973322870276	275.410129094032	282.0138599637167	276.5290047758864	283.18620088799025	274.4178644989904	282.2197966640126	274.4038696494383	282.0109885748684	274.05339736712875	280.71665761362027	273.8904935684588	282.3627738078699	274.58826583630173	274.32074719974196	272.92277167152923	279.1076633922268	271.57033961831866	283.1914882933855	274.2412533015804
0.0	651.0	205.74913621614107	0.0	205.56842863299326	0.0	206.66406669397983	0.0	213.7953359982189	0.0	204.7010477244048	0.0	226.3843511721826	0.0	205.05163937002294	0.0	225.30518647065662	0.0	204.85163821635646	0.0	204.84765161430866	0.0
0.0	652.0	266.0070207479051	250.985327876279	266.72293647435185	251.51322288718697	267.077187916535	250.34770619824488	265.57961188601564	250.37971632535482	265.69543636014583	250.79657740248516	267.1673143839644	251.03292196101128	266.20462881556125	250.64991399974357	267.3294690259644	251.11131947466046	265.3992658823408	250.70741199255025	273.35882377830785	249.92056345827842
0.0	653.0	264.61307049241395	236.28209019069635	264.4716790889327	234.67375549151907	264.20086205662653	233.1263357759877	263.92833761241536	227.40687632259704	264.7840136068232	229.99339166540153	264.8362320388584	235.2554345165674	264.5463720577704	227.87650703242804	264.77198025331984	232.35088709794448	264.5109998831207	232.2087628512069	264.90170623351753	226.26221507539893
0.0	654.0	243.17443478034963	236.68625315229264	241.0214280121378	236.91078541147564	242.9961940241059	235.88612542614126	241.94071411407975	237.39438672108182	242.06348870684536	236.13542969518608	242.9373126059126	236.19337117420937	242.6204834201934	236.99310341130075	242.11417734572134	236.18618592432182	243.0977473852049	236.4645220766162	241.35180496699647	236.99284046573942
0.0	655.0	299.2167709659721	293.0558627160777	299.1376840738548	292.51071502289324	298.9732156884444	292.6625873925055	299.16430524231987	292.796707318978	299.11611965925607	292.64690512452785	298.78526204318104	292.9470976411327	299.2119970294445	292.9137594428035	299.23324814193523	292.71615671298804	299.1732629007117	292.25558498066675	298.25862214156695	292.86096622068294
0.0	656.0	272.22602959369476	266.3308237628432	274.03070630554635	266.0594590438363	272.2580066785018	265.3465656956353	275.05136876894363	267.3989180756798	279.4784442532894	265.8737660657269	272.3222215567691	267.9490031147929	275.97111888854516	267.02339155833215	271.3315247034866	266.63146637818716	273.4748748986808	266.6636971762641	271.8461168312648	266.1651601674416
0.0	657.0	226.02405979473272	211.20088907954465	225.2911484104709	209.06708360906245	226.2549876555722	213.47294234107852	227.0151477428501	208.75152363810938	226.6709280636799	211.25397647048806	217.29745385977415	209.88907668881959	222.93337291966057	209.55079543594593	223.93045234448257	212.04702087487183	227.3534326719775	208.97449086254994	224.16826929709964	208.77658784043132
0.0	658.0	248.12622264047886	239.23054443014473	248.94496385221092	237.17878663312067	247.31870226173632	237.34593552045544	248.92350867714762	240.22544430680054	248.57769465036486	237.05064496888141	247.4961976997414	238.2716511258322	248.84929438913375	240.89899376134196	248.86151421988265	236.74613171993616	248.6504176671848	238.17432565767848	248.93084533225783	241.47756543919408
0.0	659.0	282.2395603611694	265.91272477494834	281.6079852070188	265.54628408140616	283.45732481140266	264.76312578368555	282.25459791002356	267.373037405433	282.10753270371026	264.10051403874377	281.37605385604184	267.45136748528404	279.5233183875216	265.9650280993948	283.02917612650856	266.77130303049876	283.37377391089063	267.3246720839374	282.656915044085	267.0416015089619
0.0	660.0	241.15587982993142	236.7437735071678	242.3325074362928	235.8055911814586	242.3110366120449	236.20040894955866	242.33535282335924	238.10788572696003	241.92348882855634	237.07611143801262	240.4470818529166	236.83868933398793	242.01312780956619	237.27708594288524	242.61524136390307	235.76988816125743	242.6230835135658	236.98582479164034	242.998724673058	236.94838905638628
0.0	661.0	234.6245048472071	208.8658216575357	234.2585737140532	209.22466338681556	233.5703181286956	208.50419446902748	230.22031890908337	208.86460783725957	230.68974959282164	209.3743064489454	232.82653876101452	209.74578048698783	235.3370627292761	208.64689739804237	235.62205908674113	209.36092827213696	240.8241549901803	209.01061139340055	232.0230733226252	208.6635153014589
0.0	662.0	206.91617707682772	192.3592693470615	207.0741323242317	186.10560680327345	208.06674891707053	162.27382355495104	207.3322613391976	189.0900444158957	207.7523319036993	193.31967307480184	205.6365838311926	187.25086051185528	205.37499490200364	190.4226420738863	207.17387276598413	189.09905315759448	208.21528757285114	149.56603131230207	205.8315063913053	187.44795771763066
0.0	663.0	230.02527010395855	228.90042040741693	240.11309283967975	225.23518060603058	236.4398189216375	228.53039846265187	236.89737309986418	230.0553006441975	236.2998772831475	227.36947467060082	237.63657096286158	227.81051738161136	237.0683228752722	230.8533623410949	238.79534864517217	227.6428829613871	235.03638894054052	226.76224186005805	237.1919414300108	219.88243744828114
0.0	664.0	254.87097294331983	251.64444497694157	253.5431988707032	251.6148368992399	253.3246756669531	250.6658191647788	256.686189936699	250.35660557555377	256.0502450069906	250.09551711083722	255.85709681551333	251.22527894011918	256.49283979905374	249.07316891544497	253.4861472979303	251.05415252418493	255.50570104933806	251.93478103238857	254.88574265817866	251.26283659390216
0.0	665.0	241.9833672259682	237.3176929975521	242.3401956484198	236.8943245129028	243.20912797130887	237.05889351748013	242.53957642650664	239.1303661532584	241.94821963557015	236.05405719349207	242.96755507040862	236.71503520836853	241.63362961046946	236.01156369977056	241.38495048737244	236.72497360768472	241.28903344874578	237.0825148984773	242.34623473185104	237.5829802747733
0.0	666.0	242.16755862489924	236.9062474642159	242.1410828787699	236.1129008730365	241.04896529357808	235.85243220941908	242.06042506438712	235.37625824744742	242.49225095179506	236.7960918863288	240.7448292982666	236.84153165577686	243.17013708360463	236.97650887334888	241.36208638276483	236.85105139298182	240.30654840919937	236.5949478087959	241.48308713146952	236.37075748126122
0.0	667.0	240.81614580534824	237.15567060409737	241.7803514039898	236.7913183923914	242.9029550073545	236.29107956507914	242.06828015550784	237.07528691200622	242.33996224159202	236.70560131391355	242.74503567701197	237.71977900041242	241.7222524809292	237.1145371637894	242.2056172805597	235.7854524922135	240.6983220073023	236.38806879442416	241.26610262685915	236.4529057808306
0.0	668.0	241.98748908278606	236.94512089094655	241.72538542225362	235.9578693085754	241.5108932537629	236.30027684083134	242.55708314313702	236.4046056176924	242.13414723502555	236.94796591851033	241.98526184712208	237.01258966905434	241.7970091782502	236.33259817779032	242.87384842516266	236.0011305983472	241.4998495896141	236.93457997685613	242.424826091168	236.8190822110171
0.0	669.0	295.78159132687915	294.1925977993072	299.0563432825313	293.6310294097824	298.1822422838851	293.6405890161596	297.90205907997944	292.59457905059776	298.8525352273076	293.51775396720285	298.465503128438	293.7911415904552	295.3729715480811	294.3362883604078	298.32049778587793	294.1425187816601	297.70070907975327	292.2918475636976	299.98679472881685	293.98200075445294
0.0	670.0	283.29466723792854	272.3656083279652	283.0366585506941	275.63773490657724	283.4532575241124	275.82410911705125	282.0716507989831	274.69699738593215	283.2538812703625	275.6514866582262	282.75738164196855	273.1197313519174	282.2708710672529	273.8894125791461	282.82435049884924	272.98408096540055	283.23703258909524	274.6560724949666	282.5676340634728	273.7642187251268
0.0	671.0	283.5296576067695	273.47476676294536	282.66146223273034	273.81069404259415	283.17129294513137	273.0202573142688	283.3191789717214	273.0525846493919	282.55105399519516	272.81536540286675	283.48336676738313	273.03458253001065	282.8597299866405	273.89350295174756	282.8647134379043	274.09816948322947	283.57043838842895	272.74575050859374	282.7736637480962	273.5900274954463
0.0	672.0	226.90553899413263	208.86872690160777	225.57083582396277	208.5194265648249	226.65354621621404	208.5739497118461	226.63617346404828	208.81145460480462	225.57563606599703	208.56971832194859	226.67698339857762	209.02203725444383	220.15478058485826	207.11660808330961	227.7196581489938	205.560078355091	226.61241898659424	213.46328023760668	225.33223067450743	208.21664177830647
0.0	673.0	249.60189346384465	227.57143368792356	249.60707482564015	210.5624632353011	249.0462666142877	211.82964089310286	247.77382109747802	229.31595384413222	248.54271179082554	227.12403016568774	248.15082400090057	227.9741520675365	249.907881327252	224.85649992723415	249.48916272417114	218.74338435498984	248.94788985719535	223.8344768771884	250.29573754257032	216.94146641847993
0.0	674.0	274.842266759881	266.3297507634942	274.0954905908347	266.38945605031364	273.8800350930679	266.56910879197636	277.79552560855734	265.2107785824293	281.96748709389414	263.8746062064448	272.57259353721156	266.03328624751117	273.82559375270415	265.1579849386545	270.7561883771747	266.61992407839807	277.17762238744893	263.7731206018927	275.87221872212683	264.9704535348271
0.0	675.0	242.63366389694724	237.19942167523445	242.75002927931223	236.02425619237158	241.67409194571562	236.58835529689586	241.56373985096891	235.7289434715096	241.54388975635507	235.17810452076998	241.824504873506	238.03412893777363	241.07728287654714	237.4947742979149	242.132795995327	235.66000768877325	242.12877605593656	236.95868747786224	242.21158737067873	237.21081502796204
0.0	676.0	242.10043597323403	196.5568756998297	240.74927345709497	186.76225351738586	242.31503091222717	186.4366839204613	241.7599550635757	140.06056508284092	242.2261206811	194.61322488582942	258.73692463970417	196.24797758341643	241.69123292511162	198.64628680899068	242.51812704478476	189.79180745041577	242.22060910604438	196.30918957652634	242.29515158288422	184.8516539512538
0.0	677.0	268.60765358799165	251.9002677638767	266.64769749023014	251.473753549748	266.9483389835825	250.14179746977172	267.23734533185575	250.66874695894063	268.31792086678223	250.2576430653581	266.8195510833608	251.62976527614995	266.15660815065837	251.25745219143406	267.36795925117383	250.96403368531787	267.7698261981391	251.56528980062018	267.6477503740987	249.6139491465478
0.0	678.0	265.76220193377986	253.2078764357982	265.1340855589743	253.40891754201317	263.6128328452779	255.50991894040203	264.3395825270539	254.41534085907622	264.412523739194	254.4041439419402	264.32522897398303	256.1024573950053	263.58656169816413	254.7523129384396	264.03725395076833	253.1559533785314	261.9123734629415	256.27583405427777	262.33930634435717	253.782868476018
0.0	679.0	269.6668567199205	257.497980283297	269.1793766665613	253.7484382026833	270.6919033399813	256.33532804410805	271.5610868929331	255.77802638869903	273.7836322025781	256.69862508012227	272.24676879936317	255.43877863810494	273.35300367405137	254.87085461041025	272.6312091352085	257.7136972813718	272.9316067944731	257.57910347788066	271.18642480653983	254.14838073808426
0.0	680.0	245.6413720159553	226.86829912867427	246.05663672458056	227.2359244243021	245.81226688291218	227.15271371509792	245.44978249118225	227.09770474688366	245.84696825169686	226.31884287635677	246.09197630677852	227.3197260365717	245.9128644400979	226.40873514439093	246.56642994859797	220.06221445429523	246.08908708379434	226.55196775221103	245.96822042448068	227.27222303670555
0.0	681.0	242.41277143301846	236.58299954313804	242.25158286561964	237.20388184115612	242.27624507375947	236.93808476013396	242.32844505785695	236.40433021540352	242.22047880810348	236.7739653161232	241.4988270543394	236.44874303015953	242.21282540934482	236.5605605783889	242.09683347152358	236.74451921703465	242.3269990106293	237.46759407453717	242.3601626973873	237.04118444914798
0.0	682.0	288.7189736215244	275.7183322036539	288.4558978337922	276.84938231699573	288.6097084366942	273.12769829454	288.8502661633503	274.10835464135977	288.70560997443346	272.2534442749752	291.24014444463245	272.1158820459281	287.05292036910663	269.76180982903924	288.40679657182363	273.4877215999687	287.27143469894133	273.6453962035227	290.90527652764047	274.69978811140834
0.0	683.0	242.57589206289958	237.55240166995722	242.175107051729	236.3463662697521	241.11122566482294	236.80755068835055	242.12041558404422	236.35923504295386	242.4298751188208	237.01805338102628	242.17061899201906	237.0270026607554	240.9294570598845	237.0770836815462	241.69506147927694	237.61769915368603	241.80552390155086	237.0250909922154	242.48591574250102	236.54599090235988
0.0	684.0	241.99106481936158	236.49955687596864	242.39301331488085	235.3845113009892	242.39949242226473	236.48406735620466	241.68231407664683	236.91907879992903	242.25301413060643	236.3790890007736	241.96259809464775	236.3729115632081	241.50931260412963	235.63399070028944	242.46533685313807	235.5780235065095	242.20054984450405	236.78989717585083	241.59771614881134	237.35266742192104
0.0	685.0	236.94474093711628	209.24166701150455	234.14347833209388	208.89941796929298	236.06307336240857	208.74577818452457	237.18085678673216	208.90833295801434	237.20820327142746	209.2483568161373	236.62007268500994	209.4180768839914	237.01051999188334	212.9127769774962	237.05480353488406	208.37382314560082	237.073653530165	208.82580224530034	236.68068690440535	208.23886949287478
0.0	686.0	232.77845192839044	208.8928635139295	234.79955868707574	208.129734112028	233.92932136489515	208.50597983486173	238.25555881779508	208.7134005351814	237.77024655487853	208.4083211796702	233.39809052272523	208.76130597303265	234.690174799445	209.3422903213832	238.6926241169389	209.3797125383777	235.0713831218953	208.77102452204682	240.9403297675653	208.21719887139318
0.0	687.0	282.17858514876593	265.70735678986904	281.2545462871602	271.4983461523469	283.2525771875385	265.4963050231368	282.3694239115079	265.76038690223925	282.07702143068667	265.88628253959524	282.6950582266007	266.0251117764466	282.0612961459297	267.72074934714254	283.2569393629999	266.45312743618206	283.4431615407363	266.9616089999042	282.5824962648963	264.9184466455498
0.0	688.0	282.12109579879734	267.8423906495145	283.9840234217137	267.8810274140835	283.1867797666411	265.57306912478634	282.4175643063285	266.3657882572433	282.15226011984197	266.50374206099394	281.17666577142023	267.20350268280896	282.3780516695465	263.9338415933823	283.02777817900443	266.49003921721703	281.0978643710849	270.1401358338994	282.72751575272565	265.36796758222465
0.0	689.0	295.74279205839434	270.2419170267718	296.4003767565805	265.7449326911485	296.09712923979095	266.0093983177715	294.78240678575656	266.3521687746231	293.8919821338946	265.248282303677	293.47158439121296	269.4831724761907	294.4750508944626	266.1524409218338	295.92627502785217	265.71553886367604	296.1850655472436	270.50969227726034	294.68228539901077	267.78144763360706
0.0	690.0	252.32356028897792	251.32307640861075	253.502235833832	251.57963814180962	255.18820331535923	249.80643155836384	256.10587020579777	250.48936176719815	256.2062497598903	249.91417945825265	254.31985580108613	251.5770223237748	256.22334555057256	251.56509095255765	254.09969848721352	252.19339518099753	255.19502893516946	250.65947224357947	256.66024129368554	250.33052301312264
0.0	691.0	269.3690965782268	243.26733999833186	274.62252611274573	242.5760908179592	271.4666331838156	237.92726863011643	267.66315030042244	241.39401497969348	267.35113023252853	241.88923251328217	268.4081105232769	243.6439550041167	269.22503915000067	243.90564208901569	269.8601955151728	240.64906662569925	273.09244368635075	240.86275462559001	274.9404317524061	239.73005059226057
0.0	692.0	242.60741549249036	236.714533677666	241.08049903499634	236.09907450898535	241.87108036131067	236.77226553936893	241.3656447778913	236.91278279211392	241.7630443491622	236.93735387565079	242.3952218610394	236.1864459478833	241.74870668410156	237.44381152750873	241.42127836915702	236.26995686549924	242.42938730173248	237.21781847280943	242.16415238514526	237.72346083825957
0.0	693.0	277.82089389874216	259.40239225509583	274.75864908983897	261.8907721614685	277.74653321088226	263.4517883548928	279.29729631061196	261.0281272208647	280.6726456645691	263.002760659547	272.4945506756742	263.3016415467731	272.86347440885567	258.6259653654234	272.793342250001	260.0496040266696	275.56848121803114	260.80849723643223	281.4895181011042	263.4065329197128
0.0	694.0	248.58455703689432	244.86310785072192	248.64730903170988	244.78504312177589	247.297137628698	245.0556633277487	248.74479496383378	244.89551852671704	248.48450602624314	244.80930580980277	248.63006730154126	244.82865486680905	248.66280148648266	244.89612929343562	248.22494041969574	245.50532797032224	248.64107884767367	244.89337909799062	248.63719871523475	245.1180722752246
0.0	695.0	241.53568828475792	236.50115750271115	242.42343999273706	235.97932764024577	242.5849833865896	239.98409705847664	242.3760756461702	237.033701531079	242.4594029768575	235.73205392457533	242.25380365717112	235.02460763552025	241.79640666613724	237.13648801405566	242.9631460677386	237.07478284906014	241.42116499675305	237.00233546243683	243.27481229204963	236.53704004369112
0.0	696.0	274.2001588274586	229.4184134081456	276.48262478065493	229.6663121201861	276.90909337054524	232.47951936669676	273.5016671414909	232.9892637844023	281.739868011908	228.15785253877195	273.61701375828807	234.26000138606963	279.9037945294123	228.63421524613585	282.3725618182733	234.84499228632296	277.8375816073435	227.50196949935147	283.1651749650449	230.8358329976583
0.0	697.0	264.75893404581655	253.24608203285126	264.3530913871201	252.80726964119478	265.3490360196155	254.78703344046934	262.49257456882697	253.9040641650088	262.71743752507507	253.80835945492748	263.08157943990125	252.65908161193502	264.46174708249697	252.90332693736502	264.1819035434872	256.93847092666283	264.4657394046536	252.49122106320226	265.2191760848366	252.23106056395048
0.0	698.0	282.8076518731434	274.58488396315175	281.99881325910206	273.3785515574571	274.645234348908	273.8614386476912	283.50483778918397	272.7121587511592	282.00987982558627	272.47654771680794	282.4728768380529	272.82214775076756	283.4840448044219	275.1931485585329	282.9485861285752	275.2298686768044	282.6840563203916	272.80605236934144	281.0120744746873	272.873822124961
0.0	699.0	273.3757919882793	266.64249335546754	272.74217555161414	266.86890939240135	273.3778008731354	266.64897802581083	273.18790542224684	266.55779777138946	273.06954390329	266.6898697194638	273.1376771578569	267.0670616996548	272.7919233996615	266.7013673080885	273.14181542953395	266.6401608698336	273.4621353713131	266.5583454086587	273.2615790533341	266.63326569636143
0.0	700.0	281.68793570600184	274.32334051918934	281.92200868361715	275.5404887281811	283.2417624381126	272.3515728871564	282.22580955540553	274.68404382066285	282.62850036142623	271.96434307379747	273.6338823145464	273.1090098569081	280.358441114899	274.42253820105776	283.6911390278579	273.8069613688968	279.4971451611773	272.3235558329171	282.79285679589776	275.2964617793059
0.0	701.0	281.3221147920327	272.9349295432282	283.45774526127593	272.75535905009025	283.3050347722522	273.64513600446344	283.4073113451261	273.01924538516647	283.4916485054242	273.11258995882224	283.4447993951147	273.62981756070275	283.54646797199024	272.2811765431354	282.7733235622146	274.0118457919283	282.8085182162521	273.0066895336008	282.7284443651807	273.9427376354124
0.0	702.0	290.4558439668737	278.23320427744824	290.42624659270996	280.2739191668896	290.68063441359914	284.30189581192525	290.1817356151166	283.47373316581485	290.53658220059003	284.2393608424956	289.4730854698707	279.3667829899482	292.0179544577464	284.289803500315	291.56862216368324	282.87339413363725	289.3243324016542	281.22228610699176	291.188739398166	285.65293570887974
0.0	703.0	242.2872196915718	236.87815878308194	242.0467152858633	236.78177123554573	242.5322206072734	236.86884223761933	241.62926976887329	238.00898487873516	242.2558048628871	236.6330289728237	241.79383147997615	236.33767785051543	242.29114157425718	236.63499587862273	242.0912106701872	237.06928689028138	242.46770884360456	236.87005088438585	242.3246772926003	237.01016279867906
0.0	704.0	242.36169397909995	236.7151518889809	242.9034625811187	236.66483196983873	242.58537338356706	235.65404025980024	242.41780615984555	235.9049255122629	242.75390531776125	235.95519160516977	241.63610991341457	236.91744545684918	241.53376181554927	236.95407186833543	242.34267795592746	237.00637190237398	242.90236914138342	236.9745893195314	242.62142520341476	237.49679722747462
0.0	705.0	293.05340423257275	290.30183712289556	295.4274040801488	290.1280022578228	292.3832745787372	290.2749165508143	292.9093810011652	290.35862898722763	294.09719353029107	290.4722142695512	293.2988490146944	291.80393282869494	291.05620123473733	290.2817195852902	292.1632466149566	290.2043970076251	290.90688049327406	290.1394369591537	293.6775493673799	292.4386988571513
0.0	706.0	282.55600909326324	266.28095316437015	281.8730079203201	267.46255502305286	283.22994356116925	265.93532146811026	281.6784523989466	265.1931333196789	282.6857176190628	266.56235272374187	281.3617994676002	267.01679174868406	282.88107634453786	266.09316278031775	283.0130374154562	267.19965624061325	282.9909987095367	263.5079178829289	282.921195435728	266.38763079260855
0.0	707.0	243.10366357022417	236.57516060526916	242.33817094630615	236.27104466152406	242.09516007375152	236.58315247448132	241.6096593589322	237.16934959975555	241.9946620633595	236.83939345449218	241.58689302500912	236.1647079572969	241.21757835120127	237.3994538008226	241.88999337189387	237.6489139490281	242.38410827619614	236.8403176387561	241.39930582628122	235.81481723151347
0.0	708.0	242.13050118286108	236.17608476610388	242.8784352950386	235.95425140632648	242.279975694278	236.8155126818214	242.4665532511577	237.40944946080702	241.5931692597585	236.66267735164666	241.84334036622056	236.7534563523635	242.06547663495294	235.55678991575647	242.1244698970552	236.16151121180513	242.93976666673856	236.49087501417972	242.19263477181224	237.346721249867
0.0	709.0	283.0213477548711	266.82906314215234	282.2424261158966	266.55336737732705	274.50306764748655	271.6769978213546	282.2559484476236	266.9817558712473	281.8439327694085	265.3392692834998	283.1764049115875	264.5536709371394	282.34424518547115	265.19280122851166	282.9812520052686	266.5602594397615	278.6191041054334	265.0910177363324	283.3538306818918	271.42895662658816
0.0	710.0	291.09530985192595	280.7943304766575	291.5934966952685	284.1832134221829	292.092499217641	280.05746204825374	291.9520614730942	283.9139651793423	291.6500077352258	278.8332745074008	292.48535501071717	283.54748681298076	289.8009420270056	277.0318312337764	292.180144840282	283.8476170704929	290.2131822366731	277.68891340216135	291.9961649774151	284.4719758450108
0.0	711.0	247.3385765236744	182.9287192348033	256.9157501997953	208.61348098699054	249.51645580087086	208.4892033814295	247.18573300835595	209.9264914949712	247.42289575135467	209.04440803607613	247.1194165493388	212.10706168809412	248.25517484377474	210.73349144040108	247.52222160608417	210.44435773841815	246.76984311683947	208.68465066624196	247.75365568319236	208.93499691640278
0.0	712.0	271.8766498089644	225.7928998520759	268.03218610410073	219.57915307266356	270.49750767939804	219.74040288067184	273.10657551770646	215.62176956654176	272.2498994347957	209.27204477520797	272.51397292099153	225.07815734075814	271.94075600056595	215.7755587541722	272.3313390001516	209.5894953739122	272.4756178970964	221.21283490779837	271.5141014521787	211.60214903409494
0.0	713.0	263.3349203836755	258.93440820547244	264.9471040240992	259.1712034004616	263.3843247455578	260.8462501651765	263.80009403347196	259.2056288705035	263.3236113677935	261.02548089357254	262.41560449988793	259.51298360030836	263.0273188277464	259.23465578324056	263.36878777315815	258.78157821720185	261.71428712851764	258.9519833429554	263.6327966421299	258.044297010177
0.0	714.0	225.3016114325809	208.720473546102	227.43650896342518	208.69967601060608	226.8057899964948	208.13347737150676	227.129722163956	209.12985820633463	224.78750746512756	208.0770580927255	226.62748828600868	209.44201319972245	226.0134416664006	209.66062835006062	227.02236635491994	208.5131970803569	227.3151067944196	208.82517159522155	222.89548704314572	208.3492728198932
0.0	715.0	272.13727033409555	266.46895838585647	272.12252441251957	267.13514184344695	273.2926291157983	266.3236246643364	273.3403411136709	266.53176036675353	273.8859187082064	266.8933739363625	273.42577040342167	266.556321959768	273.4646637522577	266.4782534727346	273.4792658019587	266.5103198091034	273.99754601468504	264.9036206838421	273.51090314176383	267.3287257167127
0.0	716.0	287.56196307946533	251.83329122361872	290.6712765342068	249.0559391018825	285.18473322750543	250.05545978294225	284.5216905052542	249.74680930924092	291.59208369052186	249.52616360332289	286.7710479054001	250.5557793622512	292.070258883491	251.9274230735979	291.62233611463716	251.0326135057584	289.2243424587646	246.32754544338022	289.34004538543286	251.28912605142838
0.0	717.0	227.85360536534063	208.7790359492657	228.66619880449753	208.49855820106808	228.33898561405348	208.79788899672639	228.75669289058905	209.40681239967972	225.2319736249385	209.47351649156641	217.2527275796678	209.29875996524453	222.38814846012696	208.87957970231975	225.44352063615563	208.72564134433733	227.82407006749722	209.1117988499355	225.02405119923856	208.11402706136965
0.0	718.0	264.6478314631693	262.1069849443274	262.75548486856013	258.6364840838186	263.79858607958397	261.04761612303327	264.76300850771514	260.49872712022096	263.6333563427035	258.84113468576703	263.72890772195865	260.72134013877144	262.9664072211495	259.72816183029505	262.6171745590633	259.72198622496904	261.32295469505544	259.03801541858223	263.3873246582075	259.2920301828594
0.0	719.0	242.22635163601856	236.53957973720676	242.40405407266022	236.19288487193427	242.0571523867586	236.77180989874657	241.98160768613263	236.59206767986558	242.82604251343022	236.4623940417573	239.35862147878345	236.30885891833154	241.5488361821644	237.02068127160226	242.86088529041714	236.01388656820987	241.62912986264718	237.10732692159746	241.7083033341679	236.40472783153623
0.0	720.0	292.48214710126473	290.4578974655161	291.1329907076785	290.4631971084421	291.41388187657554	290.3481813093661	293.57223798768814	290.1661145472566	292.1888640933825	290.9143042327378	292.7393051884793	291.26929658952736	292.5544528367346	290.80704629592833	292.25984459291715	290.85066434953467	291.11576709471416	290.29915833133833	293.02783668953725	291.84368721808494
0.0	721.0	240.8299425256816	236.85531466839265	242.01576098099653	236.11007212291366	241.55226508569316	235.97057448144923	241.72117805278285	236.43125058809284	241.86776844489106	236.51528899853102	241.97671321195705	235.76047804224785	241.18500959679483	237.15759068663598	238.71867252900722	236.6134825557748	241.37762588368707	235.67733605495053	242.04548531027262	235.60570455797696
0.0	722.0	248.7505295632741	235.99409145814914	247.38703371014114	235.18953091436398	248.0275921455236	236.77658324535716	244.18300733681602	236.51333962821744	249.51224836537153	234.0412392528865	248.53533727151424	236.59095715058294	249.30153029424233	236.24237974144307	244.67197446325352	237.21832577537597	245.62948996827095	237.00755774103192	248.91379510956457	235.78324639989873
0.0	723.0	242.11658568038038	236.6733787484659	242.6110566546165	236.65775803731867	242.34993063312214	236.93791467781833	241.83325050721203	237.02177429027242	242.3619121621713	238.09426945647118	242.07483050580558	236.73923751369108	242.81631671625757	236.14575004883883	242.56003996097186	237.02489533981864	242.53026093334847	239.42580674681705	242.0517915106871	238.014527000046
0.0	724.0	242.19229532862002	236.5479683792615	242.6968800607973	236.41982780956764	242.16882123359645	236.7753991439451	242.3435671009101	239.63261320312895	242.08058445185577	237.33108494775468	242.21339120120695	235.28041166532591	242.8528522409601	235.7508726147169	237.56051859638643	236.3782402668873	241.43759893267028	236.98278696966062	242.6763448092409	237.55147795296622
0.0	725.0	242.52429019486857	237.08131128666963	242.0444886925585	237.13741927845012	241.73995250183702	236.59318510380385	241.90128894195217	236.4951322872162	241.35473091069522	236.58347762734212	241.87884554285196	237.17873382977282	241.56956544606314	236.62262463215592	241.654034988722	236.27162729242792	242.33582736608335	236.88711353282696	242.0700921412931	236.57587964833348
0.0	726.0	279.3629826831893	267.1656615501624	282.65201657425746	266.431884269926	283.3959223019931	266.838232444084	283.36791159463706	266.5616622522369	283.04008392661615	266.4868949646286	283.4993230380683	266.36461781315506	282.02651720896966	266.80065033306283	283.12141517424936	266.8239336331948	283.1037804948159	266.08612203868427	282.79699327666697	266.99216862819094
0.0	727.0	272.3567866190293	267.53204821621966	274.5880685286561	266.80521078966837	281.261660981222	265.6890028886909	277.2449745434429	265.3069113191546	277.3893421834804	266.08525691214066	276.530505500966	265.84068895609227	272.27072089244086	267.526426341967	271.6343208279087	267.51010783595467	276.45900257975285	266.0148657118485	274.26606549267484	264.8457956061399
0.0	728.0	273.1212180682734	266.9758661858132	273.20153466060725	266.848761616961	273.2026230599538	267.1679500905728	273.1688960937822	266.7739877229263	273.1079665526022	266.9722490159013	273.0759552470162	266.7785440612623	273.12961466324566	266.8389916637683	272.72322977344265	266.78637219383285	273.21831149338675	266.71395426367036	272.8289059149726	266.8198380154278
0.0	729.0	274.89838246308904	266.45238851978604	274.5734133400934	268.8776338505603	277.1725241682406	264.74822986895066	271.9330501706014	266.0291582404078	274.89473216333283	267.06151603225635	273.055721494197	265.4095677077137	271.9589937023792	265.24539169017316	269.4390033608589	267.162336561757	276.8995274881384	264.6922865075386	272.9384377707118	266.1398819266317
0.0	730.0	273.13343809906405	266.6689217947019	272.1543323517918	266.07544482113803	280.5567942793389	265.91810074735474	271.96996572587193	266.34215501096406	275.7920339494673	266.701190731342	272.08620169331414	268.4640449035059	272.464869401509	266.0742396230813	273.6446863243185	266.4149289381512	277.9522132028102	263.02012441859205	271.5524408772672	265.36281653130845
0.0	731.0	273.45141254394065	266.04718721736265	281.56937491906217	266.52776877356246	276.5185503684574	271.42659784673884	276.0703158859796	266.1479426844326	278.3141619224371	266.13072691854467	272.6074790918592	265.352293515699	272.27034375365815	264.39447176677993	273.4784896795226	265.94932781620923	274.7114548450643	263.29414040606736	282.58857332415215	266.46544685411897
0.0	732.0	282.76007033298583	268.91063224345777	283.7389338328834	266.2213247151799	283.86257947174903	267.58961016059004	283.4049631667144	266.64946712849763	282.13244464490816	267.0513597506464	283.6652554835822	265.94499296820334	282.5361551117492	264.32892135951187	283.60797978847853	265.39470998468244	283.3739397869037	267.28638903182866	283.0754441405502	266.3551200846095
0.0	733.0	273.55717394707136	267.7215766528724	272.4481093252875	267.60174985797653	273.5800895014445	266.50494865142036	273.4222346237449	265.98026898733576	273.9755246780372	267.64334997079413	272.27639353993345	266.08714323698905	275.0315224179277	266.1883364476587	272.20126155847004	266.94540340519876	272.69108622361574	266.8193353713644	271.8789705806261	267.30153700791084
0.0	734.0	252.39715820273497	250.31060936394397	251.95426044068537	251.00380822483618	252.45291408207478	250.17642078728946	252.28515482436802	250.3966243670101	251.75975582538908	250.570697982331	252.02892644759942	251.18054770086155	252.06311576163316	250.77878856527556	252.0476032436282	250.92927496618975	251.83781131068469	251.09878292860014	252.09781860374125	250.6028418705896
0.0	735.0	242.1002431219933	235.9067754855539	242.66806297316364	235.82072582123467	242.6749325658759	236.18720728984684	240.56346086456298	235.93288107816014	242.47036487597538	236.49770180137457	242.70839006740135	235.97647404485056	242.2043952010447	236.64349901748724	242.05265686844908	237.20681382642783	243.39164097239762	236.38107672566687	241.18884001173086	236.3813009555407
0.0	736.0	275.07282829857695	265.0654119033572	273.0756973665272	269.4683746548228	272.26542367804103	267.6332912596062	272.0191333723217	269.1680939641491	280.0345059292971	265.2677713387544	273.51156386083284	265.9441050030178	278.13418042658134	267.17162680893904	277.8824855619358	266.39198480637	272.831289696513	265.4457584815799	273.4253433196758	266.18729458955323
0.0	737.0	273.2250460348821	267.0589471138431	273.7454219004312	267.57185875845994	273.5465628163036	266.10690145586534	273.5851338200718	267.31898859398814	274.26333494197735	262.91933650867566	273.3527742481428	265.88403513385003	272.8414113493972	267.3674911342029	271.91713096670065	267.401576164888	271.37942018129246	266.7256043229806	273.2907472409354	266.26004912387276
0.0	738.0	296.116353433648	292.5550343719371	299.85221539527623	293.41565526024533	295.8677963687103	294.18464315876236	299.5709289819617	293.32721650730105	299.05699183415305	294.02190361555665	298.8894828586201	293.6184089330567	299.0036844909574	292.46202339566463	299.92143853850143	293.37041356255827	298.10336445265557	293.8140881258742	299.3094104444694	293.5515533983925
0.0	739.0	299.17186082514746	290.0950805201833	299.06110768194895	290.3788437396115	299.1182551701363	290.1074336549461	298.32921694900176	290.32262051711024	299.19203381791436	290.12368745849204	298.99363625100494	290.2395206539402	299.1970734137822	290.9762701630136	298.67082864549644	291.3587667237958	299.0889422800286	290.0149039874917	299.24655398460794	290.6242711523349
0.0	740.0	245.21205378757486	226.57072279355768	244.99938539635107	226.6229539626527	245.128283930614	226.51628332950355	245.07100930424215	226.49619112898532	245.11523165487753	226.5077681004377	245.18340763040777	226.53096645435534	245.11719599468128	226.53825504612416	244.98869107286424	226.51576093105487	244.96072164425823	226.6897798190511	245.12593593951604	226.41578985232152
0.0	741.0	282.25631779920303	249.58019576381335	282.07406824157124	250.7372274474098	283.2825904754097	249.12263604793108	282.615226869732	249.54641973047075	282.1683368096953	249.5667582221638	281.293551654387	249.6624976879178	281.9980722093006	249.9709602304446	283.03904798711966	250.17204491003505	278.4143991022399	250.11214170939206	282.48707732937976	249.33326322267112
0.0	742.0	272.77118082394304	241.81350871232272	262.9290024850611	244.47582153129045	262.6455273818028	239.21286321881925	263.10758012880905	241.5067695908954	263.4621322150504	244.64377829832867	270.83978941081	236.69989675283787	267.4759089548108	209.48757139156294	263.42031251333316	237.3284897570018	267.3529366612904	242.0848150387253	268.4901300748939	239.39734403552234
0.0	743.0	273.3957664441338	266.6494412942483	273.20345873971377	266.6441270218131	273.4263889140796	266.6254790636074	273.3476609973081	266.79976990855437	273.0320173357912	266.7449749803463	273.2137209714624	266.76247985825165	273.34216672580595	266.83651173147797	272.6681824651609	266.62755176854364	273.2963313918319	267.18567559493704	273.3329056696074	267.0574635393615
0.0	744.0	298.4375541211995	292.7279951595254	298.7080752017703	294.4493292765274	297.349766714263	293.70535297903234	298.1933995297792	293.0510955296295	297.92624479901815	294.5188615585419	298.26338083042504	293.6001566952311	299.1020979414771	294.5728502050082	298.1900973681728	294.50459047325717	297.84081378114854	292.5727332403503	298.73915765458673	295.5164241029335
0.0	745.0	298.7191176739485	292.99492980862254	298.9095725128962	293.31684165030697	298.7436460056136	293.2899966457495	299.083448252765	292.5146287721509	298.97976766635657	292.89025601407945	298.31792550039785	293.3914074247591	299.05730062394946	293.0512336768425	298.898716241621	292.5863427678944	298.9947717948653	293.4679273069023	298.85573626532675	293.6319506654913
0.0	746.0	254.47214113950358	251.07373631314002	256.4667674406261	250.68572161077415	255.13331732683037	249.47288808790717	254.83418686209257	251.54378880169594	253.84950521345513	250.31206823573942	254.32488377202293	252.3935626719372	257.1974118504566	250.80494226337746	255.2344120384637	250.84047107667203	256.181904957017	251.07163073808724	255.47092998734135	252.68359146461293
0.0	747.0	255.77046392915474	251.8456737962581	256.2270657936471	251.20229019281504	254.285881075642	251.34370659674045	253.9586386567055	252.77133343378466	254.6005779367381	250.97362461099135	255.17288281656442	251.9180200827881	253.8024446207554	251.96037349900345	253.0826206039068	251.08675408323137	252.77301511703502	250.88923362066447	255.50992927682347	250.06088492883234
0.0	748.0	290.85185049222247	282.4730130620244	291.0730969885483	283.5265963493501	291.0841243317263	282.43342461857367	291.0095749484588	283.68015935093985	290.96550374977943	284.235520324864	290.60674941486303	282.6369888327717	290.9100694506404	283.45509155899606	290.9579034945154	283.43366769369254	290.9117797553422	283.87851982082225	291.33923146265465	282.9803804129401
0.0	749.0	283.7397852066722	274.00230684950816	281.0210669119755	275.915745710991	283.39633758560586	276.226531906415	283.1965931171958	271.8919940817438	282.1728445686165	273.2745916237674	283.05613571429996	272.00361733938973	282.37564972076945	272.4447883816798	282.91364284258077	271.9140130747148	282.04120725819155	273.38292664837024	282.58121495900656	275.2121180603394
0.0	750.0	284.27394681205783	263.29257999617676	282.5608205266061	265.0216910939453	282.618309771403	265.97156751045884	281.16341833024785	264.29139973398753	282.00714822144914	264.4127085183562	283.39287176879975	265.7101366426247	277.2615754174499	266.7769987722175	282.9927217825949	265.30159689251053	282.8040692779929	265.7928400623247	282.76543340966157	266.38665082614546
0.0	751.0	261.29988599395665	253.64563394816292	260.9824363798767	253.73963100205856	260.67772565486376	253.89541674541655	260.6158912299348	254.33965864033397	261.19719372671636	254.05445629442835	258.35465916804094	254.00301316693336	260.92382154936155	253.81586463045622	261.45632121498664	254.03286811994732	261.13940907060976	254.04285386090112	260.92716113394	254.2190131059989
0.0	752.0	249.30040086706316	208.79475137264023	247.91232682369196	200.07146402895643	248.40804180285127	210.57512085337146	248.43985482685304	203.56549613289062	249.5806118634171	208.98502772012966	248.8325522679109	209.3436396035685	249.52552077028045	209.64955248157426	248.57653515862322	209.80635147484713	248.43759990180357	211.68094163174473	248.79001581116464	208.81838902769454
0.0	753.0	282.79122974397427	261.3800696791147	281.1090640170606	263.55003678852614	282.2459613362162	259.60712150316573	282.22302475622314	260.1908841684691	283.5712068060862	259.0170362458946	282.4724800866916	261.6765336117547	282.1402966619358	259.55366639642995	282.8119863728684	259.44014785210896	283.06138850175654	260.9142269617268	282.5815936566514	260.0924095277913
0.0	754.0	266.90336658601746	263.24851057549847	266.9490311358184	263.5589662713272	267.1775969909122	262.76522424291994	267.1088856715377	262.74406121543245	266.8496086901864	262.80005254706583	266.83606784011306	264.40613360908446	266.83796553585125	263.47731896911483	265.5977905309736	263.52984986776295	267.0046580647981	263.68629462924696	266.48585039129745	264.30641508587763
0.0	755.0	266.81491143880305	263.10756298070095	266.69543093967354	262.6688231636074	266.5700202497221	262.48428565921836	266.9614073900251	262.6648212201572	267.1525580663615	262.28586683694374	267.1574041889644	263.421280525847	265.65100132781924	262.8725216022006	267.083737566513	264.91516401002286	267.0291928356412	261.7960254704395	266.4403585694475	264.4563712519562
0.0	756.0	270.87878037790045	266.94428405904813	272.9475179858848	266.340951900581	271.1503785037203	266.2746521952123	272.4325376409611	265.6660938751071	270.4449065374185	265.16539069757505	273.3960751236186	265.4881010358652	272.57542787857767	264.48294765375476	277.11478095582873	265.70131949155143	275.5090246825036	265.64428562111095	271.6292120181508	266.5223980369361
0.0	757.0	282.3615090147943	273.44722433299717	282.13382604590873	277.5632968610389	283.19529836266975	274.46085895567813	281.9768998568766	274.1211451387297	281.5338117321226	274.12450774116184	283.6401423216799	274.36475162181966	282.34347844113483	274.83890679373286	282.9893830595748	272.48500174925294	280.1401207372391	272.61680626612804	281.75602117302543	273.2237134327707
0.0	758.0	282.65586366013935	271.2452569831186	282.193776170705	272.41280254211523	283.31522481128235	273.3842706769153	281.5637851494858	274.01783560414407	281.8589439554959	273.1713653320924	280.9983628425437	275.1995540371488	281.7957151813797	274.7092389194522	281.8728843247239	273.7602867015685	283.72233448318843	274.09172616932915	282.6500775217593	273.23731173064397
0.0	759.0	280.0095791087757	271.3316535374569	282.0776814241191	274.56595149428153	283.1228843842461	274.1317451938458	282.57258983546456	274.66907865723834	282.4013488668183	273.14293194595103	282.58610197543027	274.9546203638314	283.54693562097134	275.82217002667426	282.9816206034779	273.7904762351882	280.7817414968999	272.7320813764789	282.6723565626703	272.5358918734266
0.0	760.0	283.249870056549	254.55219494527427	283.91380780384503	253.17922238896486	283.74310806716886	253.26417266268197	282.41942282715684	253.19972330350438	283.0518215121507	254.05142028385765	282.76582573573967	254.68538241927868	282.6171630666991	255.49707441283599	282.9091155525008	254.71572870821723	284.1008125730685	252.3756083852139	282.7030472610507	253.43594143740495
0.0	761.0	281.34262370562544	275.8464778563465	283.3658922752482	273.82419997462415	282.6199239496518	272.26982288661253	282.26361476119155	271.8949331368516	282.16731204464696	272.78004766106346	281.6792048889868	274.502823688907	282.40569804281074	268.8478810906586	282.9263329513673	274.8404622393715	280.2812569771876	274.6001068515369	281.7461923815758	273.13346943098577
0.0	762.0	283.0970017344901	265.1736087970642	282.02463413761996	271.84888940967033	283.5721814025022	266.3918725201784	282.23181088623994	267.6474041226594	282.18264544599083	264.5178676058198	282.55170029008076	264.3017554418886	282.385691581057	267.9004425479778	283.06211833807595	265.5256810815915	282.92892819640156	264.84940785978284	282.8035630297047	266.19847251005723
0.0	763.0	283.4976230762364	266.7049639864442	283.7846608490443	266.60010804300265	283.06605951908654	266.681959125751	282.715490482258	267.45016340984654	283.20076005933055	267.5227098448584	283.3207841572383	266.403816246933	282.8492851989382	268.1229891314922	283.6274208117652	267.56447358999003	283.2573510244393	270.7758881667908	283.2627361500784	266.204136451164
0.0	764.0	280.52721866079406	266.9237339274985	282.05263098738277	275.5013039820558	283.3388085008861	271.4309948572923	282.16341761946387	272.3649673477838	281.99097387751146	273.25658673928416	281.7004055047543	276.4932786319345	283.31461699612123	276.43130685591666	282.186575949717	272.9183882079761	282.860451035511	275.3102380665297	283.11756526028415	273.0025069685449
0.0	765.0	280.706734508839	274.8821901478868	281.9916687844178	276.59266804192646	283.1155784036175	277.38975927920626	282.17568772282283	274.33988061730525	281.2625730301968	272.64283965654636	280.32612634671307	272.24025180248776	282.1093393155107	275.0582884924122	283.3721247276453	273.72778565381935	282.86103474976755	276.2890765840787	281.4649476003467	274.0790722244764
0.0	766.0	283.6850200317787	266.0810828907567	283.3955730511565	266.7994587309386	283.40324748285707	271.99779185184843	283.91726658941883	265.9583238970474	282.15145096057563	264.9037665520039	281.41038087731823	265.7854055601246	282.4146065282904	266.830494464338	283.4428242683198	265.47912594278984	283.64751699292555	270.3849803468899	283.72849985683865	267.0905038783709
0.0	767.0	282.5744257141345	267.0177524349176	281.6001712795142	272.50292936632934	283.27886086549796	266.8267331902708	282.2900334867494	265.00341296561595	282.9087241985778	267.86286532920843	283.673853649153	265.3436227913702	282.3958890605838	266.4696515677075	283.01824089471535	264.54333139713935	283.90254831012584	269.4542239214291	282.6427895243591	266.35882391746003
0.0	768.0	290.9766628921371	272.48193576858785	289.5436580260415	273.3913144900489	288.259507935285	273.0016093677421	290.42106832643225	270.4171874949547	287.9145087246797	271.6318049392541	288.14419157039134	274.1933459596511	289.4979928989196	272.191745318548	290.6174614041025	273.54422147483086	287.2012702837048	274.27480178018936	291.8512294472361	272.6941964328655
0.0	769.0	276.116015920416	274.0970799479042	282.0992212658746	273.98649746246247	283.5616942199324	270.8181015048309	282.1512283747061	274.5466305113613	282.0493725767651	273.36232048303054	281.09365984580296	274.6468219788483	282.3495141797899	275.3762129443757	283.2201026741401	277.2028313416587	282.91303648464907	275.94255355194184	282.62973700910675	273.61325562578344
0.0	770.0	298.0901451568837	293.4073872886889	300.7738444368499	293.51929605448936	299.152087428632	292.51780555937256	300.0564373641738	292.4469999587505	298.7278399487942	293.7744324175086	297.55259185019116	294.1586080416135	300.2826179626872	293.6665624467027	300.15515437164765	292.69777510729193	297.73185237232707	295.31092512536804	297.8816012240519	294.0352028308217
0.0	771.0	299.50588843131715	290.7224692073519	298.2472661265246	290.79951247573877	298.44221807353824	289.2823980986446	300.2274388674043	291.2913381581062	299.5456985730469	291.1432917685468	299.6940939659074	290.79948686282194	300.3389615769081	289.93195446537607	297.531266407326	290.1241273090034	298.0792093990701	290.28147293706445	299.58072978771423	290.62915464491806
0.0	772.0	299.133196824936	274.0649545684	299.3103789138647	276.4676948318903	299.06295964202997	274.8081146556482	298.9805920770081	274.9470849297064	298.75106250349637	281.55077389026417	299.32873199659014	274.14081913873775	299.2299925529324	275.3323050185011	298.9950048091582	274.87501998318766	298.98538676236774	273.9701881183931	299.0484928482845	273.7511134435949
0.0	773.0	264.4483345585375	251.63700320992385	263.1456010861242	253.61935057342043	263.9444740325476	253.14467109068755	264.8763445152805	252.36711371489105	264.89028438514583	252.7858529374068	264.96950152292305	252.19568669873615	264.17490613428686	251.60037164915693	263.8362112851332	251.9549450661119	264.9201228056134	252.01442651977462	264.7410491945786	251.78229931027303
0.0	774.0	295.8584836171366	269.7314282064869	296.5588610662428	268.489545550442	296.02234492927204	264.6821653951487	295.3427801128516	266.7308193702233	292.7450697677591	264.5635773442384	298.7346225712273	266.5283020302193	295.5404836751019	265.4036379951093	294.92353682271374	269.3450734523995	296.5187561393491	263.21030646080624	294.0856811099149	270.0334452360862
0.0	775.0	300.5942877059955	276.9173971445479	300.0504345521241	274.70140087579654	300.3770215387607	272.94622470729166	300.422309014652	274.2672008120728	300.12089694572524	272.53393753059896	299.6505169899285	274.6545852960525	300.2941254658601	274.51497314940997	300.70225506973543	274.86013599688476	299.66390357055775	274.36115362837506	300.1878230560491	273.5427083926555
0.0	776.0	227.35048908946666	209.8720864527255	225.45246146312724	208.57052261169085	226.57729807481593	208.23559983459154	225.45879138378066	207.83375059063766	226.0338253572288	207.32230253811952	227.06783130454068	209.26498034826062	225.39409416308732	213.36314332750115	221.18732353072514	209.52593610797712	223.86029899450307	209.8484523401796	225.88574454110127	217.6054491602306
0.0	777.0	259.957639113431	251.9321355442445	259.89439986546233	251.96545814800106	259.89644592526145	250.9753705529884	260.04309997396814	252.83757009300953	259.9137628657644	252.13981716644312	259.91508186618233	252.33878570050067	259.8708726632402	251.69116721169252	259.78938375761106	251.23641061661343	259.95304973106084	252.032476934316	259.9466060118867	252.67441927583394
0.0	778.0	271.1890359103076	265.7125218779325	272.76892779697573	266.62734579809745	273.651738818083	265.9144149885447	273.899697174393	265.00261213487687	280.95384921453694	264.9987123001604	272.4809559910916	264.6605037793604	276.3188917713708	267.3984746915135	282.9926901038348	265.12591455966344	276.658654070022	264.2235767751969	272.3740689342553	265.2644389041711
0.0	779.0	247.11360699985025	187.32221073219273	253.83754621107886	200.12282091503187	248.17903571674816	205.6766985430412	249.36693391302816	191.4652880642387	248.72850128455715	189.5040374116796	244.57774869481884	186.15777221903843	248.93219923736245	168.1102961965547	250.40871723818523	163.24295777204927	248.270424482914	186.05137690909174	248.00633258255598	128.58765096069885
0.0	780.0	282.56056816247235	266.4879186851584	283.30578817875715	266.2340349710234	282.92647241041317	266.6437349409289	283.573732425051	266.26562538099	282.785802376368	267.32295667677545	283.05498201399195	266.4492219553096	283.33430805575586	266.8871634369093	282.8086865360716	266.59067494784625	281.0137116335377	267.7172897905976	283.4799890367125	266.65113418958043
0.0	781.0	272.9447137366022	261.5991156558953	272.6051027045342	261.44536661653393	271.78163987420265	261.3513971711991	272.80456276587586	261.59947555792775	272.83177352754774	261.700813278119	271.6974022583089	260.5455491804833	273.2351373221658	260.6589839028419	271.1676480900617	261.29561862511235	270.4293626632835	260.56957681145366	272.9611555839828	258.93198447778127
0.0	782.0	248.9251607170118	208.72898565750114	248.8774712887285	208.76332206570027	248.4976315748868	210.25786480940317	248.97546209515315	208.82191036519978	248.75358234236606	209.28800708326438	248.98548573784495	210.06967250319803	248.9282476224462	212.08870324500717	248.03468557238693	209.69011048885542	246.56466401941634	208.98588057242773	248.8844863900942	208.081637668437
0.0	783.0	241.900428185448	237.05890706506338	242.364767857209	236.0291125060434	242.3034845173698	236.3475222233186	241.7560530174931	237.52815405931972	241.9421485413825	234.9603314127171	243.24470134333387	235.59043148344765	241.19689037899474	237.37172089898561	242.306256394543	237.07937780906832	243.3215667487158	237.00597331158406	242.5605507125159	237.09561757226666
0.0	784.0	264.10957778472454	244.1227664506857	261.58349039637886	242.37992623535212	262.7443473429075	241.04997597297853	261.94557589718687	242.53621330586236	263.5204446139842	245.0191535839029	262.4504988025064	242.58023383323436	263.4384379312583	243.4868394507556	264.3881934529642	245.03225532296025	261.5769761525263	243.27212584143663	261.61063556547504	241.58897969590365
0.0	785.0	279.1239834983229	273.01596071594093	282.13017089645285	273.15555125001987	282.5524613256219	273.6110358071181	282.04052165605117	272.8756130121259	282.7055466452375	274.0569890071141	283.4948121246801	273.1540519196535	282.5049975985475	274.3479199090613	282.7800096662689	274.1804108372619	282.5033229694992	272.74568411297366	283.03016898587595	273.430282341396
0.0	786.0	241.7966311199907	237.36725139683963	242.02346190053836	236.46123967286988	242.0823626494642	236.8890113292292	242.22512921744698	236.3385059675986	242.21580869304455	236.95781267844774	242.0228279780775	237.10590157788394	242.00723218274226	236.65263927992413	242.08698027963993	236.31271205511618	242.18616988922741	237.0156648933847	241.27233210699404	237.71082664190632
0.0	787.0	241.69954270273578	235.73548952467982	242.35261639202233	236.40633278682228	243.2638674059666	236.49089588227227	241.8402035677419	236.52209812630096	242.54916616496732	236.82631145408791	243.14970157537923	237.4148900845206	242.76743836077733	235.4519196155947	241.89431682940446	236.92920052911157	242.88712945798414	237.0131111018161	243.3934171677596	236.64925117432136
0.0	788.0	242.0996387541422	230.91496373078047	241.97064425654182	234.7228017560727	242.01730689440865	235.46827865653023	241.98086637533666	230.68153488305992	242.0831940285498	227.383402794749	242.07162428610164	228.37140432498927	242.08454672970643	228.86153379901532	242.05812126222634	226.7921649417819	242.07352735570163	232.76743611267233	242.0616430826332	235.67518076896417
0.0	789.0	283.19958251486156	251.10411353136953	283.4829133166152	251.35383455270545	283.1024398996287	252.54483418000567	283.28837119560615	250.6295179372913	283.4872561327039	253.64956708737137	283.3771754757477	252.45044668619107	283.4883185314302	253.36885760540582	283.21256403262265	253.71353514592357	283.52387965300323	253.66642970270988	283.6471087374253	252.34899724210058
0.0	790.0	226.65419381505805	208.87203649267568	223.48423667536636	207.98198045181664	225.9700572663182	209.2269573930422	226.02461744862404	208.53703641868262	225.98200104023306	208.68589734648938	225.6907823491222	209.82586947380216	227.21236865934182	208.3715283102075	228.90829219408522	208.4539430119734	226.19297947889993	208.94177894033947	230.9609210054608	208.1976327059801
0.0	791.0	242.30245455123708	236.7339477661966	241.87821055373422	236.33820238781016	242.54031408612596	236.89386674579748	242.15544133118212	236.57845147112295	242.05481635931648	236.58711108376232	241.40519572584915	236.41517562771588	242.31092987042214	236.67805502215208	242.2105519115369	236.88132817836262	241.62839390424608	236.490270348678	241.11409482667844	236.61330760930912
0.0	792.0	242.05173545514012	236.75111955019113	242.02673296584152	235.33725632410574	242.46126738164986	237.96360794176778	241.9420974953753	236.57946113133102	242.16614933654859	234.6129567014283	242.0840070467503	234.26849688044325	241.33791595630782	237.09945612579983	241.8527247764618	235.76557457790656	241.99361769029252	236.83642501882423	242.20369499932343	234.33899040155725
0.0	793.0	240.50359750435229	236.07819127125654	241.74712152090632	236.2335174505294	238.2222943240796	236.78641187571134	241.82643667706375	236.20802219537657	241.51534083228609	234.42371030830554	241.31957445526086	236.76553163047998	241.28293337999798	236.18306353242016	241.6656137914637	236.61296915888866	241.30055206776478	236.44166335091802	241.0088113343902	236.96401458570625
0.0	794.0	232.8598048661589	227.65365605873686	238.10812689754084	226.82625495442656	233.85516682258637	230.6882391183163	237.6250574760507	235.64904014557436	232.01724715333467	225.97270524927987	235.46132141168775	225.27521792768243	233.45084592859803	229.68021898339452	230.0995383736878	226.42202523591018	236.86992637798997	233.0666037033064	236.2469609017829	226.68701087845534
0.0	795.0	297.9604306478758	292.6850037259815	300.4037715955521	293.34916596148895	299.4839750795117	292.8671116258733	298.0438389931438	295.13436161337484	298.96365512600954	292.6800098498399	297.3972992387594	293.8545838973426	299.2736798449021	293.02152718830695	299.954407687174	295.51962670732763	300.41659877580923	294.462267924883	297.125015084625	292.78111214969977
0.0	796.0	290.73931975513267	260.448899204571	291.9755706053221	256.32489683165704	291.43308915217506	258.2970474972275	290.28854452090434	257.28851564085136	291.48208170974834	257.8460691649796	289.58312656598696	257.9405549364162	290.4966422717846	256.95116559447393	291.4027059033971	257.47710595865067	290.35863394204216	258.54011396487306	291.33101935507534	255.25396259830168
0.0	797.0	282.64971249527974	265.3815293433422	282.1859835856476	266.16484979243177	281.8172711371628	263.594668337033	281.8721876956621	263.41080982457777	281.9108032391783	264.8354747175189	281.96492434252326	265.94205707972344	282.5995804345527	266.6844448413001	283.0113778104192	265.8736927546441	281.28633438900243	263.42160403831826	282.8010657678232	264.98932667901374
0.0	798.0	266.59666006133585	263.1614181835933	266.75060502665644	263.1858722887383	266.46917526194466	263.3793811814361	266.0618923410013	264.45842177548036	266.99243212091307	262.7442282626304	267.04186843571864	263.7145510426439	266.8472159317929	263.36619147860193	267.1480607072777	263.75855857115687	266.38868176263117	262.9609259821171	267.39009495742937	262.3726459136878
0.0	799.0	248.79806600885962	245.33872978153522	248.79263509820697	244.85554199384916	248.8400566826435	245.9732862931502	249.30189997645567	245.09145342701956	248.92981576015893	245.54493001004792	248.77136913158134	243.92398614049682	247.38537662233526	244.5190913233749	246.79549450441021	245.12068308112555	248.18016939641228	244.88317670658452	247.52725572823508	245.7872510370475
0.0	800.0	249.12011694661877	244.40472196116266	249.22255514480855	243.99900443351814	248.55680091735462	245.54923849807767	247.97224150320383	243.0200304482331	249.05326772784517	245.07279334106994	248.4341496533843	245.52998558557437	249.01522280555383	244.2757722999307	249.163784339593	244.4290748971053	248.46853742507685	246.5976836094331	247.89502042372135	245.10849312298197
0.0	801.0	242.43897455849674	224.33267734595142	241.93509146445527	216.38351200663143	241.75977481065476	225.95249559699613	241.20700301366156	189.748128081373	241.68616185519957	231.67736551753242	241.41567145252773	227.3051151296819	242.542564879395	226.93710519308468	242.30499605839216	228.13498482651838	241.5162911711595	228.11992355308334	241.29462716504312	227.19897857078664
0.0	802.0	242.72430187692927	236.6026716409614	242.19684821381475	235.96233688953424	241.93935342055244	236.62059022911043	242.53448054438707	237.35797131179746	242.31924962904787	235.96035823160742	242.91540579232412	236.33614356016932	242.71656134172127	233.28085065684036	242.46939991000548	237.24529304697288	242.08482512284945	236.87694725639176	241.48994669985768	236.22777540268865
0.0	803.0	242.54843316307822	237.13094226180036	242.0529392236672	236.41622193203418	242.13973322131227	236.6129557077213	242.38278364081026	237.62901180854118	242.189848134151	236.43793633427688	242.4813355642091	236.98177473170637	241.11362327815422	237.2483878336655	242.44072263163437	237.49769456410482	242.0784732239183	236.8934922915314	242.15838671732263	236.73675141097317
0.0	804.0	232.18254727975136	227.00296320658524	232.0717993161026	226.81028641827885	232.31703320256537	226.77474666497966	232.31837092006617	226.6612188644048	232.28657557689476	226.60344491007325	232.30703038231334	226.65108065672584	231.64253682469302	227.3131917861819	231.706444967543	226.8813323460042	232.31228592883295	226.66051777614413	232.1799386208052	226.48200087878243
0.0	805.0	226.30792602462688	209.0295471375165	226.63180280790598	208.08533232170467	226.448192843613	208.50448230924664	226.52554879801434	208.73348552975946	224.4218561104854	208.78966949579387	225.67488532501164	208.1347278538109	227.2721436660782	208.60468023832985	227.7562807882338	209.67000675436876	225.83558916609013	208.90766259521712	225.68797334749414	208.2789426893791
0.0	806.0	242.23579739731503	236.66130867476897	242.04913039895743	236.55227207864712	242.1098759101376	236.47815196620093	242.33376213748284	236.43635515550972	241.47993032203885	236.42000614359043	242.55405208859108	237.1133577496837	240.5581093014301	236.9720177507567	242.3014499702262	236.51452774932298	242.47513216212658	236.96616334201192	241.33520753940132	236.4961108910423
0.0	807.0	242.63326978460626	237.5052803703313	242.96471582779054	236.56281473102857	242.6305859898646	235.28885754852905	241.8353753862708	236.64079199734175	241.94915725972555	236.69610457258827	243.28058206086027	236.41942725742058	242.3815357193028	236.63521487756708	242.4730937273104	237.5202432332874	243.8349902005185	237.14605292063493	241.6384085136572	236.1427776125425
0.0	808.0	255.85157402176262	211.3478502293882	254.082553050116	229.65220858319967	256.17789177122347	221.029718951904	253.38676666370387	216.0028860044192	253.7920152960564	206.93494311207527	255.24697325527313	216.6098817021307	254.3086348670172	227.75724733915968	254.02801104532588	230.02497764467566	254.25062076187314	210.89238992394732	255.59797733132766	217.78446623457162
0.0	809.0	248.83862708067429	184.32396896575005	249.07528883797545	189.69303366092524	245.676577183485	198.4522348550281	249.0310291977307	165.59791217355635	244.94258201621187	196.52079302599418	243.4032209962458	155.31032521953796	245.26927220954164	160.75910048604624	247.60872974584296	169.0774555009034	247.51520116814294	159.63578328633636	251.95746180441867	193.22919037652912
0.0	810.0	242.2465164670016	236.48366285185455	241.65549128709333	235.90791957979857	241.64943386520397	236.2740771214187	241.78972996779643	236.7630999793935	242.59274889935676	236.70617809621638	243.4218741707907	236.60622253872793	239.17131280708173	237.0354699726153	241.4163846204945	236.62282844167063	243.99501077477169	235.93552150580575	241.60650320732532	235.56816187495522
0.0	811.0	241.75264558630477	208.5079580309995	241.26408941418674	208.71239821014927	241.76957558932222	208.4835894175713	241.4115464134391	208.67979812140555	241.51601255093934	209.2395232622637	241.48842896401334	210.08437534871928	242.37641286927453	208.5742568668321	242.3092114520004	208.69802049265644	242.21739364891494	208.12419556627165	242.2692595271817	208.69517362021486
0.0	812.0	242.72720483870822	236.6911695710301	241.74635102430693	237.3795156480725	242.46655287699943	238.3325955486488	241.9765261189626	237.5939600633582	242.20567152041212	236.87353717196137	242.17907197390497	235.5112280826607	242.809645524782	235.48763405654597	242.8579131029633	236.94187342050378	240.84707598430776	236.863613061923	241.2184524471047	237.46527098078914
0.0	813.0	227.7111868267563	207.71703769997575	227.1402694504376	209.08721670179654	226.9318848864412	208.71885307025633	226.81584129572994	217.57926472282205	226.30592955527445	209.18295394623175	223.00499552508637	210.05002942496372	226.54883406418497	209.53449359738144	224.64797411435126	215.79185098656023	216.38551722629344	208.7061686370373	228.92478190226862	207.93624687531218
0.0	814.0	251.6161162041579	244.35129382476313	251.83543880549945	244.33066532040414	251.8050225894566	244.67116041651207	251.70582681892967	244.17332946103306	251.77350825452558	244.76222581340355	251.86802621096538	244.23114925608314	252.0279333243705	244.29397328730698	251.67339782566756	244.5963594975256	251.61798855951574	244.64359850221734	251.73601973444505	244.60451995261403
0.0	815.0	248.691637137384	244.80777130713201	248.5178068755317	244.76951802220933	248.71337950886885	244.93851592500948	248.45896428240985	244.8589985234903	246.10418738555373	245.0906935901382	248.29445144068288	244.91312331567363	248.5399526549957	244.89872475365587	248.54527496276486	244.87173217753207	248.50615624252828	245.12893754262228	248.47388050986498	244.83780762400195
0.0	816.0	241.88289330723694	235.90515407109	242.76814023468103	235.9850031211301	242.1172334197904	236.3062035997698	242.6809129265662	235.76377812795312	243.44679910486917	236.19346931557513	243.0108590241188	237.22442782800007	242.70251435768608	237.1476241999863	242.548342722212	236.08723459354337	242.3991344557051	236.9950840778461	242.65001249215175	236.59118320088018
0.0	817.0	226.31456179280985	210.73310484282587	226.00713532051105	208.95419247253415	227.07837323507445	215.71153910731658	225.03569365989404	208.5634660742864	226.35824240164598	209.65907249138672	226.53065313603975	212.53032486576197	219.0073085850767	208.43640263705726	226.3539721414164	215.34240907485045	228.67107710326485	210.32571112607826	224.90634514255248	208.25239094495376
0.0	818.0	242.05063635110466	236.70761758994047	242.00973162699069	236.5986983129688	241.97447277293767	236.72277621087107	241.9872004081158	237.75240042533179	241.86750163528654	236.65364778285647	242.01927363977572	236.57074088306499	242.2038307782801	237.10849746156103	242.12897961190905	236.59740577296657	242.01986898338782	236.81663064595384	242.0441026396955	236.7387364791561
0.0	819.0	248.2536174815912	244.9409993207257	248.09979884747582	244.9517384417533	248.1174780168663	244.98096663477784	248.2976271524014	244.93014802986872	248.18391126496627	244.93096165967836	248.1225991691366	244.88194097215398	248.03703310710776	244.91251678601768	248.1218113305976	245.20178687713505	248.08785514087168	244.90378932450594	248.0238841069144	244.93330938061578
0.0	820.0	226.47025608454695	208.41121806209358	226.97492838382925	208.49808268656162	226.67764820054154	208.41306600498413	227.0132489811811	208.41845360494344	227.05243375088048	208.54493545004632	226.96453385944744	209.26203117023138	227.1427744745525	208.49574867421512	227.09417651459398	208.39941977255475	227.00684739916323	208.42941906360366	227.15724345499657	208.70685185800923
0.0	821.0	248.2108978551583	244.92674934402683	247.96189647449458	244.90854506884486	248.2994175736599	244.90708558928623	248.07883370626823	244.95238175898038	248.18660143697397	244.93180007695847	247.64378039259668	244.97952455660467	248.1630513237935	244.90104960593735	248.0988840473126	244.9061312777256	248.15865464022124	244.9129020394666	248.08261109240416	244.91405108531555
0.0	822.0	226.37924628888143	208.97104757602813	228.1480345535611	208.6920699612561	226.3411829249532	208.7856962827476	226.6246599695803	207.99562291841468	226.15235276563695	209.86049422903662	225.7370339029522	209.2990436590631	226.25117739882762	211.25582404308688	217.03557986931068	209.58304458525248	225.4374647312633	209.02890415339056	227.10515158950813	210.88711919942568
0.0	823.0	241.98065638146923	236.57943660509	242.12450072910096	237.20276800207796	242.09506816694784	236.68987328892763	241.91643958222724	236.65737081727056	241.96255403037063	237.30800683634473	242.10890274026207	236.875439443696	242.17879125521478	236.68806985884902	241.78875798677817	236.62501359708872	242.12247481548968	236.78547237889083	241.88196958816857	236.70963884853506
0.0	824.0	248.58911706739775	244.80677111168256	248.66133202107352	244.90893873070655	248.35089924982293	244.77663642394012	248.65632059761123	244.92697478763185	248.64881445944664	244.87031933060135	248.4463293642653	245.25640960448942	248.68160629201807	244.8256223709211	248.53370908723946	244.90519978905033	248.47779107033875	244.7922020091197	248.72747513621945	244.7941777697722
0.0	825.0	221.4910231662663	208.88160167394577	226.3376183099849	205.01576770501936	223.23301135641935	200.92511080373	226.6345240076238	208.05079383116285	227.59113981786845	197.0731084867728	224.11462050772258	209.8408769248985	226.67145247139368	209.4169539977123	226.42709214891278	209.80256965868426	229.0937946235405	208.67075453853437	224.77493574206818	208.92533474665734
0.0	826.0	227.02282654648488	208.60852604678982	222.5056891475928	208.69034611963534	225.97119246680256	208.74342559482736	228.4063590161157	210.05788561740985	219.9269268766142	209.24237652562078	226.18394687384344	212.4779310637424	225.76865713087543	209.52385010083108	227.93552648211184	209.6148545302232	226.69753655254536	209.86305548974735	223.83454697439763	208.47415542251008
0.0	827.0	226.71089108264206	208.87936979955595	227.0875166452661	208.41660942949284	226.72363049141026	209.0803491107877	227.18801268790722	208.71010394490958	226.80991469209212	208.54529158845037	225.90475306408823	208.31349536132657	227.1588987298427	208.36224469172677	227.11573496261616	208.666237356138	227.09426924874361	209.0863210022374	226.7610471676575	208.34996723857174
0.0	828.0	236.3447807142381	189.08983811224994	232.59371938390748	166.488856352987	241.01456421343113	173.5679845681938	234.0972711404807	178.6966636453253	241.07118486059863	176.82777057119048	232.7188690322145	177.1603490547721	234.0242903821042	183.03942818170984	240.58460786190363	184.5370553704552	239.4184729355914	206.4530717860199	234.6159279816664	191.01423165014418
0.0	829.0	226.1153452527609	209.02888687428202	227.5544902569992	208.41941201379313	226.90328848044024	208.65938839195832	226.23341597859985	208.0925387405419	224.60600919571692	209.22897983284267	225.94171161517778	208.7792315864672	227.08670615762227	209.50996384774515	227.51767289501137	209.70557080013967	226.03345248564275	208.83106818388598	225.77655996280598	208.29715641892366
0.0	830.0	241.94159438794335	236.7695510736937	242.67772349909603	236.0115288272086	241.54337995985173	236.84758138033274	242.14182659343592	238.033306272776	241.62111259691443	236.38625219311243	242.93868037496784	236.71762288250085	240.9953546432998	236.715611288194	242.66726391724077	236.3040539750678	242.37481094183153	236.79505689628954	242.3340715464523	237.62116601452487
0.0	831.0	240.37024072985625	237.15117744798755	242.48238777041283	236.27713798659644	242.58486763720595	236.90738091980842	242.4097054885604	238.313576977405	242.1955001615027	236.7684222427977	241.31511998466144	236.67407262492043	243.12309481412828	236.7660373827629	241.872007995048	235.46562744736158	241.2065731500016	236.37805300858653	242.52253395838852	235.64353876604855
0.0	832.0	238.04715156297388	216.06945694952176	230.0140757798633	227.319527363506	237.39165672278273	227.33646399477968	232.65393076306412	215.86275592000592	233.72264905697497	227.021508416212	232.11700047127866	226.94640148917648	236.58024850225613	215.6765602084388	234.52091910767993	228.10966059323877	235.37788191602502	228.81521269888827	233.45006343849224	229.6880600628576
0.0	833.0	225.98275258006257	208.01100853892845	226.1638143221109	209.58010534013934	226.9099132693544	208.37639111300572	226.96664588130272	208.80380814591356	226.07729341270033	209.10087698546727	226.43164504619855	207.51897521029971	227.07324689274506	209.38790165980973	226.9220301703831	210.89123683096983	227.9766362039135	206.56389844026526	224.22974488554803	208.88323174379568
0.0	834.0	298.2916252384096	228.018286189609	299.5546466264364	247.24702188657255	298.3467112369792	252.60554172587592	298.5304817557064	252.75000621196008	296.64827075001125	254.52342946457074	298.67672201386847	219.6564674814498	297.4823770481748	252.32397031138547	297.9655548644201	253.8101446100021	297.07307478960104	252.37575926588917	298.1477676138638	249.22093595002755
0.0	835.0	227.29282548387314	208.95349032645427	226.0929455988375	210.20537613359016	225.71217758952417	213.19286309641518	227.4742049743855	208.58956295014454	226.558174993214	207.85347896909659	227.0311860522621	210.18030311231087	228.8233584087167	209.55407450812874	226.66947144356482	209.5860131945868	226.05336956574752	208.86120661706164	226.88327458745658	208.3200216547723
0.0	836.0	242.4962364482625	237.24263563453562	242.21451013739198	236.63274106416807	240.66500122244116	236.82312400539035	241.82190417145685	236.87049710648282	241.95221159492579	237.34991478476195	242.0440531792879	236.31684623260304	241.49056040386995	233.71066436819663	240.91006733130504	237.19747039602242	242.32364324896605	236.91056141277787	242.3548328584234	237.19322405103637
0.0	837.0	242.24585409880171	238.30557977522594	242.43253321176414	236.36767831665696	242.1873961523858	236.89646040517349	241.27904623977147	237.70733350488405	241.27761061597658	237.31526475271176	241.566479391448	236.60463242019406	242.17807663421317	237.0604212847314	242.1826880165855	236.42479029764195	242.16928058681683	236.62253317013165	242.1327196035604	236.50635820692312
0.0	838.0	227.1812682057332	210.14650202780243	225.6389785328548	208.51542958048162	226.47617708658447	208.58184340114084	226.44673985508857	208.4934202779372	226.4305195130996	208.98756765173545	228.2005797258744	209.20097685050055	226.9694987003834	209.55055592711514	225.24250409700974	214.7357620543274	224.66508516097173	208.69253239649117	221.18838467699453	208.15491367475215
0.0	839.0	277.0533727926455	272.4126910513804	281.50858721018955	272.0557685928546	283.17125874636287	272.661497133881	282.27253359462145	272.3898623882736	282.06272478646895	272.61685678942916	281.18929466944553	271.78671191471034	282.4311924226586	276.5101271475905	283.3320281838712	273.92600014622167	283.6813208050056	275.7246284191135	282.66728474728484	273.6826028651307
0.0	840.0	282.2937314817583	272.12317193197543	282.61344915093997	272.40378337994224	283.0258030645993	276.8969503235218	283.20819858823063	274.3840234522391	282.9354260994368	279.21863093513934	283.5514191868575	282.2178099430485	281.38080732809686	274.49774004550716	282.9619072915682	273.9858282162283	281.11083974039076	272.92765991901945	281.9836828053185	273.667254556608
0.0	841.0	282.57945148704886	267.82289378206144	282.9220837681167	272.125801956504	283.49299334670485	271.0147688237305	283.3780960074345	272.18833999612457	283.05338832517884	271.91931532187914	283.5178550169569	269.30633213640925	282.49506006739597	270.98497390239817	282.88373911790796	267.3841410209706	282.51976102772096	272.11603932471354	283.03719630617815	271.18101248278896
0.0	842.0	282.717989867629	270.9091808261158	282.4017233545329	274.72574178740643	283.10452072061696	273.7573487377787	283.65168770361754	274.8607443619041	283.62662852850383	274.8439539717585	283.3346363874007	272.70405166686885	283.3469012556452	274.9275008970498	282.9005059550232	273.71077143057556	283.4035685251915	279.2163017289281	283.3631245548468	272.96308746725737
0.0	843.0	283.73473678120206	274.95343355003496	281.87834766737285	273.65786088012226	283.12586492277285	274.22835702978153	283.0779264733831	273.8928638707395	283.6372579034286	272.34530403821304	280.98308717530887	272.68322931553536	282.3175343804055	275.0474077729266	282.277261562072	272.26423157827776	282.72403484367794	279.0445490319729	284.01446241733595	272.5058153809206
0.0	844.0	282.70927031967824	267.452987202354	283.5190493652946	266.402410649848	282.3492081669773	268.30198588723806	282.06266254592254	266.18605327954685	283.24287904276804	268.4820129511405	282.15153602950716	267.1346616006151	281.7355027706945	266.4669179843149	282.81367474386235	268.31375264745816	282.79223235365123	267.19662348517204	283.21505547171944	266.83589367690433
0.0	845.0	281.51019819121467	271.54825193999227	282.8005231828308	273.44625178577627	283.083259774647	275.7371154358152	283.2486005341878	274.7108825186448	281.8566739982106	276.4584597800974	283.06929985875587	273.6466072733189	282.6533789582778	274.57467309203764	282.784094956473	273.8749869856107	282.3046459201842	276.25548524163844	282.8110993390857	273.46231413901114
0.0	846.0	283.022285606317	256.8936180299801	282.26670759061824	254.49999792279831	283.4746872016621	255.5308086367917	283.50806821251365	254.65860998080322	283.39893193803783	255.9298663792964	282.6897622810562	256.6077731724415	282.35073946876486	253.77972723275573	283.0451111373202	254.11040680095994	283.1832614735719	254.8509739077562	282.53888407529104	254.90457120678312
0.0	847.0	281.3280517728826	274.17215542437526	283.8088188434411	271.26114806289536	283.16588120883875	274.44206071349544	283.41383303063225	281.66937593316743	274.46498812771785	273.11109642359924	284.13334012053633	272.88548367301036	282.4006584735055	271.3484276173821	282.9827070420571	272.4428637644072	282.6377969864252	272.6045134190062	282.7304649427984	272.0503742872854
0.0	848.0	282.08676591377434	274.2156216654888	282.19599856479624	273.05020113526126	283.46943354628814	272.251622174746	282.0489264398301	274.9072989520631	282.4658228294369	273.28852566267176	280.8617650603325	273.0359153536371	282.55473743613624	273.90905388067625	283.06317723175624	272.9373851206013	283.58189109811775	275.060561769578	283.6017590600085	273.8643849309136
0.0	849.0	253.04331186814235	250.84649583471747	253.96453066362324	251.11864206393398	257.20283756021615	249.12723265043329	252.72983771118132	250.41781815361736	253.3940252424286	249.73617136065795	254.6711586653865	250.23192055400327	258.07018843973367	248.5258806896347	255.18989388883065	250.3820103003808	256.6023662423766	249.65238044598064	254.4030115867481	249.68858438571309
0.0	850.0	242.86788363274778	237.90584137639317	242.79872443468588	235.75519809094396	242.27116474523012	236.5301853965692	242.357753937346	235.48624959491056	242.02482497219023	236.64774239286848	242.5996260351523	237.13180752159803	241.74503384383468	237.25969828296613	240.88861048536435	237.06916986021918	241.31227329289177	237.2572785566105	243.079979417843	236.7067160906212
0.0	851.0	289.32214146149386	279.4596752456982	291.4786184507083	274.04045361405684	290.72092031758024	279.1550720458796	290.39000250931434	274.547576551754	290.9314727482945	282.9655320356529	291.38461277992735	277.43845986595477	290.78481207455616	274.98981558292616	291.20651174089517	272.56036342063175	290.9728900673835	276.10718321364595	290.0275846954359	273.73840320257256
0.0	852.0	243.40891257475894	236.77238216975962	240.97902824767337	234.92980460120495	242.1856118706709	237.49361629856122	242.17623822685812	234.64116176618117	239.3951721679811	236.73895076621667	241.9133064703346	236.57656834038403	242.74031379465922	236.3360832581787	242.16421117271517	237.02448806130357	241.92055923705968	236.7013846447143	241.6484232389135	236.1930244370376
0.0	853.0	263.0484934649347	252.2682358177181	256.0746602799148	254.05718786476388	261.72932038970504	254.16260501301105	262.3358102063038	253.2804117531758	259.81607167649713	254.8044188386364	261.21001722243676	253.09992571563987	259.2273582510874	257.255613886768	261.14501712212626	253.31541715078288	258.96337445888537	254.54909544573138	261.17124434929957	255.30160497895602
0.0	854.0	259.0098026379912	250.98966587181098	259.14719364402487	249.59515539093445	262.14899388095586	249.25333495902345	261.98551720914674	250.62222990450704	256.61558268072116	252.00200518453957	261.6110645748447	252.61983180246997	258.86798406142213	252.65795987471918	263.0604624084664	250.4698188324006	259.7087924328886	250.649093604105	261.71332449912427	250.22984333358679
0.0	855.0	271.7504191858898	255.84982832608577	273.6689920987589	250.90618736537078	275.41118028456856	252.0058636001044	273.47773998226484	252.90369119337123	273.58298816378675	253.60042300572965	272.5761061536713	254.73424988341048	276.2989868628338	252.40670221789102	273.7616409540242	252.4204680631831	270.1027258476172	251.94822104359952	276.4140018906121	253.43460119526017
0.0	856.0	282.7326462163737	272.8998213134287	282.05426250190044	272.5076587328248	282.95624431401814	279.39412843433206	281.99060318109247	274.5973095721956	282.6930018100802	274.91670413091146	283.1165500612394	271.69010214730275	282.9438605939484	274.95757856433426	282.8940549864697	273.07142764211443	280.40975997283374	274.7404560204573	282.53449465195706	273.6212013557048
0.0	857.0	282.8441488443642	272.8496208749673	283.33366988442845	273.64135444469946	283.02462229154486	273.58210209124906	283.504023251279	272.88684704413873	283.2546263083118	273.68112233142057	281.47537156152254	277.18855851802266	283.54253077280947	275.2614398078893	282.77638648601044	274.13556716523806	283.2864444110919	273.7140822330025	283.3239161431303	273.7824001481285
0.0	858.0	247.8607780748021	208.88446274981112	248.0305880946422	212.95011384677545	247.51171425114833	210.3156897962805	247.6946719891976	210.4714597662058	247.60243756637365	209.0464113083967	248.32324101239215	209.4427827618972	248.09832065243396	210.39750042576605	248.4844851695939	217.9297849338537	247.4964362823565	209.96294070218104	247.6397703205452	209.9394753892509
0.0	859.0	283.35236788907434	277.7632208978485	281.60785334889187	273.893938866687	283.0225899792508	274.8726588493793	282.5454776687499	274.77103882427764	283.37186138626015	274.5959607106574	283.0030372302357	273.82883379413363	281.6767158956994	274.8171966319345	283.1842202111488	273.038616444988	282.5726395500963	272.3731823418432	283.74461941728197	273.1506814927547
0.0	860.0	282.68819775837517	272.9694686152872	281.1996216312261	272.97989963220147	283.0083565733745	273.6950136745657	282.5842751659994	273.33671419992106	282.9072905485847	273.03520241076893	282.801318404626	273.60113431770634	281.22526253446694	272.82382961953135	282.95234247806667	272.90840730704593	282.54624137216064	273.24829186654415	283.27550201404034	273.70090660099015
0.0	861.0	282.46251723888093	274.815515106266	283.5322630706951	279.2841119423553	283.05052943702	274.8048945347273	281.9404399275806	274.729720676544	280.14474292205443	273.0890313219398	281.04661642031317	274.31217128939863	283.0686563937045	280.5576621253267	282.9954460338789	278.015620020945	282.6077497764724	272.98003398423003	283.35005479699777	273.26747197222943
0.0	862.0	282.0731382841905	274.28985414680034	280.768128138658	273.9783581022083	283.03490234397304	273.1476010137889	282.72916231925217	273.6989611469896	283.27526615656444	273.41628004341385	282.29790615669714	274.0339829339267	282.76668101985297	273.8085650418312	282.81537239683297	273.6736391723079	283.4645109483288	272.5622760639917	283.389586630817	273.0862275313464
0.0	863.0	282.71700269799123	273.1105194794465	282.0965320937133	272.4480675926781	283.45597289143075	272.417278659453	283.3458163679727	282.398544246953	281.9974034883759	272.87268922835335	281.6648744874013	273.3331713810103	283.43808884097524	274.6960039186958	282.8334541423896	276.51124915240143	277.75569773099676	275.3250494350459	282.5077578812642	278.8092815330313
0.0	864.0	283.6452545766123	274.4340811913969	281.3431079153389	271.70471524767515	282.9088301729679	278.7162864256241	282.2323867897536	274.3272941009171	282.66000088825837	273.9699876036621	281.1511311375852	272.54071689428724	283.4280206812937	274.45500957492254	282.8213500181315	274.2174928981168	281.7092597410777	277.775090036033	282.71314418155293	274.03624121936303
0.0	865.0	282.5734955573001	274.6000216871728	282.02477726425116	271.10128629078156	283.0606013792137	273.54642237962054	282.4397770087839	274.2738343089116	283.02553170423954	278.0691479975996	280.98390790789205	274.6470723062684	282.23173795604333	275.00827758780383	282.50967829355176	273.5256856860675	280.5665039743177	273.0726224170853	282.9715473791956	272.42631538200004
0.0	866.0	282.8441958289249	264.81887669431944	282.590172193695	264.31566215380013	283.59011030105097	265.8425706348329	283.469769512032	263.1900531423233	282.17320239361374	264.85539510898326	283.3582597074568	269.04807414539965	282.4189007401696	267.9906245980016	282.925500109661	266.1386883329752	283.5490437859453	263.9223279891013	283.27405340162966	266.31672349887566
0.0	867.0	282.6550031345227	272.688511426142	283.6265768709776	275.673070569415	282.9329140779112	273.6635678983924	282.2166679035877	274.01634304307413	282.58729963132	281.3473510733075	281.1006176788974	274.6990648328782	282.05201613518113	272.378649715488	280.76988634175643	273.6627888234699	282.5671778942662	275.2426296061104	282.68610444509204	273.46064166116537
0.0	868.0	273.1762781473736	251.82760081587895	270.1010685860614	251.42460523351718	268.4965146525168	251.36727077924726	269.106581703135	250.5239183854906	269.62246433280546	250.28110888379894	268.11542471213033	251.0454852690063	273.2136150628089	250.80117468016365	271.12045498570376	251.31327652720543	271.928804372349	251.23862553847297	267.5426562600416	250.3505456229146
0.0	869.0	226.3047392232109	208.08131560255094	226.64736719026132	206.11016519193058	226.86635947391326	209.29816314955673	226.36291231659914	208.84672030442528	223.77844070410205	209.3150572456745	224.31464841356583	190.04419894478337	226.43803160419847	209.76902441048492	227.43557658692544	210.67286123242448	234.95602900667677	207.69141073451237	223.80842932348057	208.017895781716
0.0	870.0	300.4197200162714	293.9545326478027	298.6828576414445	292.4989577318869	297.0188576862114	293.934842786944	299.1192631775328	293.81093691967277	299.7484577607124	296.02677453624295	294.63466561272224	293.38729004921606	296.8220086594488	292.99042678904965	299.6715755207272	292.42397153711653	298.63704755658773	296.7875736722936	297.9333031979792	293.88156285449804
0.0	871.0	299.5373688673423	268.63135772536344	299.9392609349775	267.30699009490564	300.18447511690636	266.17021400428905	297.96915900529825	266.22235510215893	297.20358124580554	266.0400217364862	300.4180895438994	265.430192415779	299.74372684487696	268.3685919513661	300.3074157875777	265.77665272975696	299.0261833550323	264.7261301470642	300.1956500810058	266.98062207777093
0.0	872.0	226.84515661749103	208.90464681213408	224.74241568680014	209.0140203520561	225.98108271171228	208.65036275172181	226.247157679657	214.79711775935792	227.09981321776468	209.21269057059573	225.95520661802354	209.58146187364483	226.1338116759603	209.57779953248004	225.26942037561622	209.60861519685548	226.1320248740705	209.02370598451927	228.01703250725748	208.05851867834144
0.0	873.0	282.26040809048976	274.29105642578287	282.64133065564704	273.1285951830249	283.2272544916525	273.2507461607306	282.3079116529718	271.3488673903912	282.38206725035366	273.5696826127494	282.0458754442267	274.6238631969438	282.3916196840768	273.597526307681	282.8907813955942	273.4090452915961	283.66232714268904	271.05978828145913	283.45528660761266	274.2628352938882
0.0	874.0	282.3528491745207	271.2571098662254	282.42301191957966	274.6496251701874	282.9574412541578	275.76434214416895	282.8617635305053	271.0796155259172	281.99355645754855	273.0481117149227	280.9285378387024	274.6884720879609	282.21580694403406	274.54726618370427	282.8965373756455	276.7146892002951	282.94736316454987	274.953451284771	282.6634317465649	273.35048969253086
0.0	875.0	264.278704137634	259.5938283775238	264.3980346763513	259.49270327587425	264.39687341967414	259.43018599993985	264.2636802632454	259.45544564310353	264.25069126080444	259.3961457187492	264.3897870254987	259.5754718478821	264.3358985145642	259.6187440223035	264.17158517831047	259.3999854637202	264.3854717052267	259.4428367743391	264.2104370635856	259.66095886416144
0.0	876.0	243.649156354373	236.5978358941806	242.62891155547166	236.87028343922785	240.7388909321835	236.57688074173376	242.264618933573	235.58671371995544	242.85606631719568	237.31128415646683	242.7419852979324	236.61944251978366	243.1728594758112	237.13238368623396	242.2072478574502	236.87692740091634	242.28642658776823	237.03401493956127	241.78495601182408	237.2565330895365
0.0	877.0	248.71148654131107	244.93348747445154	248.24904118299403	244.979811833913	248.5039278426334	245.07981994290577	248.20031222292724	245.26029688959468	248.67368693441455	245.0546421378387	248.51789765443908	244.78335787430092	248.76380884504928	245.0741534387481	248.306463932689	244.83837107641727	248.49730766514233	245.34282970788465	248.70650483718617	244.89731616330187
0.0	878.0	252.90590556279219	250.86766968860897	255.11679358632657	251.39342249345037	255.57134213509633	250.40361855298423	253.2112513329563	250.35573943197647	254.5536694327273	250.00881284445256	254.77354758772623	251.84363843132923	256.08635824121654	249.89476437413168	255.02217727950793	250.87889764559142	254.52621909626012	250.81890101031505	256.3667683145915	252.0734372093787
0.0	879.0	241.06614268901671	211.7971947277345	242.1484526185899	228.60149062220012	241.78786812111608	229.4808760393292	242.0655881836911	234.0238422164179	241.8831809471826	225.27475211930314	242.01960435084067	234.0857182355738	242.58796901251972	212.2176389240304	242.05917303877985	223.60822216499082	241.6524915216888	226.59167067632828	240.98500482354476	230.7074437466045
0.0	880.0	248.65064746859093	244.82981583426752	247.98916145480575	244.73286766961564	248.45906474481453	244.74970201238256	247.11239778771616	244.91448261657243	248.4764728398541	245.25711190962485	248.65586204112947	244.97998507811656	248.7781715453656	244.7911381125052	246.99891662779243	244.97953765384455	248.67963755127252	244.70788130716977	248.30503988632077	245.10137520927333
0.0	881.0	248.2029699384209	244.8953852690511	248.15385089942944	244.92073413974597	248.28039736396997	244.89533315927804	248.25770472491354	244.89553769009575	248.22844809507265	244.92125006048357	248.20052009536866	244.9003987156307	248.14983756186422	244.90223382818206	248.12094361081995	244.90446996402122	248.08355701231065	244.9050863751809	248.21190410800776	244.90343474419953
0.0	882.0	248.6787774281191	245.61145309145937	248.72118300984997	245.08920803722762	248.8853491101037	244.67790893966531	248.8676162731081	244.93612497271076	247.87191445117887	245.17950818031795	248.8682670091326	244.77828349785455	246.40339590914442	244.98912573971901	248.69336957829543	245.60670320528965	248.35254854703172	244.89947392533017	248.68404448866613	245.5290859383037
0.0	883.0	248.01157713326904	245.09724205901753	247.8558181353565	244.8915876987432	248.32048261030877	244.95922052223716	248.1934389473441	244.88590930516514	248.3528344975253	244.946625631093	248.09632710407587	244.92609277380953	248.14787892687468	244.91595209036922	248.08731899206023	244.89542444054746	247.96265425810282	245.03498628391017	248.217989042533	245.00664441302996
0.0	884.0	282.4916615062605	274.25249562724014	283.5332053198109	281.71424363742676	283.1112191461777	270.0364131442854	283.44085374580175	274.25624355349294	282.5284898142409	276.93991410160316	281.0119278915739	274.63792047547963	282.35815607389526	274.6722411893242	282.56005092964784	272.3401958845101	281.8884424998271	274.31649531981753	282.9200287127796	274.07460446108377
0.0	885.0	282.4606080407656	272.9148847202846	282.9657014394866	272.69683402020263	283.43517153204715	273.62755742849345	283.2846163357501	273.1331723210074	282.52030529711527	273.3026892432956	283.50051645980835	273.88638855849035	283.56624174096896	274.0526352104261	283.4784006606864	272.99560047579484	283.5653350868196	275.6724717068348	283.3091095851357	273.4405222032535
0.0	886.0	269.106252177449	253.05348631482727	266.6161828246857	250.55106864000226	267.65628069258315	254.9393292644159	269.11846753812205	252.51803610423065	268.6481468627926	254.24203954723424	269.16881739873156	253.50277531341382	267.9296486339723	253.57261270897374	268.47463227850653	252.9334213416326	267.0935765493817	257.6350662359325	265.9888008911589	253.2174896858465
0.0	887.0	248.26469771192984	235.54835859800738	249.2935362858907	234.95462174169094	250.08729928904268	236.52709395412325	251.821181082941	236.8737761430857	249.09845709236416	236.75842912657401	248.65569425964097	236.037984436562	248.95787688751022	236.9905893380161	248.3624734330286	234.80088859409486	248.45269017277943	236.8728056973413	247.4868179299404	236.54519473763312
0.0	888.0	230.32104347417203	189.6613946403181	233.94386034053437	186.62136133743647	239.8037845493361	199.62325730213777	234.2141042921394	205.79335325574144	237.50300984942544	189.36175727493966	234.6550620599018	173.82360526588764	237.23796034124734	203.18345044444195	238.576297537127	181.80629395182922	238.46699815572975	189.44839804849616	232.61097242986253	191.47844717418747
0.0	889.0	242.84937910272706	236.6364047158127	242.54533608324073	236.42532282409869	242.1972578138972	236.62946253173254	241.40410067884272	237.43892524130524	241.93013329090547	237.56267196991544	243.3283742651474	236.49421968115922	240.78407165852119	237.36291656708025	242.0040681478701	236.83471870808532	242.67861316595068	237.0086883398189	242.9633956579667	236.70593269131442
0.0	890.0	256.5204992837627	251.81515984437107	255.35851091948663	251.1375254280545	256.2890147038522	251.84065717786308	254.39607082730146	250.59987474819744	254.34879627578928	250.37056759260184	255.58814287290028	250.84746262110846	258.18358250001717	250.8670038174906	255.810209229757	251.98968027863583	254.35354956434526	250.9624095930508	256.41793811410787	250.1047245478066
0.0	891.0	299.1828596022763	291.09367456858746	299.23275726232146	290.313277731639	298.87226481502097	292.0364635651111	298.3177562185214	291.5159324497779	299.15342598479015	290.4433360671098	299.1728487797232	290.7331077151239	299.1057068368397	290.75042096745244	299.1705649155396	290.2246199549208	299.31975655024104	290.0987312972107	298.9806516138708	292.29841097403556
0.0	892.0	268.4696972234684	251.07956417488867	268.92336413667414	251.21708275024037	266.50694365604096	249.30466915626477	273.177894152875	249.8615049477528	269.92868943542425	250.7841032511971	267.7335059897768	251.65362200128345	268.53262443853185	249.74639274498094	267.47092563310326	250.68293880210794	268.16355916077526	250.77837780688384	268.10773339040026	250.76373307509212
0.0	893.0	221.7905617052897	208.42274166371763	224.47814655191235	208.07649731309135	226.45600090558628	208.50068865819063	227.78502853951576	208.57303220559535	226.21722142947633	209.02031857544293	227.63120125450763	205.8544348574794	226.87641292392	209.55847133217344	228.0987068031435	208.92791227896876	226.98312260649095	211.94612280646797	227.38578757522166	207.54768358237777
0.0	894.0	226.6145605743615	209.15504013434463	225.97674730295296	209.18809048921665	226.49998979706507	208.50557883998354	227.19316896261626	208.85768322164756	226.42465841112147	208.42152683133875	226.0175435715962	208.2341765528229	227.07287102236631	208.78707416056417	227.0809037933864	209.1660675136006	227.08606661882231	208.93856986432715	227.2271525071034	208.49171332374635
0.0	895.0	242.38077637194624	237.40515687538837	242.0378963180474	236.2459874832094	242.35948118669472	236.43680824660808	241.3191512703383	236.43424733472034	242.13676409981537	236.5571868623665	241.79065011599616	236.89377447484233	241.78467229898925	236.69154080075376	242.27147531446266	236.29372427387082	242.12106900657878	236.90480120587458	242.1538455409918	236.85967691742937
0.0	896.0	242.05400686300447	237.02504693270998	242.85898498063725	236.77738799277628	239.64655915225367	235.9103636064405	242.14873599251536	235.9843608962179	240.7802380345642	236.36837078346684	242.6475096757675	236.93055310011314	241.44099784525966	236.62954303367968	241.2958637306845	236.8358470535286	241.59438573830525	236.95804837511344	241.96705415311732	237.487706103514
0.0	897.0	241.99375073254438	236.94672243396067	242.47884302698048	236.58311799395273	242.4393436809775	235.83170682132217	241.92766309832157	235.89690305754021	241.91865452597844	236.5947911902802	242.37342835048167	236.04065299300294	243.0686320967603	235.9886257093559	242.3725064515963	237.1127662261083	241.5248697724361	236.32563903081893	242.30913248666687	236.50459012694154
0.0	898.0	227.41579250948155	209.77757745902042	225.68691269842603	209.060895577538	226.457993009971	208.41632115473388	226.10724857181708	210.09278393711375	225.6364935518893	208.641183776581	224.7334347753616	202.09078209678393	226.10052522095862	209.23445948514953	226.5151286964537	209.52651478460263	226.9858983764539	209.01460665994813	228.94444199409472	208.79886677323222
0.0	899.0	242.51355327098173	235.79034638310256	242.8066697949431	235.83051692800473	242.06220079862914	235.766785221358	241.06742187316036	237.46426897013245	242.0509683970213	235.36115524177077	241.94415301482775	236.8769186489948	241.14038558083826	236.76009197336668	242.13008510094494	226.57138567467084	242.83910871151048	235.96490697399992	243.39236894311352	235.97767055119027
0.0	900.0	267.2829229706482	251.0014282962632	267.1187386083234	251.72559696740652	267.12626643775525	250.0783682944199	267.0025417826801	250.58457841287373	267.01783960653296	250.23214423125233	266.885842060426	250.91167083498598	266.9680582624878	250.69483988150972	267.04676317537644	252.27497663300804	267.0906979050039	250.91336442950444	267.1061865575031	250.21778191601913
0.0	901.0	242.47788893818074	231.1078002879185	242.1926618944395	228.777234251004	242.21123545231652	230.0450948725361	242.26951926332475	228.88072067204047	242.37156946970083	227.92460085228922	242.23901999842033	226.66169962903732	241.86312498445537	226.77674157266682	241.92992355769255	228.65897162514983	242.50221070669224	229.47689159631068	242.2972939716446	233.5499701508907
0.0	902.0	241.29872345487237	236.33001590774313	240.37434933170363	236.28774965193634	242.1751764211148	236.52755293022824	242.5724181684385	236.04999073672434	241.4038654378868	236.07262442923474	241.80350297459964	236.96994915652806	241.62894872415558	236.63465063772722	242.74745006989295	235.84900861340313	240.2161692714935	237.08038587585392	242.72930788346738	236.70422424451453
0.0	903.0	241.73825069690193	237.08126456462776	242.44968679284895	236.61994716851174	242.52529892724266	236.46409002791182	241.78314639353826	236.26578816974163	241.91583122469572	236.5312205943789	240.6048506760474	236.37688900862722	242.01894700563992	237.4100700043981	243.2362727501431	236.86695847993562	242.54340156603732	237.02445806833614	242.88322449735188	240.05425002933254
0.0	904.0	254.38149615517543	251.04550522475932	256.05850016821114	251.7154113026938	254.8885337108571	252.13494811873366	258.14507176423734	249.92322559160849	256.30151324431966	250.08300933218945	253.90920267449422	252.07024861718565	253.2860003589037	251.61538198709653	253.90486406137566	251.62181031791735	254.75102317234735	251.42271031161184	256.31985985558026	250.52714121885174
