# Supplementary material for: Multiple drivers and lineage-specific insect extinctions during the Permo–Triassic
Source: Nat Commun. 2022 Dec 6;13:7512. doi: 10.1038/s41467-022-35284-4 (PMC9726944; doi:10.1038/s41467-022-35284-4)
Supplement: Supplementary file 7 — Source Data [file 41467_2022_35284_MOESM7_ESM.zip › Source_Data/SupplementaryFigure8/TeTs-RJMCMC13_ltt.txt]

time	diversity	m_div	M_div
0.0	1.0	1	1
0.10004456460657594	1.0	1	1
0.2000891292131519	1.0	1	1
0.3001336938197278	1.0	1	1
0.4001782584263038	1.0	1	1
0.5002228230328797	1.0	1	1
0.6002673876394556	1.0	1	1
0.7003119522460316	1.0	1	1
0.8003565168526076	1.0	1	1
0.9004010814591835	1.0	1	1
1.0004456460657594	1.0	1	1
1.1004902106723353	1.0	1	1
1.2005347752789113	1.0	1	1
1.3005793398854872	1.0	1	1
1.4006239044920632	1.0	1	1
1.5006684690986392	1.0	1	1
1.6007130337052151	1.0	1	1
1.700757598311791	1.0	1	1
1.800802162918367	1.0	1	1
1.900846727524943	1.0	1	1
2.0008912921315187	1.0	1	1
2.100935856738095	1.0	1	1
2.2009804213446706	1.0	1	1
2.301024985951247	1.0	1	1
2.4010695505578226	1.0	1	1
2.5011141151643987	1.0	1	1
2.6011586797709745	1.0	1	1
2.7012032443775507	1.0	1	1
2.8012478089841264	1.0	1	1
2.9012923735907026	1.0	1	1
3.0013369381972783	1.0	1	1
3.1013815028038545	1.0	1	1
3.2014260674104302	1.0	1	1
3.301470632017006	1.0	1	1
3.401515196623582	1.0	1	1
3.501559761230158	1.0	1	1
3.601604325836734	1.0	1	1
3.70164889044331	1.0	1	1
3.801693455049886	1.0	1	1
3.9017380196564617	1.0	1	1
4.0017825842630375	1.0	1	1
4.101827148869614	1.0	1	1
4.20187171347619	1.0	1	1
4.301916278082766	1.0	1	1
4.401960842689341	1.0	1	1
4.5020054072959175	1.0	1	1
4.602049971902494	1.0	1	1
4.70209453650907	1.0	1	1
4.802139101115645	1.0	1	1
4.902183665722221	1.0	1	1
5.0022282303287975	1.0	1	1
5.102272794935373	1.0	1	1
5.202317359541949	1.0	1	1
5.302361924148525	1.0	1	1
5.402406488755101	1.0	1	1
5.502451053361677	1.0	1	1
5.602495617968253	1.0	1	1
5.702540182574829	1.0	1	1
5.802584747181405	1.0	1	1
5.9026293117879804	1.0	1	1
6.002673876394557	1.0	1	1
6.102718441001133	1.0	1	1
6.202763005607709	1.0	1	1
6.302807570214284	1.0	1	1
6.4028521348208605	1.0	1	1
6.502896699427437	1.0	1	1
6.602941264034012	1.0	1	1
6.702985828640588	1.0	1	1
6.803030393247164	1.0	1	1
6.9030749578537405	1.0	1	1
7.003119522460316	1.0	1	1
7.103164087066892	1.0	1	1
7.203208651673468	1.0	1	1
7.303253216280044	1.0	1	1
7.40329778088662	1.0	1	1
7.503342345493196	1.0	1	1
7.603386910099772	1.0	1	1
7.703431474706348	1.0	1	1
7.803476039312923	1.0	1	1
7.9035206039195	1.0	1	1
8.003565168526075	1.0	1	1
8.103609733132652	1.0	1	1
8.203654297739227	1.0	1	1
8.303698862345803	1.0	1	1
8.40374342695238	1.0	1	1
8.503787991558955	1.0	1	1
8.603832556165532	1.0	1	1
8.703877120772107	1.0	1	1
8.803921685378683	1.0	1	1
8.90396624998526	1.0	1	1
9.004010814591835	1.0	1	1
9.10405537919841	1.0	1	1
9.204099943804987	1.0	1	1
9.304144508411563	1.0	1	1
9.40418907301814	1.0	1	1
9.504233637624715	1.0	1	1
9.60427820223129	1.0	1	1
9.704322766837867	1.0	1	1
9.804367331444443	1.0	1	1
9.904411896051018	1.0	1	1
10.004456460657595	1.0	1	1
10.10450102526417	1.0	1	1
10.204545589870746	1.0	1	1
10.304590154477323	1.0	1	1
10.404634719083898	1.0	1	1
10.504679283690475	1.0	1	1
10.60472384829705	1.0	1	1
10.704768412903626	1.0	1	1
10.804812977510203	1.0	1	1
10.904857542116778	1.0	1	1
11.004902106723353	1.0	1	1
11.10494667132993	1.0	1	1
11.204991235936506	1.0	1	1
11.30503580054308	1.0	1	1
11.405080365149658	1.0	1	1
11.505124929756233	1.0	1	1
11.60516949436281	1.0	1	1
11.705214058969386	1.0	1	1
11.805258623575961	1.0	1	1
11.905303188182538	1.0	1	1
12.005347752789113	1.0	1	1
12.105392317395689	1.0	1	1
12.205436882002266	1.0	1	1
12.305481446608841	1.0	1	1
12.405526011215418	1.0	1	1
12.505570575821993	1.0	1	1
12.605615140428569	1.0	1	1
12.705659705035146	1.0	1	1
12.805704269641721	1.0	1	1
12.905748834248296	1.0	1	1
13.005793398854873	1.0	1	1
13.105837963461449	1.0	1	1
13.205882528068024	1.0	1	1
13.305927092674601	1.0	1	1
13.405971657281176	1.0	1	1
13.506016221887753	1.0	1	1
13.606060786494329	1.0	1	1
13.706105351100904	1.0	1	1
13.806149915707481	1.0	1	1
13.906194480314056	1.0	1	1
14.006239044920632	1.0	1	1
14.106283609527209	1.0	1	1
14.206328174133784	1.0	1	1
14.306372738740361	1.0	1	1
14.406417303346936	1.0	1	1
14.506461867953512	1.0	1	1
14.606506432560089	1.0	1	1
14.706550997166664	1.0	1	1
14.80659556177324	1.0	1	1
14.906640126379816	1.0	1	1
15.006684690986392	1.0	1	1
15.106729255592967	1.0	1	1
15.206773820199544	1.0	1	1
15.30681838480612	1.0	1	1
15.406862949412696	1.0	1	1
15.506907514019272	1.0	1	1
15.606952078625847	1.0	1	1
15.706996643232424	1.0	1	1
15.807041207839	1.0	1	1
15.907085772445575	1.0	1	1
16.00713033705215	1.0	1	1
16.107174901658727	1.0	1	1
16.207219466265304	1.0	1	1
16.307264030871877	1.0	1	1
16.407308595478455	1.0	1	1
16.50735316008503	1.0	1	1
16.607397724691605	1.0	1	1
16.707442289298182	1.0	1	1
16.80748685390476	1.0	1	1
16.907531418511336	1.0	1	1
17.00757598311791	1.0	1	1
17.107620547724487	1.0	1	1
17.207665112331064	1.0	1	1
17.307709676937638	1.0	1	1
17.407754241544215	1.0	1	1
17.50779880615079	1.0	1	1
17.607843370757365	1.0	1	1
17.707887935363942	1.0	1	1
17.80793249997052	1.0	1	1
17.907977064577093	1.0	1	1
18.00802162918367	1.0	1	1
18.108066193790247	1.0	1	1
18.20811075839682	1.0	1	1
18.308155323003398	1.0	1	1
18.408199887609975	1.0	1	1
18.508244452216548	1.0	1	1
18.608289016823125	1.0	1	1
18.708333581429702	1.0	1	1
18.80837814603628	1.0	1	1
18.908422710642853	1.0	1	1
19.00846727524943	1.0	1	1
19.108511839856007	1.0	1	1
19.20855640446258	1.0	1	1
19.308600969069158	1.0	1	1
19.408645533675735	1.0	1	1
19.508690098282308	1.0	1	1
19.608734662888885	1.0	1	1
19.708779227495462	1.0	1	1
19.808823792102036	1.0	1	1
19.908868356708613	1.0	1	1
20.00891292131519	1.0	1	1
20.108957485921763	1.0	1	1
20.20900205052834	1.0	1	1
20.309046615134918	1.0	1	1
20.40909117974149	1.0	1	1
20.509135744348068	1.0	1	1
20.609180308954645	1.0	1	1
20.709224873561222	1.0	1	1
20.809269438167796	1.0	1	1
20.909314002774373	1.0	1	1
21.00935856738095	1.0	1	1
21.109403131987523	1.0	1	1
21.2094476965941	1.0	1	1
21.309492261200678	1.0	1	1
21.40953682580725	1.0	1	1
21.509581390413828	1.0	1	1
21.609625955020405	1.0	1	1
21.70967051962698	1.0	1	1
21.809715084233556	1.0	1	1
21.909759648840133	1.0	1	1
22.009804213446706	1.0	1	1
22.109848778053284	1.0	1	1
22.20989334265986	1.0	1	1
22.309937907266434	1.0	1	1
22.40998247187301	1.0	1	1
22.51002703647959	1.0	1	1
22.61007160108616	1.0	1	1
22.71011616569274	1.0	1	1
22.810160730299316	1.0	1	1
22.910205294905893	1.0	1	1
23.010249859512466	1.0	1	1
23.110294424119044	1.0	1	1
23.21033898872562	1.0	1	1
23.310383553332194	1.0	1	1
23.41042811793877	1.0	1	1
23.51047268254535	1.0	1	1
23.610517247151922	1.0	1	1
23.7105618117585	1.0	1	1
23.810606376365076	1.0	1	1
23.91065094097165	1.0	1	1
24.010695505578227	1.0	1	1
24.110740070184804	1.0	1	1
24.210784634791377	1.0	1	1
24.310829199397954	1.0	1	1
24.41087376400453	1.0	1	1
24.510918328611105	1.0	1	1
24.610962893217682	1.0	1	1
24.71100745782426	1.0	1	1
24.811052022430836	1.0	1	1
24.91109658703741	1.0	1	1
25.011141151643987	1.0	1	1
25.111185716250564	1.0	1	1
25.211230280857137	1.0	1	1
25.311274845463714	1.0	1	1
25.41131941007029	1.0	1	1
25.511363974676865	1.0	1	1
25.611408539283442	1.0	1	1
25.71145310389002	1.0	1	1
25.811497668496592	1.0	1	1
25.91154223310317	1.0	1	1
26.011586797709747	1.0	1	1
26.11163136231632	1.0	1	1
26.211675926922897	1.0	1	1
26.311720491529474	1.0	1	1
26.411765056136048	1.0	1	1
26.511809620742625	1.0	1	1
26.611854185349202	1.0	1	1
26.71189874995578	1.0	1	1
26.811943314562352	1.0	1	1
26.91198787916893	1.0	1	1
27.012032443775507	1.0	1	1
27.11207700838208	1.0	1	1
27.212121572988657	1.0	1	1
27.312166137595234	1.0	1	1
27.412210702201808	1.0	1	1
27.512255266808385	1.0	1	1
27.612299831414962	1.0	1	1
27.712344396021535	1.0	1	1
27.812388960628112	1.0	1	1
27.91243352523469	1.0	1	1
28.012478089841263	1.0	1	1
28.11252265444784	1.0	1	1
28.212567219054417	1.0	1	1
28.31261178366099	1.0	1	1
28.412656348267568	1.0	1	1
28.512700912874145	1.0	1	1
28.612745477480722	1.0	1	1
28.712790042087295	1.0	1	1
28.812834606693873	1.0	1	1
28.91287917130045	1.0	1	1
29.012923735907023	1.0	1	1
29.1129683005136	1.0	1	1
29.213012865120177	1.0	1	1
29.31305742972675	1.0	1	1
29.413101994333328	1.0	1	1
29.513146558939905	1.0	1	1
29.61319112354648	1.0	1	1
29.713235688153055	1.0	1	1
29.813280252759633	1.0	1	1
29.913324817366206	1.0	1	1
30.013369381972783	1.0	1	1
30.11341394657936	1.0	1	1
30.213458511185934	1.0	1	1
30.31350307579251	1.0	1	1
30.413547640399088	1.0	1	1
30.51359220500566	1.0	1	1
30.61363676961224	1.0	1	1
30.713681334218816	1.0	1	1
30.813725898825393	1.0	1	1
30.913770463431966	1.0	1	1
31.013815028038543	1.0	1	1
31.11385959264512	1.0	1	1
31.213904157251694	1.0	1	1
31.31394872185827	1.0	1	1
31.413993286464848	1.0	1	1
31.51403785107142	1.0	1	1
31.614082415678	1.0	1	1
31.714126980284576	1.0	1	1
31.81417154489115	1.0	1	1
31.914216109497726	1.0	1	1
32.0142606741043	1.0	1	1
32.11430523871088	1.0	1	1
32.214349803317454	1.0	1	1
32.31439436792403	1.0	1	1
32.41443893253061	1.0	1	1
32.514483497137185	1.0	1	1
32.614528061743755	1.0	1	1
32.71457262635033	1.0	1	1
32.81461719095691	1.0	1	1
32.914661755563486	1.0	1	1
33.01470632017006	1.0	1	1
33.11475088477664	1.0	1	1
33.21479544938321	1.0	1	1
33.31484001398979	1.0	1	1
33.414884578596364	1.0	1	1
33.51492914320294	1.0	1	1
33.61497370780952	1.0	1	1
33.715018272416096	1.0	1	1
33.81506283702267	1.0	1	1
33.91510740162924	1.0	1	1
34.01515196623582	1.0	1	1
34.1151965308424	1.0	1	1
34.215241095448974	1.0	1	1
34.31528566005555	1.0	1	1
34.41533022466213	1.0	1	1
34.5153747892687	1.0	1	1
34.615419353875275	1.0	1	1
34.71546391848185	1.0	1	1
34.81550848308843	1.0	1	1
34.915553047695006	1.0	1	1
35.01559761230158	1.0	1	1
35.11564217690815	1.0	1	1
35.21568674151473	1.0	1	1
35.31573130612131	1.0	1	1
35.415775870727884	1.0	1	1
35.51582043533446	1.0	1	1
35.61586499994104	1.0	1	1
35.715909564547616	1.0	1	1
35.815954129154186	1.0	1	1
35.91599869376076	1.0	1	1
36.01604325836734	1.0	1	1
36.11608782297392	1.0	1	1
36.216132387580494	1.0	1	1
36.31617695218707	1.0	1	1
36.41622151679364	1.0	1	1
36.51626608140022	1.0	1	1
36.616310646006795	1.0	1	1
36.71635521061337	1.0	1	1
36.81639977521995	1.0	1	1
36.916444339826526	1.0	1	1
37.016488904433096	1.0	1	1
37.11653346903967	1.0	1	1
37.21657803364625	1.0	1	1
37.31662259825283	1.0	1	1
37.416667162859405	1.0	1	1
37.51671172746598	1.0	1	1
37.61675629207256	1.0	1	1
37.71680085667913	1.0	1	1
37.816845421285706	1.0	1	1
37.91688998589228	1.0	1	1
38.01693455049886	1.0	1	1
38.11697911510544	1.0	1	1
38.217023679712014	1.0	1	1
38.317068244318584	1.0	1	1
38.41711280892516	1.0	1	1
38.51715737353174	1.0	1	1
38.617201938138315	1.0	1	1
38.71724650274489	1.0	1	1
38.81729106735147	1.0	1	1
38.91733563195804	1.0	1	1
39.017380196564616	1.0	1	1
39.11742476117119	1.0	1	1
39.21746932577777	1.0	1	1
39.31751389038435	1.0	1	1
39.417558454990925	1.0	1	1
39.5176030195975	1.0	1	1
39.61764758420407	1.0	1	1
39.71769214881065	1.0	1	1
39.817736713417226	1.0	1	1
39.9177812780238	1.0	1	1
40.01782584263038	1.0	1	1
40.11787040723696	1.0	1	1
40.21791497184353	1.0	1	1
40.317959536450104	1.0	1	1
40.41800410105668	1.0	1	1
40.51804866566326	1.0	1	1
40.618093230269835	1.0	1	1
40.71813779487641	1.0	1	1
40.81818235948298	1.0	1	1
40.91822692408956	1.0	1	1
41.018271488696136	1.0	1	1
41.11831605330271	1.0	1	1
41.21836061790929	1.0	1	1
41.31840518251587	1.0	1	1
41.418449747122445	1.0	1	1
41.518494311729015	1.0	1	1
41.61853887633559	1.0	1	1
41.71858344094217	1.0	1	1
41.818628005548746	1.0	1	1
41.91867257015532	1.0	1	1
42.0187171347619	1.0	1	1
42.11876169936847	1.0	1	1
42.21880626397505	1.0	1	1
42.318850828581624	1.0	1	1
42.4188953931882	1.0	1	1
42.51893995779478	1.0	1	1
42.618984522401355	1.0	1	1
42.719029087007925	1.0	1	1
42.8190736516145	1.0	1	1
42.91911821622108	1.0	1	1
43.019162780827656	1.0	1	1
43.11920734543423	1.0	1	1
43.21925191004081	1.0	1	1
43.31929647464738	1.0	1	1
43.41934103925396	1.0	1	1
43.519385603860535	1.0	1	1
43.61943016846711	1.0	1	1
43.71947473307369	1.0	1	1
43.819519297680266	1.0	1	1
43.91956386228684	1.0	1	1
44.01960842689341	1.0	1	1
44.11965299149999	1.0	1	1
44.21969755610657	1.0	1	1
44.319742120713144	1.0	1	1
44.41978668531972	1.0	1	1
44.5198312499263	1.0	1	1
44.61987581453287	1.0	1	1
44.719920379139445	1.0	1	1
44.81996494374602	1.0	1	1
44.9200095083526	1.0	1	1
45.02005407295918	1.0	1	1
45.120098637565754	1.0	1	1
45.22014320217232	1.0	1	1
45.3201877667789	1.0	1	1
45.42023233138548	1.0	1	1
45.520276895992055	1.0	1	1
45.62032146059863	1.0	1	1
45.72036602520521	1.0	1	1
45.820410589811786	1.0	1	1
45.920455154418356	1.0	1	1
46.02049971902493	1.0	1	1
46.12054428363151	1.0	1	1
46.22058884823809	1.0	1	1
46.320633412844664	1.0	1	1
46.42067797745124	1.0	1	1
46.52072254205781	1.0	1	1
46.62076710666439	1.0	1	1
46.720811671270965	1.0	1	1
46.82085623587754	1.0	1	1
46.92090080048412	1.0	1	1
47.0209453650907	1.0	1	1
47.12098992969727	1.0	1	1
47.221034494303844	1.0	1	1
47.32107905891042	1.0	1	1
47.421123623517	1.0	1	1
47.521168188123575	1.0	1	1
47.62121275273015	1.0	1	1
47.72125731733673	1.0	1	1
47.8213018819433	1.0	1	1
47.921346446549876	1.0	1	1
48.02139101115645	1.0	1	1
48.12143557576303	1.0	1	1
48.22148014036961	1.0	1	1
48.321524704976184	1.0	1	1
48.421569269582754	1.0	1	1
48.52161383418933	1.0	1	1
48.62165839879591	1.0	1	1
48.721702963402485	1.0	1	1
48.82174752800906	1.0	1	1
48.92179209261564	1.0	1	1
49.02183665722221	1.0	1	1
49.12188122182879	1.0	1	1
49.221925786435364	1.0	1	1
49.32197035104194	1.0	1	1
49.42201491564852	1.0	1	1
49.522059480255095	1.0	1	1
49.62210404486167	1.0	1	1
49.72214860946824	1.0	1	1
49.82219317407482	1.0	1	1
49.922237738681396	1.0	1	1
50.02228230328797	1.0	1	1
50.12232686789455	1.0	1	1
50.22237143250113	1.0	1	1
50.3224159971077	1.0	1	1
50.422460561714274	1.0	1	1
50.52250512632085	1.0	1	1
50.62254969092743	1.0	1	1
50.722594255534005	1.0	1	1
50.82263882014058	1.0	1	1
50.92268338474715	1.0	1	1
51.02272794935373	1.0	1	1
51.12277251396031	1.0	1	1
51.222817078566884	1.0	1	1
51.32286164317346	1.0	1	1
51.42290620778004	1.0	1	1
51.522950772386615	1.0	1	1
51.622995336993185	1.0	1	1
51.72303990159976	1.0	1	1
51.82308446620634	1.0	1	1
51.923129030812916	1.0	1	1
52.02317359541949	1.0	1	1
52.12321816002607	1.0	1	1
52.22326272463264	1.0	1	1
52.32330728923922	1.0	1	1
52.423351853845794	1.0	1	1
52.52339641845237	1.0	1	1
52.62344098305895	1.0	1	1
52.723485547665526	1.0	1	1
52.823530112272095	1.0	1	1
52.92357467687867	1.0	1	1
53.02361924148525	1.0	1	1
53.12366380609183	1.0	1	1
53.223708370698404	1.0	1	1
53.32375293530498	1.0	1	1
53.42379749991156	1.0	1	1
53.52384206451813	1.0	1	1
53.623886629124705	1.0	1	1
53.72393119373128	1.0	1	1
53.82397575833786	1.0	1	1
53.924020322944436	1.0	1	1
54.02406488755101	1.0	1	1
54.12410945215758	1.0	1	1
54.22415401676416	1.0	1	1
54.32419858137074	1.0	1	1
54.424243145977314	1.0	1	1
54.52428771058389	1.0	1	1
54.62433227519047	1.0	1	1
54.72437683979704	1.0	1	1
54.824421404403616	1.0	1	1
54.92446596901019	1.0	1	1
55.02451053361677	1.0	1	1
55.12455509822335	1.0	1	1
55.224599662829924	1.0	1	1
55.3246442274365	1.0	1	1
55.42468879204307	1.0	1	1
55.52473335664965	1.0	1	1
55.624777921256225	1.0	1	1
55.7248224858628	1.0	1	1
55.82486705046938	1.0	1	1
55.924911615075956	1.0	1	1
56.024956179682526	1.0	1	1
56.1250007442891	1.0	1	1
56.22504530889568	1.0	1	1
56.32508987350226	1.0	1	1
56.425134438108834	1.0	1	1
56.52517900271541	1.0	1	1
56.62522356732198	1.0	1	1
56.72526813192856	1.0	1	1
56.825312696535136	1.0	1	1
56.92535726114171	1.0	1	1
57.02540182574829	1.0	1	1
57.12544639035487	1.0	1	1
57.225490954961444	1.0	1	1
57.325535519568014	1.0	1	1
57.42558008417459	1.0	1	1
57.52562464878117	1.0	1	1
57.625669213387745	1.0	1	1
57.72571377799432	1.0	1	1
57.8257583426009	1.0	1	1
57.92580290720747	1.0	1	1
58.025847471814046	1.0	1	1
58.12589203642062	1.0	1	1
58.2259366010272	1.0	1	1
58.32598116563378	1.0	1	1
58.426025730240355	1.0	1	1
58.526070294846924	1.0	1	1
58.6261148594535	1.0	1	1
58.72615942406008	1.0	1	1
58.826203988666656	1.0	1	1
58.92624855327323	1.0	1	1
59.02629311787981	1.0	1	1
59.12633768248639	1.0	1	1
59.22638224709296	1.0	1	1
59.326426811699534	1.0	1	1
59.42647137630611	1.0	1	1
59.52651594091269	1.0	1	1
59.626560505519265	1.0	1	1
59.72660507012584	1.0	1	1
59.82664963473241	1.0	1	1
59.92669419933899	1.0	1	1
60.026738763945566	1.0	1	1
60.12678332855214	1.0	1	1
60.22682789315872	1.0	1	1
60.3268724577653	1.0	1	1
60.42691702237187	1.0	1	1
60.526961586978445	1.0	1	1
60.62700615158502	1.0	1	1
60.7270507161916	1.0	1	1
60.827095280798176	1.0	1	1
60.92713984540475	1.0	1	1
61.02718441001132	1.0	1	1
61.1272289746179	1.0	1	1
61.22727353922448	1.0	1	1
61.327318103831054	1.0	1	1
61.42736266843763	1.0	1	1
61.52740723304421	1.0	1	1
61.627451797650785	1.0	1	1
61.727496362257355	1.0	1	1
61.82754092686393	1.0	1	1
61.92758549147051	1.0	1	1
62.027630056077086	1.0	1	1
62.12767462068366	1.0	1	1
62.22771918529024	1.0	1	1
62.32776374989681	1.0	1	1
62.42780831450339	1.0	1	1
62.527852879109965	1.0	1	1
62.62789744371654	1.0	1	1
62.72794200832312	1.0	1	1
62.827986572929696	1.0	1	1
62.928031137536266	1.0	1	1
63.02807570214284	1.0	1	1
63.12812026674942	1.0	1	1
63.228164831356	1.0	1	1
63.328209395962574	1.0	1	1
63.42825396056915	1.0	1	1
63.52829852517573	1.0	1	1
63.6283430897823	1.0	1	1
63.728387654388875	1.0	1	1
63.82843221899545	1.0	1	1
63.92847678360203	1.0	1	1
64.0285213482086	1.0	1	1
64.12856591281518	1.0	1	1
64.22861047742175	1.0	1	1
64.32865504202833	1.0	1	1
64.42869960663491	1.0	1	1
64.52874417124148	1.0	1	1
64.62878873584806	1.0	1	1
64.72883330045464	1.0	1	1
64.82887786506122	1.0	1	1
64.9289224296678	1.0	1	1
65.02896699427437	1.0	1	1
65.12901155888095	1.0	1	1
65.22905612348751	1.0	1	1
65.32910068809409	1.0	1	1
65.42914525270066	1.0	1	1
65.52918981730724	1.0	1	1
65.62923438191382	1.0	1	1
65.7292789465204	1.0	1	1
65.82932351112697	1.0	1	1
65.92936807573355	1.0	1	1
66.02941264034013	1.0	1	1
66.1294572049467	1.0	1	1
66.22950176955328	1.0	1	1
66.32954633415986	1.0	1	1
66.42959089876642	1.0	1	1
66.529635463373	1.0	1	1
66.62968002797957	1.0	1	1
66.72972459258615	1.0	1	1
66.82976915719273	1.0	1	1
66.9298137217993	1.0	1	1
67.02985828640588	1.0	1	1
67.12990285101246	1.0	1	1
67.22994741561904	1.0	1	1
67.32999198022561	1.0	1	1
67.43003654483219	1.0	1	1
67.53008110943877	1.0	1	1
67.63012567404535	1.0	1	1
67.73017023865191	1.0	1	1
67.83021480325849	1.0	1	1
67.93025936786506	1.0	1	1
68.03030393247164	1.0	1	1
68.13034849707822	1.0	1	1
68.2303930616848	1.0	1	1
68.33043762629137	1.0	1	1
68.43048219089795	1.0	1	1
68.53052675550452	1.0	1	1
68.6305713201111	1.0	1	1
68.73061588471768	1.0	1	1
68.83066044932426	1.0	1	1
68.93070501393082	1.0	1	1
69.0307495785374	1.0	1	1
69.13079414314397	1.0	1	1
69.23083870775055	1.0	1	1
69.33088327235713	1.0	1	1
69.4309278369637	1.0	1	1
69.53097240157028	1.0	1	1
69.63101696617686	1.0	1	1
69.73106153078344	1.0	1	1
69.83110609539001	1.0	1	1
69.93115065999659	1.0	1	1
70.03119522460317	1.0	1	1
70.13123978920974	1.0	1	1
70.2312843538163	1.0	1	1
70.33132891842288	1.0	1	1
70.43137348302946	1.0	1	1
70.53141804763604	1.0	1	1
70.63146261224261	1.0	1	1
70.73150717684919	1.0	1	1
70.83155174145577	1.0	1	1
70.93159630606235	1.0	1	1
71.03164087066892	1.0	1	1
71.1316854352755	1.0	1	1
71.23172999988208	1.0	1	1
71.33177456448865	1.0	1	1
71.43181912909523	1.0	1	1
71.5318636937018	1.0	1	1
71.63190825830837	1.0	1	1
71.73195282291495	1.0	1	1
71.83199738752153	1.0	1	1
71.9320419521281	1.0	1	1
72.03208651673468	1.0	1	1
72.13213108134126	1.0	1	1
72.23217564594783	1.0	1	1
72.33222021055441	1.0	1	1
72.43226477516099	1.0	1	1
72.53230933976756	1.0	1	1
72.63235390437414	1.0	1	1
72.7323984689807	1.0	1	1
72.83244303358728	1.0	1	1
72.93248759819386	1.0	1	1
73.03253216280044	1.0	1	1
73.13257672740701	1.0	1	1
73.23262129201359	1.0	1	1
73.33266585662017	1.0	1	1
73.43271042122674	1.0	1	1
73.53275498583332	1.0	1	1
73.6327995504399	1.0	1	1
73.73284411504648	1.0	1	1
73.83288867965305	1.0	1	1
73.93293324425963	1.0	1	1
74.03297780886619	1.0	1	1
74.13302237347277	1.0	1	1
74.23306693807935	1.0	1	1
74.33311150268592	1.0	1	1
74.4331560672925	1.0	1	1
74.53320063189908	1.0	1	1
74.63324519650565	1.0	1	1
74.73328976111223	1.0	1	1
74.83333432571881	1.0	1	1
74.93337889032539	1.0	1	1
75.03342345493196	1.0	1	1
75.13346801953854	1.0	1	1
75.23351258414512	1.0	1	1
75.33355714875168	1.0	1	1
75.43360171335826	1.0	1	1
75.53364627796483	1.0	1	1
75.63369084257141	1.0	1	1
75.73373540717799	1.0	1	1
75.83377997178457	1.0	1	1
75.93382453639114	1.0	1	1
76.03386910099772	1.0	1	1
76.1339136656043	1.0	1	1
76.23395823021087	1.0	1	1
76.33400279481745	1.0	1	1
76.43404735942403	1.0	1	1
76.53409192403059	1.0	1	1
76.63413648863717	1.0	1	1
76.73418105324374	1.0	1	1
76.83422561785032	1.0	1	1
76.9342701824569	1.0	1	1
77.03431474706348	1.0	1	1
77.13435931167005	1.0	1	1
77.23440387627663	1.0	1	1
77.33444844088321	1.0	1	1
77.43449300548978	1.0	1	1
77.53453757009636	1.0	1	1
77.63458213470294	1.0	1	1
77.73462669930952	1.0	1	1
77.83467126391608	1.0	1	1
77.93471582852266	1.0	1	1
78.03476039312923	1.0	1	1
78.13480495773581	1.0	1	1
78.23484952234239	1.0	1	1
78.33489408694896	1.0	1	1
78.43493865155554	1.0	1	1
78.53498321616212	1.0	1	1
78.6350277807687	1.0	1	1
78.73507234537527	1.0	1	1
78.83511690998185	1.0	1	1
78.93516147458843	1.0	1	1
79.035206039195	1.0	1	1
79.13525060380157	1.0	1	1
79.23529516840814	1.0	1	1
79.33533973301472	1.0	1	1
79.4353842976213	1.0	1	1
79.53542886222787	1.0	1	1
79.63547342683445	1.0	1	1
79.73551799144103	1.0	1	1
79.8355625560476	1.0	1	1
79.93560712065418	1.0	1	1
80.03565168526076	1.0	1	1
80.13569624986734	1.0	1	1
80.23574081447391	1.0	1	1
80.33578537908048	1.0	1	1
80.43582994368705	1.0	1	1
80.53587450829363	1.0	1	1
80.63591907290021	1.0	1	1
80.73596363750679	1.0	1	1
80.83600820211336	1.0	1	1
80.93605276671994	1.0	1	1
81.03609733132652	1.0	1	1
81.1361418959331	1.0	1	1
81.23618646053967	1.0	1	1
81.33623102514625	1.0	1	1
81.43627558975282	1.0	1	1
81.5363201543594	1.0	1	1
81.63636471896596	1.0	1	1
81.73640928357254	1.0	1	1
81.83645384817912	1.0	1	1
81.9364984127857	1.0	1	1
82.03654297739227	1.0	1	1
82.13658754199885	1.0	1	1
82.23663210660543	1.0	1	1
82.336676671212	1.0	1	1
82.43672123581858	1.0	1	1
82.53676580042516	1.0	1	1
82.63681036503174	1.0	1	1
82.73685492963831	1.0	1	1
82.83689949424489	1.0	1	1
82.93694405885145	1.0	1	1
83.03698862345803	1.0	1	1
83.1370331880646	1.0	1	1
83.23707775267118	1.0	1	1
83.33712231727776	1.0	1	1
83.43716688188434	1.0	1	1
83.53721144649091	1.0	1	1
83.63725601109749	1.0	1	1
83.73730057570407	1.0	1	1
83.83734514031065	1.0	1	1
83.93738970491722	1.0	1	1
84.0374342695238	1.0	1	1
84.13747883413036	1.0	1	1
84.23752339873694	1.0	1	1
84.33756796334352	1.0	1	1
84.4376125279501	1.0	1	1
84.53765709255667	1.0	1	1
84.63770165716325	1.0	1	1
84.73774622176983	1.0	1	1
84.8377907863764	1.0	1	1
84.93783535098298	1.0	1	1
85.03787991558956	1.0	1	1
85.13792448019613	1.0	1	1
85.23796904480271	1.0	1	1
85.33801360940929	1.0	1	1
85.43805817401585	1.0	1	1
85.53810273862243	1.0	1	1
85.638147303229	1.0	1	1
85.73819186783558	1.0	1	1
85.83823643244216	1.0	1	1
85.93828099704874	1.0	1	1
86.03832556165531	1.0	1	1
86.13837012626189	1.0	1	1
86.23841469086847	1.0	1	1
86.33845925547504	1.0	1	1
86.43850382008162	1.0	1	1
86.5385483846882	1.0	1	1
86.63859294929476	1.0	1	1
86.73863751390134	1.0	1	1
86.83868207850792	1.0	1	1
86.93872664311449	1.0	1	1
87.03877120772107	1.0	1	1
87.13881577232765	1.0	1	1
87.23886033693422	1.0	1	1
87.3389049015408	1.0	1	1
87.43894946614738	1.0	1	1
87.53899403075395	1.0	1	1
87.63903859536053	1.0	1	1
87.73908315996711	1.0	1	1
87.83912772457369	1.0	1	1
87.93917228918025	1.0	1	1
88.03921685378683	1.0	1	1
88.1392614183934	1.0	1	1
88.23930598299998	1.0	1	1
88.33935054760656	1.0	1	1
88.43939511221313	1.0	1	1
88.53943967681971	1.0	1	1
88.63948424142629	1.0	1	1
88.73952880603287	1.0	1	1
88.83957337063944	1.0	1	1
88.93961793524602	1.0	1	1
89.0396624998526	1.0	1	1
89.13970706445917	1.0	1	1
89.23975162906574	1.0	1	1
89.33979619367231	1.0	1	1
89.43984075827889	1.0	1	1
89.53988532288547	1.0	1	1
89.63992988749204	1.0	1	1
89.73997445209862	1.0	1	1
89.8400190167052	1.0	1	1
89.94006358131178	1.0	1	1
90.04010814591835	1.0	1	1
90.14015271052493	1.0	1	1
90.24019727513151	1.0	1	1
90.34024183973808	1.0	1	1
90.44028640434465	1.0	1	1
90.54033096895122	1.0	1	1
90.6403755335578	1.0	1	1
90.74042009816438	1.0	1	1
90.84046466277096	1.0	1	1
90.94050922737753	1.0	1	1
91.04055379198411	1.0	1	1
91.14059835659069	1.0	1	1
91.24064292119726	1.0	1	1
91.34068748580384	1.0	1	1
91.44073205041042	1.0	1	1
91.540776615017	1.0	1	1
91.64082117962357	1.0	1	1
91.74086574423013	1.0	1	1
91.84091030883671	1.0	1	1
91.94095487344329	1.0	1	1
92.04099943804987	1.0	1	1
92.14104400265644	1.0	1	1
92.24108856726302	1.0	1	1
92.3411331318696	1.0	1	1
92.44117769647617	1.0	1	1
92.54122226108275	1.0	1	1
92.64126682568933	1.0	1	1
92.7413113902959	1.0	1	1
92.84135595490248	1.0	1	1
92.94140051950906	1.0	1	1
93.04144508411562	1.0	1	1
93.1414896487222	1.0	1	1
93.24153421332878	1.0	1	1
93.34157877793535	1.0	1	1
93.44162334254193	1.0	1	1
93.54166790714851	1.0	1	1
93.64171247175508	1.0	1	1
93.74175703636166	1.0	1	1
93.84180160096824	1.0	1	1
93.94184616557482	1.0	1	1
94.0418907301814	1.0	1	1
94.14193529478797	1.0	1	1
94.24197985939453	1.0	1	1
94.34202442400111	1.0	1	1
94.44206898860769	1.0	1	1
94.54211355321426	1.0	1	1
94.64215811782084	1.0	1	1
94.74220268242742	1.0	1	1
94.842247247034	1.0	1	1
94.94229181164057	1.0	1	1
95.04233637624715	1.0	1	1
95.14238094085373	1.0	1	1
95.2424255054603	1.0	1	1
95.34247007006688	1.0	1	1
95.44251463467346	1.0	1	1
95.54255919928002	1.0	1	1
95.6426037638866	1.0	1	1
95.74264832849317	1.0	1	1
95.84269289309975	1.0	1	1
95.94273745770633	1.0	1	1
96.0427820223129	1.0	1	1
96.14282658691948	1.0	1	1
96.24287115152606	1.0	1	1
96.34291571613264	1.0	1	1
96.44296028073921	1.0	1	1
96.54300484534579	1.0	1	1
96.64304940995237	1.0	1	1
96.74309397455895	1.0	1	1
96.84313853916551	1.0	1	1
96.94318310377209	1.0	1	1
97.04322766837866	1.0	1	1
97.14327223298524	1.0	1	1
97.24331679759182	1.0	1	1
97.3433613621984	1.0	1	1
97.44340592680497	1.0	1	1
97.54345049141155	1.0	1	1
97.64349505601812	1.0	1	1
97.7435396206247	1.0	1	1
97.84358418523128	1.0	1	1
97.94362874983786	1.0	1	1
98.04367331444442	1.0	1	1
98.143717879051	1.0	1	1
98.24376244365757	1.0	1	1
98.34380700826415	1.0	1	1
98.44385157287073	1.0	1	1
98.5438961374773	1.0	1	1
98.64394070208388	1.0	1	1
98.74398526669046	1.0	1	1
98.84402983129704	1.0	1	1
98.94407439590361	1.0	1	1
99.04411896051019	1.0	1	1
99.14416352511677	1.0	1	1
99.24420808972334	1.0	1	1
99.3442526543299	1.0	1	1
99.44429721893648	1.0	1	1
99.54434178354306	1.0	1	1
99.64438634814964	1.0	1	1
99.74443091275621	1.0	1	1
99.84447547736279	1.0	1	1
99.94452004196937	1.0	1	1
100.04456460657595	1.0	1	1
100.14460917118252	1.0	1	1
100.2446537357891	1.0	1	1
100.34469830039568	1.0	1	1
100.44474286500225	1.0	1	1
100.54478742960883	1.0	1	1
100.6448319942154	1.0	1	1
100.74487655882197	1.0	1	1
100.84492112342855	1.0	1	1
100.94496568803513	1.0	1	1
101.0450102526417	1.0	1	1
101.14505481724828	1.0	1	1
101.24509938185486	1.0	1	1
101.34514394646143	1.0	1	1
101.44518851106801	1.0	1	1
101.54523307567459	1.0	1	1
101.64527764028117	1.0	1	1
101.74532220488774	1.0	1	1
101.8453667694943	1.0	1	1
101.94541133410088	1.0	1	1
102.04545589870746	1.0	1	1
102.14550046331404	1.0	1	1
102.24554502792061	1.0	1	1
102.34558959252719	1.0	1	1
102.44563415713377	1.0	1	1
102.54567872174034	1.0	1	1
102.64572328634692	1.0	1	1
102.7457678509535	1.0	1	1
102.84581241556008	1.0	1	1
102.94585698016665	1.0	1	1
103.04590154477323	1.0	1	1
103.14594610937979	1.0	1	1
103.24599067398637	1.0	1	1
103.34603523859295	1.0	1	1
103.44607980319952	1.0	1	1
103.5461243678061	1.0	1	1
103.64616893241268	1.0	1	1
103.74621349701926	1.0	1	1
103.84625806162583	1.0	1	1
103.94630262623241	1.0	1	1
104.04634719083899	1.0	1	1
104.14639175544556	1.0	1	1
104.24643632005214	1.0	1	1
104.3464808846587	1.0	1	1
104.44652544926528	1.0	1	1
104.54657001387186	1.0	1	1
104.64661457847843	1.0	1	1
104.74665914308501	1.0	1	1
104.84670370769159	1.0	1	1
104.94674827229817	1.0	1	1
105.04679283690474	1.0	1	1
105.14683740151132	1.0	1	1
105.2468819661179	1.0	1	1
105.34692653072447	1.0	1	1
105.44697109533105	1.0	1	1
105.54701565993763	1.0	1	1
105.64706022454419	1.0	1	1
105.74710478915077	1.0	1	1
105.84714935375735	1.0	1	1
105.94719391836392	1.0	1	1
106.0472384829705	1.0	1	1
106.14728304757708	1.0	1	1
106.24732761218365	1.0	1	1
106.34737217679023	1.0	1	1
106.44741674139681	1.0	1	1
106.54746130600338	1.0	1	1
106.64750587060996	1.0	1	1
106.74755043521654	1.0	1	1
106.84759499982312	1.0	1	1
106.94763956442968	1.0	1	1
107.04768412903626	1.0	1	1
107.14772869364283	1.0	1	1
107.24777325824941	1.0	1	1
107.34781782285599	1.0	1	1
107.44786238746256	1.0	1	1
107.54790695206914	1.0	1	1
107.64795151667572	1.0	1	1
107.7479960812823	1.0	1	1
107.84804064588887	1.0	1	1
107.94808521049545	1.0	1	1
108.04812977510203	1.0	1	1
108.14817433970859	1.0	1	1
108.24821890431517	1.0	1	1
108.34826346892174	1.0	1	1
108.44830803352832	1.0	1	1
108.5483525981349	1.0	1	1
108.64839716274147	1.0	1	1
108.74844172734805	1.0	1	1
108.84848629195463	1.0	1	1
108.9485308565612	1.0	1	1
109.04857542116778	1.0	1	1
109.14861998577436	1.0	1	1
109.24866455038094	1.0	1	1
109.34870911498751	1.0	1	1
109.44875367959408	1.0	1	1
109.54879824420065	1.0	1	1
109.64884280880723	1.0	1	1
109.74888737341381	1.0	1	1
109.84893193802039	1.0	1	1
109.94897650262696	1.0	1	1
110.04902106723354	1.0	1	1
110.14906563184012	1.0	1	1
110.2491101964467	1.0	1	1
110.34915476105327	1.0	1	1
110.44919932565985	1.0	1	1
110.54924389026642	1.0	1	1
110.649288454873	1.0	1	1
110.74933301947956	1.0	1	1
110.84937758408614	1.0	1	1
110.94942214869272	1.0	1	1
111.0494667132993	1.0	1	1
111.14951127790587	1.0	1	1
111.24955584251245	1.0	1	1
111.34960040711903	1.0	1	1
111.4496449717256	1.0	1	1
111.54968953633218	1.0	1	1
111.64973410093876	1.0	1	1
111.74977866554534	1.0	1	1
111.84982323015191	1.0	1	1
111.94986779475848	1.0	1	1
112.04991235936505	1.0	1	1
112.14995692397163	1.0	1	1
112.2500014885782	1.0	1	1
112.35004605318478	1.0	1	1
112.45009061779136	1.0	1	1
112.55013518239794	1.0	1	1
112.65017974700451	1.0	1	1
112.75022431161109	1.0	1	1
112.85026887621767	1.0	1	1
112.95031344082425	1.0	1	1
113.05035800543082	1.0	1	1
113.1504025700374	1.0	1	1
113.25044713464396	1.0	1	1
113.35049169925054	1.0	1	1
113.45053626385712	1.0	1	1
113.5505808284637	1.0	1	1
113.65062539307027	1.0	1	1
113.75066995767685	1.0	1	1
113.85071452228343	1.0	1	1
113.95075908689	1.0	1	1
114.05080365149658	1.0	1	1
114.15084821610316	1.0	1	1
114.25089278070973	1.0	1	1
114.35093734531631	1.0	1	1
114.45098190992289	1.0	1	1
114.55102647452945	1.0	1	1
114.65107103913603	1.0	1	1
114.7511156037426	1.0	1	1
114.85116016834918	1.0	1	1
114.95120473295576	1.0	1	1
115.05124929756234	1.0	1	1
115.15129386216891	1.0	1	1
115.25133842677549	1.0	1	1
115.35138299138207	1.0	1	1
115.45142755598864	1.0	1	1
115.55147212059522	1.0	1	1
115.6515166852018	1.0	1	1
115.75156124980836	1.0	1	1
115.85160581441494	1.0	1	1
115.95165037902152	1.0	1	1
116.05169494362809	1.0	1	1
116.15173950823467	1.0	1	1
116.25178407284125	1.0	1	1
116.35182863744782	1.0	1	1
116.4518732020544	1.0	1	1
116.55191776666098	1.0	1	1
116.65196233126755	1.0	1	1
116.75200689587413	1.0	1	1
116.85205146048071	1.0	1	1
116.95209602508729	1.0	1	1
117.05214058969385	1.0	1	1
117.15218515430043	1.0	1	1
117.252229718907	1.0	1	1
117.35227428351358	1.0	1	1
117.45231884812016	1.0	1	1
117.55236341272673	1.0	1	1
117.65240797733331	1.0	1	1
117.75245254193989	1.0	1	1
117.85249710654647	1.0	1	1
117.95254167115304	1.0	1	1
118.05258623575962	1.0	1	1
118.1526308003662	1.0	1	1
118.25267536497277	1.0	1	1
118.35271992957934	1.0	1	1
118.45276449418591	1.0	1	1
118.55280905879249	1.0	1	1
118.65285362339907	1.0	1	1
118.75289818800564	1.0	1	1
118.85294275261222	1.0	1	1
118.9529873172188	1.0	1	1
119.05303188182538	1.0	1	1
119.15307644643195	1.0	1	1
119.25312101103853	1.0	1	1
119.35316557564511	1.0	1	1
119.45321014025168	1.0	1	1
119.55325470485825	1.0	1	1
119.65329926946482	1.0	1	1
119.7533438340714	1.0	1	1
119.85338839867798	1.0	1	1
119.95343296328456	1.0	1	1
120.05347752789113	1.0	1	1
120.15352209249771	1.0	1	1
120.25356665710429	1.0	1	1
120.35361122171086	1.0	1	1
120.45365578631744	1.0	1	1
120.55370035092402	1.0	1	1
120.6537449155306	1.0	1	1
120.75378948013717	1.0	1	1
120.85383404474373	1.0	1	1
120.95387860935031	1.0	1	1
121.05392317395689	1.0	1	1
121.15396773856347	1.0	1	1
121.25401230317004	1.0	1	1
121.35405686777662	1.0	1	1
121.4541014323832	1.0	1	1
121.55414599698977	1.0	1	1
121.65419056159635	1.0	1	1
121.75423512620293	1.0	1	1
121.8542796908095	1.0	1	1
121.95432425541608	1.0	1	1
122.05436882002265	1.0	1	1
122.15441338462922	1.0	1	1
122.2544579492358	1.0	1	1
122.35450251384238	1.0	1	1
122.45454707844895	1.0	1	1
122.55459164305553	1.0	1	1
122.65463620766211	1.0	1	1
122.75468077226869	1.0	1	1
122.85472533687526	1.0	1	1
122.95476990148184	1.0	1	1
123.05481446608842	1.0	1	1
123.154859030695	1.0	1	1
123.25490359530157	1.0	1	1
123.35494815990813	1.0	1	1
123.45499272451471	1.0	1	1
123.55503728912129	1.0	1	1
123.65508185372786	1.0	1	1
123.75512641833444	1.0	1	1
123.85517098294102	1.0	1	1
123.9552155475476	1.0	1	1
124.05526011215417	1.0	1	1
124.15530467676075	1.0	1	1
124.25534924136733	1.0	1	1
124.3553938059739	1.0	1	1
124.45543837058048	1.0	1	1
124.55548293518706	1.0	1	1
124.65552749979362	1.0	1	1
124.7555720644002	1.0	1	1
124.85561662900678	1.0	1	1
124.95566119361335	1.0	1	1
125.05570575821993	1.0	1	1
125.1557503228265	1.0	1	1
125.25579488743308	1.0	1	1
125.35583945203966	1.0	1	1
125.45588401664624	1.0	1	1
125.55592858125281	1.0	1	1
125.65597314585939	1.0	1	1
125.75601771046597	1.0	1	1
125.85606227507253	1.0	1	1
125.95610683967911	1.0	1	1
126.05615140428569	1.0	1	1
126.15619596889226	1.0	1	1
126.25624053349884	1.0	1	1
126.35628509810542	1.0	1	1
126.456329662712	1.0	1	1
126.55637422731857	1.0	1	1
126.65641879192515	1.0	1	1
126.75646335653173	1.0	1	1
126.8565079211383	1.0	1	1
126.95655248574488	1.0	1	1
127.05659705035146	1.0	1	1
127.15664161495802	1.0	1	1
127.2566861795646	1.0	1	1
127.35673074417117	1.0	1	1
127.45677530877775	1.0	1	1
127.55681987338433	1.0	1	1
127.6568644379909	1.0	1	1
127.75690900259748	1.0	1	1
127.85695356720406	1.0	1	1
127.95699813181064	1.0	1	1
128.0570426964172	1.0	1	1
128.15708726102378	1.0	1	1
128.25713182563035	1.0	1	1
128.35717639023693	1.0	1	1
128.4572209548435	1.0	1	1
128.55726551945008	1.0	1	1
128.65731008405666	1.0	1	1
128.75735464866324	1.0	1	1
128.85739921326982	1.0	1	1
128.9574437778764	1.0	1	1
129.05748834248297	1.0	1	1
129.15753290708955	1.0	1	1
129.25757747169612	1.0	1	1
129.3576220363027	1.0	1	1
129.45766660090928	1.0	1	1
129.55771116551585	1.0	1	1
129.65775573012243	1.0	1	1
129.757800294729	1.0	1	1
129.8578448593356	1.0	1	1
129.95788942394216	1.0	1	1
130.05793398854874	1.0	1	1
130.15797855315532	1.0	1	1
130.2580231177619	1.0	1	1
130.35806768236844	1.0	1	1
130.45811224697502	1.0	1	1
130.5581568115816	1.0	1	1
130.65820137618817	1.0	1	1
130.75824594079475	1.0	1	1
130.85829050540133	1.0	1	1
130.9583350700079	1.0	1	1
131.05837963461448	1.0	1	1
131.15842419922106	1.0	1	1
131.25846876382764	1.0	1	1
131.3585133284342	1.0	1	1
131.4585578930408	1.0	1	1
131.55860245764737	1.0	1	1
131.65864702225394	1.0	1	1
131.75869158686052	1.0	1	1
131.8587361514671	1.0	1	1
131.95878071607368	1.0	1	1
132.05882528068025	1.0	1	1
132.15886984528683	1.0	1	1
132.2589144098934	1.0	1	1
132.35895897449998	1.0	1	1
132.45900353910656	1.0	1	1
132.55904810371314	1.0	1	1
132.65909266831972	1.0	1	1
132.7591372329263	1.0	1	1
132.85918179753284	1.1	1	2
132.95922636213942	1.1	1	2
133.059270926746	1.1	1	2
133.15931549135257	1.1	1	2
133.25936005595915	1.1	1	2
133.35940462056573	1.1	1	2
133.4594491851723	1.1	1	2
133.55949374977888	1.1	1	2
133.65953831438546	1.1	1	2
133.75958287899203	1.1	1	2
133.8596274435986	1.1	1	2
133.9596720082052	1.1	1	2
134.05971657281177	1.2	1	2
134.15976113741834	1.2	1	2
134.25980570202492	1.2	1	2
134.3598502666315	1.2	1	2
134.45989483123807	1.2	1	2
134.55993939584465	1.2	1	2
134.65998396045123	1.2	1	2
134.7600285250578	1.2	1	2
134.86007308966438	1.2	1	2
134.96011765427096	1.2	1	2
135.06016221887754	1.2	1	2
135.1602067834841	1.2	1	2
135.2602513480907	1.2	1	2
135.36029591269724	1.2	1	2
135.46034047730382	1.2	1	2
135.5603850419104	1.2	1	2
135.66042960651697	1.2	1	2
135.76047417112355	1.2	1	2
135.86051873573012	1.2	1	2
135.9605633003367	1.2	1	2
136.06060786494328	1.2	1	2
136.16065242954986	1.2	1	2
136.26069699415643	1.2	1	2
136.360741558763	1.2	1	2
136.4607861233696	1.2	1	2
136.56083068797616	1.2	1	2
136.66087525258274	1.2	1	2
136.76091981718932	1.2	1	2
136.8609643817959	1.2	1	2
136.96100894640247	1.2	1	2
137.06105351100905	1.2	1	2
137.16109807561563	1.2	1	2
137.2611426402222	1.2	1	2
137.36118720482878	1.2	1	2
137.46123176943536	1.2	1	2
137.56127633404193	1.2	1	2
137.6613208986485	1.2	1	2
137.7613654632551	1.2	1	2
137.86141002786164	1.2	1	2
137.96145459246821	1.2	1	2
138.0614991570748	1.2	1	2
138.16154372168137	1.2	1	2
138.26158828628795	1.2	1	2
138.36163285089452	1.2	1	2
138.4616774155011	1.2	1	2
138.56172198010768	1.2	1	2
138.66176654471425	1.2	1	2
138.76181110932083	1.2	1	2
138.8618556739274	1.2	1	2
138.96190023853399	1.2	1	2
139.06194480314056	1.2	1	2
139.16198936774714	1.2	1	2
139.26203393235372	1.2	1	2
139.3620784969603	1.2	1	2
139.46212306156687	1.2	1	2
139.56216762617345	1.2	1	2
139.66221219078002	1.2	1	2
139.7622567553866	1.2	1	2
139.86230131999318	1.2	1	2
139.96234588459976	1.2	1	2
140.06239044920633	1.2	1	2
140.1624350138129	1.2	1	2
140.2624795784195	1.2	1	2
140.36252414302606	1.2	1	2
140.4625687076326	1.2	1	2
140.5626132722392	1.2	1	2
140.66265783684577	1.2	1	2
140.76270240145234	1.2	1	2
140.86274696605892	1.2	1	2
140.9627915306655	1.2	1	2
141.06283609527208	1.2	1	2
141.16288065987865	1.2	1	2
141.26292522448523	1.2	1	2
141.3629697890918	1.2	1	2
141.46301435369838	1.2	1	2
141.56305891830496	1.2	1	2
141.66310348291154	1.2	1	2
141.76314804751811	1.2	1	2
141.8631926121247	1.2	1	2
141.96323717673127	1.2	1	2
142.06328174133785	1.2	1	2
142.16332630594442	1.2	1	2
142.263370870551	1.2	1	2
142.36341543515758	1.2	1	2
142.46345999976415	1.2	1	2
142.56350456437073	1.2	1	2
142.6635491289773	1.2	1	2
142.76359369358389	1.2	1	2
142.86363825819046	1.2	1	2
142.963682822797	1.2	1	2
143.0637273874036	1.2	1	2
143.16377195201017	1.2	1	2
143.26381651661674	1.2	1	2
143.36386108122332	1.2	1	2
143.4639056458299	1.2	1	2
143.56395021043647	1.2	1	2
143.66399477504305	1.2	1	2
143.76403933964963	1.2	1	2
143.8640839042562	1.2	1	2
143.96412846886278	1.2	1	2
144.06417303346936	1.2	1	2
144.16421759807594	1.2	1	2
144.2642621626825	1.2	1	2
144.3643067272891	1.2	1	2
144.46435129189567	1.2	1	2
144.56439585650224	1.2	1	2
144.66444042110882	1.2	1	2
144.7644849857154	1.2	1	2
144.86452955032198	1.2	1	2
144.96457411492855	1.2	1	2
145.06461867953513	1.2	1	2
145.1646632441417	1.2	1	2
145.26470780874828	1.2	1	2
145.36475237335486	1.2	1	2
145.4647969379614	1.2	1	2
145.564841502568	1.2	1	2
145.66488606717456	1.2	1	2
145.76493063178114	1.2	1	2
145.86497519638772	1.2	1	2
145.9650197609943	1.2	1	2
146.06506432560087	1.2	1	2
146.16510889020745	1.2	1	2
146.26515345481403	1.2	1	2
146.3651980194206	1.2	1	2
146.46524258402718	1.2	1	2
146.56528714863376	1.2	1	2
146.66533171324033	1.2	1	2
146.7653762778469	1.2	1	2
146.8654208424535	1.2	1	2
146.96546540706007	1.2	1	2
147.06550997166664	1.2	1	2
147.16555453627322	1.2	1	2
147.2655991008798	1.2	1	2
147.36564366548637	1.2	1	2
147.46568823009295	1.2	1	2
147.56573279469953	1.2	1	2
147.6657773593061	1.2	1	2
147.76582192391268	1.2	1	2
147.86586648851926	1.2	1	2
147.96591105312584	1.2	1	2
148.06595561773239	1.2	1	2
148.16600018233896	1.2	1	2
148.26604474694554	1.2	1	2
148.36608931155212	1.2	1	2
148.4661338761587	1.2	1	2
148.56617844076527	1.2	1	2
148.66622300537185	1.2	1	2
148.76626756997842	1.2	1	2
148.866312134585	1.2	1	2
148.96635669919158	1.2	1	2
149.06640126379816	1.2	1	2
149.16644582840473	1.2	1	2
149.2664903930113	1.2	1	2
149.3665349576179	1.2	1	2
149.46657952222446	1.2	1	2
149.56662408683104	1.2	1	2
149.66666865143762	1.2	1	2
149.7667132160442	1.2	1	2
149.86675778065077	1.2	1	2
149.96680234525735	1.2	1	2
150.06684690986393	1.2	1	2
150.1668914744705	1.2	1	2
150.26693603907708	1.2	1	2
150.36698060368366	1.2	1	2
150.46702516829023	1.2	1	2
150.56706973289678	1.2	1	2
150.66711429750336	1.2	1	2
150.76715886210994	1.2	1	2
150.86720342671651	1.2	1	2
150.9672479913231	1.2	1	2
151.06729255592967	1.2	1	2
151.16733712053625	1.2	1	2
151.26738168514282	1.2	1	2
151.3674262497494	1.2	1	2
151.46747081435598	1.2	1	2
151.56751537896255	1.2	1	2
151.66755994356913	1.2	1	2
151.7676045081757	1.2	1	2
151.86764907278229	1.2	1	2
151.96769363738886	1.2	1	2
152.06773820199544	1.2	1	2
152.16778276660202	1.2	1	2
152.2678273312086	1.2	1	2
152.36787189581517	1.2	1	2
152.46791646042175	1.2	1	2
152.56796102502832	1.2	1	2
152.6680055896349	1.2	1	2
152.76805015424148	1.2	1	2
152.86809471884806	1.2	1	2
152.96813928345463	1.2	1	2
153.06818384806118	1.2	1	2
153.16822841266776	1.2	1	2
153.26827297727434	1.2	1	2
153.3683175418809	1.2	1	2
153.4683621064875	1.2	1	2
153.56840667109407	1.2	1	2
153.66845123570064	1.2	1	2
153.76849580030722	1.2	1	2
153.8685403649138	1.2	1	2
153.96858492952038	1.2	1	2
154.06862949412695	1.2	1	2
154.16867405873353	1.2	1	2
154.2687186233401	1.2	1	2
154.36876318794668	1.2	1	2
154.46880775255326	1.2	1	2
154.56885231715984	1.2	1	2
154.66889688176641	1.2	1	2
154.768941446373	1.2	1	2
154.86898601097957	1.2	1	2
154.96903057558615	1.2	1	2
155.06907514019272	1.2	1	2
155.1691197047993	1.2	1	2
155.26916426940588	1.2	1	2
155.36920883401245	1.2	1	2
155.46925339861903	1.2	1	2
155.56929796322558	1.2	1	2
155.66934252783216	1.2	1	2
155.76938709243873	1.2	1	2
155.8694316570453	1.2	1	2
155.9694762216519	1.2	1	2
156.06952078625847	1.2	1	2
156.16956535086504	1.2	1	2
156.26960991547162	1.2	1	2
156.3696544800782	1.2	1	2
156.46969904468477	1.2	1	2
156.56974360929135	1.2	1	2
156.66978817389793	1.2	1	2
156.7698327385045	1.2	1	2
156.86987730311108	1.2	1	2
156.96992186771766	1.2	1	2
157.06996643232424	1.2	1	2
157.1700109969308	1.2	1	2
157.2700555615374	1.3	1	2
157.37010012614397	1.3	1	2
157.47014469075054	1.3	1	2
157.57018925535712	1.3	1	2
157.6702338199637	1.3	1	2
157.77027838457028	1.3	1	2
157.87032294917685	1.3	1	2
157.97036751378343	1.3	1	2
158.07041207839	1.3	1	2
158.17045664299656	1.3	1	2
158.27050120760313	1.3	1	2
158.3705457722097	1.3	1	2
158.4705903368163	1.3	1	2
158.57063490142286	1.3	1	2
158.67067946602944	1.3	1	2
158.77072403063602	1.3	1	2
158.8707685952426	1.3	1	2
158.97081315984917	1.3	1	2
159.07085772445575	1.3	1	2
159.17090228906233	1.3	1	2
159.2709468536689	1.3	1	2
159.37099141827548	1.3	1	2
159.47103598288206	1.3	1	2
159.57108054748863	1.3	1	2
159.6711251120952	1.3	1	2
159.7711696767018	1.3	1	2
159.87121424130837	1.3	1	2
159.97125880591494	1.3	1	2
160.07130337052152	1.3	1	2
160.1713479351281	1.3	1	2
160.27139249973467	1.3	1	2
160.37143706434125	1.3	1	2
160.47148162894783	1.3	1	2
160.5715261935544	1.3	1	2
160.67157075816095	1.3	1	2
160.77161532276753	1.3	1	2
160.8716598873741	1.3	1	2
160.97170445198068	1.3	1	2
161.07174901658726	1.3	1	2
161.17179358119384	1.3	1	2
161.27183814580042	1.3	1	2
161.371882710407	1.3	1	2
161.47192727501357	1.3	1	2
161.57197183962015	1.3	1	2
161.67201640422672	1.3	1	2
161.7720609688333	1.3	1	2
161.87210553343988	1.3	1	2
161.97215009804646	1.3	1	2
162.07219466265303	1.3	1	2
162.1722392272596	1.3	1	2
162.2722837918662	1.3	1	2
162.37232835647276	1.3	1	2
162.47237292107934	1.3	1	2
162.57241748568592	1.3	1	2
162.6724620502925	1.3	1	2
162.77250661489907	1.3	1	2
162.87255117950565	1.3	1	2
162.97259574411223	1.3	1	2
163.0726403087188	1.4	1	2
163.17268487332535	1.4	1	2
163.27272943793193	1.4	1	2
163.3727740025385	1.4	1	2
163.47281856714508	1.4	1	2
163.57286313175166	1.5	1	2
163.67290769635824	1.5	1	2
163.77295226096481	1.5	1	2
163.8729968255714	1.5	1	2
163.97304139017797	1.5	1	2
164.07308595478455	1.5	1	2
164.17313051939112	1.5	1	2
164.2731750839977	1.5	1	2
164.37321964860428	1.5	1	2
164.47326421321085	1.5	1	2
164.57330877781743	1.5	1	2
164.673353342424	1.5	1	2
164.77339790703058	1.5	1	2
164.87344247163716	1.5	1	2
164.97348703624374	1.5	1	2
165.07353160085032	1.5	1	2
165.1735761654569	1.5	1	2
165.27362073006347	1.6	1	2
165.37366529467005	1.6	1	2
165.47370985927662	1.6	1	2
165.5737544238832	1.6	1	2
165.67379898848978	1.6	1	2
165.77384355309633	1.6	1	2
165.8738881177029	1.6	1	2
165.97393268230948	1.6	1	2
166.07397724691606	1.6	1	2
166.17402181152264	1.6	1	2
166.2740663761292	1.6	1	2
166.3741109407358	1.6	1	2
166.47415550534237	1.6	1	2
166.57420006994894	1.6	1	2
166.67424463455552	1.6	1	2
166.7742891991621	1.6	1	2
166.87433376376867	1.6	1	2
166.97437832837525	1.6	1	2
167.07442289298183	1.6	1	2
167.1744674575884	1.8	1	3
167.27451202219498	1.8	1	3
167.37455658680156	1.8	1	3
167.47460115140814	1.8	1	3
167.57464571601471	1.8	1	3
167.6746902806213	1.8	1	3
167.77473484522787	1.8	1	3
167.87477940983445	1.8	1	3
167.97482397444102	1.8	1	3
168.0748685390476	1.8	1	3
168.17491310365418	1.8	1	3
168.27495766826073	1.8	1	3
168.3750022328673	1.9	1	4
168.47504679747388	1.9	1	4
168.57509136208046	1.9	1	4
168.67513592668703	1.9	1	4
168.7751804912936	1.9	1	4
168.8752250559002	1.9	1	4
168.97526962050677	1.9	1	4
169.07531418511334	1.9	1	4
169.17535874971992	1.9	1	4
169.2754033143265	1.9	1	4
169.37544787893307	1.9	1	4
169.47549244353965	1.9	1	4
169.57553700814623	1.9	1	4
169.6755815727528	1.9	1	4
169.77562613735938	1.9	1	4
169.87567070196596	1.9	1	4
169.97571526657254	1.9	1	4
170.0757598311791	1.9	1	4
170.1758043957857	1.9	1	4
170.27584896039227	1.9	1	4
170.37589352499884	1.9	1	4
170.47593808960542	1.9	1	4
170.575982654212	1.9	1	4
170.67602721881858	1.9	1	4
170.77607178342512	1.9	1	4
170.8761163480317	1.9	1	4
170.97616091263828	1.9	1	4
171.07620547724486	1.9	1	4
171.17625004185143	1.9	1	4
171.276294606458	1.9	1	4
171.3763391710646	1.9	1	4
171.47638373567116	2.0	1	4
171.57642830027774	2.1	1	4
171.67647286488432	2.1	1	4
171.7765174294909	2.1	1	4
171.87656199409747	2.1	1	4
171.97660655870405	2.1	1	4
172.07665112331063	2.1	1	4
172.1766956879172	2.1	1	4
172.27674025252378	2.1	1	4
172.37678481713036	2.1	1	4
172.47682938173693	2.1	1	4
172.5768739463435	2.1	1	4
172.6769185109501	2.2	1	4
172.77696307555667	2.2	1	4
172.87700764016324	2.2	1	4
172.97705220476982	2.2	1	4
173.0770967693764	2.2	1	4
173.17714133398297	2.2	1	4
173.27718589858952	2.2	1	4
173.3772304631961	2.2	1	4
173.47727502780268	2.2	1	4
173.57731959240925	2.2	1	4
173.67736415701583	2.2	1	4
173.7774087216224	2.2	1	4
173.87745328622898	2.2	1	4
173.97749785083556	2.2	1	4
174.07754241544214	2.2	1	4
174.17758698004872	2.2	1	4
174.2776315446553	2.2	1	4
174.37767610926187	2.2	1	4
174.47772067386845	2.2	1	4
174.57776523847502	2.2	1	4
174.6778098030816	2.2	1	4
174.77785436768818	2.2	1	4
174.87789893229476	2.2	1	4
174.97794349690133	2.2	1	4
175.0779880615079	2.2	1	4
175.1780326261145	2.2	1	4
175.27807719072106	2.2	1	4
175.37812175532764	2.2	1	4
175.47816631993422	2.2	1	4
175.5782108845408	2.3	1	4
175.67825544914737	2.3	1	4
175.77830001375395	2.3	1	4
175.8783445783605	2.3	1	4
175.97838914296707	2.3	1	4
176.07843370757365	2.3	1	4
176.17847827218023	2.3	1	4
176.2785228367868	2.4	1	4
176.37856740139338	2.4	1	4
176.47861196599996	2.4	1	4
176.57865653060654	2.4	1	4
176.6787010952131	2.4	1	4
176.7787456598197	2.4	1	4
176.87879022442627	2.4	1	4
176.97883478903285	2.4	1	4
177.07887935363942	2.4	1	4
177.178923918246	2.4	1	4
177.27896848285258	2.4	1	4
177.37901304745915	2.4	1	4
177.47905761206573	2.4	1	4
177.5791021766723	2.4	1	4
177.67914674127888	2.4	1	4
177.77919130588546	2.4	1	4
177.87923587049204	2.4	1	4
177.97928043509862	2.4	1	4
178.0793249997052	2.4	1	4
178.17936956431177	2.4	1	4
178.27941412891835	2.4	1	4
178.3794586935249	2.4	1	4
178.47950325813147	2.4	1	4
178.57954782273805	2.5	1	5
178.67959238734463	2.5	1	5
178.7796369519512	2.6	1	5
178.87968151655778	2.6	1	5
178.97972608116436	2.6	1	5
179.07977064577094	2.6	1	5
179.1798152103775	2.6	1	5
179.2798597749841	2.6	1	5
179.37990433959067	2.6	1	5
179.47994890419724	2.6	1	5
179.57999346880382	2.6	1	5
179.6800380334104	2.6	1	5
179.78008259801697	2.6	1	5
179.88012716262355	2.6	1	5
179.98017172723013	2.6	1	5
180.0802162918367	2.6	1	5
180.18026085644328	2.6	1	5
180.28030542104986	2.6	1	5
180.38034998565644	2.6	1	5
180.48039455026301	2.6	1	5
180.5804391148696	2.6	1	5
180.68048367947617	2.6	1	5
180.78052824408275	2.7	1	5
180.8805728086893	2.7	1	5
180.98061737329587	2.7	1	5
181.08066193790245	2.7	1	5
181.18070650250903	2.7	1	5
181.2807510671156	2.7	1	5
181.38079563172218	2.8	1	5
181.48084019632876	2.8	1	5
181.58088476093533	2.8	1	5
181.6809293255419	2.8	1	5
181.7809738901485	2.9	1	5
181.88101845475506	2.9	1	5
181.98106301936164	2.9	1	5
182.08110758396822	3.0	1	5
182.1811521485748	3.0	1	5
182.28119671318137	3.0	1	5
182.38124127778795	3.1	1	5
182.48128584239453	3.2	1	5
182.5813304070011	3.2	1	5
182.68137497160768	3.2	1	5
182.78141953621426	3.2	1	5
182.88146410082084	3.2	1	5
182.9815086654274	3.2	1	5
183.081553230034	3.2	1	5
183.18159779464057	3.2	1	5
183.28164235924714	3.2	1	5
183.38168692385372	3.2	1	5
183.48173148846027	3.2	1	5
183.58177605306685	3.2	1	5
183.68182061767342	3.2	1	5
183.78186518228	3.2	1	5
183.88190974688658	3.4	2	5
183.98195431149315	3.4	2	5
184.08199887609973	3.4	2	5
184.1820434407063	3.4	2	5
184.2820880053129	3.4	2	5
184.38213256991946	3.4	2	5
184.48217713452604	3.4	2	5
184.58222169913262	3.4	2	5
184.6822662637392	3.4	2	5
184.78231082834577	3.4	2	5
184.88235539295235	3.4	2	5
184.98239995755893	3.4	2	5
185.0824445221655	3.5	2	5
185.18248908677208	3.5	2	5
185.28253365137866	3.5	2	5
185.38257821598523	3.5	2	5
185.4826227805918	3.6	2	6
185.5826673451984	3.6	2	6
185.68271190980496	3.7	2	6
185.78275647441154	3.8	2	6
185.88280103901812	3.8	2	6
185.98284560362467	3.8	2	6
186.08289016823124	3.8	2	6
186.18293473283782	3.8	2	6
186.2829792974444	3.9	2	6
186.38302386205098	3.9	2	6
186.48306842665755	3.9	2	6
186.58311299126413	3.9	2	6
186.6831575558707	3.9	2	6
186.78320212047728	4.0	2	6
186.88324668508386	4.0	2	6
186.98329124969044	4.0	2	6
187.08333581429702	4.0	2	6
187.1833803789036	4.1	2	6
187.28342494351017	4.1	2	6
187.38346950811675	4.2	3	6
187.48351407272332	4.2	3	6
187.5835586373299	4.2	3	6
187.68360320193648	4.3	3	6
187.78364776654306	4.3	3	6
187.88369233114963	4.3	3	6
187.9837368957562	4.3	3	6
188.0837814603628	4.3	3	6
188.18382602496936	4.3	3	6
188.28387058957594	4.3	3	6
188.38391515418252	4.4	3	6
188.48395971878907	4.4	3	6
188.58400428339564	4.4	3	6
188.68404884800222	4.4	3	6
188.7840934126088	4.5	3	6
188.88413797721537	4.5	3	6
188.98418254182195	4.5	3	6
189.08422710642853	4.5	3	6
189.1842716710351	4.5	3	6
189.28431623564168	4.5	3	6
189.38436080024826	4.5	3	6
189.48440536485484	4.5	3	6
189.5844499294614	4.5	3	6
189.684494494068	4.6	3	6
189.78453905867457	4.6	3	6
189.88458362328115	4.7	3	6
189.98462818788772	4.7	3	6
190.0846727524943	4.7	3	6
190.18471731710088	4.7	3	6
190.28476188170745	4.7	3	6
190.38480644631403	4.7	3	6
190.4848510109206	4.7	3	6
190.58489557552718	4.7	3	6
190.68494014013376	4.7	3	6
190.78498470474034	4.7	3	6
190.88502926934692	4.7	3	6
190.98507383395346	4.9	3	6
191.08511839856004	5.0	3	6
191.18516296316662	5.0	3	6
191.2852075277732	5.0	3	6
191.38525209237977	5.0	3	6
191.48529665698635	5.0	3	6
191.58534122159293	5.0	3	6
191.6853857861995	5.0	3	6
191.78543035080608	5.1	3	7
191.88547491541266	5.1	3	7
191.98551948001924	5.1	3	7
192.0855640446258	5.1	3	7
192.1856086092324	5.1	3	7
192.28565317383897	5.1	3	7
192.38569773844554	5.1	3	7
192.48574230305212	5.1	3	7
192.5857868676587	5.1	3	7
192.68583143226527	5.1	3	7
192.78587599687185	5.1	3	7
192.88592056147843	5.1	3	7
192.985965126085	5.1	3	7
193.08600969069158	5.1	3	7
193.18605425529816	5.1	3	7
193.28609881990474	5.1	3	7
193.3861433845113	5.1	3	7
193.4861879491179	5.1	3	7
193.58623251372444	5.1	3	7
193.68627707833102	5.1	3	7
193.7863216429376	5.1	3	7
193.88636620754417	5.1	3	7
193.98641077215075	5.2	3	7
194.08645533675733	5.2	3	7
194.1864999013639	5.2	3	7
194.28654446597048	5.2	3	7
194.38658903057706	5.2	3	7
194.48663359518363	5.2	3	7
194.5866781597902	5.2	3	7
194.6867227243968	5.2	3	7
194.78676728900336	5.2	3	7
194.88681185360994	5.2	3	7
194.98685641821652	5.2	3	7
195.0869009828231	5.2	3	7
195.18694554742967	5.2	3	7
195.28699011203625	5.2	3	7
195.38703467664283	5.2	3	7
195.4870792412494	5.2	3	7
195.58712380585598	5.2	3	7
195.68716837046256	5.2	3	7
195.78721293506914	5.2	3	7
195.8872574996757	5.2	3	7
195.9873020642823	5.2	3	7
196.08734662888884	5.2	3	7
196.18739119349542	5.2	3	7
196.287435758102	5.2	3	7
196.38748032270857	5.2	3	7
196.48752488731515	5.2	3	7
196.58756945192172	5.2	3	7
196.6876140165283	5.2	3	7
196.78765858113488	5.2	3	7
196.88770314574145	5.2	3	7
196.98774771034803	5.2	3	7
197.0877922749546	5.2	3	7
197.1878368395612	5.2	3	7
197.28788140416776	5.2	3	7
197.38792596877434	5.2	3	7
197.48797053338092	5.2	3	7
197.5880150979875	5.2	3	7
197.68805966259407	5.2	3	7
197.78810422720065	5.2	3	7
197.88814879180723	5.2	3	7
197.9881933564138	5.2	3	7
198.08823792102038	5.2	3	7
198.18828248562696	5.2	3	7
198.28832705023353	5.2	3	7
198.3883716148401	5.2	3	7
198.4884161794467	5.2	3	7
198.58846074405324	5.2	3	7
198.6885053086598	5.2	3	7
198.7885498732664	5.2	3	7
198.88859443787297	5.2	3	7
198.98863900247954	5.2	3	7
199.08868356708612	5.3	4	7
199.1887281316927	5.3	4	7
199.28877269629928	5.3	4	7
199.38881726090585	5.3	4	7
199.48886182551243	5.3	4	7
199.588906390119	5.3	4	7
199.68895095472558	5.3	4	7
199.78899551933216	5.3	4	7
199.88904008393874	5.3	4	7
[truncated: 997 more rows]
