# Supplementary material for: Multiple drivers and lineage-specific insect extinctions during the Permo–Triassic
Source: Nat Commun. 2022 Dec 6;13:7512. doi: 10.1038/s41467-022-35284-4 (PMC9726944; doi:10.1038/s41467-022-35284-4)
Supplement: Supplementary file 7 — Source Data [file 41467_2022_35284_MOESM7_ESM.zip › Source_Data/SupplementaryFigure8/RJMCMC_RTT_plots_tt_and_sp_ex_PT_hemiptera.R]

library(scales)
par(mfrow=c(3,2))

add_geochrono <- function(Y1,Y2){
polygon(-c(273.01,273.01,266.9,266.9), c(Y1,Y2,Y2,Y1), col = "#e99b85", lwd = 0.5) # Roadian
polygon(-c(266.9,266.9,264.28,264.28), c(Y1,Y2,Y2,Y1), col = "#eba490", lwd = 0.5) # Wordian
polygon(-c(264.28,264.28,259.51,259.51), c(Y1,Y2,Y2,Y1), col = "#edae9b", lwd = 0.5) # Capitanian
polygon(-c(259.51,259.51,254.14,254.14), c(Y1,Y2,Y2,Y1), col = "#f1c1b2", lwd = 0.5) # Wuchiapingian
polygon(-c(254.14,254.14,251.902,251.902), c(Y1,Y2,Y2,Y1), col = "#f3cbbe", lwd = 0.5) # Changhsingian
polygon(-c(251.902,251.902,251.2,251.2), c(Y1,Y2,Y2,Y1), col = "#a06aa7", lwd = 0.5) # Induan
polygon(-c(251.2,251.2,247.2,247.2), c(Y1,Y2,Y2,Y1), col = "#aa74ac", lwd = 0.5) # Olenekian
polygon(-c(247.2,247.2,242,242), c(Y1,Y2,Y2,Y1), col = "#b58ebc", lwd = 0.5) # Anisian
polygon(-c(242,242,237,237), c(Y1,Y2,Y2,Y1), col = "#c099c2", lwd = 0.5) # Ladinian
polygon(-c(237,237,227,227), c(Y1,Y2,Y2,Y1), col = "#c2aace", lwd = 0.5) # Carnian
}

# Speciation rate
time=c(-204.55932268004045, -204.65932723769387,-204.75933179534726,-204.85933635300066,-204.95934091065408,-205.05934546830747,-205.1593500259609,-205.25935458361428,-205.3593591412677,-205.4593636989211,-205.55936825657452,-205.6593728142279,-205.75937737188133,-205.85938192953472,-205.95938648718814,-206.05939104484153,-206.15939560249493,-206.25940016014835,-206.35940471780174,-206.45940927545516,-206.55941383310855,-206.65941839076197,-206.75942294841536,-206.85942750606878,-206.95943206372218,-207.0594366213756,-207.159441179029,-207.2594457366824,-207.3594502943358,-207.4594548519892,-207.5594594096426,-207.659463967296,-207.75946852494943,-207.85947308260282,-207.95947764025624,-208.05948219790963,-208.15948675556305,-208.25949131321644,-208.35949587086986,-208.45950042852326,-208.55950498617668,-208.65950954383007,-208.75951410148346,-208.85951865913688,-208.95952321679027,-209.0595277744437,-209.1595323320971,-209.2595368897505,-209.3595414474039,-209.45954600505732,-209.5595505627107,-209.65955512036413,-209.75955967801752,-209.85956423567094,-209.95956879332434,-210.05957335097776,-210.15957790863115,-210.25958246628454,-210.35958702393796,-210.45959158159135,-210.55959613924477,-210.65960069689817,-210.7596052545516,-210.85960981220498,-210.9596143698584,-211.0596189275118,-211.1596234851652,-211.2596280428186,-211.35963260047203,-211.45963715812542,-211.5596417157788,-211.65964627343223,-211.75965083108562,-211.85965538873904,-211.95965994639243,-212.05966450404586,-212.15966906169925,-212.25967361935267,-212.35967817700606,-212.45968273465948,-212.55968729231287,-212.6596918499663,-212.75969640761969,-212.85970096527308,-212.9597055229265,-213.0597100805799,-213.1597146382333,-213.2597191958867,-213.35972375354012,-213.45972831119352,-213.55973286884694,-213.65973742650033,-213.75974198415375,-213.85974654180714,-213.95975109946056,-214.05975565711395,-214.15976021476735,-214.25976477242077,-214.35976933007416,-214.45977388772758,-214.55977844538097,-214.6597830030344,-214.75978756068778,-214.8597921183412,-214.9597966759946,-215.05980123364802,-215.1598057913014,-215.25981034895483,-215.35981490660822,-215.4598194642616,-215.55982402191503,-215.65982857956843,-215.75983313722185,-215.85983769487524,-215.95984225252866,-216.05984681018205,-216.15985136783547,-216.25985592548886,-216.35986048314228,-216.45986504079568,-216.5598695984491,-216.6598741561025,-216.75987871375588,-216.8598832714093,-216.9598878290627,-217.05989238671611,-217.1598969443695,-217.25990150202293,-217.35990605967632,-217.45991061732974,-217.55991517498313,-217.65991973263655,-217.75992429028994,-217.85992884794337,-217.95993340559676,-218.05993796325015,-218.15994252090357,-218.25994707855696,-218.35995163621038,-218.45995619386377,-218.5599607515172,-218.6599653091706,-218.759969866824,-218.8599744244774,-218.95997898213082,-219.0599835397842,-219.15998809743763,-219.25999265509103,-219.35999721274445,-219.46000177039784,-219.56000632805123,-219.66001088570465,-219.76001544335804,-219.86002000101146,-219.96002455866486,-220.06002911631828,-220.16003367397167,-220.2600382316251,-220.36004278927848,-220.4600473469319,-220.5600519045853,-220.6600564622387,-220.7600610198921,-220.8600655775455,-220.96007013519892,-221.0600746928523,-221.16007925050573,-221.26008380815912,-221.36008836581254,-221.46009292346594,-221.56009748111936,-221.66010203877275,-221.76010659642617,-221.86011115407956,-221.96011571173298,-222.06012026938637,-222.16012482703977,-222.2601293846932,-222.36013394234658,-222.4601385,-222.5601430576534,-222.6601476153068,-222.7601521729602,-222.86015673061362,-222.96016128826702,-223.06016584592044,-223.16017040357383,-223.26017496122725,-223.36017951888064,-223.46018407653403,-223.56018863418745,-223.66019319184085,-223.76019774949427,-223.86020230714766,-223.96020686480108,-224.06021142245447,-224.1602159801079,-224.26022053776128,-224.3602250954147,-224.4602296530681,-224.56023421072152,-224.6602387683749,-224.7602433260283,-224.86024788368172,-224.96025244133511,-225.06025699898854,-225.16026155664193,-225.26026611429535,-225.36027067194874,-225.46027522960216,-225.56027978725555,-225.66028434490897,-225.76028890256237,-225.8602934602158,-225.96029801786918,-226.06030257552257,-226.160307133176,-226.26031169082938,-226.3603162484828,-226.4603208061362,-226.56032536378962,-226.660329921443,-226.76033447909643,-226.86033903674982,-226.96034359440324,-227.06034815205663,-227.16035270971005,-227.26035726736345,-227.36036182501687,-227.46036638267026,-227.56037094032365,-227.66037549797707,-227.76038005563046,-227.86038461328388,-227.96038917093728,-228.0603937285907,-228.1603982862441,-228.2604028438975,-228.3604074015509,-228.46041195920432,-228.5604165168577,-228.66042107451113,-228.76042563216453,-228.86043018981792,-228.96043474747134,-229.06043930512473,-229.16044386277815,-229.26044842043154,-229.36045297808496,-229.46045753573836,-229.56046209339178,-229.66046665104517,-229.7604712086986,-229.86047576635198,-229.9604803240054,-230.0604848816588,-230.1604894393122,-230.2604939969656,-230.360498554619,-230.46050311227242,-230.5605076699258,-230.66051222757923,-230.76051678523262,-230.86052134288605,-230.96052590053944,-231.06053045819286,-231.16053501584625,-231.26053957349967,-231.36054413115306,-231.46054868880645,-231.56055324645988,-231.66055780411327,-231.7605623617667,-231.86056691942008,-231.9605714770735,-232.0605760347269,-232.1605805923803,-232.2605851500337,-232.36058970768713,-232.46059426534052,-232.56059882299394,-232.66060338064733,-232.76060793830072,-232.86061249595414,-232.96061705360754,-233.06062161126096,-233.16062616891435,-233.26063072656777,-233.36063528422116,-233.46063984187458,-233.56064439952797,-233.6606489571814,-233.7606535148348,-233.8606580724882,-233.9606626301416,-234.060667187795,-234.1606717454484,-234.2606763031018,-234.36068086075522,-234.46068541840862,-234.56068997606204,-234.66069453371543,-234.76069909136885,-234.86070364902224,-234.96070820667566,-235.06071276432905,-235.16071732198247,-235.26072187963587,-235.36072643728926,-235.46073099494268,-235.56073555259607,-235.6607401102495,-235.76074466790288,-235.8607492255563,-235.9607537832097,-236.06075834086312,-236.1607628985165,-236.26076745616993,-236.36077201382332,-236.46077657147674,-236.56078112913013,-236.66078568678356,-236.76079024443695,-236.86079480209034,-236.96079935974376,-237.06080391739715,-237.16080847505057,-237.26081303270396,-237.36081759035739,-237.46082214801078,-237.5608267056642,-237.6608312633176,-237.760835820971,-237.8608403786244,-237.96084493627782,-238.06084949393122,-238.1608540515846,-238.26085860923803,-238.36086316689142,-238.46086772454484,-238.56087228219823,-238.66087683985165,-238.76088139750505,-238.86088595515847,-238.96089051281186,-239.06089507046528,-239.16089962811867,-239.2609041857721,-239.36090874342548,-239.46091330107888,-239.5609178587323,-239.6609224163857,-239.7609269740391,-239.8609315316925,-239.96093608934592,-240.0609406469993,-240.16094520465273,-240.26094976230613,-240.36095431995955,-240.46095887761294,-240.56096343526636,-240.66096799291975,-240.76097255057314,-240.86097710822656,-240.96098166587996,-241.06098622353338,-241.16099078118677,-241.2609953388402,-241.36099989649358,-241.461004454147,-241.5610090118004,-241.66101356945381,-241.7610181271072,-241.86102268476063,-241.96102724241402,-242.0610318000674,-242.16103635772083,-242.26104091537422,-242.36104547302764,-242.46105003068104,-242.56105458833446,-242.66105914598785,-242.76106370364127,-242.86106826129466,-242.96107281894808,-243.06107737660147,-243.1610819342549,-243.2610864919083,-243.36109104956168,-243.4610956072151,-243.5611001648685,-243.6611047225219,-243.7611092801753,-243.86111383782873,-243.96111839548212,-244.06112295313554,-244.16112751078893,-244.26113206844235,-244.36113662609574,-244.46114118374916,-244.56114574140256,-244.66115029905595,-244.76115485670937,-244.86115941436276,-244.96116397201618,-245.06116852966957,-245.161173087323,-245.26117764497639,-245.3611822026298,-245.4611867602832,-245.56119131793662,-245.66119587559,-245.76120043324343,-245.86120499089682,-245.96120954855024,-246.06121410620364,-246.16121866385703,-246.26122322151045,-246.36122777916384,-246.46123233681726,-246.56123689447065,-246.66124145212407,-246.76124600977747,-246.8612505674309,-246.96125512508428,-247.0612596827377,-247.1612642403911,-247.2612687980445,-247.3612733556979,-247.4612779133513,-247.56128247100472,-247.6612870286581,-247.76129158631153,-247.86129614396492,-247.96130070161834,-248.06130525927173,-248.16130981692515,-248.26131437457855,-248.36131893223197,-248.46132348988536,-248.56132804753878,-248.66133260519217,-248.76133716284556,-248.86134172049898,-248.96134627815238,-249.0613508358058,-249.1613553934592,-249.2613599511126,-249.361364508766,-249.46136906641942,-249.56137362407281,-249.66137818172623,-249.76138273937963,-249.86138729703305,-249.96139185468644,-250.06139641233983,-250.16140096999325,-250.26140552764664,-250.36141008530007,-250.46141464295346,-250.56141920060688,-250.66142375826027,-250.7614283159137,-250.86143287356708,-250.9614374312205,-251.0614419888739,-251.16144654652732,-251.2614511041807,-251.3614556618341,-251.46146021948752,-251.5614647771409,-251.66146933479433,-251.76147389244773,-251.86147845010115,-251.96148300775454,-252.06148756540796,-252.16149212306135,-252.26149668071477,-252.36150123836816,-252.46150579602158,-252.56151035367498,-252.66151491132837,-252.7615194689818,-252.86152402663518,-252.9615285842886,-253.061533141942,-253.1615376995954,-253.2615422572488,-253.36154681490223,-253.46155137255562,-253.56155593020904,-253.66156048786243,-253.76156504551585,-253.86156960316924,-253.96157416082266,-254.06157871847606,-254.16158327612945,-254.26158783378287,-254.36159239143626,-254.46159694908968,-254.56160150674307,-254.6616060643965,-254.7616106220499,-254.8616151797033,-254.9616197373567,-255.06162429501012,-255.1616288526635,-255.26163341031693,-255.36163796797032,-255.46164252562372,-255.56164708327714,-255.66165164093053,-255.76165619858395,-255.86166075623734,-255.96166531389076,-256.06166987154415,-256.16167442919755,-256.261678986851,-256.3616835445044,-256.4616881021578,-256.5616926598112,-256.66169721746456,-256.761701775118,-256.8617063327714,-256.9617108904248,-257.0617154480782,-257.16172000573164,-257.26172456338503,-257.3617291210384,-257.4617336786918,-257.56173823634526,-257.66174279399866,-257.76174735165205,-257.86175190930544,-257.96175646695883,-258.0617610246123,-258.1617655822657,-258.26177013991907,-258.36177469757246,-258.4617792552259,-258.5617838128793,-258.6617883705327,-258.7617929281861,-258.86179748583953,-258.9618020434929,-259.0618066011463,-259.1618111587997,-259.26181571645316,-259.36182027410655,-259.46182483175994,-259.56182938941333,-259.6618339470667,-259.7618385047202,-259.86184306237357,-259.96184762002696,-260.06185217768035,-260.1618567353338,-260.2618612929872,-260.3618658506406,-260.461870408294,-260.5618749659474,-260.6618795236008,-260.7618840812542,-260.8618886389076,-260.961893196561,-261.06189775421444,-261.16190231186783,-261.2619068695212,-261.3619114271746,-261.46191598482807,-261.56192054248146,-261.66192510013485,-261.76192965778824,-261.8619342154417,-261.9619387730951,-262.0619433307485,-262.16194788840187,-262.26195244605526,-262.3619570037087,-262.4619615613621,-262.5619661190155,-262.6619706766689,-262.76197523432234,-262.8619797919757,-262.9619843496291,-263.0619889072825,-263.16199346493596,-263.26199802258935,-263.36200258024274,-263.46200713789614,-263.56201169554953,-263.662016253203,-263.76202081085637,-263.86202536850976,-263.96202992616315,-264.0620344838166,-264.16203904147,-264.2620435991234,-264.3620481567768,-264.46205271443023,-264.5620572720836,-264.662061829737,-264.7620663873904,-264.8620709450438,-264.96207550269725,-265.06208006035064,-265.16208461800403,-265.2620891756574,-265.36209373331087,-265.46209829096426,-265.56210284861766,-265.66210740627105,-265.7621119639245,-265.8621165215779,-265.9621210792313,-266.0621256368847,-266.16213019453807,-266.2621347521915,-266.3621393098449,-266.4621438674983,-266.5621484251517,-266.66215298280514,-266.76215754045853,-266.8621620981119,-266.9621666557653,-267.06217121341876,-267.16217577107216,-267.26218032872555,-267.36218488637894,-267.46218944403233,-267.5621940016858,-267.6621985593392,-267.76220311699257,-267.86220767464596,-267.9622122322994,-268.0622167899528,-268.1622213476062,-268.2622259052596,-268.36223046291303,-268.4622350205664,-268.5622395782198,-268.6622441358732,-268.7622486935266,-268.86225325118005,-268.96225780883344,-269.06226236648683,-269.1622669241402,-269.2622714817937,-269.36227603944707,-269.46228059710046,-269.56228515475385,-269.6622897124073,-269.7622942700607,-269.8622988277141,-269.9623033853675,-270.06230794302087,-270.1623125006743,-270.2623170583277,-270.3623216159811,-270.4623261736345,-270.56233073128794,-270.66233528894134,-270.7623398465947,-270.8623444042481,-270.96234896190157,-271.06235351955496,-271.16235807720835,-271.26236263486174,-271.36236719251514,-271.4623717501686,-271.562376307822,-271.66238086547537,-271.76238542312876,-271.8623899807822,-271.9623945384356,-272.062399096089,-272.1624036537424,-272.26240821139584,-272.36241276904923,-272.4624173267026,-272.562421884356,-272.6624264420094,-272.76243099966285,-272.86243555731625,-272.96244011496964,-273.06244467262303,-273.1624492302765,-273.26245378792987,-273.36245834558326,-273.46246290323666,-273.5624674608901,-273.6624720185435,-273.7624765761969,-273.8624811338503,-273.9624856915037,-274.0624902491571,-274.1624948068105,-274.2624993644639,-274.3625039221173,-274.46250847977075,-274.56251303742414,-274.66251759507753,-274.7625221527309,-274.8625267103844,-274.96253126803776,-275.06253582569116,-275.16254038334455,-275.26254494099794,-275.3625494986514,-275.4625540563048,-275.5625586139582,-275.66256317161157,-275.762567729265,-275.8625722869184,-275.9625768445718,-276.0625814022252,-276.16258595987864,-276.26259051753203,-276.3625950751854,-276.4625996328388,-276.56260419049227,-276.66260874814566,-276.76261330579905,-276.86261786345244,-276.96262242110583,-277.0626269787593,-277.1626315364127,-277.26263609406607,-277.36264065171946,-277.4626452093729,-277.5626497670263,-277.6626543246797,-277.7626588823331,-277.86266343998653,-277.9626679976399,-278.0626725552933,-278.1626771129467,-278.2626816706001,-278.36268622825355,-278.46269078590694,-278.56269534356034,-278.6626999012137,-278.7627044588672,-278.86270901652057,-278.96271357417396,-279.06271813182735,-279.1627226894808,-279.2627272471342,-279.3627318047876,-279.462736362441,-279.56274092009437,-279.6627454777478,-279.7627500354012,-279.8627545930546,-279.962759150708,-280.06276370836144,-280.16276826601484,-280.26277282366823,-280.3627773813216,-280.46278193897507,-280.56278649662846,-280.66279105428185,-280.76279561193525,-280.86280016958864,-280.9628047272421,-281.0628092848955,-281.16281384254887,-281.26281840020226,-281.3628229578557,-281.4628275155091,-281.5628320731625,-281.6628366308159,-281.76284118846934,-281.86284574612273,-281.9628503037761,-282.0628548614295,-282.1628594190829,-282.26286397673636,-282.36286853438975,-282.46287309204314,-282.56287764969653,-282.66288220735,-282.7628867650034,-282.86289132265676,-282.96289588031016,-283.0629004379636,-283.162904995617,-283.2629095532704,-283.3629141109238,-283.4629186685772,-283.5629232262306,-283.662927783884,-283.7629323415374,-283.8629368991908,-283.96294145684425,-284.06294601449764,-284.16295057215103,-284.2629551298044,-284.3629596874579,-284.46296424511127,-284.56296880276466,-284.66297336041805,-284.76297791807144,-284.8629824757249,-284.9629870333783,-285.0629915910317,-285.16299614868507,-285.2630007063385,-285.3630052639919,-285.4630098216453,-285.5630143792987,-285.66301893695214,-285.76302349460553,-285.8630280522589,-285.9630326099123,-286.0630371675657,-286.16304172521916,-286.26304628287255,-286.36305084052594,-286.46305539817934,-286.5630599558328,-286.6630645134862,-286.76306907113957,-286.86307362879296,-286.9630781864464,-287.0630827440998,-287.1630873017532,-287.2630918594066,-287.36309641706,-287.4631009747134,-287.5631055323668,-287.6631100900202,-287.7631146476736,-287.86311920532705,-287.96312376298044,-288.06312832063384,-288.16313287828723,-288.2631374359407,-288.36314199359407,-288.46314655124746,-288.56315110890085,-288.66315566655425,-288.7631602242077,-288.8631647818611,-288.9631693395145,-289.06317389716787,-289.1631784548213,-289.2631830124747,-289.3631875701281,-289.4631921277815,-289.56319668543495,-289.66320124308834,-289.76320580074173,-289.8632103583951,-289.9632149160485,-290.06321947370196,-290.16322403135536,-290.26322858900875,-290.36323314666214,-290.4632377043156,-290.563242261969,-290.6632468196224,-290.76325137727576,-290.8632559349292,-290.9632604925826,-291.063265050236,-291.1632696078894,-291.2632741655428,-291.36327872319623,-291.4632832808496,-291.563287838503,-291.6632923961564,-291.76329695380986,-291.86330151146325,-291.96330606911664,-292.06331062677003,-292.1633151844235,-292.2633197420769,-292.36332429973027,-292.46332885738366,-292.56333341503705,-292.6633379726905,-292.7633425303439,-292.8633470879973,-292.9633516456507,-293.0633562033041,-293.1633607609575,-293.2633653186109,-293.3633698762643,-293.46337443391775)
rate=c(0.3221954757524443, 0.3221954757524443,0.3221954757524443,0.3221954757524443,0.3221954757524443,0.3221954757524443,0.3221954757524443,0.3221954757524443,0.3221954757524443,0.3221954757524443,0.3221954757524443,0.3221954757524443,0.3221954757524443,0.3221954757524443,0.3221954757524443,0.3221954757524443,0.3221954757524443,0.3221954757524443,0.3221954757524443,0.3221954757524443,0.3198262829327274,0.3003074018940256,0.2790884927140472,0.2644923824626968,0.24389727872822337,0.2219051089572906,0.19663354303879818,0.13902330986466443,0.07781491232000314,0.06700665697156488,0.06225309616669725,0.05851222682285809,0.05599265543579567,0.0534662556455011,0.05118116295601272,0.049209555931970135,0.04796799524557524,0.04674814179359924,0.04551189240022395,0.04466281192885903,0.0440118084031401,0.04351122724058783,0.04314604521453143,0.042887812618493754,0.0426876011168076,0.04249354215213162,0.04239423251169362,0.04228394415349135,0.04220471245013578,0.042156970917897676,0.04213350091111789,0.042099207527017825,0.042072782630653005,0.042059832923815696,0.04204588988481024,0.042034515535184135,0.042022947872013466,0.042022947872013466,0.04201462154637252,0.04201462154637252,0.041993657503542156,0.041993657503542156,0.04199038201097388,0.04198660037141465,0.04198660037141465,0.04198531053520424,0.04198531053520424,0.04198531053520424,0.04198531053520424,0.04198518372568093,0.04197645148257886,0.04197645148257886,0.04197645148257886,0.041973950350921205,0.041973950350921205,0.041973950350921205,0.041970159931846295,0.041960390622581875,0.041960390622581875,0.041951906219914806,0.041951906219914806,0.041951906219914806,0.041951906219914806,0.041951906219914806,0.041951906219914806,0.041951906219914806,0.041948739461575665,0.041948739461575665,0.041948739461575665,0.041948739461575665,0.041948739461575665,0.04194779557252838,0.04194779557252838,0.04194779557252838,0.041941633879153305,0.04193401400034623,0.04193401400034623,0.04193401400034623,0.04193401400034623,0.04193401400034623,0.04193401400034623,0.04193401400034623,0.04193401400034623,0.04193401400034623,0.04193401400034623,0.04193401400034623,0.0419281448499137,0.0419281448499137,0.0419281448499137,0.0419281448499137,0.0419281448499137,0.0419281448499137,0.0419281448499137,0.0419281448499137,0.0419281448499137,0.0419281448499137,0.0419281448499137,0.0419281448499137,0.0419281448499137,0.0419281448499137,0.0419281448499137,0.04193401400034623,0.041941633879153305,0.041941633879153305,0.041948739461575665,0.041960390622581875,0.041960390622581875,0.04197645148257886,0.04198022402773863,0.04198518372568093,0.04198518372568093,0.04198518372568093,0.04198531053520424,0.0419890846789439,0.041991146661706114,0.041993657503542156,0.042025406097337945,0.042043522756900265,0.042044838775103774,0.042045403170264506,0.042045403170264506,0.04205338179381188,0.042072154849225586,0.042072154849225586,0.042085155034373725,0.04210531548563168,0.04212752519396812,0.042138752384058425,0.042145995061598704,0.04216264332568967,0.04219486156095109,0.04221277885234467,0.04227947671743296,0.04234284956131386,0.04237742799732003,0.04241450496553269,0.04247365076297208,0.04250286092514142,0.042556796221288384,0.04258544441466001,0.042637599778589955,0.042667650681965444,0.042719417256769816,0.0427835861822331,0.04281615128653926,0.04285943202613939,0.042887812618493754,0.04295442858424353,0.04301704483073067,0.04308743220988144,0.04311775469495958,0.04316434866255703,0.04321179468893281,0.04327625007228299,0.04335482740580292,0.04338778727799922,0.043438561893461014,0.04349121425032095,0.04352874746757762,0.04358036842243762,0.04365368935565296,0.04372941720239697,0.04379023297480811,0.04389236818706797,0.04396698225748834,0.04404624311433668,0.04413215225668217,0.044197901234934875,0.044347788313398986,0.044507157554483534,0.04463958451931612,0.044870227064014306,0.04504027198789463,0.045260394450876665,0.04556060110395829,0.04584248694428396,0.04626624638153209,0.04673064832399104,0.047209928499706906,0.047873027882799554,0.04860312632224201,0.04938251885763206,0.05040004608333412,0.05180345631255435,0.05315612176767549,0.055112783928771086,0.05751253824849133,0.060740839992070764,0.06635569558311442,0.08536569406212188,0.14155772311975412,0.15536189927281013,0.16291583291417344,0.1685921498532042,0.1728721325840062,0.17621055498974875,0.17918546534908086,0.18168685279902888,0.18407545868882286,0.18577980581183873,0.18730322112891015,0.1887195349032681,0.1898324681503355,0.19068823288073078,0.19133785629855957,0.19194736497186904,0.1923112619296513,0.19255437199435532,0.19286860318548782,0.1930299780992728,0.19306152798453566,0.193078132658423,0.19311640890691195,0.1931196511644348,0.19314105680461213,0.1931701736118637,0.19314105680461213,0.19314105680461213,0.19311640890691195,0.193104584575023,0.1930695482855617,0.19305455025045135,0.19305455025045135,0.19303180819203722,0.1930299780992728,0.1929992037167345,0.19295000392464062,0.19291770858669988,0.19291711445418191,0.19289544491064298,0.19286255860513396,0.19286860318548782,0.19286255860513396,0.19285101200326887,0.19285101200326887,0.19285101200326887,0.19283895905749893,0.19281759335775048,0.19281276830378946,0.19281276830378946,0.19281276830378946,0.1928043764126872,0.1927880453295629,0.1928043764126872,0.1928043764126872,0.1928043764126872,0.19281276830378946,0.1927880453295629,0.19277937649906193,0.19277937649906193,0.1927880453295629,0.1927880453295629,0.1927880453295629,0.1927880453295629,0.1927880453295629,0.1927880453295629,0.1928043764126872,0.1928043764126872,0.1928043764126872,0.1928043764126872,0.1928043764126872,0.1928043764126872,0.1928043764126872,0.1927880453295629,0.1928043764126872,0.1928043764126872,0.1927880453295629,0.1927880453295629,0.1927880453295629,0.1928043764126872,0.1928043764126872,0.1928043764126872,0.1928043764126872,0.1928043764126872,0.1928043764126872,0.1928043764126872,0.1928043764126872,0.1928043764126872,0.1928043764126872,0.1928043764126872,0.19281276830378946,0.19281276830378946,0.19281276830378946,0.19281276830378946,0.19281276830378946,0.19281276830378946,0.19281276830378946,0.19281276830378946,0.19281759335775048,0.19281759335775048,0.19281759335775048,0.19281759335775048,0.19282694214015872,0.19283895905749893,0.19283895905749893,0.19283895905749893,0.19283895905749893,0.19285101200326887,0.19285101200326887,0.19285101200326887,0.19283895905749893,0.19283895905749893,0.19283895905749893,0.19285101200326887,0.19285101200326887,0.19285101200326887,0.1928563362339403,0.1928563362339403,0.1928563362339403,0.1928563362339403,0.1928563362339403,0.1928579750809582,0.1928579750809582,0.1928579750809582,0.1928579750809582,0.1928579750809582,0.19286255860513396,0.19286860318548782,0.19286860318548782,0.19286860318548782,0.1928785241307222,0.19288658179579882,0.19288658179579882,0.19289544491064298,0.19291770858669988,0.19292539439990475,0.1929589759588657,0.1929869571967215,0.1930163716676579,0.1930163716676579,0.19304177314845894,0.19304895283997298,0.19305679470567932,0.19306717644779248,0.1930849399862283,0.19311640890691195,0.19320375231993853,0.19323348718841915,0.1932588721805189,0.19335243130308505,0.19343048017236064,0.1935202997558234,0.19362398028531663,0.19383046746775057,0.1940505090602167,0.19434453777147126,0.19468880034522656,0.19490646806421769,0.19524341658204364,0.1955980549769335,0.1960871804861828,0.19639907861822958,0.19681453953343142,0.1971207009580067,0.1972968406172999,0.19736685540185783,0.1974143936036803,0.19744497731799066,0.19745516412041011,0.19745773166463582,0.19745981019003012,0.19746418506308733,0.19746418506308733,0.19747174777072446,0.19747174777072446,0.19746982423521858,0.19746982423521858,0.19746982423521858,0.19746982423521858,0.1974729440365328,0.197482334707821,0.19749079358562305,0.1974949570208466,0.1974949570208466,0.1974949570208466,0.1974949570208466,0.19750923841970963,0.19751070653631514,0.19750923841970963,0.19750923841970963,0.19751070653631514,0.19751395662623017,0.19751395662623017,0.19752569688816107,0.1975342653396825,0.1975342653396825,0.1975342653396825,0.19755188647587943,0.1975646984571401,0.19757444645486583,0.19757444645486583,0.19757959914441092,0.1975847405500508,0.19761360506461448,0.19763669143199072,0.19763806083773375,0.19764585425965198,0.19765511805695551,0.1977110599651166,0.1977294059701808,0.19774541999053513,0.19779261711825807,0.19782334602607343,0.1978654109839297,0.19788980352319768,0.19794359828850439,0.19798748184845105,0.19803242343862446,0.19807427655714427,0.19814548759893447,0.19820469100167565,0.198245576946452,0.19827185464724062,0.1983022046708342,0.19833125455888834,0.19835669083819504,0.19841373243500104,0.1984309073750179,0.19844526721547506,0.19844526721547506,0.19844526721547506,0.19846713379419928,0.1984967102491964,0.19856344201785486,0.19858135110495367,0.19860052056287159,0.1986890219160204,0.1987201086536556,0.19875585578278804,0.19880588111591455,0.19886848766031526,0.19892972298634531,0.1989600595699917,0.1989934138469971,0.1990496766229558,0.19907137853234524,0.19915608697596054,0.1992296803633157,0.19925623271406728,0.19927572090184853,0.19934012574508275,0.19935141023039465,0.19938246943475857,0.19947563532760218,0.19952711981581858,0.19961007800861064,0.1996765090952896,0.1997248497874699,0.19982403856922526,0.20014958316792947,0.20046896885017212,0.200947633751419,0.20168025967752562,0.2030259015434133,0.20638572064526456,0.21765647218266612,0.3526197339925899,0.6021367954607155,0.6810868637162293,0.7264660313059587,0.7543758614030698,0.7841106675299689,0.8105980055292339,0.8362594256709406,0.8643788508792568,0.8763287935747462,0.8799319077868157,0.881275542018015,0.8830812506355942,0.8839621685010364,0.8839621685010364,0.8840767119338532,0.8840767119338532,0.8840767119338532,0.8840767119338532,0.8839621685010364,0.8838534359011372,0.8832157502399993,0.8813476881976751,0.878671480873002,0.8729709329183915,0.8605554334730525,0.8392767250224206,0.8011398190927013,0.7494189753826963,0.6897255354764632,0.6207855156212745,0.5216762488007547,0.21444012720283512,0.1940521660845017,0.18656772652552162,0.1818038715295544,0.17831821381237395,0.1757641325576165,0.1740263596105621,0.17270055982379046,0.17169975732499,0.17084685281370343,0.17014064891385777,0.16941706937447057,0.16888006500328545,0.16834274829892126,0.16779825519681468,0.16722832830403098,0.1667206323649323,0.16633761002557532,0.16589852031157626,0.1655522545665676,0.16515858368123676,0.1647202123958788,0.16427067234527198,0.1639293963692151,0.16368928763591167,0.1634370981938425,0.16322627459151628,0.16308314035707186,0.16299010965062005,0.16286656072232464,0.16277710757768496,0.16266093014767513,0.16259290990642838,0.16258037725686653,0.16255808730515264,0.1625193867197326,0.1624974685671885,0.1624842826360246,0.16246920049130745,0.16240866744561777,0.16240322449871586,0.16240322449871586,0.16239380240113394,0.16237280334333454,0.1623468776892224,0.16232541679592277,0.16230642075072357,0.16229734936435997,0.16226488962960894,0.16225700477713687,0.16225700477713687,0.16225700477713687,0.1622482351402212,0.16223740467734288,0.16223740467734288,0.16223740467734288,0.16223740467734288,0.16223740467734288,0.1622482351402212,0.1622482351402212,0.1622482351402212,0.1622482351402212,0.16223740467734288,0.16223740467734288,0.16221446814548854,0.1622053931508326,0.1622053931508326,0.1622053931508326,0.1622053931508326,0.1622053931508326,0.16220062539668467,0.16220062539668467,0.16220062539668467,0.1622053931508326,0.1622053931508326,0.1622053931508326,0.1622053931508326,0.1622053931508326,0.1622053931508326,0.1622053931508326,0.16221446814548854,0.16221446814548854,0.16221446814548854,0.16221446814548854,0.16221446814548854,0.16221446814548854,0.16223740467734288,0.16223740467734288,0.1622534629921542,0.16225700477713687,0.16225700477713687,0.16225700477713687,0.16226488962960894,0.16227292943604227,0.16227292943604227,0.1622825746664529,0.1622825746664529,0.16229734936435997,0.16229734936435997,0.16229734936435997,0.16229734936435997,0.16230642075072357,0.16230642075072357,0.1623170431789782,0.1623170431789782,0.1623170431789782,0.16232541679592277,0.16233353617029855,0.16233680024040242,0.16233680024040242,0.16233680024040242,0.16233898278501518,0.1623468776892224,0.16235607061105428,0.16235607061105428,0.1623700212557958,0.1623700212557958,0.1623700212557958,0.1623700212557958,0.1623700212557958,0.1623700212557958,0.16237280334333454,0.16237747681962728,0.1623844213798053,0.1623886901555145,0.16239380240113394,0.1624014497948426,0.16240196326284956,0.16240322449871586,0.16240322449871586,0.1624060564286009,0.16240866744561777,0.16242789834067026,0.1624315761277771,0.1624339031179493,0.16246519731022066,0.16246920049130745,0.16247688145833633,0.16248892319683994,0.1624912531818252,0.1624912531818252,0.1624974685671885,0.1625193867197326,0.1625432689446077,0.16255935144275802,0.16258037725686653,0.16259290990642838,0.16261448807919948,0.16263942784570368,0.16267031251141142,0.162737392561497,0.16278591346887933,0.1628096814188894,0.16290398077578228,0.1629378777790129,0.1629829987487838,0.16299978893522066,0.16302454384139156,0.16306227111975072,0.16307629099885906,0.16309155428314637,0.16311847646009392,0.1631317466320546,0.16319405651906121,0.16323044484605168,0.16332487247850336,0.16338554282739176,0.16341883253542885,0.16349844322624002,0.1635046349469333,0.16354817940364513,0.16361707100942524,0.16362910253098215,0.16367296409313906,0.16373389886693288,0.1637665529003995,0.16380369581211263,0.163821545638273,0.16386005801249376,0.16388540441049154,0.16389524537634848,0.16390722639539448,0.1639106443506375,0.1639180950077519,0.1639180950077519,0.1639180950077519,0.1639238946821011,0.1639293963692151,0.16393262768434427,0.16393687670397125,0.16393687670397125,0.16393687670397125,0.16393687670397125,0.16394136982164903,0.16394283113872432,0.16394283113872432,0.16394283113872432,0.16394283113872432,0.16394283113872432,0.16394283113872432,0.16394283113872432,0.16395006884488197,0.16395006884488197,0.16396577678867055,0.16396577678867055,0.16396577678867055,0.16397693166945637,0.16398974270312214,0.16400121081945934,0.16400121081945934,0.16400470948869064,0.16400627723902672,0.1640197200948083,0.1640197200948083,0.1640197200948083,0.1640272520459731,0.16403336623208406,0.16403336623208406,0.16403336623208406,0.16403507920583693,0.16403507920583693,0.16403507920583693,0.1640360919511496,0.16403882400398254,0.16403882400398254,0.1640530318121236,0.16406441673185365,0.16408766319929607,0.16410819749973363,0.16411076013975123,0.16411076013975123,0.16411076013975123,0.16411545951475504,0.1641206291256949,0.16412385024398407,0.16413152940547643,0.16414137961615038,0.16414265230997968,0.16414489791515918,0.16419753707243834,0.16420252638686986,0.16420730857828936,0.16423713662783074,0.1642443809766813,0.16424571655641323,0.16424615704815276,0.16426255185858912,0.16430130403440704,0.16432306844941347,0.16433553694492267,0.1643630346610807,0.16439964741671684,0.16444544784265974,0.16450052093108414,0.16451650610102184,0.16455552384631908,0.16461402383753754,0.16465263500318678,0.16473086270815934,0.16480189140301965,0.16491762264963852,0.16501247142392875,0.16510945925631962,0.16516125699161388,0.16524280747253473,0.16533443748182086,0.16550776795406713,0.16563648198490155,0.1657746760018955,0.1660043486025213,0.1661298744162621,0.1661992339231011,0.16627063705333517,0.16637389734182517,0.1664543084474644,0.16647736558557757,0.16652249346479486,0.1665740874642015,0.166604507731409,0.16664822862340037,0.16665831149582586,0.16668760062510007,0.16669327204085788,0.16669613344408926,0.16670914268037929,0.1667206323649323,0.1667206323649323,0.1667206323649323,0.1667206323649323,0.16672695572056087,0.1667327302576789,0.1667420352373496,0.1667420352373496,0.1667420352373496,0.1667420352373496,0.1667514501005039,0.1667637305743041,0.1667834190610431,0.1667834190610431,0.16680053989009003,0.16680731775558477,0.16680731775558477,0.16680731775558477,0.16680731775558477,0.16681478357818275,0.166842829884104,0.1668548716555818,0.16688396493542687,0.16690156235927356,0.16693223470756555,0.16694733361816727,0.16697314250341783,0.16697909670578567,0.1670013349031105,0.1670249244103844,0.16705524149692041,0.16707897643435904,0.1671210101333242,0.16717682685919927,0.16727008016802403,0.1673209350350674,0.16739050758913604,0.16742001946270635,0.16752733050332214,0.16761724110042175,0.16769461204722502,0.16782956562633616,0.167881400061613,0.1679198499602415,0.1679751908591371,0.168028449495417,0.16810598049888614,0.16818238809562347,0.1682623225185079,0.16835398006071467,0.16839904799774746,0.1684547586275274,0.16848776866335374,0.16855272990101702,0.16859027820262423,0.16861152881070884,0.16866095439300255,0.16868933727835142,0.16872201692816913,0.1687836793530777,0.1688327096761445,0.16889505001032007,0.16896863011831498,0.16902485270664047,0.16907035281144517,0.16909115743634479,0.16913331125324377,0.16918037515465933,0.16922801741374915,0.16926215648688006,0.16930944647779883,0.1693476734164825,0.16936313578475742,0.16937653562042798,0.16938593074490327,0.1693938936013939,0.16942071371344625,0.16942071371344625,0.16944834213526594,0.16947143565517647,0.16947423040933943,0.16948382079504393,0.16948706183157403,0.1695123836331326,0.1695123836331326,0.1695286272759123,0.1695363014371289,0.16956305601363125,0.16957143102471084,0.1695782368104164,0.1695782368104164,0.1695841663736098,0.1695841663736098,0.1695841663736098,0.1695841663736098,0.1695841663736098,0.1695841663736098)
minHPD=c(0.02184071345102102, 0.02184071345102102,0.02184071345102102,0.02184071345102102,0.02184071345102102,0.02184071345102102,0.02184071345102102,0.02184071345102102,0.02184071345102102,0.02184071345102102,0.02184071345102102,0.02184071345102102,0.02184071345102102,0.02184071345102102,0.02184071345102102,0.02184071345102102,0.02184071345102102,0.02184071345102102,0.02184071345102102,0.02184071345102102,0.020515857478955547,0.021451647577282337,0.02120395380096252,0.0187086092207974,0.01781334566266547,0.016720106646238284,0.016720106646238284,0.017025181296633184,0.017025181296633184,0.015781546154284374,0.013263154105171713,0.014768286188432195,0.012457821938489651,0.013122590016994451,0.013122590016994451,0.010713868142724368,0.010555011328317392,0.012435655384815876,0.011112749326204596,0.010555011328317392,0.010555011328317392,0.010555011328317392,0.012435655384815876,0.01345218508263199,0.014554923153867375,0.014554923153867375,0.015781546154284374,0.01647982686825798,0.015781546154284374,0.016588576520255558,0.016578553461010916,0.01647322462027038,0.016348478282606063,0.01647322462027038,0.01660690315808269,0.016845286338210617,0.0169119634449681,0.016917751221260036,0.016967467052861875,0.016967467052861875,0.01707543427226631,0.01707543427226631,0.017094250171498675,0.017128279555711137,0.017128279555711137,0.017128279555711137,0.017128279555711137,0.017128279555711137,0.017128279555711137,0.017158022432984893,0.016348478282606063,0.016348478282606063,0.016348478282606063,0.016348478282606063,0.016348478282606063,0.016348478282606063,0.016374419470162212,0.016348478282606063,0.016348478282606063,0.01647322462027038,0.01647322462027038,0.01647322462027038,0.01647322462027038,0.01647322462027038,0.01647322462027038,0.01647322462027038,0.01647322462027038,0.01647322462027038,0.01647322462027038,0.01647322462027038,0.01647322462027038,0.01647322462027038,0.01647322462027038,0.01647322462027038,0.01647322462027038,0.01647322462027038,0.01647322462027038,0.01647322462027038,0.01647322462027038,0.01647322462027038,0.01647322462027038,0.01647322462027038,0.01647322462027038,0.01647322462027038,0.01647322462027038,0.01647322462027038,0.01647322462027038,0.01647322462027038,0.01647322462027038,0.01647322462027038,0.01647322462027038,0.01647322462027038,0.01647322462027038,0.01647322462027038,0.01647322462027038,0.01647322462027038,0.01647322462027038,0.01647322462027038,0.01647322462027038,0.01647322462027038,0.01647322462027038,0.01647322462027038,0.01647322462027038,0.01647322462027038,0.01647322462027038,0.016348478282606063,0.01631092983499099,0.01647982686825798,0.01647322462027038,0.01647322462027038,0.01647322462027038,0.01647322462027038,0.017000861383124524,0.01647322462027038,0.016917751221260036,0.016917751221260036,0.016698373122843745,0.016698373122843745,0.01660690315808269,0.01660690315808269,0.01660690315808269,0.016578553461010916,0.01647322462027038,0.01647322462027038,0.01631092983499099,0.016578553461010916,0.01647322462027038,0.017000861383124524,0.01660690315808269,0.01647322462027038,0.016578553461010916,0.01647322462027038,0.01647322462027038,0.01647982686825798,0.016179436332981828,0.015781546154284374,0.015845844546753148,0.015845844546753148,0.014554923153867375,0.015845844546753148,0.014185168725433862,0.01459312265763968,0.01459312265763968,0.014118638007834469,0.013171430314873112,0.014599854689063682,0.013418497855935605,0.012435655384815876,0.012457821938489651,0.013205981910864261,0.012435655384815876,0.012435655384815876,0.012539845174564341,0.012457821938489651,0.012435655384815876,0.01065145357539927,0.01065145357539927,0.01065145357539927,0.012435655384815876,0.012435655384815876,0.013025962276698881,0.013263154105171713,0.015700571919147147,0.014468314972397893,0.013025962276698881,0.013171430314873112,0.016348478282606063,0.015817003925636824,0.015700571919147147,0.015817003925636824,0.015817003925636824,0.01631092983499099,0.01627274066107844,0.015781546154284374,0.014185168725433862,0.01647322462027038,0.01459312265763968,0.01647322462027038,0.01647322462027038,0.016179436332981828,0.01647322462027038,0.01631092983499099,0.017185024600729223,0.01771109335142097,0.01627274066107844,0.016348478282606063,0.018037704019961454,0.017673870611618167,0.018387086142611846,0.018387086142611846,0.017673870611618167,0.018037704019961454,0.020842068647287968,0.02216838050611266,0.022180944930394138,0.02217105317105663,0.023612177480770324,0.02569497567894005,0.025644738169220874,0.02751401834087927,0.03188179976802244,0.032861135317123494,0.03865524511424287,0.046942848922720944,0.054876211079851245,0.0910934742463443,0.10802389655885528,0.1135452990607138,0.12217281813408565,0.12271975356550759,0.1255923157226754,0.12541120271048334,0.1255923157226754,0.12541120271048334,0.1255923157226754,0.1255923157226754,0.1258100915302686,0.12663828110105252,0.13193021719747502,0.13245821002565003,0.13357763784647397,0.13392603150501511,0.13442728875885596,0.13028758063927598,0.13028758063927598,0.13352692589694848,0.1332758264971138,0.1338563084157593,0.13423233987915342,0.13461502627970454,0.1332758264971138,0.1332758264971138,0.13339293687197512,0.1338563084157593,0.1338563084157593,0.13405729471021727,0.13405729471021727,0.13423233987915342,0.13423233987915342,0.13423233987915342,0.13423233987915342,0.13423233987915342,0.13438131106059562,0.13461502627970454,0.13461502627970454,0.13461502627970454,0.13461502627970454,0.13461502627970454,0.13461502627970454,0.13461502627970454,0.1347157674004689,0.13477961307241673,0.13477961307241673,0.13477961307241673,0.13477961307241673,0.13477961307241673,0.13477961307241673,0.13477961307241673,0.13461502627970454,0.13461502627970454,0.13461502627970454,0.13461502627970454,0.13461502627970454,0.13461502627970454,0.13461502627970454,0.13461502627970454,0.13477961307241673,0.13477961307241673,0.13477961307241673,0.13477961307241673,0.13477961307241673,0.13477961307241673,0.13477961307241673,0.13477961307241673,0.13477961307241673,0.13477961307241673,0.13477961307241673,0.13477961307241673,0.1347157674004689,0.1347157674004689,0.13461502627970454,0.13461502627970454,0.13461502627970454,0.13461502627970454,0.13461502627970454,0.13461502627970454,0.13461502627970454,0.13461502627970454,0.1347157674004689,0.1347157674004689,0.1347157674004689,0.1347157674004689,0.13477961307241673,0.13477961307241673,0.13477961307241673,0.13477961307241673,0.13477961307241673,0.13461502627970454,0.13461502627970454,0.13461502627970454,0.13461502627970454,0.13461502627970454,0.13464035259747595,0.13461502627970454,0.13461502627970454,0.13461502627970454,0.13461502627970454,0.13461502627970454,0.13461502627970454,0.13461502627970454,0.13461502627970454,0.13461502627970454,0.13461502627970454,0.13461502627970454,0.13477961307241673,0.13477961307241673,0.13477961307241673,0.13461502627970454,0.13461502627970454,0.13461502627970454,0.13461502627970454,0.13464035259747595,0.13464035259747595,0.1347157674004689,0.1347157674004689,0.13464035259747595,0.1347157674004689,0.1347157674004689,0.13461502627970454,0.13461502627970454,0.13461502627970454,0.13461502627970454,0.13438131106059562,0.13434030179894563,0.13438131106059562,0.13434030179894563,0.13438131106059562,0.13438131106059562,0.1338638077938483,0.13352692589694848,0.13423233987915342,0.13434030179894563,0.13658427059856978,0.1347157674004689,0.1332758264971138,0.13040404171492442,0.12974343120929557,0.12854626167860086,0.12846621449981782,0.12542424574197394,0.11355579992273314,0.12426257915281948,0.12100860729700783,0.12583634236309488,0.1338638077938483,0.13461502627970454,0.13392603150501511,0.13483536242697292,0.13483536242697292,0.13483536242697292,0.13461502627970454,0.13461502627970454,0.13461502627970454,0.13483536242697292,0.13483536242697292,0.13483536242697292,0.13483536242697292,0.13483536242697292,0.13483536242697292,0.13461502627970454,0.13461502627970454,0.13483536242697292,0.13483536242697292,0.13483536242697292,0.13483536242697292,0.13483536242697292,0.13461502627970454,0.13483536242697292,0.13483536242697292,0.13483536242697292,0.13461502627970454,0.13461502627970454,0.13461502627970454,0.13357763784647397,0.1332758264971138,0.1332758264971138,0.13092045159969884,0.13092045159969884,0.12900018765850763,0.12900018765850763,0.12900018765850763,0.12900018765850763,0.1276301081110309,0.13357763784647397,0.1332758264971138,0.13050459479863508,0.12900018765850763,0.1332758264971138,0.1332758264971138,0.13461502627970454,0.1332758264971138,0.13461502627970454,0.13533396382763563,0.13688434387975254,0.13688434387975254,0.1366312402197152,0.1332758264971138,0.13688434387975254,0.13461502627970454,0.1366312402197152,0.13688434387975254,0.13461502627970454,0.13461502627970454,0.1366312402197152,0.13483536242697292,0.1366312402197152,0.13461502627970454,0.13695161214078497,0.13695161214078497,0.13695161214078497,0.1377743140188766,0.1379363902445583,0.1366312402197152,0.1335695975077146,0.13751196949575983,0.13461502627970454,0.13461502627970454,0.13529162988027407,0.1366312402197152,0.13461502627970454,0.1332758264971138,0.13876156024904265,0.1379363902445583,0.13461502627970454,0.1332758264971138,0.13702131487113434,0.13483536242697292,0.13695161214078497,0.13529162988027407,0.1332758264971138,0.13461502627970454,0.13461502627970454,0.1355815955402743,0.13529162988027407,0.1335695975077146,0.13483536242697292,0.13461502627970454,0.13461502627970454,0.1335695975077146,0.1332758264971138,0.13695161214078497,0.13461502627970454,0.1332758264971138,0.1366312402197152,0.13695161214078497,0.14078676965770368,0.14503524037097854,0.14440475706123768,0.15023498660739387,0.15441755224397402,0.15545365800424277,0.1594398399317578,0.1626317098110861,0.17005813431751116,0.36683408907714865,0.3999274426385439,0.4234816836362661,0.4231764461066231,0.4231764461066231,0.4233410825435419,0.4233410825435419,0.4233410825435419,0.4233410825435419,0.4233410825435419,0.4233410825435419,0.4234816836362661,0.4231764461066231,0.4231764461066231,0.4234816836362661,0.40033149637242815,0.4057932529164718,0.13879168410301915,0.1394904367172138,0.12072930132753985,0.11927311706296743,0.11521714964760983,0.1115043563037461,0.11143759007489593,0.10991984726434155,0.10613529909973676,0.10086064854087597,0.11016526874635893,0.11055571828660735,0.10555672585834117,0.10613529909973676,0.10553754525959527,0.10169923145635014,0.10553754525959527,0.10167661815864332,0.10055900318354713,0.09400804686354317,0.09878196965918938,0.08733908630387273,0.09235246288878203,0.09076245099117039,0.088290707506797,0.08896724009379939,0.08151668826027272,0.07906956556409217,0.0883836164952888,0.0633856726495872,0.07690818775946826,0.09076245099117039,0.10024801986152654,0.10547771925240404,0.10648371319294972,0.10936721643695489,0.10991984726434155,0.11012380742950198,0.11055571828660735,0.11012380742950198,0.11016526874635893,0.11016526874635893,0.10991984726434155,0.11016526874635893,0.11071232619112469,0.11085838907629011,0.11055571828660735,0.11058991821695109,0.1107252953195428,0.11012380742950198,0.11058991821695109,0.11075171664746807,0.11264033268090091,0.1130069386103767,0.11319549839831963,0.11256131936348379,0.11256131936348379,0.11256131936348379,0.11256131936348379,0.11355152698998007,0.11355152698998007,0.11359455938459082,0.11359455938459082,0.11362368087844771,0.11291151200801483,0.1130069386103767,0.1130738739501099,0.1130738739501099,0.1130738739501099,0.1130738739501099,0.1130738739501099,0.11319549839831963,0.11324041860484799,0.11324041860484799,0.11324041860484799,0.11324041860484799,0.11324041860484799,0.11324041860484799,0.11319549839831963,0.11319549839831963,0.11256131936348379,0.11256131936348379,0.11256131936348379,0.11256131936348379,0.11257189340917412,0.11257189340917412,0.11257189340917412,0.11324041860484799,0.11324041860484799,0.11324041860484799,0.11324041860484799,0.11324041860484799,0.11324041860484799,0.11347567228064477,0.11347567228064477,0.11355152698998007,0.11355152698998007,0.11355152698998007,0.11355152698998007,0.11359455938459082,0.1130738739501099,0.1130738739501099,0.1130738739501099,0.1130738739501099,0.1130738739501099,0.1130738739501099,0.1130738739501099,0.1130738739501099,0.1130069386103767,0.1130069386103767,0.1130738739501099,0.1130738739501099,0.1130738739501099,0.1131025573298969,0.11319549839831963,0.11319549839831963,0.11319549839831963,0.11319549839831963,0.11324041860484799,0.11324443544759946,0.11324443544759946,0.11328394632584225,0.11340706027537989,0.11340706027537989,0.11340706027537989,0.11340706027537989,0.11341118475119764,0.11341118475119764,0.11347567228064477,0.11341118475119764,0.11335642202247609,0.11335642202247609,0.11340706027537989,0.11335642202247609,0.11340706027537989,0.11335642202247609,0.11340706027537989,0.11502264725907359,0.11502264725907359,0.11502264725907359,0.11340706027537989,0.11502264725907359,0.11502264725907359,0.11347567228064477,0.11355152698998007,0.11355152698998007,0.11359455938459082,0.11359455938459082,0.11445986881169753,0.11452426446272927,0.11445986881169753,0.11445986881169753,0.11445986881169753,0.11452426446272927,0.11452426446272927,0.11452426446272927,0.11445986881169753,0.11445986881169753,0.11445986881169753,0.11452426446272927,0.11445986881169753,0.11452426446272927,0.11595622774280005,0.11595622774280005,0.11595622774280005,0.11576497354629113,0.11595622774280005,0.11576497354629113,0.11530104942683062,0.11530104942683062,0.11527944370626508,0.11530104942683062,0.11504365871554514,0.11485420573312209,0.11464032769595327,0.11324041860484799,0.11576497354629113,0.1130738739501099,0.11373492751573538,0.1137016848665539,0.1152613405211102,0.11328394632584225,0.11319549839831963,0.116466499539745,0.11619436019602557,0.11597414339233514,0.11595622774280005,0.11597414339233514,0.11595622774280005,0.11595622774280005,0.11595622774280005,0.11595622774280005,0.11595622774280005,0.11595622774280005,0.11595622774280005,0.11595622774280005,0.11595622774280005,0.11595622774280005,0.11595622774280005,0.11595622774280005,0.11595622774280005,0.11576497354629113,0.11534854750431363,0.11534854750431363,0.11530104942683062,0.11530104942683062,0.11530104942683062,0.11530104942683062,0.11530104942683062,0.11530104942683062,0.11530104942683062,0.11530104942683062,0.11530104942683062,0.11513125608947462,0.11513125608947462,0.11515718164024699,0.11515718164024699,0.11513125608947462,0.11504365871554514,0.11597414339233514,0.11597414339233514,0.11595622774280005,0.11595622774280005,0.11595622774280005,0.11595622774280005,0.11595622774280005,0.11595622774280005,0.11576497354629113,0.11576497354629113,0.11446129057779375,0.11446129057779375,0.11446129057779375,0.11398535308622268,0.11398535308622268,0.11534854750431363,0.11530104942683062,0.11373492751573538,0.1137016848665539,0.1137016848665539,0.1137016848665539,0.11359455938459082,0.11359455938459082,0.11359455938459082,0.11324041860484799,0.11324041860484799,0.11319549839831963,0.1130738739501099,0.1130738739501099,0.1131025573298969,0.1130738739501099,0.1130738739501099,0.1130738739501099,0.1130738739501099,0.11340706027537989,0.1130738739501099,0.1130738739501099,0.1131025573298969,0.1130738739501099,0.1130738739501099,0.11319549839831963,0.1130738739501099,0.11256131936348379,0.1130738739501099,0.1130738739501099,0.1130738739501099,0.1130738739501099,0.11160586202394815,0.11075171664746807,0.11075171664746807,0.11129064507874438,0.11031692514148686,0.10783013341154665,0.10936721643695489,0.11031692514148686,0.11012380742950198,0.11031692514148686,0.11012380742950198,0.10904029630511633,0.10904029630511633,0.10936721643695489,0.11031692514148686,0.10904029630511633,0.11031692514148686,0.10904029630511633,0.11031692514148686,0.10904029630511633,0.11031692514148686,0.11031692514148686,0.11031692514148686,0.11031692514148686,0.11031692514148686,0.11031692514148686,0.11031692514148686,0.11031692514148686,0.11031692514148686,0.11031692514148686,0.11031692514148686,0.11031692514148686,0.11031692514148686,0.11031692514148686,0.11031692514148686,0.11031692514148686,0.11031692514148686,0.11031692514148686,0.11031692514148686,0.11075171664746807,0.11031692514148686,0.11031692514148686,0.11031692514148686,0.11031692514148686,0.11031692514148686,0.10904029630511633,0.11031692514148686,0.11078622874511664,0.11031692514148686,0.11031692514148686,0.11031692514148686,0.11031692514148686,0.11031692514148686,0.11037055840193853,0.11075171664746807,0.11031692514148686,0.1051699881609333,0.11031692514148686,0.11075171664746807,0.11075171664746807,0.11031692514148686,0.11037055840193853,0.11075171664746807,0.11031692514148686,0.10568419707858129,0.11031692514148686,0.11031692514148686,0.11031692514148686,0.11031692514148686,0.11031692514148686,0.11031692514148686,0.11031692514148686,0.11075171664746807,0.11075171664746807,0.11075171664746807,0.11075171664746807,0.10904029630511633,0.11075171664746807,0.11075171664746807,0.11031692514148686,0.11031692514148686,0.11031692514148686,0.11031692514148686,0.10904029630511633,0.11031692514148686,0.11031692514148686,0.11075171664746807,0.1130738739501099,0.10904029630511633,0.11075171664746807,0.11075171664746807,0.11075171664746807,0.10904029630511633,0.11031692514148686,0.11031692514148686,0.11031692514148686,0.11031692514148686,0.11031692514148686,0.11075171664746807,0.11031692514148686,0.11031692514148686,0.10904029630511633,0.10904029630511633,0.10568419707858129,0.11075171664746807,0.11075171664746807,0.11075171664746807,0.11031692514148686,0.11031692514148686,0.10904029630511633,0.11031692514148686,0.10904029630511633,0.11031692514148686,0.10904029630511633,0.11031692514148686,0.11031692514148686,0.10904029630511633,0.1051699881609333,0.1051699881609333,0.1051699881609333,0.1051699881609333,0.1051699881609333,0.1051699881609333)
maxHPD=c(0.9778327322740656, 0.9778327322740656,0.9778327322740656,0.9778327322740656,0.9778327322740656,0.9778327322740656,0.9778327322740656,0.9778327322740656,0.9778327322740656,0.9778327322740656,0.9778327322740656,0.9778327322740656,0.9778327322740656,0.9778327322740656,0.9778327322740656,0.9778327322740656,0.9778327322740656,0.9778327322740656,0.9778327322740656,0.9778327322740656,0.9737585035727483,0.9605608971433938,0.9482775274337849,0.9343503515564627,0.9247076765659683,0.9152203315358272,0.9092671927053058,0.8937177830743689,0.8642093782130518,0.8188597593515013,0.7718303790318481,0.7359458473174557,0.6994688705856705,0.6617959313501388,0.6112684004076031,0.556049678950442,0.5039415376725072,0.44707319510032134,0.37884458522093073,0.29566876213906695,0.221467397927566,0.12271975356550759,0.09006359695572803,0.08212050551824376,0.07915084994580128,0.07552557380173926,0.07484690376289532,0.0743904377819764,0.07300184724866264,0.07324145271549909,0.07297261327601971,0.07254432260966676,0.0721687791865042,0.07206567280633362,0.07206567280633362,0.07214799038462147,0.07206567280633362,0.07206567280633362,0.07206567280633362,0.07206567280633362,0.07206567280633362,0.07206567280633362,0.07206567280633362,0.07206567280633362,0.07206567280633362,0.07206567280633362,0.07206567280633362,0.07206567280633362,0.07206567280633362,0.07206567280633362,0.07115438825661606,0.07115438825661606,0.07115438825661606,0.07115438825661606,0.07115438825661606,0.07115438825661606,0.07115438825661606,0.07109456584133335,0.07109456584133335,0.07115438825661606,0.07113079698468583,0.07113079698468583,0.07113079698468583,0.07113079698468583,0.07113079698468583,0.07113079698468583,0.07113079698468583,0.07109456584133335,0.07109456584133335,0.07109456584133335,0.07109456584133335,0.07107131150455587,0.07107131150455587,0.07107131150455587,0.0710636331777317,0.0710636331777317,0.0710636331777317,0.07107131150455587,0.07107131150455587,0.07107131150455587,0.07107131150455587,0.07107131150455587,0.07107131150455587,0.07107131150455587,0.07107131150455587,0.07107131150455587,0.07107131150455587,0.07107131150455587,0.07107131150455587,0.07107131150455587,0.07107131150455587,0.07107131150455587,0.07107131150455587,0.07107131150455587,0.07107131150455587,0.07107131150455587,0.07107131150455587,0.07109456584133335,0.07109456584133335,0.07109456584133335,0.07109456584133335,0.07113079698468583,0.07115438825661606,0.07115438825661606,0.07115438825661606,0.07115438825661606,0.07115438825661606,0.07144441422078542,0.07144441422078542,0.07147157937304864,0.07147157937304864,0.07150939469222943,0.07206567280633362,0.07156413137807421,0.07206567280633362,0.07206567280633362,0.07206108209741928,0.07206567280633362,0.07206567280633362,0.07206567280633362,0.07206567280633362,0.07214799038462147,0.0721687791865042,0.0721687791865042,0.0721687791865042,0.07254432260966676,0.07254432260966676,0.07324145271549909,0.07297261327601971,0.07294978886913321,0.0732903539527271,0.07343052426808845,0.07381360841602991,0.0744540851547894,0.0746979722063493,0.07462630641237072,0.07543317359219702,0.07619511321888686,0.07572382193354765,0.07782396331819327,0.07706920259661931,0.0780305559363889,0.07904382974685802,0.07971016021560232,0.0795662478149913,0.08212050551824376,0.08212050551824376,0.08266569215462895,0.08453921848571584,0.0874680745775696,0.08993909493877265,0.09490569815324232,0.09923592980696816,0.10402299726310678,0.11021827238759915,0.1144087987292207,0.12100860729700783,0.13099270312276337,0.1400165401555001,0.1436444155301604,0.14920269914169976,0.1523155705225329,0.1569589795962804,0.1569589795962804,0.15741168298350336,0.16061764581131338,0.16571429202260088,0.16654393466825787,0.16826917892913357,0.17037745712400923,0.17272008570559777,0.17624102814620612,0.177711004311015,0.17958118662404454,0.18159604718268174,0.18656901977431942,0.18763682280751512,0.19257061070301423,0.19531004409799416,0.1975407439410967,0.20018420522654742,0.2021960225075756,0.20600979930930535,0.20848471336047755,0.20874287973154063,0.2117014148380682,0.21537185016463473,0.2169878679018283,0.21924194255895138,0.22062995534455135,0.22219261959724568,0.2239152193764495,0.22824119001517984,0.22975320004734306,0.23008412315767413,0.23053105079071556,0.2327156979539325,0.23566094593787848,0.23572667057828484,0.23787255784242511,0.24215263073150622,0.24215263073150622,0.24606123586308973,0.2514438207355871,0.2539335092174467,0.2674444022004822,0.26607058417448093,0.2609826327448051,0.2609826327448051,0.2571958676935935,0.25753335878451505,0.2554294206124779,0.2547594243984597,0.2539335092174467,0.2529704226101331,0.2526925747813713,0.25266441862255434,0.2529704226101331,0.25753335878451505,0.25753335878451505,0.25753335878451505,0.25753335878451505,0.25753335878451505,0.2529596049700035,0.25280089019168334,0.2554294206124779,0.25473795194490506,0.25487908229248685,0.2547594243984597,0.2547594243984597,0.2529704226101331,0.2529596049700035,0.2529704226101331,0.2529704226101331,0.2529704226101331,0.2529704226101331,0.2529704226101331,0.2529704226101331,0.2529704226101331,0.2529704226101331,0.2529704226101331,0.2526925747813713,0.2526925747813713,0.25286432806515824,0.25286432806515824,0.25286432806515824,0.25280089019168334,0.25266441862255434,0.2526925747813713,0.25266441862255434,0.2526925747813713,0.2526925747813713,0.2526925747813713,0.2526925747813713,0.2526925747813713,0.2526925747813713,0.2526925747813713,0.2526925747813713,0.25246108408298207,0.25246108408298207,0.25246108408298207,0.25246108408298207,0.25246108408298207,0.25246108408298207,0.25246108408298207,0.25246108408298207,0.2526925747813713,0.2526925747813713,0.2526925747813713,0.2526925747813713,0.2526925747813713,0.2526925747813713,0.2526925747813713,0.2526925747813713,0.2526925747813713,0.2526925747813713,0.2526925747813713,0.2526925747813713,0.2526925747813713,0.2526925747813713,0.25266441862255434,0.25266441862255434,0.25266441862255434,0.25266441862255434,0.25266441862255434,0.25266441862255434,0.25266441862255434,0.25266441862255434,0.2526925747813713,0.2526925747813713,0.2526925747813713,0.2526925747813713,0.2526925747813713,0.2526925747813713,0.2526925747813713,0.2526925747813713,0.2526925747813713,0.25246108408298207,0.25246108408298207,0.25246108408298207,0.25246108408298207,0.25246108408298207,0.25246108408298207,0.25246108408298207,0.25246108408298207,0.25246108408298207,0.25246108408298207,0.25246108408298207,0.25246108408298207,0.25246108408298207,0.25246108408298207,0.25246108408298207,0.25246108408298207,0.25246108408298207,0.2526925747813713,0.2526925747813713,0.2526925747813713,0.25246108408298207,0.25246108408298207,0.25246108408298207,0.25246108408298207,0.25246108408298207,0.25246108408298207,0.25246108408298207,0.25246108408298207,0.25246108408298207,0.2526925747813713,0.2526925747813713,0.25266441862255434,0.25266441862255434,0.2526925747813713,0.25286432806515824,0.2526925747813713,0.2526925747813713,0.2526925747813713,0.2526925747813713,0.2529704226101331,0.2529704226101331,0.2529704226101331,0.25297696684039245,0.25419404423912584,0.2547594243984597,0.25753335878451505,0.2571958676935935,0.25753335878451505,0.2579615542203859,0.2596800366732991,0.2609826327448051,0.26607058417448093,0.2703118670602411,0.27647182958422434,0.3063264583129983,0.3285926246894467,0.36067428608565494,0.37434339627384533,0.3744352262331334,0.3744352262331334,0.3771924991784969,0.37703947167043494,0.3771924991784969,0.3771924991784969,0.3771924991784969,0.3771924991784969,0.37795911242043423,0.37795911242043423,0.37795911242043423,0.37795911242043423,0.37795911242043423,0.37795911242043423,0.3771924991784969,0.3771924991784969,0.37795911242043423,0.37795911242043423,0.37795911242043423,0.37795911242043423,0.37795911242043423,0.3771924991784969,0.37795911242043423,0.37795911242043423,0.37795911242043423,0.37795911242043423,0.37795911242043423,0.37795911242043423,0.37795911242043423,0.37795911242043423,0.37795911242043423,0.3771924991784969,0.37795911242043423,0.3771924991784969,0.3771924991784969,0.3771924991784969,0.37795911242043423,0.37795911242043423,0.3873513021268502,0.38826238358356857,0.3873513021268502,0.3871825795264952,0.3929008455401573,0.39843020489314473,0.40149431744566316,0.40149431744566316,0.4068609200340182,0.4103657028243712,0.41393767877001864,0.41582771802341656,0.4168769356320843,0.4168769356320843,0.425476975590438,0.42430061496063926,0.4285698188831455,0.4301268233907765,0.4303209524833996,0.4322245200074937,0.43664608668766086,0.43664608668766086,0.4425537807473391,0.443703072117394,0.44817300633523816,0.44963784671137275,0.4521113242673647,0.45382934981615497,0.45735493186166254,0.45766116570751986,0.45875954483918596,0.46629499100976257,0.4648197900619733,0.4694728169826594,0.47294348539902853,0.4764398481122166,0.47604510381800197,0.4779708151992827,0.4863046918944366,0.487463978154705,0.487463978154705,0.4912839569335678,0.4984948975446276,0.5000935930458547,0.5061642264211434,0.5061642264211434,0.5088478572128583,0.5173168101874668,0.5208194842994015,0.525727736765674,0.530657891884993,0.5338203363228365,0.5396597753593229,0.5457008717367258,0.5538350093338036,0.5663304620361421,0.5818432918496744,0.6027805626260095,0.6311612452012658,0.677060767958568,0.7492455728781865,0.8327487200680586,0.9471528635820823,1.02983370688625,1.0687949559606218,1.1089099999354415,1.1346721647043732,1.1528509115322092,1.1830419148221136,1.20675060147632,1.2459906748707195,1.4348392967221297,1.357208722910403,1.3589294150916844,1.3462043079918047,1.339526631344132,1.3354424663707343,1.3354424663707343,1.3351290549338843,1.3351290549338843,1.3351290549338843,1.3351290549338843,1.3354276716375941,1.3354424663707343,1.339526631344132,1.348322012986205,1.3589294150916844,1.4305525001327437,1.3041244500387907,1.3022321143760784,1.270206524504617,1.2382612629599965,1.1808395255777884,1.1297890755014313,1.0831884717113132,1.0275271863815147,0.9848011374535807,0.9298567437091307,0.9026207980460875,0.8763987804677741,0.8400644442026776,0.8149912699382548,0.7879337882056148,0.7676120203765546,0.754452771197878,0.7314911657656623,0.7161600246843133,0.6927152713852769,0.6853828995428006,0.6536759372898535,0.6322437617508437,0.606022332358079,0.5798802551828879,0.5539523343174145,0.525727736765674,0.48859492186809167,0.45735493186166254,0.3791899372637971,0.2266369909097709,0.22245288149370307,0.22037802632001166,0.2196882233819421,0.21755132090052345,0.21813406969788668,0.21595339693359655,0.21424378470469896,0.21296067046588485,0.2116710367589493,0.21136407206125885,0.21069135343650827,0.2099446336969909,0.2096429695372528,0.2096702370736209,0.2096702370736209,0.20886111223194934,0.20886111223194934,0.20886111223194934,0.20807721298588921,0.2082886955387878,0.20807721298588921,0.2096702370736209,0.2096702370736209,0.2096702370736209,0.20886111223194934,0.20878005507439007,0.20871913381527163,0.20871913381527163,0.2096702370736209,0.2096702370736209,0.2096702370736209,0.2096702370736209,0.2096702370736209,0.20890546286144937,0.20890546286144937,0.20890546286144937,0.20890546286144937,0.20890546286144937,0.20886111223194934,0.20886111223194934,0.20890546286144937,0.20890546286144937,0.20890546286144937,0.20890546286144937,0.20886111223194934,0.20886111223194934,0.20886111223194934,0.20880312188998484,0.20880312188998484,0.20807721298588921,0.20807721298588921,0.20807721298588921,0.20807721298588921,0.20807721298588921,0.20807721298588921,0.20807721298588921,0.20871913381527163,0.20871913381527163,0.20871913381527163,0.20871913381527163,0.20871913381527163,0.20871913381527163,0.20890546286144937,0.20890546286144937,0.20886111223194934,0.20886111223194934,0.20886111223194934,0.20886111223194934,0.20886111223194934,0.2082886955387878,0.2082886955387878,0.2082886955387878,0.2082886955387878,0.2082886955387878,0.2082886955387878,0.2082886955387878,0.2082886955387878,0.20807721298588921,0.20807721298588921,0.20807721298588921,0.20807721298588921,0.20807721298588921,0.20807721298588921,0.20807721298588921,0.20807721298588921,0.20807721298588921,0.20807721298588921,0.20807721298588921,0.20807721298588921,0.20807721298588921,0.20807721298588921,0.20807721298588921,0.20807721298588921,0.20807721298588921,0.20807721298588921,0.20807721298588921,0.20807721298588921,0.20807721298588921,0.20807721298588921,0.20807721298588921,0.20807721298588921,0.20807721298588921,0.20807721298588921,0.20807721298588921,0.20807721298588921,0.20807721298588921,0.2096702370736209,0.2096702370736209,0.2096702370736209,0.20807721298588921,0.2096702370736209,0.2096702370736209,0.20807721298588921,0.20807721298588921,0.20807721298588921,0.20807721298588921,0.20807721298588921,0.20886111223194934,0.20886111223194934,0.20878005507439007,0.20878005507439007,0.20878005507439007,0.20871913381527163,0.208703877094267,0.20871913381527163,0.208703877094267,0.20871913381527163,0.208703877094267,0.208703877094267,0.20878005507439007,0.20871913381527163,0.20998941986459654,0.2099446336969909,0.2099446336969909,0.2096702370736209,0.21004538437247397,0.21004538437247397,0.2096702370736209,0.2096702370736209,0.2096702370736209,0.2096702370736209,0.2096702370736209,0.2096702370736209,0.20965387832061763,0.20886111223194934,0.2113870476290619,0.20890546286144937,0.2096702370736209,0.2096702370736209,0.21140664080796542,0.2096702370736209,0.2096702370736209,0.21313773783088502,0.2129966381095073,0.21292966084406978,0.2129966381095073,0.21313773783088502,0.21313773783088502,0.21313773783088502,0.2132835817768854,0.2132835817768854,0.2132835817768854,0.2133074124475058,0.2133074124475058,0.21333192092127398,0.21347175036439814,0.21347175036439814,0.21347175036439814,0.21347175036439814,0.21347175036439814,0.21333192092127398,0.2129966381095073,0.2129966381095073,0.2129966381095073,0.2129966381095073,0.2129966381095073,0.2129966381095073,0.2129966381095073,0.2129966381095073,0.2129966381095073,0.2129966381095073,0.2129966381095073,0.2129966381095073,0.21313773783088502,0.21333192092127398,0.21333192092127398,0.21333192092127398,0.21333192092127398,0.21436783980991275,0.21436783980991275,0.21441759374006958,0.21441759374006958,0.21446266066560069,0.21446266066560069,0.21446266066560069,0.21448894096963472,0.21446266066560069,0.21448894096963472,0.21333192092127398,0.21333192092127398,0.21333192092127398,0.21296067046588485,0.2129966381095073,0.21448894096963472,0.21448894096963472,0.21296067046588485,0.21296067046588485,0.21296067046588485,0.2129966381095073,0.2129966381095073,0.2129966381095073,0.21313773783088502,0.21296067046588485,0.2129966381095073,0.2129966381095073,0.21313773783088502,0.21313773783088502,0.21333192092127398,0.2136132963911393,0.21377630097536277,0.21391826198297378,0.2140475992311662,0.21448894096963472,0.21427977615264873,0.21441759374006958,0.21448894096963472,0.2149165811470879,0.2151964936463631,0.21595339693359655,0.21626023197406125,0.21626023197406125,0.21720166207731376,0.2180718581765732,0.21857752637986658,0.21962503178113646,0.21931744867221925,0.2196882233819421,0.22085300340090724,0.22280989091898118,0.22410970417338186,0.22444025399665968,0.22881665601589263,0.2341726936995752,0.237130421083466,0.24283967830550401,0.24901078985152159,0.25125537920547303,0.2542060629824003,0.25941833323958274,0.26477377737526964,0.2678957790271975,0.2717914397843548,0.27494687038713145,0.2790280917999757,0.28390471217889957,0.2877377575231444,0.28883700116086686,0.28994219887894335,0.2900966322121903,0.2902125665932456,0.2904678465460347,0.2906193969587094,0.2906193969587094,0.2906193969587094,0.2906193969587094,0.290967420562642,0.290967420562642,0.29167396804049023,0.29224353512443046,0.29224353512443046,0.29224353512443046,0.29234520730442765,0.29234520730442765,0.29436928872737367,0.2948649490949826,0.29523915235716236,0.29575908794271044,0.29575908794271044,0.29575908794271044,0.29575908794271044,0.29575908794271044,0.2986132572759875,0.30037629156903517,0.30037629156903517,0.3039780434708339,0.3055258460627158,0.306266234915442,0.30804913382014926,0.30891915246016716,0.3100842086580963,0.31198684643577385,0.31198684643577385,0.32068435549391394,0.324596237458117,0.32762950971399313,0.3333834318888238,0.33572288805950423,0.3425390734065875,0.3476047230988768,0.3568622587855672,0.36971265125947,0.3759490491871235,0.38902995296457843,0.39715848268386184,0.4018586128377836,0.4157184182704832,0.4220212984625911,0.4302337901748377,0.440178647103175,0.448284267251465,0.45686134016939633,0.46066238432640905,0.4665589070338571,0.4702003830158793,0.47342424488316304,0.47931663617090736,0.4849958925919418,0.48834504608039403,0.4913058289865069,0.5024044592165142,0.5086091676982331,0.5169395761551626,0.5255891164934969,0.5374989008568894,0.5485118938428027,0.558106990644734,0.5620920563918576,0.5682568229261544,0.5793521140272652,0.5881739520402366,0.5938847399640003,0.5975437739698863,0.6032491489736697,0.6056953406356195,0.6133371831055415,0.6167285712143042,0.6191982415875087,0.6237625523222732,0.6237625523222732,0.6346999068856749,0.6371822780325322,0.637268288277015,0.6382964408754176,0.6382964408754176,0.6396534998281352,0.6444558419287013,0.6444558419287013,0.6472130861286555,0.6477065396818402,0.6499475345968377,0.6528095885833278,0.6537620967805335,0.6537620967805335,0.6570754354340623,0.6570754354340623,0.6570754354340623,0.6570754354340623,0.6570754354340623)
#time=time[4:length(time)]
#rate=rate[4:length(rate)]
#minHPD=minHPD[4:length(minHPD)]
#maxHPD=maxHPD[4:length(maxHPD)]

plot(c(seq(-290,0,by=1),0),rep(2,length(c(seq(290,0,by=-1),0))), xlab="", ylab="Rates (events/Myr/lineage)", xlim=c(-270,-230), ylim=c(0,1.4), type="l", col="white",lwd="1",las="1",cex.axis="1",cex.main="1",cex.lab="1",bty="n", main="A", axes=F)
rect(-323.2,-0.02,-298.9,300, col="white", border=NA)
rect(-298.9,-0.02,-272.95,300, col="whitesmoke", border=NA)
rect(-272.95,-0.02,-259.1,300, col="white", border=NA)
rect(-259.1,-0.02,-251.9,300, col="whitesmoke", border=NA)
rect(-251.9,-0.02,-247.2,300, col="white", border=NA)
rect(-247.2,-0.02,-237,300, col="whitesmoke", border=NA)
rect(-237,-0.02,-201.3,300, col="white", border=NA)
rect(-201.3,-0.02,-174.1,300, col="whitesmoke", border=NA)
rect(-174.1,-0.02,-163.5,300, col="white", border=NA)
rect(-163.5,-0.02,-145,300, col="whitesmoke", border=NA)
rect(-145,-0.02,-100.5,300, col="white", border=NA)
rect(-100.5,-0.02,-66,300, col="whitesmoke", border=NA)
rect(-66,-0.02,-56,300, col="white", border=NA)
rect(-56,-0.02,-33.9,300, col="whitesmoke", border=NA)
rect(-33.9,-0.02,-23.03,300, col="white", border=NA)
rect(-23.03,-0.02,-5.33,300, col="whitesmoke", border=NA)
rect(-5.33,-0.02,-2.58,300, col="white", border=NA)
rect(-2.58,-0.02,0,300, col="whitesmoke", border=NA)

rect(-261.28,-3,-259.51,300, col=alpha('#ffaf03',0.2), border=NA)
rect(-234.5,-3,-232,300, col=alpha('#ffaf03',0.2), border=NA)
abline(v=c(-251.902),col="red",lty="dashed",lwd="2")
axis(side=1, seq(-280, -220, by=10), col="black",col.axis="black",las=1)
axis(side=2, seq(0, 1.4, by=0.2), col="black",col.axis="black",las=2)

legend("topleft", bty="n", c("Origination rate"),lwd="3",col=c("#4c4cec"), cex=1)

lines(time,time,type = 'n')
polygon(c(time, rev(time)), c(maxHPD, rev(minHPD)), col = alpha('#4c4cec',0.3), border = NA)
lines(time,rate, col = '#4c4cec', lwd=2)

add_geochrono(0, -0.15)


# Frequency of shift in speciation rate
mids=c(-0.04949747048903878, -0.14849241146711634,-0.24748735244519388,-0.34648229342327147,-0.44547723440134906,-0.5444721753794266,-0.6434671163575042,-0.7424620573355818,-0.8414569983136594,-0.940451939291737,-1.0394468802698145,-1.138441821247892,-1.2374367622259697,-1.3364317032040471,-1.4354266441821248,-1.5344215851602023,-1.6334165261382798,-1.7324114671163575,-1.831406408094435,-1.9304013490725127,-2.02939629005059,-2.1283912310286675,-2.227386172006745,-2.3263811129848224,-2.4253760539629003,-2.524370994940978,-2.6233659359190553,-2.722360876897133,-2.8213558178752103,-2.920350758853288,-3.0193456998313657,-3.118340640809443,-3.2173355817875207,-3.316330522765598,-3.415325463743676,-3.5143204047217536,-3.613315345699831,-3.7123102866779085,-3.811305227655986,-3.910300168634064,-4.009295109612141,-4.108290050590219,-4.207284991568297,-4.306279932546374,-4.405274873524452,-4.504269814502529,-4.603264755480607,-4.702259696458684,-4.801254637436762,-4.90024957841484,-4.999244519392917,-5.098239460370995,-5.197234401349072,-5.29622934232715,-5.395224283305228,-5.494219224283305,-5.593214165261383,-5.69220910623946,-5.791204047217538,-5.890198988195616,-5.989193929173693,-6.088188870151771,-6.187183811129848,-6.286178752107926,-6.385173693086004,-6.484168634064081,-6.583163575042159,-6.682158516020236,-6.781153456998314,-6.8801483979763915,-6.979143338954469,-7.0781382799325465,-7.177133220910624,-7.2761281618887015,-7.375123102866779,-7.4741180438448565,-7.573112984822934,-7.672107925801011,-7.771102866779089,-7.870097807757167,-7.969092748735244,-8.068087689713321,-8.1670826306914,-8.266077571669477,-8.365072512647554,-8.464067453625633,-8.56306239460371,-8.662057335581787,-8.761052276559864,-8.860047217537943,-8.95904215851602,-9.058037099494097,-9.157032040472176,-9.256026981450253,-9.35502192242833,-9.454016863406407,-9.553011804384486,-9.652006745362563,-9.75100168634064,-9.849996627318719,-9.948991568296796,-10.047986509274873,-10.146981450252952,-10.245976391231029,-10.344971332209106,-10.443966273187183,-10.542961214165262,-10.641956155143339,-10.740951096121416,-10.839946037099494,-10.938940978077571,-11.037935919055649,-11.136930860033727,-11.235925801011804,-11.334920741989881,-11.433915682967958,-11.532910623946037,-11.631905564924114,-11.730900505902191,-11.82989544688027,-11.928890387858347,-12.027885328836424,-12.126880269814503,-12.22587521079258,-12.324870151770657,-12.423865092748734,-12.522860033726813,-12.62185497470489,-12.720849915682967,-12.819844856661046,-12.918839797639123,-13.0178347386172,-13.116829679595277,-13.215824620573356,-13.314819561551433,-13.41381450252951,-13.512809443507589,-13.611804384485666,-13.710799325463743,-13.809794266441822,-13.908789207419899,-14.007784148397976,-14.106779089376053,-14.205774030354132,-14.304768971332209,-14.403763912310286,-14.502758853288364,-14.601753794266441,-14.700748735244519,-14.799743676222597,-14.898738617200674,-14.997733558178751,-15.096728499156828,-15.195723440134907,-15.294718381112984,-15.393713322091061,-15.49270826306914,-15.591703204047217,-15.690698145025294,-15.789693086003373,-15.88868802698145,-15.987682967959527,-16.086677908937602,-16.18567284991568,-16.284667790893756,-16.383662731871837,-16.482657672849914,-16.58165261382799,-16.680647554806068,-16.779642495784145,-16.878637436762222,-16.977632377740303,-17.07662731871838,-17.175622259696457,-17.274617200674534,-17.37361214165261,-17.472607082630688,-17.571602023608765,-17.670596964586846,-17.769591905564923,-17.868586846543,-17.967581787521077,-18.066576728499154,-18.16557166947723,-18.264566610455308,-18.36356155143339,-18.462556492411466,-18.561551433389543,-18.66054637436762,-18.759541315345697,-18.858536256323774,-18.95753119730185,-19.05652613827993,-19.15552107925801,-19.254516020236085,-19.353510961214162,-19.45250590219224,-19.551500843170317,-19.650495784148397,-19.749490725126474,-19.84848566610455,-19.94748060708263,-20.046475548060705,-20.145470489038782,-20.24446543001686,-20.34346037099494,-20.442455311973017,-20.541450252951094,-20.64044519392917,-20.739440134907248,-20.838435075885325,-20.937430016863402,-21.036424957841483,-21.13541989881956,-21.234414839797637,-21.333409780775714,-21.43240472175379,-21.531399662731868,-21.63039460370995,-21.729389544688026,-21.828384485666103,-21.92737942664418,-22.026374367622257,-22.125369308600334,-22.22436424957841,-22.32335919055649,-22.42235413153457,-22.521349072512646,-22.620344013490723,-22.7193389544688,-22.818333895446877,-22.917328836424954,-23.016323777403034,-23.11531871838111,-23.21431365935919,-23.313308600337265,-23.412303541315342,-23.51129848229342,-23.610293423271496,-23.709288364249577,-23.808283305227654,-23.90727824620573,-24.006273187183808,-24.105268128161885,-24.204263069139962,-24.303258010118043,-24.40225295109612,-24.501247892074197,-24.600242833052274,-24.69923777403035,-24.798232715008428,-24.897227655986505,-24.996222596964586,-25.095217537942663,-25.19421247892074,-25.293207419898817,-25.392202360876894,-25.49119730185497,-25.590192242833048,-25.68918718381113,-25.788182124789206,-25.887177065767283,-25.98617200674536,-26.085166947723437,-26.184161888701514,-26.28315682967959,-26.38215177065767,-26.48114671163575,-26.580141652613825,-26.679136593591902,-26.77813153456998,-26.877126475548057,-26.976121416526137,-27.075116357504214,-27.17411129848229,-27.27310623946037,-27.372101180438445,-27.471096121416522,-27.5700910623946,-27.66908600337268,-27.768080944350757,-27.867075885328834,-27.96607082630691,-28.065065767284988,-28.164060708263065,-28.263055649241142,-28.362050590219223,-28.4610455311973,-28.560040472175377,-28.659035413153454,-28.75803035413153,-28.857025295109608,-28.956020236087685,-29.055015177065766,-29.154010118043843,-29.25300505902192,-29.351999999999997,-29.450994940978074,-29.54998988195615,-29.64898482293423,-29.74797976391231,-29.846974704890386,-29.945969645868463,-30.04496458684654,-30.143959527824617,-30.242954468802694,-30.341949409780774,-30.44094435075885,-30.53993929173693,-30.638934232715005,-30.737929173693082,-30.83692411467116,-30.935919055649236,-31.034913996627317,-31.133908937605394,-31.23290387858347,-31.331898819561548,-31.430893760539625,-31.529888701517702,-31.628883642495783,-31.72787858347386,-31.826873524451937,-31.925868465430014,-32.024863406408095,-32.123858347386175,-32.22285328836425,-32.32184822934233,-32.4208431703204,-32.51983811129848,-32.61883305227656,-32.71782799325464,-32.81682293423272,-32.91581787521079,-33.01481281618887,-33.113807757166946,-33.212802698145026,-33.31179763912311,-33.41079258010118,-33.50978752107926,-33.608782462057334,-33.707777403035415,-33.80677234401349,-33.90576728499157,-34.00476222596965,-34.10375716694772,-34.202752107925804,-34.30174704890388,-34.40074198988196,-34.49973693086003,-34.59873187183811,-34.69772681281619,-34.796721753794266,-34.89571669477235,-34.99471163575042,-35.0937065767285,-35.192701517706574,-35.291696458684655,-35.390691399662735,-35.48968634064081,-35.58868128161889,-35.68767622259696,-35.78667116357504,-35.88566610455312,-35.9846610455312,-36.08365598650928,-36.18265092748735,-36.28164586846543,-36.380640809443506,-36.479635750421586,-36.57863069139966,-36.67762563237774,-36.77662057335582,-36.875615514333894,-36.974610455311975,-37.07360539629005,-37.17260033726813,-37.2715952782462,-37.37059021922428,-37.469585160202364,-37.56858010118044,-37.66757504215852,-37.76656998313659,-37.86556492411467,-37.964559865092745,-38.063554806070826,-38.16254974704891,-38.26154468802698,-38.36053962900506,-38.459534569983134,-38.558529510961215,-38.657524451939295,-38.75651939291737,-38.85551433389545,-38.95450927487352,-39.0535042158516,-39.15249915682968,-39.25149409780776,-39.35048903878584,-39.44948397976391,-39.54847892074199,-39.647473861720066,-39.746468802698146,-39.84546374367622,-39.9444586846543,-40.04345362563238,-40.142448566610454,-40.241443507588535,-40.34043844856661,-40.43943338954469,-40.53842833052276,-40.63742327150084,-40.736418212478924,-40.835413153457,-40.93440809443508,-41.03340303541315,-41.13239797639123,-41.231392917369305,-41.330387858347386,-41.42938279932547,-41.52837774030354,-41.62737268128162,-41.726367622259694,-41.825362563237775,-41.92435750421585,-42.02335244519393,-42.12234738617201,-42.22134232715008,-42.32033726812816,-42.41933220910624,-42.51832715008432,-42.61732209106239,-42.71631703204047,-42.81531197301855,-42.914306913996626,-43.013301854974706,-43.11229679595278,-43.21129173693086,-43.31028667790894,-43.409281618887015,-43.508276559865095,-43.60727150084317,-43.70626644182125,-43.80526138279932,-43.9042563237774,-44.003251264755484,-44.10224620573356,-44.20124114671164,-44.30023608768971,-44.39923102866779,-44.498225969645866,-44.597220910623946,-44.69621585160203,-44.7952107925801,-44.89420573355818,-44.993200674536254,-45.092195615514335,-45.19119055649241,-45.29018549747049,-45.38918043844857,-45.48817537942664,-45.587170320404724,-45.6861652613828,-45.78516020236088,-45.88415514333895,-45.98315008431703,-46.08214502529511,-46.181139966273186,-46.280134907251266,-46.37912984822934,-46.47812478920742,-46.577119730185494,-46.676114671163575,-46.775109612141655,-46.87410455311973,-46.97309949409781,-47.07209443507588,-47.17108937605396,-47.27008431703204,-47.36907925801012,-47.4680741989882,-47.56706913996627,-47.66606408094435,-47.765059021922426,-47.864053962900506,-47.96304890387858,-48.06204384485666,-48.16103878583474,-48.260033726812814,-48.359028667790895,-48.45802360876897,-48.55701854974705,-48.65601349072513,-48.7550084317032,-48.854003372681284,-48.95299831365936,-49.05199325463744,-49.15098819561551,-49.24998313659359,-49.34897807757167,-49.447973018549746,-49.54696795952783,-49.6459629005059,-49.74495784148398,-49.843952782462054,-49.942947723440135,-50.041942664418215,-50.14093760539629,-50.23993254637437,-50.33892748735244,-50.43792242833052,-50.5369173693086,-50.63591231028668,-50.73490725126476,-50.83390219224283,-50.93289713322091,-51.031892074198986,-51.130887015177066,-51.22988195615514,-51.32887689713322,-51.4278718381113,-51.526866779089374,-51.625861720067455,-51.72485666104553,-51.82385160202361,-51.92284654300168,-52.02184148397976,-52.120836424957844,-52.21983136593592,-52.318826306914,-52.41782124789207,-52.51681618887015,-52.615811129848225,-52.714806070826306,-52.81380101180439,-52.91279595278246,-53.01179089376054,-53.110785834738614,-53.209780775716695,-53.308775716694775,-53.40777065767285,-53.50676559865093,-53.605760539629,-53.70475548060708,-53.80375042158516,-53.90274536256324,-54.00174030354132,-54.10073524451939,-54.19973018549747,-54.298725126475546,-54.397720067453626,-54.4967150084317,-54.59570994940978,-54.69470489038786,-54.793699831365934,-54.892694772344015,-54.99168971332209,-55.09068465430017,-55.18967959527824,-55.28867453625632,-55.387669477234404,-55.48666441821248,-55.58565935919056,-55.68465430016863,-55.78364924114671,-55.882644182124785,-55.981639123102866,-56.08063406408095,-56.17962900505902,-56.2786239460371,-56.377618887015174,-56.476613827993255,-56.57560876897133,-56.67460370994941,-56.77359865092749,-56.87259359190556,-56.97158853288364,-57.07058347386172,-57.1695784148398,-57.26857335581787,-57.36756829679595,-57.46656323777403,-57.565558178752106,-57.664553119730186,-57.76354806070826,-57.86254300168634,-57.961537942664414,-58.060532883642495,-58.159527824620575,-58.25852276559865,-58.35751770657673,-58.4565126475548,-58.55550758853288,-58.654502529510964,-58.75349747048904,-58.85249241146712,-58.95148735244519,-59.05048229342327,-59.149477234401346,-59.248472175379426,-59.34746711635751,-59.44646205733558,-59.54545699831366,-59.644451939291734,-59.743446880269815,-59.84244182124789,-59.94143676222597,-60.04043170320405,-60.13942664418212,-60.238421585160204,-60.33741652613828,-60.43641146711636,-60.53540640809443,-60.63440134907251,-60.73339629005059,-60.832391231028666,-60.93138617200675,-61.03038111298482,-61.1293760539629,-61.228370994940974,-61.327365935919055,-61.426360876897135,-61.52535581787521,-61.62435075885329,-61.72334569983136,-61.82234064080944,-61.92133558178752,-62.0203305227656,-62.11932546374368,-62.21832040472175,-62.31731534569983,-62.416310286677906,-62.515305227655986,-62.61430016863406,-62.71329510961214,-62.81229005059022,-62.911284991568294,-63.010279932546375,-63.10927487352445,-63.20826981450253,-63.30726475548061,-63.40625969645868,-63.505254637436764,-63.60424957841484,-63.70324451939292,-63.80223946037099,-63.90123440134907,-64.00022934232715,-64.09922428330522,-64.19821922428329,-64.29721416526138,-64.39620910623945,-64.49520404721753,-64.5941989881956,-64.69319392917369,-64.79218887015176,-64.89118381112984,-64.99017875210792,-65.089173693086,-65.18816863406407,-65.28716357504214,-65.38615851602023,-65.4851534569983,-65.58414839797638,-65.68314333895447,-65.78213827993254,-65.88113322091061,-65.9801281618887,-66.07912310286677,-66.17811804384485,-66.27711298482292,-66.37610792580101,-66.47510286677908,-66.57409780775716,-66.67309274873524,-66.77208768971332,-66.87108263069139,-66.97007757166946,-67.06907251264755,-67.16806745362562,-67.2670623946037,-67.36605733558179,-67.46505227655986,-67.56404721753793,-67.663042158516,-67.7620370994941,-67.86103204047217,-67.96002698145024,-68.05902192242833,-68.1580168634064,-68.25701180438448,-68.35600674536255,-68.45500168634064,-68.55399662731871,-68.65299156829678,-68.75198650927487,-68.85098145025295,-68.94997639123102,-69.04897133220909,-69.14796627318718,-69.24696121416525,-69.34595615514333,-69.44495109612141,-69.54394603709949,-69.64294097807756,-69.74193591905563,-69.84093086003372,-69.9399258010118,-70.03892074198987,-70.13791568296796,-70.23691062394603,-70.3359055649241,-70.43490050590218,-70.53389544688027,-70.63289038785834,-70.73188532883641,-70.8308802698145,-70.92987521079257,-71.02887015177065,-71.12786509274872,-71.22686003372681,-71.32585497470488,-71.42484991568296,-71.52384485666104,-71.62283979763912,-71.72183473861719,-71.82082967959526,-71.91982462057335,-72.01881956155142,-72.1178145025295,-72.21680944350759,-72.31580438448566,-72.41479932546373,-72.5137942664418,-72.6127892074199,-72.71178414839797,-72.81077908937604,-72.90977403035413,-73.0087689713322,-73.10776391231028,-73.20675885328835,-73.30575379426644,-73.40474873524451,-73.50374367622258,-73.60273861720067,-73.70173355817874,-73.80072849915682,-73.89972344013489,-73.99871838111298,-74.09771332209105,-74.19670826306913,-74.29570320404721,-74.39469814502529,-74.49369308600336,-74.59268802698143,-74.69168296795952,-74.7906779089376,-74.88967284991567,-74.98866779089376,-75.08766273187183,-75.1866576728499,-75.28565261382798,-75.38464755480607,-75.48364249578414,-75.58263743676221,-75.6816323777403,-75.78062731871837,-75.87962225969645,-75.97861720067452,-76.07761214165261,-76.17660708263068,-76.27560202360876,-76.37459696458684,-76.47359190556492,-76.57258684654299,-76.67158178752108,-76.77057672849915,-76.86957166947722,-76.9685666104553,-77.06756155143339,-77.16655649241146,-77.26555143338953,-77.36454637436762,-77.4635413153457,-77.56253625632377,-77.66153119730184,-77.76052613827993,-77.859521079258,-77.95851602023608,-78.05751096121416,-78.15650590219224,-78.25550084317031,-78.35449578414838,-78.45349072512647,-78.55248566610454,-78.65148060708262,-78.7504755480607,-78.84947048903878,-78.94846543001685,-79.04746037099493,-79.14645531197301,-79.24545025295109,-79.34444519392916,-79.44344013490725,-79.54243507588532,-79.6414300168634,-79.74042495784147,-79.83941989881956,-79.93841483979763,-80.0374097807757,-80.13640472175379,-80.23539966273187,-80.33439460370994,-80.43338954468801,-80.5323844856661,-80.63137942664417,-80.73037436762225,-80.82936930860033,-80.92836424957841,-81.02735919055648,-81.12635413153455,-81.22534907251264,-81.32434401349072,-81.42333895446879,-81.52233389544688,-81.62132883642495,-81.72032377740302,-81.8193187183811,-81.91831365935919,-82.01730860033726,-82.11630354131533,-82.21529848229342,-82.3142934232715,-82.41328836424957,-82.51228330522764,-82.61127824620573,-82.7102731871838,-82.80926812816188,-82.90826306913996,-83.00725801011804,-83.10625295109611,-83.20524789207418,-83.30424283305227,-83.40323777403034,-83.50223271500842,-83.6012276559865,-83.70022259696458,-83.79921753794265,-83.89821247892073,-83.99720741989881,-84.09620236087689,-84.19519730185496,-84.29419224283305,-84.39318718381112,-84.4921821247892,-84.59117706576727,-84.69017200674536,-84.78916694772343,-84.8881618887015,-84.98715682967959,-85.08615177065766,-85.18514671163574,-85.28414165261381,-85.3831365935919,-85.48213153456997,-85.58112647554805,-85.68012141652613,-85.77911635750421,-85.87811129848228,-85.97710623946035,-86.07610118043844,-86.17509612141652,-86.27409106239459,-86.37308600337268,-86.47208094435075,-86.57107588532882,-86.67007082630691,-86.76906576728499,-86.86806070826306,-86.96705564924113,-87.06605059021922,-87.1650455311973,-87.26404047217537,-87.36303541315345,-87.46203035413153,-87.5610252951096,-87.66002023608768,-87.75901517706576,-87.85801011804384,-87.95700505902191,-88.056,-88.15499494097807,-88.25398988195614,-88.35298482293422,-88.4519797639123,-88.55097470489038,-88.64996964586845,-88.74896458684654,-88.84795952782461,-88.94695446880269,-89.04594940978076,-89.14494435075885,-89.24393929173692,-89.342934232715,-89.44192917369308,-89.54092411467116,-89.63991905564923,-89.7389139966273,-89.83790893760539,-89.93690387858346,-90.03589881956154,-90.13489376053963,-90.2338887015177,-90.33288364249577,-90.43187858347385,-90.53087352445193,-90.62986846543001,-90.72886340640808,-90.82785834738617,-90.92685328836424,-91.02584822934232,-91.12484317032039,-91.22383811129848,-91.32283305227655,-91.42182799325462,-91.52082293423271,-91.61981787521079,-91.71881281618886,-91.81780775716693,-91.91680269814502,-92.0157976391231,-92.11479258010117,-92.21378752107925,-92.31278246205733,-92.4117774030354,-92.51077234401347,-92.60976728499156,-92.70876222596964,-92.80775716694771,-92.9067521079258,-93.00574704890387,-93.10474198988194,-93.20373693086002,-93.3027318718381,-93.40172681281618,-93.50072175379425,-93.59971669477234,-93.69871163575041,-93.79770657672849,-93.89670151770656,-93.99569645868465,-94.09469139966272,-94.1936863406408,-94.29268128161888,-94.39167622259696,-94.49067116357503,-94.5896661045531,-94.68866104553119,-94.78765598650926,-94.88665092748734,-94.98564586846543,-95.0846408094435,-95.18363575042157,-95.28263069139965,-95.38162563237773,-95.48062057335581,-95.57961551433388,-95.67861045531197,-95.77760539629004,-95.87660033726812,-95.97559527824619,-96.07459021922428,-96.17358516020235,-96.27258010118042,-96.37157504215851,-96.47056998313658,-96.56956492411466,-96.66855986509275,-96.76755480607082,-96.8665497470489,-96.96554468802697,-97.06453962900505,-97.16353456998313,-97.2625295109612,-97.36152445193929,-97.46051939291736,-97.55951433389544,-97.65850927487351,-97.7575042158516,-97.85649915682967,-97.95549409780774,-98.05448903878583,-98.1534839797639,-98.25247892074198,-98.35147386172005,-98.45046880269814,-98.54946374367621,-98.64845868465429,-98.74745362563237,-98.84644856661045,-98.94544350758852,-99.0444384485666,-99.14343338954468,-99.24242833052276,-99.34142327150083,-99.44041821247892,-99.53941315345699,-99.63840809443506,-99.73740303541314,-99.83639797639123,-99.9353929173693,-100.03438785834737,-100.13338279932546,-100.23237774030353,-100.33137268128161,-100.43036762225968,-100.52936256323777,-100.62835750421584,-100.72735244519392,-100.826347386172,-100.92534232715008,-101.02433726812815,-101.12333220910622,-101.22232715008431,-101.32132209106238,-101.42031703204046,-101.51931197301855,-101.61830691399662,-101.71730185497469,-101.81629679595277,-101.91529173693085,-102.01428667790893,-102.113281618887,-102.21227655986509,-102.31127150084316,-102.41026644182124,-102.50926138279931,-102.6082563237774,-102.70725126475547,-102.80624620573354,-102.90524114671163,-103.0042360876897,-103.10323102866778,-103.20222596964585,-103.30122091062394,-103.40021585160201,-103.49921079258009,-103.59820573355817,-103.69720067453625,-103.79619561551432,-103.8951905564924,-103.99418549747048,-104.09318043844856,-104.19217537942663,-104.29117032040472,-104.39016526138279,-104.48916020236086,-104.58815514333894,-104.68715008431703,-104.7861450252951,-104.88513996627317,-104.98413490725126,-105.08312984822933,-105.1821247892074,-105.28111973018548,-105.38011467116357,-105.47910961214164,-105.57810455311972,-105.6770994940978,-105.77609443507588,-105.87508937605395,-105.97408431703202,-106.07307925801011,-106.17207419898818,-106.27106913996626,-106.37006408094435,-106.46905902192242,-106.56805396290049,-106.66704890387858,-106.76604384485665,-106.86503878583473,-106.9640337268128,-107.06302866779089,-107.16202360876896,-107.26101854974704,-107.36001349072512,-107.4590084317032,-107.55800337268127,-107.65699831365934,-107.75599325463743,-107.8549881956155,-107.95398313659358,-108.05297807757167,-108.15197301854974,-108.25096795952781,-108.34996290050589,-108.44895784148397,-108.54795278246205,-108.64694772344012,-108.74594266441821,-108.84493760539628,-108.94393254637436,-109.04292748735243,-109.14192242833052,-109.24091736930859,-109.33991231028666,-109.43890725126475,-109.53790219224283,-109.6368971332209,-109.73589207419897,-109.83488701517706,-109.93388195615513,-110.0328768971332,-110.1318718381113,-110.23086677908937,-110.32986172006744,-110.42885666104551,-110.5278516020236,-110.62684654300168,-110.72584148397975,-110.82483642495784,-110.92383136593591,-111.02282630691398,-111.12182124789206,-111.22081618887015,-111.31981112984822,-111.41880607082629,-111.51780101180438,-111.61679595278245,-111.71579089376053,-111.8147858347386,-111.91378077571669,-112.01277571669476,-112.11177065767284,-112.21076559865092,-112.309760539629,-112.40875548060707,-112.50775042158514,-112.60674536256323,-112.7057403035413,-112.80473524451938,-112.90373018549747,-113.00272512647554,-113.10172006745361,-113.20071500843169,-113.29970994940977,-113.39870489038785,-113.49769983136592,-113.59669477234401,-113.69568971332208,-113.79468465430016,-113.89367959527823,-113.99267453625632,-114.09166947723439,-114.19066441821246,-114.28965935919055,-114.38865430016862,-114.4876492411467,-114.58664418212477,-114.68563912310286,-114.78463406408093,-114.883629005059,-114.9826239460371,-115.08161888701517,-115.18061382799324,-115.27960876897131,-115.3786037099494,-115.47759865092748,-115.57659359190555,-115.67558853288364,-115.77458347386171,-115.87357841483978,-115.97257335581786,-116.07156829679595,-116.17056323777402,-116.26955817875209,-116.36855311973018,-116.46754806070825,-116.56654300168633,-116.66553794266441,-116.76453288364249,-116.86352782462056,-116.96252276559864,-117.06151770657672,-117.1605126475548,-117.25950758853287,-117.35850252951096,-117.45749747048903,-117.5564924114671,-117.65548735244518,-117.75448229342327,-117.85347723440134,-117.95247217537941,-118.0514671163575,-118.15046205733557,-118.24945699831365,-118.34845193929172,-118.44744688026981,-118.54644182124788,-118.64543676222596,-118.74443170320404,-118.84342664418212,-118.94242158516019,-119.04141652613826,-119.14041146711635,-119.23940640809442,-119.3384013490725,-119.43739629005059,-119.53639123102866,-119.63538617200673,-119.7343811129848,-119.8333760539629,-119.93237099494097,-120.03136593591904,-120.13036087689713,-120.2293558178752,-120.32835075885328,-120.42734569983135,-120.52634064080944,-120.62533558178751,-120.72433052276558,-120.82332546374367,-120.92232040472175,-121.02131534569982,-121.12031028667789,-121.21930522765598,-121.31830016863405,-121.41729510961213,-121.51629005059021,-121.61528499156829,-121.71427993254636,-121.81327487352443,-121.91226981450252,-122.0112647554806,-122.11025969645867,-122.20925463743676,-122.30824957841483,-122.4072445193929,-122.50623946037098,-122.60523440134907,-122.70422934232714,-122.80322428330521,-122.9022192242833,-123.00121416526137,-123.10020910623945,-123.19920404721752,-123.29819898819561,-123.39719392917368,-123.49618887015176,-123.59518381112984,-123.69417875210792,-123.79317369308599,-123.89216863406406,-123.99116357504215,-124.09015851602022,-124.1891534569983,-124.28814839797639,-124.38714333895446,-124.48613827993253,-124.5851332209106,-124.6841281618887,-124.78312310286677,-124.88211804384484,-124.98111298482293,-125.080107925801,-125.17910286677908,-125.27809780775715,-125.37709274873524,-125.47608768971331,-125.57508263069138,-125.67407757166947,-125.77307251264754,-125.87206745362562,-125.97106239460369,-126.07005733558178,-126.16905227655985,-126.26804721753793,-126.36704215851601,-126.46603709949409,-126.56503204047216,-126.66402698145025,-126.76302192242832,-126.8620168634064,-126.96101180438447,-127.06000674536256,-127.15900168634063,-127.2579966273187,-127.35699156829679,-127.45598650927487,-127.55498145025294,-127.65397639123101,-127.7529713322091,-127.85196627318717,-127.95096121416525,-128.04995615514335,-128.1489510961214,-128.2479460370995,-128.34694097807758,-128.44593591905564,-128.54493086003373,-128.64392580101182,-128.74292074198988,-128.84191568296797,-128.94091062394605,-129.0399055649241,-129.1389005059022,-129.23789544688026,-129.33689038785835,-129.43588532883643,-129.5348802698145,-129.63387521079258,-129.73287015177067,-129.83186509274873,-129.93086003372682,-130.0298549747049,-130.12884991568296,-130.22784485666105,-130.32683979763914,-130.4258347386172,-130.52482967959529,-130.62382462057334,-130.72281956155143,-130.82181450252952,-130.92080944350758,-131.01980438448567,-131.11879932546375,-131.2177942664418,-131.3167892074199,-131.415784148398,-131.51477908937605,-131.61377403035414,-131.71276897133222,-131.81176391231028,-131.91075885328837,-132.00975379426646,-132.10874873524452,-132.2077436762226,-132.30673861720066,-132.40573355817875,-132.50472849915684,-132.6037234401349,-132.702718381113,-132.80171332209108,-132.90070826306913,-132.99970320404722,-133.0986981450253,-133.19769308600337,-133.29668802698146,-133.39568296795954,-133.4946779089376,-133.5936728499157,-133.69266779089375,-133.79166273187184,-133.89065767284993,-133.98965261382799,-134.08864755480607,-134.18764249578416,-134.28663743676222,-134.3856323777403,-134.4846273187184,-134.58362225969645,-134.68261720067454,-134.78161214165263,-134.8806070826307,-134.97960202360878,-135.07859696458684,-135.17759190556492,-135.276586846543,-135.37558178752107,-135.47457672849916,-135.57357166947725,-135.6725666104553,-135.7715615514334,-135.87055649241148,-135.96955143338954,-136.06854637436763,-136.16754131534572,-136.26653625632377,-136.36553119730186,-136.46452613827992,-136.563521079258,-136.6625160202361,-136.76151096121416,-136.86050590219224,-136.95950084317033,-137.0584957841484,-137.15749072512648,-137.25648566610457,-137.35548060708263,-137.4544755480607,-137.5534704890388,-137.65246543001686,-137.75146037099495,-137.850455311973,-137.9494502529511,-138.04844519392918,-138.14744013490724,-138.24643507588533,-138.34543001686342,-138.44442495784148,-138.54341989881956,-138.64241483979765,-138.7414097807757,-138.8404047217538,-138.9393996627319,-139.03839460370995,-139.13738954468803,-139.2363844856661,-139.33537942664418,-139.43437436762227,-139.53336930860033,-139.63236424957842,-139.7313591905565,-139.83035413153456,-139.92934907251265,-140.02834401349074,-140.1273389544688,-140.22633389544688,-140.32532883642497,-140.42432377740303,-140.52331871838112,-140.62231365935918,-140.72130860033727,-140.82030354131535,-140.9192984822934,-141.0182934232715,-141.1172883642496,-141.21628330522765,-141.31527824620574,-141.41427318718382,-141.51326812816188,-141.61226306913997,-141.71125801011806,-141.81025295109612,-141.9092478920742,-142.0082428330523,-142.10723777403035,-142.20623271500844,-142.3052276559865,-142.4042225969646,-142.50321753794267,-142.60221247892073,-142.70120741989882,-142.8002023608769,-142.89919730185497,-142.99819224283306,-143.09718718381114,-143.1961821247892,-143.2951770657673,-143.39417200674538,-143.49316694772344,-143.59216188870153,-143.69115682967958,-143.79015177065767,-143.88914671163576,-143.98814165261382,-144.0871365935919,-144.18613153457,-144.28512647554805,-144.38412141652614,-144.48311635750423,-144.5821112984823,-144.68110623946038,-144.78010118043846,-144.87909612141652,-144.9780910623946,-145.07708600337267,-145.17608094435076,-145.27507588532885,-145.3740708263069,-145.473065767285,-145.57206070826308,-145.67105564924114,-145.77005059021923,-145.86904553119732,-145.96804047217537,-146.06703541315346,-146.16603035413155,-146.2650252951096,-146.3640202360877,-146.46301517706576,-146.56201011804384,-146.66100505902193,-146.76,-146.85899494097808,-146.95798988195617,-147.05698482293423,-147.1559797639123,-147.2549747048904,-147.35396964586846,-147.45296458684655,-147.55195952782464,-147.6509544688027,-147.74994940978078,-147.84894435075884,-147.94793929173693,-148.04693423271502,-148.14592917369308,-148.24492411467116,-148.34391905564925,-148.4429139966273,-148.5419089376054,-148.6409038785835,-148.73989881956155,-148.83889376053963,-148.93788870151772,-149.03688364249578,-149.13587858347387,-149.23487352445193,-149.33386846543002,-149.4328634064081,-149.53185834738616,-149.63085328836425,-149.72984822934234,-149.8288431703204,-149.92783811129848,-150.02683305227657,-150.12582799325463,-150.22482293423272,-150.3238178752108,-150.42281281618887,-150.52180775716695,-150.620802698145,-150.7197976391231,-150.8187925801012,-150.91778752107925,-151.01678246205734,-151.11577740303542,-151.21477234401348,-151.31376728499157,-151.41276222596966,-151.51175716694772,-151.6107521079258,-151.7097470489039,-151.80874198988195,-151.90773693086004,-152.0067318718381,-152.1057268128162,-152.20472175379427,-152.30371669477233,-152.40271163575042,-152.5017065767285,-152.60070151770657,-152.69969645868466,-152.79869139966274,-152.8976863406408,-152.9966812816189,-153.09567622259698,-153.19467116357504,-153.29366610455313,-153.3926610455312,-153.49165598650927,-153.59065092748736,-153.68964586846542,-153.7886408094435,-153.8876357504216,-153.98663069139965,-154.08562563237774,-154.18462057335583,-154.2836155143339,-154.38261045531198,-154.48160539629006,-154.58060033726812,-154.6795952782462,-154.7785902192243,-154.87758516020236,-154.97658010118045,-155.0755750421585,-155.1745699831366,-155.27356492411468,-155.37255986509274,-155.47155480607083,-155.57054974704891,-155.66954468802697,-155.76853962900506,-155.86753456998315,-155.9665295109612,-156.0655244519393,-156.16451939291738,-156.26351433389544,-156.36250927487353,-156.4615042158516,-156.56049915682968,-156.65949409780777,-156.75848903878583,-156.8574839797639,-156.956478920742,-157.05547386172006,-157.15446880269815,-157.25346374367624,-157.3524586846543,-157.45145362563238,-157.55044856661047,-157.64944350758853,-157.74843844856662,-157.84743338954468,-157.94642833052276,-158.04542327150085,-158.1444182124789,-158.243413153457,-158.3424080944351,-158.44140303541315,-158.54039797639123,-158.63939291736932,-158.73838785834738,-158.83738279932547,-158.93637774030356,-159.03537268128161,-159.1343676222597,-159.23336256323776,-159.33235750421585,-159.43135244519394,-159.530347386172,-159.62934232715008,-159.72833726812817,-159.82733220910623,-159.92632715008432,-160.0253220910624,-160.12431703204047,-160.22331197301855,-160.32230691399664,-160.4213018549747,-160.5202967959528,-160.61929173693085,-160.71828667790894,-160.81728161888702,-160.91627655986508,-161.01527150084317,-161.11426644182126,-161.21326138279932,-161.3122563237774,-161.4112512647555,-161.51024620573355,-161.60924114671164,-161.70823608768973,-161.8072310286678,-161.90622596964587,-162.00522091062393,-162.10421585160202,-162.2032107925801,-162.30220573355817,-162.40120067453626,-162.50019561551434,-162.5991905564924,-162.6981854974705,-162.79718043844858,-162.89617537942664,-162.99517032040472,-163.0941652613828,-163.19316020236087,-163.29215514333896,-163.39115008431705,-163.4901450252951,-163.5891399662732,-163.68813490725125,-163.78712984822934,-163.88612478920743,-163.9851197301855,-164.08411467116358,-164.18310961214166,-164.28210455311972,-164.3810994940978,-164.4800944350759,-164.57908937605396,-164.67808431703205,-164.77707925801013,-164.8760741989882,-164.97506913996628,-165.07406408094434,-165.17305902192243,-165.27205396290051,-165.37104890387857,-165.47004384485666,-165.56903878583475,-165.6680337268128,-165.7670286677909,-165.86602360876898,-165.96501854974704,-166.06401349072513,-166.16300843170322,-166.26200337268128,-166.36099831365937,-166.45999325463742,-166.5589881956155,-166.6579831365936,-166.75697807757166,-166.85597301854975,-166.95496795952783,-167.0539629005059,-167.15295784148398,-167.25195278246207,-167.35094772344013,-167.44994266441822,-167.5489376053963,-167.64793254637436,-167.74692748735245,-167.8459224283305,-167.9449173693086,-168.0439123102867,-168.14290725126475,-168.24190219224283,-168.34089713322092,-168.43989207419898,-168.53888701517707,-168.63788195615516,-168.73687689713321,-168.8358718381113,-168.9348667790894,-169.03386172006745,-169.13285666104554,-169.2318516020236,-169.33084654300168,-169.42984148397977,-169.52883642495783,-169.62783136593592,-169.726826306914,-169.82582124789207,-169.92481618887015,-170.02381112984824,-170.1228060708263,-170.2218010118044,-170.32079595278248,-170.41979089376053,-170.51878583473862,-170.61778077571668,-170.71677571669477,-170.81577065767286,-170.91476559865092,-171.013760539629,-171.1127554806071,-171.21175042158515,-171.31074536256324,-171.40974030354133,-171.50873524451939,-171.60773018549747,-171.70672512647556,-171.80572006745362,-171.9047150084317,-172.00370994940977,-172.10270489038786,-172.20169983136594,-172.300694772344,-172.3996897133221,-172.49868465430018,-172.59767959527824,-172.69667453625632,-172.7956694772344,-172.89466441821247,-172.99365935919056,-173.09265430016865,-173.1916492411467,-173.2906441821248,-173.38963912310288,-173.48863406408094,-173.58762900505903,-173.6866239460371,-173.78561888701518,-173.88461382799326,-173.98360876897132,-174.0826037099494,-174.1815986509275,-174.28059359190556,-174.37958853288364,-174.47858347386173,-174.5775784148398,-174.67657335581788,-174.77556829679597,-174.87456323777403,-174.9735581787521,-175.07255311973017,-175.17154806070826,-175.27054300168635,-175.3695379426644,-175.4685328836425,-175.56752782462058,-175.66652276559864,-175.76551770657673,-175.86451264755482,-175.96350758853288,-176.06250252951097,-176.16149747048905,-176.2604924114671,-176.3594873524452,-176.45848229342326,-176.55747723440135,-176.65647217537943,-176.7554671163575,-176.85446205733558,-176.95345699831367,-177.05245193929173,-177.15144688026982,-177.2504418212479,-177.34943676222596,-177.44843170320405,-177.54742664418214,-177.6464215851602,-177.74541652613829,-177.84441146711634,-177.94340640809443,-178.04240134907252,-178.14139629005058,-178.24039123102867,-178.33938617200675,-178.4383811129848,-178.5373760539629,-178.636370994941,-178.73536593591905,-178.83436087689714,-178.93335581787522,-179.03235075885328,-179.13134569983137,-179.23034064080943,-179.32933558178752,-179.4283305227656,-179.52732546374367,-179.62632040472175,-179.72531534569984,-179.8243102866779,-179.923305227656,-180.02230016863408,-180.12129510961213,-180.22029005059022,-180.3192849915683,-180.41827993254637,-180.51727487352446,-180.61626981450252,-180.7152647554806,-180.8142596964587,-180.91325463743675,-181.01224957841484,-181.11124451939293,-181.21023946037099,-181.30923440134907,-181.40822934232716,-181.50722428330522,-181.6062192242833,-181.7052141652614,-181.80420910623945,-181.90320404721754,-182.0021989881956,-182.1011939291737,-182.20018887015178,-182.29918381112984,-182.39817875210792,-182.497173693086,-182.59616863406407,-182.69516357504216,-182.79415851602025,-182.8931534569983,-182.9921483979764,-183.09114333895448,-183.19013827993254,-183.28913322091063,-183.38812816188872,-183.48712310286678,-183.58611804384486,-183.68511298482292,-183.784107925801,-183.8831028667791,-183.98209780775716,-184.08109274873524,-184.18008768971333,-184.2790826306914,-184.37807757166948,-184.47707251264757,-184.57606745362563,-184.6750623946037,-184.7740573355818,-184.87305227655986,-184.97204721753795,-185.071042158516,-185.1700370994941,-185.26903204047218,-185.36802698145024,-185.46702192242833,-185.56601686340642,-185.66501180438448,-185.76400674536256,-185.86300168634065,-185.9619966273187,-186.0609915682968,-186.1599865092749,-186.25898145025295,-186.35797639123103,-186.4569713322091,-186.55596627318718,-186.65496121416527,-186.75395615514333,-186.85295109612142,-186.9519460370995,-187.05094097807756,-187.14993591905565,-187.24893086003374,-187.3479258010118,-187.44692074198989,-187.54591568296797,-187.64491062394603,-187.74390556492412,-187.84290050590218,-187.94189544688027,-188.04089038785835,-188.1398853288364,-188.2388802698145,-188.3378752107926,-188.43687015177065,-188.53586509274874,-188.63486003372682,-188.73385497470488,-188.83284991568297,-188.93184485666106,-189.03083979763912,-189.1298347386172,-189.22882967959526,-189.32782462057335,-189.42681956155144,-189.5258145025295,-189.6248094435076,-189.72380438448567,-189.82279932546373,-189.92179426644182,-190.0207892074199,-190.11978414839797,-190.21877908937606,-190.31777403035414,-190.4167689713322,-190.5157639123103,-190.61475885328835,-190.71375379426644,-190.81274873524453,-190.91174367622259,-191.01073861720067,-191.10973355817876,-191.20872849915682,-191.3077234401349,-191.406718381113,-191.50571332209105,-191.60470826306914,-191.70370320404723,-191.8026981450253,-191.90169308600338,-192.00068802698144,-192.09968296795952,-192.1986779089376,-192.29767284991567,-192.39666779089376,-192.49566273187185,-192.5946576728499,-192.693652613828,-192.79264755480608,-192.89164249578414,-192.99063743676223,-193.08963237774032,-193.18862731871837,-193.28762225969646,-193.38661720067455,-193.4856121416526,-193.5846070826307,-193.68360202360876,-193.78259696458684,-193.88159190556493,-193.980586846543,-194.07958178752108,-194.17857672849917,-194.27757166947723,-194.3765666104553,-194.4755615514334,-194.57455649241146,-194.67355143338955,-194.77254637436764,-194.8715413153457,-194.97053625632378,-195.06953119730184,-195.16852613827993,-195.26752107925802,-195.36651602023608,-195.46551096121416,-195.56450590219225,-195.6635008431703,-195.7624957841484,-195.8614907251265,-195.96048566610455,-196.05948060708263,-196.15847554806072,-196.25747048903878,-196.35646543001687,-196.45546037099493,-196.55445531197302,-196.6534502529511,-196.75244519392916,-196.85144013490725,-196.95043507588534,-197.0494300168634,-197.14842495784148,-197.24741989881957,-197.34641483979763,-197.44540978077572,-197.5444047217538,-197.64339966273187,-197.74239460370995,-197.841389544688,-197.9403844856661,-198.0393794266442,-198.13837436762225,-198.23736930860034,-198.33636424957842,-198.43535919055648,-198.53435413153457,-198.63334907251266,-198.73234401349072,-198.8313389544688,-198.9303338954469,-199.02932883642495,-199.12832377740304,-199.2273187183811,-199.3263136593592,-199.42530860033727,-199.52430354131533,-199.62329848229342,-199.7222934232715,-199.82128836424957,-199.92028330522766,-200.01927824620574,-200.1182731871838,-200.2172681281619,-200.31626306913998,-200.41525801011804,-200.51425295109613,-200.61324789207418,-200.71224283305227,-200.81123777403036,-200.91023271500842,-201.0092276559865,-201.1082225969646,-201.20721753794265,-201.30621247892074,-201.40520741989883,-201.5042023608769,-201.60319730185498,-201.70219224283306,-201.80118718381112,-201.9001821247892,-201.99917706576727,-202.09817200674536,-202.19716694772345,-202.2961618887015,-202.3951568296796,-202.49415177065768,-202.59314671163574,-202.69214165261383,-202.79113659359192,-202.89013153456997,-202.98912647554806,-203.08812141652615,-203.1871163575042,-203.2861112984823,-203.38510623946038,-203.48410118043844,-203.58309612141653,-203.6820910623946,-203.78108600337268,-203.88008094435077,-203.97907588532883,-204.0780708263069,-204.177065767285,-204.27606070826306,-204.37505564924115,-204.47405059021924,-204.5730455311973,-204.67204047217538,-204.77103541315347,-204.87003035413153,-204.96902529510962,-205.06802023608768,-205.16701517706576,-205.26601011804385,-205.3650050590219,-205.464,-205.5629949409781,-205.66198988195615,-205.76098482293423,-205.85997976391232,-205.95897470489038,-206.05796964586847,-206.15696458684656,-206.25595952782461,-206.3549544688027,-206.45394940978076,-206.55294435075885,-206.65193929173694,-206.750934232715,-206.84992917369308,-206.94892411467117,-207.04791905564923,-207.14691399662732,-207.2459089376054,-207.34490387858347,-207.44389881956155,-207.54289376053964,-207.6418887015177,-207.7408836424958,-207.83987858347385,-207.93887352445194,-208.03786846543002,-208.13686340640808,-208.23585834738617,-208.33485328836426,-208.43384822934232,-208.5328431703204,-208.6318381112985,-208.73083305227655,-208.82982799325464,-208.92882293423273,-209.0278178752108,-209.12681281618887,-209.22580775716693,-209.32480269814502,-209.4237976391231,-209.52279258010117,-209.62178752107926,-209.72078246205734,-209.8197774030354,-209.9187723440135,-210.01776728499158,-210.11676222596964,-210.21575716694772,-210.3147521079258,-210.41374704890387,-210.51274198988196,-210.61173693086002,-210.7107318718381,-210.8097268128162,-210.90872175379425,-211.00771669477234,-211.10671163575043,-211.2057065767285,-211.30470151770658,-211.40369645868466,-211.50269139966272,-211.6016863406408,-211.7006812816189,-211.79967622259696,-211.89867116357505,-211.9976661045531,-212.0966610455312,-212.19565598650928,-212.29465092748734,-212.39364586846543,-212.49264080944351,-212.59163575042157,-212.69063069139966,-212.78962563237775,-212.8886205733558,-212.9876155143339,-213.08661045531198,-213.18560539629004,-213.28460033726813,-213.38359527824622,-213.48259021922428,-213.58158516020237,-213.68058010118042,-213.7795750421585,-213.8785699831366,-213.97756492411466,-214.07655986509275,-214.17555480607083,-214.2745497470489,-214.37354468802698,-214.47253962900507,-214.57153456998313,-214.67052951096122,-214.7695244519393,-214.86851939291736,-214.96751433389545,-215.0665092748735,-215.1655042158516,-215.2644991568297,-215.36349409780775,-215.46248903878583,-215.56148397976392,-215.66047892074198,-215.75947386172007,-215.85846880269816,-215.95746374367621,-216.0564586846543,-216.1554536256324,-216.25444856661045,-216.35344350758854,-216.4524384485666,-216.55143338954468,-216.65042833052277,-216.74942327150083,-216.84841821247892,-216.947413153457,-217.04640809443507,-217.14540303541315,-217.24439797639124,-217.3433929173693,-217.4423878583474,-217.54138279932548,-217.64037774030353,-217.73937268128162,-217.83836762225968,-217.93736256323777,-218.03635750421586,-218.13535244519392,-218.234347386172,-218.3333423271501,-218.43233726812815,-218.53133220910624,-218.63032715008433,-218.7293220910624,-218.82831703204047,-218.92731197301856,-219.02630691399662,-219.1253018549747,-219.22429679595277,-219.32329173693086,-219.42228667790894,-219.521281618887,-219.6202765598651,-219.71927150084318,-219.81826644182124,-219.91726138279932,-220.0162563237774,-220.11525126475547,-220.21424620573356,-220.31324114671165,-220.4122360876897,-220.5112310286678,-220.61022596964585,-220.70922091062394,-220.80821585160203,-220.9072107925801,-221.00620573355818,-221.10520067453626,-221.20419561551432,-221.3031905564924,-221.4021854974705,-221.50118043844856,-221.60017537942664,-221.69917032040473,-221.7981652613828,-221.89716020236088,-221.99615514333894,-222.09515008431703,-222.19414502529511,-222.29313996627317,-222.39213490725126,-222.49112984822935,-222.5901247892074,-222.6891197301855,-222.78811467116358,-222.88710961214164,-222.98610455311973,-223.08509949409782,-223.18409443507588,-223.28308937605397,-223.38208431703205,-223.4810792580101,-223.5800741989882,-223.67906913996626,-223.77806408094435,-223.87705902192243,-223.9760539629005,-224.07504890387858,-224.17404384485667,-224.27303878583473,-224.37203372681282,-224.4710286677909,-224.57002360876896,-224.66901854974705,-224.76801349072514,-224.8670084317032,-224.96600337268129,-225.06499831365934,-225.16399325463743,-225.26298819561552,-225.36198313659358,-225.46097807757167,-225.55997301854975,-225.6589679595278,-225.7579629005059,-225.856957841484,-225.95595278246205,-226.05494772344014,-226.15394266441822,-226.25293760539628,-226.35193254637437,-226.45092748735243,-226.54992242833052,-226.6489173693086,-226.74791231028667,-226.84690725126475,-226.94590219224284,-227.0448971332209,-227.143892074199,-227.24288701517708,-227.34188195615513,-227.44087689713322,-227.5398718381113,-227.63886677908937,-227.73786172006746,-227.83685666104552,-227.9358516020236,-228.0348465430017,-228.13384148397975,-228.23283642495784,-228.33183136593593,-228.43082630691399,-228.52982124789207,-228.62881618887016,-228.72781112984822,-228.8268060708263,-228.9258010118044,-229.02479595278245,-229.12379089376054,-229.2227858347386,-229.3217807757167,-229.42077571669478,-229.51977065767284,-229.61876559865092,-229.717760539629,-229.81675548060707,-229.91575042158516,-230.01474536256325,-230.1137403035413,-230.2127352445194,-230.31173018549748,-230.41072512647554,-230.50972006745363,-230.6087150084317,-230.70770994940978,-230.80670489038786,-230.90569983136592,-231.004694772344,-231.1036897133221,-231.20268465430016,-231.30167959527824,-231.40067453625633,-231.4996694772344,-231.59866441821248,-231.69765935919057,-231.79665430016863,-231.8956492411467,-231.99464418212477,-232.09363912310286,-232.19263406408095,-232.291629005059,-232.3906239460371,-232.48961888701518,-232.58861382799324,-232.68760876897133,-232.78660370994942,-232.88559865092748,-232.98459359190556,-233.08358853288365,-233.1825834738617,-233.2815784148398,-233.3805733558179,-233.47956829679595,-233.57856323777403,-233.6775581787521,-233.77655311973018,-233.87554806070827,-233.97454300168633,-234.07353794266442,-234.1725328836425,-234.27152782462056,-234.37052276559865,-234.46951770657674,-234.5685126475548,-234.66750758853289,-234.76650252951097,-234.86549747048903,-234.96449241146712,-235.06348735244518,-235.16248229342327,-235.26147723440135,-235.3604721753794,-235.4594671163575,-235.5584620573356,-235.65745699831365,-235.75645193929174,-235.85544688026982,-235.95444182124788,-236.05343676222597,-236.15243170320406,-236.25142664418212,-236.3504215851602,-236.44941652613826,-236.54841146711635,-236.64740640809444,-236.7464013490725,-236.8453962900506,-236.94439123102867,-237.04338617200673,-237.14238111298482,-237.2413760539629,-237.34037099494097,-237.43936593591906,-237.53836087689714,-237.6373558178752,-237.7363507588533,-237.83534569983135,-237.93434064080944,-238.03333558178753,-238.13233052276559,-238.23132546374367,-238.33032040472176,-238.42931534569982,-238.5283102866779,-238.627305227656,-238.72630016863405,-238.82529510961214,-238.92429005059023,-239.0232849915683,-239.12227993254638,-239.22127487352444,-239.32026981450252,-239.4192647554806,-239.51825969645867,-239.61725463743676,-239.71624957841485,-239.8152445193929,-239.914239460371,-240.01323440134908,-240.11222934232714,-240.21122428330523,-240.31021922428332,-240.40921416526137,-240.50820910623946,-240.60720404721752,-240.7061989881956,-240.8051939291737,-240.90418887015176,-241.00318381112984,-241.10217875210793,-241.201173693086,-241.30016863406408,-241.39916357504217,-241.49815851602023,-241.5971534569983,-241.6961483979764,-241.79514333895446,-241.89413827993255,-241.9931332209106,-242.0921281618887,-242.19112310286678,-242.29011804384484,-242.38911298482293,-242.48810792580102,-242.58710286677908,-242.68609780775716,-242.78509274873525,-242.8840876897133,-242.9830826306914,-243.0820775716695,-243.18107251264755,-243.28006745362563,-243.37906239460372,-243.47805733558178,-243.57705227655987,-243.67604721753793,-243.77504215851602,-243.8740370994941,-243.97303204047216,-244.07202698145025,-244.17102192242834,-244.2700168634064,-244.36901180438448,-244.46800674536257,-244.56700168634063,-244.66599662731872,-244.7649915682968,-244.86398650927487,-244.96298145025295,-245.061976391231,-245.1609713322091,-245.2599662731872,-245.35896121416525,-245.45795615514334,-245.55695109612142,-245.65594603709948,-245.75494097807757,-245.85393591905566,-245.95293086003372,-246.0519258010118,-246.1509207419899,-246.24991568296795,-246.34891062394604,-246.4479055649241,-246.5469005059022,-246.64589544688027,-246.74489038785833,-246.84388532883642,-246.9428802698145,-247.04187521079257,-247.14087015177066,-247.23986509274874,-247.3388600337268,-247.4378549747049,-247.53684991568298,-247.63584485666104,-247.73483979763913,-247.83383473861718,-247.93282967959527,-248.03182462057336,-248.13081956155142,-248.2298145025295,-248.3288094435076,-248.42780438448565,-248.52679932546374,-248.62579426644183,-248.7247892074199,-248.82378414839798,-248.92277908937606,-249.02177403035412,-249.1207689713322,-249.21976391231027,-249.31875885328836,-249.41775379426645,-249.5167487352445,-249.6157436762226,-249.71473861720068,-249.81373355817874,-249.91272849915683,-250.01172344013492,-250.11071838111297,-250.20971332209106,-250.30870826306915,-250.4077032040472,-250.5066981450253,-250.60569308600336,-250.70468802698144,-250.80368296795953,-250.9026779089376,-251.00167284991568,-251.10066779089377,-251.19966273187183,-251.2986576728499,-251.397652613828,-251.49664755480606,-251.59564249578415,-251.69463743676224,-251.7936323777403,-251.89262731871838,-251.99162225969644,-252.09061720067453,-252.18961214165262,-252.28860708263068,-252.38760202360876,-252.48659696458685,-252.5855919055649,-252.684586846543,-252.7835817875211,-252.88257672849915,-252.98157166947723,-253.08056661045532,-253.17956155143338,-253.27855649241147,-253.37755143338956,-253.47654637436762,-253.5755413153457,-253.67453625632376,-253.77353119730185,-253.87252613827994,-253.971521079258,-254.07051602023608,-254.16951096121417,-254.26850590219223,-254.36750084317032,-254.4664957841484,-254.56549072512647,-254.66448566610455,-254.76348060708264,-254.8624755480607,-254.9614704890388,-255.06046543001685,-255.15946037099494,-255.25845531197302,-255.35745025295108,-255.45644519392917,-255.55544013490726,-255.65443507588532,-255.7534300168634,-255.8524249578415,-255.95141989881955,-256.0504148397976,-256.1494097807757,-256.2484047217538,-256.34739966273185,-256.44639460370996,-256.545389544688,-256.6443844856661,-256.7433794266442,-256.84237436762226,-256.9413693086003,-257.04036424957843,-257.1393591905565,-257.23835413153455,-257.33734907251267,-257.4363440134907,-257.5353389544688,-257.6343338954469,-257.73332883642496,-257.832323777403,-257.93131871838114,-258.0303136593592,-258.12930860033725,-258.22830354131537,-258.32729848229343,-258.4262934232715,-258.52528836424955,-258.62428330522766,-258.7232782462057,-258.8222731871838,-258.9212681281619,-259.02026306913996,-259.119258010118,-259.21825295109613,-259.3172478920742,-259.41624283305225,-259.51523777403037,-259.6142327150084,-259.7132276559865,-259.8122225969646,-259.91121753794266,-260.0102124789207,-260.10920741989884,-260.2082023608769,-260.30719730185496,-260.4061922428331,-260.50518718381113,-260.6041821247892,-260.7031770657673,-260.80217200674537,-260.9011669477234,-261.00016188870154,-261.0991568296796,-261.19815177065766,-261.2971467116357,-261.39614165261384,-261.4951365935919,-261.59413153456995,-261.69312647554807,-261.79212141652613,-261.8911163575042,-261.9901112984823,-262.08910623946036,-262.1881011804384,-262.28709612141654,-262.3860910623946,-262.48508600337266,-262.5840809443508,-262.68307588532883,-262.7820708263069,-262.881065767285,-262.98006070826307,-263.0790556492411,-263.17805059021924,-263.2770455311973,-263.37604047217536,-263.4750354131535,-263.57403035413154,-263.6730252951096,-263.7720202360877,-263.8710151770658,-263.97001011804383,-264.06900505902195,-264.168,-264.26699494097807,-264.3659898819561,-264.46498482293424,-264.5639797639123,-264.66297470489036,-264.7619696458685,-264.86096458684653,-264.9599595278246,-265.0589544688027,-265.15794940978077,-265.25694435075883,-265.35593929173695,-265.454934232715,-265.55392917369306,-265.6529241146712,-265.75191905564924,-265.8509139966273,-265.9499089376054,-266.0489038785835,-266.14789881956153,-266.24689376053965,-266.3458887015177,-266.44488364249577,-266.5438785834739,-266.64287352445194,-266.74186846543,-266.8408634064081,-266.9398583473862,-267.03885328836424,-267.1378482293423,-267.2368431703204,-267.3358381112985,-267.43483305227653,-267.53382799325465,-267.6328229342327,-267.73181787521077,-267.8308128161889,-267.92980775716694,-268.028802698145,-268.1277976391231,-268.2267925801012,-268.32578752107923,-268.42478246205735,-268.5237774030354,-268.62277234401347,-268.7217672849916,-268.82076222596964,-268.9197571669477,-269.0187521079258,-269.1177470489039,-269.21674198988194,-269.31573693086006,-269.4147318718381,-269.5137268128162,-269.6127217537943,-269.71171669477235,-269.8107116357504,-269.90970657672847,-270.0087015177066,-270.10769645868464,-270.2066913996627,-270.3056863406408,-270.4046812816189,-270.50367622259694,-270.60267116357505,-270.7016661045531,-270.80066104553117,-270.8996559865093,-270.99865092748735,-271.0976458684654,-271.1966408094435,-271.2956357504216,-271.39463069139964,-271.49362563237776,-271.5926205733558,-271.6916155143339,-271.790610455312,-271.88960539629005,-271.9886003372681,-272.0875952782462,-272.1865902192243,-272.28558516020234,-272.38458010118046,-272.4835750421585,-272.5825699831366,-272.68156492411464,-272.78055986509275,-272.8795548060708,-272.9785497470489,-273.077544688027,-273.17653962900505,-273.2755345699831,-273.3745295109612,-273.4735244519393,-273.57251939291734,-273.67151433389546,-273.7705092748735,-273.8695042158516,-273.9684991568297,-274.06749409780775,-274.1664890387858,-274.2654839797639,-274.364478920742,-274.46347386172005,-274.56246880269816,-274.6614637436762,-274.7604586846543,-274.8594536256324,-274.95844856661046,-275.0574435075885,-275.15643844856663,-275.2554333895447,-275.35442833052275,-275.45342327150087,-275.5524182124789,-275.651413153457,-275.75040809443504,-275.84940303541316,-275.9483979763912,-276.0473929173693,-276.1463878583474,-276.24538279932545,-276.3443777403035,-276.44337268128163,-276.5423676222597,-276.64136256323775,-276.74035750421586,-276.8393524451939,-276.938347386172,-277.0373423271501,-277.13633726812816,-277.2353322091062,-277.33432715008433,-277.4333220910624,-277.53231703204045,-277.63131197301857,-277.7303069139966,-277.8293018549747,-277.9282967959528,-278.02729173693086,-278.1262866779089,-278.22528161888704,-278.3242765598651,-278.42327150084316,-278.5222664418212,-278.62126138279933,-278.7202563237774,-278.81925126475545,-278.91824620573357,-279.0172411467116,-279.1162360876897,-279.2152310286678,-279.31422596964586,-279.4132209106239,-279.51221585160204,-279.6112107925801,-279.71020573355815,-279.80920067453627,-279.90819561551433,-280.0071905564924,-280.1061854974705,-280.20518043844856,-280.3041753794266,-280.40317032040474,-280.5021652613828,-280.60116020236086,-280.700155143339,-280.79915008431703,-280.8981450252951,-280.9971399662732,-281.09613490725127,-281.1951298482293,-281.2941247892074,-281.3931197301855,-281.49211467116356,-281.5911096121416,-281.69010455311974,-281.7890994940978,-281.88809443507586,-281.987089376054,-282.08608431703203,-282.1850792580101,-282.2840741989882,-282.38306913996627,-282.4820640809443,-282.58105902192244,-282.6800539629005,-282.77904890387856,-282.8780438448567,-282.97703878583474,-283.0760337268128,-283.1750286677909,-283.27402360876897,-283.37301854974703,-283.47201349072515,-283.5710084317032,-283.67000337268126,-283.7689983136594,-283.86799325463744,-283.9669881956155,-284.0659831365936,-284.1649780775717,-284.26397301854973,-284.3629679595278,-284.4619629005059,-284.56095784148397,-284.659952782462,-284.75894772344014,-284.8579426644182,-284.95693760539626,-285.0559325463744,-285.15492748735244,-285.2539224283305,-285.3529173693086,-285.4519123102867,-285.55090725126473,-285.64990219224285,-285.7488971332209,-285.84789207419897,-285.9468870151771,-286.04588195615514,-286.1448768971332,-286.2438718381113,-286.3428667790894,-286.44186172006744,-286.54085666104555,-286.6398516020236,-286.73884654300167,-286.8378414839798,-286.93683642495785,-287.0358313659359,-287.13482630691396,-287.2338212478921,-287.33281618887014,-287.4318111298482,-287.5308060708263,-287.6298010118044,-287.72879595278243,-287.82779089376055,-287.9267858347386,-288.02578077571667,-288.1247757166948,-288.22377065767284,-288.3227655986509,-288.421760539629,-288.5207554806071,-288.61975042158514,-288.71874536256325,-288.8177403035413,-288.9167352445194,-289.0157301854975,-289.11472512647555,-289.2137200674536,-289.3127150084317,-289.4117099494098,-289.51070489038784,-289.60969983136596,-289.708694772344,-289.8076897133221,-289.90668465430014,-290.00567959527825,-290.1046745362563,-290.20366947723437,-290.3026644182125,-290.40165935919055,-290.5006543001686,-290.5996492411467,-290.6986441821248,-290.79763912310284,-290.89663406408096,-290.995629005059,-291.0946239460371,-291.1936188870152,-291.29261382799325,-291.3916087689713,-291.4906037099494,-291.5895986509275,-291.68859359190554,-291.78758853288366,-291.8865834738617,-291.9855784148398,-292.0845733558179,-292.18356829679595,-292.282563237774,-292.38155817875213,-292.4805531197302,-292.57954806070825,-292.6785430016863,-292.7775379426644,-292.8765328836425,-292.97552782462054,-293.07452276559866,-293.1735177065767,-293.2725126475548,-293.3715075885329,-293.47050252951095)
counts=c(0.0, 0.0,0.0,0.0,0.0,0.0,0.0,0.0,0.0,0.0,0.0,0.0,0.0,0.0,0.0,0.0,0.0,0.0,0.0,0.0,0.0,0.0,0.0,0.0,0.0,0.0,0.0,0.0,0.0,0.0,0.0,0.0,0.0,0.0,0.0,0.0,0.0,0.0,0.0,0.0,0.0,0.0,0.0,0.0,0.0,0.0,0.0,0.0,0.0,0.0,0.0,0.0,0.0,0.0,0.0,0.0,0.0,0.0,0.0,0.0,0.0,0.0,0.0,0.0,0.0,0.0,0.0,0.0,0.0,0.0,0.0,0.0,0.0,0.0,0.0,0.0,0.0,0.0,0.0,0.0,0.0,0.0,0.0,0.0,0.0,0.0,0.0,0.0,0.0,0.0,0.0,0.0,0.0,0.0,0.0,0.0,0.0,0.0,0.0,0.0,0.0,0.0,0.0,0.0,0.0,0.0,0.0,0.0,0.0,0.0,0.0,0.0,0.0,0.0,0.0,0.0,0.0,0.0,0.0,0.0,0.0,0.0,0.0,0.0,0.0,0.0,0.0,0.0,0.0,0.0,0.0,0.0,0.0,0.0,0.0,0.0,0.0,0.0,0.0,0.0,0.0,0.0,0.0,0.0,0.0,0.0,0.0,0.0,0.0,0.0,0.0,0.0,0.0,0.0,0.0,0.0,0.0,0.0,0.0,0.0,0.0,0.0,0.0,0.0,0.0,0.0,0.0,0.0,0.0,0.0,0.0,0.0,0.0,0.0,0.0,0.0,0.0,0.0,0.0,0.0,0.0,0.0,0.0,0.0,0.0,0.0,0.0,0.0,0.0,0.0,0.0,0.0,0.0,0.0,0.0,0.0,0.0,0.0,0.0,0.0,0.0,0.0,0.0,0.0,0.0,0.0,0.0,0.0,0.0,0.0,0.0,0.0,0.0,0.0,0.0,0.0,0.0,0.0,0.0,0.0,0.0,0.0,0.0,0.0,0.0,0.0,0.0,0.0,0.0,0.0,0.0,0.0,0.0,0.0,0.0,0.0,0.0,0.0,0.0,0.0,0.0,0.0,0.0,0.0,0.0,0.0,0.0,0.0,0.0,0.0,0.0,0.0,0.0,0.0,0.0,0.0,0.0,0.0,0.0,0.0,0.0,0.0,0.0,0.0,0.0,0.0,0.0,0.0,0.0,0.0,0.0,0.0,0.0,0.0,0.0,0.0,0.0,0.0,0.0,0.0,0.0,0.0,0.0,0.0,0.0,0.0,0.0,0.0,0.0,0.0,0.0,0.0,0.0,0.0,0.0,0.0,0.0,0.0,0.0,0.0,0.0,0.0,0.0,0.0,0.0,0.0,0.0,0.0,0.0,0.0,0.0,0.0,0.0,0.0,0.0,0.0,0.0,0.0,0.0,0.0,0.0,0.0,0.0,0.0,0.0,0.0,0.0,0.0,0.0,0.0,0.0,0.0,0.0,0.0,0.0,0.0,0.0,0.0,0.0,0.0,0.0,0.0,0.0,0.0,0.0,0.0,0.0,0.0,0.0,0.0,0.0,0.0,0.0,0.0,0.0,0.0,0.0,0.0,0.0,0.0,0.0,0.0,0.0,0.0,0.0,0.0,0.0,0.0,0.0,0.0,0.0,0.0,0.0,0.0,0.0,0.0,0.0,0.0,0.0,0.0,0.0,0.0,0.0,0.0,0.0,0.0,0.0,0.0,0.0,0.0,0.0,0.0,0.0,0.0,0.0,0.0,0.0,0.0,0.0,0.0,0.0,0.0,0.0,0.0,0.0,0.0,0.0,0.0,0.0,0.0,0.0,0.0,0.0,0.0,0.0,0.0,0.0,0.0,0.0,0.0,0.0,0.0,0.0,0.0,0.0,0.0,0.0,0.0,0.0,0.0,0.0,0.0,0.0,0.0,0.0,0.0,0.0,0.0,0.0,0.0,0.0,0.0,0.0,0.0,0.0,0.0,0.0,0.0,0.0,0.0,0.0,0.0,0.0,0.0,0.0,0.0,0.0,0.0,0.0,0.0,0.0,0.0,0.0,0.0,0.0,0.0,0.0,0.0,0.0,0.0,0.0,0.0,0.0,0.0,0.0,0.0,0.0,0.0,0.0,0.0,0.0,0.0,0.0,0.0,0.0,0.0,0.0,0.0,0.0,0.0,0.0,0.0,0.0,0.0,0.0,0.0,0.0,0.0,0.0,0.0,0.0,0.0,0.0,0.0,0.0,0.0,0.0,0.0,0.0,0.0,0.0,0.0,0.0,0.0,0.0,0.0,0.0,0.0,0.0,0.0,0.0,0.0,0.0,0.0,0.0,0.0,0.0,0.0,0.0,0.0,0.0,0.0,0.0,0.0,0.0,0.0,0.0,0.0,0.0,0.0,0.0,0.0,0.0,0.0,0.0,0.0,0.0,0.0,0.0,0.0,0.0,0.0,0.0,0.0,0.0,0.0,0.0,0.0,0.0,0.0,0.0,0.0,0.0,0.0,0.0,0.0,0.0,0.0,0.0,0.0,0.0,0.0,0.0,0.0,0.0,0.0,0.0,0.0,0.0,0.0,0.0,0.0,0.0,0.0,0.0,0.0,0.0,0.0,0.0,0.0,0.0,0.0,0.0,0.0,0.0,0.0,0.0,0.0,0.0,0.0,0.0,0.0,0.0,0.0,0.0,0.0,0.0,0.0,0.0,0.0,0.0,0.0,0.0,0.0,0.0,0.0,0.0,0.0,0.0,0.0,0.0,0.0,0.0,0.0,0.0,0.0,0.0,0.0,0.0,0.0,0.0,0.0,0.0,0.0,0.0,0.0,0.0,0.0,0.0,0.0,0.0,0.0,0.0,0.0,0.0,0.0,0.0,0.0,0.0,0.0,0.0,0.0,0.0,0.0,0.0,0.0,0.0,0.0,0.0,0.0,0.0,0.0,0.0,0.0,0.0,0.0,0.0,0.0,0.0,0.0,0.0,0.0,0.0,0.0,0.0,0.0,0.0,0.0,0.0,0.0,0.0,0.0,0.0,0.0,0.0,0.0,0.0,0.0,0.0,0.0,0.0,0.0,0.0,0.0,0.0,0.0,0.0,0.0,0.0,0.0,0.0,0.0,0.0,0.0,0.0,0.0,0.0,0.0,0.0,0.0,0.0,0.0,0.0,0.0,0.0,0.0,0.0,0.0,0.0,0.0,0.0,0.0,0.0,0.0,0.0,0.0,0.0,0.0,0.0,0.0,0.0,0.0,0.0,0.0,0.0,0.0,0.0,0.0,0.0,0.0,0.0,0.0,0.0,0.0,0.0,0.0,0.0,0.0,0.0,0.0,0.0,0.0,0.0,0.0,0.0,0.0,0.0,0.0,0.0,0.0,0.0,0.0,0.0,0.0,0.0,0.0,0.0,0.0,0.0,0.0,0.0,0.0,0.0,0.0,0.0,0.0,0.0,0.0,0.0,0.0,0.0,0.0,0.0,0.0,0.0,0.0,0.0,0.0,0.0,0.0,0.0,0.0,0.0,0.0,0.0,0.0,0.0,0.0,0.0,0.0,0.0,0.0,0.0,0.0,0.0,0.0,0.0,0.0,0.0,0.0,0.0,0.0,0.0,0.0,0.0,0.0,0.0,0.0,0.0,0.0,0.0,0.0,0.0,0.0,0.0,0.0,0.0,0.0,0.0,0.0,0.0,0.0,0.0,0.0,0.0,0.0,0.0,0.0,0.0,0.0,0.0,0.0,0.0,0.0,0.0,0.0,0.0,0.0,0.0,0.0,0.0,0.0,0.0,0.0,0.0,0.0,0.0,0.0,0.0,0.0,0.0,0.0,0.0,0.0,0.0,0.0,0.0,0.0,0.0,0.0,0.0,0.0,0.0,0.0,0.0,0.0,0.0,0.0,0.0,0.0,0.0,0.0,0.0,0.0,0.0,0.0,0.0,0.0,0.0,0.0,0.0,0.0,0.0,0.0,0.0,0.0,0.0,0.0,0.0,0.0,0.0,0.0,0.0,0.0,0.0,0.0,0.0,0.0,0.0,0.0,0.0,0.0,0.0,0.0,0.0,0.0,0.0,0.0,0.0,0.0,0.0,0.0,0.0,0.0,0.0,0.0,0.0,0.0,0.0,0.0,0.0,0.0,0.0,0.0,0.0,0.0,0.0,0.0,0.0,0.0,0.0,0.0,0.0,0.0,0.0,0.0,0.0,0.0,0.0,0.0,0.0,0.0,0.0,0.0,0.0,0.0,0.0,0.0,0.0,0.0,0.0,0.0,0.0,0.0,0.0,0.0,0.0,0.0,0.0,0.0,0.0,0.0,0.0,0.0,0.0,0.0,0.0,0.0,0.0,0.0,0.0,0.0,0.0,0.0,0.0,0.0,0.0,0.0,0.0,0.0,0.0,0.0,0.0,0.0,0.0,0.0,0.0,0.0,0.0,0.0,0.0,0.0,0.0,0.0,0.0,0.0,0.0,0.0,0.0,0.0,0.0,0.0,0.0,0.0,0.0,0.0,0.0,0.0,0.0,0.0,0.0,0.0,0.0,0.0,0.0,0.0,0.0,0.0,0.0,0.0,0.0,0.0,0.0,0.0,0.0,0.0,0.0,0.0,0.0,0.0,0.0,0.0,0.0,0.0,0.0,0.0,0.0,0.0,0.0,0.0,0.0,0.0,0.0,0.0,0.0,0.0,0.0,0.0,0.0,0.0,0.0,0.0,0.0,0.0,0.0,0.0,0.0,0.0,0.0,0.0,0.0,0.0,0.0,0.0,0.0,0.0,0.0,0.0,0.0,0.0,0.0,0.0,0.0,0.0,0.0,0.0,0.0,0.0,0.0,0.0,0.0,0.0,0.0,0.0,0.0,0.0,0.0,0.0,0.0,0.0,0.0,0.0,0.0,0.0,0.0,0.0,0.0,0.0,0.0,0.0,0.0,0.0,0.0,0.0,0.0,0.0,0.0,0.0,0.0,0.0,0.0,0.0,0.0,0.0,0.0,0.0,0.0,0.0,0.0,0.0,0.0,0.0,0.0,0.0,0.0,0.0,0.0,0.0,0.0,0.0,0.0,0.0,0.0,0.0,0.0,0.0,0.0,0.0,0.0,0.0,0.0,0.0,0.0,0.0,0.0,0.0,0.0,0.0,0.0,0.0,0.0,0.0,0.0,0.0,0.0,0.0,0.0,0.0,0.0,0.0,0.0,0.0,0.0,0.0,0.0,0.0,0.0,0.0,0.0,0.0,0.0,0.0,0.0,0.0,0.0,0.0,0.0,0.0,0.0,0.0,0.0,0.0,0.0,0.0,0.0,0.0,0.0,0.0,0.0,0.0,0.0,0.0,0.0,0.0,0.0,0.0,0.0,0.0,0.0,0.0,0.0,0.0,0.0,0.0,0.0,0.0,0.0,0.0,0.0,0.0,0.0,0.0,0.0,0.0,0.0,0.0,0.0,0.0,0.0,0.0,0.0,0.0,0.0,0.0,0.0,0.0,0.0,0.0,0.0,0.0,0.0,0.0,0.0,0.0,0.0,0.0,0.0,0.0,0.0,0.0,0.0,0.0,0.0,0.0,0.0,0.0,0.0,0.0,0.0,0.0,0.0,0.0,0.0,0.0,0.0,0.0,0.0,0.0,0.0,0.0,0.0,0.0,0.0,0.0,0.0,0.0,0.0,0.0,0.0,0.0,0.0,0.0,0.0,0.0,0.0,0.0,0.0,0.0,0.0,0.0,0.0,0.0,0.0,0.0,0.0,0.0,0.0,0.0,0.0,0.0,0.0,0.0,0.0,0.0,0.0,0.0,0.0,0.0,0.0,0.0,0.0,0.0,0.0,0.0,0.0,0.0,0.0,0.0,0.0,0.0,0.0,0.0,0.0,0.0,0.0,0.0,0.0,0.0,0.0,0.0,0.0,0.0,0.0,0.0,0.0,0.0,0.0,0.0,0.0,0.0,0.0,0.0,0.0,0.0,0.0,0.0,0.0,0.0,0.0,0.0,0.0,0.0,0.0,0.0,0.0,0.0,0.0,0.0,0.0,0.0,0.0,0.0,0.0,0.0,0.0,0.0,0.0,0.0,0.0,0.0,0.0,0.0,0.0,0.0,0.0,0.0,0.0,0.0,0.0,0.0,0.0,0.0,0.0,0.0,0.0,0.0,0.0,0.0,0.0,0.0,0.0,0.0,0.0,0.0,0.0,0.0,0.0,0.0,0.0,0.0,0.0,0.0,0.0,0.0,0.0,0.0,0.0,0.0,0.0,0.0,0.0,0.0,0.0,0.0,0.0,0.0,0.0,0.0,0.0,0.0,0.0,0.0,0.0,0.0,0.0,0.0,0.0,0.0,0.0,0.0,0.0,0.0,0.0,0.0,0.0,0.0,0.0,0.0,0.0,0.0,0.0,0.0,0.0,0.0,0.0,0.0,0.0,0.0,0.0,0.0,0.0,0.0,0.0,0.0,0.0,0.0,0.0,0.0,0.0,0.0,0.0,0.0,0.0,0.0,0.0,0.0,0.0,0.0,0.0,0.0,0.0,0.0,0.0,0.0,0.0,0.0,0.0,0.0,0.0,0.0,0.0,0.0,0.0,0.0,0.0,0.0,0.0,0.0,0.0,0.0,0.0,0.0,0.0,0.0,0.0,0.0,0.0,0.0,0.0,0.0,0.0,0.0,0.0,0.0,0.0,0.0,0.0,0.0,0.0,0.0,0.0,0.0,0.0,0.0,0.0,0.0,0.0,0.0,0.0,0.0,0.0,0.0,0.0,0.0,0.0,0.0,0.0,0.0,0.0,0.0,0.0,0.0,0.0,0.0,0.0,0.0,0.0,0.0,0.0,0.0,0.0,0.0,0.0,0.0,0.0,0.0,0.0,0.0,0.0,0.0,0.0,0.0,0.0,0.0,0.0,0.0,0.0,0.0,0.0,0.0,0.0,0.0,0.0,0.0,0.0,0.0,0.0,0.0,0.0,0.0,0.0,0.0,0.0,0.0,0.0,0.0,0.0,0.0,0.0,0.0,0.0,0.0,0.0,0.0,0.0,0.0,0.0,0.0,0.0,0.0,0.0,0.0,0.0,0.0,0.0,0.0,0.0,0.0,0.0,0.0,0.0,0.0,0.0,0.0,0.0,0.0,0.0,0.0,0.0,0.0,0.0,0.0,0.0,0.0,0.0,0.0,0.0,0.0,0.0,0.0,0.0,0.0,0.0,0.0,0.0,0.0,0.0,0.0,0.0,0.0,0.0,0.0,0.0,0.0,0.0,0.0,0.0,0.0,0.0,0.0,0.0,0.0,0.0,0.0,0.0,0.0,0.0,0.0,0.0,0.0,0.0,0.0,0.0,0.0,0.0,0.0,0.0,0.0,0.0,0.0,0.0,0.0,0.0,0.0,0.0,0.0,0.0,0.0,0.0,0.0,0.0,0.0,0.0,0.0,0.0,0.0,0.0,0.0,0.0,0.0,0.0,0.0,0.0,0.0,0.0,0.0,0.0,0.0,0.0,0.0,0.0,0.0,0.0,0.0,0.0,0.0,0.0,0.0,0.0,0.0,0.0,0.0,0.0,0.0,0.0,0.0,0.0,0.0,0.0,0.0,0.0,0.0,0.0,0.0,0.0,0.0,0.0,0.0,0.0,0.0,0.0,0.0,0.0,0.0,0.0,0.0,0.0,0.0,0.0,0.0,0.0,0.0,0.0,0.0,0.0,0.0,0.0,0.0,0.0,0.0,0.0,0.0,0.0,0.0,0.0,0.0,0.0,0.0,0.0,0.0,0.0,0.0,0.0,0.0,0.0,0.0,0.0,0.0,0.0,0.0,0.0,0.0,0.0,0.0,0.0,0.0,0.0,0.0,0.0,0.0,0.0,0.0,0.0,0.0,0.0,0.0,0.0,0.0,0.0,0.0,0.0,0.0,0.0,0.0,0.0,0.0,0.0,0.0,0.0,0.0,0.0,0.0,0.0,0.0,0.0,0.0,0.0,0.0,0.0,0.0,0.0,0.0,0.0,0.0,0.0,0.0,0.0,0.0,0.0,0.0,0.0,0.0,0.0,0.0,0.0,0.0,0.0,0.0,0.0,0.0,0.0,0.0,0.0,0.0,0.0,0.0,0.0,0.0,0.0,0.0,0.0,0.0,0.0,0.0,0.0,0.0,0.0,0.0,0.0,0.0,0.0,0.0,0.0,0.0,0.0,0.0,0.0,0.0,0.0,0.0,0.0,0.0,0.0,0.0,0.0,0.0,0.0,0.0,0.0,0.0,0.0,0.0,0.0,0.0,0.0,0.0,0.0,0.0,0.0,0.0,0.0,0.0,0.0,0.0,0.0,0.0,0.0,0.0,0.0,0.0,0.0,0.0,0.0,0.0,0.0,0.0,0.0,0.0,0.0,0.0,0.0,0.0,0.0,0.0,0.0,0.0,0.0,0.0,0.0,0.0,0.0,0.0,0.0,0.0,0.0,0.0,0.0,0.0,0.0,0.0,0.0,0.0,0.0,0.0,0.0,0.0,0.0,0.0,0.0,0.0,0.0,0.0,0.0,0.0,0.0,0.0,0.0,0.0,0.0,0.0,0.0,0.0,0.0,0.0,0.0,0.0,0.0,0.0,0.0,0.0,0.0,0.0,0.0,0.0,0.0,0.0,0.0,0.0,0.0,0.0,0.0,0.0,0.0,0.0,0.0,0.0,0.0,0.0,0.0,0.0,0.0,0.0,0.0,0.0,0.0,0.0,0.0,0.0,0.0,0.0,0.0,0.0,0.0,0.0,0.0,0.0,0.0,0.0,0.0,0.0,0.0,0.0,0.0,0.0,0.0,0.0,0.0,0.0,0.0,0.0,0.0,0.0,0.0,0.0,0.0,0.0,0.0,0.0,0.0,0.0,0.0,0.0,0.0,0.0,0.0,0.0,0.0,0.0,0.0,0.0,0.0,0.0,0.0,0.0,0.0,0.0,0.0,0.0,0.0,0.0,0.0,0.0,0.0,0.0,0.0,0.0,0.0,0.0,0.0,0.0,0.0,0.0,0.0,0.0,0.0,0.0,0.0,0.0,0.0,0.0,0.0,0.0,0.0,0.0,0.0,0.0,0.0,0.0,0.0,0.0,0.0,0.0,0.0,0.0,0.0,0.0,0.0,0.0,0.0,0.0,0.0,0.0,0.0,0.0,0.0,0.0,0.0,0.0,0.0,0.0,0.0,0.0,0.0,0.0,0.0,0.0,0.0,0.0,0.0,0.0,0.0,0.0,0.0,0.0,0.0,0.0005005005005005005,0.017317317317317317,0.018018018018018018,0.013313313313313313,0.011711711711711712,0.014014014014014014,0.012112112112112113,0.015515515515515516,0.025525525525525526,0.03453453453453453,0.036836836836836834,0.03843843843843844,0.035035035035035036,0.04004004004004004,0.04004004004004004,0.04024024024024024,0.032632632632632635,0.03123123123123123,0.031331331331331334,0.02882882882882883,0.019719719719719718,0.017817817817817817,0.013613613613613613,0.00880880880880881,0.006906906906906907,0.006606606606606606,0.004104104104104104,0.004004004004004004,0.002102102102102102,0.0026026026026026027,0.0012012012012012011,0.0016016016016016017,0.0006006006006006006,0.0008008008008008008,0.0007007007007007007,0.001001001001001001,0.0006006006006006006,0.0004004004004004004,0.0002002002002002002,0.0,0.0002002002002002002,0.0003003003003003003,0.0002002002002002002,0.0003003003003003003,0.0001001001001001001,0.0001001001001001001,0.0,0.0,0.0,0.0001001001001001001,0.0001001001001001001,0.0002002002002002002,0.0,0.0,0.0001001001001001001,0.0,0.0001001001001001001,0.0,0.0001001001001001001,0.0001001001001001001,0.0001001001001001001,0.0001001001001001001,0.0,0.0001001001001001001,0.0,0.0001001001001001001,0.0,0.0002002002002002002,0.0,0.0,0.0,0.0001001001001001001,0.0,0.0,0.0001001001001001001,0.0001001001001001001,0.0001001001001001001,0.0,0.0001001001001001001,0.0,0.0,0.0,0.0,0.0,0.0001001001001001001,0.0,0.0001001001001001001,0.0,0.0,0.0,0.0,0.0001001001001001001,0.0,0.0,0.0,0.0,0.0001001001001001001,0.0,0.0001001001001001001,0.0,0.0,0.0,0.0002002002002002002,0.0001001001001001001,0.0,0.0002002002002002002,0.0003003003003003003,0.0001001001001001001,0.0003003003003003003,0.0001001001001001001,0.0002002002002002002,0.0,0.0001001001001001001,0.0001001001001001001,0.0001001001001001001,0.0003003003003003003,0.0001001001001001001,0.0006006006006006006,0.0005005005005005005,0.0003003003003003003,0.0002002002002002002,0.0,0.0001001001001001001,0.0008008008008008008,0.0001001001001001001,0.0002002002002002002,0.0006006006006006006,0.0001001001001001001,0.001001001001001001,0.0006006006006006006,0.0006006006006006006,0.0007007007007007007,0.0012012012012012011,0.0012012012012012011,0.0018018018018018018,0.0019019019019019018,0.0015015015015015015,0.0013013013013013013,0.0018018018018018018,0.0013013013013013013,0.001001001001001001,0.0015015015015015015,0.002102102102102102,0.0012012012012012011,0.002002002002002002,0.001001001001001001,0.0018018018018018018,0.0009009009009009009,0.0019019019019019018,0.0017017017017017016,0.0024024024024024023,0.0016016016016016017,0.0024024024024024023,0.002102102102102102,0.0019019019019019018,0.002302302302302302,0.002102102102102102,0.0017017017017017016,0.0026026026026026027,0.0025025025025025025,0.0024024024024024023,0.003103103103103103,0.003303303303303303,0.002902902902902903,0.0026026026026026027,0.0025025025025025025,0.0034034034034034033,0.0032032032032032033,0.0038038038038038036,0.004204204204204204,0.005805805805805806,0.0045045045045045045,0.006406406406406407,0.00880880880880881,0.007007007007007007,0.00980980980980981,0.010510510510510511,0.011511511511511512,0.013613613613613613,0.014714714714714715,0.015215215215215214,0.017917917917917917,0.01941941941941942,0.02082082082082082,0.023223223223223222,0.025825825825825825,0.026526526526526525,0.02972972972972973,0.03033033033033033,0.03073073073073073,0.034934934934934936,0.03513513513513514,0.03653653653653654,0.03323323323323323,0.034734734734734735,0.035035035035035036,0.035035035035035036,0.036136136136136136,0.03663663663663664,0.033433433433433433,0.033733733733733735,0.02902902902902903,0.02932932932932933,0.02832832832832833,0.02012012012012012,0.017517517517517518,0.012212212212212211,0.012712712712712713,0.008608608608608608,0.0065065065065065065,0.004704704704704705,0.003703703703703704,0.0028028028028028026,0.0016016016016016017,0.0012012012012012011,0.0008008008008008008,0.0009009009009009009,0.0006006006006006006,0.0006006006006006006,0.0006006006006006006,0.0007007007007007007,0.0005005005005005005,0.001001001001001001,0.001001001001001001,0.0003003003003003003,0.0007007007007007007,0.0004004004004004004,0.0008008008008008008,0.0002002002002002002,0.0008008008008008008,0.0004004004004004004,0.0005005005005005005,0.0007007007007007007,0.0003003003003003003,0.0001001001001001001,0.0003003003003003003,0.0002002002002002002,0.0003003003003003003,0.0001001001001001001,0.0001001001001001001,0.0003003003003003003,0.0,0.0,0.0003003003003003003,0.0003003003003003003,0.0002002002002002002,0.0001001001001001001,0.0,0.0001001001001001001,0.0,0.0003003003003003003,0.0,0.0001001001001001001,0.0001001001001001001,0.0001001001001001001,0.0,0.0,0.0,0.0,0.0001001001001001001,0.0001001001001001001,0.0,0.0,0.0001001001001001001,0.0001001001001001001,0.0,0.0004004004004004004,0.0,0.0001001001001001001,0.0,0.0,0.0,0.0001001001001001001,0.0,0.0,0.0,0.0,0.0,0.0002002002002002002,0.0,0.0,0.0001001001001001001,0.0,0.0002002002002002002,0.0,0.0,0.0001001001001001001,0.0,0.0,0.0,0.0,0.0001001001001001001,0.0,0.0,0.0,0.0001001001001001001,0.0001001001001001001,0.0,0.0,0.0,0.0001001001001001001,0.0,0.0,0.0001001001001001001,0.0,0.0001001001001001001,0.0003003003003003003,0.0,0.0,0.0001001001001001001,0.0,0.0,0.0,0.0001001001001001001,0.0001001001001001001,0.0,0.0001001001001001001,0.0,0.0001001001001001001,0.0,0.0002002002002002002,0.0001001001001001001,0.0,0.0,0.0001001001001001001,0.0002002002002002002,0.0002002002002002002,0.0003003003003003003,0.0001001001001001001,0.0003003003003003003,0.0003003003003003003,0.0003003003003003003,0.0001001001001001001,0.0004004004004004004,0.0004004004004004004,0.0003003003003003003,0.0004004004004004004,0.0003003003003003003,0.0004004004004004004,0.001001001001001001,0.0007007007007007007,0.0008008008008008008,0.0011011011011011012,0.0012012012012012011,0.0015015015015015015,0.0017017017017017016,0.0024024024024024023,0.0036036036036036037,0.004404404404404405,0.005005005005005005,0.0045045045045045045,0.004704704704704705,0.004604604604604604,0.006806806806806807,0.007207207207207207,0.006006006006006006,0.0055055055055055055,0.004804804804804805,0.0018018018018018018,0.0011011011011011012,0.001001001001001001,0.0003003003003003003,0.0002002002002002002,0.0002002002002002002,0.0001001001001001001,0.0001001001001001001,0.0001001001001001001,0.0001001001001001001,0.0,0.0001001001001001001,0.0,0.0,0.0001001001001001001,0.0003003003003003003,0.0001001001001001001,0.0001001001001001001,0.0001001001001001001,0.0,0.0001001001001001001,0.0,0.0003003003003003003,0.0001001001001001001,0.0001001001001001001,0.0,0.0001001001001001001,0.0002002002002002002,0.0002002002002002002,0.0002002002002002002,0.0002002002002002002,0.0,0.0001001001001001001,0.0004004004004004004,0.0002002002002002002,0.0002002002002002002,0.0,0.0002002002002002002,0.0001001001001001001,0.0004004004004004004,0.0003003003003003003,0.0004004004004004004,0.0002002002002002002,0.0002002002002002002,0.0008008008008008008,0.0008008008008008008,0.0006006006006006006,0.0008008008008008008,0.0008008008008008008,0.0007007007007007007,0.0009009009009009009,0.0007007007007007007,0.0008008008008008008,0.0007007007007007007,0.0007007007007007007,0.0007007007007007007,0.0005005005005005005,0.0009009009009009009,0.0006006006006006006,0.001001001001001001,0.0008008008008008008,0.0011011011011011012,0.001001001001001001,0.001001001001001001,0.0009009009009009009,0.0008008008008008008,0.0007007007007007007,0.0013013013013013013,0.0009009009009009009,0.0012012012012012011,0.0011011011011011012,0.0008008008008008008,0.0014014014014014013,0.0009009009009009009,0.0011011011011011012,0.0011011011011011012,0.001001001001001001,0.0009009009009009009,0.0009009009009009009,0.0018018018018018018,0.002102102102102102,0.0012012012012012011,0.0015015015015015015,0.0015015015015015015,0.0008008008008008008,0.0009009009009009009,0.0016016016016016017,0.0015015015015015015,0.0016016016016016017,0.0017017017017017016,0.002102102102102102,0.0016016016016016017,0.0015015015015015015,0.002902902902902903,0.003103103103103103,0.004104104104104104,0.005905905905905906,0.007407407407407408,0.01071071071071071,0.01871871871871872,0.03563563563563563,0.07897897897897897,0.13383383383383382,0.13083083083083083,0.08828828828828829,0.07307307307307308,0.05285285285285285,0.042042042042042045,0.05115115115115115,0.04354354354354354,0.046646646646646646,0.04274274274274274,0.01701701701701702,0.006206206206206206,0.004004004004004004,0.0032032032032032033,0.0006006006006006006,0.0,0.0003003003003003003,0.0,0.0,0.0,0.0001001001001001001,0.0003003003003003003,0.0007007007007007007,0.0035035035035035035,0.00910910910910911,0.012812812812812813,0.023623623623623625,0.044344344344344346,0.06376376376376376,0.08138138138138139,0.07817817817817818,0.07127127127127127,0.06156156156156156,0.05665665665665666,0.04824824824824825,0.04804804804804805,0.04354354354354354,0.039439439439439436,0.03563563563563563,0.026926926926926928,0.023423423423423424,0.017217217217217216,0.014914914914914914,0.016316316316316318,0.013313313313313313,0.011911911911911911,0.01041041041041041,0.011111111111111112,0.013113113113113114,0.01031031031031031,0.008708708708708709,0.00990990990990991,0.00940940940940941,0.008108108108108109,0.01011011011011011,0.009009009009009009,0.008308308308308308,0.006306306306306306,0.005105105105105105,0.005105105105105105,0.004304304304304304,0.0018018018018018018,0.0032032032032032033,0.002702702702702703,0.0025025025025025025,0.0017017017017017016,0.0013013013013013013,0.0009009009009009009,0.0006006006006006006,0.0011011011011011012,0.0007007007007007007,0.0007007007007007007,0.0009009009009009009,0.0008008008008008008,0.0004004004004004004,0.0007007007007007007,0.0004004004004004004,0.0011011011011011012,0.0006006006006006006,0.001001001001001001,0.0006006006006006006,0.0005005005005005005,0.0005005005005005005,0.0001001001001001001,0.0001001001001001001,0.0003003003003003003,0.0,0.0001001001001001001,0.0001001001001001001,0.0,0.0003003003003003003,0.0002002002002002002,0.0,0.0001001001001001001,0.0,0.0001001001001001001,0.0001001001001001001,0.0001001001001001001,0.0001001001001001001,0.0001001001001001001,0.0,0.0,0.0001001001001001001,0.0002002002002002002,0.0002002002002002002,0.0,0.0002002002002002002,0.0,0.0,0.0,0.0,0.0001001001001001001,0.0,0.0,0.0001001001001001001,0.0,0.0,0.0,0.0,0.0003003003003003003,0.0,0.0,0.0003003003003003003,0.0,0.0,0.0,0.0001001001001001001,0.0001001001001001001,0.0,0.0001001001001001001,0.0,0.0002002002002002002,0.0,0.0,0.0,0.0002002002002002002,0.0001001001001001001,0.0001001001001001001,0.0,0.0001001001001001001,0.0001001001001001001,0.0002002002002002002,0.0001001001001001001,0.0,0.0,0.0,0.0001001001001001001,0.0002002002002002002,0.0002002002002002002,0.0004004004004004004,0.0001001001001001001,0.0,0.0,0.0,0.0001001001001001001,0.0,0.0002002002002002002,0.0002002002002002002,0.0002002002002002002,0.0,0.0003003003003003003,0.0001001001001001001,0.0001001001001001001,0.0001001001001001001,0.0002002002002002002,0.0002002002002002002,0.0002002002002002002,0.0002002002002002002,0.0001001001001001001,0.0002002002002002002,0.0001001001001001001,0.0003003003003003003,0.0003003003003003003,0.0001001001001001001,0.0,0.0,0.0005005005005005005,0.0006006006006006006,0.0003003003003003003,0.0003003003003003003,0.0004004004004004004,0.0007007007007007007,0.0002002002002002002,0.0006006006006006006,0.0009009009009009009,0.0008008008008008008,0.0011011011011011012,0.0008008008008008008,0.0012012012012012011,0.0009009009009009009,0.0007007007007007007,0.0006006006006006006,0.0007007007007007007,0.0006006006006006006,0.0001001001001001001,0.0004004004004004004,0.0004004004004004004,0.001001001001001001,0.0004004004004004004,0.0013013013013013013,0.0013013013013013013,0.0011011011011011012,0.0008008008008008008,0.0011011011011011012,0.0004004004004004004,0.001001001001001001,0.0014014014014014013,0.0002002002002002002,0.0014014014014014013,0.0005005005005005005,0.0003003003003003003,0.001001001001001001,0.0007007007007007007,0.0005005005005005005,0.0005005005005005005,0.0002002002002002002,0.0002002002002002002,0.0002002002002002002,0.0001001001001001001,0.0001001001001001001,0.0,0.0001001001001001001,0.0002002002002002002,0.0002002002002002002,0.0001001001001001001,0.0,0.0,0.0,0.0001001001001001001,0.0001001001001001001,0.0001001001001001001,0.0,0.0001001001001001001,0.0,0.0,0.0,0.0001001001001001001,0.0,0.0001001001001001001,0.0,0.0,0.0003003003003003003,0.0004004004004004004,0.0002002002002002002,0.0,0.0001001001001001001,0.0001001001001001001,0.0001001001001001001,0.0001001001001001001,0.0001001001001001001,0.0002002002002002002,0.0001001001001001001,0.0,0.0,0.0001001001001001001,0.0001001001001001001,0.0001001001001001001,0.0001001001001001001,0.0002002002002002002,0.0,0.0002002002002002002,0.0003003003003003003,0.0003003003003003003,0.0001001001001001001,0.0002002002002002002,0.0001001001001001001,0.0,0.0,0.0002002002002002002,0.0002002002002002002,0.0002002002002002002,0.0003003003003003003,0.0002002002002002002,0.0001001001001001001,0.0003003003003003003,0.0005005005005005005,0.0002002002002002002,0.0002002002002002002,0.0004004004004004004,0.0003003003003003003,0.0002002002002002002,0.0001001001001001001,0.0006006006006006006,0.0004004004004004004,0.0002002002002002002,0.0006006006006006006,0.0004004004004004004,0.0009009009009009009,0.0008008008008008008,0.0009009009009009009,0.0004004004004004004,0.0012012012012012011,0.0006006006006006006,0.0015015015015015015,0.0015015015015015015,0.0018018018018018018,0.0018018018018018018,0.0015015015015015015,0.0015015015015015015,0.0022022022022022024,0.0018018018018018018,0.0024024024024024023,0.0028028028028028026,0.0026026026026026027,0.002702702702702703,0.0034034034034034033,0.0015015015015015015,0.0016016016016016017,0.0019019019019019018,0.0019019019019019018,0.0014014014014014013,0.0009009009009009009,0.0013013013013013013,0.0007007007007007007,0.001001001001001001,0.0009009009009009009,0.0002002002002002002,0.0003003003003003003,0.0,0.0001001001001001001,0.0003003003003003003,0.0001001001001001001,0.0,0.0,0.0,0.0003003003003003003,0.0002002002002002002,0.0002002002002002002,0.0001001001001001001,0.0,0.0,0.0001001001001001001,0.0003003003003003003,0.0003003003003003003,0.0001001001001001001,0.0003003003003003003,0.0002002002002002002,0.0,0.0,0.0,0.0002002002002002002,0.0006006006006006006,0.0004004004004004004,0.0005005005005005005,0.0001001001001001001,0.0005005005005005005,0.0006006006006006006,0.0005005005005005005,0.0004004004004004004,0.0005005005005005005,0.0008008008008008008,0.0009009009009009009,0.0004004004004004004,0.0008008008008008008,0.0008008008008008008,0.002102102102102102,0.0005005005005005005,0.0016016016016016017,0.0016016016016016017,0.0019019019019019018,0.002102102102102102,0.0015015015015015015,0.0015015015015015015,0.002002002002002002,0.0013013013013013013,0.0019019019019019018,0.0012012012012012011,0.002002002002002002,0.0017017017017017016,0.0016016016016016017,0.002002002002002002,0.0016016016016016017,0.0015015015015015015,0.0005005005005005005,0.0009009009009009009,0.0008008008008008008,0.0004004004004004004,0.0013013013013013013,0.0004004004004004004,0.0019019019019019018,0.0013013013013013013,0.0014014014014014013,0.0015015015015015015,0.0015015015015015015,0.002302302302302302,0.0016016016016016017,0.0013013013013013013,0.0007007007007007007,0.0017017017017017016,0.0016016016016016017,0.0007007007007007007,0.0009009009009009009,0.0007007007007007007,0.001001001001001001,0.0005005005005005005,0.0008008008008008008,0.0003003003003003003,0.0005005005005005005,0.0006006006006006006,0.0004004004004004004,0.0003003003003003003,0.0005005005005005005,0.0004004004004004004,0.0002002002002002002,0.0002002002002002002,0.0003003003003003003,0.0004004004004004004,0.0002002002002002002,0.0004004004004004004,0.0007007007007007007,0.0,0.0004004004004004004,0.0003003003003003003,0.0003003003003003003,0.0002002002002002002,0.0,0.0,0.0,0.0,0.0)
#mids=mids[58:length(mids)]
#counts=counts[58:length(counts)]

plot(c(seq(-290,0,by=1),0),rep(2,length(c(seq(290,0,by=-1),0))), xlab="", ylab="Frequency of shift in origination rate", xlim=c(-270,-230), ylim=c(0,0.15), type="l", col="white",lwd="1",las="1",cex.axis="1",cex.main="1",cex.lab="1",bty="n", main="B", axes=F)
rect(-323.2,-0.02,-298.9,300, col="white", border=NA)
rect(-298.9,-0.02,-272.95,300, col="whitesmoke", border=NA)
rect(-272.95,-0.02,-259.1,300, col="white", border=NA)
rect(-259.1,-0.02,-251.9,300, col="whitesmoke", border=NA)
rect(-251.9,-0.02,-247.2,300, col="white", border=NA)
rect(-247.2,-0.02,-237,300, col="whitesmoke", border=NA)
rect(-237,-0.02,-201.3,300, col="white", border=NA)
rect(-201.3,-0.02,-174.1,300, col="whitesmoke", border=NA)
rect(-174.1,-0.02,-163.5,300, col="white", border=NA)
rect(-163.5,-0.02,-145,300, col="whitesmoke", border=NA)
rect(-145,-0.02,-100.5,300, col="white", border=NA)
rect(-100.5,-0.02,-66,300, col="whitesmoke", border=NA)
rect(-66,-0.02,-56,300, col="white", border=NA)
rect(-56,-0.02,-33.9,300, col="whitesmoke", border=NA)
rect(-33.9,-0.02,-23.03,300, col="white", border=NA)
rect(-23.03,-0.02,-5.33,300, col="whitesmoke", border=NA)
rect(-5.33,-0.02,-2.58,300, col="white", border=NA)
rect(-2.58,-0.02,0,300, col="whitesmoke", border=NA)

rect(-261.28,-3,-259.51,300, col=alpha('#ffaf03',0.2), border=NA)
rect(-234.5,-3,-232,300, col=alpha('#ffaf03',0.2), border=NA)
abline(v=c(-251.902),col="red",lty="dashed",lwd="2")
axis(side=1, seq(-280, -220, by=10), col="black",col.axis="black",las=1)
axis(side=2, seq(0, 0.15, by=0.05), col="black",col.axis="black",las=2)

lines(mids,counts,type = 'h', lwd=5, col='#4c4cec')
bf2 = 0.0011487687862274457
bf6 = 0.008426470519434048
abline(h=bf2, lty=2)
abline(h=bf6, lty=2)

add_geochrono(0, -0.15)


# Extinction rate
time=c(-204.55932268004045, -204.65932723769387,-204.75933179534726,-204.85933635300066,-204.95934091065408,-205.05934546830747,-205.1593500259609,-205.25935458361428,-205.3593591412677,-205.4593636989211,-205.55936825657452,-205.6593728142279,-205.75937737188133,-205.85938192953472,-205.95938648718814,-206.05939104484153,-206.15939560249493,-206.25940016014835,-206.35940471780174,-206.45940927545516,-206.55941383310855,-206.65941839076197,-206.75942294841536,-206.85942750606878,-206.95943206372218,-207.0594366213756,-207.159441179029,-207.2594457366824,-207.3594502943358,-207.4594548519892,-207.5594594096426,-207.659463967296,-207.75946852494943,-207.85947308260282,-207.95947764025624,-208.05948219790963,-208.15948675556305,-208.25949131321644,-208.35949587086986,-208.45950042852326,-208.55950498617668,-208.65950954383007,-208.75951410148346,-208.85951865913688,-208.95952321679027,-209.0595277744437,-209.1595323320971,-209.2595368897505,-209.3595414474039,-209.45954600505732,-209.5595505627107,-209.65955512036413,-209.75955967801752,-209.85956423567094,-209.95956879332434,-210.05957335097776,-210.15957790863115,-210.25958246628454,-210.35958702393796,-210.45959158159135,-210.55959613924477,-210.65960069689817,-210.7596052545516,-210.85960981220498,-210.9596143698584,-211.0596189275118,-211.1596234851652,-211.2596280428186,-211.35963260047203,-211.45963715812542,-211.5596417157788,-211.65964627343223,-211.75965083108562,-211.85965538873904,-211.95965994639243,-212.05966450404586,-212.15966906169925,-212.25967361935267,-212.35967817700606,-212.45968273465948,-212.55968729231287,-212.6596918499663,-212.75969640761969,-212.85970096527308,-212.9597055229265,-213.0597100805799,-213.1597146382333,-213.2597191958867,-213.35972375354012,-213.45972831119352,-213.55973286884694,-213.65973742650033,-213.75974198415375,-213.85974654180714,-213.95975109946056,-214.05975565711395,-214.15976021476735,-214.25976477242077,-214.35976933007416,-214.45977388772758,-214.55977844538097,-214.6597830030344,-214.75978756068778,-214.8597921183412,-214.9597966759946,-215.05980123364802,-215.1598057913014,-215.25981034895483,-215.35981490660822,-215.4598194642616,-215.55982402191503,-215.65982857956843,-215.75983313722185,-215.85983769487524,-215.95984225252866,-216.05984681018205,-216.15985136783547,-216.25985592548886,-216.35986048314228,-216.45986504079568,-216.5598695984491,-216.6598741561025,-216.75987871375588,-216.8598832714093,-216.9598878290627,-217.05989238671611,-217.1598969443695,-217.25990150202293,-217.35990605967632,-217.45991061732974,-217.55991517498313,-217.65991973263655,-217.75992429028994,-217.85992884794337,-217.95993340559676,-218.05993796325015,-218.15994252090357,-218.25994707855696,-218.35995163621038,-218.45995619386377,-218.5599607515172,-218.6599653091706,-218.759969866824,-218.8599744244774,-218.95997898213082,-219.0599835397842,-219.15998809743763,-219.25999265509103,-219.35999721274445,-219.46000177039784,-219.56000632805123,-219.66001088570465,-219.76001544335804,-219.86002000101146,-219.96002455866486,-220.06002911631828,-220.16003367397167,-220.2600382316251,-220.36004278927848,-220.4600473469319,-220.5600519045853,-220.6600564622387,-220.7600610198921,-220.8600655775455,-220.96007013519892,-221.0600746928523,-221.16007925050573,-221.26008380815912,-221.36008836581254,-221.46009292346594,-221.56009748111936,-221.66010203877275,-221.76010659642617,-221.86011115407956,-221.96011571173298,-222.06012026938637,-222.16012482703977,-222.2601293846932,-222.36013394234658,-222.4601385,-222.5601430576534,-222.6601476153068,-222.7601521729602,-222.86015673061362,-222.96016128826702,-223.06016584592044,-223.16017040357383,-223.26017496122725,-223.36017951888064,-223.46018407653403,-223.56018863418745,-223.66019319184085,-223.76019774949427,-223.86020230714766,-223.96020686480108,-224.06021142245447,-224.1602159801079,-224.26022053776128,-224.3602250954147,-224.4602296530681,-224.56023421072152,-224.6602387683749,-224.7602433260283,-224.86024788368172,-224.96025244133511,-225.06025699898854,-225.16026155664193,-225.26026611429535,-225.36027067194874,-225.46027522960216,-225.56027978725555,-225.66028434490897,-225.76028890256237,-225.8602934602158,-225.96029801786918,-226.06030257552257,-226.160307133176,-226.26031169082938,-226.3603162484828,-226.4603208061362,-226.56032536378962,-226.660329921443,-226.76033447909643,-226.86033903674982,-226.96034359440324,-227.06034815205663,-227.16035270971005,-227.26035726736345,-227.36036182501687,-227.46036638267026,-227.56037094032365,-227.66037549797707,-227.76038005563046,-227.86038461328388,-227.96038917093728,-228.0603937285907,-228.1603982862441,-228.2604028438975,-228.3604074015509,-228.46041195920432,-228.5604165168577,-228.66042107451113,-228.76042563216453,-228.86043018981792,-228.96043474747134,-229.06043930512473,-229.16044386277815,-229.26044842043154,-229.36045297808496,-229.46045753573836,-229.56046209339178,-229.66046665104517,-229.7604712086986,-229.86047576635198,-229.9604803240054,-230.0604848816588,-230.1604894393122,-230.2604939969656,-230.360498554619,-230.46050311227242,-230.5605076699258,-230.66051222757923,-230.76051678523262,-230.86052134288605,-230.96052590053944,-231.06053045819286,-231.16053501584625,-231.26053957349967,-231.36054413115306,-231.46054868880645,-231.56055324645988,-231.66055780411327,-231.7605623617667,-231.86056691942008,-231.9605714770735,-232.0605760347269,-232.1605805923803,-232.2605851500337,-232.36058970768713,-232.46059426534052,-232.56059882299394,-232.66060338064733,-232.76060793830072,-232.86061249595414,-232.96061705360754,-233.06062161126096,-233.16062616891435,-233.26063072656777,-233.36063528422116,-233.46063984187458,-233.56064439952797,-233.6606489571814,-233.7606535148348,-233.8606580724882,-233.9606626301416,-234.060667187795,-234.1606717454484,-234.2606763031018,-234.36068086075522,-234.46068541840862,-234.56068997606204,-234.66069453371543,-234.76069909136885,-234.86070364902224,-234.96070820667566,-235.06071276432905,-235.16071732198247,-235.26072187963587,-235.36072643728926,-235.46073099494268,-235.56073555259607,-235.6607401102495,-235.76074466790288,-235.8607492255563,-235.9607537832097,-236.06075834086312,-236.1607628985165,-236.26076745616993,-236.36077201382332,-236.46077657147674,-236.56078112913013,-236.66078568678356,-236.76079024443695,-236.86079480209034,-236.96079935974376,-237.06080391739715,-237.16080847505057,-237.26081303270396,-237.36081759035739,-237.46082214801078,-237.5608267056642,-237.6608312633176,-237.760835820971,-237.8608403786244,-237.96084493627782,-238.06084949393122,-238.1608540515846,-238.26085860923803,-238.36086316689142,-238.46086772454484,-238.56087228219823,-238.66087683985165,-238.76088139750505,-238.86088595515847,-238.96089051281186,-239.06089507046528,-239.16089962811867,-239.2609041857721,-239.36090874342548,-239.46091330107888,-239.5609178587323,-239.6609224163857,-239.7609269740391,-239.8609315316925,-239.96093608934592,-240.0609406469993,-240.16094520465273,-240.26094976230613,-240.36095431995955,-240.46095887761294,-240.56096343526636,-240.66096799291975,-240.76097255057314,-240.86097710822656,-240.96098166587996,-241.06098622353338,-241.16099078118677,-241.2609953388402,-241.36099989649358,-241.461004454147,-241.5610090118004,-241.66101356945381,-241.7610181271072,-241.86102268476063,-241.96102724241402,-242.0610318000674,-242.16103635772083,-242.26104091537422,-242.36104547302764,-242.46105003068104,-242.56105458833446,-242.66105914598785,-242.76106370364127,-242.86106826129466,-242.96107281894808,-243.06107737660147,-243.1610819342549,-243.2610864919083,-243.36109104956168,-243.4610956072151,-243.5611001648685,-243.6611047225219,-243.7611092801753,-243.86111383782873,-243.96111839548212,-244.06112295313554,-244.16112751078893,-244.26113206844235,-244.36113662609574,-244.46114118374916,-244.56114574140256,-244.66115029905595,-244.76115485670937,-244.86115941436276,-244.96116397201618,-245.06116852966957,-245.161173087323,-245.26117764497639,-245.3611822026298,-245.4611867602832,-245.56119131793662,-245.66119587559,-245.76120043324343,-245.86120499089682,-245.96120954855024,-246.06121410620364,-246.16121866385703,-246.26122322151045,-246.36122777916384,-246.46123233681726,-246.56123689447065,-246.66124145212407,-246.76124600977747,-246.8612505674309,-246.96125512508428,-247.0612596827377,-247.1612642403911,-247.2612687980445,-247.3612733556979,-247.4612779133513,-247.56128247100472,-247.6612870286581,-247.76129158631153,-247.86129614396492,-247.96130070161834,-248.06130525927173,-248.16130981692515,-248.26131437457855,-248.36131893223197,-248.46132348988536,-248.56132804753878,-248.66133260519217,-248.76133716284556,-248.86134172049898,-248.96134627815238,-249.0613508358058,-249.1613553934592,-249.2613599511126,-249.361364508766,-249.46136906641942,-249.56137362407281,-249.66137818172623,-249.76138273937963,-249.86138729703305,-249.96139185468644,-250.06139641233983,-250.16140096999325,-250.26140552764664,-250.36141008530007,-250.46141464295346,-250.56141920060688,-250.66142375826027,-250.7614283159137,-250.86143287356708,-250.9614374312205,-251.0614419888739,-251.16144654652732,-251.2614511041807,-251.3614556618341,-251.46146021948752,-251.5614647771409,-251.66146933479433,-251.76147389244773,-251.86147845010115,-251.96148300775454,-252.06148756540796,-252.16149212306135,-252.26149668071477,-252.36150123836816,-252.46150579602158,-252.56151035367498,-252.66151491132837,-252.7615194689818,-252.86152402663518,-252.9615285842886,-253.061533141942,-253.1615376995954,-253.2615422572488,-253.36154681490223,-253.46155137255562,-253.56155593020904,-253.66156048786243,-253.76156504551585,-253.86156960316924,-253.96157416082266,-254.06157871847606,-254.16158327612945,-254.26158783378287,-254.36159239143626,-254.46159694908968,-254.56160150674307,-254.6616060643965,-254.7616106220499,-254.8616151797033,-254.9616197373567,-255.06162429501012,-255.1616288526635,-255.26163341031693,-255.36163796797032,-255.46164252562372,-255.56164708327714,-255.66165164093053,-255.76165619858395,-255.86166075623734,-255.96166531389076,-256.06166987154415,-256.16167442919755,-256.261678986851,-256.3616835445044,-256.4616881021578,-256.5616926598112,-256.66169721746456,-256.761701775118,-256.8617063327714,-256.9617108904248,-257.0617154480782,-257.16172000573164,-257.26172456338503,-257.3617291210384,-257.4617336786918,-257.56173823634526,-257.66174279399866,-257.76174735165205,-257.86175190930544,-257.96175646695883,-258.0617610246123,-258.1617655822657,-258.26177013991907,-258.36177469757246,-258.4617792552259,-258.5617838128793,-258.6617883705327,-258.7617929281861,-258.86179748583953,-258.9618020434929,-259.0618066011463,-259.1618111587997,-259.26181571645316,-259.36182027410655,-259.46182483175994,-259.56182938941333,-259.6618339470667,-259.7618385047202,-259.86184306237357,-259.96184762002696,-260.06185217768035,-260.1618567353338,-260.2618612929872,-260.3618658506406,-260.461870408294,-260.5618749659474,-260.6618795236008,-260.7618840812542,-260.8618886389076,-260.961893196561,-261.06189775421444,-261.16190231186783,-261.2619068695212,-261.3619114271746,-261.46191598482807,-261.56192054248146,-261.66192510013485,-261.76192965778824,-261.8619342154417,-261.9619387730951,-262.0619433307485,-262.16194788840187,-262.26195244605526,-262.3619570037087,-262.4619615613621,-262.5619661190155,-262.6619706766689,-262.76197523432234,-262.8619797919757,-262.9619843496291,-263.0619889072825,-263.16199346493596,-263.26199802258935,-263.36200258024274,-263.46200713789614,-263.56201169554953,-263.662016253203,-263.76202081085637,-263.86202536850976,-263.96202992616315,-264.0620344838166,-264.16203904147,-264.2620435991234,-264.3620481567768,-264.46205271443023,-264.5620572720836,-264.662061829737,-264.7620663873904,-264.8620709450438,-264.96207550269725,-265.06208006035064,-265.16208461800403,-265.2620891756574,-265.36209373331087,-265.46209829096426,-265.56210284861766,-265.66210740627105,-265.7621119639245,-265.8621165215779,-265.9621210792313,-266.0621256368847,-266.16213019453807,-266.2621347521915,-266.3621393098449,-266.4621438674983,-266.5621484251517,-266.66215298280514,-266.76215754045853,-266.8621620981119,-266.9621666557653,-267.06217121341876,-267.16217577107216,-267.26218032872555,-267.36218488637894,-267.46218944403233,-267.5621940016858,-267.6621985593392,-267.76220311699257,-267.86220767464596,-267.9622122322994,-268.0622167899528,-268.1622213476062,-268.2622259052596,-268.36223046291303,-268.4622350205664,-268.5622395782198,-268.6622441358732,-268.7622486935266,-268.86225325118005,-268.96225780883344,-269.06226236648683,-269.1622669241402,-269.2622714817937,-269.36227603944707,-269.46228059710046,-269.56228515475385,-269.6622897124073,-269.7622942700607,-269.8622988277141,-269.9623033853675,-270.06230794302087,-270.1623125006743,-270.2623170583277,-270.3623216159811,-270.4623261736345,-270.56233073128794,-270.66233528894134,-270.7623398465947,-270.8623444042481,-270.96234896190157,-271.06235351955496,-271.16235807720835,-271.26236263486174,-271.36236719251514,-271.4623717501686,-271.562376307822,-271.66238086547537,-271.76238542312876,-271.8623899807822,-271.9623945384356,-272.062399096089,-272.1624036537424,-272.26240821139584,-272.36241276904923,-272.4624173267026,-272.562421884356,-272.6624264420094,-272.76243099966285,-272.86243555731625,-272.96244011496964,-273.06244467262303,-273.1624492302765,-273.26245378792987,-273.36245834558326,-273.46246290323666,-273.5624674608901,-273.6624720185435,-273.7624765761969,-273.8624811338503,-273.9624856915037,-274.0624902491571,-274.1624948068105,-274.2624993644639,-274.3625039221173,-274.46250847977075,-274.56251303742414,-274.66251759507753,-274.7625221527309,-274.8625267103844,-274.96253126803776,-275.06253582569116,-275.16254038334455,-275.26254494099794,-275.3625494986514,-275.4625540563048,-275.5625586139582,-275.66256317161157,-275.762567729265,-275.8625722869184,-275.9625768445718,-276.0625814022252,-276.16258595987864,-276.26259051753203,-276.3625950751854,-276.4625996328388,-276.56260419049227,-276.66260874814566,-276.76261330579905,-276.86261786345244,-276.96262242110583,-277.0626269787593,-277.1626315364127,-277.26263609406607,-277.36264065171946,-277.4626452093729,-277.5626497670263,-277.6626543246797,-277.7626588823331,-277.86266343998653,-277.9626679976399,-278.0626725552933,-278.1626771129467,-278.2626816706001,-278.36268622825355,-278.46269078590694,-278.56269534356034,-278.6626999012137,-278.7627044588672,-278.86270901652057,-278.96271357417396,-279.06271813182735,-279.1627226894808,-279.2627272471342,-279.3627318047876,-279.462736362441,-279.56274092009437,-279.6627454777478,-279.7627500354012,-279.8627545930546,-279.962759150708,-280.06276370836144,-280.16276826601484,-280.26277282366823,-280.3627773813216,-280.46278193897507,-280.56278649662846,-280.66279105428185,-280.76279561193525,-280.86280016958864,-280.9628047272421,-281.0628092848955,-281.16281384254887,-281.26281840020226,-281.3628229578557,-281.4628275155091,-281.5628320731625,-281.6628366308159,-281.76284118846934,-281.86284574612273,-281.9628503037761,-282.0628548614295,-282.1628594190829,-282.26286397673636,-282.36286853438975,-282.46287309204314,-282.56287764969653,-282.66288220735,-282.7628867650034,-282.86289132265676,-282.96289588031016,-283.0629004379636,-283.162904995617,-283.2629095532704,-283.3629141109238,-283.4629186685772,-283.5629232262306,-283.662927783884,-283.7629323415374,-283.8629368991908,-283.96294145684425,-284.06294601449764,-284.16295057215103,-284.2629551298044,-284.3629596874579,-284.46296424511127,-284.56296880276466,-284.66297336041805,-284.76297791807144,-284.8629824757249,-284.9629870333783,-285.0629915910317,-285.16299614868507,-285.2630007063385,-285.3630052639919,-285.4630098216453,-285.5630143792987,-285.66301893695214,-285.76302349460553,-285.8630280522589,-285.9630326099123,-286.0630371675657,-286.16304172521916,-286.26304628287255,-286.36305084052594,-286.46305539817934,-286.5630599558328,-286.6630645134862,-286.76306907113957,-286.86307362879296,-286.9630781864464,-287.0630827440998,-287.1630873017532,-287.2630918594066,-287.36309641706,-287.4631009747134,-287.5631055323668,-287.6631100900202,-287.7631146476736,-287.86311920532705,-287.96312376298044,-288.06312832063384,-288.16313287828723,-288.2631374359407,-288.36314199359407,-288.46314655124746,-288.56315110890085,-288.66315566655425,-288.7631602242077,-288.8631647818611,-288.9631693395145,-289.06317389716787,-289.1631784548213,-289.2631830124747,-289.3631875701281,-289.4631921277815,-289.56319668543495,-289.66320124308834,-289.76320580074173,-289.8632103583951,-289.9632149160485,-290.06321947370196,-290.16322403135536,-290.26322858900875,-290.36323314666214,-290.4632377043156,-290.563242261969,-290.6632468196224,-290.76325137727576,-290.8632559349292,-290.9632604925826,-291.063265050236,-291.1632696078894,-291.2632741655428,-291.36327872319623,-291.4632832808496,-291.563287838503,-291.6632923961564,-291.76329695380986,-291.86330151146325,-291.96330606911664,-292.06331062677003,-292.1633151844235,-292.2633197420769,-292.36332429973027,-292.46332885738366,-292.56333341503705,-292.6633379726905,-292.7633425303439,-292.8633470879973,-292.9633516456507,-293.0633562033041,-293.1633607609575,-293.2633653186109,-293.3633698762643,-293.46337443391775)
rate=c(0.7445679861594863, 0.7445679861594863,0.7445679861594863,0.7445679861594863,0.7445679861594863,0.7445679861594863,0.7445679861594863,0.7445679861594863,0.7445679861594863,0.7445679861594863,0.7445679861594863,0.7445679861594863,0.7445679861594863,0.7445679861594863,0.7445679861594863,0.7445679861594863,0.7445679861594863,0.7445679861594863,0.7445679861594863,0.7445679861594863,0.7448091953606962,0.745963854484307,0.7469760881096909,0.7482203396549846,0.7488165007325862,0.7495578181660643,0.7499708553024667,0.750316109301729,0.7503849266802256,0.7505661752344228,0.7506993347365332,0.7503941205083855,0.7503849266802256,0.7503365149694978,0.7503365149694978,0.750316109301729,0.7496883107103485,0.7489905700239237,0.7484601941113337,0.7453023653646669,0.7402259707673488,0.7292042507281402,0.711406398639012,0.6774725132973101,0.6327908385180978,0.5766535504321562,0.5051081792760808,0.348878987062471,0.061259231485741625,0.052903361802811646,0.04935406455603893,0.04710804256195644,0.0452796344862975,0.04406809072514077,0.043204614033447136,0.042741624502166134,0.042322205526211035,0.042071325540060704,0.04185464163932803,0.04170517103855241,0.04158190451114094,0.041447919765805946,0.04141049112505102,0.04134399571869795,0.04129292054591503,0.04122793147489974,0.04119257378581965,0.04115418796755571,0.04112614589058566,0.04112046383917961,0.04111429880140853,0.04110503760350023,0.04109329959600175,0.04108316122411326,0.04108316122411326,0.04107331581562418,0.041070417878176446,0.041070417878176446,0.041070417878176446,0.041070417878176446,0.04106845117354821,0.04106671730863268,0.04106671730863268,0.04106671730863268,0.04106540125471663,0.04106540125471663,0.04106540125471663,0.04106146243307143,0.04106146243307143,0.04106146243307143,0.04106146243307143,0.04106146243307143,0.04106146243307143,0.04106146243307143,0.0410578688418013,0.0410578688418013,0.04105507567296869,0.04105507567296869,0.04105507567296869,0.04105507567296869,0.04105507567296869,0.04105507567296869,0.04105313701856604,0.04105313701856604,0.04105313701856604,0.04105313701856604,0.04105313701856604,0.04105313701856604,0.04105313701856604,0.04105313701856604,0.04105313701856604,0.04105313701856604,0.04105313701856604,0.04105313701856604,0.04105313701856604,0.04105313701856604,0.04105507567296869,0.04105507567296869,0.04105507567296869,0.04105507567296869,0.04105507567296869,0.04105507567296869,0.04105507567296869,0.04105507567296869,0.04105507567296869,0.04105507567296869,0.04105507567296869,0.04105507567296869,0.04105507567296869,0.04105313701856604,0.04105313701856604,0.04104923442927354,0.04104923442927354,0.04104923442927354,0.04104551877041589,0.04104408297667872,0.04104408297667872,0.04104408297667872,0.04104408297667872,0.04104408297667872,0.04104370398168195,0.04104367312907324,0.04104367312907324,0.04104367312907324,0.04104367312907324,0.04104367312907324,0.041043165702787016,0.041043165702787016,0.04104201492169483,0.04104138755146207,0.04104138755146207,0.04104138755146207,0.04104050149653915,0.04104138755146207,0.04104138755146207,0.04104138755146207,0.04104138755146207,0.04104138755146207,0.04104050149653915,0.04104050149653915,0.041039104261059556,0.041039104261059556,0.04103692596477235,0.04103692596477235,0.04103692596477235,0.04103692596477235,0.04103692596477235,0.04103692596477235,0.04103692596477235,0.04103692596477235,0.04103536941608983,0.04103692596477235,0.04103692596477235,0.04103692596477235,0.04103692596477235,0.04104050149653915,0.04104050149653915,0.041039104261059556,0.041039104261059556,0.04104050149653915,0.04104245243365224,0.04104245243365224,0.041043165702787016,0.04104923442927354,0.04105676672958555,0.04106671730863268,0.041070417878176446,0.04110503760350023,0.041122451065074936,0.041164847500288024,0.04121052894372704,0.041254134013361365,0.04133037349967433,0.04139085627533953,0.0414291206672982,0.041464141064621415,0.04154497570150901,0.04164495113095498,0.04173979920900121,0.04187430728145149,0.0419843834753101,0.0420835468580761,0.04224604514831151,0.04238188437010318,0.04256530499943112,0.042691776968019304,0.04290009946448105,0.0430569961035744,0.04322410862263002,0.04355913083225497,0.04390389518947983,0.04452200377768033,0.045200812881535116,0.04593337140798602,0.0469410887363626,0.048139314219766735,0.04959823116728926,0.052078213797387134,0.05614086285198351,0.06532781614639098,0.11499125186242176,0.133222191651855,0.14173817310274323,0.14742274206512485,0.15148219059099866,0.1543936899000076,0.15606248436989284,0.15693671216976507,0.15754686172530058,0.15782118869514217,0.15799569131788233,0.15815702847085644,0.15822596008918027,0.15830468971240555,0.15834999272458722,0.15838874694207064,0.15841264008069134,0.15843273400550098,0.1584350945671808,0.15847115785630028,0.15849177931037028,0.1584986933195319,0.15852312472411886,0.15854163008066424,0.1585497794982047,0.1585497794982047,0.15856238639669323,0.1585732182994669,0.1585732182994669,0.15859749811222168,0.15861143897122526,0.15863164624391635,0.15863164624391635,0.15865960497468484,0.15868943825692375,0.15871301495454743,0.15872311662782854,0.15872975731790426,0.1587500476909987,0.1587905120069426,0.15881546755186554,0.15882577686355798,0.15885105130858407,0.1588750862652653,0.15888672611514013,0.15889902554628665,0.15891658009825332,0.15893619939170087,0.15893619939170087,0.15895231009425934,0.15895231009425934,0.15895423857927732,0.15895423857927732,0.15895423857927732,0.15895597097391162,0.15895597097391162,0.1589682052143642,0.1589682052143642,0.1589682052143642,0.1589682052143642,0.1589682052143642,0.15898666777835713,0.15899869310254836,0.15899869310254836,0.15900530392498388,0.1590185805241788,0.1590185805241788,0.1590481557746037,0.15907348555492729,0.15907348555492729,0.15907348555492729,0.15907348555492729,0.15906414221208992,0.15907348555492729,0.15908727995255834,0.15909466359686883,0.1590994335464324,0.1590994335464324,0.1590994335464324,0.1591072947643853,0.1591110472589476,0.15911490146674878,0.15912000841957186,0.15913892721102,0.15914798980265796,0.15915249040525936,0.15917282594312143,0.15920504202052607,0.15925931757212086,0.1593442596920388,0.15942795301592783,0.15948124008368472,0.15954379430916804,0.1595849842728525,0.1595883727893292,0.15962033357735805,0.15964180089721194,0.15965833892089776,0.15967658769634585,0.15968138475389523,0.15967658769634585,0.15967444430696173,0.15967658769634585,0.15967444430696173,0.15967444430696173,0.15964180089721194,0.15961816190989478,0.15956364876062107,0.15953538567824144,0.1595013358037078,0.15940504542823347,0.15917282594312143,0.15895780846529356,0.15863164624391635,0.1583256828864909,0.1581335677020733,0.15794421895371544,0.1577205122072708,0.15743128466544856,0.15717017880084594,0.15703040955820655,0.15683382997922224,0.15655157207733472,0.15646000332305923,0.15632648999472756,0.1561778138909688,0.15603171818268669,0.1558970112848978,0.15573030926843265,0.1556668639945148,0.15550950512614486,0.15544023449378902,0.15534992290079233,0.1553239875568015,0.1552794280127811,0.15526962605938122,0.15525101791373047,0.15521489951098863,0.15520371063273997,0.1551929790227874,0.15518278368646476,0.15516874084015989,0.15516874084015989,0.15515569589350403,0.1551287815531303,0.1551287815531303,0.15512433007117354,0.15512069601679832,0.15512069601679832,0.15511622213791554,0.15511622213791554,0.15511622213791554,0.15510897981191765,0.15510897981191765,0.15510897981191765,0.15510897981191765,0.15510897981191765,0.1551024442743129,0.15510897981191765,0.15510897981191765,0.1551024442743129,0.15509683801388463,0.15509683801388463,0.15509169459266584,0.15509169459266584,0.15509169459266584,0.15508479808017606,0.15508479808017606,0.15508479808017606,0.15508479808017606,0.15507174383066358,0.15507174383066358,0.15507174383066358,0.1550551970678843,0.15507174383066358,0.15507174383066358,0.15507174383066358,0.15507174383066358,0.15507174383066358,0.15507174383066358,0.155042108651919,0.155042108651919,0.1550367091280207,0.1550367091280207,0.155042108651919,0.155042108651919,0.1550367091280207,0.15503337394920735,0.15501608226149322,0.1550071618498192,0.1549936919165537,0.15498750172442424,0.15497493861636188,0.15494639003238864,0.15494554925886234,0.1549295212422424,0.15492581808250327,0.15492332322132257,0.15492332322132257,0.15491413473134447,0.15491041033254835,0.15490305286607892,0.15489255475726207,0.15488844619001002,0.15487972083566387,0.1548688900375536,0.15487158082099356,0.15487158082099356,0.1548688900375536,0.1548688900375536,0.15486839196977847,0.15485950244860947,0.15485950244860947,0.15486727796151456,0.15487972083566387,0.15487972083566387,0.15491413473134447,0.15492581808250327,0.15494639003238864,0.1549936919165537,0.15501983964749233,0.15510897981191765,0.15525101791373047,0.15544966241546224,0.1555970900291741,0.15578090295884706,0.15605304145896715,0.15633209086409552,0.15670661408985118,0.1573097618634874,0.1580212822620079,0.15877860817825,0.15973325220188272,0.16093187614138443,0.1625220904216758,0.16447526029884565,0.16669140444393926,0.17047488541193528,0.17545552369107373,0.18447734106190156,0.22071906376003847,0.6240549014595468,0.675476300277535,0.7210056942661625,0.7543253412700521,0.7842361958325015,0.8080214060465591,0.8286631646506653,0.8467395528932935,0.8611549442215941,0.8688087674202432,0.8728788709290418,0.8749404590595238,0.8752013539519525,0.8753226748287051,0.8754728395464104,0.8754728395464104,0.8754728395464104,0.87537899836116,0.8753226748287051,0.8752278461499879,0.8744709598877508,0.8714609320249722,0.8655550685617301,0.8508237926274737,0.8365011799069904,0.8272665352597571,0.8214432341888382,0.814028134810086,0.8015395293174074,0.7786789572092234,0.7540364642359758,0.7300009922139068,0.7035465350060717,0.6770345917450604,0.6553753943344514,0.6298716133068198,0.6005563492980805,0.5498481113126914,0.346755133283261,0.30757378563063076,0.2907636366310936,0.2781513239041482,0.2690424607610392,0.2600932959749888,0.2523278950488773,0.2452825762789862,0.23727326730412548,0.22866860540787753,0.22132667012392349,0.21431563918907345,0.20744744935534304,0.20131049272381613,0.1952254551930024,0.19072624199123,0.18741572303624898,0.18404232798666043,0.1808941164069795,0.17847146592172533,0.17658007396126468,0.17474591950449683,0.1733412471241593,0.171936620394668,0.17130094352393843,0.17028705819305717,0.16992097705624226,0.16968323024276996,0.1695085638720128,0.16937035445834145,0.16930844991261176,0.16919671666311767,0.1690803448015863,0.1690575876780369,0.16895190989036918,0.16889218609615175,0.16885576800215063,0.1687613415915389,0.16869923994874253,0.16867438420192374,0.16866595168259702,0.16866595168259702,0.16859764186649479,0.16859764186649479,0.16859764186649479,0.16859764186649479,0.16855961229148297,0.16848786041996994,0.16848786041996994,0.16850642532471252,0.16855961229148297,0.16855961229148297,0.16855961229148297,0.16855961229148297,0.16850642532471252,0.16850642532471252,0.16850642532471252,0.16850642532471252,0.16850642532471252,0.16850642532471252,0.16850642532471252,0.16850642532471252,0.16850642532471252,0.16850642532471252,0.16855961229148297,0.16855961229148297,0.16859764186649479,0.16859764186649479,0.16859764186649479,0.16855961229148297,0.16859764186649479,0.16860853790774918,0.16860853790774918,0.16860853790774918,0.16860853790774918,0.16860853790774918,0.1686180984881177,0.1686180984881177,0.16866595168259702,0.16866595168259702,0.16866827944201973,0.16866856775041134,0.16866856775041134,0.16871881323295143,0.16874077368123297,0.16878483964706717,0.16892297039056337,0.16894392130640026,0.16896369167002853,0.1690575876780369,0.1691301758700045,0.1692124693890148,0.1693524626397483,0.16958110121454456,0.16971275550432335,0.1698900688987549,0.1699506251342196,0.17019298330023208,0.17045342075004102,0.17071124733818682,0.1709033823725391,0.17123826527825964,0.17151481282036407,0.1716902553990589,0.17172263629972906,0.17184413268060966,0.17196111435639722,0.1722331960675325,0.17276326126826805,0.1733412471241593,0.17380134156666643,0.1741191520855095,0.17442337560098964,0.17486506053229628,0.17498381895891527,0.17525794278885465,0.17529011118735963,0.17525794278885465,0.1751111678333317,0.17496339743397166,0.17490105155578115,0.17477642487868073,0.1744498876930183,0.17428820285863394,0.174000527629548,0.1735124925055045,0.17276326126826805,0.1718175331987968,0.17075351493226937,0.1695085638720128,0.16794552265505863,0.16630309986810088,0.1647340270327938,0.16279661891629382,0.16109142564249704,0.15939715010475458,0.15744679197302536,0.15589074954120402,0.15470568292439435,0.15319720758208782,0.1513430112327046,0.1496636280714513,0.14804479879084909,0.14669616180831602,0.14507565867533287,0.14357341525613254,0.14215991812397838,0.14104335519822336,0.14011954098806811,0.13922267035795657,0.13834854262068702,0.13777450697798654,0.13699681171961192,0.13623948584456375,0.13563562400851142,0.13496213028992304,0.1345036036853881,0.13392255092192049,0.13348291636671095,0.132933984105237,0.1324464385622936,0.13189077748604877,0.13141971324001755,0.1308746796486636,0.1302751065194892,0.12972699767537993,0.12891858025905262,0.128234088630404,0.12753141433898493,0.12692011122176552,0.12648609313450254,0.12608240193547826,0.12585569696353646,0.1254180986919995,0.12521794170824124,0.12479203881256251,0.12453485376985889,0.12420670535832001,0.12370152114601268,0.12302862613035101,0.122515740373279,0.12191771140869664,0.12125692397822188,0.12059890441033719,0.1202026305991889,0.11974531687497467,0.11941161329705295,0.11899017283979994,0.1185369497785265,0.11809267446129798,0.11774767729383373,0.1172831519484279,0.11668986538287263,0.116106466244569,0.11593865000808319,0.11567307749119546,0.11552936489449334,0.11530954310236671,0.11521298736493038,0.1150983866243766,0.11503750995777326,0.11501901873693812,0.11497656008531833,0.11486195915127291,0.11480828099543418,0.11479151890776229,0.11476769973054295,0.11467532677696674,0.11459434696541904,0.11456650081115974,0.11452866600216755,0.11446523426187677,0.1144603600555589,0.11443199367054174,0.11441277157781202,0.11440001218288176,0.11440001218288176,0.11440001218288176,0.11440001218288176,0.11432958101069139,0.11432958101069139,0.11430393922147816,0.11429148619928367,0.11429148619928367,0.11429148619928367,0.11429148619928367,0.11429148619928367,0.11428545129171214,0.11428545129171214,0.11428545129171214,0.11428511236971245,0.11428511236971245,0.11428511236971245,0.11427683848425516,0.11427068626328765,0.11427068626328765,0.11427068626328765,0.11427068626328765,0.11427068626328765,0.11427068626328765,0.11427068626328765,0.11427068626328765,0.11425291558465542,0.11425291558465542,0.11425291558465542,0.11425291558465542,0.11425291558465542,0.11427068626328765,0.11427683848425516,0.11428114633675499,0.11427683848425516,0.11427683848425516,0.11427683848425516,0.11427683848425516,0.11427683848425516,0.11427683848425516,0.11427683848425516,0.11428114633675499,0.11428114633675499,0.11428114633675499,0.11428114633675499,0.11428114633675499,0.11428114633675499,0.11428114633675499,0.11428114633675499,0.11428511236971245,0.11428114633675499,0.11428114633675499,0.11428511236971245,0.11428511236971245,0.11428545129171214,0.11428545129171214,0.11428511236971245,0.11428511236971245,0.11428511236971245,0.11428511236971245,0.11428511236971245,0.11428511236971245,0.11428545129171214,0.11428545129171214,0.11429148619928367,0.11429148619928367,0.11430393922147816,0.11432958101069139,0.11432958101069139,0.11432958101069139,0.11441277157781202,0.11441277157781202,0.11443199367054174,0.11443199367054174,0.11443199367054174,0.11443199367054174,0.11443199367054174,0.11443199367054174,0.11443199367054174,0.11443199367054174,0.11444849261987085,0.1144603600555589,0.11446523426187677,0.11450150097174565,0.11450150097174565,0.11457921374873703,0.11457921374873703,0.11461440943860055,0.1146291402982142,0.11474635154122866,0.11477662821390008,0.11477662821390008,0.11477662821390008,0.11477662821390008,0.11480063608195312,0.11481602142755071,0.11482285077004867,0.11484164723331516,0.11487609162245874,0.11495505948766749,0.11495505948766749,0.11494550902736182,0.11495505948766749,0.11497656008531833,0.11499218548781168,0.11501901873693812,0.1150692822140584,0.1150692822140584,0.1150983866243766,0.11512679800257972,0.11520889913400799,0.11523622059306994,0.11530954310236671,0.11537443779967824,0.11543783821062308,0.11548639829558886,0.11552936489449334,0.11555547811977313,0.11565670612439244,0.11566912536610433,0.11567307749119546,0.115771718775347,0.11579396173337268,0.11579396173337268,0.11579396173337268,0.11579396173337268,0.11589236662605955,0.11589236662605955,0.1159101791286604,0.1159101791286604,0.11591348106630267,0.11591508183172408,0.11591508183172408,0.11592696503120803,0.11592696503120803,0.11592696503120803,0.11593947705793989,0.11594377576511043,0.1159552200985329,0.1159552200985329,0.1159552200985329,0.11601654642252925,0.1160293043803016,0.1160720359281542,0.11609826744659976,0.11615288567229765,0.11616036874348724,0.11616546948491883,0.11618577556101632,0.11619987808811337,0.11622660877365834,0.11622660877365834,0.11628476372166803,0.11632750753498501,0.11634333486946771,0.11634441495152854,0.11634441495152854,0.1163549542913313,0.1164243127259049,0.11647638877018934,0.11647638877018934,0.11650356675547183,0.11652378239330989,0.1165554023413955,0.11657788924846507,0.11662605401364436,0.11659311109147466,0.11659311109147466,0.11659311109147466,0.1166552057479018,0.11670458569180406,0.11670458569180406,0.11670458569180406,0.11670458569180406,0.11670458569180406)
minHPD=c(0.3236935915160308, 0.3236935915160308,0.3236935915160308,0.3236935915160308,0.3236935915160308,0.3236935915160308,0.3236935915160308,0.3236935915160308,0.3236935915160308,0.3236935915160308,0.3236935915160308,0.3236935915160308,0.3236935915160308,0.3236935915160308,0.3236935915160308,0.3236935915160308,0.3236935915160308,0.3236935915160308,0.3236935915160308,0.3236935915160308,0.3240404475253885,0.3240404475253885,0.3236935915160308,0.3240404475253885,0.3245248587490971,0.32501631741092246,0.32501631741092246,0.32429068719003346,0.32429068719003346,0.32429068719003346,0.32501631741092246,0.3240404475253885,0.3240404475253885,0.3240404475253885,0.3236935915160308,0.3236935915160308,0.3225926800040539,0.3236935915160308,0.3199874078167921,0.30422284755994716,0.2834402798930436,0.02424194380183098,0.021815421119249754,0.018827889945658264,0.01747635293478317,0.016645781719217944,0.015464512965219659,0.01393692803167641,0.013470567192432396,0.013470567192432396,0.011519693389084503,0.013470567192432396,0.013470567192432396,0.013470567192432396,0.013470567192432396,0.012739537287152656,0.010805456495126705,0.015333652433909582,0.013470567192432396,0.015333652433909582,0.015333652433909582,0.01610997924197633,0.017293831786548763,0.017293831786548763,0.017862582897042817,0.018827889945658264,0.017549350576520198,0.017895360177410877,0.01811087202330947,0.018398967106278405,0.018398967106278405,0.018611851706944838,0.018611851706944838,0.018827889945658264,0.018827889945658264,0.01892696806232758,0.01896166104860473,0.01896166104860473,0.01896166104860473,0.018827889945658264,0.01896166104860473,0.019075593815283374,0.019075593815283374,0.019075593815283374,0.019075593815283374,0.019075593815283374,0.01892696806232758,0.019168558993660958,0.019168558993660958,0.01917138947251209,0.01917138947251209,0.01917138947251209,0.01917138947251209,0.01917138947251209,0.018827889945658264,0.018827889945658264,0.018827889945658264,0.018827889945658264,0.018827889945658264,0.018827889945658264,0.018827889945658264,0.018827889945658264,0.018827889945658264,0.018827889945658264,0.0192914012011452,0.0192914012011452,0.0192914012011452,0.0192914012011452,0.0192914012011452,0.0192914012011452,0.0192914012011452,0.018827889945658264,0.018827889945658264,0.018827889945658264,0.018827889945658264,0.018827889945658264,0.018827889945658264,0.018827889945658264,0.018827889945658264,0.018827889945658264,0.018827889945658264,0.018827889945658264,0.018827889945658264,0.018827889945658264,0.018827889945658264,0.018827889945658264,0.018827889945658264,0.018827889945658264,0.018827889945658264,0.018827889945658264,0.018827889945658264,0.018827889945658264,0.018827889945658264,0.018827889945658264,0.018827889945658264,0.018827889945658264,0.018827889945658264,0.018827889945658264,0.018827889945658264,0.018827889945658264,0.018827889945658264,0.018827889945658264,0.018827889945658264,0.018827889945658264,0.018827889945658264,0.0192914012011452,0.018827889945658264,0.0192914012011452,0.018827889945658264,0.018827889945658264,0.018827889945658264,0.018827889945658264,0.017895360177410877,0.017862582897042817,0.017862582897042817,0.017862582897042817,0.017862582897042817,0.017862582897042817,0.017829797283545175,0.017829797283545175,0.018611851706944838,0.018611851706944838,0.018611851706944838,0.018611851706944838,0.018611851706944838,0.018611851706944838,0.019168558993660958,0.018827889945658264,0.018827889945658264,0.018827889945658264,0.018827889945658264,0.01896166104860473,0.01896166104860473,0.01896166104860473,0.01896166104860473,0.018827889945658264,0.01896166104860473,0.01896166104860473,0.01892696806232758,0.018827889945658264,0.01862215754555471,0.01863489594512001,0.01853781573312164,0.01827143801694439,0.01811087202330947,0.017895360177410877,0.017767754525179723,0.017293831786548763,0.018827889945658264,0.01813686814484742,0.017405181906521714,0.0164245251260498,0.015302930998793568,0.015384475412434252,0.015221032087276602,0.015302930998793568,0.01327363569658744,0.013470567192432396,0.015221032087276602,0.014985574762953865,0.015007192777278666,0.01393692803167641,0.015007192777278666,0.01606841746918022,0.017549350576520198,0.01747635293478317,0.017293831786548763,0.018398967106278405,0.018827889945658264,0.01896166104860473,0.01862215754555471,0.020140086301618294,0.018827889945658264,0.019896053249657812,0.020140086301618294,0.019896053249657812,0.021697932308112757,0.02024096852023304,0.021193843114375582,0.02178564532941871,0.021697932308112757,0.021804422799768488,0.024822893481207923,0.02469955022447601,0.02894190847594612,0.03146943294472594,0.038446545967065926,0.04168096139268221,0.04642478642874434,0.05880008676258177,0.09254758382857144,0.09254758382857144,0.09275629602941403,0.0957878660832259,0.09849124003909904,0.09897513195608693,0.10021239560888022,0.10111110851307943,0.10111110851307943,0.10174351845203856,0.09849124003909904,0.09891811875045349,0.09869063683609457,0.09891811875045349,0.09891811875045349,0.09891811875045349,0.10141690330322074,0.10141690330322074,0.10167470729101988,0.09891811875045349,0.10111110851307943,0.10111110851307943,0.10111110851307943,0.10141690330322074,0.10174351845203856,0.10141690330322074,0.10116646038507465,0.10174351845203856,0.10211215959262737,0.10167470729101988,0.10070909733644882,0.10167470729101988,0.10174351845203856,0.10211215959262737,0.10174351845203856,0.10111110851307943,0.10128628001810354,0.10144405518292965,0.10174351845203856,0.10174351845203856,0.10174351845203856,0.10211215959262737,0.10211215959262737,0.10211215959262737,0.10111110851307943,0.10111110851307943,0.10111110851307943,0.10111110851307943,0.10111110851307943,0.10167470729101988,0.10167470729101988,0.10174351845203856,0.10167470729101988,0.10111110851307943,0.10167470729101988,0.10167470729101988,0.10167470729101988,0.10141690330322074,0.10141690330322074,0.10141690330322074,0.10141690330322074,0.10141690330322074,0.10141690330322074,0.10211215959262737,0.10174351845203856,0.10167470729101988,0.10167470729101988,0.10167470729101988,0.10167470729101988,0.10167470729101988,0.10167470729101988,0.10174351845203856,0.10174351845203856,0.10144405518292965,0.10116646038507465,0.10116646038507465,0.10174351845203856,0.10199678783750259,0.10174351845203856,0.10032803021061475,0.10141690330322074,0.10199678783750259,0.10116646038507465,0.10111110851307943,0.10141690330322074,0.10116646038507465,0.10111110851307943,0.10174351845203856,0.10174351845203856,0.10174351845203856,0.10211215959262737,0.10211215959262737,0.10211215959262737,0.10211215959262737,0.10211215959262737,0.10211215959262737,0.10116646038507465,0.10116646038507465,0.10111110851307943,0.10111110851307943,0.10111110851307943,0.10116646038507465,0.09891811875045349,0.10174351845203856,0.09891811875045349,0.09891811875045349,0.09828368278627998,0.0957878660832259,0.09609955091379803,0.09254758382857144,0.09149541381379106,0.08838298600299958,0.0875487441939442,0.08662801748937803,0.0865328184248676,0.0865328184248676,0.08513052707258795,0.08562388123329297,0.08532347737835741,0.08413242945052322,0.08421599866247488,0.08365712121030633,0.07832664499245981,0.07844414266380265,0.07845979357123806,0.07951950708527528,0.07951950708527528,0.07951950708527528,0.07845979357123806,0.07845979357123806,0.07844414266380265,0.07832664499245981,0.07844414266380265,0.07845979357123806,0.07844414266380265,0.07844414266380265,0.07844414266380265,0.07844414266380265,0.07844414266380265,0.07839848843004092,0.07839848843004092,0.07839848843004092,0.07839848843004092,0.07839848843004092,0.07839848843004092,0.07839848843004092,0.07839848843004092,0.07839848843004092,0.07839848843004092,0.07839848843004092,0.07839848843004092,0.07839848843004092,0.07839848843004092,0.07839848843004092,0.07839848843004092,0.07839848843004092,0.07839848843004092,0.07839848843004092,0.07839848843004092,0.07839848843004092,0.07839848843004092,0.07839848843004092,0.07839848843004092,0.07839848843004092,0.07839848843004092,0.07839848843004092,0.07839848843004092,0.07839848843004092,0.07839848843004092,0.07839848843004092,0.07844414266380265,0.07839848843004092,0.07844414266380265,0.07844414266380265,0.07839848843004092,0.077967341535399,0.0778519591723972,0.07832664499245981,0.0771810028784312,0.07674350376714595,0.07621125641333987,0.07395802519560793,0.07350109521947425,0.07329712594828347,0.07329712594828347,0.07281148223677199,0.07479236891374694,0.07395802519560793,0.07434157560084231,0.07421800617787241,0.07395802519560793,0.07395802519560793,0.07395802519560793,0.07341538704034042,0.07341538704034042,0.07350109521947425,0.07341538704034042,0.0734330197808853,0.07341538704034042,0.07281148223677199,0.07275773520117546,0.07281148223677199,0.07275773520117546,0.07185149393889757,0.07104892338134366,0.07104892338134366,0.06857192356984472,0.06857192356984472,0.06762120473935224,0.06762120473935224,0.06150504532442519,0.06150504532442519,0.0573862793390712,0.05293190201395054,0.05116740203027486,0.04480713067450137,0.01543244015800283,0.03357738263401337,0.036152174408121726,0.040200146036136954,0.040200146036136954,0.04293931479780275,0.03950196049034862,0.041148302235796165,0.04496646886242234,0.04293931479780275,0.04088694020842831,0.04271380572649959,0.04271380572649959,0.04480713067450137,0.04088694020842831,0.03357738263401337,0.050226577857405495,0.05896039081999038,0.05660684659718499,0.09068981795862394,0.08988188874323891,0.09667909143082443,0.12624895848947884,0.49682410821116607,0.5035573188665071,0.5033862027002615,0.5207631058212937,0.5027194975591045,0.49276548635397754,0.49276548635397754,0.49276548635397754,0.49276548635397754,0.49964163703901665,0.49276548635397754,0.49276548635397754,0.5199777676061232,0.5089066085982161,0.4989214602415818,0.23075816563593518,0.19922646963514445,0.1941872445162751,0.1509422196240081,0.14213394968920742,0.14213394968920742,0.14213394968920742,0.12840863561724689,0.12607973671151687,0.12607973671151687,0.12295061670178006,0.11855529191589348,0.11855529191589348,0.11832991906542888,0.11372376278406364,0.11534978858123031,0.11267665090204496,0.11357387272814602,0.11369308283051033,0.1102743729209163,0.10656116410328048,0.10474658288976584,0.1026127534913714,0.10168159750789528,0.1026127534913714,0.09904433785834835,0.09921202532126872,0.09904433785834835,0.0977839444111393,0.0977839444111393,0.09463882125423213,0.09685524175580587,0.08877541778356089,0.08877541778356089,0.016359392320888975,0.056352409932787305,0.08159251578086525,0.09161787901531462,0.09664430743441796,0.09873119078567608,0.09873119078567608,0.10035711356183054,0.09873119078567608,0.09873119078567608,0.09873119078567608,0.09873119078567608,0.09921202532126872,0.09853006098316265,0.09873119078567608,0.09718089105418076,0.09718089105418076,0.09882623115607499,0.09810505062123824,0.09873119078567608,0.09873119078567608,0.09921202532126872,0.09877028109601517,0.09921202532126872,0.09921202532126872,0.099289329798704,0.09921202532126872,0.09921202532126872,0.09921202532126872,0.09921202532126872,0.09873119078567608,0.09873119078567608,0.09853006098316265,0.09853006098316265,0.09853006098316265,0.09853006098316265,0.09853006098316265,0.09853006098316265,0.09853006098316265,0.09853006098316265,0.09853006098316265,0.09853006098316265,0.09853006098316265,0.09853006098316265,0.09853006098316265,0.09853006098316265,0.09873119078567608,0.09873119078567608,0.09873119078567608,0.09873119078567608,0.09873119078567608,0.09873119078567608,0.09873119078567608,0.09873119078567608,0.09873119078567608,0.09873119078567608,0.09873119078567608,0.09873119078567608,0.09873119078567608,0.09873119078567608,0.09873119078567608,0.09873119078567608,0.09853006098316265,0.09853006098316265,0.09921202532126872,0.099289329798704,0.0992554857288842,0.09921202532126872,0.09921202532126872,0.09921202532126872,0.09921202532126872,0.09921202532126872,0.09873119078567608,0.09873119078567608,0.09853006098316265,0.09877028109601517,0.09921202532126872,0.09921202532126872,0.09873119078567608,0.10059600688983787,0.10018813420173961,0.0992554857288842,0.09904433785834835,0.09921202532126872,0.09853006098316265,0.10035711356183054,0.09904433785834835,0.10168159750789528,0.10178539361707718,0.09921202532126872,0.0992554857288842,0.1013167834795867,0.10115374942119282,0.0992554857288842,0.09853006098316265,0.09904433785834835,0.0992554857288842,0.09904433785834835,0.0992554857288842,0.09718089105418076,0.09731478021603121,0.09718089105418076,0.09718089105418076,0.0972990001304533,0.09712573467773263,0.09664430743441796,0.09664430743441796,0.09680141306555452,0.09664430743441796,0.08911789006085431,0.0829402631926442,0.08190791098965301,0.07616352988023645,0.0763288567624271,0.07006029401854284,0.07022321744466489,0.06840995791554112,0.06837765139526913,0.07003680192283193,0.06759648121442653,0.06837765139526913,0.06528740389387622,0.06423234957761216,0.06423234957761216,0.060116917922886176,0.0554502760745936,0.0563351017982222,0.05657271428554484,0.05554912229525313,0.05652583290862227,0.05554912229525313,0.0526074603394418,0.05534606148811979,0.0563351017982222,0.05554912229525313,0.05263623466450602,0.05283249097225075,0.0526074603394418,0.0526074603394418,0.05267602584977634,0.053475962297012423,0.05412972336226775,0.0554502760745936,0.05330460793300573,0.052375148434173,0.05244702799641921,0.05057842354496544,0.05288009933026391,0.05073231725010759,0.052360458868650823,0.04894591823927091,0.048301363739260576,0.04916407253527983,0.048337515532642344,0.04815588340485589,0.04815588340485589,0.04815588340485589,0.04750417046651384,0.04858038484754702,0.04916407253527983,0.04815588340485589,0.048301363739260576,0.048394910387782486,0.047665263552870735,0.048301363739260576,0.04815588340485589,0.04815588340485589,0.04730905210368569,0.04744159574060206,0.047717173680313835,0.04634972825956171,0.04634972825956171,0.04374752336267177,0.04222778157310373,0.045259797864406974,0.04233527754347676,0.04225812572872893,0.04551670839821213,0.0463452244194553,0.0463452244194553,0.0463452244194553,0.0463452244194553,0.0463452244194553,0.0463452244194553,0.046546059542195865,0.04662232612713263,0.04676216100610875,0.04676216100610875,0.04679447985740495,0.04676216100610875,0.04695848484169207,0.046993712419915984,0.047052257912953165,0.047052257912953165,0.047119006400983265,0.047119006400983265,0.0463452244194553,0.0463452244194553,0.041411426689743173,0.041411426689743173,0.047119006400983265,0.047119006400983265,0.047134028386666166,0.047134028386666166,0.04719802857109486,0.04719802857109486,0.04719802857109486,0.04719802857109486,0.04185442171758431,0.04185442171758431,0.04185442171758431,0.04185442171758431,0.04147155743823051,0.04147155743823051,0.04185442171758431,0.04185442171758431,0.04185442171758431,0.04185442171758431,0.04185442171758431,0.04185442171758431,0.04185442171758431,0.04185442171758431,0.04185442171758431,0.04185442171758431,0.04185442171758431,0.04185442171758431,0.04185442171758431,0.04185442171758431,0.04161418102168512,0.04161418102168512,0.04161418102168512,0.04730905210368569,0.04730905210368569,0.04730905210368569,0.04730905210368569,0.04730905210368569,0.04730905210368569,0.04730905210368569,0.04161418102168512,0.04161418102168512,0.047242206979416695,0.047242206979416695,0.047242206979416695,0.047242206979416695,0.047242206979416695,0.047242206979416695,0.04719802857109486,0.04719802857109486,0.04719802857109486,0.04719802857109486,0.04719802857109486,0.047134028386666166,0.047134028386666166,0.04719802857109486,0.047242206979416695,0.047242206979416695,0.047242206979416695,0.047242206979416695,0.047242206979416695,0.04719802857109486,0.04719802857109486,0.047134028386666166,0.047119006400983265,0.041411426689743173,0.041374307724422806,0.041374307724422806,0.041374307724422806,0.04676216100610875,0.04676216100610875,0.04679447985740495,0.04679447985740495,0.04679447985740495,0.04679447985740495,0.04679447985740495,0.04679447985740495,0.04679447985740495,0.04679447985740495,0.04679447985740495,0.04677706710210381,0.04677706710210381,0.04673893882455094,0.04673893882455094,0.04662232612713263,0.04662232612713263,0.04662232612713263,0.04662232612713263,0.04657928778001479,0.046546059542195865,0.046546059542195865,0.046546059542195865,0.04645113701751621,0.04645113701751621,0.0463452244194553,0.0463452244194553,0.0463452244194553,0.0463452244194553,0.046062433398208785,0.046062433398208785,0.042321205231512185,0.04222778157310373,0.04225048101480154,0.04233527754347676,0.042321205231512185,0.042321205231512185,0.042321205231512185,0.042321205231512185,0.042321205231512185,0.04222778157310373,0.04222778157310373,0.04185442171758431,0.0414469236499587,0.041374307724422806,0.041374307724422806,0.041374307724422806,0.0414469236499587,0.041374307724422806,0.04222778157310373,0.04222778157310373,0.04222778157310373,0.04222778157310373,0.04222778157310373,0.04222778157310373,0.04222778157310373,0.04237640913646434,0.04237640913646434,0.042321205231512185,0.04233527754347676,0.042321205231512185,0.04233527754347676,0.04233527754347676,0.04233527754347676,0.04225812572872893,0.04225048101480154,0.04222778157310373,0.04222778157310373,0.04185442171758431,0.04185442171758431,0.04185442171758431,0.04189397494400275,0.04155587891598837,0.041374307724422806,0.041374307724422806,0.04070530886431046,0.040604379756795504,0.04070530886431046,0.04070530886431046,0.040604379756795504,0.04016482589058735,0.04016482589058735,0.03963694596769179,0.03962944114253197,0.039230245731000514,0.039107253704477214,0.03909490736774214,0.0389111002286354,0.03900263456632627,0.038510328070932257,0.03900263456632627,0.03900263456632627,0.03900263456632627,0.0389111002286354,0.038510328070932257,0.0390796330244034,0.0390796330244034,0.03900263456632627,0.0390796330244034,0.0390796330244034,0.0390796330244034,0.0390796330244034,0.0390796330244034,0.0390796330244034,0.0390796330244034)
maxHPD=c(1.30625389248921, 1.30625389248921,1.30625389248921,1.30625389248921,1.30625389248921,1.30625389248921,1.30625389248921,1.30625389248921,1.30625389248921,1.30625389248921,1.30625389248921,1.30625389248921,1.30625389248921,1.30625389248921,1.30625389248921,1.30625389248921,1.30625389248921,1.30625389248921,1.30625389248921,1.30625389248921,1.30625389248921,1.3044912796747898,1.3032735487045477,1.3029838212928826,1.3029838212928826,1.3032735487045477,1.3029838212928826,1.3020151554013306,1.3020151554013306,1.3020151554013306,1.3029838212928826,1.3029838212928826,1.3032735487045477,1.3044912796747898,1.3044912796747898,1.3096183520939624,1.316626082740858,1.3296370023849333,1.3426655309623818,1.3720500654395427,1.452942491893173,1.245219395058338,1.2316786344948287,1.201510842572987,1.1623865985248474,1.1210832141279379,1.085830890710295,1.0286999904092953,0.9712629533419443,0.8946672339424657,0.8248624473831361,0.7584324267011884,0.6726841640401889,0.5901879480157202,0.4982926323571186,0.41417654912489554,0.3087570892973872,0.11037618223754192,0.09736612328431427,0.08906828529201767,0.08336167570523219,0.07857108725434733,0.07779880288697831,0.07621134182100746,0.07580599778119874,0.0759327031572727,0.07389109441765898,0.07389109441765898,0.07389109441765898,0.07389068330281627,0.07384998259668794,0.07389109441765898,0.07384998259668794,0.07389109441765898,0.07384998259668794,0.07384998259668794,0.07384998259668794,0.07384998259668794,0.07384998259668794,0.0736957705006444,0.07381455054092667,0.07389109441765898,0.07389109441765898,0.07389109441765898,0.07389109441765898,0.07389109441765898,0.07373029338380621,0.07389109441765898,0.07389109441765898,0.07389109441765898,0.07389109441765898,0.07389109441765898,0.07389109441765898,0.07389109441765898,0.07350406712092938,0.07350406712092938,0.0734900188972463,0.0734900188972463,0.0734900188972463,0.0734900188972463,0.0734900188972463,0.0734900188972463,0.0734900188972463,0.0734900188972463,0.07389109441765898,0.07389109441765898,0.07389109441765898,0.07389109441765898,0.07389109441765898,0.07389109441765898,0.07389109441765898,0.073392814843628,0.073392814843628,0.073392814843628,0.073392814843628,0.073392814843628,0.073392814843628,0.073392814843628,0.073392814843628,0.073392814843628,0.073392814843628,0.073392814843628,0.073392814843628,0.073392814843628,0.073392814843628,0.073392814843628,0.073392814843628,0.073392814843628,0.073392814843628,0.073392814843628,0.073392814843628,0.073392814843628,0.073392814843628,0.073392814843628,0.073392814843628,0.07329391076072327,0.07329391076072327,0.07329391076072327,0.07329391076072327,0.07329391076072327,0.073392814843628,0.073392814843628,0.073392814843628,0.073392814843628,0.073392814843628,0.07389109441765898,0.073392814843628,0.07389109441765898,0.073392814843628,0.073392814843628,0.073392814843628,0.073392814843628,0.07245131034266852,0.07245131034266852,0.07245131034266852,0.07245131034266852,0.07245131034266852,0.07245131034266852,0.07245131034266852,0.07245131034266852,0.07328116582002756,0.07329391076072327,0.07329391076072327,0.07329391076072327,0.07329391076072327,0.07329391076072327,0.07389109441765898,0.07359305838178369,0.07359305838178369,0.07359305838178369,0.07359305838178369,0.07378410851820269,0.07378410851820269,0.07378410851820269,0.07378410851820269,0.0736957705006444,0.07389109441765898,0.07389109441765898,0.07389109441765898,0.07384998259668794,0.07384998259668794,0.07389109441765898,0.07389109441765898,0.07389068330281627,0.07389109441765898,0.07389109441765898,0.07389109441765898,0.07389109441765898,0.0759327031572727,0.0759327031572727,0.0759327031572727,0.0759327031572727,0.0766782839478468,0.07857108725434733,0.080464784481509,0.08336167570523219,0.08602425219624868,0.09155727376408597,0.0995015553483769,0.10435100760078014,0.10955057445620754,0.11505969374633024,0.1262993795184064,0.13338868682671592,0.13898731630280126,0.14094926290638318,0.14403478423487837,0.14737110182756138,0.15053097885893382,0.1539706549211989,0.15616755546498579,0.16184024614723336,0.16311340961775864,0.16701137240134875,0.1705195317527397,0.17422665247898578,0.17879054449504156,0.18021170343787887,0.18417927588043986,0.1875312571216273,0.19171287972651926,0.19476350518802993,0.2005960513704257,0.20285253799894545,0.20885939572218246,0.2118121761257173,0.2169846873202704,0.2164179674835879,0.21645444779954623,0.22466365143381348,0.24903965611700304,0.24052309630123153,0.23474493241279656,0.2348938452814425,0.2348938452814425,0.2340717126442694,0.23474493241279656,0.23474493241279656,0.23461422453281766,0.23461422453281766,0.23064827810692273,0.23064827810692273,0.2300544057974684,0.22975209327201507,0.22957332226331295,0.22938995831503856,0.23064827810692273,0.2300544057974684,0.2300544057974684,0.22637514229263292,0.22817903753057459,0.22696490531668248,0.22696490531668248,0.22637514229263292,0.22623103470564204,0.22539454112950338,0.22466365143381348,0.2249333171741878,0.2249333171741878,0.22386062452669997,0.2221076179940411,0.22200880456615968,0.22196754637033075,0.2219532482291127,0.22139548755745736,0.2207022192546835,0.2207022192546835,0.2207022192546835,0.2207022192546835,0.22054668289553908,0.22054668289553908,0.2207022192546835,0.2207022192546835,0.2207022192546835,0.21952902147694855,0.21952902147694855,0.21952902147694855,0.21952902147694855,0.21952902147694855,0.21993550129162034,0.21993550129162034,0.21993550129162034,0.21993550129162034,0.21952902147694855,0.21993550129162034,0.21993550129162034,0.21993550129162034,0.21993550129162034,0.21993550129162034,0.21993550129162034,0.21993550129162034,0.21993550129162034,0.21993550129162034,0.2207022192546835,0.22054668289553908,0.22054668289553908,0.22054668289553908,0.22054668289553908,0.22054668289553908,0.22054668289553908,0.22054668289553908,0.22068933126829673,0.2207022192546835,0.2207022192546835,0.2207022192546835,0.2207022192546835,0.22139548755745736,0.2221076179940411,0.22200880456615968,0.2221076179940411,0.2237358456217788,0.22466365143381348,0.22466365143381348,0.2249333171741878,0.22539454112950338,0.22539454112950338,0.22539454112950338,0.22623103470564204,0.22623103470564204,0.22623103470564204,0.22637514229263292,0.22637514229263292,0.22637514229263292,0.22637514229263292,0.22637514229263292,0.22637514229263292,0.22539454112950338,0.22539454112950338,0.22539454112950338,0.2249333171741878,0.22466365143381348,0.22466365143381348,0.2221076179940411,0.22466365143381348,0.22200880456615968,0.2221076179940411,0.2221076179940411,0.22068933126829673,0.2221076179940411,0.21964585616800017,0.2194677875671253,0.21686377175818652,0.2169846873202704,0.21671295521481418,0.21637904765200972,0.217452424218251,0.21684215380710387,0.21671295521481418,0.21684215380710387,0.21637904765200972,0.21671295521481418,0.2169846873202704,0.21216865188969172,0.21234823288281915,0.21216865188969172,0.21312318012867207,0.21312318012867207,0.21312318012867207,0.21216865188969172,0.21216865188969172,0.21216865188969172,0.21216865188969172,0.21216865188969172,0.21216865188969172,0.21210677388483437,0.21210677388483437,0.21210677388483437,0.21210677388483437,0.21210677388483437,0.21215800733652798,0.21215800733652798,0.21215800733652798,0.21215800733652798,0.21215800733652798,0.21215800733652798,0.21215800733652798,0.21215800733652798,0.21215800733652798,0.21215800733652798,0.21215800733652798,0.21210677388483437,0.21210677388483437,0.21210677388483437,0.21210677388483437,0.21210677388483437,0.21210677388483437,0.21210677388483437,0.21210677388483437,0.21210677388483437,0.21210677388483437,0.21210677388483437,0.21210677388483437,0.21210677388483437,0.21215800733652798,0.21215800733652798,0.21215800733652798,0.21215800733652798,0.21215800733652798,0.21215800733652798,0.21215800733652798,0.21234823288281915,0.21234823288281915,0.2124448703241425,0.2124448703241425,0.2124448703241425,0.2124448703241425,0.21244097087556857,0.21312318012867207,0.2124448703241425,0.2124448703241425,0.2124448703241425,0.2104179874933079,0.21023167143883578,0.2104179874933079,0.2104179874933079,0.21035551762035823,0.2124448703241425,0.2118121761257173,0.2124448703241425,0.2124448703241425,0.21234823288281915,0.21244097087556857,0.2124448703241425,0.21210677388483437,0.21215800733652798,0.21234823288281915,0.21234823288281915,0.2124448703241425,0.2124448703241425,0.21215800733652798,0.21215800733652798,0.2124448703241425,0.21278468861076774,0.2124448703241425,0.2124448703241425,0.21312318012867207,0.2117531957503304,0.2124448703241425,0.21330019968407765,0.21468314756827678,0.21021924317133017,0.21234823288281915,0.2124448703241425,0.2124448703241425,0.2167959103242338,0.21948601459087969,0.2312631169828344,0.5683264229411721,0.6311826011852718,0.6760526535582738,0.7194000330969127,0.7513167255174109,0.7786506377894521,0.8080537324460785,0.848130748743277,0.8714657600247152,0.9119238051485576,0.950871366515298,1.0022736333121793,1.055674669517878,1.1076864104078388,1.1740059425611657,1.2655902174518998,1.3403357178445363,1.3793674344484752,1.4375475881962931,1.4389570011692152,1.454022740947198,1.4860082786818567,1.6900155719678542,1.5779954681236332,1.5357190993446537,1.53339522353729,1.5126000049035493,1.5008801542360937,1.4995029789071825,1.4995029789071825,1.4995029789071825,1.5070516181497742,1.5008801542360937,1.5014920068030881,1.53339522353729,1.5369833362245813,1.5653335255507947,1.455197886597792,1.4073844294490465,1.392095381963724,1.3450670349825873,1.3268291486410064,1.3006849914341094,1.2420173688231035,1.16521876639628,1.1058822997738664,1.0708379262680325,1.0431316379579545,1.0194025143380427,1.0022801636032992,0.9893048927032149,0.9676629534211928,0.9526337578692089,0.9357716686022247,0.9262320848029746,0.9151720784884247,0.901529295137935,0.8902588259840362,0.8807532069113467,0.8681742458964011,0.856161223193425,0.843888352460213,0.8259874581648128,0.8055945149879129,0.7843685768255062,0.7606655819741169,0.7417381465443109,0.7157953076938852,0.6928913640455775,0.6593981311595336,0.6277971720783487,0.4418081802638374,0.37089498326325593,0.3567628372575892,0.34415804294326396,0.3368143416144792,0.3323979424996333,0.32690085486142906,0.3259945851523851,0.3229235004513752,0.32190234081479474,0.3208001216974859,0.3200735987536994,0.31993372761014166,0.3185591900678375,0.3183394031917427,0.31648097346221166,0.31613170523323303,0.31734317244509697,0.31648097346221166,0.3163647331797714,0.3163224009928439,0.31648097346221166,0.31613170523323303,0.31613170523323303,0.31613170523323303,0.31613170523323303,0.3159076450581671,0.3159076450581671,0.3159076450581671,0.3159076450581671,0.31516814320951897,0.3148762010345282,0.314608304022758,0.314608304022758,0.314608304022758,0.314608304022758,0.314608304022758,0.314608304022758,0.314608304022758,0.314608304022758,0.314608304022758,0.314608304022758,0.314608304022758,0.314608304022758,0.314608304022758,0.314608304022758,0.314608304022758,0.314608304022758,0.314608304022758,0.314608304022758,0.314608304022758,0.314608304022758,0.314608304022758,0.314608304022758,0.314608304022758,0.314608304022758,0.314608304022758,0.314608304022758,0.314608304022758,0.314608304022758,0.314608304022758,0.3148762010345282,0.3148762010345282,0.3148762010345282,0.3159076450581671,0.31613170523323303,0.31613170523323303,0.3163647331797714,0.31648097346221166,0.31648097346221166,0.31648097346221166,0.3163647331797714,0.3163224009928439,0.31648097346221166,0.31648097346221166,0.31734317244509697,0.3182603132675342,0.3184452287704741,0.3185591900678375,0.3208001216974859,0.3208001216974859,0.3200735987536994,0.3200735987536994,0.32072436171990737,0.3208001216974859,0.32314924078085644,0.3222657950334985,0.32533616479980604,0.32690085486142906,0.32542093286104484,0.32690085486142906,0.3311871277044717,0.33259376910016597,0.3323979424996333,0.33368683628810947,0.33518207657247956,0.3367444122615837,0.3370816580998046,0.33831244182661036,0.3370816580998046,0.3377164210673812,0.3379820809174956,0.33831244182661036,0.33831244182661036,0.33831244182661036,0.33831244182661036,0.33974658327664387,0.3410763980177613,0.3439451176169443,0.3377164210673812,0.33259376910016597,0.33006152938413225,0.32314924078085644,0.320038089104313,0.31083940299551294,0.3059333646849761,0.2999486358926079,0.296812276466802,0.29641431669296714,0.292429605672528,0.2907780897478313,0.2852553946666716,0.2817933160744631,0.27990107778606027,0.27311913907850116,0.2643999533616978,0.2605426375107975,0.2576699947398063,0.2528129791699233,0.2500784687756412,0.24638290304847751,0.24061311274179012,0.240881738563096,0.23997171725708308,0.23693506506539944,0.2314051044247299,0.2297059670743684,0.22804216918405387,0.2265029158811443,0.22514142318844288,0.2242386996607014,0.2242386996607014,0.2244171130600712,0.22152793971563794,0.21976010645798055,0.2188341051226737,0.2150535474118895,0.2150535474118895,0.21089428704390062,0.21099704494570065,0.20528465970399593,0.20293705757744784,0.20285613541738604,0.2010694082675388,0.199818168098353,0.19822996902199225,0.1975835663230991,0.1962242306845188,0.19618359424518425,0.19612803801145662,0.19360355709916002,0.19257617976383606,0.19169900132269346,0.18950106203078035,0.1888440336179587,0.1878357544218954,0.18703157465398046,0.18546026355087,0.18500690786513088,0.18500690786513088,0.18326379719328903,0.18288427070713373,0.18006281952525674,0.17802854609127033,0.18006281952525674,0.17714576084324785,0.17700823578536762,0.18006281952525674,0.18046491474651202,0.18031542793959432,0.18006281952525674,0.18006281952525674,0.18006281952525674,0.18005628523013487,0.18006281952525674,0.18005628523013487,0.18006281952525674,0.18006281952525674,0.18006281952525674,0.1799747144789082,0.18006281952525674,0.18006281952525674,0.18006281952525674,0.18006281952525674,0.18006281952525674,0.18006281952525674,0.17933712904777538,0.17933712904777538,0.17440276547699726,0.17440276547699726,0.18006281952525674,0.18006281952525674,0.18006281952525674,0.18006281952525674,0.18006281952525674,0.18006281952525674,0.18006281952525674,0.18006281952525674,0.17474737960221706,0.17474737960221706,0.17474737960221706,0.17474737960221706,0.17440276547699726,0.17440276547699726,0.17474737960221706,0.17474737960221706,0.17474737960221706,0.17474737960221706,0.17474737960221706,0.17474737960221706,0.17474737960221706,0.17474737960221706,0.17474737960221706,0.17474737960221706,0.17474737960221706,0.17474737960221706,0.17474737960221706,0.17474737960221706,0.1744557896610546,0.1744557896610546,0.17440276547699726,0.18006281952525674,0.18006281952525674,0.18006281952525674,0.18006281952525674,0.18006281952525674,0.18006281952525674,0.18006281952525674,0.17440276547699726,0.17440276547699726,0.18006281952525674,0.18006281952525674,0.18006281952525674,0.18006281952525674,0.18006281952525674,0.18006281952525674,0.18006281952525674,0.18006281952525674,0.18006281952525674,0.18006281952525674,0.18006281952525674,0.18006281952525674,0.18006281952525674,0.18006281952525674,0.18006281952525674,0.18006281952525674,0.18006281952525674,0.18006281952525674,0.18006281952525674,0.18006281952525674,0.18006281952525674,0.18006281952525674,0.18006281952525674,0.17440276547699726,0.17440276547699726,0.17440276547699726,0.17440276547699726,0.1799747144789082,0.1799747144789082,0.18006281952525674,0.18006281952525674,0.18006281952525674,0.18006281952525674,0.18006281952525674,0.18006281952525674,0.18006281952525674,0.18006281952525674,0.18006281952525674,0.18006281952525674,0.18006281952525674,0.18006281952525674,0.18006281952525674,0.18005628523013487,0.18005628523013487,0.18005628523013487,0.18006281952525674,0.18006281952525674,0.18006281952525674,0.18006281952525674,0.18006281952525674,0.18005628523013487,0.18006281952525674,0.18005628523013487,0.18006281952525674,0.18026720750590208,0.18031542793959432,0.18031542793959432,0.18031542793959432,0.17668024056866774,0.17662524965066004,0.17668024056866774,0.17687614338243487,0.17692383594844047,0.17700823578536762,0.17700823578536762,0.17707848946650886,0.17714576084324785,0.17714576084324785,0.17733810185855575,0.17720142314446327,0.17714576084324785,0.17720142314446327,0.17745411332159,0.17766088539587932,0.17808416975223956,0.17825811645629472,0.17933712904777538,0.17933712904777538,0.17971067418188866,0.1798214966375129,0.1798214966375129,0.1798214966375129,0.1798214966375129,0.1799747144789082,0.1799747144789082,0.17994438763608217,0.1799747144789082,0.1799747144789082,0.18005628523013487,0.18005628523013487,0.18006281952525674,0.18006281952525674,0.18006281952525674,0.18020216714003648,0.18031542793959432,0.18006281952525674,0.18006281952525674,0.18006281952525674,0.18031542793959432,0.18006281952525674,0.18006281952525674,0.18046491474651202,0.18006281952525674,0.18006281952525674,0.18028326721433371,0.18046491474651202,0.18046491474651202,0.18028326721433371,0.18028326721433371,0.18006281952525674,0.18031542793959432,0.18006281952525674,0.18006281952525674,0.18006281952525674,0.18006281952525674,0.18046491474651202,0.18046491474651202,0.1812667486196866,0.18139309846016963,0.18158440119654937,0.18158440119654937,0.18154603929439306,0.182275278343223,0.18241681431600623,0.18246324207128486,0.18270534309760159,0.18288427070713373,0.18309349070018513,0.18309349070018513,0.18309349070018513,0.18309349070018513,0.18309349070018513)
#time=time[4:length(time)]
#rate=rate[4:length(rate)]
#minHPD=minHPD[4:length(minHPD)]
#maxHPD=maxHPD[4:length(maxHPD)]

plot(c(seq(-290,0,by=1),0),rep(2,length(c(seq(290,0,by=-1),0))), xlab="", ylab="Rates (events/Myr/lineage)", xlim=c(-270,-230), ylim=c(0,1.4), type="l", col="white",lwd="1",las="1",cex.axis="1",cex.main="1",cex.lab="1",bty="n", main="C", axes=F)
rect(-323.2,-0.02,-298.9,300, col="white", border=NA)
rect(-298.9,-0.02,-272.95,300, col="whitesmoke", border=NA)
rect(-272.95,-0.02,-259.1,300, col="white", border=NA)
rect(-259.1,-0.02,-251.9,300, col="whitesmoke", border=NA)
rect(-251.9,-0.02,-247.2,300, col="white", border=NA)
rect(-247.2,-0.02,-237,300, col="whitesmoke", border=NA)
rect(-237,-0.02,-201.3,300, col="white", border=NA)
rect(-201.3,-0.02,-174.1,300, col="whitesmoke", border=NA)
rect(-174.1,-0.02,-163.5,300, col="white", border=NA)
rect(-163.5,-0.02,-145,300, col="whitesmoke", border=NA)
rect(-145,-0.02,-100.5,300, col="white", border=NA)
rect(-100.5,-0.02,-66,300, col="whitesmoke", border=NA)
rect(-66,-0.02,-56,300, col="white", border=NA)
rect(-56,-0.02,-33.9,300, col="whitesmoke", border=NA)
rect(-33.9,-0.02,-23.03,300, col="white", border=NA)
rect(-23.03,-0.02,-5.33,300, col="whitesmoke", border=NA)
rect(-5.33,-0.02,-2.58,300, col="white", border=NA)
rect(-2.58,-0.02,0,300, col="whitesmoke", border=NA)

rect(-261.28,-3,-259.51,300, col=alpha('#ffaf03',0.2), border=NA)
rect(-234.5,-3,-232,300, col=alpha('#ffaf03',0.2), border=NA)
abline(v=c(-251.902),col="red",lty="dashed",lwd="2")
axis(side=1, seq(-280, -220, by=10), col="black",col.axis="black",las=1)
axis(side=2, seq(0, 1.4, by=0.2), col="black",col.axis="black",las=2)

legend("topleft", bty="n", c("Extinction rate"),lwd="3",col=c("#e34a33"), cex=1)
lines(time,time,type = 'n')
polygon(c(time, rev(time)), c(maxHPD, rev(minHPD)), col = alpha('#e34a33',0.3), border = NA)
lines(time,rate, col = '#e34a33', lwd=2)

add_geochrono(0, -0.15)


# Frequency of shift in extinction rate
mids=c(-0.04949747048903878, -0.14849241146711634,-0.24748735244519388,-0.34648229342327147,-0.44547723440134906,-0.5444721753794266,-0.6434671163575042,-0.7424620573355818,-0.8414569983136594,-0.940451939291737,-1.0394468802698145,-1.138441821247892,-1.2374367622259697,-1.3364317032040471,-1.4354266441821248,-1.5344215851602023,-1.6334165261382798,-1.7324114671163575,-1.831406408094435,-1.9304013490725127,-2.02939629005059,-2.1283912310286675,-2.227386172006745,-2.3263811129848224,-2.4253760539629003,-2.524370994940978,-2.6233659359190553,-2.722360876897133,-2.8213558178752103,-2.920350758853288,-3.0193456998313657,-3.118340640809443,-3.2173355817875207,-3.316330522765598,-3.415325463743676,-3.5143204047217536,-3.613315345699831,-3.7123102866779085,-3.811305227655986,-3.910300168634064,-4.009295109612141,-4.108290050590219,-4.207284991568297,-4.306279932546374,-4.405274873524452,-4.504269814502529,-4.603264755480607,-4.702259696458684,-4.801254637436762,-4.90024957841484,-4.999244519392917,-5.098239460370995,-5.197234401349072,-5.29622934232715,-5.395224283305228,-5.494219224283305,-5.593214165261383,-5.69220910623946,-5.791204047217538,-5.890198988195616,-5.989193929173693,-6.088188870151771,-6.187183811129848,-6.286178752107926,-6.385173693086004,-6.484168634064081,-6.583163575042159,-6.682158516020236,-6.781153456998314,-6.8801483979763915,-6.979143338954469,-7.0781382799325465,-7.177133220910624,-7.2761281618887015,-7.375123102866779,-7.4741180438448565,-7.573112984822934,-7.672107925801011,-7.771102866779089,-7.870097807757167,-7.969092748735244,-8.068087689713321,-8.1670826306914,-8.266077571669477,-8.365072512647554,-8.464067453625633,-8.56306239460371,-8.662057335581787,-8.761052276559864,-8.860047217537943,-8.95904215851602,-9.058037099494097,-9.157032040472176,-9.256026981450253,-9.35502192242833,-9.454016863406407,-9.553011804384486,-9.652006745362563,-9.75100168634064,-9.849996627318719,-9.948991568296796,-10.047986509274873,-10.146981450252952,-10.245976391231029,-10.344971332209106,-10.443966273187183,-10.542961214165262,-10.641956155143339,-10.740951096121416,-10.839946037099494,-10.938940978077571,-11.037935919055649,-11.136930860033727,-11.235925801011804,-11.334920741989881,-11.433915682967958,-11.532910623946037,-11.631905564924114,-11.730900505902191,-11.82989544688027,-11.928890387858347,-12.027885328836424,-12.126880269814503,-12.22587521079258,-12.324870151770657,-12.423865092748734,-12.522860033726813,-12.62185497470489,-12.720849915682967,-12.819844856661046,-12.918839797639123,-13.0178347386172,-13.116829679595277,-13.215824620573356,-13.314819561551433,-13.41381450252951,-13.512809443507589,-13.611804384485666,-13.710799325463743,-13.809794266441822,-13.908789207419899,-14.007784148397976,-14.106779089376053,-14.205774030354132,-14.304768971332209,-14.403763912310286,-14.502758853288364,-14.601753794266441,-14.700748735244519,-14.799743676222597,-14.898738617200674,-14.997733558178751,-15.096728499156828,-15.195723440134907,-15.294718381112984,-15.393713322091061,-15.49270826306914,-15.591703204047217,-15.690698145025294,-15.789693086003373,-15.88868802698145,-15.987682967959527,-16.086677908937602,-16.18567284991568,-16.284667790893756,-16.383662731871837,-16.482657672849914,-16.58165261382799,-16.680647554806068,-16.779642495784145,-16.878637436762222,-16.977632377740303,-17.07662731871838,-17.175622259696457,-17.274617200674534,-17.37361214165261,-17.472607082630688,-17.571602023608765,-17.670596964586846,-17.769591905564923,-17.868586846543,-17.967581787521077,-18.066576728499154,-18.16557166947723,-18.264566610455308,-18.36356155143339,-18.462556492411466,-18.561551433389543,-18.66054637436762,-18.759541315345697,-18.858536256323774,-18.95753119730185,-19.05652613827993,-19.15552107925801,-19.254516020236085,-19.353510961214162,-19.45250590219224,-19.551500843170317,-19.650495784148397,-19.749490725126474,-19.84848566610455,-19.94748060708263,-20.046475548060705,-20.145470489038782,-20.24446543001686,-20.34346037099494,-20.442455311973017,-20.541450252951094,-20.64044519392917,-20.739440134907248,-20.838435075885325,-20.937430016863402,-21.036424957841483,-21.13541989881956,-21.234414839797637,-21.333409780775714,-21.43240472175379,-21.531399662731868,-21.63039460370995,-21.729389544688026,-21.828384485666103,-21.92737942664418,-22.026374367622257,-22.125369308600334,-22.22436424957841,-22.32335919055649,-22.42235413153457,-22.521349072512646,-22.620344013490723,-22.7193389544688,-22.818333895446877,-22.917328836424954,-23.016323777403034,-23.11531871838111,-23.21431365935919,-23.313308600337265,-23.412303541315342,-23.51129848229342,-23.610293423271496,-23.709288364249577,-23.808283305227654,-23.90727824620573,-24.006273187183808,-24.105268128161885,-24.204263069139962,-24.303258010118043,-24.40225295109612,-24.501247892074197,-24.600242833052274,-24.69923777403035,-24.798232715008428,-24.897227655986505,-24.996222596964586,-25.095217537942663,-25.19421247892074,-25.293207419898817,-25.392202360876894,-25.49119730185497,-25.590192242833048,-25.68918718381113,-25.788182124789206,-25.887177065767283,-25.98617200674536,-26.085166947723437,-26.184161888701514,-26.28315682967959,-26.38215177065767,-26.48114671163575,-26.580141652613825,-26.679136593591902,-26.77813153456998,-26.877126475548057,-26.976121416526137,-27.075116357504214,-27.17411129848229,-27.27310623946037,-27.372101180438445,-27.471096121416522,-27.5700910623946,-27.66908600337268,-27.768080944350757,-27.867075885328834,-27.96607082630691,-28.065065767284988,-28.164060708263065,-28.263055649241142,-28.362050590219223,-28.4610455311973,-28.560040472175377,-28.659035413153454,-28.75803035413153,-28.857025295109608,-28.956020236087685,-29.055015177065766,-29.154010118043843,-29.25300505902192,-29.351999999999997,-29.450994940978074,-29.54998988195615,-29.64898482293423,-29.74797976391231,-29.846974704890386,-29.945969645868463,-30.04496458684654,-30.143959527824617,-30.242954468802694,-30.341949409780774,-30.44094435075885,-30.53993929173693,-30.638934232715005,-30.737929173693082,-30.83692411467116,-30.935919055649236,-31.034913996627317,-31.133908937605394,-31.23290387858347,-31.331898819561548,-31.430893760539625,-31.529888701517702,-31.628883642495783,-31.72787858347386,-31.826873524451937,-31.925868465430014,-32.024863406408095,-32.123858347386175,-32.22285328836425,-32.32184822934233,-32.4208431703204,-32.51983811129848,-32.61883305227656,-32.71782799325464,-32.81682293423272,-32.91581787521079,-33.01481281618887,-33.113807757166946,-33.212802698145026,-33.31179763912311,-33.41079258010118,-33.50978752107926,-33.608782462057334,-33.707777403035415,-33.80677234401349,-33.90576728499157,-34.00476222596965,-34.10375716694772,-34.202752107925804,-34.30174704890388,-34.40074198988196,-34.49973693086003,-34.59873187183811,-34.69772681281619,-34.796721753794266,-34.89571669477235,-34.99471163575042,-35.0937065767285,-35.192701517706574,-35.291696458684655,-35.390691399662735,-35.48968634064081,-35.58868128161889,-35.68767622259696,-35.78667116357504,-35.88566610455312,-35.9846610455312,-36.08365598650928,-36.18265092748735,-36.28164586846543,-36.380640809443506,-36.479635750421586,-36.57863069139966,-36.67762563237774,-36.77662057335582,-36.875615514333894,-36.974610455311975,-37.07360539629005,-37.17260033726813,-37.2715952782462,-37.37059021922428,-37.469585160202364,-37.56858010118044,-37.66757504215852,-37.76656998313659,-37.86556492411467,-37.964559865092745,-38.063554806070826,-38.16254974704891,-38.26154468802698,-38.36053962900506,-38.459534569983134,-38.558529510961215,-38.657524451939295,-38.75651939291737,-38.85551433389545,-38.95450927487352,-39.0535042158516,-39.15249915682968,-39.25149409780776,-39.35048903878584,-39.44948397976391,-39.54847892074199,-39.647473861720066,-39.746468802698146,-39.84546374367622,-39.9444586846543,-40.04345362563238,-40.142448566610454,-40.241443507588535,-40.34043844856661,-40.43943338954469,-40.53842833052276,-40.63742327150084,-40.736418212478924,-40.835413153457,-40.93440809443508,-41.03340303541315,-41.13239797639123,-41.231392917369305,-41.330387858347386,-41.42938279932547,-41.52837774030354,-41.62737268128162,-41.726367622259694,-41.825362563237775,-41.92435750421585,-42.02335244519393,-42.12234738617201,-42.22134232715008,-42.32033726812816,-42.41933220910624,-42.51832715008432,-42.61732209106239,-42.71631703204047,-42.81531197301855,-42.914306913996626,-43.013301854974706,-43.11229679595278,-43.21129173693086,-43.31028667790894,-43.409281618887015,-43.508276559865095,-43.60727150084317,-43.70626644182125,-43.80526138279932,-43.9042563237774,-44.003251264755484,-44.10224620573356,-44.20124114671164,-44.30023608768971,-44.39923102866779,-44.498225969645866,-44.597220910623946,-44.69621585160203,-44.7952107925801,-44.89420573355818,-44.993200674536254,-45.092195615514335,-45.19119055649241,-45.29018549747049,-45.38918043844857,-45.48817537942664,-45.587170320404724,-45.6861652613828,-45.78516020236088,-45.88415514333895,-45.98315008431703,-46.08214502529511,-46.181139966273186,-46.280134907251266,-46.37912984822934,-46.47812478920742,-46.577119730185494,-46.676114671163575,-46.775109612141655,-46.87410455311973,-46.97309949409781,-47.07209443507588,-47.17108937605396,-47.27008431703204,-47.36907925801012,-47.4680741989882,-47.56706913996627,-47.66606408094435,-47.765059021922426,-47.864053962900506,-47.96304890387858,-48.06204384485666,-48.16103878583474,-48.260033726812814,-48.359028667790895,-48.45802360876897,-48.55701854974705,-48.65601349072513,-48.7550084317032,-48.854003372681284,-48.95299831365936,-49.05199325463744,-49.15098819561551,-49.24998313659359,-49.34897807757167,-49.447973018549746,-49.54696795952783,-49.6459629005059,-49.74495784148398,-49.843952782462054,-49.942947723440135,-50.041942664418215,-50.14093760539629,-50.23993254637437,-50.33892748735244,-50.43792242833052,-50.5369173693086,-50.63591231028668,-50.73490725126476,-50.83390219224283,-50.93289713322091,-51.031892074198986,-51.130887015177066,-51.22988195615514,-51.32887689713322,-51.4278718381113,-51.526866779089374,-51.625861720067455,-51.72485666104553,-51.82385160202361,-51.92284654300168,-52.02184148397976,-52.120836424957844,-52.21983136593592,-52.318826306914,-52.41782124789207,-52.51681618887015,-52.615811129848225,-52.714806070826306,-52.81380101180439,-52.91279595278246,-53.01179089376054,-53.110785834738614,-53.209780775716695,-53.308775716694775,-53.40777065767285,-53.50676559865093,-53.605760539629,-53.70475548060708,-53.80375042158516,-53.90274536256324,-54.00174030354132,-54.10073524451939,-54.19973018549747,-54.298725126475546,-54.397720067453626,-54.4967150084317,-54.59570994940978,-54.69470489038786,-54.793699831365934,-54.892694772344015,-54.99168971332209,-55.09068465430017,-55.18967959527824,-55.28867453625632,-55.387669477234404,-55.48666441821248,-55.58565935919056,-55.68465430016863,-55.78364924114671,-55.882644182124785,-55.981639123102866,-56.08063406408095,-56.17962900505902,-56.2786239460371,-56.377618887015174,-56.476613827993255,-56.57560876897133,-56.67460370994941,-56.77359865092749,-56.87259359190556,-56.97158853288364,-57.07058347386172,-57.1695784148398,-57.26857335581787,-57.36756829679595,-57.46656323777403,-57.565558178752106,-57.664553119730186,-57.76354806070826,-57.86254300168634,-57.961537942664414,-58.060532883642495,-58.159527824620575,-58.25852276559865,-58.35751770657673,-58.4565126475548,-58.55550758853288,-58.654502529510964,-58.75349747048904,-58.85249241146712,-58.95148735244519,-59.05048229342327,-59.149477234401346,-59.248472175379426,-59.34746711635751,-59.44646205733558,-59.54545699831366,-59.644451939291734,-59.743446880269815,-59.84244182124789,-59.94143676222597,-60.04043170320405,-60.13942664418212,-60.238421585160204,-60.33741652613828,-60.43641146711636,-60.53540640809443,-60.63440134907251,-60.73339629005059,-60.832391231028666,-60.93138617200675,-61.03038111298482,-61.1293760539629,-61.228370994940974,-61.327365935919055,-61.426360876897135,-61.52535581787521,-61.62435075885329,-61.72334569983136,-61.82234064080944,-61.92133558178752,-62.0203305227656,-62.11932546374368,-62.21832040472175,-62.31731534569983,-62.416310286677906,-62.515305227655986,-62.61430016863406,-62.71329510961214,-62.81229005059022,-62.911284991568294,-63.010279932546375,-63.10927487352445,-63.20826981450253,-63.30726475548061,-63.40625969645868,-63.505254637436764,-63.60424957841484,-63.70324451939292,-63.80223946037099,-63.90123440134907,-64.00022934232715,-64.09922428330522,-64.19821922428329,-64.29721416526138,-64.39620910623945,-64.49520404721753,-64.5941989881956,-64.69319392917369,-64.79218887015176,-64.89118381112984,-64.99017875210792,-65.089173693086,-65.18816863406407,-65.28716357504214,-65.38615851602023,-65.4851534569983,-65.58414839797638,-65.68314333895447,-65.78213827993254,-65.88113322091061,-65.9801281618887,-66.07912310286677,-66.17811804384485,-66.27711298482292,-66.37610792580101,-66.47510286677908,-66.57409780775716,-66.67309274873524,-66.77208768971332,-66.87108263069139,-66.97007757166946,-67.06907251264755,-67.16806745362562,-67.2670623946037,-67.36605733558179,-67.46505227655986,-67.56404721753793,-67.663042158516,-67.7620370994941,-67.86103204047217,-67.96002698145024,-68.05902192242833,-68.1580168634064,-68.25701180438448,-68.35600674536255,-68.45500168634064,-68.55399662731871,-68.65299156829678,-68.75198650927487,-68.85098145025295,-68.94997639123102,-69.04897133220909,-69.14796627318718,-69.24696121416525,-69.34595615514333,-69.44495109612141,-69.54394603709949,-69.64294097807756,-69.74193591905563,-69.84093086003372,-69.9399258010118,-70.03892074198987,-70.13791568296796,-70.23691062394603,-70.3359055649241,-70.43490050590218,-70.53389544688027,-70.63289038785834,-70.73188532883641,-70.8308802698145,-70.92987521079257,-71.02887015177065,-71.12786509274872,-71.22686003372681,-71.32585497470488,-71.42484991568296,-71.52384485666104,-71.62283979763912,-71.72183473861719,-71.82082967959526,-71.91982462057335,-72.01881956155142,-72.1178145025295,-72.21680944350759,-72.31580438448566,-72.41479932546373,-72.5137942664418,-72.6127892074199,-72.71178414839797,-72.81077908937604,-72.90977403035413,-73.0087689713322,-73.10776391231028,-73.20675885328835,-73.30575379426644,-73.40474873524451,-73.50374367622258,-73.60273861720067,-73.70173355817874,-73.80072849915682,-73.89972344013489,-73.99871838111298,-74.09771332209105,-74.19670826306913,-74.29570320404721,-74.39469814502529,-74.49369308600336,-74.59268802698143,-74.69168296795952,-74.7906779089376,-74.88967284991567,-74.98866779089376,-75.08766273187183,-75.1866576728499,-75.28565261382798,-75.38464755480607,-75.48364249578414,-75.58263743676221,-75.6816323777403,-75.78062731871837,-75.87962225969645,-75.97861720067452,-76.07761214165261,-76.17660708263068,-76.27560202360876,-76.37459696458684,-76.47359190556492,-76.57258684654299,-76.67158178752108,-76.77057672849915,-76.86957166947722,-76.9685666104553,-77.06756155143339,-77.16655649241146,-77.26555143338953,-77.36454637436762,-77.4635413153457,-77.56253625632377,-77.66153119730184,-77.76052613827993,-77.859521079258,-77.95851602023608,-78.05751096121416,-78.15650590219224,-78.25550084317031,-78.35449578414838,-78.45349072512647,-78.55248566610454,-78.65148060708262,-78.7504755480607,-78.84947048903878,-78.94846543001685,-79.04746037099493,-79.14645531197301,-79.24545025295109,-79.34444519392916,-79.44344013490725,-79.54243507588532,-79.6414300168634,-79.74042495784147,-79.83941989881956,-79.93841483979763,-80.0374097807757,-80.13640472175379,-80.23539966273187,-80.33439460370994,-80.43338954468801,-80.5323844856661,-80.63137942664417,-80.73037436762225,-80.82936930860033,-80.92836424957841,-81.02735919055648,-81.12635413153455,-81.22534907251264,-81.32434401349072,-81.42333895446879,-81.52233389544688,-81.62132883642495,-81.72032377740302,-81.8193187183811,-81.91831365935919,-82.01730860033726,-82.11630354131533,-82.21529848229342,-82.3142934232715,-82.41328836424957,-82.51228330522764,-82.61127824620573,-82.7102731871838,-82.80926812816188,-82.90826306913996,-83.00725801011804,-83.10625295109611,-83.20524789207418,-83.30424283305227,-83.40323777403034,-83.50223271500842,-83.6012276559865,-83.70022259696458,-83.79921753794265,-83.89821247892073,-83.99720741989881,-84.09620236087689,-84.19519730185496,-84.29419224283305,-84.39318718381112,-84.4921821247892,-84.59117706576727,-84.69017200674536,-84.78916694772343,-84.8881618887015,-84.98715682967959,-85.08615177065766,-85.18514671163574,-85.28414165261381,-85.3831365935919,-85.48213153456997,-85.58112647554805,-85.68012141652613,-85.77911635750421,-85.87811129848228,-85.97710623946035,-86.07610118043844,-86.17509612141652,-86.27409106239459,-86.37308600337268,-86.47208094435075,-86.57107588532882,-86.67007082630691,-86.76906576728499,-86.86806070826306,-86.96705564924113,-87.06605059021922,-87.1650455311973,-87.26404047217537,-87.36303541315345,-87.46203035413153,-87.5610252951096,-87.66002023608768,-87.75901517706576,-87.85801011804384,-87.95700505902191,-88.056,-88.15499494097807,-88.25398988195614,-88.35298482293422,-88.4519797639123,-88.55097470489038,-88.64996964586845,-88.74896458684654,-88.84795952782461,-88.94695446880269,-89.04594940978076,-89.14494435075885,-89.24393929173692,-89.342934232715,-89.44192917369308,-89.54092411467116,-89.63991905564923,-89.7389139966273,-89.83790893760539,-89.93690387858346,-90.03589881956154,-90.13489376053963,-90.2338887015177,-90.33288364249577,-90.43187858347385,-90.53087352445193,-90.62986846543001,-90.72886340640808,-90.82785834738617,-90.92685328836424,-91.02584822934232,-91.12484317032039,-91.22383811129848,-91.32283305227655,-91.42182799325462,-91.52082293423271,-91.61981787521079,-91.71881281618886,-91.81780775716693,-91.91680269814502,-92.0157976391231,-92.11479258010117,-92.21378752107925,-92.31278246205733,-92.4117774030354,-92.51077234401347,-92.60976728499156,-92.70876222596964,-92.80775716694771,-92.9067521079258,-93.00574704890387,-93.10474198988194,-93.20373693086002,-93.3027318718381,-93.40172681281618,-93.50072175379425,-93.59971669477234,-93.69871163575041,-93.79770657672849,-93.89670151770656,-93.99569645868465,-94.09469139966272,-94.1936863406408,-94.29268128161888,-94.39167622259696,-94.49067116357503,-94.5896661045531,-94.68866104553119,-94.78765598650926,-94.88665092748734,-94.98564586846543,-95.0846408094435,-95.18363575042157,-95.28263069139965,-95.38162563237773,-95.48062057335581,-95.57961551433388,-95.67861045531197,-95.77760539629004,-95.87660033726812,-95.97559527824619,-96.07459021922428,-96.17358516020235,-96.27258010118042,-96.37157504215851,-96.47056998313658,-96.56956492411466,-96.66855986509275,-96.76755480607082,-96.8665497470489,-96.96554468802697,-97.06453962900505,-97.16353456998313,-97.2625295109612,-97.36152445193929,-97.46051939291736,-97.55951433389544,-97.65850927487351,-97.7575042158516,-97.85649915682967,-97.95549409780774,-98.05448903878583,-98.1534839797639,-98.25247892074198,-98.35147386172005,-98.45046880269814,-98.54946374367621,-98.64845868465429,-98.74745362563237,-98.84644856661045,-98.94544350758852,-99.0444384485666,-99.14343338954468,-99.24242833052276,-99.34142327150083,-99.44041821247892,-99.53941315345699,-99.63840809443506,-99.73740303541314,-99.83639797639123,-99.9353929173693,-100.03438785834737,-100.13338279932546,-100.23237774030353,-100.33137268128161,-100.43036762225968,-100.52936256323777,-100.62835750421584,-100.72735244519392,-100.826347386172,-100.92534232715008,-101.02433726812815,-101.12333220910622,-101.22232715008431,-101.32132209106238,-101.42031703204046,-101.51931197301855,-101.61830691399662,-101.71730185497469,-101.81629679595277,-101.91529173693085,-102.01428667790893,-102.113281618887,-102.21227655986509,-102.31127150084316,-102.41026644182124,-102.50926138279931,-102.6082563237774,-102.70725126475547,-102.80624620573354,-102.90524114671163,-103.0042360876897,-103.10323102866778,-103.20222596964585,-103.30122091062394,-103.40021585160201,-103.49921079258009,-103.59820573355817,-103.69720067453625,-103.79619561551432,-103.8951905564924,-103.99418549747048,-104.09318043844856,-104.19217537942663,-104.29117032040472,-104.39016526138279,-104.48916020236086,-104.58815514333894,-104.68715008431703,-104.7861450252951,-104.88513996627317,-104.98413490725126,-105.08312984822933,-105.1821247892074,-105.28111973018548,-105.38011467116357,-105.47910961214164,-105.57810455311972,-105.6770994940978,-105.77609443507588,-105.87508937605395,-105.97408431703202,-106.07307925801011,-106.17207419898818,-106.27106913996626,-106.37006408094435,-106.46905902192242,-106.56805396290049,-106.66704890387858,-106.76604384485665,-106.86503878583473,-106.9640337268128,-107.06302866779089,-107.16202360876896,-107.26101854974704,-107.36001349072512,-107.4590084317032,-107.55800337268127,-107.65699831365934,-107.75599325463743,-107.8549881956155,-107.95398313659358,-108.05297807757167,-108.15197301854974,-108.25096795952781,-108.34996290050589,-108.44895784148397,-108.54795278246205,-108.64694772344012,-108.74594266441821,-108.84493760539628,-108.94393254637436,-109.04292748735243,-109.14192242833052,-109.24091736930859,-109.33991231028666,-109.43890725126475,-109.53790219224283,-109.6368971332209,-109.73589207419897,-109.83488701517706,-109.93388195615513,-110.0328768971332,-110.1318718381113,-110.23086677908937,-110.32986172006744,-110.42885666104551,-110.5278516020236,-110.62684654300168,-110.72584148397975,-110.82483642495784,-110.92383136593591,-111.02282630691398,-111.12182124789206,-111.22081618887015,-111.31981112984822,-111.41880607082629,-111.51780101180438,-111.61679595278245,-111.71579089376053,-111.8147858347386,-111.91378077571669,-112.01277571669476,-112.11177065767284,-112.21076559865092,-112.309760539629,-112.40875548060707,-112.50775042158514,-112.60674536256323,-112.7057403035413,-112.80473524451938,-112.90373018549747,-113.00272512647554,-113.10172006745361,-113.20071500843169,-113.29970994940977,-113.39870489038785,-113.49769983136592,-113.59669477234401,-113.69568971332208,-113.79468465430016,-113.89367959527823,-113.99267453625632,-114.09166947723439,-114.19066441821246,-114.28965935919055,-114.38865430016862,-114.4876492411467,-114.58664418212477,-114.68563912310286,-114.78463406408093,-114.883629005059,-114.9826239460371,-115.08161888701517,-115.18061382799324,-115.27960876897131,-115.3786037099494,-115.47759865092748,-115.57659359190555,-115.67558853288364,-115.77458347386171,-115.87357841483978,-115.97257335581786,-116.07156829679595,-116.17056323777402,-116.26955817875209,-116.36855311973018,-116.46754806070825,-116.56654300168633,-116.66553794266441,-116.76453288364249,-116.86352782462056,-116.96252276559864,-117.06151770657672,-117.1605126475548,-117.25950758853287,-117.35850252951096,-117.45749747048903,-117.5564924114671,-117.65548735244518,-117.75448229342327,-117.85347723440134,-117.95247217537941,-118.0514671163575,-118.15046205733557,-118.24945699831365,-118.34845193929172,-118.44744688026981,-118.54644182124788,-118.64543676222596,-118.74443170320404,-118.84342664418212,-118.94242158516019,-119.04141652613826,-119.14041146711635,-119.23940640809442,-119.3384013490725,-119.43739629005059,-119.53639123102866,-119.63538617200673,-119.7343811129848,-119.8333760539629,-119.93237099494097,-120.03136593591904,-120.13036087689713,-120.2293558178752,-120.32835075885328,-120.42734569983135,-120.52634064080944,-120.62533558178751,-120.72433052276558,-120.82332546374367,-120.92232040472175,-121.02131534569982,-121.12031028667789,-121.21930522765598,-121.31830016863405,-121.41729510961213,-121.51629005059021,-121.61528499156829,-121.71427993254636,-121.81327487352443,-121.91226981450252,-122.0112647554806,-122.11025969645867,-122.20925463743676,-122.30824957841483,-122.4072445193929,-122.50623946037098,-122.60523440134907,-122.70422934232714,-122.80322428330521,-122.9022192242833,-123.00121416526137,-123.10020910623945,-123.19920404721752,-123.29819898819561,-123.39719392917368,-123.49618887015176,-123.59518381112984,-123.69417875210792,-123.79317369308599,-123.89216863406406,-123.99116357504215,-124.09015851602022,-124.1891534569983,-124.28814839797639,-124.38714333895446,-124.48613827993253,-124.5851332209106,-124.6841281618887,-124.78312310286677,-124.88211804384484,-124.98111298482293,-125.080107925801,-125.17910286677908,-125.27809780775715,-125.37709274873524,-125.47608768971331,-125.57508263069138,-125.67407757166947,-125.77307251264754,-125.87206745362562,-125.97106239460369,-126.07005733558178,-126.16905227655985,-126.26804721753793,-126.36704215851601,-126.46603709949409,-126.56503204047216,-126.66402698145025,-126.76302192242832,-126.8620168634064,-126.96101180438447,-127.06000674536256,-127.15900168634063,-127.2579966273187,-127.35699156829679,-127.45598650927487,-127.55498145025294,-127.65397639123101,-127.7529713322091,-127.85196627318717,-127.95096121416525,-128.04995615514335,-128.1489510961214,-128.2479460370995,-128.34694097807758,-128.44593591905564,-128.54493086003373,-128.64392580101182,-128.74292074198988,-128.84191568296797,-128.94091062394605,-129.0399055649241,-129.1389005059022,-129.23789544688026,-129.33689038785835,-129.43588532883643,-129.5348802698145,-129.63387521079258,-129.73287015177067,-129.83186509274873,-129.93086003372682,-130.0298549747049,-130.12884991568296,-130.22784485666105,-130.32683979763914,-130.4258347386172,-130.52482967959529,-130.62382462057334,-130.72281956155143,-130.82181450252952,-130.92080944350758,-131.01980438448567,-131.11879932546375,-131.2177942664418,-131.3167892074199,-131.415784148398,-131.51477908937605,-131.61377403035414,-131.71276897133222,-131.81176391231028,-131.91075885328837,-132.00975379426646,-132.10874873524452,-132.2077436762226,-132.30673861720066,-132.40573355817875,-132.50472849915684,-132.6037234401349,-132.702718381113,-132.80171332209108,-132.90070826306913,-132.99970320404722,-133.0986981450253,-133.19769308600337,-133.29668802698146,-133.39568296795954,-133.4946779089376,-133.5936728499157,-133.69266779089375,-133.79166273187184,-133.89065767284993,-133.98965261382799,-134.08864755480607,-134.18764249578416,-134.28663743676222,-134.3856323777403,-134.4846273187184,-134.58362225969645,-134.68261720067454,-134.78161214165263,-134.8806070826307,-134.97960202360878,-135.07859696458684,-135.17759190556492,-135.276586846543,-135.37558178752107,-135.47457672849916,-135.57357166947725,-135.6725666104553,-135.7715615514334,-135.87055649241148,-135.96955143338954,-136.06854637436763,-136.16754131534572,-136.26653625632377,-136.36553119730186,-136.46452613827992,-136.563521079258,-136.6625160202361,-136.76151096121416,-136.86050590219224,-136.95950084317033,-137.0584957841484,-137.15749072512648,-137.25648566610457,-137.35548060708263,-137.4544755480607,-137.5534704890388,-137.65246543001686,-137.75146037099495,-137.850455311973,-137.9494502529511,-138.04844519392918,-138.14744013490724,-138.24643507588533,-138.34543001686342,-138.44442495784148,-138.54341989881956,-138.64241483979765,-138.7414097807757,-138.8404047217538,-138.9393996627319,-139.03839460370995,-139.13738954468803,-139.2363844856661,-139.33537942664418,-139.43437436762227,-139.53336930860033,-139.63236424957842,-139.7313591905565,-139.83035413153456,-139.92934907251265,-140.02834401349074,-140.1273389544688,-140.22633389544688,-140.32532883642497,-140.42432377740303,-140.52331871838112,-140.62231365935918,-140.72130860033727,-140.82030354131535,-140.9192984822934,-141.0182934232715,-141.1172883642496,-141.21628330522765,-141.31527824620574,-141.41427318718382,-141.51326812816188,-141.61226306913997,-141.71125801011806,-141.81025295109612,-141.9092478920742,-142.0082428330523,-142.10723777403035,-142.20623271500844,-142.3052276559865,-142.4042225969646,-142.50321753794267,-142.60221247892073,-142.70120741989882,-142.8002023608769,-142.89919730185497,-142.99819224283306,-143.09718718381114,-143.1961821247892,-143.2951770657673,-143.39417200674538,-143.49316694772344,-143.59216188870153,-143.69115682967958,-143.79015177065767,-143.88914671163576,-143.98814165261382,-144.0871365935919,-144.18613153457,-144.28512647554805,-144.38412141652614,-144.48311635750423,-144.5821112984823,-144.68110623946038,-144.78010118043846,-144.87909612141652,-144.9780910623946,-145.07708600337267,-145.17608094435076,-145.27507588532885,-145.3740708263069,-145.473065767285,-145.57206070826308,-145.67105564924114,-145.77005059021923,-145.86904553119732,-145.96804047217537,-146.06703541315346,-146.16603035413155,-146.2650252951096,-146.3640202360877,-146.46301517706576,-146.56201011804384,-146.66100505902193,-146.76,-146.85899494097808,-146.95798988195617,-147.05698482293423,-147.1559797639123,-147.2549747048904,-147.35396964586846,-147.45296458684655,-147.55195952782464,-147.6509544688027,-147.74994940978078,-147.84894435075884,-147.94793929173693,-148.04693423271502,-148.14592917369308,-148.24492411467116,-148.34391905564925,-148.4429139966273,-148.5419089376054,-148.6409038785835,-148.73989881956155,-148.83889376053963,-148.93788870151772,-149.03688364249578,-149.13587858347387,-149.23487352445193,-149.33386846543002,-149.4328634064081,-149.53185834738616,-149.63085328836425,-149.72984822934234,-149.8288431703204,-149.92783811129848,-150.02683305227657,-150.12582799325463,-150.22482293423272,-150.3238178752108,-150.42281281618887,-150.52180775716695,-150.620802698145,-150.7197976391231,-150.8187925801012,-150.91778752107925,-151.01678246205734,-151.11577740303542,-151.21477234401348,-151.31376728499157,-151.41276222596966,-151.51175716694772,-151.6107521079258,-151.7097470489039,-151.80874198988195,-151.90773693086004,-152.0067318718381,-152.1057268128162,-152.20472175379427,-152.30371669477233,-152.40271163575042,-152.5017065767285,-152.60070151770657,-152.69969645868466,-152.79869139966274,-152.8976863406408,-152.9966812816189,-153.09567622259698,-153.19467116357504,-153.29366610455313,-153.3926610455312,-153.49165598650927,-153.59065092748736,-153.68964586846542,-153.7886408094435,-153.8876357504216,-153.98663069139965,-154.08562563237774,-154.18462057335583,-154.2836155143339,-154.38261045531198,-154.48160539629006,-154.58060033726812,-154.6795952782462,-154.7785902192243,-154.87758516020236,-154.97658010118045,-155.0755750421585,-155.1745699831366,-155.27356492411468,-155.37255986509274,-155.47155480607083,-155.57054974704891,-155.66954468802697,-155.76853962900506,-155.86753456998315,-155.9665295109612,-156.0655244519393,-156.16451939291738,-156.26351433389544,-156.36250927487353,-156.4615042158516,-156.56049915682968,-156.65949409780777,-156.75848903878583,-156.8574839797639,-156.956478920742,-157.05547386172006,-157.15446880269815,-157.25346374367624,-157.3524586846543,-157.45145362563238,-157.55044856661047,-157.64944350758853,-157.74843844856662,-157.84743338954468,-157.94642833052276,-158.04542327150085,-158.1444182124789,-158.243413153457,-158.3424080944351,-158.44140303541315,-158.54039797639123,-158.63939291736932,-158.73838785834738,-158.83738279932547,-158.93637774030356,-159.03537268128161,-159.1343676222597,-159.23336256323776,-159.33235750421585,-159.43135244519394,-159.530347386172,-159.62934232715008,-159.72833726812817,-159.82733220910623,-159.92632715008432,-160.0253220910624,-160.12431703204047,-160.22331197301855,-160.32230691399664,-160.4213018549747,-160.5202967959528,-160.61929173693085,-160.71828667790894,-160.81728161888702,-160.91627655986508,-161.01527150084317,-161.11426644182126,-161.21326138279932,-161.3122563237774,-161.4112512647555,-161.51024620573355,-161.60924114671164,-161.70823608768973,-161.8072310286678,-161.90622596964587,-162.00522091062393,-162.10421585160202,-162.2032107925801,-162.30220573355817,-162.40120067453626,-162.50019561551434,-162.5991905564924,-162.6981854974705,-162.79718043844858,-162.89617537942664,-162.99517032040472,-163.0941652613828,-163.19316020236087,-163.29215514333896,-163.39115008431705,-163.4901450252951,-163.5891399662732,-163.68813490725125,-163.78712984822934,-163.88612478920743,-163.9851197301855,-164.08411467116358,-164.18310961214166,-164.28210455311972,-164.3810994940978,-164.4800944350759,-164.57908937605396,-164.67808431703205,-164.77707925801013,-164.8760741989882,-164.97506913996628,-165.07406408094434,-165.17305902192243,-165.27205396290051,-165.37104890387857,-165.47004384485666,-165.56903878583475,-165.6680337268128,-165.7670286677909,-165.86602360876898,-165.96501854974704,-166.06401349072513,-166.16300843170322,-166.26200337268128,-166.36099831365937,-166.45999325463742,-166.5589881956155,-166.6579831365936,-166.75697807757166,-166.85597301854975,-166.95496795952783,-167.0539629005059,-167.15295784148398,-167.25195278246207,-167.35094772344013,-167.44994266441822,-167.5489376053963,-167.64793254637436,-167.74692748735245,-167.8459224283305,-167.9449173693086,-168.0439123102867,-168.14290725126475,-168.24190219224283,-168.34089713322092,-168.43989207419898,-168.53888701517707,-168.63788195615516,-168.73687689713321,-168.8358718381113,-168.9348667790894,-169.03386172006745,-169.13285666104554,-169.2318516020236,-169.33084654300168,-169.42984148397977,-169.52883642495783,-169.62783136593592,-169.726826306914,-169.82582124789207,-169.92481618887015,-170.02381112984824,-170.1228060708263,-170.2218010118044,-170.32079595278248,-170.41979089376053,-170.51878583473862,-170.61778077571668,-170.71677571669477,-170.81577065767286,-170.91476559865092,-171.013760539629,-171.1127554806071,-171.21175042158515,-171.31074536256324,-171.40974030354133,-171.50873524451939,-171.60773018549747,-171.70672512647556,-171.80572006745362,-171.9047150084317,-172.00370994940977,-172.10270489038786,-172.20169983136594,-172.300694772344,-172.3996897133221,-172.49868465430018,-172.59767959527824,-172.69667453625632,-172.7956694772344,-172.89466441821247,-172.99365935919056,-173.09265430016865,-173.1916492411467,-173.2906441821248,-173.38963912310288,-173.48863406408094,-173.58762900505903,-173.6866239460371,-173.78561888701518,-173.88461382799326,-173.98360876897132,-174.0826037099494,-174.1815986509275,-174.28059359190556,-174.37958853288364,-174.47858347386173,-174.5775784148398,-174.67657335581788,-174.77556829679597,-174.87456323777403,-174.9735581787521,-175.07255311973017,-175.17154806070826,-175.27054300168635,-175.3695379426644,-175.4685328836425,-175.56752782462058,-175.66652276559864,-175.76551770657673,-175.86451264755482,-175.96350758853288,-176.06250252951097,-176.16149747048905,-176.2604924114671,-176.3594873524452,-176.45848229342326,-176.55747723440135,-176.65647217537943,-176.7554671163575,-176.85446205733558,-176.95345699831367,-177.05245193929173,-177.15144688026982,-177.2504418212479,-177.34943676222596,-177.44843170320405,-177.54742664418214,-177.6464215851602,-177.74541652613829,-177.84441146711634,-177.94340640809443,-178.04240134907252,-178.14139629005058,-178.24039123102867,-178.33938617200675,-178.4383811129848,-178.5373760539629,-178.636370994941,-178.73536593591905,-178.83436087689714,-178.93335581787522,-179.03235075885328,-179.13134569983137,-179.23034064080943,-179.32933558178752,-179.4283305227656,-179.52732546374367,-179.62632040472175,-179.72531534569984,-179.8243102866779,-179.923305227656,-180.02230016863408,-180.12129510961213,-180.22029005059022,-180.3192849915683,-180.41827993254637,-180.51727487352446,-180.61626981450252,-180.7152647554806,-180.8142596964587,-180.91325463743675,-181.01224957841484,-181.11124451939293,-181.21023946037099,-181.30923440134907,-181.40822934232716,-181.50722428330522,-181.6062192242833,-181.7052141652614,-181.80420910623945,-181.90320404721754,-182.0021989881956,-182.1011939291737,-182.20018887015178,-182.29918381112984,-182.39817875210792,-182.497173693086,-182.59616863406407,-182.69516357504216,-182.79415851602025,-182.8931534569983,-182.9921483979764,-183.09114333895448,-183.19013827993254,-183.28913322091063,-183.38812816188872,-183.48712310286678,-183.58611804384486,-183.68511298482292,-183.784107925801,-183.8831028667791,-183.98209780775716,-184.08109274873524,-184.18008768971333,-184.2790826306914,-184.37807757166948,-184.47707251264757,-184.57606745362563,-184.6750623946037,-184.7740573355818,-184.87305227655986,-184.97204721753795,-185.071042158516,-185.1700370994941,-185.26903204047218,-185.36802698145024,-185.46702192242833,-185.56601686340642,-185.66501180438448,-185.76400674536256,-185.86300168634065,-185.9619966273187,-186.0609915682968,-186.1599865092749,-186.25898145025295,-186.35797639123103,-186.4569713322091,-186.55596627318718,-186.65496121416527,-186.75395615514333,-186.85295109612142,-186.9519460370995,-187.05094097807756,-187.14993591905565,-187.24893086003374,-187.3479258010118,-187.44692074198989,-187.54591568296797,-187.64491062394603,-187.74390556492412,-187.84290050590218,-187.94189544688027,-188.04089038785835,-188.1398853288364,-188.2388802698145,-188.3378752107926,-188.43687015177065,-188.53586509274874,-188.63486003372682,-188.73385497470488,-188.83284991568297,-188.93184485666106,-189.03083979763912,-189.1298347386172,-189.22882967959526,-189.32782462057335,-189.42681956155144,-189.5258145025295,-189.6248094435076,-189.72380438448567,-189.82279932546373,-189.92179426644182,-190.0207892074199,-190.11978414839797,-190.21877908937606,-190.31777403035414,-190.4167689713322,-190.5157639123103,-190.61475885328835,-190.71375379426644,-190.81274873524453,-190.91174367622259,-191.01073861720067,-191.10973355817876,-191.20872849915682,-191.3077234401349,-191.406718381113,-191.50571332209105,-191.60470826306914,-191.70370320404723,-191.8026981450253,-191.90169308600338,-192.00068802698144,-192.09968296795952,-192.1986779089376,-192.29767284991567,-192.39666779089376,-192.49566273187185,-192.5946576728499,-192.693652613828,-192.79264755480608,-192.89164249578414,-192.99063743676223,-193.08963237774032,-193.18862731871837,-193.28762225969646,-193.38661720067455,-193.4856121416526,-193.5846070826307,-193.68360202360876,-193.78259696458684,-193.88159190556493,-193.980586846543,-194.07958178752108,-194.17857672849917,-194.27757166947723,-194.3765666104553,-194.4755615514334,-194.57455649241146,-194.67355143338955,-194.77254637436764,-194.8715413153457,-194.97053625632378,-195.06953119730184,-195.16852613827993,-195.26752107925802,-195.36651602023608,-195.46551096121416,-195.56450590219225,-195.6635008431703,-195.7624957841484,-195.8614907251265,-195.96048566610455,-196.05948060708263,-196.15847554806072,-196.25747048903878,-196.35646543001687,-196.45546037099493,-196.55445531197302,-196.6534502529511,-196.75244519392916,-196.85144013490725,-196.95043507588534,-197.0494300168634,-197.14842495784148,-197.24741989881957,-197.34641483979763,-197.44540978077572,-197.5444047217538,-197.64339966273187,-197.74239460370995,-197.841389544688,-197.9403844856661,-198.0393794266442,-198.13837436762225,-198.23736930860034,-198.33636424957842,-198.43535919055648,-198.53435413153457,-198.63334907251266,-198.73234401349072,-198.8313389544688,-198.9303338954469,-199.02932883642495,-199.12832377740304,-199.2273187183811,-199.3263136593592,-199.42530860033727,-199.52430354131533,-199.62329848229342,-199.7222934232715,-199.82128836424957,-199.92028330522766,-200.01927824620574,-200.1182731871838,-200.2172681281619,-200.31626306913998,-200.41525801011804,-200.51425295109613,-200.61324789207418,-200.71224283305227,-200.81123777403036,-200.91023271500842,-201.0092276559865,-201.1082225969646,-201.20721753794265,-201.30621247892074,-201.40520741989883,-201.5042023608769,-201.60319730185498,-201.70219224283306,-201.80118718381112,-201.9001821247892,-201.99917706576727,-202.09817200674536,-202.19716694772345,-202.2961618887015,-202.3951568296796,-202.49415177065768,-202.59314671163574,-202.69214165261383,-202.79113659359192,-202.89013153456997,-202.98912647554806,-203.08812141652615,-203.1871163575042,-203.2861112984823,-203.38510623946038,-203.48410118043844,-203.58309612141653,-203.6820910623946,-203.78108600337268,-203.88008094435077,-203.97907588532883,-204.0780708263069,-204.177065767285,-204.27606070826306,-204.37505564924115,-204.47405059021924,-204.5730455311973,-204.67204047217538,-204.77103541315347,-204.87003035413153,-204.96902529510962,-205.06802023608768,-205.16701517706576,-205.26601011804385,-205.3650050590219,-205.464,-205.5629949409781,-205.66198988195615,-205.76098482293423,-205.85997976391232,-205.95897470489038,-206.05796964586847,-206.15696458684656,-206.25595952782461,-206.3549544688027,-206.45394940978076,-206.55294435075885,-206.65193929173694,-206.750934232715,-206.84992917369308,-206.94892411467117,-207.04791905564923,-207.14691399662732,-207.2459089376054,-207.34490387858347,-207.44389881956155,-207.54289376053964,-207.6418887015177,-207.7408836424958,-207.83987858347385,-207.93887352445194,-208.03786846543002,-208.13686340640808,-208.23585834738617,-208.33485328836426,-208.43384822934232,-208.5328431703204,-208.6318381112985,-208.73083305227655,-208.82982799325464,-208.92882293423273,-209.0278178752108,-209.12681281618887,-209.22580775716693,-209.32480269814502,-209.4237976391231,-209.52279258010117,-209.62178752107926,-209.72078246205734,-209.8197774030354,-209.9187723440135,-210.01776728499158,-210.11676222596964,-210.21575716694772,-210.3147521079258,-210.41374704890387,-210.51274198988196,-210.61173693086002,-210.7107318718381,-210.8097268128162,-210.90872175379425,-211.00771669477234,-211.10671163575043,-211.2057065767285,-211.30470151770658,-211.40369645868466,-211.50269139966272,-211.6016863406408,-211.7006812816189,-211.79967622259696,-211.89867116357505,-211.9976661045531,-212.0966610455312,-212.19565598650928,-212.29465092748734,-212.39364586846543,-212.49264080944351,-212.59163575042157,-212.69063069139966,-212.78962563237775,-212.8886205733558,-212.9876155143339,-213.08661045531198,-213.18560539629004,-213.28460033726813,-213.38359527824622,-213.48259021922428,-213.58158516020237,-213.68058010118042,-213.7795750421585,-213.8785699831366,-213.97756492411466,-214.07655986509275,-214.17555480607083,-214.2745497470489,-214.37354468802698,-214.47253962900507,-214.57153456998313,-214.67052951096122,-214.7695244519393,-214.86851939291736,-214.96751433389545,-215.0665092748735,-215.1655042158516,-215.2644991568297,-215.36349409780775,-215.46248903878583,-215.56148397976392,-215.66047892074198,-215.75947386172007,-215.85846880269816,-215.95746374367621,-216.0564586846543,-216.1554536256324,-216.25444856661045,-216.35344350758854,-216.4524384485666,-216.55143338954468,-216.65042833052277,-216.74942327150083,-216.84841821247892,-216.947413153457,-217.04640809443507,-217.14540303541315,-217.24439797639124,-217.3433929173693,-217.4423878583474,-217.54138279932548,-217.64037774030353,-217.73937268128162,-217.83836762225968,-217.93736256323777,-218.03635750421586,-218.13535244519392,-218.234347386172,-218.3333423271501,-218.43233726812815,-218.53133220910624,-218.63032715008433,-218.7293220910624,-218.82831703204047,-218.92731197301856,-219.02630691399662,-219.1253018549747,-219.22429679595277,-219.32329173693086,-219.42228667790894,-219.521281618887,-219.6202765598651,-219.71927150084318,-219.81826644182124,-219.91726138279932,-220.0162563237774,-220.11525126475547,-220.21424620573356,-220.31324114671165,-220.4122360876897,-220.5112310286678,-220.61022596964585,-220.70922091062394,-220.80821585160203,-220.9072107925801,-221.00620573355818,-221.10520067453626,-221.20419561551432,-221.3031905564924,-221.4021854974705,-221.50118043844856,-221.60017537942664,-221.69917032040473,-221.7981652613828,-221.89716020236088,-221.99615514333894,-222.09515008431703,-222.19414502529511,-222.29313996627317,-222.39213490725126,-222.49112984822935,-222.5901247892074,-222.6891197301855,-222.78811467116358,-222.88710961214164,-222.98610455311973,-223.08509949409782,-223.18409443507588,-223.28308937605397,-223.38208431703205,-223.4810792580101,-223.5800741989882,-223.67906913996626,-223.77806408094435,-223.87705902192243,-223.9760539629005,-224.07504890387858,-224.17404384485667,-224.27303878583473,-224.37203372681282,-224.4710286677909,-224.57002360876896,-224.66901854974705,-224.76801349072514,-224.8670084317032,-224.96600337268129,-225.06499831365934,-225.16399325463743,-225.26298819561552,-225.36198313659358,-225.46097807757167,-225.55997301854975,-225.6589679595278,-225.7579629005059,-225.856957841484,-225.95595278246205,-226.05494772344014,-226.15394266441822,-226.25293760539628,-226.35193254637437,-226.45092748735243,-226.54992242833052,-226.6489173693086,-226.74791231028667,-226.84690725126475,-226.94590219224284,-227.0448971332209,-227.143892074199,-227.24288701517708,-227.34188195615513,-227.44087689713322,-227.5398718381113,-227.63886677908937,-227.73786172006746,-227.83685666104552,-227.9358516020236,-228.0348465430017,-228.13384148397975,-228.23283642495784,-228.33183136593593,-228.43082630691399,-228.52982124789207,-228.62881618887016,-228.72781112984822,-228.8268060708263,-228.9258010118044,-229.02479595278245,-229.12379089376054,-229.2227858347386,-229.3217807757167,-229.42077571669478,-229.51977065767284,-229.61876559865092,-229.717760539629,-229.81675548060707,-229.91575042158516,-230.01474536256325,-230.1137403035413,-230.2127352445194,-230.31173018549748,-230.41072512647554,-230.50972006745363,-230.6087150084317,-230.70770994940978,-230.80670489038786,-230.90569983136592,-231.004694772344,-231.1036897133221,-231.20268465430016,-231.30167959527824,-231.40067453625633,-231.4996694772344,-231.59866441821248,-231.69765935919057,-231.79665430016863,-231.8956492411467,-231.99464418212477,-232.09363912310286,-232.19263406408095,-232.291629005059,-232.3906239460371,-232.48961888701518,-232.58861382799324,-232.68760876897133,-232.78660370994942,-232.88559865092748,-232.98459359190556,-233.08358853288365,-233.1825834738617,-233.2815784148398,-233.3805733558179,-233.47956829679595,-233.57856323777403,-233.6775581787521,-233.77655311973018,-233.87554806070827,-233.97454300168633,-234.07353794266442,-234.1725328836425,-234.27152782462056,-234.37052276559865,-234.46951770657674,-234.5685126475548,-234.66750758853289,-234.76650252951097,-234.86549747048903,-234.96449241146712,-235.06348735244518,-235.16248229342327,-235.26147723440135,-235.3604721753794,-235.4594671163575,-235.5584620573356,-235.65745699831365,-235.75645193929174,-235.85544688026982,-235.95444182124788,-236.05343676222597,-236.15243170320406,-236.25142664418212,-236.3504215851602,-236.44941652613826,-236.54841146711635,-236.64740640809444,-236.7464013490725,-236.8453962900506,-236.94439123102867,-237.04338617200673,-237.14238111298482,-237.2413760539629,-237.34037099494097,-237.43936593591906,-237.53836087689714,-237.6373558178752,-237.7363507588533,-237.83534569983135,-237.93434064080944,-238.03333558178753,-238.13233052276559,-238.23132546374367,-238.33032040472176,-238.42931534569982,-238.5283102866779,-238.627305227656,-238.72630016863405,-238.82529510961214,-238.92429005059023,-239.0232849915683,-239.12227993254638,-239.22127487352444,-239.32026981450252,-239.4192647554806,-239.51825969645867,-239.61725463743676,-239.71624957841485,-239.8152445193929,-239.914239460371,-240.01323440134908,-240.11222934232714,-240.21122428330523,-240.31021922428332,-240.40921416526137,-240.50820910623946,-240.60720404721752,-240.7061989881956,-240.8051939291737,-240.90418887015176,-241.00318381112984,-241.10217875210793,-241.201173693086,-241.30016863406408,-241.39916357504217,-241.49815851602023,-241.5971534569983,-241.6961483979764,-241.79514333895446,-241.89413827993255,-241.9931332209106,-242.0921281618887,-242.19112310286678,-242.29011804384484,-242.38911298482293,-242.48810792580102,-242.58710286677908,-242.68609780775716,-242.78509274873525,-242.8840876897133,-242.9830826306914,-243.0820775716695,-243.18107251264755,-243.28006745362563,-243.37906239460372,-243.47805733558178,-243.57705227655987,-243.67604721753793,-243.77504215851602,-243.8740370994941,-243.97303204047216,-244.07202698145025,-244.17102192242834,-244.2700168634064,-244.36901180438448,-244.46800674536257,-244.56700168634063,-244.66599662731872,-244.7649915682968,-244.86398650927487,-244.96298145025295,-245.061976391231,-245.1609713322091,-245.2599662731872,-245.35896121416525,-245.45795615514334,-245.55695109612142,-245.65594603709948,-245.75494097807757,-245.85393591905566,-245.95293086003372,-246.0519258010118,-246.1509207419899,-246.24991568296795,-246.34891062394604,-246.4479055649241,-246.5469005059022,-246.64589544688027,-246.74489038785833,-246.84388532883642,-246.9428802698145,-247.04187521079257,-247.14087015177066,-247.23986509274874,-247.3388600337268,-247.4378549747049,-247.53684991568298,-247.63584485666104,-247.73483979763913,-247.83383473861718,-247.93282967959527,-248.03182462057336,-248.13081956155142,-248.2298145025295,-248.3288094435076,-248.42780438448565,-248.52679932546374,-248.62579426644183,-248.7247892074199,-248.82378414839798,-248.92277908937606,-249.02177403035412,-249.1207689713322,-249.21976391231027,-249.31875885328836,-249.41775379426645,-249.5167487352445,-249.6157436762226,-249.71473861720068,-249.81373355817874,-249.91272849915683,-250.01172344013492,-250.11071838111297,-250.20971332209106,-250.30870826306915,-250.4077032040472,-250.5066981450253,-250.60569308600336,-250.70468802698144,-250.80368296795953,-250.9026779089376,-251.00167284991568,-251.10066779089377,-251.19966273187183,-251.2986576728499,-251.397652613828,-251.49664755480606,-251.59564249578415,-251.69463743676224,-251.7936323777403,-251.89262731871838,-251.99162225969644,-252.09061720067453,-252.18961214165262,-252.28860708263068,-252.38760202360876,-252.48659696458685,-252.5855919055649,-252.684586846543,-252.7835817875211,-252.88257672849915,-252.98157166947723,-253.08056661045532,-253.17956155143338,-253.27855649241147,-253.37755143338956,-253.47654637436762,-253.5755413153457,-253.67453625632376,-253.77353119730185,-253.87252613827994,-253.971521079258,-254.07051602023608,-254.16951096121417,-254.26850590219223,-254.36750084317032,-254.4664957841484,-254.56549072512647,-254.66448566610455,-254.76348060708264,-254.8624755480607,-254.9614704890388,-255.06046543001685,-255.15946037099494,-255.25845531197302,-255.35745025295108,-255.45644519392917,-255.55544013490726,-255.65443507588532,-255.7534300168634,-255.8524249578415,-255.95141989881955,-256.0504148397976,-256.1494097807757,-256.2484047217538,-256.34739966273185,-256.44639460370996,-256.545389544688,-256.6443844856661,-256.7433794266442,-256.84237436762226,-256.9413693086003,-257.04036424957843,-257.1393591905565,-257.23835413153455,-257.33734907251267,-257.4363440134907,-257.5353389544688,-257.6343338954469,-257.73332883642496,-257.832323777403,-257.93131871838114,-258.0303136593592,-258.12930860033725,-258.22830354131537,-258.32729848229343,-258.4262934232715,-258.52528836424955,-258.62428330522766,-258.7232782462057,-258.8222731871838,-258.9212681281619,-259.02026306913996,-259.119258010118,-259.21825295109613,-259.3172478920742,-259.41624283305225,-259.51523777403037,-259.6142327150084,-259.7132276559865,-259.8122225969646,-259.91121753794266,-260.0102124789207,-260.10920741989884,-260.2082023608769,-260.30719730185496,-260.4061922428331,-260.50518718381113,-260.6041821247892,-260.7031770657673,-260.80217200674537,-260.9011669477234,-261.00016188870154,-261.0991568296796,-261.19815177065766,-261.2971467116357,-261.39614165261384,-261.4951365935919,-261.59413153456995,-261.69312647554807,-261.79212141652613,-261.8911163575042,-261.9901112984823,-262.08910623946036,-262.1881011804384,-262.28709612141654,-262.3860910623946,-262.48508600337266,-262.5840809443508,-262.68307588532883,-262.7820708263069,-262.881065767285,-262.98006070826307,-263.0790556492411,-263.17805059021924,-263.2770455311973,-263.37604047217536,-263.4750354131535,-263.57403035413154,-263.6730252951096,-263.7720202360877,-263.8710151770658,-263.97001011804383,-264.06900505902195,-264.168,-264.26699494097807,-264.3659898819561,-264.46498482293424,-264.5639797639123,-264.66297470489036,-264.7619696458685,-264.86096458684653,-264.9599595278246,-265.0589544688027,-265.15794940978077,-265.25694435075883,-265.35593929173695,-265.454934232715,-265.55392917369306,-265.6529241146712,-265.75191905564924,-265.8509139966273,-265.9499089376054,-266.0489038785835,-266.14789881956153,-266.24689376053965,-266.3458887015177,-266.44488364249577,-266.5438785834739,-266.64287352445194,-266.74186846543,-266.8408634064081,-266.9398583473862,-267.03885328836424,-267.1378482293423,-267.2368431703204,-267.3358381112985,-267.43483305227653,-267.53382799325465,-267.6328229342327,-267.73181787521077,-267.8308128161889,-267.92980775716694,-268.028802698145,-268.1277976391231,-268.2267925801012,-268.32578752107923,-268.42478246205735,-268.5237774030354,-268.62277234401347,-268.7217672849916,-268.82076222596964,-268.9197571669477,-269.0187521079258,-269.1177470489039,-269.21674198988194,-269.31573693086006,-269.4147318718381,-269.5137268128162,-269.6127217537943,-269.71171669477235,-269.8107116357504,-269.90970657672847,-270.0087015177066,-270.10769645868464,-270.2066913996627,-270.3056863406408,-270.4046812816189,-270.50367622259694,-270.60267116357505,-270.7016661045531,-270.80066104553117,-270.8996559865093,-270.99865092748735,-271.0976458684654,-271.1966408094435,-271.2956357504216,-271.39463069139964,-271.49362563237776,-271.5926205733558,-271.6916155143339,-271.790610455312,-271.88960539629005,-271.9886003372681,-272.0875952782462,-272.1865902192243,-272.28558516020234,-272.38458010118046,-272.4835750421585,-272.5825699831366,-272.68156492411464,-272.78055986509275,-272.8795548060708,-272.9785497470489,-273.077544688027,-273.17653962900505,-273.2755345699831,-273.3745295109612,-273.4735244519393,-273.57251939291734,-273.67151433389546,-273.7705092748735,-273.8695042158516,-273.9684991568297,-274.06749409780775,-274.1664890387858,-274.2654839797639,-274.364478920742,-274.46347386172005,-274.56246880269816,-274.6614637436762,-274.7604586846543,-274.8594536256324,-274.95844856661046,-275.0574435075885,-275.15643844856663,-275.2554333895447,-275.35442833052275,-275.45342327150087,-275.5524182124789,-275.651413153457,-275.75040809443504,-275.84940303541316,-275.9483979763912,-276.0473929173693,-276.1463878583474,-276.24538279932545,-276.3443777403035,-276.44337268128163,-276.5423676222597,-276.64136256323775,-276.74035750421586,-276.8393524451939,-276.938347386172,-277.0373423271501,-277.13633726812816,-277.2353322091062,-277.33432715008433,-277.4333220910624,-277.53231703204045,-277.63131197301857,-277.7303069139966,-277.8293018549747,-277.9282967959528,-278.02729173693086,-278.1262866779089,-278.22528161888704,-278.3242765598651,-278.42327150084316,-278.5222664418212,-278.62126138279933,-278.7202563237774,-278.81925126475545,-278.91824620573357,-279.0172411467116,-279.1162360876897,-279.2152310286678,-279.31422596964586,-279.4132209106239,-279.51221585160204,-279.6112107925801,-279.71020573355815,-279.80920067453627,-279.90819561551433,-280.0071905564924,-280.1061854974705,-280.20518043844856,-280.3041753794266,-280.40317032040474,-280.5021652613828,-280.60116020236086,-280.700155143339,-280.79915008431703,-280.8981450252951,-280.9971399662732,-281.09613490725127,-281.1951298482293,-281.2941247892074,-281.3931197301855,-281.49211467116356,-281.5911096121416,-281.69010455311974,-281.7890994940978,-281.88809443507586,-281.987089376054,-282.08608431703203,-282.1850792580101,-282.2840741989882,-282.38306913996627,-282.4820640809443,-282.58105902192244,-282.6800539629005,-282.77904890387856,-282.8780438448567,-282.97703878583474,-283.0760337268128,-283.1750286677909,-283.27402360876897,-283.37301854974703,-283.47201349072515,-283.5710084317032,-283.67000337268126,-283.7689983136594,-283.86799325463744,-283.9669881956155,-284.0659831365936,-284.1649780775717,-284.26397301854973,-284.3629679595278,-284.4619629005059,-284.56095784148397,-284.659952782462,-284.75894772344014,-284.8579426644182,-284.95693760539626,-285.0559325463744,-285.15492748735244,-285.2539224283305,-285.3529173693086,-285.4519123102867,-285.55090725126473,-285.64990219224285,-285.7488971332209,-285.84789207419897,-285.9468870151771,-286.04588195615514,-286.1448768971332,-286.2438718381113,-286.3428667790894,-286.44186172006744,-286.54085666104555,-286.6398516020236,-286.73884654300167,-286.8378414839798,-286.93683642495785,-287.0358313659359,-287.13482630691396,-287.2338212478921,-287.33281618887014,-287.4318111298482,-287.5308060708263,-287.6298010118044,-287.72879595278243,-287.82779089376055,-287.9267858347386,-288.02578077571667,-288.1247757166948,-288.22377065767284,-288.3227655986509,-288.421760539629,-288.5207554806071,-288.61975042158514,-288.71874536256325,-288.8177403035413,-288.9167352445194,-289.0157301854975,-289.11472512647555,-289.2137200674536,-289.3127150084317,-289.4117099494098,-289.51070489038784,-289.60969983136596,-289.708694772344,-289.8076897133221,-289.90668465430014,-290.00567959527825,-290.1046745362563,-290.20366947723437,-290.3026644182125,-290.40165935919055,-290.5006543001686,-290.5996492411467,-290.6986441821248,-290.79763912310284,-290.89663406408096,-290.995629005059,-291.0946239460371,-291.1936188870152,-291.29261382799325,-291.3916087689713,-291.4906037099494,-291.5895986509275,-291.68859359190554,-291.78758853288366,-291.8865834738617,-291.9855784148398,-292.0845733558179,-292.18356829679595,-292.282563237774,-292.38155817875213,-292.4805531197302,-292.57954806070825,-292.6785430016863,-292.7775379426644,-292.8765328836425,-292.97552782462054,-293.07452276559866,-293.1735177065767,-293.2725126475548,-293.3715075885329,-293.47050252951095)
counts=c(0.0, 0.0,0.0,0.0,0.0,0.0,0.0,0.0,0.0,0.0,0.0,0.0,0.0,0.0,0.0,0.0,0.0,0.0,0.0,0.0,0.0,0.0,0.0,0.0,0.0,0.0,0.0,0.0,0.0,0.0,0.0,0.0,0.0,0.0,0.0,0.0,0.0,0.0,0.0,0.0,0.0,0.0,0.0,0.0,0.0,0.0,0.0,0.0,0.0,0.0,0.0,0.0,0.0,0.0,0.0,0.0,0.0,0.0,0.0,0.0,0.0,0.0,0.0,0.0,0.0,0.0,0.0,0.0,0.0,0.0,0.0,0.0,0.0,0.0,0.0,0.0,0.0,0.0,0.0,0.0,0.0,0.0,0.0,0.0,0.0,0.0,0.0,0.0,0.0,0.0,0.0,0.0,0.0,0.0,0.0,0.0,0.0,0.0,0.0,0.0,0.0,0.0,0.0,0.0,0.0,0.0,0.0,0.0,0.0,0.0,0.0,0.0,0.0,0.0,0.0,0.0,0.0,0.0,0.0,0.0,0.0,0.0,0.0,0.0,0.0,0.0,0.0,0.0,0.0,0.0,0.0,0.0,0.0,0.0,0.0,0.0,0.0,0.0,0.0,0.0,0.0,0.0,0.0,0.0,0.0,0.0,0.0,0.0,0.0,0.0,0.0,0.0,0.0,0.0,0.0,0.0,0.0,0.0,0.0,0.0,0.0,0.0,0.0,0.0,0.0,0.0,0.0,0.0,0.0,0.0,0.0,0.0,0.0,0.0,0.0,0.0,0.0,0.0,0.0,0.0,0.0,0.0,0.0,0.0,0.0,0.0,0.0,0.0,0.0,0.0,0.0,0.0,0.0,0.0,0.0,0.0,0.0,0.0,0.0,0.0,0.0,0.0,0.0,0.0,0.0,0.0,0.0,0.0,0.0,0.0,0.0,0.0,0.0,0.0,0.0,0.0,0.0,0.0,0.0,0.0,0.0,0.0,0.0,0.0,0.0,0.0,0.0,0.0,0.0,0.0,0.0,0.0,0.0,0.0,0.0,0.0,0.0,0.0,0.0,0.0,0.0,0.0,0.0,0.0,0.0,0.0,0.0,0.0,0.0,0.0,0.0,0.0,0.0,0.0,0.0,0.0,0.0,0.0,0.0,0.0,0.0,0.0,0.0,0.0,0.0,0.0,0.0,0.0,0.0,0.0,0.0,0.0,0.0,0.0,0.0,0.0,0.0,0.0,0.0,0.0,0.0,0.0,0.0,0.0,0.0,0.0,0.0,0.0,0.0,0.0,0.0,0.0,0.0,0.0,0.0,0.0,0.0,0.0,0.0,0.0,0.0,0.0,0.0,0.0,0.0,0.0,0.0,0.0,0.0,0.0,0.0,0.0,0.0,0.0,0.0,0.0,0.0,0.0,0.0,0.0,0.0,0.0,0.0,0.0,0.0,0.0,0.0,0.0,0.0,0.0,0.0,0.0,0.0,0.0,0.0,0.0,0.0,0.0,0.0,0.0,0.0,0.0,0.0,0.0,0.0,0.0,0.0,0.0,0.0,0.0,0.0,0.0,0.0,0.0,0.0,0.0,0.0,0.0,0.0,0.0,0.0,0.0,0.0,0.0,0.0,0.0,0.0,0.0,0.0,0.0,0.0,0.0,0.0,0.0,0.0,0.0,0.0,0.0,0.0,0.0,0.0,0.0,0.0,0.0,0.0,0.0,0.0,0.0,0.0,0.0,0.0,0.0,0.0,0.0,0.0,0.0,0.0,0.0,0.0,0.0,0.0,0.0,0.0,0.0,0.0,0.0,0.0,0.0,0.0,0.0,0.0,0.0,0.0,0.0,0.0,0.0,0.0,0.0,0.0,0.0,0.0,0.0,0.0,0.0,0.0,0.0,0.0,0.0,0.0,0.0,0.0,0.0,0.0,0.0,0.0,0.0,0.0,0.0,0.0,0.0,0.0,0.0,0.0,0.0,0.0,0.0,0.0,0.0,0.0,0.0,0.0,0.0,0.0,0.0,0.0,0.0,0.0,0.0,0.0,0.0,0.0,0.0,0.0,0.0,0.0,0.0,0.0,0.0,0.0,0.0,0.0,0.0,0.0,0.0,0.0,0.0,0.0,0.0,0.0,0.0,0.0,0.0,0.0,0.0,0.0,0.0,0.0,0.0,0.0,0.0,0.0,0.0,0.0,0.0,0.0,0.0,0.0,0.0,0.0,0.0,0.0,0.0,0.0,0.0,0.0,0.0,0.0,0.0,0.0,0.0,0.0,0.0,0.0,0.0,0.0,0.0,0.0,0.0,0.0,0.0,0.0,0.0,0.0,0.0,0.0,0.0,0.0,0.0,0.0,0.0,0.0,0.0,0.0,0.0,0.0,0.0,0.0,0.0,0.0,0.0,0.0,0.0,0.0,0.0,0.0,0.0,0.0,0.0,0.0,0.0,0.0,0.0,0.0,0.0,0.0,0.0,0.0,0.0,0.0,0.0,0.0,0.0,0.0,0.0,0.0,0.0,0.0,0.0,0.0,0.0,0.0,0.0,0.0,0.0,0.0,0.0,0.0,0.0,0.0,0.0,0.0,0.0,0.0,0.0,0.0,0.0,0.0,0.0,0.0,0.0,0.0,0.0,0.0,0.0,0.0,0.0,0.0,0.0,0.0,0.0,0.0,0.0,0.0,0.0,0.0,0.0,0.0,0.0,0.0,0.0,0.0,0.0,0.0,0.0,0.0,0.0,0.0,0.0,0.0,0.0,0.0,0.0,0.0,0.0,0.0,0.0,0.0,0.0,0.0,0.0,0.0,0.0,0.0,0.0,0.0,0.0,0.0,0.0,0.0,0.0,0.0,0.0,0.0,0.0,0.0,0.0,0.0,0.0,0.0,0.0,0.0,0.0,0.0,0.0,0.0,0.0,0.0,0.0,0.0,0.0,0.0,0.0,0.0,0.0,0.0,0.0,0.0,0.0,0.0,0.0,0.0,0.0,0.0,0.0,0.0,0.0,0.0,0.0,0.0,0.0,0.0,0.0,0.0,0.0,0.0,0.0,0.0,0.0,0.0,0.0,0.0,0.0,0.0,0.0,0.0,0.0,0.0,0.0,0.0,0.0,0.0,0.0,0.0,0.0,0.0,0.0,0.0,0.0,0.0,0.0,0.0,0.0,0.0,0.0,0.0,0.0,0.0,0.0,0.0,0.0,0.0,0.0,0.0,0.0,0.0,0.0,0.0,0.0,0.0,0.0,0.0,0.0,0.0,0.0,0.0,0.0,0.0,0.0,0.0,0.0,0.0,0.0,0.0,0.0,0.0,0.0,0.0,0.0,0.0,0.0,0.0,0.0,0.0,0.0,0.0,0.0,0.0,0.0,0.0,0.0,0.0,0.0,0.0,0.0,0.0,0.0,0.0,0.0,0.0,0.0,0.0,0.0,0.0,0.0,0.0,0.0,0.0,0.0,0.0,0.0,0.0,0.0,0.0,0.0,0.0,0.0,0.0,0.0,0.0,0.0,0.0,0.0,0.0,0.0,0.0,0.0,0.0,0.0,0.0,0.0,0.0,0.0,0.0,0.0,0.0,0.0,0.0,0.0,0.0,0.0,0.0,0.0,0.0,0.0,0.0,0.0,0.0,0.0,0.0,0.0,0.0,0.0,0.0,0.0,0.0,0.0,0.0,0.0,0.0,0.0,0.0,0.0,0.0,0.0,0.0,0.0,0.0,0.0,0.0,0.0,0.0,0.0,0.0,0.0,0.0,0.0,0.0,0.0,0.0,0.0,0.0,0.0,0.0,0.0,0.0,0.0,0.0,0.0,0.0,0.0,0.0,0.0,0.0,0.0,0.0,0.0,0.0,0.0,0.0,0.0,0.0,0.0,0.0,0.0,0.0,0.0,0.0,0.0,0.0,0.0,0.0,0.0,0.0,0.0,0.0,0.0,0.0,0.0,0.0,0.0,0.0,0.0,0.0,0.0,0.0,0.0,0.0,0.0,0.0,0.0,0.0,0.0,0.0,0.0,0.0,0.0,0.0,0.0,0.0,0.0,0.0,0.0,0.0,0.0,0.0,0.0,0.0,0.0,0.0,0.0,0.0,0.0,0.0,0.0,0.0,0.0,0.0,0.0,0.0,0.0,0.0,0.0,0.0,0.0,0.0,0.0,0.0,0.0,0.0,0.0,0.0,0.0,0.0,0.0,0.0,0.0,0.0,0.0,0.0,0.0,0.0,0.0,0.0,0.0,0.0,0.0,0.0,0.0,0.0,0.0,0.0,0.0,0.0,0.0,0.0,0.0,0.0,0.0,0.0,0.0,0.0,0.0,0.0,0.0,0.0,0.0,0.0,0.0,0.0,0.0,0.0,0.0,0.0,0.0,0.0,0.0,0.0,0.0,0.0,0.0,0.0,0.0,0.0,0.0,0.0,0.0,0.0,0.0,0.0,0.0,0.0,0.0,0.0,0.0,0.0,0.0,0.0,0.0,0.0,0.0,0.0,0.0,0.0,0.0,0.0,0.0,0.0,0.0,0.0,0.0,0.0,0.0,0.0,0.0,0.0,0.0,0.0,0.0,0.0,0.0,0.0,0.0,0.0,0.0,0.0,0.0,0.0,0.0,0.0,0.0,0.0,0.0,0.0,0.0,0.0,0.0,0.0,0.0,0.0,0.0,0.0,0.0,0.0,0.0,0.0,0.0,0.0,0.0,0.0,0.0,0.0,0.0,0.0,0.0,0.0,0.0,0.0,0.0,0.0,0.0,0.0,0.0,0.0,0.0,0.0,0.0,0.0,0.0,0.0,0.0,0.0,0.0,0.0,0.0,0.0,0.0,0.0,0.0,0.0,0.0,0.0,0.0,0.0,0.0,0.0,0.0,0.0,0.0,0.0,0.0,0.0,0.0,0.0,0.0,0.0,0.0,0.0,0.0,0.0,0.0,0.0,0.0,0.0,0.0,0.0,0.0,0.0,0.0,0.0,0.0,0.0,0.0,0.0,0.0,0.0,0.0,0.0,0.0,0.0,0.0,0.0,0.0,0.0,0.0,0.0,0.0,0.0,0.0,0.0,0.0,0.0,0.0,0.0,0.0,0.0,0.0,0.0,0.0,0.0,0.0,0.0,0.0,0.0,0.0,0.0,0.0,0.0,0.0,0.0,0.0,0.0,0.0,0.0,0.0,0.0,0.0,0.0,0.0,0.0,0.0,0.0,0.0,0.0,0.0,0.0,0.0,0.0,0.0,0.0,0.0,0.0,0.0,0.0,0.0,0.0,0.0,0.0,0.0,0.0,0.0,0.0,0.0,0.0,0.0,0.0,0.0,0.0,0.0,0.0,0.0,0.0,0.0,0.0,0.0,0.0,0.0,0.0,0.0,0.0,0.0,0.0,0.0,0.0,0.0,0.0,0.0,0.0,0.0,0.0,0.0,0.0,0.0,0.0,0.0,0.0,0.0,0.0,0.0,0.0,0.0,0.0,0.0,0.0,0.0,0.0,0.0,0.0,0.0,0.0,0.0,0.0,0.0,0.0,0.0,0.0,0.0,0.0,0.0,0.0,0.0,0.0,0.0,0.0,0.0,0.0,0.0,0.0,0.0,0.0,0.0,0.0,0.0,0.0,0.0,0.0,0.0,0.0,0.0,0.0,0.0,0.0,0.0,0.0,0.0,0.0,0.0,0.0,0.0,0.0,0.0,0.0,0.0,0.0,0.0,0.0,0.0,0.0,0.0,0.0,0.0,0.0,0.0,0.0,0.0,0.0,0.0,0.0,0.0,0.0,0.0,0.0,0.0,0.0,0.0,0.0,0.0,0.0,0.0,0.0,0.0,0.0,0.0,0.0,0.0,0.0,0.0,0.0,0.0,0.0,0.0,0.0,0.0,0.0,0.0,0.0,0.0,0.0,0.0,0.0,0.0,0.0,0.0,0.0,0.0,0.0,0.0,0.0,0.0,0.0,0.0,0.0,0.0,0.0,0.0,0.0,0.0,0.0,0.0,0.0,0.0,0.0,0.0,0.0,0.0,0.0,0.0,0.0,0.0,0.0,0.0,0.0,0.0,0.0,0.0,0.0,0.0,0.0,0.0,0.0,0.0,0.0,0.0,0.0,0.0,0.0,0.0,0.0,0.0,0.0,0.0,0.0,0.0,0.0,0.0,0.0,0.0,0.0,0.0,0.0,0.0,0.0,0.0,0.0,0.0,0.0,0.0,0.0,0.0,0.0,0.0,0.0,0.0,0.0,0.0,0.0,0.0,0.0,0.0,0.0,0.0,0.0,0.0,0.0,0.0,0.0,0.0,0.0,0.0,0.0,0.0,0.0,0.0,0.0,0.0,0.0,0.0,0.0,0.0,0.0,0.0,0.0,0.0,0.0,0.0,0.0,0.0,0.0,0.0,0.0,0.0,0.0,0.0,0.0,0.0,0.0,0.0,0.0,0.0,0.0,0.0,0.0,0.0,0.0,0.0,0.0,0.0,0.0,0.0,0.0,0.0,0.0,0.0,0.0,0.0,0.0,0.0,0.0,0.0,0.0,0.0,0.0,0.0,0.0,0.0,0.0,0.0,0.0,0.0,0.0,0.0,0.0,0.0,0.0,0.0,0.0,0.0,0.0,0.0,0.0,0.0,0.0,0.0,0.0,0.0,0.0,0.0,0.0,0.0,0.0,0.0,0.0,0.0,0.0,0.0,0.0,0.0,0.0,0.0,0.0,0.0,0.0,0.0,0.0,0.0,0.0,0.0,0.0,0.0,0.0,0.0,0.0,0.0,0.0,0.0,0.0,0.0,0.0,0.0,0.0,0.0,0.0,0.0,0.0,0.0,0.0,0.0,0.0,0.0,0.0,0.0,0.0,0.0,0.0,0.0,0.0,0.0,0.0,0.0,0.0,0.0,0.0,0.0,0.0,0.0,0.0,0.0,0.0,0.0,0.0,0.0,0.0,0.0,0.0,0.0,0.0,0.0,0.0,0.0,0.0,0.0,0.0,0.0,0.0,0.0,0.0,0.0,0.0,0.0,0.0,0.0,0.0,0.0,0.0,0.0,0.0,0.0,0.0,0.0,0.0,0.0,0.0,0.0,0.0,0.0,0.0,0.0,0.0,0.0,0.0,0.0,0.0,0.0,0.0,0.0,0.0,0.0,0.0,0.0,0.0,0.0,0.0,0.0,0.0,0.0,0.0,0.0,0.0,0.0,0.0,0.0,0.0,0.0,0.0,0.0,0.0,0.0,0.0,0.0,0.0,0.0,0.0,0.0,0.0,0.0,0.0,0.0,0.0,0.0,0.0,0.0,0.0,0.0,0.0,0.0,0.0,0.0,0.0,0.0,0.0,0.0,0.0,0.0,0.0,0.0,0.0,0.0,0.0,0.0,0.0,0.0,0.0,0.0,0.0,0.0,0.0,0.0,0.0,0.0,0.0,0.0,0.0,0.0,0.0,0.0,0.0,0.0,0.0,0.0,0.0,0.0,0.0,0.0,0.0,0.0,0.0,0.0,0.0,0.0,0.0,0.0,0.0,0.0,0.0,0.0,0.0,0.0,0.0,0.0,0.0,0.0,0.0,0.0,0.0,0.0,0.0,0.0,0.0,0.0,0.0,0.0,0.0,0.0,0.0,0.0,0.0,0.0,0.0,0.0,0.0,0.0,0.0,0.0,0.0,0.0,0.0,0.0,0.0,0.0,0.0,0.0,0.0,0.0,0.0,0.0,0.0,0.0,0.0,0.0,0.0,0.0,0.0,0.0,0.0,0.0,0.0,0.0,0.0,0.0,0.0,0.0,0.0,0.0,0.0,0.0,0.0,0.0,0.0,0.0,0.0,0.0,0.0,0.0,0.0,0.0,0.0,0.0,0.0,0.0,0.0,0.0,0.0,0.0,0.0,0.0,0.0,0.0,0.0,0.0,0.0,0.0,0.0,0.0,0.0,0.0,0.0,0.0,0.0,0.0,0.0,0.0,0.0,0.0,0.0,0.0,0.0,0.0,0.0,0.0,0.0,0.0,0.0,0.0,0.0,0.0,0.0,0.0,0.0,0.0,0.0,0.0,0.0,0.0,0.0,0.0,0.0,0.0,0.0,0.0,0.0,0.0,0.0,0.0,0.0,0.0,0.0,0.0,0.0,0.0,0.0,0.0,0.0,0.0,0.0,0.0,0.0,0.0,0.0,0.0,0.0,0.0,0.0,0.0,0.0,0.0,0.0,0.0,0.0,0.0,0.0,0.0,0.0,0.0,0.0,0.0,0.0,0.0,0.0,0.0,0.0,0.0,0.0,0.0,0.0,0.0,0.0,0.0,0.0,0.0,0.0,0.0,0.0,0.0,0.0,0.0,0.0,0.0,0.0,0.0,0.0,0.0,0.0,0.0,0.0,0.0,0.0,0.0,0.0,0.0,0.0,0.0,0.0,0.0,0.0,0.0,0.0,0.0,0.0,0.0,0.0,0.0,0.0,0.0,0.0,0.0,0.0,0.0,0.0,0.0,0.0,0.0,0.0,0.0,0.0,0.0,0.0,0.0,0.0,0.0,0.0,0.0,0.0,0.0,0.0,0.0,0.0,0.0,0.0,0.0,0.0,0.0,0.0,0.0,0.0,0.0,0.0,0.0,0.0,0.0,0.0,0.0,0.0,0.0,0.0,0.0,0.0,0.0,0.0,0.0,0.0,0.0,0.0,0.0,0.0,0.0,0.0,0.0,0.0,0.0,0.0,0.0,0.0,0.0,0.0,0.0,0.0,0.0,0.0,0.0,0.0,0.0,0.0,0.0,0.0,0.0,0.0,0.0,0.0,0.0,0.0,0.0,0.0,0.0,0.0,0.0,0.0,0.0,0.0,0.0,0.0,0.0,0.0,0.0,0.0,0.0,0.0,0.0,0.0,0.0,0.0,0.0,0.0,0.0,0.0,0.0,0.0,0.0,0.0,0.0,0.0,0.0,0.0,0.0,0.0,0.0,0.0,0.0,0.0,0.0,0.0,0.0,0.0,0.0,0.0,0.0,0.0,0.0,0.0,0.0,0.0,0.0,0.0,0.0,0.0,0.0,0.0,0.0,0.0,0.0,0.0,0.0,0.0,0.0,0.0,0.0,0.0,0.0,0.0,0.0,0.0,0.0,0.0,0.0,0.0,0.0,0.0,0.0,0.0,0.0,0.0,0.0,0.0,0.0,0.0,0.0,0.0,0.0,0.0,0.0,0.0,0.0,0.0,0.0,0.0,0.0,0.0,0.0,0.0,0.0,0.0,0.0,0.0,0.0,0.0,0.0,0.0,0.0002002002002002002,0.002102102102102102,0.0022022022022022024,0.0015015015015015015,0.002102102102102102,0.0009009009009009009,0.0015015015015015015,0.001001001001001001,0.0005005005005005005,0.0006006006006006006,0.0004004004004004004,0.0004004004004004004,0.0002002002002002002,0.0004004004004004004,0.0,0.001001001001001001,0.002002002002002002,0.0024024024024024023,0.0028028028028028026,0.007207207207207207,0.00950950950950951,0.01921921921921922,0.03513513513513514,0.05315315315315315,0.07507507507507508,0.08368368368368369,0.08048048048048048,0.08538538538538538,0.08548548548548549,0.08788788788788789,0.07357357357357357,0.058258258258258255,0.052652652652652655,0.04464464464464465,0.03773773773773774,0.024624624624624624,0.016816816816816817,0.013413413413413414,0.01011011011011011,0.007007007007007007,0.005905905905905906,0.005005005005005005,0.004404404404404405,0.0024024024024024023,0.0025025025025025025,0.0024024024024024023,0.0013013013013013013,0.0016016016016016017,0.0006006006006006006,0.0007007007007007007,0.0004004004004004004,0.0004004004004004004,0.0003003003003003003,0.0003003003003003003,0.0004004004004004004,0.0003003003003003003,0.0002002002002002002,0.0001001001001001001,0.0,0.0,0.0002002002002002002,0.0,0.0001001001001001001,0.0,0.0001001001001001001,0.0,0.0,0.0001001001001001001,0.0002002002002002002,0.0001001001001001001,0.0,0.0,0.0,0.0,0.0,0.0001001001001001001,0.0,0.0002002002002002002,0.0,0.0,0.0,0.0,0.0,0.0001001001001001001,0.0,0.0001001001001001001,0.0,0.0,0.0,0.0,0.0,0.0,0.0001001001001001001,0.0,0.0,0.0,0.0,0.0001001001001001001,0.0,0.0,0.0,0.0,0.0,0.0,0.0,0.0,0.0,0.0,0.0,0.0,0.0001001001001001001,0.0,0.0001001001001001001,0.0,0.0,0.0001001001001001001,0.0001001001001001001,0.0001001001001001001,0.0,0.0,0.0,0.0001001001001001001,0.0001001001001001001,0.0,0.0,0.0,0.0001001001001001001,0.0001001001001001001,0.0001001001001001001,0.0001001001001001001,0.0003003003003003003,0.0,0.0,0.0001001001001001001,0.0002002002002002002,0.0,0.0,0.0,0.0,0.0,0.0001001001001001001,0.0,0.0003003003003003003,0.0,0.0001001001001001001,0.0,0.0,0.0,0.0001001001001001001,0.0002002002002002002,0.0,0.0,0.0002002002002002002,0.0001001001001001001,0.0,0.0,0.0001001001001001001,0.0004004004004004004,0.0,0.0001001001001001001,0.0003003003003003003,0.0002002002002002002,0.0004004004004004004,0.0002002002002002002,0.0003003003003003003,0.0005005005005005005,0.0006006006006006006,0.0005005005005005005,0.0003003003003003003,0.0012012012012012011,0.0017017017017017016,0.0013013013013013013,0.002102102102102102,0.0017017017017017016,0.002902902902902903,0.002302302302302302,0.0025025025025025025,0.0026026026026026027,0.003303303303303303,0.0035035035035035035,0.003903903903903904,0.004804804804804805,0.006206206206206206,0.006206206206206206,0.007407407407407408,0.007007007007007007,0.007407407407407408,0.006806806806806807,0.009009009009009009,0.00950950950950951,0.00980980980980981,0.014514514514514515,0.016216216216216217,0.022022022022022022,0.022922922922922924,0.024424424424424423,0.03013013013013013,0.033533533533533534,0.03443443443443443,0.04064064064064064,0.04714714714714715,0.05055055055055055,0.05635635635635636,0.06626626626626626,0.07647647647647647,0.07667667667667667,0.07067067067067068,0.06046046046046046,0.03783783783783784,0.024224224224224225,0.016416416416416415,0.006906906906906907,0.005405405405405406,0.004404404404404405,0.0035035035035035035,0.002302302302302302,0.0017017017017017016,0.0015015015015015015,0.0006006006006006006,0.0004004004004004004,0.0,0.0005005005005005005,0.0005005005005005005,0.0004004004004004004,0.0005005005005005005,0.0002002002002002002,0.0004004004004004004,0.0,0.0009009009009009009,0.0002002002002002002,0.0006006006006006006,0.0003003003003003003,0.0007007007007007007,0.0004004004004004004,0.0008008008008008008,0.0006006006006006006,0.0007007007007007007,0.0006006006006006006,0.0005005005005005005,0.0005005005005005005,0.0004004004004004004,0.0006006006006006006,0.0007007007007007007,0.0009009009009009009,0.0003003003003003003,0.0004004004004004004,0.0005005005005005005,0.0002002002002002002,0.0002002002002002002,0.0003003003003003003,0.0003003003003003003,0.0003003003003003003,0.0002002002002002002,0.0002002002002002002,0.0,0.0,0.0001001001001001001,0.0003003003003003003,0.0002002002002002002,0.0002002002002002002,0.0,0.0,0.0001001001001001001,0.0,0.0001001001001001001,0.0001001001001001001,0.0001001001001001001,0.0001001001001001001,0.0001001001001001001,0.0001001001001001001,0.0004004004004004004,0.0002002002002002002,0.0,0.0,0.0,0.0001001001001001001,0.0001001001001001001,0.0002002002002002002,0.0004004004004004004,0.0001001001001001001,0.0,0.0,0.0002002002002002002,0.0001001001001001001,0.0002002002002002002,0.0001001001001001001,0.0006006006006006006,0.0007007007007007007,0.0002002002002002002,0.0007007007007007007,0.0008008008008008008,0.0014014014014014013,0.002102102102102102,0.0011011011011011012,0.0015015015015015015,0.0015015015015015015,0.0007007007007007007,0.0002002002002002002,0.0005005005005005005,0.0003003003003003003,0.0002002002002002002,0.0005005005005005005,0.0001001001001001001,0.0003003003003003003,0.0002002002002002002,0.0001001001001001001,0.0,0.0001001001001001001,0.0004004004004004004,0.0005005005005005005,0.0006006006006006006,0.0003003003003003003,0.0011011011011011012,0.0014014014014014013,0.0034034034034034033,0.0032032032032032033,0.005405405405405406,0.004904904904904905,0.003303303303303303,0.0032032032032032033,0.005205205205205205,0.0034034034034034033,0.004704704704704705,0.003903903903903904,0.002702702702702703,0.003103103103103103,0.0028028028028028026,0.0026026026026026027,0.002002002002002002,0.0032032032032032033,0.0024024024024024023,0.0024024024024024023,0.0014014014014014013,0.0016016016016016017,0.0016016016016016017,0.0011011011011011012,0.0007007007007007007,0.0009009009009009009,0.0004004004004004004,0.0002002002002002002,0.0003003003003003003,0.0002002002002002002,0.0002002002002002002,0.0003003003003003003,0.0006006006006006006,0.0002002002002002002,0.0001001001001001001,0.0002002002002002002,0.0001001001001001001,0.0,0.0003003003003003003,0.0002002002002002002,0.0001001001001001001,0.0001001001001001001,0.0,0.0,0.0001001001001001001,0.0,0.0,0.0,0.0001001001001001001,0.0,0.0001001001001001001,0.0,0.0002002002002002002,0.0,0.0,0.0001001001001001001,0.0,0.0,0.0001001001001001001,0.0,0.0,0.0,0.0001001001001001001,0.0001001001001001001,0.0001001001001001001,0.0001001001001001001,0.0001001001001001001,0.0,0.0,0.0,0.0001001001001001001,0.0,0.0003003003003003003,0.0003003003003003003,0.0001001001001001001,0.0001001001001001001,0.0001001001001001001,0.0004004004004004004,0.0002002002002002002,0.0004004004004004004,0.0005005005005005005,0.0004004004004004004,0.0007007007007007007,0.0004004004004004004,0.0003003003003003003,0.0006006006006006006,0.0,0.0006006006006006006,0.0003003003003003003,0.0003003003003003003,0.0003003003003003003,0.0004004004004004004,0.0002002002002002002,0.0001001001001001001,0.0002002002002002002,0.0,0.0003003003003003003,0.0003003003003003003,0.0004004004004004004,0.0001001001001001001,0.0002002002002002002,0.0002002002002002002,0.0002002002002002002,0.0003003003003003003,0.0004004004004004004,0.0007007007007007007,0.0007007007007007007,0.0008008008008008008,0.0013013013013013013,0.0011011011011011012,0.0019019019019019018,0.0015015015015015015,0.0022022022022022024,0.002702702702702703,0.0038038038038038036,0.005105105105105105,0.005605605605605605,0.005405405405405406,0.009009009009009009,0.00990990990990991,0.01091091091091091,0.013613613613613613,0.01811811811811812,0.02042042042042042,0.023223223223223222,0.026626626626626626,0.02982982982982983,0.03523523523523524,0.03763763763763764,0.03953953953953954,0.04974974974974975,0.05185185185185185,0.055055055055055056,0.06576576576576576,0.06676676676676677,0.06456456456456457,0.06826826826826826,0.05905905905905906,0.053653653653653655,0.04614614614614614,0.035935935935935935,0.032632632632632635,0.02072072072072072,0.012812812812812813,0.006406406406406407,0.002902902902902903,0.0005005005005005005,0.0002002002002002002,0.0001001001001001001,0.0,0.0,0.0002002002002002002,0.0,0.0004004004004004004,0.002302302302302302,0.006006006006006006,0.013013013013013013,0.023323323323323323,0.026126126126126126,0.012812812812812813,0.00970970970970971,0.014514514514514515,0.025725725725725727,0.04584584584584585,0.04684684684684685,0.04494494494494494,0.046346346346346344,0.04004004004004004,0.032632632632632635,0.03193193193193193,0.028528528528528527,0.030930930930930932,0.027427427427427428,0.027127127127127126,0.025525525525525526,0.02762762762762763,0.022922922922922924,0.022922922922922924,0.023923923923923923,0.025925925925925925,0.02942942942942943,0.03043043043043043,0.02892892892892893,0.02812812812812813,0.026626626626626626,0.024724724724724725,0.02122122122122122,0.01821821821821822,0.016216216216216217,0.015015015015015015,0.013713713713713714,0.010810810810810811,0.009009009009009009,0.008208208208208207,0.006706706706706707,0.0055055055055055055,0.0055055055055055055,0.004304304304304304,0.0032032032032032033,0.0024024024024024023,0.0014014014014014013,0.0008008008008008008,0.001001001001001001,0.0011011011011011012,0.0005005005005005005,0.0005005005005005005,0.0005005005005005005,0.0005005005005005005,0.0004004004004004004,0.0005005005005005005,0.0004004004004004004,0.0001001001001001001,0.0003003003003003003,0.0003003003003003003,0.0005005005005005005,0.0001001001001001001,0.0001001001001001001,0.0002002002002002002,0.0001001001001001001,0.0003003003003003003,0.0,0.0,0.0002002002002002002,0.0003003003003003003,0.0,0.0001001001001001001,0.0,0.0001001001001001001,0.0,0.0001001001001001001,0.0,0.0001001001001001001,0.0,0.0,0.0,0.0,0.0,0.0002002002002002002,0.0001001001001001001,0.0001001001001001001,0.0,0.0001001001001001001,0.0,0.0001001001001001001,0.0001001001001001001,0.0001001001001001001,0.0,0.0,0.0001001001001001001,0.0002002002002002002,0.0,0.0006006006006006006,0.0,0.0002002002002002002,0.0001001001001001001,0.0001001001001001001,0.0005005005005005005,0.0003003003003003003,0.0003003003003003003,0.0009009009009009009,0.0004004004004004004,0.0003003003003003003,0.0003003003003003003,0.001001001001001001,0.0007007007007007007,0.0013013013013013013,0.0009009009009009009,0.0014014014014014013,0.0009009009009009009,0.0009009009009009009,0.0018018018018018018,0.0018018018018018018,0.0012012012012012011,0.0013013013013013013,0.0015015015015015015,0.0019019019019019018,0.0013013013013013013,0.0008008008008008008,0.0007007007007007007,0.0009009009009009009,0.0019019019019019018,0.002102102102102102,0.0024024024024024023,0.0022022022022022024,0.0022022022022022024,0.0026026026026026027,0.002002002002002002,0.0011011011011011012,0.0007007007007007007,0.0004004004004004004,0.0006006006006006006,0.0005005005005005005,0.0005005005005005005,0.0004004004004004004,0.0003003003003003003,0.0008008008008008008,0.0011011011011011012,0.0015015015015015015,0.0012012012012012011,0.0028028028028028026,0.004104104104104104,0.004704704704704705,0.007107107107107107,0.00950950950950951,0.00970970970970971,0.00880880880880881,0.012112112112112113,0.01121121121121121,0.013713713713713714,0.013513513513513514,0.012212212212212211,0.01061061061061061,0.012112112112112113,0.013413413413413414,0.016116116116116116,0.013513513513513514,0.012912912912912912,0.015515515515515516,0.017417417417417418,0.014714714714714715,0.011711711711711712,0.010810810810810811,0.01121121121121121,0.00960960960960961,0.007907907907907907,0.007207207207207207,0.007707707707707708,0.0075075075075075074,0.006306306306306306,0.004704704704704705,0.005405405405405406,0.004804804804804805,0.005405405405405406,0.005105105105105105,0.005305305305305305,0.005305305305305305,0.0045045045045045045,0.0055055055055055055,0.005905905905905906,0.005605605605605605,0.008208208208208207,0.005705705705705706,0.006306306306306306,0.0055055055055055055,0.0038038038038038036,0.002702702702702703,0.0035035035035035035,0.002302302302302302,0.002902902902902903,0.002002002002002002,0.0022022022022022024,0.002902902902902903,0.0055055055055055055,0.004804804804804805,0.005205205205205205,0.005005005005005005,0.0045045045045045045,0.004704704704704705,0.003303303303303303,0.004004004004004004,0.002902902902902903,0.004204204204204204,0.0026026026026026027,0.0032032032032032033,0.002702702702702703,0.003003003003003003,0.003003003003003003,0.0038038038038038036,0.0017017017017017016,0.0013013013013013013,0.0013013013013013013,0.0018018018018018018,0.0006006006006006006,0.0008008008008008008,0.0004004004004004004,0.0002002002002002002,0.0006006006006006006,0.0007007007007007007,0.0005005005005005005,0.0003003003003003003,0.0002002002002002002,0.0003003003003003003,0.0004004004004004004,0.0002002002002002002,0.0001001001001001001,0.0002002002002002002,0.0002002002002002002,0.0002002002002002002,0.0001001001001001001,0.0,0.0002002002002002002,0.0001001001001001001,0.0,0.0002002002002002002,0.0001001001001001001,0.0001001001001001001,0.0001001001001001001,0.0002002002002002002,0.0,0.0001001001001001001,0.0,0.0,0.0001001001001001001,0.0,0.0001001001001001001,0.0,0.0001001001001001001,0.0002002002002002002,0.0001001001001001001,0.0001001001001001001,0.0,0.0,0.0,0.0,0.0,0.0001001001001001001,0.0001001001001001001,0.0001001001001001001,0.0001001001001001001,0.0,0.0,0.0,0.0001001001001001001,0.0001001001001001001,0.0002002002002002002,0.0,0.0,0.0,0.0,0.0,0.0,0.0001001001001001001,0.0,0.0,0.0001001001001001001,0.0,0.0001001001001001001,0.0,0.0001001001001001001,0.0001001001001001001,0.0001001001001001001,0.0,0.0001001001001001001,0.0,0.0,0.0002002002002002002,0.0001001001001001001,0.0,0.0001001001001001001,0.0,0.0,0.0,0.0,0.0001001001001001001,0.0,0.0002002002002002002,0.0001001001001001001,0.0001001001001001001,0.0001001001001001001,0.0,0.0,0.0004004004004004004,0.0001001001001001001,0.0001001001001001001,0.0,0.0,0.0001001001001001001,0.0,0.0,0.0001001001001001001,0.0,0.0001001001001001001,0.0001001001001001001,0.0004004004004004004,0.0001001001001001001,0.0,0.0003003003003003003,0.0,0.0007007007007007007,0.0001001001001001001,0.0002002002002002002,0.0003003003003003003,0.0,0.0,0.0002002002002002002,0.0001001001001001001,0.0003003003003003003,0.0001001001001001001,0.0001001001001001001,0.0004004004004004004,0.0006006006006006006,0.0001001001001001001,0.0001001001001001001,0.0002002002002002002,0.0001001001001001001,0.0003003003003003003,0.0003003003003003003,0.0007007007007007007,0.0,0.0001001001001001001,0.0003003003003003003,0.0003003003003003003,0.0007007007007007007,0.0005005005005005005,0.0005005005005005005,0.0007007007007007007,0.0004004004004004004,0.0003003003003003003,0.0004004004004004004,0.0004004004004004004,0.001001001001001001,0.0001001001001001001,0.0001001001001001001,0.0009009009009009009,0.0001001001001001001,0.0,0.0,0.0002002002002002002,0.0001001001001001001,0.0,0.0002002002002002002,0.0,0.0003003003003003003,0.0,0.0,0.0001001001001001001,0.0002002002002002002,0.0001001001001001001,0.0002002002002002002,0.0004004004004004004,0.0001001001001001001,0.0,0.0002002002002002002,0.0002002002002002002,0.0003003003003003003,0.0006006006006006006,0.0005005005005005005,0.0003003003003003003,0.0003003003003003003,0.0002002002002002002,0.0002002002002002002,0.0003003003003003003,0.0003003003003003003,0.0002002002002002002,0.0003003003003003003,0.0004004004004004004,0.0003003003003003003,0.0002002002002002002,0.0002002002002002002,0.0002002002002002002,0.0008008008008008008,0.0005005005005005005,0.0002002002002002002,0.0003003003003003003,0.0002002002002002002,0.0002002002002002002,0.0005005005005005005,0.0004004004004004004,0.0002002002002002002,0.0003003003003003003,0.0002002002002002002,0.0002002002002002002,0.0003003003003003003,0.0,0.0,0.0,0.0,0.0)
#mids=mids[58:length(mids)]
#counts=counts[58:length(counts)]

plot(c(seq(-290,0,by=1),0),rep(2,length(c(seq(290,0,by=-1),0))), xlab="", ylab="Frequency of shift in extinction rate", xlim=c(-270,-230), ylim=c(0,0.08), type="l", col="white",lwd="1",las="1",cex.axis="1",cex.main="1",cex.lab="1",bty="n", main="D", axes=F)
rect(-323.2,-0.02,-298.9,300, col="white", border=NA)
rect(-298.9,-0.02,-272.95,300, col="whitesmoke", border=NA)
rect(-272.95,-0.02,-259.1,300, col="white", border=NA)
rect(-259.1,-0.02,-251.9,300, col="whitesmoke", border=NA)
rect(-251.9,-0.02,-247.2,300, col="white", border=NA)
rect(-247.2,-0.02,-237,300, col="whitesmoke", border=NA)
rect(-237,-0.02,-201.3,300, col="white", border=NA)
rect(-201.3,-0.02,-174.1,300, col="whitesmoke", border=NA)
rect(-174.1,-0.02,-163.5,300, col="white", border=NA)
rect(-163.5,-0.02,-145,300, col="whitesmoke", border=NA)
rect(-145,-0.02,-100.5,300, col="white", border=NA)
rect(-100.5,-0.02,-66,300, col="whitesmoke", border=NA)
rect(-66,-0.02,-56,300, col="white", border=NA)
rect(-56,-0.02,-33.9,300, col="whitesmoke", border=NA)
rect(-33.9,-0.02,-23.03,300, col="white", border=NA)
rect(-23.03,-0.02,-5.33,300, col="whitesmoke", border=NA)
rect(-5.33,-0.02,-2.58,300, col="white", border=NA)
rect(-2.58,-0.02,0,300, col="whitesmoke", border=NA)

rect(-261.28,-3,-259.51,300, col=alpha('#ffaf03',0.2), border=NA)
rect(-234.5,-3,-232,300, col=alpha('#ffaf03',0.2), border=NA)
abline(v=c(-251.902),col="red",lty="dashed",lwd="2")
axis(side=1, seq(-280, -220, by=10), col="black",col.axis="black",las=1)
axis(side=2, seq(0, 0.08, by=0.02), col="black",col.axis="black",las=2)

lines(mids,counts,type = 'h', lwd=5, col='#e34a33')
abline(h=bf2, lty=2)
abline(h=bf6, lty=2)

add_geochrono(0, -0.15)

#Net Diversification Rate (???????? diversification negative ???)
time=c(-204.55932268004045, -204.65932723769387,-204.75933179534726,-204.85933635300066,-204.95934091065408,-205.05934546830747,-205.1593500259609,-205.25935458361428,-205.3593591412677,-205.4593636989211,-205.55936825657452,-205.6593728142279,-205.75937737188133,-205.85938192953472,-205.95938648718814,-206.05939104484153,-206.15939560249493,-206.25940016014835,-206.35940471780174,-206.45940927545516,-206.55941383310855,-206.65941839076197,-206.75942294841536,-206.85942750606878,-206.95943206372218,-207.0594366213756,-207.159441179029,-207.2594457366824,-207.3594502943358,-207.4594548519892,-207.5594594096426,-207.659463967296,-207.75946852494943,-207.85947308260282,-207.95947764025624,-208.05948219790963,-208.15948675556305,-208.25949131321644,-208.35949587086986,-208.45950042852326,-208.55950498617668,-208.65950954383007,-208.75951410148346,-208.85951865913688,-208.95952321679027,-209.0595277744437,-209.1595323320971,-209.2595368897505,-209.3595414474039,-209.45954600505732,-209.5595505627107,-209.65955512036413,-209.75955967801752,-209.85956423567094,-209.95956879332434,-210.05957335097776,-210.15957790863115,-210.25958246628454,-210.35958702393796,-210.45959158159135,-210.55959613924477,-210.65960069689817,-210.7596052545516,-210.85960981220498,-210.9596143698584,-211.0596189275118,-211.1596234851652,-211.2596280428186,-211.35963260047203,-211.45963715812542,-211.5596417157788,-211.65964627343223,-211.75965083108562,-211.85965538873904,-211.95965994639243,-212.05966450404586,-212.15966906169925,-212.25967361935267,-212.35967817700606,-212.45968273465948,-212.55968729231287,-212.6596918499663,-212.75969640761969,-212.85970096527308,-212.9597055229265,-213.0597100805799,-213.1597146382333,-213.2597191958867,-213.35972375354012,-213.45972831119352,-213.55973286884694,-213.65973742650033,-213.75974198415375,-213.85974654180714,-213.95975109946056,-214.05975565711395,-214.15976021476735,-214.25976477242077,-214.35976933007416,-214.45977388772758,-214.55977844538097,-214.6597830030344,-214.75978756068778,-214.8597921183412,-214.9597966759946,-215.05980123364802,-215.1598057913014,-215.25981034895483,-215.35981490660822,-215.4598194642616,-215.55982402191503,-215.65982857956843,-215.75983313722185,-215.85983769487524,-215.95984225252866,-216.05984681018205,-216.15985136783547,-216.25985592548886,-216.35986048314228,-216.45986504079568,-216.5598695984491,-216.6598741561025,-216.75987871375588,-216.8598832714093,-216.9598878290627,-217.05989238671611,-217.1598969443695,-217.25990150202293,-217.35990605967632,-217.45991061732974,-217.55991517498313,-217.65991973263655,-217.75992429028994,-217.85992884794337,-217.95993340559676,-218.05993796325015,-218.15994252090357,-218.25994707855696,-218.35995163621038,-218.45995619386377,-218.5599607515172,-218.6599653091706,-218.759969866824,-218.8599744244774,-218.95997898213082,-219.0599835397842,-219.15998809743763,-219.25999265509103,-219.35999721274445,-219.46000177039784,-219.56000632805123,-219.66001088570465,-219.76001544335804,-219.86002000101146,-219.96002455866486,-220.06002911631828,-220.16003367397167,-220.2600382316251,-220.36004278927848,-220.4600473469319,-220.5600519045853,-220.6600564622387,-220.7600610198921,-220.8600655775455,-220.96007013519892,-221.0600746928523,-221.16007925050573,-221.26008380815912,-221.36008836581254,-221.46009292346594,-221.56009748111936,-221.66010203877275,-221.76010659642617,-221.86011115407956,-221.96011571173298,-222.06012026938637,-222.16012482703977,-222.2601293846932,-222.36013394234658,-222.4601385,-222.5601430576534,-222.6601476153068,-222.7601521729602,-222.86015673061362,-222.96016128826702,-223.06016584592044,-223.16017040357383,-223.26017496122725,-223.36017951888064,-223.46018407653403,-223.56018863418745,-223.66019319184085,-223.76019774949427,-223.86020230714766,-223.96020686480108,-224.06021142245447,-224.1602159801079,-224.26022053776128,-224.3602250954147,-224.4602296530681,-224.56023421072152,-224.6602387683749,-224.7602433260283,-224.86024788368172,-224.96025244133511,-225.06025699898854,-225.16026155664193,-225.26026611429535,-225.36027067194874,-225.46027522960216,-225.56027978725555,-225.66028434490897,-225.76028890256237,-225.8602934602158,-225.96029801786918,-226.06030257552257,-226.160307133176,-226.26031169082938,-226.3603162484828,-226.4603208061362,-226.56032536378962,-226.660329921443,-226.76033447909643,-226.86033903674982,-226.96034359440324,-227.06034815205663,-227.16035270971005,-227.26035726736345,-227.36036182501687,-227.46036638267026,-227.56037094032365,-227.66037549797707,-227.76038005563046,-227.86038461328388,-227.96038917093728,-228.0603937285907,-228.1603982862441,-228.2604028438975,-228.3604074015509,-228.46041195920432,-228.5604165168577,-228.66042107451113,-228.76042563216453,-228.86043018981792,-228.96043474747134,-229.06043930512473,-229.16044386277815,-229.26044842043154,-229.36045297808496,-229.46045753573836,-229.56046209339178,-229.66046665104517,-229.7604712086986,-229.86047576635198,-229.9604803240054,-230.0604848816588,-230.1604894393122,-230.2604939969656,-230.360498554619,-230.46050311227242,-230.5605076699258,-230.66051222757923,-230.76051678523262,-230.86052134288605,-230.96052590053944,-231.06053045819286,-231.16053501584625,-231.26053957349967,-231.36054413115306,-231.46054868880645,-231.56055324645988,-231.66055780411327,-231.7605623617667,-231.86056691942008,-231.9605714770735,-232.0605760347269,-232.1605805923803,-232.2605851500337,-232.36058970768713,-232.46059426534052,-232.56059882299394,-232.66060338064733,-232.76060793830072,-232.86061249595414,-232.96061705360754,-233.06062161126096,-233.16062616891435,-233.26063072656777,-233.36063528422116,-233.46063984187458,-233.56064439952797,-233.6606489571814,-233.7606535148348,-233.8606580724882,-233.9606626301416,-234.060667187795,-234.1606717454484,-234.2606763031018,-234.36068086075522,-234.46068541840862,-234.56068997606204,-234.66069453371543,-234.76069909136885,-234.86070364902224,-234.96070820667566,-235.06071276432905,-235.16071732198247,-235.26072187963587,-235.36072643728926,-235.46073099494268,-235.56073555259607,-235.6607401102495,-235.76074466790288,-235.8607492255563,-235.9607537832097,-236.06075834086312,-236.1607628985165,-236.26076745616993,-236.36077201382332,-236.46077657147674,-236.56078112913013,-236.66078568678356,-236.76079024443695,-236.86079480209034,-236.96079935974376,-237.06080391739715,-237.16080847505057,-237.26081303270396,-237.36081759035739,-237.46082214801078,-237.5608267056642,-237.6608312633176,-237.760835820971,-237.8608403786244,-237.96084493627782,-238.06084949393122,-238.1608540515846,-238.26085860923803,-238.36086316689142,-238.46086772454484,-238.56087228219823,-238.66087683985165,-238.76088139750505,-238.86088595515847,-238.96089051281186,-239.06089507046528,-239.16089962811867,-239.2609041857721,-239.36090874342548,-239.46091330107888,-239.5609178587323,-239.6609224163857,-239.7609269740391,-239.8609315316925,-239.96093608934592,-240.0609406469993,-240.16094520465273,-240.26094976230613,-240.36095431995955,-240.46095887761294,-240.56096343526636,-240.66096799291975,-240.76097255057314,-240.86097710822656,-240.96098166587996,-241.06098622353338,-241.16099078118677,-241.2609953388402,-241.36099989649358,-241.461004454147,-241.5610090118004,-241.66101356945381,-241.7610181271072,-241.86102268476063,-241.96102724241402,-242.0610318000674,-242.16103635772083,-242.26104091537422,-242.36104547302764,-242.46105003068104,-242.56105458833446,-242.66105914598785,-242.76106370364127,-242.86106826129466,-242.96107281894808,-243.06107737660147,-243.1610819342549,-243.2610864919083,-243.36109104956168,-243.4610956072151,-243.5611001648685,-243.6611047225219,-243.7611092801753,-243.86111383782873,-243.96111839548212,-244.06112295313554,-244.16112751078893,-244.26113206844235,-244.36113662609574,-244.46114118374916,-244.56114574140256,-244.66115029905595,-244.76115485670937,-244.86115941436276,-244.96116397201618,-245.06116852966957,-245.161173087323,-245.26117764497639,-245.3611822026298,-245.4611867602832,-245.56119131793662,-245.66119587559,-245.76120043324343,-245.86120499089682,-245.96120954855024,-246.06121410620364,-246.16121866385703,-246.26122322151045,-246.36122777916384,-246.46123233681726,-246.56123689447065,-246.66124145212407,-246.76124600977747,-246.8612505674309,-246.96125512508428,-247.0612596827377,-247.1612642403911,-247.2612687980445,-247.3612733556979,-247.4612779133513,-247.56128247100472,-247.6612870286581,-247.76129158631153,-247.86129614396492,-247.96130070161834,-248.06130525927173,-248.16130981692515,-248.26131437457855,-248.36131893223197,-248.46132348988536,-248.56132804753878,-248.66133260519217,-248.76133716284556,-248.86134172049898,-248.96134627815238,-249.0613508358058,-249.1613553934592,-249.2613599511126,-249.361364508766,-249.46136906641942,-249.56137362407281,-249.66137818172623,-249.76138273937963,-249.86138729703305,-249.96139185468644,-250.06139641233983,-250.16140096999325,-250.26140552764664,-250.36141008530007,-250.46141464295346,-250.56141920060688,-250.66142375826027,-250.7614283159137,-250.86143287356708,-250.9614374312205,-251.0614419888739,-251.16144654652732,-251.2614511041807,-251.3614556618341,-251.46146021948752,-251.5614647771409,-251.66146933479433,-251.76147389244773,-251.86147845010115,-251.96148300775454,-252.06148756540796,-252.16149212306135,-252.26149668071477,-252.36150123836816,-252.46150579602158,-252.56151035367498,-252.66151491132837,-252.7615194689818,-252.86152402663518,-252.9615285842886,-253.061533141942,-253.1615376995954,-253.2615422572488,-253.36154681490223,-253.46155137255562,-253.56155593020904,-253.66156048786243,-253.76156504551585,-253.86156960316924,-253.96157416082266,-254.06157871847606,-254.16158327612945,-254.26158783378287,-254.36159239143626,-254.46159694908968,-254.56160150674307,-254.6616060643965,-254.7616106220499,-254.8616151797033,-254.9616197373567,-255.06162429501012,-255.1616288526635,-255.26163341031693,-255.36163796797032,-255.46164252562372,-255.56164708327714,-255.66165164093053,-255.76165619858395,-255.86166075623734,-255.96166531389076,-256.06166987154415,-256.16167442919755,-256.261678986851,-256.3616835445044,-256.4616881021578,-256.5616926598112,-256.66169721746456,-256.761701775118,-256.8617063327714,-256.9617108904248,-257.0617154480782,-257.16172000573164,-257.26172456338503,-257.3617291210384,-257.4617336786918,-257.56173823634526,-257.66174279399866,-257.76174735165205,-257.86175190930544,-257.96175646695883,-258.0617610246123,-258.1617655822657,-258.26177013991907,-258.36177469757246,-258.4617792552259,-258.5617838128793,-258.6617883705327,-258.7617929281861,-258.86179748583953,-258.9618020434929,-259.0618066011463,-259.1618111587997,-259.26181571645316,-259.36182027410655,-259.46182483175994,-259.56182938941333,-259.6618339470667,-259.7618385047202,-259.86184306237357,-259.96184762002696,-260.06185217768035,-260.1618567353338,-260.2618612929872,-260.3618658506406,-260.461870408294,-260.5618749659474,-260.6618795236008,-260.7618840812542,-260.8618886389076,-260.961893196561,-261.06189775421444,-261.16190231186783,-261.2619068695212,-261.3619114271746,-261.46191598482807,-261.56192054248146,-261.66192510013485,-261.76192965778824,-261.8619342154417,-261.9619387730951,-262.0619433307485,-262.16194788840187,-262.26195244605526,-262.3619570037087,-262.4619615613621,-262.5619661190155,-262.6619706766689,-262.76197523432234,-262.8619797919757,-262.9619843496291,-263.0619889072825,-263.16199346493596,-263.26199802258935,-263.36200258024274,-263.46200713789614,-263.56201169554953,-263.662016253203,-263.76202081085637,-263.86202536850976,-263.96202992616315,-264.0620344838166,-264.16203904147,-264.2620435991234,-264.3620481567768,-264.46205271443023,-264.5620572720836,-264.662061829737,-264.7620663873904,-264.8620709450438,-264.96207550269725,-265.06208006035064,-265.16208461800403,-265.2620891756574,-265.36209373331087,-265.46209829096426,-265.56210284861766,-265.66210740627105,-265.7621119639245,-265.8621165215779,-265.9621210792313,-266.0621256368847,-266.16213019453807,-266.2621347521915,-266.3621393098449,-266.4621438674983,-266.5621484251517,-266.66215298280514,-266.76215754045853,-266.8621620981119,-266.9621666557653,-267.06217121341876,-267.16217577107216,-267.26218032872555,-267.36218488637894,-267.46218944403233,-267.5621940016858,-267.6621985593392,-267.76220311699257,-267.86220767464596,-267.9622122322994,-268.0622167899528,-268.1622213476062,-268.2622259052596,-268.36223046291303,-268.4622350205664,-268.5622395782198,-268.6622441358732,-268.7622486935266,-268.86225325118005,-268.96225780883344,-269.06226236648683,-269.1622669241402,-269.2622714817937,-269.36227603944707,-269.46228059710046,-269.56228515475385,-269.6622897124073,-269.7622942700607,-269.8622988277141,-269.9623033853675,-270.06230794302087,-270.1623125006743,-270.2623170583277,-270.3623216159811,-270.4623261736345,-270.56233073128794,-270.66233528894134,-270.7623398465947,-270.8623444042481,-270.96234896190157,-271.06235351955496,-271.16235807720835,-271.26236263486174,-271.36236719251514,-271.4623717501686,-271.562376307822,-271.66238086547537,-271.76238542312876,-271.8623899807822,-271.9623945384356,-272.062399096089,-272.1624036537424,-272.26240821139584,-272.36241276904923,-272.4624173267026,-272.562421884356,-272.6624264420094,-272.76243099966285,-272.86243555731625,-272.96244011496964,-273.06244467262303,-273.1624492302765,-273.26245378792987,-273.36245834558326,-273.46246290323666,-273.5624674608901,-273.6624720185435,-273.7624765761969,-273.8624811338503,-273.9624856915037,-274.0624902491571,-274.1624948068105,-274.2624993644639,-274.3625039221173,-274.46250847977075,-274.56251303742414,-274.66251759507753,-274.7625221527309,-274.8625267103844,-274.96253126803776,-275.06253582569116,-275.16254038334455,-275.26254494099794,-275.3625494986514,-275.4625540563048,-275.5625586139582,-275.66256317161157,-275.762567729265,-275.8625722869184,-275.9625768445718,-276.0625814022252,-276.16258595987864,-276.26259051753203,-276.3625950751854,-276.4625996328388,-276.56260419049227,-276.66260874814566,-276.76261330579905,-276.86261786345244,-276.96262242110583,-277.0626269787593,-277.1626315364127,-277.26263609406607,-277.36264065171946,-277.4626452093729,-277.5626497670263,-277.6626543246797,-277.7626588823331,-277.86266343998653,-277.9626679976399,-278.0626725552933,-278.1626771129467,-278.2626816706001,-278.36268622825355,-278.46269078590694,-278.56269534356034,-278.6626999012137,-278.7627044588672,-278.86270901652057,-278.96271357417396,-279.06271813182735,-279.1627226894808,-279.2627272471342,-279.3627318047876,-279.462736362441,-279.56274092009437,-279.6627454777478,-279.7627500354012,-279.8627545930546,-279.962759150708,-280.06276370836144,-280.16276826601484,-280.26277282366823,-280.3627773813216,-280.46278193897507,-280.56278649662846,-280.66279105428185,-280.76279561193525,-280.86280016958864,-280.9628047272421,-281.0628092848955,-281.16281384254887,-281.26281840020226,-281.3628229578557,-281.4628275155091,-281.5628320731625,-281.6628366308159,-281.76284118846934,-281.86284574612273,-281.9628503037761,-282.0628548614295,-282.1628594190829,-282.26286397673636,-282.36286853438975,-282.46287309204314,-282.56287764969653,-282.66288220735,-282.7628867650034,-282.86289132265676,-282.96289588031016,-283.0629004379636,-283.162904995617,-283.2629095532704,-283.3629141109238,-283.4629186685772,-283.5629232262306,-283.662927783884,-283.7629323415374,-283.8629368991908,-283.96294145684425,-284.06294601449764,-284.16295057215103,-284.2629551298044,-284.3629596874579,-284.46296424511127,-284.56296880276466,-284.66297336041805,-284.76297791807144,-284.8629824757249,-284.9629870333783,-285.0629915910317,-285.16299614868507,-285.2630007063385,-285.3630052639919,-285.4630098216453,-285.5630143792987,-285.66301893695214,-285.76302349460553,-285.8630280522589,-285.9630326099123,-286.0630371675657,-286.16304172521916,-286.26304628287255,-286.36305084052594,-286.46305539817934,-286.5630599558328,-286.6630645134862,-286.76306907113957,-286.86307362879296,-286.9630781864464,-287.0630827440998,-287.1630873017532,-287.2630918594066,-287.36309641706,-287.4631009747134,-287.5631055323668,-287.6631100900202,-287.7631146476736,-287.86311920532705,-287.96312376298044,-288.06312832063384,-288.16313287828723,-288.2631374359407,-288.36314199359407,-288.46314655124746,-288.56315110890085,-288.66315566655425,-288.7631602242077,-288.8631647818611,-288.9631693395145,-289.06317389716787,-289.1631784548213,-289.2631830124747,-289.3631875701281,-289.4631921277815,-289.56319668543495,-289.66320124308834,-289.76320580074173,-289.8632103583951,-289.9632149160485,-290.06321947370196,-290.16322403135536,-290.26322858900875,-290.36323314666214,-290.4632377043156,-290.563242261969,-290.6632468196224,-290.76325137727576,-290.8632559349292,-290.9632604925826,-291.063265050236,-291.1632696078894,-291.2632741655428,-291.36327872319623,-291.4632832808496,-291.563287838503,-291.6632923961564,-291.76329695380986,-291.86330151146325,-291.96330606911664,-292.06331062677003,-292.1633151844235,-292.2633197420769,-292.36332429973027,-292.46332885738366,-292.56333341503705,-292.6633379726905,-292.7633425303439,-292.8633470879973,-292.9633516456507,-293.0633562033041,-293.1633607609575,-293.2633653186109,-293.3633698762643,-293.46337443391775)
net_rate=c(-0.40634010909774276, -0.40634010909774276,-0.40634010909774276,-0.40634010909774276,-0.40634010909774276,-0.40634010909774276,-0.40634010909774276,-0.40634010909774276,-0.40634010909774276,-0.40634010909774276,-0.40634010909774276,-0.40634010909774276,-0.40634010909774276,-0.40634010909774276,-0.40634010909774276,-0.40634010909774276,-0.40634010909774276,-0.40634010909774276,-0.40634010909774276,-0.40634010909774276,-0.4078820086927337,-0.42245560449837005,-0.43639416855404656,-0.4465305037978797,-0.45589273809815717,-0.4649471636829267,-0.47266034635789766,-0.48387366336635446,-0.5023732700100877,-0.5268674503766059,-0.5498397110698234,-0.572070515640198,-0.5923086360033418,-0.615331795306518,-0.6357759020393141,-0.6562076272237265,-0.6698970278710448,-0.6820935193174799,-0.6940924215752583,-0.6993476855603665,-0.697383927156983,-0.6826956309350148,-0.6545263882679545,-0.60519601060955,-0.5398154056226117,-0.4753320451211066,-0.4122147075050483,-0.3449933765840174,-0.2767554701785606,-0.21221284628299175,-0.1648314801796582,-0.12367114171744237,-0.09025970620658788,-0.06423349504006064,-0.04430044539660975,-0.03308766840452633,-0.02436760632529415,-0.018202049773105865,-0.013105387456581458,-0.01011943035897878,-0.008040761854285303,-0.00570948568097228,-0.0045900081150125095,-0.0036089037615928154,-0.0028414545362427787,-0.0020454567651304266,-0.0013311562181365481,-0.001035945408271407,-0.0008266128435735029,-0.0006383133568836306,-0.0006163754633250888,-0.0004679635824502505,-0.0004144166050852269,-0.0003482199791077428,-0.00032616489456665945,-0.00022224942976099626,-0.00017569301863669504,-0.00018123786059067674,-0.00018123786059067674,-0.000164255579185616,-0.0001511081503687888,-0.00012000004686847079,-0.00012000004686847079,-0.00011950666335805354,-0.00011646579071224963,-0.00011646579071224963,-0.00011529341512495844,-9.310129920600908e-05,-9.310129920600908e-05,-7.756535801367592e-05,-7.756535801367592e-05,-8.430512025154693e-05,-8.430512025154693e-05,-8.572866478676112e-05,-8.708049616101303e-05,-8.907844691134778e-05,-8.117704007477581e-05,-7.877758537627414e-05,-7.877758537627414e-05,-7.877758537627414e-05,-7.877758537627414e-05,-7.877758537627414e-05,-7.463179668925012e-05,-7.530668613031492e-05,-7.175464779132457e-05,-7.175464779132457e-05,-7.414567618997566e-05,-7.414567618997566e-05,-7.414567618997566e-05,-7.414567618997566e-05,-7.470355366380302e-05,-7.309838340457824e-05,-7.309838340457824e-05,-7.309838340457824e-05,-7.309838340457824e-05,-7.304071930760155e-05,-7.55297739053644e-05,-6.913493753997899e-05,-6.913493753997899e-05,-6.913493753997899e-05,-6.913493753997899e-05,-5.889187812499757e-05,-4.760058922315664e-05,-4.760058922315664e-05,-4.491980906323633e-05,-1.1356903183322571e-05,-4.137618703998181e-06,2.4996251049576238e-05,3.2756994524266125e-05,6.273832926759586e-05,6.273832926759586e-05,7.931253693826409e-05,9.185189606872124e-05,0.00010351264419121581,0.00012754078351002483,0.00014494492933071347,0.0002356716263036367,0.00025756264570454585,0.00028904110116299327,0.0003019700617681108,0.0003073256301528103,0.00036560771524750835,0.00043617124826262005,0.00043617124826262005,0.00048763609186519325,0.0005308963390034132,0.0006029657172895158,0.0006892167331938023,0.0007705892606839093,0.0008293779192759405,0.0009400636343677535,0.001052118674804116,0.0012238215763387408,0.0015072509827662032,0.0017216753258784462,0.0018800991248142083,0.0020651575769601305,0.0022678470012092713,0.002461020010496904,0.0026593875016164173,0.002872951587266957,0.0030223122752727795,0.00323392956764617,0.0034492361502362714,0.003594270893838546,0.003780953868075347,0.003976654750626079,0.004203072622653387,0.004376384022943417,0.004682998386458364,0.004963468877491168,0.00519170707593143,0.005438260680582492,0.005758883689883839,0.006028114868015444,0.006233582767833032,0.006515055833982305,0.006908197463174287,0.007173755917898647,0.007492438583476778,0.00786141938648188,0.008275111812243947,0.008602516069268434,0.008863554525986835,0.009266240730656457,0.009628073435389607,0.010104493495051898,0.010541521515500075,0.011111301355143065,0.011617758198637413,0.012245932369325422,0.013377540283949515,0.013948319880916668,0.015032423824169656,0.016257948885851026,0.017565622889649534,0.01910349768216171,0.020921573892119454,0.022604533825472336,0.02461902987804221,0.026798162552339577,0.029190897467694023,0.031700655287125894,0.03480668290494572,0.03797633921701395,0.0417198098371346,0.045465482941858724,0.04911715024595919,0.053432547956294416,0.05733123124452975,0.06139989822266675,0.064064554769447,0.06691881852249788,0.06972597150673197,0.07185289152136329,0.07395065883753081,0.07571026346219123,0.0764197494686316,0.07617409594945979,0.07442178462391912,0.07196622093409609,0.06795870381280567,0.06156427754925595,0.05439638299355021,0.04718687386602892,0.0417258292918835,0.038354119106686894,0.03657122501360936,0.035512474930083256,0.03520674511829974,0.03482349025937907,0.03445889610217152,0.03429328032358849,0.03413149291738859,0.03405811340450113,0.03399854961916211,0.03392216163864948,0.033901853709290775,0.03369323583901761,0.033539777616322895,0.03310337584706087,0.03292075462304177,0.032838930616745296,0.032604021491250565,0.03252459518571098,0.03234175869493625,0.032160289662821126,0.03204076683002402,0.031986025413185355,0.031796693897435925,0.031697202004232664,0.03161892929376903,0.03158919104905673,0.03146774343794001,0.031427168113766106,0.031314540148161714,0.0312205362822705,0.031147377987321194,0.03105924819484139,0.030982943226069756,0.030910107449155864,0.030784157221209783,0.03075076433525948,0.030729068964492783,0.030701101191388053,0.03067226708220697,0.030645677070026488,0.03058596091707823,0.030557691062438046,0.03050433736008153,0.030518433779479902,0.03048663044123974,0.03048663044123974,0.03048663044123974,0.030465682857825468,0.030450648561945237,0.03041181636900125,0.03041181636900125,0.03042228134952773,0.03041201770319203,0.03041201770319203,0.030418831742557027,0.0303990903364067,0.03034889864406209,0.03034076179170078,0.030309849948978812,0.030297351013535784,0.03018042886498504,0.030084835399006984,0.0300895701866059,0.0300895701866059,0.0300895701866059,0.0300942071242514,0.030068270697776293,0.03002444420790781,0.029935725746417795,0.029875381338948497,0.029875381338948497,0.029870763984478237,0.02984887877969193,0.02981116230435395,0.029724726202280963,0.02969047745863392,0.029479274543171893,0.029247079085880544,0.029177974447028212,0.02889853145633459,0.028645806954790298,0.028027706985717698,0.026981617606260472,0.02643326562322164,0.025740068241989027,0.025043621589072345,0.024709785663741827,0.024600906637388176,0.024437208286160493,0.024318770940241784,0.024284272097009955,0.024141302075203305,0.02408724271614136,0.024095880929710628,0.02409736407109154,0.024041644961383567,0.024056031243010076,0.024056031243010076,0.024110724953729575,0.02415715300746232,0.024263636443450164,0.024320899153085284,0.024572203956529124,0.025387219980174007,0.02633292038031918,0.02743944473082174,0.029341531803727266,0.030777535116618526,0.03169356580783501,0.03243666003160881,0.0333242926012948,0.0339696145173465,0.034737412661306914,0.03519722014026127,0.03571867801544509,0.036308791253073416,0.036669195326691335,0.03695785474154642,0.03739729921147667,0.03781202580739099,0.038177946924114206,0.03846678068826666,0.03861327649981319,0.03889233052764112,0.039140717950744024,0.03930847845313649,0.03943368150538442,0.03963530687233704,0.03972232208578359,0.039926620961343154,0.0400239499510162,0.04019509348674749,0.040482878527209595,0.040797141936866496,0.04127002883032467,0.041768133452858694,0.04257328796322558,0.04361002841331805,0.04503781656597845,0.04641152261315603,0.0476661923171152,0.049152614617113836,0.0507643801552842,0.05332010307957886,0.055038477865859595,0.05700344449430987,0.05879613090572735,0.05955820019681951,0.05981146366106472,0.06005511646047251,0.060198303618200444,0.060218079926706636,0.06025382869653755,0.060301148785828575,0.06031175810549271,0.06031175810549271,0.06036400413987413,0.06036400413987413,0.060361046443206605,0.06036819707099926,0.06036819707099926,0.06036819707099926,0.06034777917948203,0.06036468356832458,0.060394210675500534,0.06041678863344844,0.060433311095164574,0.06042033121816823,0.06042033121816823,0.06041200747486374,0.06044449146838527,0.06044009347204681,0.06044009347204681,0.06049699512043987,0.06052189962036599,0.060541622339983586,0.06061525346620033,0.06060621692224051,0.060623058119532544,0.06066695538686819,0.0607914181425041,0.06091701221282897,0.06099277810558975,0.06109385329251932,0.061201831303459464,0.061281441291644735,0.061477745405053845,0.06156882914808934,0.06174509211178853,0.06187122073639686,0.06200983275147748,0.062381336725622766,0.06267769020622929,0.06284173487365079,0.06323655047898533,0.06354844458741624,0.06386276937101204,0.0641410497134506,0.06440022956173057,0.06479686476221934,0.06517639840578231,0.06541588293083964,0.06564270826584762,0.06588475646728265,0.06624351885629177,0.06637857344303519,0.0666392293994828,0.06655597995468439,0.0666368134393156,0.06661672045755425,0.06617709381988335,0.06558756767016435,0.06508071951692428,0.06387481183101602,0.06278863967094249,0.06073603563724427,0.05864878955127661,0.05608958032204697,0.052931434879757225,0.0483520722507028,0.042929305920387864,0.036100948672453545,0.0270337545864585,0.015582578523989222,0.0034128023998381157,-0.011217126907452009,-0.028724054637037075,-0.049275726592876316,-0.07184586166347372,-0.09791916623510902,-0.13021570064569638,-0.16817685289811213,-0.20865182214414002,-0.25418752878492473,-0.3104052807581717,-0.3659365421767769,-0.4267486739943005,-0.4821308234479044,-0.5346197882309431,-0.5756772826230144,-0.6118709543998938,-0.6444210467834544,-0.6665032685442338,-0.6786229296153532,-0.6818045840626545,-0.6764197728906349,-0.6595531824021338,-0.6248870131209691,-0.5457611002949102,-0.4496979102542403,-0.38091585519821064,-0.3239797969658901,-0.2788684906932441,-0.24411301404325533,-0.20205506687143043,-0.1541930373522811,-0.1017345333345239,-0.026943771473312065,0.022831162809476967,0.047063368450791614,0.060235553028318026,0.07686217830825358,0.10127308432738757,0.14303485795339227,0.1883475389621757,0.22875928012390728,0.2666371919117249,0.29697394259353144,0.3221428179308185,0.3451172884194616,0.36483604804845554,0.38490554910227,0.3965081086749718,0.40421327777260735,0.4026870634365145,0.3835648943601428,0.34326079526257547,0.28632120866067373,0.23140380955508935,0.1887415104159143,0.15513569294021168,0.128553160237327,0.10831693574638103,0.08942517503427418,0.07379968140569941,0.06203052207875987,0.052170469268300906,0.04462417792985778,0.040080117047344925,0.03815104192894484,0.03654969509733134,0.03386527143559949,0.0317774798294248,0.029586153570623757,0.02812181748696861,0.02463095451828222,0.020498345449426667,0.01780740126698683,0.014534468875961375,0.010518205257460434,0.00700874605714352,0.0034033023183625234,-0.001458153032995034,-0.0050518886277675056,-0.008095843122314863,-0.010434951939272314,-0.012770403931156372,-0.014552878070425946,-0.015844176510522518,-0.016844666190175474,-0.017812263378075475,-0.018711063568067315,-0.01942293898366803,-0.019977750715166442,-0.020115508304675376,-0.02050364810033471,-0.020672779136974823,-0.020947953296042696,-0.02114481375256223,-0.02128404718856903,-0.02168177662221262,-0.021796238971374254,-0.02188329777395967,-0.02214807749309674,-0.022413576134897712,-0.02267237590119978,-0.022897048284539274,-0.023099038814036996,-0.02321988689400033,-0.023377280448078304,-0.023451518539987545,-0.023476299295793628,-0.023476299295793628,-0.023569257344745378,-0.023597860388122307,-0.023619310266989123,-0.023631092606573804,-0.023640129392379763,-0.02366739756985179,-0.023687298404648387,-0.023714662701663565,-0.023702370769244772,-0.02373202711455176,-0.02378530705120321,-0.023796872621690644,-0.02385442621687241,-0.023889621455379737,-0.023899546133109188,-0.02391264850768088,-0.02391885453139627,-0.023982653317016784,-0.023985341395658565,-0.02403063112049767,-0.024049598762324043,-0.024042712214684545,-0.024111351189874307,-0.024195245468330333,-0.024278876835294408,-0.02453516786479224,-0.024655518713242612,-0.024676028145607626,-0.024804809897887276,-0.025107172689943974,-0.02523446259941754,-0.025657644432006677,-0.026052738109830893,-0.02652013370719523,-0.026980926200855227,-0.02725129542640553,-0.028008981044752967,-0.028668764174815058,-0.02917677713869747,-0.029776655788742824,-0.030516789418467548,-0.03136290704354958,-0.0320285016022022,-0.032368394925379906,-0.03268485467344422,-0.033087899978392045,-0.03393926340674554,-0.03488114442543597,-0.03622236500783578,-0.03744231700583884,-0.038397077773730394,-0.03958409762345853,-0.04042688726711049,-0.04077911951066111,-0.04101028301894842,-0.04107876019751095,-0.041178134569418594,-0.041178966762431476,-0.041102160434666225,-0.04104233845895199,-0.040976296553071404,-0.04080172844069796,-0.04055919905498069,-0.040321446757314,-0.039856303564722334,-0.03929192530702789,-0.03853550127538001,-0.03699187109401793,-0.03493087584373099,-0.03169569503515296,-0.02935070415901343,-0.026157815726958723,-0.022977380850628625,-0.019817826095639594,-0.01639790397568821,-0.013752560296084298,-0.011120593300166771,-0.008726797697481154,-0.00627468765098922,-0.00342331391178099,-0.0006421557901021527,0.0017361634143756909,0.004445040179044703,0.007273604258010572,0.010509343079032112,0.012747301138960868,0.014918640591146141,0.016785066711139583,0.018606370759420048,0.020003204563285994,0.021312188600732487,0.02262515436806323,0.02386839130196888,0.02492055142479624,0.025966707374381236,0.026785109413513856,0.027552035234691907,0.028296429240760295,0.02924628284729521,0.030110024843950815,0.030949253376421477,0.03166239868891894,0.03260541411026671,0.033399156882924476,0.03433682393640709,0.03537165064151594,0.036439406420482344,0.037428376565358586,0.03825616721181861,0.038967474021132736,0.03945944917730186,0.039960670181871945,0.040497081793933694,0.04100328185427297,0.04149802220785134,0.04193442815137627,0.04249924011310588,0.04319545328156172,0.044059196676090706,0.04477959371388271,0.045544584980526576,0.04639358554725966,0.04719514726216516,0.047687915584237815,0.04832259225252841,0.048832575992920305,0.04938237135878689,0.049826514953601714,0.05028054952202241,0.05071023672950405,0.05116772877558504,0.05169071732295315,0.05223488948191404,0.05248514823644045,0.05273008637259039,0.05290868438739427,0.05320903988058161,0.05330249911909812,0.05339446048271007,0.053444136057140205,0.053474399160139637,0.05355643845351906,0.05366209785717466,0.05372341330766226,0.053753228053242924,0.053776409705942566,0.05381202997728645,0.053843296933427896,0.05387766024067176,0.053904397019093934,0.05394372755530626,0.05397251671644275,0.05399579399791184,0.054002705706507725,0.05406345234839218,0.05408883432063697,0.054104796416220235,0.054104796416220235,0.05414818113700934,0.054156205818963625,0.05418585870334487,0.054195943963112725,0.05418422661670515,0.054185293482338956,0.05419159653084671,0.05419159653084671,0.05420540094511067,0.05422464616230924,0.05422825125937278,0.054242034532396816,0.054260622591801255,0.05426645303670766,0.054283325743642356,0.054351721085058806,0.054386065725461716,0.05441218364621521,0.054424433100953525,0.05445005134996723,0.05445766155942867,0.05445766155942867,0.054468369055658036,0.054497432064438495,0.05450106704775941,0.05452677123953239,0.054562761881707555,0.05458573566997164,0.05460194923833932,0.054664844735254285,0.054677320599990684,0.05470679887749247,0.05479479791900849,0.0548312456368407,0.05486395184435635,0.05488756026653035,0.05493656623456528,0.05500151034130149,0.05508256944304721,0.055124556907439275,0.05523115710719147,0.05533986624096732,0.05553022843139025,0.05574386429741182,0.05583327340934372,0.056017477426704695,0.056269467386617596,0.05648507090090669,0.057018277163085364,0.057398507271791833,0.057936395178096,0.05840102779273084,0.05893305095448952,0.059689684944291,0.060165221922138544,0.060838672699127835,0.061918612263930736,0.06297692356891713,0.06383127715828278,0.06505521794866001,0.06580943443406088,0.0663668039267128,0.06705903639954401,0.06758918697872929,0.0681526745086162,0.06836866080209351,0.06895434015326887,0.06912108177837573,0.06941301870890251,0.06972759065382664,0.06983442502222416,0.06990894102737215,0.06993894945340562,0.06998806866733992,0.07000960031227375,0.07004595899036492,0.07004595899036492,0.07002832552097323,0.07001422768226195,0.07000667604686629,0.06997028612475666,0.07000149397113212,0.06995894838672718,0.06995622267930257,0.06988267165867469,0.06991158771004326,0.06988355378669837,0.0699304132665486,0.06995311362145339,0.07002338072698748,0.07004867952713112,0.07002922554337919,0.06998482260476585,0.06995036432396966,0.07000077618818232,0.07002305620541209,0.0700172915554747,0.07020233766556658,0.07035910831327276,0.07041361395748265,0.07045504725787882,0.07048418367866817,0.07048652783477581,0.07046704252230804,0.07079951515253224,0.07101465357292393,0.07105592242020198,0.07139296109670942,0.07174757695753542,0.07224495689237281,0.07263343443976211,0.07353017277067511,0.07428043525031608,0.07569552957971316,0.076703264584606,0.07733802533544579,0.07867257222761025,0.07995794927318763,0.08014507006829782,0.08151543013364138,0.08216206313243224,0.08339664333944614,0.08507596573053942,0.08612587778719742,0.08811631797388647,0.08927734169894781,0.09013180865713905,0.09063560564115836,0.09102445594623378,0.09158215031516385,0.09210029073973805,0.09258643147153359,0.09309580487814918,0.09410502517074433,0.09479367555457156,0.09604032760531797,0.09870395780670059,0.10245676028170828,0.1045434490877506,0.10575350684919303,0.10668056867233193,0.10843905070066942,0.10910933192643049,0.11022264911166627,0.11073284560401361,0.11177175790458671,0.11267739444690882,0.11310580582093427,0.11466179598262485,0.1148287883291905,0.1149475098658828,0.11571861926399005,0.11559007253023008,0.11603662979097652,0.1166273482087943,0.11632933639065149,0.11605932482200618,0.11579331779234082,0.11593770803252404,0.11611783078658332,0.116187670635634,0.11636778671378113,0.11616320654452679,0.11611927298777458,0.11626274649676521,0.11579985432169107,0.11571379076629498,0.11566599636919912,0.11566599636919912,0.11566599636919912,0.11566599636919912,0.11566599636919912)
net_minHPD=c(-1.03640955876118, -1.03640955876118,-1.03640955876118,-1.03640955876118,-1.03640955876118,-1.03640955876118,-1.03640955876118,-1.03640955876118,-1.03640955876118,-1.03640955876118,-1.03640955876118,-1.03640955876118,-1.03640955876118,-1.03640955876118,-1.03640955876118,-1.03640955876118,-1.03640955876118,-1.03640955876118,-1.03640955876118,-1.03640955876118,-1.0341013310673892,-1.033347518693804,-1.0538423098498257,-1.0878556694441943,-1.096061033925578,-1.0878556694441943,-1.096061033925578,-1.1119937352888198,-1.13819644659725,-1.153783738635312,-1.1847094823758766,-1.2365321247938095,-1.2463376255296208,-1.2454837364707294,-1.2929871655727854,-1.2914714399113996,-1.3026629566931343,-1.3009071712070241,-1.322344793923739,-1.352508399513738,-1.2132348778130349,-1.2081148289246948,-1.2026232791473717,-1.1757782037337414,-1.1402479082310035,-1.097941568218089,-1.071647410466835,-1.01566643008668,-0.9559818775676237,-0.8825016013425869,-0.812941635987302,-0.7359818180594798,-0.6534043374988178,-0.5719818691225735,-0.47392167800599616,-0.3947790105019802,-0.28482894273024023,-0.06911231720598596,-0.058080007608285474,-0.04920801925971479,-0.04809816871457578,-0.04313995911420671,-0.04186453947810757,-0.04313995911420671,-0.04186453947810757,-0.04063083915570709,-0.03941859919999684,-0.039379552108825766,-0.039368962867618054,-0.038251581796209355,-0.03802509649233152,-0.03802509649233152,-0.03802509649233152,-0.03763034225148806,-0.03763034225148806,-0.03736079446900559,-0.03717374760833253,-0.03713066385030714,-0.03713066385030714,-0.03717374760833253,-0.03689205626839204,-0.036839068935945164,-0.036839068935945164,-0.036839068935945164,-0.036839068935945164,-0.036839068935945164,-0.03693883648346122,-0.036638368722500134,-0.036638368722500134,-0.03655341613239499,-0.03655341613239499,-0.036638368722500134,-0.036638368722500134,-0.036638368722500134,-0.036638368722500134,-0.036638368722500134,-0.036623209629415475,-0.036638368722500134,-0.036638368722500134,-0.036638368722500134,-0.036638368722500134,-0.036638368722500134,-0.036623209629415475,-0.036623209629415475,-0.036623209629415475,-0.036623209629415475,-0.036623209629415475,-0.036623209629415475,-0.036623209629415475,-0.036623209629415475,-0.036623209629415475,-0.03655341613239499,-0.03655341613239499,-0.03655341613239499,-0.03655341613239499,-0.03655341613239499,-0.03655341613239499,-0.036623209629415475,-0.036623209629415475,-0.036623209629415475,-0.036623209629415475,-0.036638368722500134,-0.03655341613239499,-0.03655341613239499,-0.03655341613239499,-0.03689205626839204,-0.03693883648346122,-0.03693883648346122,-0.03717374760833253,-0.03713066385030714,-0.03713066385030714,-0.03713066385030714,-0.03717374760833253,-0.037284673504180105,-0.03760495982815241,-0.03760495982815241,-0.03802509649233152,-0.03811840134576779,-0.038251581796209355,-0.038251581796209355,-0.038251581796209355,-0.03849426028564143,-0.03889711624108094,-0.03889711624108094,-0.039379552108825766,-0.039379552108825766,-0.03941859919999684,-0.0399976434962952,-0.04031474533289728,-0.04107034234511795,-0.04149902019062143,-0.042099217160524574,-0.042795060962184994,-0.042701000803297265,-0.042462634923320905,-0.04313995911420671,-0.042795060962184994,-0.04591291876471263,-0.04608209255079666,-0.04739759566687557,-0.04920801925971479,-0.04920801925971479,-0.0489005781209797,-0.049491660806955266,-0.05001268807087593,-0.05245731570767177,-0.055703858319642405,-0.05779574714306508,-0.062034303040474775,-0.06281814168437574,-0.06528020430656362,-0.06896912176826281,-0.06911231720598596,-0.07548776665513743,-0.07779380594183954,-0.07236978665768429,-0.07256149831408717,-0.06492684567893811,-0.04865784294694259,-0.04296477583459092,-0.04313995911420671,-0.042701000803297265,-0.04180693335766584,-0.04313995911420671,-0.045112134621300495,-0.039827698618754015,-0.04107034234511795,-0.04180693335766584,-0.042701000803297265,-0.042701000803297265,-0.042099217160524574,-0.04523178754696805,-0.042462634923320905,-0.042701000803297265,-0.039827698618754015,-0.04186453947810757,-0.04290938302336038,-0.04149902019062143,-0.04380410259159559,-0.046226386958666724,-0.04186453947810757,-0.04312851047551881,-0.04290938302336038,-0.04312851047551881,-0.04290938302336038,-0.046365756230128466,-0.049328364897103114,-0.04927890222797571,-0.052337094750707365,-0.0589971212969589,-0.06368067431258842,-0.0790133057701091,-0.081010375407029,-0.08102787147850296,-0.08878283438737235,-0.09020877220298537,-0.09020877220298537,-0.0961824711237409,-0.10037505102125083,-0.10125204909159644,-0.0923854371660428,-0.08843967690832472,-0.08261865351193808,-0.07015447809394358,-0.06589997444669343,-0.06589997444669343,-0.06589997444669343,-0.0660818060979459,-0.05950727054285761,-0.06589997444669343,-0.07182439853101039,-0.06789382105891073,-0.0670119973226038,-0.06646149009806812,-0.06802806988371407,-0.06616698454421219,-0.06668950129998752,-0.06668950129998752,-0.06668950129998752,-0.06589997444669343,-0.05667106036083916,-0.060665828626979695,-0.05950727054285761,-0.059808108322288306,-0.058126808229724505,-0.057469959695916076,-0.057469959695916076,-0.0574268487833052,-0.05652304910555235,-0.05466823118262579,-0.05466823118262579,-0.05466823118262579,-0.05349833207067614,-0.05349833207067614,-0.05258300554512066,-0.050906105088784875,-0.05014032194544474,-0.04972348302229482,-0.05014032194544474,-0.050073020780946234,-0.048982439095551084,-0.04792194165228801,-0.048982439095551084,-0.047057789291558655,-0.047206676184809976,-0.047057789291558655,-0.04680830876930782,-0.047057789291558655,-0.047057789291558655,-0.04680830876930782,-0.046688682970006445,-0.046472397572166146,-0.046472397572166146,-0.046472397572166146,-0.04629012664249321,-0.04624835658966128,-0.04624835658966128,-0.04624835658966128,-0.04680830876930782,-0.046688682970006445,-0.046688682970006445,-0.046688682970006445,-0.04666092435553071,-0.046688682970006445,-0.04666092435553071,-0.046688682970006445,-0.04680830876930782,-0.046368128874745826,-0.046368128874745826,-0.046368128874745826,-0.046368128874745826,-0.046368128874745826,-0.046368128874745826,-0.046472397572166146,-0.04680830876930782,-0.04666092435553071,-0.04666092435553071,-0.04666092435553071,-0.04666092435553071,-0.046688682970006445,-0.04680830876930782,-0.046688682970006445,-0.04702349879406234,-0.047206676184809976,-0.047057789291558655,-0.047057789291558655,-0.04680830876930782,-0.048982439095551084,-0.04792194165228801,-0.04972348302229482,-0.050232321119021345,-0.049946282796360625,-0.050906105088784875,-0.05340915417795131,-0.05357831229193592,-0.05357831229193592,-0.05297629948328411,-0.05258300554512066,-0.05466823118262579,-0.05466823118262579,-0.05466823118262579,-0.05466823118262579,-0.05466823118262579,-0.05466823118262579,-0.05466823118262579,-0.05466823118262579,-0.05466823118262579,-0.05466823118262579,-0.05466823118262579,-0.05258300554512066,-0.05199444915952556,-0.050232321119021345,-0.050232321119021345,-0.04896729262079014,-0.04806426717200868,-0.04806426717200868,-0.04792194165228801,-0.04792194165228801,-0.04351940233897811,-0.04355294440153404,-0.043763875717783576,-0.043763875717783576,-0.04400869447882526,-0.04400869447882526,-0.04208813798943818,-0.04355294440153404,-0.04355294440153404,-0.03719138774006278,-0.03709259786221861,-0.03709259786221861,-0.03363871903481164,-0.03346421175084577,-0.033427235873752945,-0.033555661543255344,-0.033427235873752945,-0.033427235873752945,-0.033555661543255344,-0.032681755389691425,-0.032681755389691425,-0.03346421175084577,-0.03346421175084577,-0.03453262623550429,-0.03704537568781466,-0.035062718720659136,-0.032681755389691425,-0.033427235873752945,-0.034478646332799484,-0.03704537568781466,-0.035417115319237163,-0.03756165613331236,-0.04702349879406234,-0.047057789291558655,-0.04857855058698117,-0.04485637931687672,-0.047057789291558655,-0.04857855058698117,-0.047057789291558655,-0.047057789291558655,-0.044959190376875485,-0.047057789291558655,-0.047057789291558655,-0.047057789291558655,-0.047057789291558655,-0.044959190376875485,-0.044959190376875485,-0.044959190376875485,-0.044959190376875485,-0.044959190376875485,-0.044959190376875485,-0.047057789291558655,-0.047057789291558655,-0.044959190376875485,-0.044959190376875485,-0.044959190376875485,-0.044959190376875485,-0.044959190376875485,-0.047057789291558655,-0.044959190376875485,-0.044959190376875485,-0.044959190376875485,-0.044959190376875485,-0.044959190376875485,-0.047057789291558655,-0.046156642951854315,-0.047057789291558655,-0.047057789291558655,-0.047057789291558655,-0.046688682970006445,-0.047057789291558655,-0.047057789291558655,-0.047057789291558655,-0.044959190376875485,-0.047057789291558655,-0.047057789291558655,-0.044959190376875485,-0.046688682970006445,-0.047057789291558655,-0.044959190376875485,-0.04237051591147231,-0.044959190376875485,-0.04485637931687672,-0.04485637931687672,-0.047057789291558655,-0.044959190376875485,-0.044959190376875485,-0.044959190376875485,-0.044959190376875485,-0.044959190376875485,-0.044959190376875485,-0.042140626367293404,-0.044959190376875485,-0.03853214072820835,-0.041022026959784574,-0.04485637931687672,-0.044959190376875485,-0.03654427145127992,-0.041531377459236435,-0.046156642951854315,-0.04485637931687672,-0.046156642951854315,-0.044959190376875485,-0.046156642951854315,-0.044959190376875485,-0.047057789291558655,-0.046156642951854315,-0.05291303160706992,-0.06444602498136834,-0.4539557097458697,-0.48715699321035344,-0.531922860808492,-0.5694068560756689,-0.5922716156135057,-0.6295521691362631,-0.66520637316126,-0.7101718336266676,-0.7384277118970111,-0.772491530992688,-0.8233510911932349,-0.8861692257756645,-0.9207352162710332,-0.987844674550704,-1.009431723376814,-1.1057905405974482,-1.197714312943416,-1.3070187002837166,-1.2679673813531624,-1.2368516010392108,-1.2368516010392108,-1.2368516010392108,-1.4380197737862264,-1.3266978705873718,-1.3182517822853095,-1.3070187002837166,-1.3194878649223916,-1.3011836681598132,-1.2114355228502645,-1.0635577099528797,-1.0196404377791755,-0.9633369367001557,-0.938732711944786,-0.9311136000103186,-0.9321579201345767,-0.8980515195716351,-0.8881316228954466,-0.8044996587916885,-0.7378783569372607,-0.7107776359774471,-0.7083446950862182,-0.6844729506128617,-0.6523447711138648,-0.5488129715681214,-0.49524037699996426,-0.44154848233267907,-0.37500692441731975,-0.3074557038501875,-0.25656621496413345,-0.22602712617210796,-0.15457873346485174,-0.13439221375734145,-0.11814112477078387,-0.11128616843412276,-0.15294126669517238,-0.2369016542097364,-0.6678679404016397,-0.6879671186403675,-0.7321817046935603,-0.7318211611771023,-0.7239835492034722,-0.7404636252782739,-0.722719174253891,-0.7113138545309585,-0.6660617763347785,-0.6446041608638111,-0.6368162915634763,-0.5924132203362464,-0.5924132203362464,-0.5443260414272532,-0.5343396431942959,-0.2800804507758853,-0.20861996812941758,-0.20173166633991937,-0.20173166633991937,-0.1989309964345301,-0.19913130635463444,-0.18560018551353316,-0.200364983552338,-0.1989309964345301,-0.21237501010341822,-0.19913130635463444,-0.20115377559383152,-0.21237501010341822,-0.21018150563327295,-0.20052412753207324,-0.20052412753207324,-0.19913130635463444,-0.18892993215119247,-0.18525215734374134,-0.19012507975884602,-0.18892993215119247,-0.1844232124427883,-0.18130580759780524,-0.17937257916028213,-0.17837074158688568,-0.17756371872515342,-0.1748233067593023,-0.17464727292675955,-0.17410369322431163,-0.17258935503192205,-0.17113944567441447,-0.17127077102593682,-0.1688835986785341,-0.1687554928254554,-0.1676321361596309,-0.1687554928254554,-0.16904290154094215,-0.1687554928254554,-0.16535892666746124,-0.16531807688418654,-0.1676321361596309,-0.1676321361596309,-0.1647204390727565,-0.1647204390727565,-0.16453319779608674,-0.16453319779608674,-0.1688835986785341,-0.16904290154094215,-0.1688835986785341,-0.1687554928254554,-0.1687554928254554,-0.1687554928254554,-0.16904290154094215,-0.16904290154094215,-0.1687554928254554,-0.1687554928254554,-0.1687554928254554,-0.1687554928254554,-0.1688835986785341,-0.1688835986785341,-0.1687554928254554,-0.1688835986785341,-0.1687554928254554,-0.1687554928254554,-0.1688835986785341,-0.16904290154094215,-0.1688835986785341,-0.1688835986785341,-0.16904290154094215,-0.16904290154094215,-0.16904290154094215,-0.1688835986785341,-0.1695776798601581,-0.170076512632611,-0.1750520194543304,-0.17487871827576892,-0.1750520194543304,-0.1750074374980626,-0.1758917891533627,-0.1758983176829696,-0.1758983176829696,-0.1758983176829696,-0.17823669046578278,-0.1788374604917614,-0.17840694312488975,-0.1810565916683436,-0.18136485756359585,-0.18236726629556238,-0.1825174519783745,-0.18525215734374134,-0.18602486920265945,-0.18866289319936558,-0.18892993215119247,-0.18892993215119247,-0.18892993215119247,-0.1989309964345301,-0.1989472027914978,-0.1989309964345301,-0.1989309964345301,-0.19913130635463444,-0.1989309964345301,-0.1989309964345301,-0.1989309964345301,-0.19191282217987857,-0.19150133700888183,-0.19170347316440167,-0.19038602889871883,-0.18892993215119247,-0.19012507975884602,-0.18807235920080087,-0.18212657064875612,-0.17840694312488975,-0.17487871827576892,-0.1687554928254554,-0.1640034566537034,-0.1541297867240437,-0.15221696666342419,-0.15147014897976208,-0.14042021883340022,-0.13568773901838738,-0.13421249653955974,-0.13022909374362843,-0.12581723179690876,-0.12427689354824795,-0.11597794670460909,-0.11365981570556905,-0.11253752975505588,-0.11036182355270174,-0.10056305699895193,-0.09967430673730127,-0.09235611682220263,-0.09235611682220263,-0.0886311594560395,-0.08769559800353982,-0.08412552707738188,-0.08374878927026252,-0.0789770849326367,-0.07726904470269175,-0.07726904470269175,-0.0751647916108914,-0.0751647916108914,-0.07386975835916096,-0.07279036263812796,-0.06448707469229262,-0.06400561732869162,-0.06373146438713093,-0.062248916524125925,-0.060722512182963095,-0.0580076538701057,-0.0580076538701057,-0.05552834670378748,-0.0544378862717049,-0.05335872548197229,-0.052758949144738915,-0.05207625798517439,-0.051606927774291544,-0.051023530176689674,-0.051167208652339674,-0.045707973758919634,-0.04302480232401895,-0.04302480232401895,-0.04154104744497905,-0.04074315169127374,-0.040089635610854726,-0.03898178407466005,-0.03896972461260942,-0.03768353034993127,-0.03175641216849179,-0.03138683296160544,-0.03175641216849179,-0.03175641216849179,-0.029193968387515534,-0.03175641216849179,-0.027166954080784594,-0.0266079841901459,-0.0266079841901459,-0.026240023376565974,-0.027238395080057598,-0.027166954080784594,-0.027166954080784594,-0.02567724908633695,-0.02567724908633695,-0.02567724908633695,-0.02567724908633695,-0.025546758490634314,-0.025546758490634314,-0.025455638330098257,-0.025455638330098257,-0.025455638330098257,-0.02525366941834986,-0.025025231231676576,-0.02518711977110563,-0.02486935989954417,-0.025025231231676576,-0.025025231231676576,-0.025025231231676576,-0.02533169526783033,-0.02533169526783033,-0.025455638330098257,-0.025455638330098257,-0.025455638330098257,-0.025546758490634314,-0.025546758490634314,-0.025546758490634314,-0.025546758490634314,-0.025546758490634314,-0.025546758490634314,-0.025546758490634314,-0.025546758490634314,-0.025546758490634314,-0.025546758490634314,-0.02567724908633695,-0.02567724908633695,-0.02567724908633695,-0.02567724908633695,-0.025915973912687476,-0.026034543878416833,-0.026034543878416833,-0.026034543878416833,-0.026135067291690572,-0.026135067291690572,-0.026135067291690572,-0.026135067291690572,-0.026240023376565974,-0.026240023376565974,-0.026240023376565974,-0.026240023376565974,-0.026240023376565974,-0.026240023376565974,-0.026240023376565974,-0.026240023376565974,-0.026484887199792626,-0.0266079841901459,-0.02681932618758856,-0.02694389299094646,-0.02700863900549358,-0.027166954080784594,-0.027304353042806873,-0.02781062498860236,-0.02781062498860236,-0.0286210412339368,-0.027304353042806873,-0.027304353042806873,-0.02681932618758856,-0.02694389299094646,-0.027238395080057598,-0.026240023376565974,-0.027166954080784594,-0.02700863900549358,-0.027238395080057598,-0.027304353042806873,-0.029225071671787062,-0.03175641216849179,-0.03189295731736491,-0.0267952713261137,-0.027471412259093553,-0.031272726702648856,-0.03264508898235588,-0.03347017094449514,-0.03751215610597197,-0.041513854926596316,-0.040089635610854726,-0.04299690808069234,-0.041513854926596316,-0.043133602051189046,-0.04364015645690911,-0.043133602051189046,-0.042796710052692866,-0.04552264141835616,-0.04885277699894672,-0.04929328002502195,-0.05133671628662789,-0.05133671628662789,-0.05308139153814467,-0.052758949144738915,-0.05308139153814467,-0.05308139153814467,-0.05308139153814467,-0.05308139153814467,-0.05308139153814467,-0.05308139153814467,-0.055945900019545663,-0.056914904272976824,-0.056914904272976824,-0.056914904272976824,-0.05308139153814467,-0.056914904272976824,-0.056914904272976824,-0.05308139153814467,-0.05308139153814467,-0.056221277369529365,-0.05634355911990305,-0.05634355911990305,-0.05634355911990305,-0.05634355911990305,-0.056221277369529365,-0.055945900019545663,-0.056914904272976824,-0.05308139153814467,-0.05308139153814467,-0.05308139153814467,-0.05308139153814467,-0.056914904272976824,-0.056914904272976824,-0.05308139153814467,-0.05308139153814467,-0.056221277369529365,-0.05634355911990305,-0.05308139153814467,-0.042796710052692866,-0.04725097602992431,-0.05133671628662789,-0.05917360122675375,-0.05308139153814467,-0.05634355911990305,-0.05308139153814467,-0.05634355911990305,-0.055945900019545663,-0.05634355911990305,-0.05634355911990305,-0.05634355911990305,-0.05634355911990305,-0.05308139153814467,-0.05308139153814467,-0.055796655386904453,-0.056914904272976824,-0.05634355911990305,-0.055945900019545663,-0.05634355911990305,-0.056914904272976824,-0.05308139153814467,-0.05917360122675375,-0.055945900019545663,-0.055796655386904453,-0.05917360122675375,-0.056914904272976824,-0.056914904272976824,-0.055945900019545663,-0.056914904272976824,-0.056914904272976824,-0.05634355911990305,-0.05917360122675375,-0.05308139153814467,-0.055945900019545663,-0.05634355911990305,-0.05917360122675375,-0.05634355911990305,-0.056914904272976824,-0.05634355911990305,-0.05917360122675375,-0.055945900019545663,-0.056914904272976824,-0.05634355911990305,-0.05917360122675375,-0.056914904272976824,-0.05634355911990305,-0.056914904272976824,-0.05917360122675375,-0.05917360122675375,-0.056914904272976824,-0.05917360122675375,-0.05634355911990305,-0.056914904272976824,-0.05634355911990305,-0.056914904272976824,-0.056914904272976824,-0.05634355911990305,-0.056914904272976824,-0.056914904272976824,-0.056914904272976824,-0.056914904272976824,-0.056914904272976824)
net_maxHPD=c(0.2577357603534209, 0.2577357603534209,0.2577357603534209,0.2577357603534209,0.2577357603534209,0.2577357603534209,0.2577357603534209,0.2577357603534209,0.2577357603534209,0.2577357603534209,0.2577357603534209,0.2577357603534209,0.2577357603534209,0.2577357603534209,0.2577357603534209,0.2577357603534209,0.2577357603534209,0.2577357603534209,0.2577357603534209,0.2577357603534209,0.2577357603534209,0.24788357193301314,0.22595533298081694,0.18795095652078508,0.1799165150605404,0.18600092911680632,0.17946814051434057,0.1637811636518396,0.14684211412208836,0.12873058882581323,0.09316243650319345,0.03371127738616586,0.011105762894032312,-0.0006545067071005439,-0.07037780045772696,-0.11590237522911073,-0.13534269432489687,-0.13824829245501863,-0.15978539362081934,-0.16605549667637864,0.023865479322748503,0.03361577251164967,0.03385027734680246,0.042571951413495505,0.04668774706232104,0.05345816706395795,0.05085534117068092,0.05345816706395795,0.05345816706395795,0.05266097666350187,0.05320039589894068,0.06103847714329477,0.06149924155213125,0.057044249401881665,0.06258977481871271,0.06149924155213125,0.07000050460828341,0.061929707503880646,0.05332959809566511,0.052664285519135434,0.047915262562972176,0.047374428228362825,0.04614537519603369,0.042571951413495505,0.0423895717052476,0.042571951413495505,0.0424028726336741,0.04215975968652792,0.04186903189273219,0.04253203411506247,0.04253203411506247,0.04234331265558884,0.04225568623774047,0.04253203411506247,0.0424028726336741,0.04253203411506247,0.042571951413495505,0.042571951413495505,0.042571951413495505,0.0424028726336741,0.042571951413495505,0.042571951413495505,0.042571951413495505,0.042571951413495505,0.042571951413495505,0.042571951413495505,0.0424028726336741,0.04253203411506247,0.04253203411506247,0.042571951413495505,0.042571951413495505,0.0424028726336741,0.0424028726336741,0.0424028726336741,0.0424028726336741,0.0424028726336741,0.0424028726336741,0.0424028726336741,0.0424028726336741,0.0424028726336741,0.0424028726336741,0.0424028726336741,0.0424028726336741,0.0424028726336741,0.0424028726336741,0.0424028726336741,0.0424028726336741,0.0424028726336741,0.0424028726336741,0.0424028726336741,0.0424028726336741,0.0424028726336741,0.0424028726336741,0.0424028726336741,0.0424028726336741,0.0424028726336741,0.0424028726336741,0.0424028726336741,0.0424028726336741,0.0424028726336741,0.0424028726336741,0.0424028726336741,0.042571951413495505,0.042571951413495505,0.042571951413495505,0.0424028726336741,0.0424028726336741,0.042571951413495505,0.0424028726336741,0.042571951413495505,0.042571951413495505,0.042571951413495505,0.042571951413495505,0.042571951413495505,0.0424028726336741,0.0424028726336741,0.0423895717052476,0.0424028726336741,0.04253203411506247,0.042571951413495505,0.042571951413495505,0.04253203411506247,0.0424028726336741,0.0424028726336741,0.04219683426433346,0.0423895717052476,0.04253203411506247,0.04253203411506247,0.042571951413495505,0.0424028726336741,0.04253203411506247,0.04253203411506247,0.042571951413495505,0.04446103685339539,0.04614537519603369,0.046411440973553715,0.047915262562972176,0.046411440973553715,0.047504685670471954,0.04784541604124102,0.04784541604124102,0.049691780367916515,0.05217455001725889,0.05345816706395795,0.05439135794406783,0.054148674656992954,0.05391893841446094,0.05391893841446094,0.05210496904472998,0.05439135794406783,0.0553903246390196,0.0567977080948872,0.06149924155213125,0.06272433635488286,0.07000050460828341,0.0808629414806526,0.08829508949910221,0.10118377698416454,0.11978874991117416,0.12660631024838676,0.12824436888354251,0.13027614101914842,0.1325455559676053,0.13292428393539746,0.13265560829730733,0.13958890504361662,0.13947381905824163,0.1401810208419145,0.14146162663684153,0.1439501945247722,0.14708659347647238,0.14846161547824135,0.15362699169208746,0.15599225765415928,0.16183695968609857,0.16212519306156242,0.16437320538261888,0.16866656941769273,0.16917069530338635,0.1723338025788678,0.18102528017443328,0.18329220499146476,0.19045684398541599,0.19455560064365987,0.19868122239857805,0.1978674597406863,0.19858485370280865,0.20496897849527893,0.20577668318856174,0.20577668318856174,0.21022461784335678,0.20473963207851562,0.20846551841173785,0.21114528317839776,0.2088525396692867,0.21016206697937323,0.2117551955170774,0.21024602824420757,0.20845276557047104,0.2083662136518947,0.2151884337489529,0.21028991415957615,0.208827437890477,0.208827437890477,0.20257871749448025,0.18829003990953463,0.17250874291483137,0.15872006316194306,0.15364612095977379,0.14013492129325653,0.12555916638006026,0.12035177611290448,0.11667228175012989,0.1147319758961543,0.10996059225053179,0.10996059225053179,0.10832689737742951,0.10801535786922598,0.10709030406738121,0.10709030406738121,0.1147319758961543,0.10996059225053179,0.10983274338538757,0.10842339763410926,0.10996059225053179,0.1095484116780877,0.10832689737742951,0.10709030406738121,0.10709030406738121,0.10790499612685361,0.10696155703824697,0.10604784326702156,0.10759449892812982,0.10659495631922782,0.10686375185485422,0.10759449892812982,0.10769398907416802,0.10769398907416802,0.10659495631922782,0.10604784326702156,0.10647468774542365,0.10659495631922782,0.10518551931359288,0.10647468774542365,0.10604784326702156,0.1059983044365044,0.10604784326702156,0.10546077418157768,0.10518551931359288,0.10518551931359288,0.10518551931359288,0.10518551931359288,0.10518551931359288,0.10518551931359288,0.10518551931359288,0.10518551931359288,0.10518551931359288,0.10518551931359288,0.10453069302825448,0.10453069302825448,0.10453069302825448,0.10441401967405373,0.10453069302825448,0.10453069302825448,0.10453069302825448,0.10453069302825448,0.10453069302825448,0.10518551931359288,0.10518551931359288,0.10518551931359288,0.10518551931359288,0.10518551931359288,0.10518551931359288,0.10518551931359288,0.10499132342218953,0.10518551931359288,0.10518551931359288,0.10518551931359288,0.10518551931359288,0.10518551931359288,0.10518551931359288,0.10546077418157768,0.10518551931359288,0.10518551931359288,0.10546077418157768,0.10546077418157768,0.10604784326702156,0.10453069302825448,0.10604784326702156,0.10518551931359288,0.10534715471070445,0.10659495631922782,0.10686375185485422,0.10499132342218953,0.10499132342218953,0.10534715471070445,0.10604784326702156,0.10659495631922782,0.10453069302825448,0.10453069302825448,0.10453069302825448,0.10453069302825448,0.10468498571693446,0.1048674533170216,0.1048674533170216,0.10499132342218953,0.10499132342218953,0.10493136028996697,0.10534715471070445,0.10675939787642533,0.10686375185485422,0.10814574474759175,0.10709030406738121,0.10759449892812982,0.10769398907416802,0.10769398907416802,0.10832689737742951,0.10814574474759175,0.11245939352650708,0.11238950633636062,0.11267750404043564,0.11267750404043564,0.11257718458544266,0.11267750404043564,0.11534710422166437,0.11463118870206347,0.11547581115304101,0.12230769750845617,0.12277340702919129,0.12296203163721042,0.12624164006286276,0.12624164006286276,0.12624164006286276,0.12624164006286276,0.12624164006286276,0.12624164006286276,0.12645149000465644,0.1276816701451215,0.12804743671639746,0.1276816701451215,0.12804743671639746,0.12804743671639746,0.12645149000465644,0.1301771307492695,0.13467287454372,0.13785997177756554,0.1406716423531127,0.14231583821603602,0.14920648520805052,0.15239638684759793,0.15486140083345845,0.16516649211054013,0.18408189500839836,0.21537079422656505,0.22568748668159264,0.2289066688396677,0.23302297678465567,0.23411606666022838,0.23552691847625426,0.2337291666914992,0.23411606666022838,0.23411606666022838,0.23411606666022838,0.23679056020255596,0.23679056020255596,0.23679056020255596,0.23679056020255596,0.23679056020255596,0.23679056020255596,0.23411606666022838,0.23411606666022838,0.23679056020255596,0.23679056020255596,0.23679056020255596,0.23679056020255596,0.23679056020255596,0.23411606666022838,0.23679056020255596,0.23679056020255596,0.23679056020255596,0.23679056020255596,0.23679056020255596,0.23411606666022838,0.23627176153747298,0.23585593926387857,0.23627176153747298,0.23679056020255596,0.2389195227505543,0.2389195227505543,0.2389195227505543,0.2389195227505543,0.242298224295462,0.24066150020062935,0.24186857578960733,0.245393651882903,0.245393651882903,0.245393651882903,0.24925621219164415,0.25646473225062183,0.2551264761714376,0.25646473225062183,0.2607139311403057,0.2613036863929329,0.2674644767103821,0.2713792925239405,0.2731335475245278,0.27650020162276356,0.28027507795771645,0.28271276656555483,0.2875124672683207,0.2868103774458667,0.29620068182046844,0.2956343927255813,0.2952473350698878,0.29911309675426206,0.3130391398020821,0.3138271422379547,0.31622031587342003,0.3249087647939083,0.3311757567034975,0.3420189094624003,0.35334805289986515,0.3712505745916802,0.3915813274362942,0.42569532432332324,0.47041538399989663,0.6375860085349254,0.41851444223596646,0.4176884272983189,0.4176884272983189,0.41144600068578296,0.420445372871988,0.41728365790770233,0.4173983092504876,0.41851444223596646,0.41802870392175373,0.4339563119860891,0.4301529497207106,0.4173983092504876,0.4355595353550531,0.4173983092504876,0.4553111945169013,0.4173983092504876,0.35334805289986515,0.15914988404558664,0.1372339455941231,0.134669517568821,0.10598703155237706,0.0810250919637612,-0.23732243816878262,-0.23706608564348697,-0.2671107237660834,-0.24761686318573617,-0.19213520490267344,-0.022304239966420503,0.1960678028196775,0.36305088484077197,0.39066468557042133,0.42846951247995213,0.46285991928170156,0.481631979591832,0.5230117213522265,0.5705251037406588,0.6009677198994546,0.6787524219594512,0.6972460924356655,0.6940686623776144,0.690932933523006,0.6950934889136025,0.7007846064976849,0.7565332900686987,0.7666773859917516,0.7620464932517663,0.7882581678131135,0.823495610435588,0.8538398611112815,0.8573732509246463,0.907639853142196,0.9136557576234752,0.9370376658851906,0.9659594376456813,0.9792324094815796,1.1821345522385784,0.9549492568923599,0.9376001366862112,0.8769781682070639,0.8498232424525858,0.8205316596948579,0.779581467842368,0.7623772793596892,0.7226826269732478,0.712376481029293,0.6900266498418384,0.6549751404861112,0.6537757391490837,0.611896523774707,0.6114156041754233,0.5743976220817554,0.7462982603895825,0.6532043408588983,0.5735670422781431,0.5332035430382883,0.4956775386019518,0.4616993450938647,0.44258930070146957,0.39811468117853444,0.3646484135921104,0.32798806179877593,0.30870354155347995,0.26770245261610653,0.21528371344820998,0.16100857435490182,0.14145367168000084,0.11468259019430636,0.10227129237537622,0.10419481033317593,0.10227129237537622,0.08991364396771391,0.0853345242348095,0.08498921778656193,0.0853345242348095,0.0853345242348095,0.08445146136794975,0.08433157358880339,0.0853345242348095,0.08435134857790189,0.08445146136794975,0.08445146136794975,0.0853345242348095,0.08445146136794975,0.0853345242348095,0.08435134857790189,0.08498921778656193,0.0828411945775819,0.08178491459544672,0.0817154158998142,0.08445146136794975,0.08435134857790189,0.08196017262060279,0.08196017262060279,0.08445146136794975,0.08435134857790189,0.08445146136794975,0.08445146136794975,0.0795889094431081,0.07926187711288872,0.07926187711288872,0.07926187711288872,0.07926187711288872,0.07926187711288872,0.07893177352109099,0.07893177352109099,0.07893177352109099,0.0788481660438454,0.0788481660438454,0.0788481660438454,0.07857377177181202,0.07857377177181202,0.0788481660438454,0.07857377177181202,0.0788481660438454,0.0788481660438454,0.07893177352109099,0.07893177352109099,0.07926187711288872,0.0795889094431081,0.0795889094431081,0.0795889094431081,0.0795889094431081,0.0795889094431081,0.0795889094431081,0.0795889094431081,0.07475883573827462,0.07530014728967407,0.07550157023208702,0.07595107826595154,0.07595107826595154,0.07654112343844041,0.07687022178186216,0.07737584724483976,0.07536846111708942,0.07595107826595154,0.07760431123210114,0.07536846111708942,0.07536846111708942,0.07530014728967407,0.07687022178186216,0.07611539066769057,0.07756415004307111,0.07687022178186216,0.07922654808523287,0.08225922275549913,0.08445146136794975,0.07595107826595154,0.07668372751225777,0.07756415004307111,0.07843893399194196,0.07857377177181202,0.07857377177181202,0.07857377177181202,0.07857377177181202,0.08498921778656193,0.08498921778656193,0.08445146136794975,0.08498921778656193,0.0853345242348095,0.08498921778656193,0.08498921778656193,0.08769783192390128,0.08696276760952179,0.08829172767608369,0.09025445842036807,0.09025445842036807,0.09457243334079184,0.09283061454314738,0.09166836264617492,0.10074347922362488,0.10276983232242734,0.10208185984884047,0.10248897472262561,0.10467676888993413,0.10467676888993413,0.10971920816477716,0.11033929437132488,0.11033929437132488,0.1108354983704406,0.11817026366723435,0.11605452549021658,0.12026587448952637,0.11712587657436324,0.11913517237329622,0.11817026366723435,0.11959795707941787,0.11817026366723435,0.12061043434344675,0.12018287337319268,0.11913517237329622,0.12018287337319268,0.11913517237329622,0.12018287337319268,0.12026587448952637,0.12769906478060467,0.12704350052724658,0.12673428413933174,0.12673428413933174,0.12704350052724658,0.12798487039374312,0.1268995878572594,0.12815444788232014,0.12815444788232014,0.12798487039374312,0.1280022582184746,0.12815444788232014,0.1280022582184746,0.1280022582184746,0.1278061554499544,0.13288309597237064,0.13466885977483942,0.13311921159098955,0.13338170657161275,0.13311921159098955,0.13261882862964972,0.13281470869804207,0.13243779429888475,0.13288309597237064,0.1378685764297222,0.13781588799552896,0.13647834062222625,0.13628223396875208,0.13781588799552896,0.13434257890518966,0.1378685764297222,0.1378685764297222,0.13781588799552896,0.13781588799552896,0.13677275821452933,0.13665198316680233,0.13665198316680233,0.13797312475904377,0.1378685764297222,0.13781588799552896,0.13781588799552896,0.1378685764297222,0.1378685764297222,0.13781588799552896,0.1378685764297222,0.13781588799552896,0.1378685764297222,0.13797312475904377,0.1378685764297222,0.13797312475904377,0.13797312475904377,0.13797312475904377,0.13797312475904377,0.1378685764297222,0.1378685764297222,0.13781588799552896,0.13781588799552896,0.1378685764297222,0.13781588799552896,0.13781588799552896,0.13781588799552896,0.13781588799552896,0.13781588799552896,0.1378685764297222,0.1378685764297222,0.13781588799552896,0.1378685764297222,0.1378685764297222,0.13781588799552896,0.1378685764297222,0.1378685764297222,0.1378685764297222,0.1378685764297222,0.1378685764297222,0.13781588799552896,0.1378685764297222,0.13781588799552896,0.13781588799552896,0.13781588799552896,0.13781588799552896,0.13772379984384026,0.13772379984384026,0.13779267344955975,0.1378131832887463,0.13781588799552896,0.1378685764297222,0.13797312475904377,0.13797312475904377,0.13781588799552896,0.1378685764297222,0.1378685764297222,0.1378685764297222,0.1378685764297222,0.13781588799552896,0.1378685764297222,0.13797312475904377,0.13839167636623098,0.13781588799552896,0.1396410217225514,0.14049248535384304,0.1414874452532771,0.1414874452532771,0.14162597362236168,0.1430570795821159,0.14263921777619018,0.14396309679853492,0.14462717563991165,0.1462491294214543,0.14597387280788302,0.1445085566345071,0.1462491294214543,0.15253072966841896,0.1531753136626805,0.15253072966841896,0.1535367103850676,0.15585386604560603,0.15698427155165084,0.1559385878269317,0.16050217744281373,0.16084403747528464,0.16488947293054315,0.16693242136828293,0.16830503194809177,0.1734893281382986,0.17539016974832985,0.17539016974832985,0.17539016974832985,0.1759802868721832,0.17539016974832985,0.1759802868721832,0.17465528430819025,0.17539016974832985,0.17526321079090545,0.17526321079090545,0.17526321079090545,0.17539016974832985,0.17679382372063757,0.17679382372063757,0.17539016974832985,0.1759802868721832,0.1759802868721832,0.17703306141377032,0.18209190520120683,0.17703306141377032,0.1803067498244409,0.1846593551497726,0.18577597432447368,0.1846593551497726,0.1846593551497726,0.1855883842939987,0.18577597432447368,0.18695904310358838,0.19155610346861981,0.19589294870677262,0.19686102681428505,0.20269697249586005,0.20437427085143087,0.2049581484807081,0.2070977197595997,0.20512069231780722,0.20896628735708345,0.21702937224323882,0.2193205813524618,0.2193205813524618,0.22351979256082344,0.23139716815394956,0.25032398584767457,0.2506572495516686,0.2506572495516686,0.2506572495516686,0.27543681366603434,0.27907749706837914,0.2900940646185127,0.2940637327545765,0.30624690955124534,0.3116026489876339,0.32166939371685915,0.32883549508979515,0.3376142700867644,0.35008001949592316,0.35684324140310664,0.3633930006664723,0.37121297420555743,0.37857783719094995,0.38305856432295704,0.3866697272220844,0.3899088523750273,0.4000228415748618,0.4000228415748618,0.4109969024845187,0.4237340071506735,0.42878083687745416,0.4439376737386983,0.4540726737017984,0.4722342191242601,0.483988995496476,0.49630873176549983,0.5066267926839072,0.5187452654412599,0.5374053089738083,0.5430999909773488,0.5500993387010754,0.5572588007039505,0.5719447154669497,0.5789952536059444,0.5903055946935141,0.5994646959645717,0.6123593980098819,0.6160242781023767,0.6205778891069771,0.6249078188636389,0.6348143352956253,0.6389252461004052,0.6437315390530933,0.6437315390530933,0.6488492754725658,0.6566814966141479,0.6566814966141479,0.6693723845445898,0.6712342665172062,0.673633949144266,0.6765829884633819,0.6775703380495711,0.6809284517017482,0.6809284517017482,0.6809284517017482,0.6809284517017482,0.6809284517017482,0.6809284517017482)
#time=time[4:length(time)]
#net_rate=net_rate[4:length(net_rate)]
#net_minHPD=net_minHPD[4:length(net_minHPD)]
#net_maxHPD=net_maxHPD[4:length(net_maxHPD)]

plot(c(seq(-290,0,by=1),0),rep(2,length(c(seq(290,0,by=-1),0))), xlab="", ylab="Rates (events/Myr/lineage)", xlim=c(-270,-230), ylim=c(-1.25,1), type="l", col="white",lwd="1",las="1",cex.axis="1",cex.main="1",cex.lab="1",bty="n", main="E", axes=F)
rect(-323.2,-3,-298.9,300, col="white", border=NA)
rect(-298.9,-3,-272.95,300, col="whitesmoke", border=NA)
rect(-272.95,-3,-259.1,300, col="white", border=NA)
rect(-259.1,-3,-251.9,300, col="whitesmoke", border=NA)
rect(-251.9,-3,-247.2,300, col="white", border=NA)
rect(-247.2,-3,-237,300, col="whitesmoke", border=NA)
rect(-237,-3,-201.3,300, col="white", border=NA)
rect(-201.3,-3,-174.1,300, col="whitesmoke", border=NA)
rect(-174.1,-3,-163.5,300, col="white", border=NA)
rect(-163.5,-3,-145,300, col="whitesmoke", border=NA)
rect(-145,-3,-100.5,300, col="white", border=NA)
rect(-100.5,-3,-66,300, col="whitesmoke", border=NA)
rect(-66,-3,-56,300, col="white", border=NA)
rect(-56,-3,-33.9,300, col="whitesmoke", border=NA)
rect(-33.9,-3,-23.03,300, col="white", border=NA)
rect(-23.03,-3,-5.33,300, col="whitesmoke", border=NA)
rect(-5.33,-3,-2.58,300, col="white", border=NA)
rect(-2.58,-3,0,300, col="whitesmoke", border=NA)


rect(-261.28,-3,-259.51,300, col=alpha('#ffaf03',0.2), border=NA)
rect(-234.5,-3,-232,300, col=alpha('#ffaf03',0.2), border=NA)
abline(v=c(-251.902),col="red",lty="dashed",lwd="2")
legend("topleft", bty="n", c("Net diversification rate"),lwd="3",col=c("#504A4B"), cex=1)

axis(side=1, seq(-280, -220, by=10), col="black",col.axis="black",las=1)
axis(side=2, seq(-1.25, 1, by=0.25), col="black",col.axis="black",las=2)

lines(time,time,type = 'n', lwd=2, col= '#504A4B')
polygon(c(time, rev(time)), c(net_maxHPD, rev(net_minHPD)), col = alpha('#504A4B',0.2), border = NA)
lines(time,net_rate, col = '#504A4B', lwd=2)
abline(h=0,lty=2,col="darkred")

add_geochrono(-1.25, -1.75)

############################# Diversity dynamics

tbl = read.table(file = "TeTs-RJMCMC13_ltt.txt",header = T)
time = -tbl$time
    
plot(time,tbl$diversity, type="n",ylab= "Number of lineages", xlab="", cex.main="1", main="F", ylim=c(0,40), xlim=c(-270,-230), axes=F)
rect(-323.2,-3,-298.9,300, col="white", border=NA)
rect(-298.9,-3,-272.95,300, col="whitesmoke", border=NA)
rect(-272.95,-3,-259.1,300, col="white", border=NA)
rect(-259.1,-3,-251.9,300, col="whitesmoke", border=NA)
rect(-251.9,-3,-247.2,300, col="white", border=NA)
rect(-247.2,-3,-237,300, col="whitesmoke", border=NA)
rect(-237,-3,-201.3,300, col="white", border=NA)
rect(-201.3,-3,-174.1,300, col="whitesmoke", border=NA)
rect(-174.1,-3,-163.5,300, col="white", border=NA)
rect(-163.5,-3,-145,300, col="whitesmoke", border=NA)
rect(-145,-3,-100.5,300, col="white", border=NA)
rect(-100.5,-3,-66,300, col="whitesmoke", border=NA)
rect(-66,-3,-56,300, col="white", border=NA)
rect(-56,-3,-33.9,300, col="whitesmoke", border=NA)
rect(-33.9,-3,-23.03,300, col="white", border=NA)
rect(-23.03,-3,-5.33,300, col="whitesmoke", border=NA)
rect(-5.33,-3,-2.58,300, col="white", border=NA)
rect(-2.58,-3,0,300, col="whitesmoke", border=NA)


rect(-261.28,-3,-259.51,300, col=alpha('#ffaf03',0.2), border=NA)
rect(-234.5,-3,-232,300, col=alpha('#ffaf03',0.2), border=NA)
abline(v=c(-251.902),col="red",lty="dashed",lwd="2")


axis(side=1, seq(-280, -220, by=10), col="black",col.axis="black",las=1)
axis(side=2, seq(0, 40, by=10), col="black",col.axis="black",las=2)

polygon(c(time, rev(time)), c(tbl$M_div, rev(tbl$m_div)), col = alpha("#00A359",0.4), border = NA)

legend("topleft", bty="n", c("Diversity"),lwd="3",col=c("#00A359"), cex=1)
lines(time,tbl$diversity, type="l", col = alpha("#00A359"), lwd = 2)

add_geochrono(0, -10)

dev.print(device=pdf, file="RJMCMC_Hemiptera_genus.pdf", width=8.3, height=11.7)
