# Supplementary material for: Multiple drivers and lineage-specific insect extinctions during the Permo–Triassic
Source: Nat Commun. 2022 Dec 6;13:7512. doi: 10.1038/s41467-022-35284-4 (PMC9726944; doi:10.1038/s41467-022-35284-4)
Supplement: Supplementary file 7 — Source Data [file 41467_2022_35284_MOESM7_ESM.zip › Source_Data/SupplementaryFigure8/TeTs-RJMCMC13.txt]

clade	species	ts	te	ts	te	ts	te	ts	te	ts	te	ts	te	ts	te	ts	te	ts	te	ts	te
0.0	1.0	252.33163008275488	251.64732813401196	252.3556862568282	251.4125869516997	252.308807767713	251.17959809075802	253.32396736478344	252.91154544898097	252.63181084258562	252.15378464304365	252.62872906323477	252.15635394229275	253.4492178912712	253.0843986314785	254.04076435300047	253.4933228025965	252.37728222496733	251.4618233985773	253.09538808226355	252.5200942018412
0.0	2.0	268.1594952778872	264.88816090769234	267.6427224700617	266.1991597548512	266.8185236570662	265.1980226342751	268.33332563976063	265.37029918462713	267.0371541236189	265.2339518208188	266.88058354593085	265.15974994727935	268.15650084744243	265.1203605736583	268.4447491369175	263.9656560867793	267.8711321098529	264.70820451547064	268.14503970340735	265.94904879672623
0.0	3.0	252.2778061331577	251.51341594436118	252.2489239862217	251.24554012751383	252.84511266969523	252.18760057223878	254.16178186983495	253.59246555298236	253.40685614480356	252.9734294077158	252.62078882189607	252.16255695168928	252.13687082229737	251.43497625775845	253.01298007840418	252.60715853105484	253.10211704789177	252.6354915259535	253.13573359602194	252.69887662002586
0.0	4.0	253.15026311208035	251.5551778434272	254.29803605716404	252.58254833396984	253.60048935038807	251.22902220705268	254.13044841563624	251.4461959780051	254.92479071542436	252.28572509623342	254.9559768239229	252.12267649720619	254.4899768111818	252.10809759160836	254.869936557563	251.2959935800408	253.59919454533735	252.07568866032216	253.9323654534916	251.65916745041676
0.0	5.0	271.222805178442	264.7000855224712	270.57841500390964	266.2055972859378	275.50243900047207	269.7398382323553	273.21940790578753	266.52481968372774	275.47592389473357	268.4156626236658	274.72076285466073	264.6778459612777	273.58246008402494	266.30889057374634	275.14396400795886	268.0479544335085	273.7511035832036	264.9833826339332	274.8677928619087	266.6201142110764
0.0	6.0	254.3556899827794	252.63726677079998	253.37090168773327	252.6690425840949	253.89019582506424	251.02484624881265	254.55252412443713	251.8662355914547	255.0434438438214	252.61565522852163	253.58497658714464	252.3139089564738	253.879472130461	251.7445490620048	253.9607450129135	252.87704956196305	254.1296479555622	251.57096115309773	254.59042672611847	251.39759207167512
0.0	7.0	233.31747375560286	223.8482433498213	236.27794832747415	211.13040350597456	236.65318462653073	204.5868212038357	232.82117369558827	207.9791023644434	230.1337975680408	208.56455601135002	238.68809525337645	213.63356831997288	230.97176169490427	206.53322547239287	233.23510244681088	219.5962200336458	231.33224703722436	208.75478482946335	231.64602707950021	208.79154207382393
0.0	8.0	242.5810770121837	241.11018310136853	242.00706701645228	240.48523992997715	248.08811800863162	246.14492945087457	246.6042978709351	245.18728123909924	240.4481222623272	238.72011416897013	245.4011238327352	244.14354217544334	242.19754491975215	240.70746361699705	239.16583598156151	237.26282929054045	239.81994349193596	238.09423319407176	244.36814374417202	243.213191496137
0.0	9.0	290.7601512688826	265.92335960481773	291.85756673451306	266.14303415560653	288.3690849453387	265.515779844766	291.4940889224141	268.50787188155743	291.8667342155884	266.0977182798992	290.04984997123285	265.8320603235028	291.64872284877384	267.05516786472623	291.4567432880511	265.7977181046855	291.923541047457	265.7958487347131	288.9375127032552	265.55843913211015
0.0	10.0	240.2634572951521	238.48103169924525	238.99598537111234	237.08456565770084	239.51994903668628	237.76055350672698	238.39048310085977	236.46107235123912	238.13327403007543	235.8014236558611	237.8629858027291	235.63696181097228	237.95746622814914	235.67428356759817	239.89970925010286	238.0462300349919	238.02166340419146	235.7170886540538	237.78028399862654	235.7751614382301
0.0	11.0	236.16769529642534	227.18252169361682	230.46737137223317	227.8996358875161	236.17210321344288	227.71426844042426	236.90821782560383	232.8864047271502	236.90612096373883	233.81331084950227	232.90343372355926	228.41909564467596	235.96708940223277	227.8332196965325	233.18556009736741	228.9997950204085	235.94870846391643	227.4817358243758	234.36971096604756	227.76059337054392
0.0	12.0	230.88969859378759	228.97336929340287	237.1375374738658	235.69651739262443	228.71075994249082	227.3947860140563	235.74802975559328	234.03053603478364	228.29872170353602	227.0901755179932	229.69296838980856	227.94220723976574	234.90257214726802	232.87775327456612	231.80918907940983	229.80044905090656	236.9194895574309	235.2312188552975	228.1725419943002	227.00866235843267
0.0	13.0	246.82084455352398	243.8823520330117	246.8863890715824	245.0774931779088	247.2115569641858	245.29174089163033	247.70441855929823	245.01563462290665	246.79213660538102	244.87323008825257	246.80231322752374	245.19187062022053	247.7459943911774	244.12968287252485	247.87946451861572	243.85309854010345	248.40606289389862	244.60824427093044	248.44553936682377	244.1962138380669
0.0	14.0	297.7440761234578	297.18995525419825	295.3639155665967	293.5297995674048	298.50811996945623	297.52456819708846	297.6679188290892	296.6753181335986	297.32171682406823	296.56884353519956	298.22654567018816	297.4233749532516	295.54546236782045	294.9487697673896	295.8912311394349	295.6559577239958	294.88126941454317	292.906278563725	297.9928530817788	297.5348935439047
0.0	15.0	242.8367074926322	235.0731378253349	243.0223076289009	235.7853351962559	240.49560355426718	236.03315464355398	242.22558649842583	236.48122096390998	240.07485564816608	237.03643400087014	242.700264082394	236.58749525441414	240.51040420996043	236.91138506472572	242.30641765443212	237.58745256259084	242.42909785899812	235.6368084559129	241.10032947969623	235.72678118386855
0.0	16.0	253.7125594375944	253.34769987921237	254.5752092793466	253.83082980760065	254.2503043968904	253.72215681927443	253.18770043007868	252.80547391874822	252.14699824330341	251.44707411242655	252.31019427925338	251.75151379102695	254.6507713555193	253.72072247571674	254.72420773230334	253.76948779553314	252.24604666964206	251.19371369560577	253.30138659621122	252.8758306539557
0.0	17.0	253.94062522017504	251.62418758172413	253.41029921282893	252.2219428173835	253.16060518426522	251.06944835917344	254.88407442124304	251.17291464871874	254.92508070056155	251.22280869446217	254.63426836426245	252.42445371728027	254.8096228593986	253.36959550818332	253.74557099687658	251.25753889895293	254.02770728131043	252.63770629379562	254.20990861058266	252.2977897981439
0.0	18.0	253.20312869809746	252.87183591355725	254.03953652152077	253.54856587061536	253.46524760727883	253.0334463531787	253.37963039036302	252.98417175657468	252.24913580837864	251.4914051184898	253.14075268558227	252.64001833541445	252.80417904898152	252.46138060669566	254.35477744742957	253.64702452010584	252.14432350459782	251.1638312369023	253.0198107299797	252.42326121081982
0.0	19.0	231.63982671629444	229.66351124779123	236.53740118120987	234.92306613598547	234.41968375874234	232.45004713902728	231.55332005551503	229.67921323775118	234.8277085199837	232.93883778048283	233.56961438967843	231.44531146573752	232.7852945845289	230.71598691018394	230.73563583498023	228.82417674051595	236.77641933994246	234.95341326544968	233.92109561838296	232.093082311863
0.0	20.0	246.81407905502277	236.04093986670975	244.06024074361608	236.33514664512813	245.1960430777735	235.85870428581185	247.7613611975222	236.73815541443926	244.0030089200857	235.53812396838072	243.57809094060258	235.74774150956395	247.81089929160063	236.13425697904296	245.48531502676968	236.71581806239348	246.74982522865497	236.1060969535162	242.47799366586653	235.8009301521517
0.0	21.0	254.75268059219079	252.32924519118188	254.64936847036935	251.20126714610805	254.46648652416872	251.1255277089874	253.51149949673834	252.003864792841	254.61356771718965	251.72601461459874	254.81805331013263	251.62766393330094	254.6531548391903	252.35771384871967	254.14411079578062	251.39182618911565	254.61901922318643	252.27811626839673	254.20500627578105	251.12769433962
0.0	22.0	252.56727384389055	252.09790088899294	252.66727209645273	252.06362218106474	252.8235970939923	252.13123433349796	254.53199175468967	253.84447097550535	253.961301633439	253.29098364696492	253.24278549083027	252.72132781478828	253.1084647227708	252.7675677569559	252.24482662194984	251.35849123327884	253.94306090336198	253.39871852885344	253.75105351299172	253.36607441872098
0.0	23.0	252.73237680525105	252.36224799616187	252.42846121085384	251.60542076402584	253.49738327485204	253.08673321373254	253.63252947871194	253.22153493019675	254.77097184450872	253.68545148831822	254.84652570306739	253.9182991912054	252.3463689094179	251.7530463576286	253.42134962915674	253.02804544451718	252.7876864834049	252.2261954646175	253.2247478377832	252.79744062774904
0.0	24.0	253.2085008804571	252.88339278728606	252.81846197619004	252.36524561793988	253.58893317875487	253.1182088218807	253.8362644025035	253.36757705232122	252.9020266680265	252.4436500669156	252.24422431516672	251.61524813305914	252.80414898057143	252.44638917715386	252.5902606447725	252.05362504078656	253.51058936379798	253.05554034621028	253.2627824012141	252.82360720238415
0.0	25.0	252.29200002246165	235.62326446137436	252.4571265557027	236.86201035889704	252.22263801460556	235.27066603943868	252.54270787068288	236.49560031844487	252.30469004476586	237.20248348171717	252.41810881267247	234.1791385828184	252.3363970839595	234.71303112964753	252.17589933869706	236.47343655596472	252.30337515647105	234.9530227471174	252.70571843997863	235.05370458596943
0.0	26.0	274.9356472406723	265.21053430096237	275.0878876280519	265.814750421481	274.59639331087675	264.7878030372771	275.00551211557047	265.2470279264541	274.6578305152255	265.4790298930489	274.10614190628456	265.1778517450924	272.8670760781546	265.20136061494435	269.9650117895691	265.5855532509186	274.9605847809169	264.67810483311325	274.92752823636636	266.90408499459556
0.0	27.0	270.6505975509432	265.1365556324556	268.28156030629776	267.13832992658513	273.58661998972605	264.59372364380806	274.5369524720215	271.6190607754885	274.8930354160455	264.86680978762195	268.09673992392425	265.8544825683286	269.0117738243455	265.72944804875226	275.52515345469914	266.9139277018306	270.1332224112922	264.53719774897473	275.3703254601421	265.2132241201932
0.0	28.0	205.4528350379322	180.59919406828953	208.5956295453202	165.16163869006218	207.51156245078354	186.1529568748596	207.3915920335493	203.93738488882778	208.4896066227361	207.52126623151622	206.5388302028694	162.9510216443967	207.34430301228727	182.3802718884927	206.72082949028473	168.2198431785208	206.73308576861137	187.08324666890982	206.93583041945087	187.27490246779362
0.0	29.0	234.4002229446611	232.36147896306912	234.4394297138449	232.4118988392188	228.9571079138534	227.5870241579312	228.68312396365894	227.462791328158	233.1015617629683	231.06496413824001	228.1727955816306	226.86898342015436	228.98128477968362	227.53113486685282	233.784263027369	231.6037792062103	234.98381103522627	233.11014067603446	232.06113979089417	230.12602671508535
0.0	30.0	220.02527530605553	208.20187390274455	220.34753495852368	208.8454163975816	226.90812213822312	208.51906090296242	225.8842111376366	210.7052345234891	217.5899694201194	207.6907716710677	227.3402471604048	214.26154551154113	226.91866492272402	208.1867044052944	218.01826096458691	208.5121822147826	227.66268200236195	208.60489812349678	229.04873003471135	208.48901615297981
0.0	31.0	298.9591373597917	296.44083734512685	299.63347099669494	292.27229687475375	299.3784701764235	293.1328015588578	299.2992752029337	293.2037848919301	297.7517333161595	293.56587490179874	298.7234490501895	293.89988531362485	298.2340208316393	295.8078601512367	296.7630811368296	296.29873324136145	298.30744439580354	292.3976987878721	297.11297577128477	295.30787173648844
0.0	32.0	226.4526201964098	208.3277130917379	226.9586807862589	210.48706078137442	228.12174729209755	211.048251646798	225.91987749112326	218.79355495741027	228.13315171688413	210.68376968305017	219.6457548536579	210.93360788197347	228.36832740221266	206.66885928055572	227.40285687348558	216.68653434395463	227.3612055862975	208.84737071792665	227.2822412660819	209.82458885307082
0.0	33.0	206.7342495745932	206.0586677930524	205.3629756650041	189.49578993210065	205.3881144950454	204.85146018477238	204.91154050584447	172.5181046252873	204.35223004032528	186.5912114725051	205.83093394734803	205.25800210138004	208.16592576940414	207.2567661825536	208.3973293994316	207.81399057308116	207.18186036756674	206.54801464278395	204.9908182181484	189.77915264473754
0.0	34.0	270.52330168765167	270.18494450263216	272.6141098381184	272.0135054028887	270.580419967916	270.2292598380537	268.54029943420807	268.19649906188346	268.1987169867976	267.79405629492476	271.1875921268816	270.8141618583959	268.8992653394516	268.5660115788603	270.71376219811407	270.3812082890304	270.76594368253336	270.3891422197911	270.54044212758635	270.1735543322553
0.0	35.0	268.5927197150472	268.2580810656774	270.79587446122736	270.45416445229125	273.6059792674626	272.39502846708336	270.4289931435349	270.1214948870536	268.67233129668523	268.2844075703157	268.5879135468884	268.1991592771038	269.2226765465632	268.87330951291597	273.3564245430978	272.3352177694433	271.57915011298604	271.2059400387119	267.17715647487597	265.86802645254073
0.0	36.0	252.91562075762124	252.5904322514636	253.2804446133117	252.9138270979352	252.63110633544395	251.64307694530777	252.56821250984729	251.77970380875956	253.6141245999087	253.13453579985747	252.38311459826602	251.86262102717274	253.4995623892774	253.12060798711803	254.27481462309348	253.59172987289065	253.89324236823822	253.38701875991015	253.63652322128394	253.25708818594075
0.0	37.0	242.76516232599417	236.87686162938087	241.71940228658042	236.0686673457487	241.109568960875	237.91184153820103	242.3729742026092	238.43097434863014	241.83773008498238	237.69910142484562	242.38728674862796	236.28915321035376	241.1495347962178	235.30860990036587	242.58601336451366	236.92578432343086	240.93047333770937	236.22323805898824	242.04041623331165	239.14406236803362
0.0	38.0	274.31625436990686	265.2446135579057	274.84319079056115	266.1192154066488	273.6197392305136	265.2793717884311	274.7332674578137	265.2231182320432	274.741705469516	266.7263438025705	274.5820296198336	265.2124078846383	275.34383105447114	265.16925058549214	274.47044425584255	265.27829848015637	273.9464634459029	265.34008801741743	273.431013423683	266.3579238887837
0.0	39.0	242.6602707986582	241.19535359970575	238.23194806640532	236.06129052728608	239.19853182861198	237.37983581878922	241.91285793942316	240.68003187299766	242.264115486437	240.7950042048683	241.5925598204563	240.1107386884259	238.31349264802756	236.23376775997662	238.22764623866516	236.04197291355322	239.8964121238224	238.2647676899289	240.69568847065662	239.2576664854824
0.0	40.0	228.92467038804068	209.36673261598702	228.85363103174484	208.49215757860824	225.0752543633932	207.80543671051385	228.61958297036256	208.18938916637126	224.76647709105615	207.50665573340441	226.73417644802842	208.13571640069085	228.56238092559326	207.75096812218914	228.733747465948	209.59525173425416	227.97208325985324	207.99727915914983	229.15106995039238	208.73886261782374
0.0	41.0	226.70127382482477	211.93296208357413	223.71531548477026	208.6251664857096	222.88510417919713	211.00299927940804	227.95392235142975	218.4700294885395	225.14175751919987	207.981569287078	213.1835180980902	209.14514832108003	228.68936708868318	209.80950612207252	227.98934194820953	208.36673220881062	228.39739134929712	211.27967913039393	227.73489521249843	208.7635821319809
0.0	42.0	230.19215343118546	228.4297047639907	236.8301075161623	235.2834694639578	236.84364751631614	235.0131580137887	233.90918029641566	231.90529246548076	228.12253001161454	226.9387490981743	233.02777399002994	230.88281400680862	234.94175998203787	232.78985922793188	228.19139633817187	226.76607981999777	236.0600986569723	234.17222151716848	228.6552109875025	227.40433012419163
0.0	43.0	242.74903371341344	238.67641869427604	242.69801715551392	236.62553627334464	241.8289494308743	238.73087770068682	237.935722413703	235.8915189689422	241.0183368619753	235.39190169645073	242.57248293937226	236.03348365967025	241.1245071392352	236.2882085489476	242.50172788937496	235.97375870208242	242.5648174822969	235.4419133522974	242.2042140712361	237.60594407373506
0.0	44.0	237.10888307043692	235.2952846440656	237.3181459723165	235.74911449762266	228.41457140468054	227.1517193640816	228.43618944788483	227.21881565517873	231.04555180650436	229.2074526415573	229.01040612356414	227.47253452387278	230.54712809920906	228.65778737935818	228.3006179984694	227.0405658589076	231.4770237617607	229.58362383543837	237.41408776990122	235.83585397228913
0.0	45.0	235.8966890479249	234.0350207387017	228.81803834299353	227.37432890083477	236.5365335049264	234.75873978677154	228.52481915307476	227.32437118810975	235.09849664729978	233.12659056952094	237.1562005161488	235.31325023322975	232.79411698361153	230.82019280358477	229.5395719862613	227.88752666024294	234.9081634383316	232.94625945111773	234.057046816368	232.2250361270813
0.0	46.0	238.47713557628563	236.24040237752195	240.51283657793238	238.84604639371832	241.46608650666755	239.9021699623011	241.3501399966112	240.0644024326917	242.67557248987828	241.12185347823737	241.00137290593082	239.33142980735698	239.3703243532795	237.61380194257603	239.8886018399854	238.11815250387724	239.40738880296902	237.53782584789613	239.05306732672767	237.17297872622754
0.0	47.0	259.87040246321806	257.8043839620203	254.76189453151596	254.32698372325956	255.90740505653702	254.86768134815634	258.6256736662589	256.58787398265457	259.2219613335797	257.6822310377188	260.15674169339826	258.402105843246	259.79187255854276	258.13249686919585	256.9545468678695	255.49281002729742	255.33974617881003	254.6677576752297	259.2227340972119	256.9345910692325
0.0	48.0	283.3520932178563	276.672471546296	280.7005292495467	273.20501130219134	283.2783401813075	274.50717733552403	281.48727769505626	274.26141979423085	282.42445615326017	278.6517139346507	282.02476734312387	274.7952534741006	280.2479032648694	273.11167225570483	283.16299815827597	272.7378749460827	282.68175912460686	280.2858927115686	276.721435266847	273.34072704562584
0.0	49.0	237.0931611065789	235.3757813476563	235.68681939294947	233.90994326685419	231.04361693127618	229.165438200469	236.24886427364797	234.6373095651934	235.73079448962318	233.80222268200166	233.17022148829693	231.02498319666446	231.96910876013382	229.96401619472778	232.57801508214223	230.51905408645635	229.0349349040324	227.5869332824617	231.8198726220408	229.86470987524953
0.0	50.0	213.19273605581148	211.33639473787193	211.18280576766495	209.21358399733592	213.83269798812753	212.3223450240691	210.3554483088773	208.45132010553613	213.536874459321	211.7351677470224	214.2200733279028	212.84612043275163	213.2401727792463	211.64660940533287	212.57322645123364	210.55933661266596	210.49098184690808	209.10806898358095	214.05678385730351	211.8671579895671
0.0	51.0	239.80900456313609	236.96686723974096	239.33917873093324	235.92875841240374	238.57678364095815	236.63895335869034	239.91435184826764	236.18277062612665	239.9250924896019	235.88165701848965	239.96332770977133	235.63465786779477	239.96590148778898	235.7907220606513	240.1135857786197	236.4194479730938	239.7144776280877	235.6120340338432	240.04818662511383	237.7177791273045
0.0	52.0	245.48019821828274	243.90845462543987	245.51758455774063	244.16529867919573	245.0010635199479	243.58811267162488	245.26305497904153	244.02881530135835	245.06200216998616	243.57850029288517	245.26986684736607	243.99457901242195	245.13634836551157	243.60534171510372	245.14325654046283	243.5395174193735	245.04405596278016	243.783177860948	245.20761108304163	244.0042966404077
0.0	53.0	233.70500937684133	222.68257674984736	235.18511940523092	209.120027843985	237.58652057470883	210.94149671501424	229.8106398244146	210.4825258024765	238.46117684580017	207.62871939049023	238.15205077159445	217.69372343570257	233.27631630859113	213.14191322398474	235.26388718497287	214.5926952907163	234.01212550228846	221.51436777265351	233.37188746183108	217.6528272133011
0.0	54.0	238.50443296907338	236.31332289367901	239.8677243214762	238.15650443795826	239.95276698708295	238.230398471402	241.49455788286681	240.14700619131838	240.03736452542822	238.459391046948	239.84157284693356	237.7926913765353	239.7855115085042	237.9220037567468	240.1703158849296	237.9105302366536	241.3199252799495	239.87021028486026	238.0295019571017	235.86741661649899
0.0	55.0	233.81672020249715	231.6368400333908	231.42567957016516	229.49439964539536	231.91506515349627	229.9988629259223	235.70888042287956	233.93390126561889	236.91853156332402	235.25999039072875	234.12979586755696	231.94148586014978	233.7256745994945	231.67743191661438	233.16769645802498	231.1504594796827	234.2471950780612	232.2111970384002	232.7807177279951	230.90770606035636
0.0	56.0	204.79299865594123	157.11538872453218	205.26842166459338	202.69335544856554	205.03756128943732	198.89464346449716	207.8978057626832	207.08370172525244	205.06703694312753	190.85895565326769	207.1337039834999	206.58795423288575	204.79292153822746	188.21214776584372	208.09264206539558	207.47839929090034	205.01829704304086	175.42807331937266	205.93593745643582	205.40178682647888
0.0	57.0	245.6362744201396	207.9857514553573	247.69671800568904	208.3076623867049	243.12328600839797	208.09048254217115	243.1459888379479	208.05224455966996	247.44785028306683	207.96052095731707	245.55911431923005	208.00650942512718	248.136860138202	207.5038097950164	246.461125354841	208.12666227774264	243.8650823753871	208.93769842630326	243.69951686976327	208.7123326521181
0.0	58.0	253.2711046608948	251.2667526155686	253.84018460686607	252.85828654267672	253.58859921071988	251.5732327034509	253.6862375722534	251.93556518301605	254.8669348675889	253.24293650139705	252.5945776183937	251.7021102150918	254.40594600464757	251.95204421706222	254.7011604242621	251.5174824871015	254.48322940417822	251.90348989340143	253.15573037181704	251.56562274590763
0.0	59.0	228.19834592758505	227.0760516730299	232.62694920984137	230.63279623648972	237.53766754512046	235.72367853097003	217.21122726729496	215.92093754234054	205.37416412983373	204.76591637285082	235.3168009427162	233.20597909824843	219.65421440617934	218.3613443008	204.95772363593508	132.66865715117433	234.0960846178875	232.1121395359411	222.44861352783462	220.90158692435213
0.0	60.0	253.79719003602423	253.43096384216634	252.59463430329075	251.90412844063866	252.19706286526284	251.17542571997757	252.59951709728801	251.87104115882175	254.29785021524157	253.46207054787516	253.94713166641083	253.12500487631817	252.37368283994633	251.7899750244154	252.82586093176803	252.432385614439	253.79186382225078	253.29319111332032	253.27768227508068	252.8677334452326
0.0	61.0	252.24705777322845	251.41409351054082	253.7859461309284	253.3634500805614	254.49286715636077	253.83863673167045	254.5157285846492	253.81001192487298	254.65973505147537	253.62944728919734	252.38935227240415	251.82486779793916	253.07466946250398	252.7116043236393	252.33418731781413	251.55469628347288	253.81596245600497	253.3471452480009	253.53521950270218	253.14712008114978
0.0	62.0	254.16064824237648	252.41301557526722	254.45421311515207	251.38872455981212	254.09216850307627	252.36608207981138	254.03649346263524	252.7454550149709	254.98820345595837	253.03822602826554	254.71118125128504	252.52898627081495	253.86847978819455	251.90398990334208	255.127237750084	252.14105226660936	253.9506163845076	251.01206800897992	254.29132937289168	252.22278681137198
0.0	63.0	223.5119949715076	208.2396662891854	223.66333609761355	208.7361150514571	227.81132049113967	208.5124220406991	221.42385823072928	207.43302385035162	227.2105634923126	213.2130476847814	227.88042772626	208.25167407005674	227.6392525533297	209.76795256061413	228.2075760110367	208.39252843262014	228.54930593326984	208.1524337566731	225.6648163281275	211.49507077766478
0.0	64.0	252.58653217669038	251.33441014846073	253.32800098212442	252.31546451930683	252.84781332523374	251.8437641678263	254.5083726666379	251.91602191212155	254.10816402754978	253.01731178420624	253.9493563737657	252.08440585191198	253.74894898340375	253.19845237071254	254.4172921728024	251.18214137484074	254.82912619572554	252.36473072343028	253.8674572344465	250.9554689358946
0.0	65.0	252.48755330400698	251.9799956789702	253.03604079492584	252.64909554580947	253.28034628679765	252.86239960793642	252.39997705254933	251.4075506825006	252.32539628688565	251.66904854670437	254.5441605805478	253.49173001381965	254.25235397911416	253.47990013723413	252.79826250156117	252.40077729463678	253.7641190506282	253.25204807789487	252.42816213665043	251.32786388293917
0.0	66.0	275.7083434046201	274.262271086269	281.3984082837464	279.6817233963232	277.04566452098493	275.23635605890985	278.3920327687912	276.6282976721834	277.34886807763553	275.40412938565055	278.5703362375905	276.73920189554985	277.3013053386867	275.33021374210904	280.8376507789186	279.14631615091383	280.7446419068346	279.06804927376936	278.0858527258499	276.46491754508764
0.0	67.0	225.3251129283515	208.52286068024324	228.29575956294497	207.24297337288428	226.7593336198722	208.71984111665762	228.27472868733787	207.6019764639867	228.23490025970227	207.58156413887227	227.38204396447298	208.86779042028186	228.187384761853	213.48872873627764	227.26327667948019	211.8143259597792	228.58591323254393	208.1235751842996	226.88869890957935	208.55986839091685
0.0	68.0	274.25487197629576	267.48773368896286	273.8520228372077	265.00563782575824	274.12355152182306	266.0269176487306	272.0891007796694	270.80034735038686	276.2670416028257	264.8194811803116	275.29816375785384	265.7868267288174	275.5966815725243	265.5000099420294	272.69269442401185	265.0713328836478	272.55989672431815	266.9606791634374	272.6856170058021	265.40362669321973
0.0	69.0	242.6640527328212	235.35631634895307	241.63399114842986	235.85632095967463	241.3803881545134	235.4797164745535	241.48554924199567	235.69912361770568	241.60915510988815	237.99169523808183	241.69092290496093	235.75038312447705	242.5121817164071	236.39902849614717	242.11018543635964	235.84737783605237	241.53685447075267	236.99877134900072	240.26973320617148	237.0141611340928
0.0	70.0	241.15567222333766	237.17184193335513	242.64392997621255	235.97420430521365	241.7307335108688	236.4950524956576	242.0720396752447	236.40000657244786	241.0313843038225	235.8125687248076	242.14283379092964	238.76339919961453	241.69695899035224	238.1337489705414	241.95115322067198	236.2348695366845	241.76146910450504	235.96461547590948	241.8050998663028	237.54373541859698
0.0	71.0	248.57055309769925	226.04238546636702	248.59123327191185	218.43028032694724	248.5728713493935	223.06991652653252	248.38537699033222	219.48238880498718	248.45630481399405	222.6420124603573	248.57385203119017	219.11879178248086	248.4134081034878	225.65437355980356	248.4729031666894	225.06408260387386	248.70718917209504	215.03356509997457	248.56958919842094	210.3980729388728
0.0	72.0	242.22778708371496	230.76213740275827	241.64262687496054	227.41417550043707	242.64597614329114	227.91252625576806	241.8105055233419	228.22622362549265	241.9601429599336	227.41522177947076	242.43264641202444	226.8052416796565	242.41279838433482	227.942702575696	242.24515598599928	226.84984020369654	242.42466884367573	231.002544677434	242.24259438613373	227.75362083566236
0.0	73.0	256.3245471935165	254.86913433328854	257.7752952341492	255.86760711263983	252.58922391787826	251.65247170165446	252.95741348022895	252.48311652630332	252.13047445134893	251.38293007766086	254.79566384411314	254.23613034676725	260.11348175197674	258.43985917938863	254.25867977591636	253.58801897764405	252.34753203043286	251.39566780391092	254.53943067473077	254.26589988567196
0.0	74.0	257.8045370709745	255.79509608294143	255.49199174678262	254.73825869228267	259.42582235869224	257.2251172528956	257.8839769262373	255.99991620281696	257.9150885002948	256.55590370171757	259.68247350263044	258.11907906915843	259.6445254126591	257.96390405231574	258.74569077812566	256.8124344893647	254.51035952425536	254.16413050430222	259.7655740287385	257.38128966562556
0.0	75.0	236.74263209059316	227.5172608713565	235.82115568982204	227.45991507170552	235.40579203052414	228.57304737618233	236.84564405530585	228.98211447264293	236.79934216400366	227.7969009902903	236.9741027337468	227.48638743332302	237.09782030854018	227.1992014048437	237.25995809388797	227.82620566185236	237.4928766744865	227.17857689468494	237.0761299356303	226.70967526540431
0.0	76.0	248.32507934533842	244.43712768649664	247.28512095393867	244.74304430089953	247.22483199594214	245.41615376193644	247.17497690687745	245.2183619090317	248.27565472293497	244.18610210900852	247.12267493501986	244.2019530267074	248.6664691328184	244.51489663022403	247.49756339511634	244.63216862768098	248.04419625057142	244.1474484194345	247.7045051238327	244.7123492753641
0.0	77.0	256.6250609128564	255.03124004587625	254.9889284043599	254.4598897601428	256.3635024694399	255.03317115097846	257.06325596262525	255.33247278768062	253.48885249745615	252.99406920994687	255.65661947847423	254.8721503503699	259.9426423643563	258.4080654802289	256.41925403280175	255.17447482943865	258.6026918439212	256.5109072488623	258.81482389446495	256.4408701234684
0.0	78.0	239.3822584300905	237.1105946612288	240.00374700196087	238.19976637470546	238.59331451411572	236.6381244996858	237.8763748630354	235.99421781334604	237.75067558132542	235.775011971885	238.79333487854237	236.5600765343768	238.7486953083479	236.6835527853633	238.20998343682916	235.94350078695308	239.5070200876784	237.7361896525612	237.7681136725732	235.7903709063474
0.0	79.0	235.56446767947187	227.3443409129044	234.36856556427048	229.9716587034867	237.13877877527716	230.8157134083161	236.80799016087133	230.12504972467707	234.62519984263056	232.45016719856469	234.5472505615159	230.30056746932928	231.57492191096063	227.58190977593932	237.01199780105716	228.68927552060833	236.52976904502174	233.5245932464359	235.61164810383835	227.44935521634602
0.0	80.0	214.63420524279027	213.1468938194387	223.5268272089791	221.95188772159568	217.65296459631205	216.3937779260624	220.0992162696875	218.89054674387114	227.65735770115123	225.81210265445705	222.26432272491166	220.92701499995897	216.45498458963544	215.2175204828469	211.40484479286826	209.26854959147386	228.27794637629222	226.6423766657202	220.05631650237902	218.61975065381793
0.0	81.0	245.24003798788522	243.6106090203683	245.09595534037808	243.69140734228372	245.50881696175307	244.11871408414834	245.130893238989	243.99709796663615	245.3506980974954	243.87481544323836	245.12020984439337	243.8755905240814	245.17724238538653	243.64589921090422	245.52469936977698	243.83194326988132	245.02945448596407	243.63425135286528	245.1064750753635	244.00009397468622
0.0	82.0	226.98536561058006	207.74242378385148	226.115627363077	208.75343821327198	214.3098614535252	208.60758559399076	224.49456790035862	215.3531952212385	226.69830448236627	207.8413393122647	218.96560277879115	208.44417483447245	223.22816744180398	215.16262922694804	227.2583621772961	209.04147846067437	227.71315415433313	220.82754652372773	227.57868232770355	208.5393077045392
0.0	83.0	209.92651381460823	208.49084209495138	220.7534139554912	219.36777543058972	218.49552195536683	217.19699194229796	222.7605583916627	221.3618565540194	215.64527362129854	214.33159596155906	228.07093220774738	225.98203543984718	212.6562019501958	210.86816111995213	209.61702575651285	208.39920977165852	212.97057069924045	210.77112522341332	217.28749981203765	215.95223634108916
0.0	84.0	220.5506948797008	219.19923679348528	226.14111439928854	224.59822907447048	213.80439188981168	212.1592918186856	218.24549016287278	217.03515277753377	223.35198594570636	221.76436804106626	215.29640931425814	214.09362149489777	214.20805816048195	212.864883876222	221.94329064681304	220.49036054390604	216.53616130905928	215.07428802110874	212.6357226229932	210.2518849367892
0.0	85.0	226.0953015351237	208.42479304880166	228.5773033618238	207.89137255716423	224.04744548299018	208.95488683438322	228.22458459060252	207.88337105815637	227.85967070951364	206.29304739968214	229.16444147856464	208.13745668678092	228.39165011019097	207.68134687154193	228.74500427562035	208.54904763039013	228.16411549228496	209.19966750150593	228.68679984810768	208.6316839469255
0.0	86.0	254.07812041648543	251.41386003466937	254.3880558694594	251.38313560393811	254.54587816171417	251.31523769353132	254.37455562997656	251.18798611107775	254.88047748405899	251.32121915262374	254.88432504107317	251.58735669928726	254.57908584210577	251.59887252936397	254.63333650014135	251.30272195038137	254.65881905640182	251.90313667417215	254.57242663724077	251.16734908208952
0.0	87.0	204.8071245122826	181.27123930511297	206.0144081887787	205.0208974118818	206.9059984384473	206.26035258056794	205.11217451506653	187.56668295192046	205.0447064642066	190.8202912827051	205.87686493057305	205.32609028439578	205.36863864510428	193.846053879341	205.61805720646296	205.03461383242345	205.07313756246097	182.18884062464667	206.8219650355706	206.30698975311836
0.0	88.0	222.97325745400258	207.7365586443549	226.84673077748906	207.36167915115283	228.84680029276913	208.57570154651384	227.56328862014806	207.68877293594093	227.89165401685102	210.07525876788955	228.59544421549307	210.8790120363714	228.08730919771517	207.6548788828737	229.26566879314296	208.58743387071493	228.8357266590373	208.95443409599358	229.17986050221887	208.672781463811
0.0	89.0	254.47102490802268	252.3227820285012	254.59523207998714	252.08453076325716	254.18104441336584	251.18844860260322	254.8657448341176	251.6190165911284	254.688256256057	251.15727967291076	254.80592480778031	253.00751301273309	254.8209020931864	252.0083068790344	253.5598345902094	252.80386670949142	254.4242358739358	251.28010049290125	254.4352796367512	251.1825737174252
0.0	90.0	273.41632020613145	266.722407564973	275.3023450103264	265.08331332504434	275.3418859002793	263.8938281600192	275.54091342990716	266.81639761364215	274.7962524666169	266.3330967486148	275.6769172527483	265.3426313966418	275.88865034520416	266.4140564065777	273.99544788200745	264.5477141466757	273.38582645625814	265.5490770682511	274.375768544942	264.32642347307217
0.0	91.0	228.30006712869323	208.32314850202084	227.01024213227947	208.9875052556245	227.38271782355886	208.3026992215258	227.89921931507624	208.17012193781557	228.39386805894736	207.80225804496803	228.52123281715285	208.29309853755697	228.39532047575696	207.97000390767943	228.25616009213923	208.03231010495	226.93600900064126	207.94705548441334	227.89275590213674	208.57123142760207
0.0	92.0	210.5601697634513	208.6239684100208	211.24082979229928	209.22196939105845	213.34993383426797	211.55214913003664	211.91936700451697	209.68817781493252	210.97362425298877	208.66072746944593	211.99077306374087	210.04747500686122	211.18249405058467	209.03126743765768	212.93568661633407	211.0674161039788	211.0035005869568	209.16022340136024	211.68103773700832	209.41548580753002
0.0	93.0	233.0149300211262	230.84422398208378	232.15054109352323	230.2879374082486	231.13305423796763	229.32850925115122	232.18543672901185	230.23215484124512	230.60560375168106	228.8662546336964	236.00989705781458	233.90133587571623	233.0317269917851	231.0272342723229	230.8887439136147	228.98793740684596	229.10822960463543	227.6932968658086	237.0918891483162	235.57011058521314
0.0	94.0	228.58035935329653	208.21024282797643	228.24644953474825	208.49059125333983	228.1615537961558	208.6243469639469	227.78963505089658	208.3339265375277	227.92430065419293	208.32980876951945	228.13163403145901	207.94472585895696	228.22902240406285	208.07686639847554	228.38631508033416	207.98520688184504	228.00057575935443	209.2232404085182	228.33860092817991	208.09259699574628
0.0	95.0	275.347814618769	265.19430263301183	272.2047783309949	264.8131951478125	275.2654650041482	267.5279232376427	273.9409876031657	267.52822790898404	275.3200680301173	267.00275104498553	274.6056857371992	265.5431179975774	275.53537375847657	267.52163558891704	275.1646357998538	267.11226353732843	272.133647151293	265.7616218924759	273.12298948107485	267.7989367816628
0.0	96.0	267.3225946952784	266.3160881615259	269.9074458617636	269.56708671786856	270.5126139174721	270.174423779802	272.05357451979324	271.6950576217804	273.1594394387953	272.1764764842474	274.0239028422817	272.5897475092409	270.50322812904443	270.19272608553183	270.58644712262	270.2372615211677	274.1543177615075	272.67476606856854	271.5370958953307	271.17291654723834
0.0	97.0	274.5777317153297	268.2974182130773	275.57728066664066	268.313958425153	273.1930666342682	265.3647313843665	270.20154848494457	266.33239644388	272.81810847119687	265.4210660059516	275.8934221113233	264.7908980103052	275.4383756299247	265.0829916511726	272.78383367708284	266.79564942886304	274.6843366682461	265.36409180208426	272.28903942883016	268.67888700333356
0.0	98.0	269.5953954585763	269.24313026464387	268.73114885850487	268.3466500730773	272.4549852898243	271.89790924928883	273.24279567424674	272.3210648284436	270.99293421162	270.6240820164884	268.99449560763065	268.60064977401316	267.73539200654716	267.2971516836071	272.7694604043903	272.1440947131005	268.02419642718576	267.53679478997634	272.24778259528097	271.781268219818
0.0	99.0	273.77237949245085	272.5299892373101	274.2596757132561	272.5626732266594	270.5280764525975	270.1886874874291	271.89334633596854	271.47413316265903	268.5121902721308	268.14163814197826	270.99808440253736	270.64519468713075	271.33329734975194	270.98803889831305	272.2707573540305	271.8081552774617	269.97667029840477	269.60390257836076	273.43628107769445	272.3617115806457
0.0	100.0	273.5347775030465	265.97201871050913	273.10059145672585	265.10670446383665	274.5094039393273	264.94222256350696	273.2035647566361	264.9862731492854	274.85922787455013	267.6995295070246	276.0740950388071	264.68869105244926	274.4889723511932	266.39354615341915	272.3616891295552	265.12591093971605	271.641270812234	267.7545729507094	274.6586195474921	265.4586164281623
0.0	101.0	268.86545414110753	268.51054870647846	271.2430800199775	270.88391951778596	272.60240924387944	271.96001658225805	269.1875477115004	268.879954838025	274.33221178317757	272.6762711756555	271.7831487636827	271.36289740388673	274.5272229807183	272.7975512880891	270.64754520898725	270.3187311000536	269.7552102389459	269.3859468596069	267.98586238631003	267.5034733593197
0.0	102.0	284.1677187673412	265.4203240236816	278.19161853637775	265.6539845245788	281.8427709036182	270.3188420531849	281.60567214949793	266.1736812752694	279.36783256356347	265.97026398678497	283.6274672237742	265.9015197666137	279.9304877750009	265.7327736862878	279.71618766324707	268.0452415021592	283.57528698941155	264.9268337461219	283.6024295897676	266.8811619569957
0.0	103.0	275.0970239649045	265.092812692186	275.36907948810403	265.9540019698507	273.2107554892963	266.5410395137621	274.7529716650052	265.7301619117069	275.36820501453843	265.7613032720782	274.81057502266043	264.8636138568004	272.6283139615401	265.69249567433945	274.85841867399677	266.0788023175399	274.82173568860844	265.64687694902256	273.1957687664622	266.7496035490284
0.0	104.0	247.39148940134476	245.47171487826964	244.51976850877975	242.95851418520868	242.96540909609757	241.65151561655492	245.45883163589392	244.27616412460912	247.23950322646863	245.4235653797382	245.45968494493172	244.23687507156805	242.9925916543345	241.4580111398602	246.24582762235264	244.51157409127126	246.1850050802461	244.67244796863542	242.85912394407234	241.55364362067132
0.0	105.0	232.03070127492626	230.01123052813145	236.19939245840334	234.51772212895278	228.70661401646944	227.3619161218145	235.44703831870527	233.58429811237463	229.67182541602097	228.02241448140268	231.7247985240849	229.51447425550992	231.85984919569395	229.8702010211469	233.51887182964106	231.57902153279016	229.14674055457303	227.68548515111794	232.91143100528035	231.04249560289418
0.0	106.0	229.60388698410225	227.88316729379358	234.81265006691888	232.87188971109748	233.1899237144339	231.23625371492014	229.82257708985296	228.32321395499568	228.670527556103	227.2831942269878	232.4066779371887	230.262829652142	231.78184120196858	229.6515720560317	232.39165591103497	230.34686998878715	234.80371044542807	232.84221814171605	236.27191058560516	234.58101737752094
0.0	107.0	222.06822782257314	220.67570686577696	216.49791281463246	215.19909169779945	210.5235692820411	208.85392154243195	209.29663428845268	208.09130490228458	212.8383035668354	210.81437070512547	220.46855301040597	219.2552538673729	214.6782960472152	213.38687649706813	223.73062323939243	222.04847230334832	226.75352430021655	224.21589891477066	224.65358560827465	222.5428198929173
0.0	108.0	270.4180730998902	270.09078168876886	267.24429389174253	266.0950519891827	270.4580000714331	270.12000037215904	269.9940803252026	269.68123391385876	268.044445857131	267.6303421987682	268.6256024765915	268.2295246633635	268.8955115743408	268.5755746382841	267.8336247531346	267.2989781044307	271.7386375098095	271.3563293098219	267.7514684963807	267.10706330889445
0.0	109.0	242.6627714885663	236.08051702980188	242.05481834282585	236.84791627697678	242.41118123650963	235.38386879950545	242.69343604390934	235.71168885592007	241.5213505745262	235.43467391159874	241.47794025442687	235.38371980773863	242.20871750148052	236.13068721603705	242.29297703337542	237.58239881170232	242.61529414272474	235.3724613689865	241.2137775878798	238.01571538050976
0.0	110.0	237.14463222494973	235.47667424193628	231.080323680767	229.34060288862594	236.70233876450843	235.0807664438086	228.0317726735666	226.9101523712079	229.12195025005988	227.58923315822656	231.43729715404223	229.39305676770437	235.5851515003773	233.67180632007617	229.26672578164462	227.8125142871594	228.21390479839746	227.00284789807264	232.9788258738119	231.0174704485582
0.0	111.0	228.55667070291622	227.17097401742743	232.12471295102716	230.13230370836706	229.90948945532483	228.20147039074297	232.0127419479853	230.09700854791544	236.4194130712057	234.66550265043526	237.28687190322688	235.65146336019785	229.21520769911504	227.69189905622122	229.028815549443	227.55710716547728	235.56651467166827	233.7662268988829	234.32371945324522	232.35320363103318
0.0	112.0	232.64448960541117	227.5981562229707	236.53006733749953	232.58670725584378	233.78384283726334	229.98279679320623	234.58212603920677	227.3946228628728	238.22693502944492	226.59870136751817	235.240450688775	229.77838402639426	233.8277945420565	227.18763533858439	236.9094959480303	232.4419293409028	234.74428911892778	227.6570486215158	231.72334925018134	228.8463884537301
0.0	113.0	248.04356925827332	244.63575339475153	248.57342444465257	244.81289195286328	247.9410224185039	244.30596434716486	246.73871190837073	245.05845643359493	247.38672691997084	244.68940033926827	248.55586413137354	244.4681725166036	248.01684055656594	244.33327079580545	248.36762867647153	244.381111146156	248.46187538724556	245.0736028387957	247.09020956668638	244.39954032981302
0.0	114.0	233.27758239177896	231.123815889028	229.10609793568705	227.495848407298	230.3805404363102	228.57685877590583	234.61570766080968	232.80842376438267	231.3608238576282	229.50325006560698	228.19580596714965	227.01009527609006	228.52934947970166	227.2315978945004	231.58783004443143	229.5728142096767	228.64226391723142	227.2390687502901	233.29186291838317	231.3603137245281
0.0	115.0	208.1850272902179	190.9112147780639	208.83385002307924	183.77630269281383	207.6329886159962	183.71999682205023	208.34044122249998	133.93637864511115	207.98294950272526	191.59099353971962	207.03313215957414	185.48355605068883	208.7105639171314	184.9478135445635	207.78168285711237	185.29120593034136	207.05368064626677	181.58145194356368	204.9418832851757	188.64930635381404
0.0	116.0	285.282834063638	284.9687222819924	287.0415660734845	286.72823034486595	287.6603447960257	287.2766371468816	285.82556083900096	285.4622377297735	286.25655244095543	285.8130835810525	288.01721930692753	287.7299299386706	286.8907305884732	286.4391922691415	291.1774573780946	289.76019858781405	284.204385546361	283.40103887734705	291.0730658314135	289.8040090388253
0.0	117.0	225.83210167865008	224.44105855189198	225.86083705133967	224.31001250678491	220.5338207186042	219.2619416246291	223.9051351273855	222.46213369711583	219.73038319679648	218.3146831825205	227.3224292718867	225.47899158092372	226.92928898182132	224.8601526537012	224.68247262034257	222.8787079092328	227.77080067316408	225.89062080889505	221.02090772439269	219.68225200275197
0.0	118.0	284.0988048522683	282.9256858320454	287.03554961527453	286.69911058018965	288.6680082592776	288.25122120730873	290.1305152813458	289.2490493199133	291.2174113479431	289.50538641852324	289.01162905317665	288.69164771113384	288.46732468373096	287.99157492614717	289.02944249572107	288.6345030152933	287.23681045826453	286.90959465024224	285.5992404385923	285.3247989716158
0.0	119.0	241.1441624086653	239.5156526053497	238.63985018243025	236.5568505178525	242.508565352362	241.22302505639718	242.4921083521088	241.239865301738	239.645867861641	237.96211795981054	239.525454202211	237.62391308458453	242.26788186479953	240.70516276241727	238.846552129036	236.80921002131024	238.23089594252258	236.06346096897542	238.07582823789664	235.9291156885481
0.0	120.0	237.72728748192802	235.65289254390606	240.20224318702535	235.7766547188037	238.05411905620574	235.88889134934945	239.9660057232991	237.53982625413175	240.46139167646214	237.2931236870409	239.89626196065606	236.79822504612062	239.48960471365197	236.66813318088407	240.8928478539299	235.47209582840475	240.67051153730483	235.2087091679863	239.02778126733975	236.10730435124395
0.0	121.0	242.4512210814615	235.51439527183032	242.34108592725673	235.89177661721487	242.3349126045446	237.1896903824893	242.2593112366449	235.82938301938728	242.08738700041835	236.22653232469673	241.92258503780454	235.58254562092526	241.9899901229047	235.6218373592828	242.23267858544858	236.92543748054052	242.22735765952933	235.86120201911663	242.3529095303524	236.59602974598894
0.0	122.0	280.1352204329723	278.33832467827335	279.48634171215616	277.53356786740494	278.3322936195526	276.5709568318179	280.2090012536596	278.5248433219557	279.15427452855585	277.194974519235	283.4572149429583	282.58323901708496	274.6368928422354	273.33178010538535	280.5568213395487	278.7601750506504	280.28618808299814	278.492403781732	276.57891631871263	275.0486677213689
0.0	123.0	254.91287735608142	252.3349693703866	253.39564431419797	251.2209191474986	254.09036881685995	251.4038490422834	253.76076495236887	251.77207517652772	254.9819407830652	252.4295071765006	255.0518692258123	251.31078689546936	253.94773047766748	252.2698363717263	254.74343095009309	251.2167340241356	253.12825181445757	251.30461760175993	254.10583060071806	251.955336912751
0.0	124.0	207.59334867609414	206.9288790852586	208.10267286184404	207.14600501655562	206.12246665541144	205.4926909029916	208.2885369670983	207.5145791147067	204.65003241114954	171.31604684465316	204.79496424295817	185.63078716837748	204.48958114811097	176.13068727227724	204.86509090551468	167.0084275358797	206.01132119768832	205.39472023088362	207.33862416584265	206.860743088102
0.0	125.0	229.22237413115724	210.44525831168397	227.95656027727458	208.1678232665803	226.6524604217654	208.02206513061836	222.8894176429724	208.55230770258143	224.87886938251927	207.70537694100884	227.89467888629625	208.42906347127604	223.47058354245996	214.38334712294946	228.65831494962939	210.95947149989917	228.3394522748212	209.3066267192447	227.30297569676793	211.20542409700556
0.0	126.0	227.13653607769425	208.4087095186596	226.1579279028466	207.36393147478645	226.466418197853	207.88756291823924	223.26893221705222	202.9229950610831	227.3048609203757	208.76683493914106	227.7697193889863	208.06725785897132	226.79168100968445	207.896746613689	227.5479716107921	209.94550651072973	227.65665322744303	209.0615632981897	228.35695911163117	208.01835732411533
0.0	127.0	220.95569402743627	207.76839503577457	227.89307724577188	207.440229687793	228.8663633420082	212.2523619862556	228.25172693315267	208.4643936780449	227.4687985741465	208.54601616769327	228.65482248571502	208.28251182976146	229.0645778923551	206.8395518802762	228.7985551407533	208.46890198729582	228.91706712865997	209.18484050477556	227.50564680363232	208.40685647501863
0.0	128.0	228.492192724511	208.3374276476898	224.48609114247802	207.2879209843642	227.58650038611339	214.66385324350978	221.8958901168354	208.45618329975545	228.81789688004315	212.4578776740495	227.96133971671242	213.07446193516	224.7041606759492	207.83993525192125	227.76315515661062	208.2510228749278	229.35810317929938	209.98258121731664	229.38089893262605	208.7695179319305
0.0	129.0	242.03637023282022	239.60939293148596	242.25697220753244	235.94790353947033	242.58986313500756	238.26569594368016	240.68594526760197	237.82154848095135	243.02944570795685	238.98484679679876	243.08246061525512	236.33076598299297	241.51388599866348	236.88249240809475	239.0744171718214	235.96755206748063	240.7717180344556	235.98908639097291	238.53050251010313	235.47756224112388
0.0	130.0	227.00840206679652	225.3782822566559	226.37417832940494	224.78406371145124	224.50083320246407	222.81935547455146	211.74230420418039	209.3460767228437	209.14834900189018	207.89732985600307	214.1633338070705	212.97146219273063	217.3420815727065	216.17509167236946	221.74230171010205	220.35047821209386	213.43056769773492	211.42786427105779	210.8564180447179	209.0670483452097
0.0	131.0	228.6052269002144	207.9897651562788	228.08339619935927	208.56167896891736	228.0429204800793	208.81363218903712	227.96710631661753	208.1011990579674	227.68709237076575	208.05415671806983	227.9787892537512	207.98976153372675	227.79830024002456	208.14884311780347	228.32018672139728	208.3999259793555	227.9751036115579	208.00260346580512	227.69466060574285	207.9892199265346
0.0	132.0	223.0108798750505	207.80655930807706	228.59929997324946	208.31514220639534	228.59726239358213	208.77532076348814	225.92811220721282	208.83134909479975	228.27251940532986	207.91496452100262	228.4381842434313	208.47074194236123	228.59502475340886	208.21790222240884	228.85519579875606	207.93242929332516	228.38811392833824	209.02246788845324	226.12545898864707	209.51658286562966
0.0	133.0	248.75446028294644	207.856934263339	248.7404615883487	209.1445623447943	248.53850767536463	207.87345948339507	247.7451233491139	207.6933884183982	248.6358014994069	214.86164113083052	247.81753731091683	209.19098026956274	248.38113885817341	211.56983012987075	248.6917784563696	208.18370862181285	248.06412833116016	209.9152054864149	247.74918732986342	209.39957320901584
0.0	134.0	248.796074714716	208.57631658855144	245.0966910980306	207.3904146567192	246.05860854157763	208.535933695791	243.76351043312408	207.9853164360132	248.11956617904977	207.95883661715652	245.80504232542225	208.34746167519293	244.14778763864186	208.21366489688276	247.35203755396225	208.447621629576	248.36864504975156	208.5797561501709	244.9302599091802	208.9640549434605
0.0	135.0	219.39225319999264	217.98914854233473	212.81709160234732	210.7980818910265	212.75937859733847	210.9419281396034	212.027505843313	209.74992340400826	213.12381787573685	210.86643012736346	223.38529006934922	221.6718279243376	209.1563213705699	207.70673352866152	224.90829995718846	223.15602664550983	219.49644813844205	218.21702446135595	216.45835986471585	215.09442048367782
0.0	136.0	257.24830777658525	255.48735678141264	259.29598032322633	257.0278222351455	254.93175829591542	254.42258415948558	259.395386778696	257.27230574375875	255.82598038595492	255.04593658819167	255.99512401303025	255.07272702005523	255.32907920665204	254.6526579604246	259.10989445175227	257.10583777535084	259.8900144792603	257.94009014929617	256.2423119531313	254.99764253962132
0.0	137.0	268.15706969874975	267.7529208416566	267.5057976513271	266.58391829742516	267.8469481017218	267.2908595504487	269.4570967855321	269.1199790524789	269.5546372861929	269.1845633091858	270.5442995356802	270.1903411079304	272.0392557703042	271.67513862216185	272.1108475207542	271.70206813545263	274.04697203141865	272.63953957172146	273.1458008701849	272.2725486725589
0.0	138.0	252.1549041141159	251.24278085213766	254.08003358609542	253.5231447433219	253.8737506418634	253.42435215617084	254.09275062689986	253.48556524247664	252.6398207100276	252.1011507046704	252.390317344381	251.8747925952961	254.23211024505366	253.48616026903795	252.51256155360903	251.937803133347	252.83668174015116	252.2844324880153	252.9928764666363	252.32697978330296
0.0	139.0	275.54080914557403	267.9681858409419	271.1365770050439	265.90414542874123	271.2245106888209	264.3006805774268	274.509182082827	264.6291841592803	271.35099588597456	265.91223843258706	276.00482286320175	265.9714624776543	274.6543660906538	267.6997753466698	275.5165809911729	269.52143286117195	270.2644203786232	266.737162494141	274.4108388115226	264.29399126486095
0.0	140.0	242.76514314758327	236.19557232194487	242.9446426689023	238.68804378713557	242.9619156034494	238.85486940877567	238.81135561558912	235.82410277508393	239.33678553005208	236.7808707545235	240.8589134158185	236.2454119162959	243.4317614806272	236.56641007512482	242.66505938632773	237.76798512906163	241.60866663045874	238.71439952335933	240.89820664262035	239.22031653702226
0.0	141.0	241.01254362620975	235.842266285115	242.46847226382621	238.08940353728832	239.69422822785393	236.80222583532873	243.10476282586328	235.02651542644742	242.9353013465424	235.33457887036343	240.45939477578992	235.67512786105925	240.74088566185026	239.301286400484	239.2045996335223	236.1095297554526	241.36473945183812	238.9909815206718	241.24104818331173	237.3450557498516
0.0	142.0	260.7523885007013	254.13775515839666	258.2616810538338	255.62644435835415	259.396466385003	255.22785023295535	258.3207519300644	254.24978336462394	255.75319335285255	254.6803016425583	258.4885550071447	253.87446533756432	260.4471529373591	257.94505064577703	260.55796876530485	253.8771502982674	259.36037416363615	256.01737440592586	258.4819030038544	255.33561223299523
0.0	143.0	273.8818108660338	251.18464778165304	274.2013241821909	251.31345300304588	270.956324956273	251.1235180016649	269.18706276488325	251.18308942580225	270.53646835286327	251.3450516631303	271.00408566464586	251.38971280297585	268.1681265155807	251.3655801822291	271.28945463497064	251.21999104022072	270.7549142944553	251.20934005192143	269.88411082873785	251.47055635997216
0.0	144.0	276.0710638160792	274.50781948461866	293.3228090151102	291.88245561718117	282.89755976762933	281.5913472135441	273.60123370845895	272.4366285232433	253.2695907426615	252.85242981274692	291.3618481252884	290.5007993865894	253.19065591598388	252.8365462215282	266.9211456298439	266.04903537555543	255.55471489638825	254.78088964393731	281.47360035239774	279.84767720782713
0.0	145.0	253.1826778347382	252.83810160540887	253.15446053608773	252.7688435539996	252.3950164782645	251.2532984944842	253.75692207208562	253.33919065092496	253.34899272078016	252.89824554346816	253.55268510978414	252.84885407696785	252.9048891865401	252.5753332859178	252.30207558525768	251.53982524325906	253.9356566056535	253.43090431360608	253.43352175885016	253.02448369153714
0.0	146.0	285.1676147916128	267.2764708136352	291.03294787572855	265.16035594715487	290.0777821206116	265.21088225075084	289.18834297568236	265.76028701389026	287.2068905137551	269.7168325638539	286.4018964441144	268.3542430335494	286.049387873682	270.0185988306208	288.4845726354316	270.1518221307599	288.64170946604537	265.4042233545502	288.8188269019011	268.0086789672458
0.0	147.0	285.42733319410144	285.11285297770473	290.3219517359335	289.3190942365612	290.6274371631753	289.4295213742587	284.30113596554753	283.205738406664	289.08899346611616	288.4631164004334	288.44087992396015	288.1559256409198	285.99554683160244	285.4798566563139	284.45806594602936	283.91304237952113	291.6199501016752	289.8636707619701	287.68660374420995	287.4108514096291
0.0	148.0	215.1023217013628	213.73075921915031	222.44494743129476	220.9869042333786	220.49685592489013	219.23094999091307	219.59969057428918	218.36181968398597	227.7757770668532	225.984933613363	212.37645198232758	210.56840007187668	220.2793853268461	219.04978936577365	220.6282949246464	219.26931495593027	216.40524578928301	214.9872322706571	213.36238451019997	211.27080191087575
0.0	149.0	254.3614025671929	253.72375072730904	253.3954919674804	252.96954735167157	253.76502997113525	253.3623976935309	253.64359944093275	253.1968864331943	254.92123880418268	253.7914204323456	252.81081574213587	252.3693794494437	254.1524502463114	253.43520984986415	254.42832475030121	253.65948652428068	252.92944690085017	252.40201802940467	254.47725596980732	253.90247095906753
0.0	150.0	291.8884908180562	284.19304696802897	292.2064849611246	284.4681125098143	292.04480215969966	281.32016747781154	292.0622179359677	284.72770516015913	290.17636711939826	284.5241776437895	289.525065429879	283.556546167254	291.6434971872874	283.3469152300742	292.0128831909065	281.8369191393426	291.3299031466682	283.23064330903816	288.19865654611965	282.3714288268621
0.0	151.0	254.54634988624483	253.8618332688873	252.37240456415194	251.4778017531997	252.4904707141064	251.443828152716	253.238709746908	252.81270655781404	253.70578725708228	253.18828549798897	252.2383194745404	251.6359913674058	253.66586947155247	253.21716340731786	252.1727587849161	251.3149707296055	254.34092972589934	253.67855527563074	253.74214780337695	253.3281260279221
0.0	152.0	239.9456505508345	238.0758815444056	240.16924165304079	238.31161742472392	238.58557446078484	236.42290955488025	242.4442930253214	241.27318286219784	239.50017723625962	237.57381917123175	241.36116937974907	239.90511033032678	242.42489073017956	240.91143843083046	240.9396297993085	239.2316025958378	241.16820064774345	239.69756713190316	241.10846022508372	239.7302870689318
0.0	153.0	271.0894709362912	270.7288766796355	269.3113037997833	268.95822489762617	267.7036216176041	266.94299729836945	270.2905945337387	269.96153770175835	267.5299591597818	266.8254687566597	268.0892071257925	267.6282147229354	266.569483370794	265.6261551660351	262.3559630271484	260.23838283950334	262.2735542524384	260.10603598479696	268.81366673813983	268.45579204404316
0.0	154.0	253.05431170440238	252.72741674902812	252.18682703678456	251.229660940776	254.26416810744928	253.67885501129638	253.39167440446423	252.99141892174336	252.97669159342175	252.57632165537504	253.58205204899417	252.87914323948257	254.28485380157278	253.48793908372633	253.7969600772883	253.31007735683102	253.8708474493331	253.3801573442515	253.44945821662503	253.02583940893925
0.0	155.0	252.77347280895896	252.39740135076187	254.14095902458945	253.60371497077924	252.6261753237833	251.5789495924154	253.06386774594273	252.60877674667142	254.4012193340861	253.485017949933	253.75954313953113	252.96669344773073	253.64962148677074	253.19847406012408	253.77144205597378	253.29638766603318	253.1371862237979	252.6811182616244	254.1233084541259	253.6509941622721
0.0	156.0	266.0845245699404	264.68908105822555	266.1782445197906	264.92250803185726	266.5288270937038	265.1576513586352	266.77264340526887	265.87528725511515	266.6050672704491	265.6151815855571	266.06514492311754	264.5569496062114	265.3101017594332	263.6789779119222	265.37025241408935	263.1593004775158	265.74236341246046	263.9474894933558	266.1609404500805	264.8435162720178
0.0	157.0	274.0420500213829	272.65136166428033	270.2679978397074	269.91000384163254	267.24420896673377	265.889150016857	269.17429016553587	268.86614853953404	269.3064463372444	268.9204865718941	271.15939373519575	270.788592601065	267.5418827833478	266.94829626075165	270.09529495888967	269.7647481778118	268.9602386108438	268.60452672319127	269.5710885347336	269.1878839470592
0.0	158.0	253.92875881791804	253.49914162719142	253.7235430007222	253.28591765001184	253.54133756709751	253.14016837828157	254.56981895828818	253.8767135660455	254.12757042742786	253.3423721934026	252.69228527177262	252.26142317856937	254.10012414740467	253.40097451466795	254.37338143674782	253.63959008303604	252.25317164266204	251.30493079726264	252.67186485514407	251.6542503800388
0.0	159.0	254.2382281305481	253.32901380507707	252.6410342306306	251.45291808397786	254.51547366671437	252.27899325972695	253.88965726950875	252.72503790847287	255.0853959724655	252.83394267889952	254.59254098208714	252.08406011541587	254.93337221304782	252.77659627054788	254.6977906139098	252.07729336895085	252.86958093047593	251.37865632331804	254.39229136848368	251.16815893839944
0.0	160.0	252.41737184984513	251.8614565400093	252.51598151974494	251.72569251428104	254.52907053909172	253.8369320417025	253.90626168212367	253.40801056681175	253.82594627977485	253.22333636461315	254.35763050418103	253.35595540078668	253.69757029942448	253.24478767042643	253.42482901346673	252.98841789211576	252.60314520053146	251.97186470926087	253.0716683223645	252.57720060488003
0.0	161.0	253.552952597332	253.21924529607895	252.87348317504384	252.44665264119874	252.8367875362189	252.16356160894318	252.58702228177376	251.85419249480114	253.46344709820275	252.97258641765742	252.87733037486728	252.43892121575945	252.59721682680535	252.19137899952548	254.29066478710303	253.59618062918105	252.33858000510224	251.49510878338444	252.57615842714534	251.52457858565108
0.0	162.0	254.6809779659615	251.1378809671165	254.1727097002907	251.64144199528926	254.6444414460066	251.3280644085904	253.92307773680972	251.51560526374888	254.2159563265748	252.4071654745787	253.16817289375135	252.09122314066028	254.88110703950358	251.8060510913861	254.6620338769134	251.7754211379831	253.93233296710608	251.1785671221988	253.38037853067547	251.19648452257252
0.0	163.0	273.83533276412805	253.08157328125742	273.90467450307307	251.28842507566708	273.52934155494614	251.11925740605164	273.9386099271692	251.73758578509765	273.9010896945051	251.7502362339999	273.4932800052712	252.23710841329407	274.09468922772817	253.11998167508287	273.86331489977266	252.8231907911877	273.7498405952057	251.2469829532441	273.74588255835727	251.375547396245
0.0	164.0	274.350878658608	0.0	274.7400770425539	0.0	274.51342022852407	0.0	274.3481209579694	0.0	274.580444546412	0.0	274.58053813194925	0.0	274.7397795581747	0.0	274.2418514138419	0.0	274.449944462804	0.0	274.2224014440948	0.0
0.0	165.0	258.5089613761957	256.47361251515827	260.1539193282124	257.9253389075669	254.43345866570806	254.11505361259745	256.8146015856501	255.10978988171289	256.4641219673302	255.53794019507905	260.12253764712597	258.5053023696677	256.00955382240915	255.04370049015665	255.03549602242506	254.3459153148357	259.9985580360681	257.9325706685143	254.8347106508035	254.44799891806562
0.0	166.0	254.29292193657108	253.67319071020205	253.66725869588947	253.28799421942276	253.16117365725884	252.70536769612664	254.708760978619	253.91806554421717	254.53330136541783	253.48951284772528	253.962784716832	253.09207517630975	252.8351678575317	252.49464378108422	253.9703150231913	253.42079871710894	254.58321563926395	253.82881324864854	252.3547017714379	251.29503281994755
0.0	167.0	270.53990601691123	270.1954138425353	271.23941703381826	270.83540088215625	270.3955577165526	270.041765252441	270.14392919727084	269.83435658331837	271.33368223330666	270.9264416960523	271.89507123129624	271.5089189562695	273.57558363317906	272.34710498511714	267.54446547871476	266.7845290670774	269.94538202591866	269.56423122671794	269.1432802864285	268.76304909617085
0.0	168.0	271.1998581509704	270.85908623149766	272.5405955834073	271.93519253724395	268.1296876725998	267.7140697093298	269.9035114550499	269.58833445838695	271.3684240495093	270.9952408321048	272.4008809668194	271.887140913712	268.49579982335587	268.1756852942421	270.24900597692545	269.9187985715491	270.0846744096981	269.71139386379116	272.1881197489281	271.73414531751354
0.0	169.0	269.7184405595466	269.38709863116156	268.5082847875657	268.09671555955947	268.6597487894281	268.3103310608683	274.26039011749486	272.7881973668707	271.5644311158989	271.1862587435547	269.7064078717173	269.3327767246806	268.8482548636702	268.5192537732179	267.93020833308	267.3922047971332	271.7110074597145	271.33033646822	267.3468013964883	266.0857918268933
0.0	170.0	253.59171279441134	251.51005590008222	254.4790374426222	251.05737306911433	253.82433168446948	252.13120554502254	253.78279387791127	251.9790612137633	254.8415766884092	251.71604292907423	254.94968267641053	252.62595445815592	254.31767477599806	252.5067057393021	254.7178625688455	252.3825583502664	254.22028081345434	251.97231449627552	253.67393136797128	252.61990789683009
0.0	171.0	254.59935487927598	253.88943044821934	253.9685358500513	253.51038844804737	252.90331580945625	252.27944431736765	252.60303133143395	251.89849696008596	254.87200403157956	253.75001136855343	252.6178950535505	252.13350642876475	253.98751590964727	253.3759135816953	254.59883699656703	253.72669457998117	253.04273887774264	252.55363984852042	254.47194086109843	254.00810464551566
0.0	172.0	254.13724921295224	253.59530301660578	253.37319494495094	253.02203843959822	252.9207912894237	252.36913616445122	252.6232431756331	251.90649900265987	254.33789413027154	253.45491144668975	252.26689807488577	251.6284244329208	252.2476761490886	251.57023744278027	253.08486880831606	252.71167778802456	253.12522948400496	252.64655038139978	253.855759679106	253.4717899973249
0.0	173.0	254.6736031383955	252.73749874301606	253.61125243155146	251.13731602774453	254.22034580601493	252.0654811013536	252.92870876326333	252.27412173488344	254.11503126417733	252.9228656290391	254.8824599494139	252.42457905883157	254.1051043549376	252.15399191550665	254.8611952608868	253.0503479041602	254.52873099462198	251.57138479046685	254.25347775692003	251.36947055428556
0.0	174.0	271.0783796504421	270.7340359666015	268.3232441296395	267.90631942477125	269.82797184213587	269.4775120080937	267.1969096686622	266.0090724412662	267.6357622748236	266.90662096389747	273.69956558229364	272.44558765192994	267.3650452414443	266.53039498089595	272.86469028223235	272.1591200730803	268.5207042785049	268.13639839177574	269.7797017320424	269.40918774251907
0.0	175.0	267.11079576384185	265.9822316474642	271.8577173257125	271.47222780440865	270.00107031179584	269.6628073873911	269.45569147614214	269.1277600855447	269.9548392505237	269.55560887061966	271.9957018478593	271.57880238414435	273.10359245135714	272.1650699832434	268.9037838465693	268.56264194355725	274.1339230166644	272.7315845184038	270.0419709930649	269.6798260945756
0.0	176.0	291.4748918290275	268.0618744064464	291.7267499143598	266.19329237121553	291.4279573268471	270.5847170562621	291.48768712023633	270.0699425978356	291.3366123779837	270.4655646566885	291.15780761794576	265.9131096365245	291.3117785270608	271.55687302227267	291.4210079515332	268.93908324563813	291.55405635786656	268.1379199202526	291.21529936045687	267.16420172206705
0.0	177.0	275.3831217219425	252.1688599211985	282.1693878480158	251.19161984157097	282.0574205980901	251.17247356183617	277.00974550158344	251.14156635448774	280.38580218572474	251.20622469285684	281.5138539269103	251.34753037640328	277.77000167628086	251.27093603927034	279.15735368692054	251.328704984812	283.6157462568077	250.81988426715705	277.35905733445435	251.2200180081449
0.0	178.0	253.29433005291807	252.97900002460574	253.3708170008949	252.99466507095252	253.51312877409572	253.11578135677257	252.83044888176858	252.3262226739077	252.30982688318903	251.6486166497208	253.13929565261037	252.65458070733692	253.15819970941374	252.79422431012765	253.43731694244295	253.07462064190318	252.3178507840756	251.37147062916273	253.07223527571625	252.59509987808005
0.0	179.0	275.6694696388961	274.2168685291685	280.86939121530827	278.9567335968264	282.25392083404705	280.63729684122114	275.8576974392156	274.33706701533845	281.5944205162754	279.8620571206503	283.3752439592829	282.4924781332366	274.46487765520766	273.2567371666528	279.8898920329165	278.0597988901674	282.5484346490547	281.2382818632689	283.05258562332995	281.95286254856063
0.0	180.0	255.02719266119507	254.35444497513961	258.0485809668961	256.07575851262214	259.28049630816224	257.0183411825564	259.6268885879562	257.7026037539734	257.232455471592	256.0523193649898	256.7836460024906	255.68517192786388	260.0730122397218	258.26329465611076	260.1010600465435	258.0210629383124	254.73768657933218	254.2644607650963	254.65189709859425	254.31565923018127
0.0	181.0	270.68972008986407	258.8094694285655	269.7011539781036	258.88136933839445	270.3164879077318	258.90105914593653	270.66194380965135	259.3154207997615	270.64268034986395	259.43192673114464	270.61175667301137	259.4490426071572	270.6237007930162	259.0985383233921	270.4378272662482	259.00330363649095	270.21404949768197	259.03229167379993	270.706301695799	258.61345257579376
0.0	182.0	253.22466870882297	252.91885628155393	252.77305399183396	252.2612549219525	253.73446447960725	253.30911185556528	254.55699021309013	253.7860035275917	253.28568463513915	252.8767964669884	252.8009030585987	252.36188628512573	253.56972037710494	253.16373086591733	252.99112706311038	252.5859177942644	252.7379893114699	252.19960905611404	253.04139920203664	252.54610836056656
0.0	183.0	280.6607934236938	268.35229227926976	284.6829758721655	265.94479423602115	281.49354302956306	269.96311606304806	277.0634699378024	266.84370137456415	282.5517803561644	265.59411011286886	276.96750357819127	264.47301010917664	283.03078916951097	267.80286462663486	278.0083186356969	270.78634000704926	276.5224296262211	268.1823984320223	275.4108651077879	270.67818644432737
0.0	184.0	242.48017584142127	235.82815611023	242.15329633351	235.78455969655414	242.10408918330876	236.00367454748135	240.04939776572803	236.44924111555062	242.2915012480309	235.6943557532246	241.61730321414765	235.73676687174734	242.4600828352774	236.0642996842974	242.53620350573962	236.86998821150559	241.93044524746645	235.92084789601336	241.94885347484035	235.63273758796618
0.0	185.0	254.02378715214692	251.2948402346747	254.75607934883035	251.09431774710265	253.71474043102776	251.1449243379424	254.34036491180672	251.97755852882457	254.76340007129224	251.5456835518989	254.70122472291834	251.8009347497054	254.80600913771363	251.92102495723043	253.18671239482651	251.5935509932923	254.62026606576774	251.7757114695477	254.51323957113635	252.2458177568311
0.0	186.0	226.44771883502227	208.61257351558862	227.02370524142088	208.1331385138666	227.699752941292	208.71294918824282	227.25043429068117	208.3513869398967	228.06516889377366	208.7014881708095	228.97205009144133	208.4343145676163	226.5091103432698	207.61484249689087	229.33127414817565	207.96806157050833	228.5288322916419	208.63441550990177	228.37316988676133	208.83947489185823
0.0	187.0	233.52315817112776	231.4045954690233	231.3809157395005	229.43223851676515	230.79763362282293	228.92979804642647	228.72465819351547	227.55602625179708	228.15745686608014	226.75865246215386	236.0779498456872	234.24584383261555	229.96939677886846	228.22818565368155	233.54717324625426	231.61477605349089	234.74811115087056	232.81763300274613	233.95997408294986	231.98206127169357
0.0	188.0	234.40136462216432	232.2395104828972	233.03574495970258	231.01876654147517	234.96391611062356	233.0062683870833	232.5399675837332	230.62455528052158	235.78540323055486	233.93109987671718	231.2827354823337	229.3072909920348	233.78579537055836	231.80699600519475	235.45092327187115	233.6005927795326	234.2642561977824	232.13369248560036	235.0207352503917	233.17106317245225
0.0	189.0	271.02418570100195	270.6786074443455	272.91055814823176	272.0940203587507	272.3853280493319	271.9061914432691	270.9592840320797	270.6175195376416	269.9732858417217	269.58554048162415	271.6385478160278	271.2635842333604	267.50228828522415	266.8363014077162	271.86886731520406	271.51166086991935	268.0364117225832	267.5422053460262	270.84689311517343	270.48892104777
0.0	190.0	282.5488992827609	254.8006172045101	281.30267941625544	254.61602516052236	282.38105515796724	254.9283045296287	281.12641115416375	256.63156186065555	281.6168735058925	257.5495331416268	282.725676355854	257.78190529624794	280.93009725632766	256.97765779980415	281.8956285060251	256.53108630673114	279.7483513087408	253.43787519202795	281.42068005275496	254.5215390473741
0.0	191.0	258.0567274169525	256.06659290801935	252.91493479657598	252.47555328046784	260.23171242321007	258.0709985227621	254.89973806120128	254.34867741478027	252.6248151197565	252.15572347179133	252.07470600442372	251.46448153749012	253.13752428104817	252.8028329692389	260.117084469945	257.95172252405683	255.6649142442773	254.89627848493282	254.4325944694726	253.88574252574898
0.0	192.0	254.27381163609058	253.70184558546458	252.2947828174448	251.3054762344027	254.39862324750902	253.75081335938916	252.52766642703472	251.70163168018806	252.70717650857503	252.22026936408	254.81346331567954	253.70233447310721	253.43502649388913	253.07155930945044	252.56903954980928	252.01014173652882	252.66046752338255	251.98902127796651	254.18319613024363	253.72021752677813
0.0	193.0	230.58445191143733	228.55826833025012	231.34576968306055	229.23556495820048	236.3306016791188	234.55778030204843	230.70290277652109	228.90342110120025	231.15469949925333	229.19662949989788	231.27878896842643	229.17307783828878	233.26907217201165	231.14413270543758	228.93219562574993	227.58979855708876	232.7280161191867	230.53505250596072	233.11903598651338	231.14188447651605
0.0	194.0	271.3496904239414	267.44562083843067	272.8656820190252	265.54965226010734	271.39548044584416	264.60210574364794	271.74756571144815	266.3802720574962	275.05792058778746	268.6325034875606	275.136717540931	265.8182093904535	275.7015273716863	265.5185297838267	274.2016946834382	264.8047202333483	274.65058600203525	268.4894065330078	273.56918489429165	265.1444085986544
0.0	195.0	272.99227930486035	265.7556309967884	274.5878427984575	266.20838491484153	273.8603712009583	265.72362644143595	274.5601057904769	265.27920249762315	273.9522454460054	267.2283042817069	273.7858561409009	265.831994449256	272.9597240967819	266.70873219450357	274.5918681726672	265.4581787079435	273.82279335708864	265.782977874696	274.22861228470566	265.58577184257956
0.0	196.0	252.47812588441556	251.90318061903463	253.196859925378	252.8246537225766	253.58758331061446	253.17131358981672	253.88168904444294	253.38659398230777	252.31793843619056	251.66460637849613	252.83133649164796	252.38402412214472	252.430817077103	251.94780261527174	252.22371418425962	251.33331444872726	252.42427508869335	251.56649138656152	253.35485224996782	252.95840045686907
0.0	197.0	254.76350207102934	251.3662602518612	254.7345362717075	251.27062487736904	254.61874840242476	251.161632034327	254.71242263648332	251.23267557830337	254.79890434123686	251.87544632532126	254.7931606738262	251.52061823267405	254.58045522807706	251.39164105911678	254.72398015812587	251.52967597785158	254.6485256871091	251.1015336145182	254.3989177518899	251.26972769078054
0.0	198.0	253.09872805664438	251.51845259855875	254.85654227732226	252.54380376468242	254.14461347235581	250.97191028265874	253.80771948596606	252.04238708142503	253.76818416903484	251.3382042978087	254.44099882945497	252.27168526511366	254.94092549310446	252.35535502269937	254.67437863854968	253.105291147352	253.88952672619752	251.88124850303743	254.1334558659223	253.33595191200843
0.0	199.0	252.2948289314267	251.54048396661227	253.67577233760304	253.28209927726033	253.5054290082333	253.06463587327875	254.58948109277472	253.83243996951705	252.41860007366753	251.84965837054116	253.27438110759692	252.7104390569976	252.6424968803498	252.24019220476433	253.49102126593985	253.0694408404427	254.35036850121043	253.66428535589262	253.85772224462718	253.39856358232532
0.0	200.0	253.31549698554028	252.98580861947477	254.26458812726202	253.69203298762042	254.40620670947027	253.76203416907586	253.8919790690648	253.43102812401293	252.43613824400995	251.84635470216247	252.8679448533865	252.43766906707026	253.79483255530425	253.30181151351306	253.22130200937443	252.8430279972032	254.54901934497224	253.8332802913522	253.24872931288397	252.82234486151248
0.0	201.0	252.90240372250676	252.55745814931197	252.90853197611315	252.4819065215088	253.47939816906725	253.06448612929236	252.75575291805032	252.1530944237848	252.56208993197853	252.04287446769578	254.66626838362166	253.61125913683924	252.59192082470148	252.1771822450584	253.79835983540187	253.3381383220527	253.50952903246116	253.0782013956087	254.25338423771336	253.74907859683168
0.0	202.0	206.0876816848673	205.36098981218336	204.37500100528186	171.4650542582994	207.5074753143999	206.95022149664123	206.06869656504884	205.28126249728072	204.3303516647557	178.659430695975	207.29480313079483	206.76831972880717	206.793881208247	205.48409345564443	205.00075074126767	178.45548854642888	207.8616826334658	207.3387982201182	204.90675797892527	163.44979062803282
0.0	203.0	266.5293125530935	265.4007315079014	266.7475678499956	265.92858876956154	266.3291108807269	264.6879430519211	266.4322181304558	265.29399130456113	265.8008492390258	264.3049710003213	266.17853290510965	264.91480489716633	266.41176139355105	265.33214786805513	266.47631591163935	265.02403594843844	266.62460557618107	265.4741811627439	265.19056818144537	263.0683840833187
0.0	204.0	257.53719917237345	255.6545295703389	256.46484773514914	255.07522379683817	257.06494435020403	255.32262348214113	257.9592372822285	256.0809863403537	255.96833070512324	255.14454032607475	254.68345321979166	254.15799438072497	257.16829267072484	255.88146388366343	256.10402837580176	254.91872495294524	254.9957287770985	254.4674042750918	256.6596656816797	255.2165023959475
0.0	205.0	246.44561319012578	244.72609166503113	247.2704464254318	245.5309760944616	246.13117746549122	244.68205315300614	248.29398215622544	246.4327843566265	247.89511341526483	245.8067409061555	247.0874144280149	245.59178848905148	246.9425821159002	245.06447414022665	247.1090169894329	245.1718416834711	247.04627040086248	245.34288910123337	247.0240515620398	245.54902659715157
0.0	206.0	245.48023703213113	226.9223515895605	245.706672624165	227.544111180941	245.56516896246112	227.08754224730893	245.35542704954713	228.49080269704635	245.59024725744467	226.93844329981965	245.40329244770703	227.49058928338425	245.5895871889579	227.01562399324297	245.78602310175972	226.9716528466494	245.65742640043297	227.17471863379433	245.61378005123348	227.43716010774273
0.0	207.0	242.1222835971941	235.68085841189384	242.45836666881	236.15875249899145	241.9533217945538	235.85074427610778	242.34804736545007	235.77357441882717	242.41719284975477	235.6713303042506	242.24905940124262	236.17919262119935	242.50385003301417	235.8533610775159	242.44678221785964	235.65459430829384	242.35306844654556	235.96291607919136	241.98331727395737	235.81790476253923
0.0	208.0	281.3363215808062	271.08401102184786	283.17723909844926	271.07814400034965	282.5025844449355	271.7146528243686	282.82967092938844	265.3584352056757	283.0074629104206	266.490913048317	282.6144952520648	266.05823239789123	280.3475383132688	269.04257392820256	282.4988636682939	267.6218584461983	281.537592918294	264.65004445377207	278.2666845971237	265.16459040614
0.0	209.0	279.7729195584903	264.39861741315434	276.91894158247294	271.77881889707686	279.2394003441438	269.83272864306764	284.7582963402108	269.92513349784264	279.96361744837554	266.2718252361182	283.20437355423917	264.8668338964242	277.93729476233926	272.3786960641352	281.33106814348065	266.13435658103185	279.44873980469504	267.6420217951971	279.75126314660054	266.27162828484387
0.0	210.0	258.45521257676086	256.4819033221853	258.16116926205876	256.08914353729864	259.00668944011375	256.7291869526194	255.24574707411657	254.4461703785005	255.8060338332792	254.94525832763483	257.0169359612397	255.92096234310753	259.92862337524076	258.23397778394855	254.6748810446977	254.14377016085535	259.43401401771104	257.3941305086927	255.90068486575157	254.8596867205279
0.0	211.0	241.03586270035632	235.10298014317414	239.9920663787232	236.16005517603725	242.35359191297016	235.44530613872766	241.28096627474991	239.4799454913016	241.11778821810816	235.45827119846442	242.38443615441295	241.04370538252425	241.15212400474974	236.00141346665728	240.07156877052208	237.08845353157113	240.32571619549958	237.41698637153013	241.7196524866416	235.99629102579547
0.0	212.0	276.82685252195466	229.57633782041302	282.56257801201605	229.38871673705063	277.386376989172	228.88086437074148	279.06521781092346	234.872701463236	277.269241345406	230.0306766157246	274.88686984033524	231.04174076623144	282.4741334768951	233.7448239688256	276.14628119146283	233.33065672215218	277.67616549884184	227.6247614039771	274.224009716674	230.85346173651376
0.0	213.0	261.7911103320087	254.4352408048197	264.00809272905894	255.43752741483124	262.5997248259463	254.64069500721263	262.3878815448983	254.1912466656842	262.2743646137093	254.72117231719037	262.4861900471979	255.7325727009071	263.08089788963224	254.3700013147355	262.8712123576576	256.1553664480457	264.5062596248646	254.87625880078454	261.58981777096704	254.96232560762056
0.0	214.0	273.83191155780725	266.4555500053234	274.04210787625374	266.23207433869095	274.1155019342847	266.1793111645455	273.90482913896443	266.5573682808172	273.99325169253285	266.3867269277861	273.87159537356564	266.7031743143577	274.30436049900294	267.2379371463764	273.87602628294024	266.1727178942283	273.88711306892526	266.2765640828478	273.7814375293216	266.3774824593217
0.0	215.0	283.9920055911894	277.99089311086317	280.3582193087998	276.2141036750725	282.9968531271546	273.38656091484506	282.8727722276848	278.1815637675268	279.65331183329727	274.1671127204694	282.91238439672196	279.5832328385392	284.2818218203611	273.1121466360894	283.1383024917784	278.8738434897294	279.14058865769084	273.3690243202302	281.4956843934034	273.774417437546
0.0	216.0	261.26628589160026	258.9535538373266	262.03870278459715	259.4042892120012	264.02041887141564	262.19773154711464	263.33192732829633	261.5173810545928	263.1752240660361	261.43205003934156	263.55930518974617	261.9633440735371	262.6517916534839	261.0024895851799	262.12552233103605	260.0594802124405	262.8179240984451	260.55444105777804	263.1146543909605	260.8796349641795
0.0	217.0	242.44925679954557	236.35328692684084	241.3362872391703	236.15377881172978	241.6495174462894	236.2324544533469	242.26778440604835	235.9395601759244	242.24325111881052	235.88800674950753	242.20021493874387	235.65753860691132	241.99320466482095	236.92414322022918	242.4534804860201	236.0437599147487	242.23906378158196	236.75707236894243	242.33748764803866	235.65507269774915
0.0	218.0	237.81684009618428	235.47748637369207	238.48670193789874	236.50939101051657	238.26205452783012	236.09423789834077	239.13186300107176	237.39261588032474	240.84624311658254	239.19688644457727	238.2134546545811	235.8062069081891	239.36477055938602	237.4759329650125	241.97868413689386	240.39536561375235	239.06045989528886	237.13322320683363	239.32336339486184	237.46771886411403
0.0	219.0	238.91056970934855	236.69509631909264	239.99488797999413	237.98608646085466	240.16379042414934	238.60322933609802	238.38647498962118	236.53839335639844	237.81442904501472	235.68429771696952	237.7036406930021	235.71156006439654	238.66053095185734	236.71381879374843	238.71977732908513	236.7741339095894	239.83761552709925	238.13935666789524	238.25807959530766	236.11258208846243
0.0	220.0	238.82385085571036	236.6551506255401	238.57150805066956	236.4299878871298	241.43156773705132	239.9854693833596	241.9719489285709	240.60881358754708	239.94363181584566	238.32958083187785	239.6842323108965	237.98437632675012	237.9782162554933	235.6693242263171	237.82981785049677	235.6001034504491	239.37541848569342	237.6553313413133	238.03689186965178	235.96563961041093
0.0	221.0	252.80513514069443	252.4320081775035	252.94569571253427	252.51059038919226	253.70476732312105	253.2727408112239	253.08119350723132	252.65554815911793	254.47437780259972	253.51511154317703	252.9971785362828	252.57467877631348	253.40462802147061	253.0265654489344	253.56226817641075	253.1582392936382	254.49125634612727	253.74545168015197	253.54389742840365	253.15959528208032
0.0	222.0	218.0449692626517	216.70769345190607	222.67999274334036	221.16097774158973	217.78153772572017	216.4857811029021	210.26672681414593	208.4900562815794	224.63423940198678	222.8766627881122	221.41895598784998	220.09685915300244	213.162262785942	211.5954514796206	214.50543497423746	213.05383101500647	225.47582219461046	223.20632105871448	215.92069782746452	214.57990136682636
0.0	223.0	246.4380518828868	236.5679463832863	248.3875211602526	235.90828019358085	248.5545041676435	235.1303324666698	242.49245446175925	237.5091781003836	248.67585696972455	236.8144315686494	248.60155322076812	235.00632939469344	248.02550937417612	235.23878381982243	248.8128864155663	237.23357919462438	244.2038246966296	237.80913073547808	244.65985286307583	236.40251846998194
0.0	224.0	242.1205709706042	235.6657954581336	241.99369282030167	236.14561808442792	242.8464511815744	238.01225609465516	240.35474056191057	236.12598872379803	240.66357936782077	235.3536942524198	241.59469167816317	239.94974478134714	242.44409516183734	240.0506610024794	241.9669152191062	235.33582548428956	241.6267146188932	238.66188970293177	242.856209432514	238.2327881251503
0.0	225.0	273.74816725006434	266.37862029600933	274.05501674122826	266.7117202208716	273.81035071481335	266.2366618725636	273.9948197973183	266.63346887935313	273.9885814499496	266.41530301709014	273.6418232651865	266.31905176103146	274.09859615338235	266.3574027932321	273.82382502171185	266.33360783190835	273.4815537975159	266.34543688479124	273.6922114880389	266.40184738878776
0.0	226.0	273.31535292289783	264.9899842730085	274.57402971870965	266.2656407267075	272.7246461033836	267.53828959228383	272.22651177976655	268.05089679453465	272.35864341326254	265.57481653495034	274.29843955979464	265.7537382159041	275.31248871970126	265.8218060823794	272.464066626916	264.64975374567604	275.0310287813099	264.77959128540175	274.85434124256693	268.28602600490854
0.0	227.0	275.3175536430577	267.15356449017247	275.3131983548337	266.0513297637306	274.00737187845306	266.9954817754408	272.84646520673175	266.8597539748068	274.8500206198733	265.9200489754835	275.07231015559796	266.14357372715284	275.432569698842	266.77932322654993	273.05931864836657	265.98387197960415	274.6102277188566	264.8456864985867	274.73417851229357	264.99012931753055
0.0	228.0	254.6570130439101	253.9089567287167	253.02608487992907	252.60403912409524	252.73832172144358	251.8664495856776	252.82538217130266	252.31528591407286	252.37452076836846	251.73215923713042	254.32441109098988	253.33583741922487	252.7065090508405	252.25872656221227	252.52006236547734	251.96730464270297	252.2181572598956	251.2202713160426	254.2751680258625	253.7493076537048
0.0	229.0	254.00904288000297	253.58549955291807	253.16445743262807	252.7807368477722	253.3660582315776	252.93031281013876	252.9073974265603	252.40118624511462	253.87733535190063	253.2519660663703	253.11896591338314	252.66959098494735	252.91597138126644	252.5751303630322	252.48683551153454	251.87730354907134	253.55438851842305	253.07781187807012	252.86037977191057	252.00279686876965
0.0	230.0	254.39155274904073	253.82128146025107	254.08146469382174	253.54585004348746	254.2020645429998	253.64161123284177	254.15156331139454	253.62320078170774	252.28699978403588	251.6040585635515	253.32815555058548	252.74382729377368	253.86914551004364	253.32275884476525	252.37872592727405	251.6947784514681	254.62251551391589	253.9295644025812	253.16759607027504	252.69520419434983
0.0	231.0	254.87189239323845	253.55396546268804	252.90948560107873	251.52335072364497	254.85155316614262	251.49988518282711	254.24477031926676	251.6112139702012	255.0071628319799	252.97458583136734	254.22861024507336	251.4415229093784	254.6842002667853	253.27458712097513	253.05183634653153	251.42143818204949	253.91065648948145	251.15942912088127	253.20074183773156	251.38819906442862
0.0	232.0	254.10343409970838	253.58561355653842	254.0880595571697	253.6135978885682	253.09923353754454	252.62329402789297	253.52160606613356	253.10983538574726	254.2368161521531	253.41551513914814	254.48410576325549	253.46445519193563	253.69192062326462	253.26233564956948	253.02646982288084	252.64210233932963	252.2447632712387	251.28905498658307	253.05726804907985	252.5612349380108
0.0	233.0	233.1117397761328	230.90475390020498	228.10195376588098	226.9862422216761	230.14354704108968	228.45671150857723	233.90783616672206	232.04873709861894	233.8537403411423	231.83246126865566	233.73860733970713	231.57898086635046	230.84617756441767	229.0496772940267	236.19971824258835	234.35431323470308	234.15193619295317	232.24808526232053	235.29960619783654	233.47520200002563
0.0	234.0	266.5314029503782	263.3799575125912	266.3209421729219	263.6053643106459	267.02064649414206	263.16069840060646	266.8634144881506	264.7782807931402	266.74348657400344	264.50548539933345	266.3638327288061	263.5732211388841	267.0313193303616	263.08640119246104	266.8611219427142	263.34202384384525	266.76604949159395	263.9166790317129	266.52809738990544	263.39240160847675
0.0	235.0	266.00187718552513	264.49234187718	266.2720042253343	265.2215321466818	266.0804836197362	264.50221409519355	266.1176366450492	264.6809825302892	266.55665291934196	265.5365453799995	266.3314543048992	265.0695238342927	266.2929365159326	265.1944980725833	265.25803296995156	263.0947423096903	266.41719185545645	265.2304488618145	266.3880723227451	265.08663280715456
0.0	236.0	204.90040078856615	181.9714358583761	226.2478840190151	224.87306856905965	206.89180648833266	206.22655360529416	204.6712422715458	167.00202798651122	233.34651502602372	231.29256604331408	212.79156811893404	211.18691197751954	216.12213554934752	214.89456710580578	205.42929701844037	204.82147604040867	227.28219173440417	225.11958581070988	234.44430548457848	232.49936669333889
0.0	237.0	222.36435584330604	208.85539759172394	229.22839707781202	209.36715210166022	220.53193746210155	217.6986084592417	221.75189972256743	216.85157354493774	218.15865288017818	209.2016213189962	226.8357710439192	221.9765066994186	216.40270292714644	209.8110041891115	228.8896544672003	208.3456576619876	228.36956930024786	216.75031391910844	228.44282012719853	209.09304669369047
0.0	238.0	248.52041950446994	208.94203048610973	248.1440533366372	212.01732421382587	248.1972367802693	209.24607282275036	247.78250593325427	208.39996153897795	248.73577260632177	208.85705276885278	248.36458291760076	208.10606531151691	248.03919963775107	208.24154766809673	248.6413237159934	212.57104486436893	248.5229209821769	207.80438667510273	247.88777507226357	208.13993104289705
0.0	239.0	242.31186093954443	235.60641432271518	242.1419975449685	235.79187218936127	241.67129434510028	236.0300978952778	242.08403692699227	235.80777237802877	241.49149935893962	235.64269930948745	242.3115102667912	235.5756723455285	242.16628987457193	237.07066095039949	242.21732839277007	236.15956283783513	242.21408475522227	236.34511592501585	241.70454304685492	236.3001576557055
0.0	240.0	237.66716460921722	231.49275027673994	236.12979656009367	226.8334753757108	235.5870678458509	227.41776453460918	230.02863830054383	227.5967127345102	234.75606325703822	229.9522060805148	237.6366965904037	230.93557743521652	235.08126272722023	230.13454481061035	234.16831737680337	228.16518892932544	235.3484578127139	231.48418030540475	234.45041834712762	227.59045158525464
0.0	241.0	266.37925449290043	265.2610859125042	266.76058604897656	265.7794773692496	266.30494785000576	264.99698892794925	265.10875647203386	263.0225447442912	265.4552641142915	263.8359788125952	265.35539037696094	263.7119916092788	266.8340467922336	266.02519307590075	265.05707595476304	262.98596896981195	266.377202094084	264.9968540456266	265.2310888444885	263.30006513911843
0.0	242.0	265.8616401792994	263.0822182219786	267.0105719732451	263.33932811034236	266.9066641516627	262.85757288151154	266.96248691233325	262.8828751337529	266.1804171810304	263.2781984002645	266.97764010715076	263.51880445930897	266.6726521906376	263.04472706841875	266.96889671344184	263.09190551894466	266.86037704638994	263.63544763214105	267.1027847071055	262.6234902808917
0.0	243.0	240.8102022070966	239.10755046634634	241.79026174961902	240.1199548815156	241.54062464356284	240.10557676729104	239.0809806084169	237.37343219894694	240.2118328851941	238.6977944022833	242.2541105927091	240.85403026754202	240.94313610757087	239.4538912167864	242.22049224469146	240.5902569009848	241.98926996625676	240.60315446070604	240.98200257269417	239.6258637570217
0.0	244.0	221.131795369707	219.77932327792286	221.53354273649464	220.10212982598128	214.38982982297142	212.84320542130342	208.8981715443053	207.88554704834573	220.39877244055347	219.01637978961097	210.11320151628126	208.4953551990038	218.15483071939937	216.89439524203573	223.1074826273105	221.63441625050484	223.0076266572121	221.32734505016134	221.65990476537678	220.12263706714958
0.0	245.0	222.46460232232425	221.12821139566492	212.15732995895772	210.06466691967645	227.2030286923655	225.15371433507775	228.12132048490724	226.70410226915473	209.49498491247408	208.029837177035	217.47965512319195	216.26441834945	226.19786379548924	224.11618732130782	219.88021287147356	218.61019026490607	210.32630191974508	209.04571353718524	221.26939768948765	219.76024331942043
0.0	246.0	226.78595478866728	218.03366115115824	225.30844959765747	212.38404463099542	224.81379146975036	208.55311293707618	227.6225573652908	208.11791989610325	221.15091675713865	207.67770088504201	226.39783443562447	211.76358922161216	226.710243687792	212.39778508737675	227.00075111642124	208.3979443414526	228.102322366058	208.41667978118798	227.58005766825477	201.43181399824502
0.0	247.0	248.24563680136046	246.1615292589933	244.73404685019003	243.38843586637853	246.57536136993573	245.08286945925795	247.86765708108157	246.15954857067618	246.44689277931343	244.62126816108193	244.48030571662954	243.26930451005887	246.3605565532252	244.58345710697517	247.60155620893354	245.45979679798052	246.98564744959333	245.31777581813947	243.78189465409778	242.61316165690013
0.0	248.0	232.69774196195414	230.520455484214	230.06706630666392	228.29232105036175	234.65230769446887	232.57392720015247	234.93098859569557	233.12918668560758	235.73707696287502	233.75511874190653	233.31487444099162	231.18089422415983	234.77184281831381	232.7524730318645	236.5175899373908	234.82449091911732	233.13374664469592	231.16522537027896	233.80111611780913	231.8292736173628
0.0	249.0	227.3722028879251	208.6007396019281	227.25886636366764	208.81907123277765	228.21203475829685	208.13587580644247	227.7785407146138	207.79898134571795	227.84992315080206	208.05526495314223	228.40714299380747	208.19418694209594	228.4993258994072	209.0161162716893	228.01994951292477	207.93824368132843	228.39357158607348	208.5249176953635	228.1933178320304	208.91386219894974
0.0	250.0	248.34749940356187	244.91721123950262	248.58150892907835	244.6400487116202	248.4868975586156	244.67399044771008	248.18875321357902	244.66089179850704	248.66567502187903	245.10155400097563	248.39101021570423	244.5902837709338	248.55545484528201	244.48538826108722	248.48132032913483	244.4734987793365	247.77302730999932	244.53837899310176	248.53912540865193	244.65088723115178
0.0	251.0	244.48752777852857	242.83896401409615	244.96577424869727	243.51127066177537	244.64540227246826	243.3236099061481	244.54706906191825	243.37456656032526	244.32378211140022	242.92068835681167	244.04494512439265	242.8589303482157	244.5320930676277	243.10354982217896	244.1288057977872	242.6600708621488	244.5802620326915	243.2034003593209	243.97439279452405	242.7719768838651
0.0	252.0	240.3412317343931	238.6042515106664	239.34270090026888	237.41905404625322	237.63266631826525	235.65526702693322	239.63964688323466	238.08027718489325	239.51136808390808	237.84277212538507	241.48426835381397	239.84739460580474	242.60164583550747	241.20230563256143	239.894072557305	238.06663290561573	241.5526715360119	240.16663822682298	241.8044732277381	240.59550487943199
0.0	253.0	219.48815250966658	208.01229839933757	226.2706252267573	209.5451274091359	227.28831072905058	208.2239952801216	228.9305804524671	211.8807672494084	227.16707697284315	208.22771119423976	227.831547140186	222.86146583523694	228.4216046276905	222.58388791659112	219.6020635835099	210.12933600417406	228.70353524935246	212.6797343975201	228.3193462086744	210.28108164858776
0.0	254.0	228.19006088513035	208.28386705561073	227.56171707814303	208.33652570453944	227.85921674458353	208.15917714065907	226.78363306290606	208.36572171741386	228.1710332718517	207.80230635996276	228.47778025211483	208.1614256427485	228.15652475602616	207.85096155103	228.0873696982599	208.15815120885404	228.1603777162466	208.55775245069572	228.30300091503355	208.55427691798013
0.0	255.0	221.25903465061418	209.06630318089444	225.9026362907456	208.68232902796254	217.94799714785805	209.43630907913865	216.55256870728206	209.18751509006108	219.2531255632321	209.36503332294717	217.89973305495974	208.26368459160804	225.80514406330516	207.29445865586624	227.60017794849355	212.26468266587239	225.32684128611245	208.87870481592864	227.77365917562182	211.8723871000074
0.0	256.0	223.53227356153496	205.9800829741854	227.61219621449214	208.37270113180392	228.1371715736615	208.50223834739955	223.73240166257733	208.01744390751048	226.34478758104228	211.10139229443934	226.70514084522614	217.17557546605167	228.5779932360757	207.06993977792794	225.1047182143137	209.5531672802163	228.35576571298776	208.62242005640272	228.0990048296906	208.85122564566615
0.0	257.0	242.13160796594508	237.15168364227995	239.2851812541365	236.08020666616105	242.89603018196814	235.75257942728854	241.3974761298023	237.21913312917738	240.16622335798377	237.90440200046285	242.7658980181171	238.71686444308332	240.85683477764988	235.82775732750147	241.39091091281819	236.5389547079358	243.31269092104523	235.75229716074193	241.84634497755656	240.21462962745886
0.0	258.0	254.7300650649817	253.96202432898784	254.65130296684194	253.84869562135987	252.830103876043	252.16729111439884	253.0195773899767	252.54257543796166	254.82584007904794	253.82733178033217	253.32678621219497	252.75487921237166	254.73348417688706	253.65490319272143	252.44822833616217	251.77896992820547	252.6770910066067	252.05693827816387	252.57170613403284	251.534676700694
0.0	259.0	218.06700116861867	216.70687448915695	220.34311702250542	219.042143380236	209.89601877334502	208.64957686152752	214.6429977316642	213.31043765083038	220.3890069602225	218.9547817678983	222.75063129525282	221.3932063954976	217.8675314822489	216.7107152153191	225.41412682525774	223.58341225551794	214.17002562565798	212.44643980795635	215.26322030560752	213.7111288797802
0.0	260.0	280.18782518252164	278.39298058916734	277.5417266306775	275.65450292290313	281.2871230962667	279.460242875292	277.36306293853414	275.64105281012706	277.2143252949805	275.32741282993163	281.9894162221644	280.2989330355225	283.70522675192376	282.1777778581859	281.33560745078717	279.6296620612077	279.9746598099873	278.1562516742535	280.80969999134885	279.1835970662177
0.0	261.0	258.8253397792913	256.8287718613347	257.8698458803561	255.95859017405837	254.94889459908924	254.4699688716674	256.95806153568196	255.19838133884488	255.19777199422853	254.48353194420255	257.7928811559929	256.3690066892978	254.75490692494026	254.28736128977343	260.028768899093	257.90511168641945	255.6362516691797	254.853057908016	257.13460151679755	255.456361630805
0.0	262.0	253.05091909557837	252.7341535535309	253.57402782734673	253.16318838133841	254.05207414405896	253.5643221334711	252.3561260080125	251.3600186633809	252.76966662833317	252.31440689843697	252.88357768864356	252.46903172761193	252.39370038978828	251.88640215272977	253.80782338339355	253.34656939167445	253.0622326515552	252.56521134798805	254.31747707717415	253.8041137238548
0.0	263.0	257.9416905604686	255.88277901692422	259.76795672243037	257.5424275670042	259.91403423328666	257.5088632520646	254.55720860300522	254.17116701831526	257.1780967515855	256.076807235468	255.9204620487998	255.08894166439774	254.8861896362063	254.3803602875362	259.7656406047744	257.6887352031884	259.7229496182875	257.6927213054262	257.4330943261888	255.55025951602198
0.0	264.0	259.89290967689305	257.803655539592	259.9558877347919	257.6433379602269	257.81718137886946	255.81647747487145	258.9812006024018	256.8277350770907	260.07731166237335	258.4632201882626	257.42407684329527	256.18001640337746	257.07222465608334	255.77117248711457	254.58299336479607	254.10002061418575	257.5906701150839	255.76164130037887	257.98176439452675	255.8459992059146
0.0	265.0	210.0438770414491	208.46130438238774	218.50155618540475	217.19417262799263	215.1984715903932	213.79320212852562	225.7561405091898	223.96530957269985	225.61471163518812	223.76217875530526	223.67375361872766	222.18378190056973	220.222268416848	218.93781815391134	217.59043936664546	216.43866837047187	214.44781246708993	212.8709723624354	218.9164376905339	217.57025400278448
0.0	266.0	233.5599748715619	231.43542447018135	235.06186083169055	233.19795196578903	231.1729501366493	229.2468458698725	230.19609593725338	228.586354055334	232.13303493181783	230.16005572883398	228.9668667533568	227.32328004589988	234.54834324054096	232.5931930482091	233.10306304118927	231.2280054919739	233.81100085096253	231.71614689274213	229.24187521443542	227.73441241397546
