# Supplementary material for: Multiple drivers and lineage-specific insect extinctions during the Permo–Triassic
Source: Nat Commun. 2022 Dec 6;13:7512. doi: 10.1038/s41467-022-35284-4 (PMC9726944; doi:10.1038/s41467-022-35284-4)
Supplement: Supplementary file 7 — Source Data [file 41467_2022_35284_MOESM7_ESM.zip › Source_Data/SupplementaryFigure12/TeTs-RJMCMC20.txt]

clade	species	ts	te	ts	te	ts	te	ts	te	ts	te	ts	te	ts	te	ts	te	ts	te	ts	te
0.0	1.0	207.23465361951637	205.08914541820303	207.4821373009968	107.14280671743491	206.2295549339243	105.97852075329791	206.2221250020224	124.79455731052279	207.35799380332276	128.45795468087786	206.04773459387613	150.2352532289557	207.88515613092727	200.8119394241475	207.57972882873622	140.0544156856837	208.57217295846547	156.3964309715666	207.997700807846	155.73210609297186
0.0	2.0	294.96120770071275	248.13154423302402	298.1370427919017	248.95055299081545	296.56499860042265	249.0386616454046	297.6520193341718	248.1231326805183	297.5723457561759	248.63156981896003	297.07324647321457	248.97758328566428	295.74673878835296	249.05621899821713	296.67923130337357	248.2446723449791	298.95523196545724	248.5313470309774	298.18191061452677	248.1269460579099
0.0	3.0	227.94955740914438	206.94605489240718	228.38773016158993	208.42901567810205	227.42923384015793	188.54136652684025	228.35375124934913	193.22200933933615	228.60893847877418	146.7351848106985	228.69872050001644	188.09768012617215	228.10595456145225	203.25613932630932	228.23994148648524	205.57451269070967	228.71992892248193	111.89471775732936	227.98437738851084	143.04757638952756
0.0	4.0	275.87956626780795	206.97307825706918	277.3197681120157	209.62990777949258	276.3352087443878	131.0649345657177	275.63342459953424	209.24468717410124	275.3371672088898	211.2389138640029	277.82969751956443	209.33245048683617	277.33722420393883	195.11952751238567	275.9448734718115	220.09435682744638	276.4705166540363	166.5803280709118	274.58527026824316	165.23557522404766
0.0	5.0	228.46923405800942	0.0	228.4758393533405	0.0	228.25952295138669	0.0	228.5531346583693	0.0	227.5961014559271	0.0	228.54732593989118	0.0	227.4765317052835	0.0	228.3853708166873	0.0	228.66313529693264	0.0	227.68366439747274	0.0
0.0	6.0	283.63135925776794	261.03950361731677	282.9972365686026	267.54005165193826	280.72860663155404	263.4765741544702	281.8527381403926	260.32980963182035	282.3166744413372	264.5733703343516	282.6566667745506	266.05192706919513	283.30535540798377	266.9115430068466	283.2484177500366	264.9966015100582	282.161219595759	261.28678245915313	283.2928617969475	260.71483388232775
0.0	7.0	217.95546593678554	216.7788712052905	217.70682724522783	216.62936526193093	218.88804281315	217.7482992300135	211.0638247934417	208.53122408967653	220.02150323918306	218.9495000330336	211.5471040679168	206.05279521129293	218.38677407014015	217.2370487149355	223.6156342842905	222.40693320414	227.37567592312004	224.86520423406662	213.44699358614255	212.27964629384132
0.0	8.0	238.9315642598426	210.85122390594313	239.21596188127467	216.04580353053598	240.72215476794983	81.4886818216363	238.28989127649848	223.55761439985446	238.93542824140303	220.3657535611828	240.838084579666	191.69011953005025	240.301965368765	208.51310384311589	241.2330774083234	192.2072804026155	241.28467744754494	136.63126589380863	239.41800834661504	209.98984618388695
0.0	9.0	255.1279395038535	0.0	274.72694712291644	0.0	253.5809326919198	0.0	253.15739485188917	0.0	254.49151198904383	0.0	255.99546131601943	0.0	254.85832609807247	0.0	254.00305615197868	0.0	253.97372270699913	0.0	254.98572934122973	0.0
0.0	10.0	288.6493721530474	274.4911337084352	284.98800018615236	274.06541701443336	285.93089778801857	272.709293675323	285.50655249334227	276.34831770976143	287.546627053185	275.20488714365695	289.9622696287231	269.5251720693617	287.1362372484495	272.7851949661113	293.7235838162042	273.9230532598403	288.064752701522	272.2862501250059	287.51451355891	272.7188833400427
0.0	11.0	274.73704155465055	263.6155581422347	275.2869037941552	265.3774280095332	272.72959420882603	263.714951255553	275.22570270448983	263.44419668207354	274.8746701207666	265.31103203986896	275.94191474301283	263.9300714503656	275.2097697588825	264.1221165836181	274.75134258269674	264.2892132685874	275.5603031206899	263.516108967738	274.778474417295	264.26612622899546
0.0	12.0	234.6880468464829	0.0	257.46168234692374	0.0	235.12338625074122	0.0	232.65302320656528	0.0	237.86793005711917	0.0	235.57085408992776	0.0	234.27860176814394	0.0	230.87032539990153	0.0	255.50520434874662	0.0	230.70891610691046	0.0
0.0	13.0	244.87292975600838	0.0	243.53665136375636	0.0	243.84907248364772	0.0	237.06474094621913	0.0	241.951203294064	0.0	245.06221899571673	0.0	241.4008585667228	0.0	241.4609172351909	0.0	237.64281675262606	0.0	240.64163847037634	0.0
0.0	14.0	242.12290979835515	239.99179134309537	240.87876238320672	238.6774540315882	240.16179387689309	238.0306611615003	241.7394295791249	239.80747825603433	238.56502224595806	235.590135351208	240.00726129590456	237.5042429960141	243.13696567968003	240.854027964518	239.34375916376604	236.58741623681	242.24339507066446	240.34090082613463	240.3998301775305	238.03517027418786
0.0	15.0	246.16358593199718	235.82519169991653	249.26974651013856	236.1282139234776	245.51012645634674	236.31281717306797	249.1015628570257	235.7800607418751	243.65304687422213	235.4503482985591	245.9698304864286	236.13530434865132	245.8902587519988	235.7792208073637	243.15848228185303	235.71848125701075	245.86881389725335	235.42578551431603	243.36653998733965	235.81826897140022
0.0	16.0	240.7140718624572	235.0983113595278	239.3626090300519	235.21638910432793	239.09503868012735	234.4769353152776	241.48223238655407	233.81013041214737	240.1614361164021	234.891962671304	239.1509944536434	235.26464221450195	240.5110100939464	233.83824640227326	241.327916175064	233.85514718844735	238.8412158849444	234.44045322581405	240.59098177862015	236.1999761012359
0.0	17.0	271.009732173788	215.6521652215274	268.6131160382533	212.56825944880245	273.8037526883875	176.38366612437707	274.1676874517761	193.60545450963986	269.33438943345897	210.10564151896065	274.1645747830045	144.1658599090277	271.4908156683778	213.37446278490376	271.50428476528907	165.71806055988284	270.82308347588616	219.2798440303483	268.48841823983224	215.89519363843266
0.0	18.0	256.81773094738764	206.63598235311298	260.22607524191744	97.94714096084546	260.6122984565632	127.79648204308234	255.7913638670031	121.76356917380306	256.6814590300862	156.65482909683595	260.3840896687746	83.99311645117336	256.6961750003485	204.06303026693678	258.39623708768113	148.70007924886386	257.93990029738916	128.04332856119538	255.99512801974143	89.93459907552531
0.0	19.0	257.18385327489943	245.8784048021048	257.7961888637097	247.05024817703514	257.05609396632315	247.09585747594218	257.11384883192306	246.62851350933948	257.7621166159204	246.97441594692862	256.91090578943715	246.757546589909	258.9348760899723	149.04913341593303	257.8596921113347	245.33603123260957	257.99225937877225	246.5765165429761	257.16868956157595	248.16670704651918
0.0	20.0	248.20396339651072	235.50508380116145	249.35932142006902	237.57763899568232	246.73591404461746	234.48608823307518	249.07313721103486	236.8544704434206	245.36848096145388	236.9801187630424	248.40825526926764	234.64814421292354	248.22246389588477	234.2182757476095	249.0957242890435	234.13911351759708	249.38862414709843	234.5122192296875	242.91084514043075	237.06501150103642
0.0	21.0	260.4430174989204	204.23851868292496	261.58579385614996	167.54746106383158	257.5231731725826	157.27577123270282	259.55793383987924	74.90427021084494	255.92587544253016	156.9293977828464	259.7246208475511	92.76581795213023	257.4302798355678	201.83043972474167	257.1871659768446	112.07262563987928	258.94671038249885	170.193009313613	260.45377475922123	177.29111668517447
0.0	22.0	283.13120009214293	256.7104628966994	282.06281986095075	258.065471393339	283.10025383766174	256.8995138845184	282.8981644988122	255.71479598696095	283.3429482431406	254.2670927216693	283.1183886406289	256.74904513410326	282.8787043443321	255.47434470909832	283.06257658804634	258.5589273805274	283.0556859193273	254.53488387563772	282.93024532839144	256.9250421657361
0.0	23.0	259.3302533245693	248.96891830028588	260.3628955782874	249.1986247347505	261.3502852830753	248.94754282780235	260.4194615442553	248.56188135834103	261.0105372151879	248.9264155907095	261.2105431195656	248.7506840597935	259.9094599978261	249.53973722994292	259.7991193749865	249.31091876738455	261.82347818543445	248.27899462870855	260.8325686213865	248.9194211136556
0.0	24.0	275.16578863556964	262.6218044338172	274.9237240542009	267.8159519135467	272.56618833470714	263.5119739808374	275.4604461209003	263.26853965925653	275.7900249136201	261.914236150017	274.0536796664312	263.6120808576517	275.1141934791958	265.0591764977274	275.05463897550567	262.672908014224	274.85771070756095	265.65693402236343	274.746215070289	265.5587603586752
0.0	25.0	249.08276264186537	207.1362345222086	249.28475063364831	193.2816944850517	249.19100450532463	206.16537325916286	249.12767518573895	203.98418972519377	249.0488517969073	201.5547304451402	249.29370127718397	194.1498932668504	249.3209527061303	206.42610361769997	249.23606340920102	177.12597103515213	249.08297733897837	187.0336161220043	249.2931576121286	204.46699348817475
0.0	26.0	249.17024228237565	244.60199001246758	248.99255173221079	243.64562427845684	249.21980890826111	246.40855711905078	249.14002153635798	246.01515130089632	248.9261499968487	243.6602535052614	249.2328599519397	244.5807715263833	248.83813790469387	245.24971335431664	249.07266818142563	244.3564332348699	249.12322913527288	244.03573130254776	249.2810137992486	245.12238719389578
0.0	27.0	293.36325334958445	242.56361376654786	286.1973674686743	247.34121050363947	287.35141730474345	247.32443117327415	291.5311767688203	243.7625990264871	292.13134880594737	244.59504001593228	284.52662413109437	247.820122193248	294.82213882613877	242.15240043398015	293.98230092191966	242.87074567749258	291.9364993641336	228.41530679049913	294.0564318555548	243.1058637834299
0.0	28.0	288.1199404662787	288.0784145101643	290.2610618120092	289.33502642723755	288.0616043938371	287.9602355187001	285.39674705148184	285.3580829400451	284.3678711265803	284.327198314336	283.9789214659286	283.81479368466233	284.82555640911824	284.7319363031091	285.6815147389259	285.6368268045016	288.08847957858666	288.04274032612574	288.03414391379386	287.98658583617066
0.0	29.0	240.0034428768942	233.20561952405617	240.76414774405924	235.1861722855653	242.3082112370459	233.7498190397494	241.46042006302955	233.85911670343916	240.72536280408934	236.43332036449505	242.16296629499502	235.24631299191495	241.1698633510082	234.67072502909772	241.46437513278005	236.22158478329274	241.11702116660402	233.80682577610352	242.00686000603918	233.97427553993833
0.0	30.0	242.63685712340026	235.54949303269498	242.56731833535457	235.48651966330098	242.61863269534956	235.6554194801428	242.47036178410968	235.58492907199363	248.65513806396544	235.5049892862272	243.89185313264247	235.60418095257356	245.48732833399254	235.60147214522635	249.1202918965207	235.60283057040334	242.63854254215602	235.38933945602173	242.47960372616063	235.70735058728116
0.0	31.0	236.68912219560266	205.34599679039619	235.10733065716636	147.00924610126512	239.0575470992425	203.67701515098426	241.28320981625984	206.05811134678672	241.4214273494374	164.37489991193186	235.57611655740942	115.42460503106166	236.7248363648599	206.26811877090222	235.2126480737162	145.87057909800203	238.0234854571346	202.04642054653687	239.34053336694487	193.49669789477326
0.0	32.0	241.62564185568408	227.48869645121636	241.6293509892125	227.89784477274517	242.73599095145005	229.8532223147651	242.55454026755916	227.64620882743856	241.7596560301893	228.45115006586738	241.9915905288566	229.64611387127187	243.23399495538308	227.5466864384056	242.84485050176576	228.9091843240575	240.9685053424982	227.26973058647846	241.79964701395198	230.4609450680359
0.0	33.0	241.98995796853845	233.77841313337444	244.85441620509818	234.44983688721075	243.68833457981464	234.77206365277502	242.9439770135864	234.32301229670279	243.8123010991648	236.65005522240062	242.26428154739878	234.58454744100894	244.38788729892966	235.8951720849761	242.46211233758123	234.8532596155852	244.40943163109517	234.41679328167143	243.9770075546462	234.88520668899866
0.0	34.0	298.9795800413415	249.61993394768604	299.0080275279177	251.86233209715124	299.04594990051265	252.51862146651098	299.04572288392825	250.01686991623367	298.9312694874468	251.69259360085937	299.0135019660573	249.7694404081576	299.05646871982293	253.0314735121887	298.9472267079285	249.03543453613244	299.13826717599545	249.10623503178002	299.03914397861996	251.365187642382
0.0	35.0	289.17228543486067	216.77609325285465	294.2310085367374	152.15482562633642	299.0532400001138	212.9333044233851	280.03221496025407	133.7279634427379	265.5812905819623	215.86102763370073	282.16163151125266	156.151279965077	295.9915971582072	217.6874618987594	265.7871972661409	161.20659134950176	265.2980956771732	206.0282151630497	296.6458121595652	137.48633415058478
0.0	36.0	262.2154127143876	228.0632927228825	259.9634594605329	232.62503621189452	261.75431235519585	232.96117049220746	262.3661034783945	227.34176652677263	259.85198415215586	230.7517014301071	263.2210937678046	231.57778813787064	262.06704737711345	231.18522751250504	261.69401928522825	232.35018341848556	261.3843865435213	232.18681145974742	261.0967171314985	234.23701788407672
0.0	37.0	276.64393469717726	245.54164986562148	273.522293670534	248.42212881185824	275.9125595445586	246.56595119140252	275.8286864214091	245.22758443394343	274.93462201689283	245.35394297100083	270.03974260842415	247.45168207611806	272.12707954743263	247.0130838632406	276.38057751085205	244.51143326217044	274.5374271963026	245.76749939210492	276.93941294812214	242.88134053951313
0.0	38.0	266.76024128229784	266.13083919120254	267.00544479183077	265.98970071075604	266.593384547858	265.36829572788207	265.3805287647219	263.60417987397454	264.64622623658545	262.76410225569776	266.5185753764235	265.1860865427602	266.4745454578353	265.22069078761956	266.778606628277	266.17962784880046	264.9538861666884	262.6247693319532	266.30883573350695	265.04658355957315
0.0	39.0	257.0424334337751	246.66607297663055	258.0081599137059	247.20411899937878	254.30890737661116	249.76623055497262	257.81972830430766	246.9412234861525	256.62899197048614	246.5745309205947	257.839100172067	246.7332194666041	257.32816241463325	246.8838315721773	257.5048797402046	248.18650339786925	257.1191656836817	249.96917509144401	257.3619658545553	247.76609230091407
0.0	40.0	293.89561553550305	279.7202894995786	292.7568919833044	281.20217354720376	292.9406364422261	280.8028517378563	293.7774825931533	279.4198105998127	293.15944150667843	279.8072343867684	291.7171332002459	281.3835615443649	293.00697823352584	281.46320699038995	293.82520192786103	279.7655412176571	293.74511725477345	280.10642205473306	294.170655573142	279.3997659474357
0.0	41.0	276.95573639932815	235.27257724149055	280.7225815091585	238.34578715291823	282.935040671324	233.13484858684396	283.23807623404394	235.34378246708104	280.98911492447513	237.6060955112458	281.80575997434215	234.57439716707097	283.2655252929704	233.7538192366394	281.2128659657536	238.14005132529113	274.76803997407455	237.43720418363208	275.4603629240642	236.37501517721282
0.0	42.0	273.0964178531646	249.6957831019674	273.53118471687986	249.7736175338416	273.36665797266755	249.77091925932893	273.31146235105473	252.58674769069972	273.30237394569747	252.5437022710373	273.5193438823307	252.40236290062697	273.3194990495245	249.6698708028197	273.1369348564191	250.8634244933904	273.2867982682452	252.44541432170035	273.2937954259965	249.83783728319315
0.0	43.0	255.08678363616798	238.51809083347356	257.13217058330065	235.03656872795983	255.58143607887956	236.93190854578523	256.2241270163297	236.3120520573321	255.85036256802547	235.46596804589882	257.3945743625254	236.30763433091352	256.1804222376116	236.33354982738774	256.5565465320995	233.78352821762405	256.266014998708	237.64009589411395	256.29828113733896	237.51824548086014
0.0	44.0	253.3944487959444	169.38367234998222	252.87600270502026	146.31400505368836	252.66268364915402	130.4689459594811	254.70016222350034	148.8554898383817	253.57128311927815	151.57522035516004	252.31893077316371	94.25926145199941	254.0127422912272	144.2078844485689	254.84785497169906	136.42474092635388	255.08754286123977	133.00692923832207	252.34717421606516	163.51260807761827
0.0	45.0	281.87967724719005	207.53572399374602	282.8484406079584	221.14146994277272	283.5037078913807	218.77274997544436	281.90794829006234	225.13207977361702	283.13853067469046	215.73948318587173	282.75467181438313	214.03264089188903	277.0780487969712	210.4874380759781	279.81270329483766	215.86112897548665	282.3008591587468	223.61137767355618	281.0666687311789	214.2241826719068
0.0	46.0	273.9114805378293	266.77765281013717	277.34005968359565	266.7421021044753	277.61850702411755	266.5854246274805	283.31056978254367	266.16372414063443	278.8559259038134	266.4958450573796	282.43347351989627	266.61979168708353	280.62704440922295	266.641785467089	280.9274464390914	266.1673902471633	275.14938422671355	266.30611106693937	281.4999781730812	266.18834408929234
0.0	47.0	254.49134159017026	208.4697759843842	254.4857344355518	197.19185615029704	254.66211577037018	196.80974988300397	254.3777695112103	204.31208314364247	254.39243526942118	204.9132211663129	254.7312218230949	206.71563305686993	254.61829138613024	207.1162834445441	254.35632302748937	208.53905343541757	254.54073620227567	195.8233146491367	254.5166850622759	201.02250483790888
0.0	48.0	298.65651664455544	249.01997867200404	298.42222874398493	250.0184044384721	296.72955618179844	249.97011814197833	297.9466584727804	249.61234087745007	294.8287559894119	249.21718881970648	298.6833942308632	251.64223416200343	298.6498662062289	250.67251538549496	297.8322715533319	249.59930145932327	297.4529458458224	251.26930315281993	296.7293572358469	249.31062027646578
0.0	49.0	246.02366370534577	227.70158844038605	245.96499273818299	228.44334698525822	245.8483932249569	227.3584322475718	245.99918227495903	229.6432464316606	245.9329074505091	227.51057092961705	245.68507589550944	226.6914319808501	245.54799615113086	227.19867764934332	245.86703088490006	227.99100929447457	245.934653304834	226.80716802844324	245.97955787006603	226.82613518768252
0.0	50.0	280.4877222058363	206.83576929401565	281.23295151068316	206.56351305005697	283.5576054705078	100.05372714014463	282.8683512748092	195.35084676403994	283.5118019135837	187.51233806023143	283.0841871143586	184.49088071195573	283.30541384575184	206.07947574519167	282.07648102404113	169.3257417594226	283.35975923269064	138.48539837946447	281.80240439609986	205.59068824180912
0.0	51.0	266.34686383869445	232.88116467529366	267.10522962890616	233.18105061562233	267.02081161458875	235.08620367586406	266.75723960580706	233.02252770514613	266.8913753194604	232.44649028981343	267.01314995824396	233.3178562483524	267.1062758615378	232.88259663288542	266.7981719216098	232.98647534397307	266.97246909156036	232.85352345384615	266.8178602509595	233.43634162054565
0.0	52.0	238.79039800551237	225.8075304126179	235.5225380480593	226.64279686937257	231.93808234582278	228.0788002845878	236.5046158193068	230.58741308933855	234.8471367693529	228.87929311619177	237.30567304913475	222.8410711878718	234.1497931487524	228.07870999064343	238.0282628297577	228.43394443092868	237.3235053815956	227.57486169839513	234.5796505699352	227.44805541900877
0.0	53.0	253.3954473980321	252.973320354384	252.82610559317354	250.62429560582237	252.9968547011003	251.81682326764326	252.2381925570027	249.32995252596086	252.3449313601733	249.72149656276886	252.16082940044285	249.21377908697718	254.06853766399303	253.31109955055888	252.67965053272667	250.70344847295812	252.8274598503155	251.62551077108142	253.02303895439564	252.12867048950076
0.0	54.0	276.52039874776165	268.54816881360375	276.8739371937338	252.1126149602474	271.19171213639703	263.223531244337	271.382546067819	268.5130053498652	271.35282272060067	262.8639582502453	276.92753247541737	260.19764513706986	274.91779151247584	262.4658177304022	272.31293813871685	262.2780594996021	275.6496539715869	271.88990119372426	270.36689157632594	260.69386669424756
0.0	55.0	260.6613681005256	243.67247080045303	260.9425241718355	243.86691083850286	261.26945446161704	244.58699737543128	261.3506697094948	243.04053137232552	260.0802969921585	244.6480569024059	261.4584171801581	243.29171731049146	259.87329227285636	243.9300946867586	261.6239744739133	242.78846038567983	257.5970973598154	243.48894869874837	256.23842232463795	243.23184550952465
0.0	56.0	267.1198487368557	211.29407014412365	266.9011079019837	172.89267714539645	267.22450442474576	205.82777082766208	266.7689037246678	167.5011849703351	266.9872063294719	210.99818643318864	266.53777209238103	137.52304465396693	266.28616627259413	209.51286764926581	266.9270959218435	201.16427496608432	266.5198979099966	215.0148897647132	267.0173774145271	199.14361505713714
0.0	57.0	232.4046847484913	228.97972437338956	223.5471588900148	222.2521382894227	229.26159805470655	226.9162822353875	232.14828768937215	229.04566453878675	236.2685932268082	233.07446419907353	212.33912083647897	211.03089049732148	218.2105092541529	217.01944829327206	217.5662306958353	216.45568487579945	206.15178798002586	127.2866649962199	230.84701753779316	227.91354140816284
0.0	58.0	236.22986244587608	0.0	237.5027716440988	0.0	236.56214652006668	0.0	233.85903678665952	0.0	237.48675432794326	0.0	235.0738571288432	0.0	236.62911887561077	0.0	231.09190517013548	0.0	235.5319881215281	0.0	237.55516664060087	0.0
0.0	59.0	238.43799841456166	0.0	245.8780009101065	0.0	239.66321208549502	0.0	240.21165801064376	0.0	240.42676366593113	0.0	251.71317165910676	0.0	238.9888343629713	0.0	239.49714916872884	0.0	242.58773575353334	0.0	238.84322600128638	0.0
0.0	60.0	241.65156789973798	239.57849095653955	241.26326541059544	238.70354954140677	239.37898050110044	236.59081964583322	241.02777466420716	239.09619003595716	239.54754363780287	236.97256774414768	242.7318312587536	240.5176130841849	240.2913685676126	237.93441892667758	239.03069220251732	236.45645204818513	238.47324553683853	235.22086852729754	239.39777611955498	236.7352190814157
0.0	61.0	220.66632515208073	219.4886344578046	214.03653361313545	212.77907491670297	224.08096287901077	222.68202533093026	212.38331710275625	211.14207988068557	218.8911822352323	217.82909463582126	212.95868865022229	211.50049221859607	224.6495465151316	223.21725674470062	218.14219616809234	217.08495322511718	211.9971850402676	210.81959841416096	224.20312670852303	222.79585126096006
0.0	62.0	249.9590743921471	207.25064288908158	250.71045039575603	161.3554464027933	250.40677332891235	173.3173800920879	251.22879255236734	174.9955802641546	251.76244115385236	184.00627051245925	250.54536218039317	152.68188997220207	252.2391545732356	197.72916493053543	249.47097776152467	211.8317872193229	251.383129991137	191.00961274447837	251.1354031857166	159.06668508886224
0.0	63.0	223.4974284926642	206.09441101057027	231.0660000830757	165.6988837853739	232.4533682523455	154.62656498425287	231.38426126025254	196.42215658988638	231.51064657697722	197.25716517796835	232.9520250493671	197.6318833700852	228.09656167232356	207.51852782958167	231.87705823134343	136.35270892518315	231.48137665968463	119.30977238204754	230.51755258254258	206.9582757129797
0.0	64.0	283.4316493988314	243.96032581089287	278.85888014779994	247.65756255727817	282.8348857723848	247.57958237024724	282.5303493432049	244.08692514226672	281.28087919689654	243.66348465253017	279.5130948183109	247.96182154098446	283.1806037608131	247.88791711351988	282.56491520419166	245.35783803366542	281.8914661748759	245.30384734028112	280.9890743830466	247.70490702324443
