# Supplementary material for: Multiple drivers and lineage-specific insect extinctions during the Permo–Triassic
Source: Nat Commun. 2022 Dec 6;13:7512. doi: 10.1038/s41467-022-35284-4 (PMC9726944; doi:10.1038/s41467-022-35284-4)
Supplement: Supplementary file 7 — Source Data [file 41467_2022_35284_MOESM7_ESM.zip › Source_Data/SupplementaryFigure12/TeTs-RJMCMC20_ltt.txt]

time	diversity	m_div	M_div
0.0	6.0	6	6
0.10004624320267407	6.0	6	6
0.20009248640534813	6.0	6	6
0.3001387296080222	6.0	6	6
0.40018497281069626	6.0	6	6
0.5002312160133703	6.0	6	6
0.6002774592160444	6.0	6	6
0.7003237024187184	6.0	6	6
0.8003699456213925	6.0	6	6
0.9004161888240666	6.0	6	6
1.0004624320267406	6.0	6	6
1.1005086752294146	6.0	6	6
1.2005549184320887	6.0	6	6
1.3006011616347628	6.0	6	6
1.4006474048374369	6.0	6	6
1.500693648040111	6.0	6	6
1.600739891242785	6.0	6	6
1.7007861344454591	6.0	6	6
1.8008323776481332	6.0	6	6
1.9008786208508073	6.0	6	6
2.000924864053481	6.0	6	6
2.1009711072561554	6.0	6	6
2.2010173504588293	6.0	6	6
2.3010635936615036	6.0	6	6
2.4011098368641774	6.0	6	6
2.5011560800668518	6.0	6	6
2.6012023232695256	6.0	6	6
2.7012485664722	6.0	6	6
2.8012948096748738	6.0	6	6
2.901341052877548	6.0	6	6
3.001387296080222	6.0	6	6
3.1014335392828962	6.0	6	6
3.20147978248557	6.0	6	6
3.301526025688244	6.0	6	6
3.4015722688909182	6.0	6	6
3.501618512093592	6.0	6	6
3.6016647552962664	6.0	6	6
3.7017109984989403	6.0	6	6
3.8017572417016146	6.0	6	6
3.9018034849042884	6.0	6	6
4.001849728106962	6.0	6	6
4.101895971309637	6.0	6	6
4.201942214512311	6.0	6	6
4.301988457714985	6.0	6	6
4.402034700917659	6.0	6	6
4.502080944120333	6.0	6	6
4.602127187323007	6.0	6	6
4.702173430525681	6.0	6	6
4.802219673728355	6.0	6	6
4.902265916931029	6.0	6	6
5.0023121601337035	6.0	6	6
5.102358403336377	6.0	6	6
5.202404646539051	6.0	6	6
5.302450889741725	6.0	6	6
5.4024971329444	6.0	6	6
5.502543376147074	6.0	6	6
5.6025896193497475	6.0	6	6
5.702635862552421	6.0	6	6
5.802682105755096	6.0	6	6
5.90272834895777	6.0	6	6
6.002774592160444	6.0	6	6
6.102820835363118	6.0	6	6
6.2028670785657924	6.0	6	6
6.302913321768466	6.0	6	6
6.40295956497114	6.0	6	6
6.503005808173814	6.0	6	6
6.603052051376488	6.0	6	6
6.703098294579163	6.0	6	6
6.8031445377818365	6.0	6	6
6.90319078098451	6.0	6	6
7.003237024187184	6.0	6	6
7.103283267389859	6.0	6	6
7.203329510592533	6.0	6	6
7.303375753795207	6.0	6	6
7.4034219969978805	6.0	6	6
7.503468240200555	6.0	6	6
7.603514483403229	6.0	6	6
7.703560726605903	6.0	6	6
7.803606969808577	6.0	6	6
7.903653213011252	6.0	6	6
8.003699456213925	6.0	6	6
8.1037456994166	6.0	6	6
8.203791942619274	6.0	6	6
8.303838185821947	6.0	6	6
8.403884429024622	6.0	6	6
8.503930672227295	6.0	6	6
8.60397691542997	6.0	6	6
8.704023158632644	6.0	6	6
8.804069401835317	6.0	6	6
8.904115645037992	6.0	6	6
9.004161888240667	6.0	6	6
9.10420813144334	6.0	6	6
9.204254374646014	6.0	6	6
9.304300617848687	6.0	6	6
9.404346861051362	6.0	6	6
9.504393104254037	6.0	6	6
9.60443934745671	6.0	6	6
9.704485590659385	6.0	6	6
9.804531833862058	6.0	6	6
9.904578077064732	6.0	6	6
10.004624320267407	6.0	6	6
10.10467056347008	6.0	6	6
10.204716806672755	6.0	6	6
10.30476304987543	6.0	6	6
10.404809293078102	6.0	6	6
10.504855536280777	6.0	6	6
10.60490177948345	6.0	6	6
10.704948022686125	6.0	6	6
10.8049942658888	6.0	6	6
10.905040509091473	6.0	6	6
11.005086752294147	6.0	6	6
11.105132995496822	6.0	6	6
11.205179238699495	6.0	6	6
11.30522548190217	6.0	6	6
11.405271725104843	6.0	6	6
11.505317968307518	6.0	6	6
11.605364211510192	6.0	6	6
11.705410454712865	6.0	6	6
11.80545669791554	6.0	6	6
11.905502941118213	6.0	6	6
12.005549184320888	6.0	6	6
12.105595427523562	6.0	6	6
12.205641670726235	6.0	6	6
12.30568791392891	6.0	6	6
12.405734157131585	6.0	6	6
12.505780400334258	6.0	6	6
12.605826643536933	6.0	6	6
12.705872886739606	6.0	6	6
12.80591912994228	6.0	6	6
12.905965373144955	6.0	6	6
13.006011616347628	6.0	6	6
13.106057859550303	6.0	6	6
13.206104102752976	6.0	6	6
13.30615034595565	6.0	6	6
13.406196589158325	6.0	6	6
13.506242832360998	6.0	6	6
13.606289075563673	6.0	6	6
13.706335318766348	6.0	6	6
13.80638156196902	6.0	6	6
13.906427805171695	6.0	6	6
14.006474048374368	6.0	6	6
14.106520291577043	6.0	6	6
14.206566534779718	6.0	6	6
14.30661277798239	6.0	6	6
14.406659021185066	6.0	6	6
14.506705264387739	6.0	6	6
14.606751507590413	6.0	6	6
14.706797750793088	6.0	6	6
14.806843993995761	6.0	6	6
14.906890237198436	6.0	6	6
15.00693648040111	6.0	6	6
15.106982723603783	6.0	6	6
15.207028966806458	6.0	6	6
15.307075210009131	6.0	6	6
15.407121453211806	6.0	6	6
15.50716769641448	6.0	6	6
15.607213939617154	6.0	6	6
15.707260182819828	6.0	6	6
15.807306426022503	6.0	6	6
15.907352669225176	6.0	6	6
16.00739891242785	6.0	6	6
16.107445155630526	6.0	6	6
16.2074913988332	6.0	6	6
16.30753764203587	6.0	6	6
16.407583885238548	6.0	6	6
16.50763012844122	6.0	6	6
16.607676371643894	6.0	6	6
16.70772261484657	6.0	6	6
16.807768858049243	6.0	6	6
16.907815101251916	6.0	6	6
17.00786134445459	6.0	6	6
17.107907587657266	6.0	6	6
17.20795383085994	6.0	6	6
17.308000074062612	6.0	6	6
17.40804631726529	6.0	6	6
17.50809256046796	6.0	6	6
17.608138803670634	6.0	6	6
17.70818504687331	6.0	6	6
17.808231290075984	6.0	6	6
17.908277533278657	6.0	6	6
18.008323776481333	6.0	6	6
18.108370019684006	6.0	6	6
18.20841626288668	6.0	6	6
18.308462506089352	6.0	6	6
18.40850874929203	6.0	6	6
18.5085549924947	6.0	6	6
18.608601235697375	6.0	6	6
18.70864747890005	6.0	6	6
18.808693722102724	6.0	6	6
18.908739965305397	6.0	6	6
19.008786208508074	6.0	6	6
19.108832451710747	6.0	6	6
19.20887869491342	6.0	6	6
19.308924938116096	6.0	6	6
19.40897118131877	6.0	6	6
19.509017424521442	6.0	6	6
19.609063667724115	6.0	6	6
19.70910991092679	6.0	6	6
19.809156154129465	6.0	6	6
19.909202397332137	6.0	6	6
20.009248640534814	6.0	6	6
20.109294883737487	6.0	6	6
20.20934112694016	6.0	6	6
20.309387370142836	6.0	6	6
20.40943361334551	6.0	6	6
20.509479856548182	6.0	6	6
20.60952609975086	6.0	6	6
20.709572342953532	6.0	6	6
20.809618586156205	6.0	6	6
20.909664829358878	6.0	6	6
21.009711072561554	6.0	6	6
21.109757315764227	6.0	6	6
21.2098035589669	6.0	6	6
21.309849802169577	6.0	6	6
21.40989604537225	6.0	6	6
21.509942288574923	6.0	6	6
21.6099885317776	6.0	6	6
21.710034774980272	6.0	6	6
21.810081018182945	6.0	6	6
21.91012726138562	6.0	6	6
22.010173504588295	6.0	6	6
22.110219747790968	6.0	6	6
22.210265990993644	6.0	6	6
22.310312234196317	6.0	6	6
22.41035847739899	6.0	6	6
22.510404720601663	6.0	6	6
22.61045096380434	6.0	6	6
22.710497207007013	6.0	6	6
22.810543450209686	6.0	6	6
22.910589693412362	6.0	6	6
23.010635936615035	6.0	6	6
23.110682179817708	6.0	6	6
23.210728423020385	6.0	6	6
23.310774666223057	6.0	6	6
23.41082090942573	6.0	6	6
23.510867152628407	6.0	6	6
23.61091339583108	6.0	6	6
23.710959639033753	6.0	6	6
23.811005882236426	6.0	6	6
23.911052125439102	6.0	6	6
24.011098368641775	6.0	6	6
24.11114461184445	6.0	6	6
24.211190855047125	6.0	6	6
24.311237098249798	6.0	6	6
24.41128334145247	6.0	6	6
24.511329584655147	6.0	6	6
24.61137582785782	6.0	6	6
24.711422071060493	6.0	6	6
24.81146831426317	6.0	6	6
24.911514557465843	6.0	6	6
25.011560800668516	6.0	6	6
25.11160704387119	6.0	6	6
25.211653287073865	6.0	6	6
25.311699530276538	6.0	6	6
25.41174577347921	6.0	6	6
25.511792016681888	6.0	6	6
25.61183825988456	6.0	6	6
25.711884503087234	6.0	6	6
25.81193074628991	6.0	6	6
25.911976989492583	6.0	6	6
26.012023232695256	6.0	6	6
26.112069475897933	6.0	6	6
26.212115719100606	6.0	6	6
26.31216196230328	6.0	6	6
26.41220820550595	6.0	6	6
26.512254448708628	6.0	6	6
26.6123006919113	6.0	6	6
26.712346935113974	6.0	6	6
26.81239317831665	6.0	6	6
26.912439421519323	6.0	6	6
27.012485664721996	6.0	6	6
27.112531907924673	6.0	6	6
27.212578151127346	6.0	6	6
27.31262439433002	6.0	6	6
27.412670637532695	6.0	6	6
27.51271688073537	6.0	6	6
27.61276312393804	6.0	6	6
27.712809367140714	6.0	6	6
27.81285561034339	6.0	6	6
27.912901853546064	6.0	6	6
28.012948096748737	6.0	6	6
28.112994339951413	6.0	6	6
28.213040583154086	6.0	6	6
28.31308682635676	6.0	6	6
28.413133069559436	6.0	6	6
28.51317931276211	6.0	6	6
28.61322555596478	6.0	6	6
28.713271799167458	6.0	6	6
28.81331804237013	6.0	6	6
28.913364285572804	6.0	6	6
29.013410528775477	6.0	6	6
29.113456771978154	6.0	6	6
29.213503015180827	6.0	6	6
29.3135492583835	6.0	6	6
29.413595501586176	6.0	6	6
29.51364174478885	6.0	6	6
29.613687987991522	6.0	6	6
29.7137342311942	6.0	6	6
29.81378047439687	6.0	6	6
29.913826717599544	6.0	6	6
30.01387296080222	6.0	6	6
30.113919204004894	6.0	6	6
30.213965447207567	6.0	6	6
30.314011690410243	6.0	6	6
30.414057933612916	6.0	6	6
30.51410417681559	6.0	6	6
30.614150420018262	6.0	6	6
30.71419666322094	6.0	6	6
30.814242906423612	6.0	6	6
30.914289149626285	6.0	6	6
31.01433539282896	6.0	6	6
31.114381636031634	6.0	6	6
31.214427879234307	6.0	6	6
31.314474122436984	6.0	6	6
31.414520365639657	6.0	6	6
31.51456660884233	6.0	6	6
31.614612852045006	6.0	6	6
31.71465909524768	6.0	6	6
31.814705338450352	6.0	6	6
31.914751581653025	6.0	6	6
32.0147978248557	6.0	6	6
32.114844068058375	6.0	6	6
32.21489031126105	6.0	6	6
32.31493655446372	6.0	6	6
32.4149827976664	6.0	6	6
32.515029040869074	6.0	6	6
32.61507528407174	6.0	6	6
32.71512152727442	6.0	6	6
32.815167770477096	6.0	6	6
32.915214013679766	6.0	6	6
33.01526025688244	6.0	6	6
33.11530650008512	6.0	6	6
33.21535274328779	6.0	6	6
33.315398986490464	6.0	6	6
33.41544522969314	6.0	6	6
33.51549147289581	6.0	6	6
33.61553771609849	6.0	6	6
33.715583959301156	6.0	6	6
33.81563020250383	6.0	6	6
33.91567644570651	6.0	6	6
34.01572268890918	6.0	6	6
34.115768932111855	6.0	6	6
34.21581517531453	6.0	6	6
34.3158614185172	6.0	6	6
34.41590766171988	6.0	6	6
34.515953904922554	6.0	6	6
34.616000148125224	6.0	6	6
34.7160463913279	6.0	6	6
34.81609263453058	6.0	6	6
34.916138877733246	6.0	6	6
35.01618512093592	6.0	6	6
35.1162313641386	6.0	6	6
35.21627760734127	6.0	6	6
35.316323850543945	6.0	6	6
35.41637009374662	6.0	6	6
35.51641633694929	6.0	6	6
35.61646258015197	6.0	6	6
35.716508823354644	6.0	6	6
35.816555066557314	6.0	6	6
35.91660130975999	6.0	6	6
36.01664755296267	6.0	6	6
36.116693796165336	6.0	6	6
36.21674003936801	6.0	6	6
36.31678628257069	6.0	6	6
36.41683252577336	6.0	6	6
36.516878768976035	6.0	6	6
36.616925012178704	6.0	6	6
36.71697125538138	6.0	6	6
36.81701749858406	6.0	6	6
36.91706374178673	6.0	6	6
37.0171099849894	6.0	6	6
37.11715622819208	6.0	6	6
37.21720247139475	6.0	6	6
37.317248714597426	6.0	6	6
37.4172949578001	6.0	6	6
37.51734120100277	6.0	6	6
37.61738744420545	6.0	6	6
37.717433687408125	6.0	6	6
37.817479930610794	6.0	6	6
37.91752617381347	6.0	6	6
38.01757241701615	6.0	6	6
38.11761866021882	6.0	6	6
38.21766490342149	6.0	6	6
38.31771114662417	6.0	6	6
38.41775738982684	6.0	6	6
38.517803633029516	6.0	6	6
38.61784987623219	6.0	6	6
38.71789611943486	6.0	6	6
38.81794236263754	6.0	6	6
38.917988605840215	6.0	6	6
39.018034849042884	6.0	6	6
39.11808109224556	6.0	6	6
39.21812733544823	6.0	6	6
39.31817357865091	6.0	6	6
39.41821982185358	6.0	6	6
39.51826606505625	6.0	6	6
39.61831230825893	6.0	6	6
39.718358551461606	6.0	6	6
39.818404794664275	6.0	6	6
39.91845103786695	6.0	6	6
40.01849728106963	6.0	6	6
40.1185435242723	6.0	6	6
40.218589767474974	6.0	6	6
40.31863601067765	6.0	6	6
40.41868225388032	6.0	6	6
40.518728497082996	6.0	6	6
40.61877474028567	6.0	6	6
40.71882098348834	6.0	6	6
40.81886722669102	6.0	6	6
40.918913469893695	6.0	6	6
41.018959713096365	6.0	6	6
41.11900595629904	6.0	6	6
41.21905219950172	6.0	6	6
41.31909844270439	6.0	6	6
41.419144685907064	6.0	6	6
41.51919092910974	6.0	6	6
41.61923717231241	6.0	6	6
41.719283415515086	6.0	6	6
41.819329658717756	6.0	6	6
41.91937590192043	6.0	6	6
42.01942214512311	6.0	6	6
42.11946838832578	6.0	6	6
42.219514631528455	6.0	6	6
42.31956087473113	6.0	6	6
42.4196071179338	6.0	6	6
42.51965336113648	6.0	6	6
42.619699604339154	6.0	6	6
42.71974584754182	6.0	6	6
42.8197920907445	6.0	6	6
42.919838333947176	6.0	6	6
43.019884577149845	6.0	6	6
43.11993082035252	6.0	6	6
43.2199770635552	6.0	6	6
43.32002330675787	6.0	6	6
43.420069549960544	6.0	6	6
43.52011579316322	6.0	6	6
43.62016203636589	6.0	6	6
43.72020827956857	6.0	6	6
43.82025452277124	6.0	6	6
43.92030076597391	6.0	6	6
44.02034700917659	6.0	6	6
44.120393252379266	6.0	6	6
44.220439495581935	6.0	6	6
44.32048573878461	6.0	6	6
44.42053198198729	6.0	6	6
44.52057822518996	6.0	6	6
44.620624468392634	6.0	6	6
44.720670711595304	6.0	6	6
44.82071695479798	6.0	6	6
44.92076319800066	6.0	6	6
45.020809441203326	6.0	6	6
45.120855684406	6.0	6	6
45.22090192760868	6.0	6	6
45.32094817081135	6.0	6	6
45.420994414014025	6.0	6	6
45.5210406572167	6.0	6	6
45.62108690041937	6.0	6	6
45.72113314362205	6.0	6	6
45.821179386824724	6.0	6	6
45.92122563002739	6.0	6	6
46.02127187323007	6.0	6	6
46.12131811643275	6.0	6	6
46.221364359635416	6.0	6	6
46.32141060283809	6.0	6	6
46.42145684604077	6.0	6	6
46.52150308924344	6.0	6	6
46.621549332446115	6.0	6	6
46.72159557564879	6.0	6	6
46.82164181885146	6.0	6	6
46.92168806205414	6.0	6	6
47.021734305256814	6.0	6	6
47.12178054845948	6.0	6	6
47.22182679166216	6.0	6	6
47.32187303486483	6.0	6	6
47.421919278067506	6.0	6	6
47.52196552127018	6.0	6	6
47.62201176447285	6.0	6	6
47.72205800767553	6.0	6	6
47.822104250878205	6.0	6	6
47.922150494080874	6.0	6	6
48.02219673728355	6.0	6	6
48.12224298048623	6.0	6	6
48.2222892236889	6.0	6	6
48.32233546689157	6.0	6	6
48.42238171009425	6.0	6	6
48.52242795329692	6.0	6	6
48.622474196499596	6.0	6	6
48.72252043970227	6.0	6	6
48.82256668290494	6.0	6	6
48.92261292610762	6.0	6	6
49.022659169310295	6.0	6	6
49.122705412512964	6.0	6	6
49.22275165571564	6.0	6	6
49.32279789891832	6.0	6	6
49.42284414212099	6.0	6	6
49.52289038532366	6.0	6	6
49.62293662852634	6.0	6	6
49.72298287172901	6.0	6	6
49.823029114931686	6.0	6	6
49.923075358134355	6.0	6	6
50.02312160133703	6.0	6	6
50.12316784453971	6.0	6	6
50.22321408774238	6.0	6	6
50.323260330945054	6.0	6	6
50.42330657414773	6.0	6	6
50.5233528173504	6.0	6	6
50.623399060553076	6.0	6	6
50.72344530375575	6.0	6	6
50.82349154695842	6.0	6	6
50.9235377901611	6.0	6	6
51.023584033363775	6.0	6	6
51.123630276566445	6.0	6	6
51.22367651976912	6.0	6	6
51.3237227629718	6.0	6	6
51.42376900617447	6.0	6	6
51.523815249377144	6.0	6	6
51.62386149257982	6.0	6	6
51.72390773578249	6.0	6	6
51.823953978985166	6.0	6	6
51.92400022218784	6.0	6	6
52.02404646539051	6.0	6	6
52.12409270859319	6.0	6	6
52.224138951795865	6.0	6	6
52.324185194998535	6.0	6	6
52.42423143820121	6.0	6	6
52.52427768140389	6.0	6	6
52.62432392460656	6.0	6	6
52.724370167809234	6.0	6	6
52.8244164110119	6.0	6	6
52.92446265421458	6.0	6	6
53.024508897417256	6.0	6	6
53.124555140619925	6.0	6	6
53.2246013838226	6.0	6	6
53.32464762702528	6.0	6	6
53.42469387022795	6.0	6	6
53.524740113430624	6.0	6	6
53.6247863566333	6.0	6	6
53.72483259983597	6.0	6	6
53.82487884303865	6.0	6	6
53.92492508624132	6.0	6	6
54.02497132944399	6.0	6	6
54.12501757264667	6.0	6	6
54.225063815849346	6.0	6	6
54.325110059052015	6.0	6	6
54.42515630225469	6.0	6	6
54.52520254545737	6.0	6	6
54.62524878866004	6.0	6	6
54.725295031862714	6.0	6	6
54.82534127506539	6.0	6	6
54.92538751826806	6.0	6	6
55.02543376147074	6.0	6	6
55.12548000467341	6.0	6	6
55.22552624787608	6.0	6	6
55.32557249107876	6.0	6	6
55.42561873428143	6.0	6	6
55.525664977484105	6.0	6	6
55.62571122068678	6.0	6	6
55.72575746388945	6.0	6	6
55.82580370709213	6.0	6	6
55.925849950294804	6.0	6	6
56.02589619349747	6.0	6	6
56.12594243670015	6.0	6	6
56.22598867990283	6.0	6	6
56.326034923105496	6.0	6	6
56.42608116630817	6.0	6	6
56.52612740951085	6.0	6	6
56.62617365271352	6.0	6	6
56.726219895916195	6.0	6	6
56.82626613911887	6.0	6	6
56.92631238232154	6.0	6	6
57.02635862552422	6.0	6	6
57.126404868726894	6.0	6	6
57.22645111192956	6.0	6	6
57.32649735513224	6.0	6	6
57.426543598334916	6.0	6	6
57.526589841537586	6.0	6	6
57.62663608474026	6.0	6	6
57.72668232794294	6.0	6	6
57.82672857114561	6.0	6	6
57.926774814348285	6.0	6	6
58.026821057550954	6.0	6	6
58.12686730075363	6.0	6	6
58.22691354395631	6.0	6	6
58.32695978715898	6.0	6	6
58.42700603036165	6.0	6	6
58.52705227356433	6.0	6	6
58.627098516767	6.0	6	6
58.727144759969676	6.0	6	6
58.82719100317235	6.0	6	6
58.92723724637502	6.0	6	6
59.0272834895777	6.0	6	6
59.127329732780375	6.0	6	6
59.227375975983044	6.0	6	6
59.32742221918572	6.0	6	6
59.4274684623884	6.0	6	6
59.52751470559107	6.0	6	6
59.62756094879374	6.0	6	6
59.72760719199642	6.0	6	6
59.82765343519909	6.0	6	6
59.927699678401765	6.0	6	6
60.02774592160444	6.0	6	6
60.12779216480711	6.0	6	6
60.22783840800979	6.0	6	6
60.327884651212464	6.0	6	6
60.427930894415134	6.0	6	6
60.52797713761781	6.0	6	6
60.62802338082049	6.0	6	6
60.728069624023156	6.0	6	6
60.82811586722583	6.0	6	6
60.9281621104285	6.0	6	6
61.02820835363118	6.0	6	6
61.128254596833855	6.0	6	6
61.228300840036525	6.0	6	6
61.3283470832392	6.0	6	6
61.42839332644188	6.0	6	6
61.52843956964455	6.0	6	6
61.628485812847224	6.0	6	6
61.7285320560499	6.0	6	6
61.82857829925257	6.0	6	6
61.928624542455246	6.0	6	6
62.02867078565792	6.0	6	6
62.12871702886059	6.0	6	6
62.22876327206327	6.0	6	6
62.328809515265945	6.0	6	6
62.428855758468615	6.0	6	6
62.52890200167129	6.0	6	6
62.62894824487397	6.0	6	6
62.72899448807664	6.0	6	6
62.82904073127931	6.0	6	6
62.92908697448199	6.0	6	6
63.02913321768466	6.0	6	6
63.129179460887336	6.0	6	6
63.22922570409001	6.0	6	6
63.32927194729268	6.0	6	6
63.42931819049536	6.0	6	6
63.52936443369803	6.0	6	6
63.629410676900704	6.0	6	6
63.72945692010338	6.0	6	6
63.82950316330605	6.0	6	6
63.92954940650873	6.0	6	6
64.0295956497114	6.0	6	6
64.12964189291408	6.0	6	6
64.22968813611675	6.0	6	6
64.32973437931942	6.0	6	6
64.4297806225221	6.0	6	6
64.52982686572477	6.0	6	6
64.62987310892744	6.0	6	6
64.72991935213012	6.0	6	6
64.8299655953328	6.0	6	6
64.93001183853546	6.0	6	6
65.03005808173815	6.0	6	6
65.13010432494082	6.0	6	6
65.23015056814349	6.0	6	6
65.33019681134617	6.0	6	6
65.43024305454884	6.0	6	6
65.53028929775151	6.0	6	6
65.63033554095419	6.0	6	6
65.73038178415686	6.0	6	6
65.83042802735953	6.0	6	6
65.93047427056221	6.0	6	6
66.03052051376488	6.0	6	6
66.13056675696755	6.0	6	6
66.23061300017024	6.0	6	6
66.3306592433729	6.0	6	6
66.43070548657558	6.0	6	6
66.53075172977826	6.0	6	6
66.63079797298093	6.0	6	6
66.7308442161836	6.0	6	6
66.83089045938628	6.0	6	6
66.93093670258895	6.0	6	6
67.03098294579162	6.0	6	6
67.1310291889943	6.0	6	6
67.23107543219697	6.0	6	6
67.33112167539964	6.0	6	6
67.43116791860231	6.0	6	6
67.531214161805	6.0	6	6
67.63126040500767	6.0	6	6
67.73130664821034	6.0	6	6
67.83135289141302	6.0	6	6
67.93139913461569	6.0	6	6
68.03144537781836	6.0	6	6
68.13149162102104	6.0	6	6
68.23153786422371	6.0	6	6
68.33158410742638	6.0	6	6
68.43163035062906	6.0	6	6
68.53167659383173	6.0	6	6
68.6317228370344	6.0	6	6
68.73176908023709	6.0	6	6
68.83181532343976	6.0	6	6
68.93186156664243	6.0	6	6
69.03190780984511	6.0	6	6
69.13195405304778	6.0	6	6
69.23200029625045	6.0	6	6
69.33204653945313	6.0	6	6
69.4320927826558	6.0	6	6
69.53213902585847	6.0	6	6
69.63218526906115	6.0	6	6
69.73223151226382	6.0	6	6
69.83227775546649	6.0	6	6
69.93232399866918	6.0	6	6
70.03237024187185	6.0	6	6
70.13241648507451	6.0	6	6
70.2324627282772	6.0	6	6
70.33250897147987	6.0	6	6
70.43255521468254	6.0	6	6
70.53260145788522	6.0	6	6
70.63264770108789	6.0	6	6
70.73269394429056	6.0	6	6
70.83274018749324	6.0	6	6
70.93278643069591	6.0	6	6
71.03283267389858	6.0	6	6
71.13287891710127	6.0	6	6
71.23292516030394	6.0	6	6
71.3329714035066	6.0	6	6
71.43301764670929	6.0	6	6
71.53306388991196	6.0	6	6
71.63311013311463	6.0	6	6
71.73315637631731	6.0	6	6
71.83320261951998	6.0	6	6
71.93324886272265	6.0	6	6
72.03329510592533	6.0	6	6
72.133341349128	6.0	6	6
72.23338759233067	6.0	6	6
72.33343383553336	6.0	6	6
72.43348007873603	6.0	6	6
72.5335263219387	6.0	6	6
72.63357256514138	6.0	6	6
72.73361880834405	6.0	6	6
72.83366505154672	6.0	6	6
72.93371129474939	6.0	6	6
73.03375753795207	6.0	6	6
73.13380378115474	6.0	6	6
73.23385002435741	6.0	6	6
73.33389626756009	6.0	6	6
73.43394251076276	6.0	6	6
73.53398875396543	6.0	6	6
73.63403499716811	6.0	6	6
73.73408124037078	6.0	6	6
73.83412748357345	6.0	6	6
73.93417372677614	6.0	6	6
74.0342199699788	6.0	6	6
74.13426621318148	6.0	6	6
74.23431245638416	6.0	6	6
74.33435869958683	6.0	6	6
74.4344049427895	6.0	6	6
74.53445118599218	6.0	6	6
74.63449742919485	6.0	6	6
74.73454367239752	6.0	6	6
74.8345899156002	6.0	6	6
74.93463615880287	6.0	6	6
75.03468240200554	6.1	6	7
75.13472864520823	6.1	6	7
75.2347748884109	6.1	6	7
75.33482113161357	6.1	6	7
75.43486737481625	6.1	6	7
75.53491361801892	6.1	6	7
75.63495986122159	6.1	6	7
75.73500610442427	6.1	6	7
75.83505234762694	6.1	6	7
75.93509859082961	6.1	6	7
76.0351448340323	6.1	6	7
76.13519107723496	6.1	6	7
76.23523732043763	6.1	6	7
76.33528356364032	6.1	6	7
76.43532980684299	6.1	6	7
76.53537605004566	6.1	6	7
76.63542229324834	6.1	6	7
76.73546853645101	6.1	6	7
76.83551477965368	6.1	6	7
76.93556102285636	6.1	6	7
77.03560726605903	6.1	6	7
77.1356535092617	6.1	6	7
77.23569975246438	6.1	6	7
77.33574599566705	6.1	6	7
77.43579223886972	6.1	6	7
77.5358384820724	6.1	6	7
77.63588472527508	6.1	6	7
77.73593096847775	6.1	6	7
77.83597721168043	6.1	6	7
77.9360234548831	6.1	6	7
78.03606969808577	6.1	6	7
78.13611594128845	6.1	6	7
78.23616218449112	6.1	6	7
78.33620842769379	6.1	6	7
78.43625467089646	6.1	6	7
78.53630091409914	6.1	6	7
78.63634715730181	6.1	6	7
78.73639340050448	6.1	6	7
78.83643964370717	6.1	6	7
78.93648588690984	6.1	6	7
79.0365321301125	6.1	6	7
79.13657837331519	6.1	6	7
79.23662461651786	6.1	6	7
79.33667085972053	6.1	6	7
79.43671710292321	6.1	6	7
79.53676334612588	6.1	6	7
79.63680958932855	6.1	6	7
79.73685583253123	6.1	6	7
79.8369020757339	6.1	6	7
79.93694831893657	6.1	6	7
80.03699456213926	6.1	6	7
80.13704080534193	6.1	6	7
80.2370870485446	6.1	6	7
80.33713329174728	6.1	6	7
80.43717953494995	6.1	6	7
80.53722577815262	6.1	6	7
80.6372720213553	6.1	6	7
80.73731826455797	6.1	6	7
80.83736450776064	6.1	6	7
80.93741075096332	6.1	6	7
81.03745699416599	6.1	6	7
81.13750323736866	6.1	6	7
81.23754948057135	6.1	6	7
81.33759572377402	6.1	6	7
81.43764196697668	6.1	6	7
81.53768821017937	6.1	6	7
81.63773445338204	6.2	6	7
81.73778069658471	6.2	6	7
81.83782693978739	6.2	6	7
81.93787318299006	6.2	6	7
82.03791942619273	6.2	6	7
82.13796566939541	6.2	6	7
82.23801191259808	6.2	6	7
82.33805815580075	6.2	6	7
82.43810439900344	6.2	6	7
82.5381506422061	6.2	6	7
82.63819688540877	6.2	6	7
82.73824312861146	6.2	6	7
82.83828937181413	6.2	6	7
82.9383356150168	6.2	6	7
83.03838185821948	6.2	6	7
83.13842810142215	6.2	6	7
83.23847434462482	6.2	6	7
83.3385205878275	6.2	6	7
83.43856683103017	6.2	6	7
83.53861307423284	6.2	6	7
83.63865931743551	6.2	6	7
83.7387055606382	6.2	6	7
83.83875180384086	6.2	6	7
83.93879804704353	6.2	6	7
84.03884429024622	6.2	6	7
84.13889053344889	6.3	6	7
84.23893677665156	6.3	6	7
84.33898301985424	6.3	6	7
84.43902926305691	6.3	6	7
84.53907550625958	6.3	6	7
84.63912174946226	6.3	6	7
84.73916799266493	6.3	6	7
84.8392142358676	6.3	6	7
84.93926047907028	6.3	6	7
85.03930672227295	6.3	6	7
85.13935296547562	6.3	6	7
85.23939920867831	6.3	6	7
85.33944545188098	6.3	6	7
85.43949169508365	6.3	6	7
85.53953793828633	6.3	6	7
85.639584181489	6.3	6	7
85.73963042469167	6.3	6	7
85.83967666789435	6.3	6	7
85.93972291109702	6.3	6	7
86.03976915429969	6.3	6	7
86.13981539750237	6.3	6	7
86.23986164070504	6.3	6	7
86.33990788390771	6.3	6	7
86.4399541271104	6.3	6	7
86.54000037031307	6.3	6	7
86.64004661351574	6.3	6	7
86.74009285671842	6.3	6	7
86.84013909992109	6.3	6	7
86.94018534312376	6.3	6	7
87.04023158632644	6.3	6	7
87.14027782952911	6.3	6	7
87.24032407273178	6.3	6	7
87.34037031593446	6.3	6	7
87.44041655913713	6.3	6	7
87.5404628023398	6.3	6	7
87.64050904554249	6.3	6	7
87.74055528874516	6.3	6	7
87.84060153194783	6.3	6	7
87.94064777515051	6.3	6	7
88.04069401835318	6.3	6	7
88.14074026155585	6.3	6	7
88.24078650475853	6.3	6	7
88.3408327479612	6.3	6	7
88.44087899116387	6.3	6	7
88.54092523436655	6.3	6	7
88.64097147756922	6.3	6	7
88.7410177207719	6.3	6	7
88.84106396397458	6.3	6	7
88.94111020717725	6.3	6	7
89.04115645037992	6.3	6	7
89.14120269358258	6.3	6	7
89.24124893678527	6.3	6	7
89.34129517998794	6.3	6	7
89.44134142319061	6.3	6	7
89.54138766639329	6.3	6	7
89.64143390959596	6.3	6	7
89.74148015279863	6.3	6	7
89.84152639600131	6.3	6	7
89.94157263920398	6.3	6	7
90.04161888240665	6.4	6	7
90.14166512560934	6.4	6	7
90.241711368812	6.4	6	7
90.34175761201467	6.4	6	7
90.44180385521736	6.4	6	7
90.54185009842003	6.4	6	7
90.6418963416227	6.4	6	7
90.74194258482538	6.4	6	7
90.84198882802805	6.4	6	7
90.94203507123072	6.4	6	7
91.0420813144334	6.4	6	7
91.14212755763607	6.4	6	7
91.24217380083874	6.4	6	7
91.34222004404143	6.4	6	7
91.4422662872441	6.4	6	7
91.54231253044676	6.4	6	7
91.64235877364945	6.4	6	7
91.74240501685212	6.4	6	7
91.84245126005479	6.4	6	7
91.94249750325747	6.4	6	7
92.04254374646014	6.4	6	7
92.14258998966281	6.4	6	7
92.2426362328655	6.4	6	7
92.34268247606816	6.4	6	7
92.44272871927083	6.4	6	7
92.54277496247352	6.4	6	7
92.64282120567619	6.4	6	7
92.74286744887885	6.4	6	7
92.84291369208154	6.4	6	7
92.94295993528421	6.5	6	8
93.04300617848688	6.5	6	8
93.14305242168956	6.5	6	8
93.24309866489223	6.5	6	8
93.3431449080949	6.5	6	8
93.44319115129758	6.5	6	8
93.54323739450025	6.5	6	8
93.64328363770292	6.5	6	8
93.7433298809056	6.5	6	8
93.84337612410827	6.5	6	8
93.94342236731094	6.5	6	8
94.04346861051363	6.5	6	8
94.1435148537163	6.5	6	8
94.24356109691897	6.5	6	8
94.34360734012165	6.5	6	8
94.44365358332432	6.6	6	9
94.54369982652699	6.6	6	9
94.64374606972966	6.6	6	9
94.74379231293234	6.6	6	9
94.84383855613501	6.6	6	9
94.94388479933768	6.6	6	9
95.04393104254036	6.6	6	9
95.14397728574303	6.6	6	9
95.2440235289457	6.6	6	9
95.34406977214839	6.6	6	9
95.44411601535106	6.6	6	9
95.54416225855373	6.6	6	9
95.64420850175641	6.6	6	9
95.74425474495908	6.6	6	9
95.84430098816175	6.6	6	9
95.94434723136443	6.6	6	9
96.0443934745671	6.6	6	9
96.14443971776977	6.6	6	9
96.24448596097245	6.6	6	9
96.34453220417512	6.6	6	9
96.4445784473778	6.6	6	9
96.54462469058048	6.6	6	9
96.64467093378315	6.6	6	9
96.74471717698582	6.6	6	9
96.8447634201885	6.6	6	9
96.94480966339117	6.6	6	9
97.04485590659384	6.6	6	9
97.14490214979652	6.6	6	9
97.24494839299919	6.6	6	9
97.34499463620186	6.6	6	9
97.44504087940454	6.6	6	9
97.54508712260721	6.6	6	9
97.64513336580988	6.6	6	9
97.74517960901257	6.6	6	9
97.84522585221524	6.6	6	9
97.9452720954179	6.6	6	9
98.04531833862059	6.6	6	9
98.14536458182326	6.7	6	9
98.24541082502593	6.7	6	9
98.34545706822861	6.7	6	9
98.44550331143128	6.7	6	9
98.54554955463395	6.7	6	9
98.64559579783663	6.7	6	9
98.7456420410393	6.7	6	9
98.84568828424197	6.7	6	9
98.94573452744466	6.7	6	9
99.04578077064733	6.7	6	9
99.14582701385	6.7	6	9
99.24587325705268	6.7	6	9
99.34591950025535	6.7	6	9
99.44596574345802	6.7	6	9
99.5460119866607	6.7	6	9
99.64605822986337	6.7	6	9
99.74610447306604	6.7	6	9
99.84615071626871	6.7	6	9
99.9461969594714	6.7	6	9
100.04624320267406	6.7	6	9
100.14628944587673	6.7	6	9
100.24633568907942	6.8	6	9
100.34638193228209	6.8	6	9
100.44642817548475	6.8	6	9
100.54647441868744	6.8	6	9
100.64652066189011	6.8	6	9
100.74656690509278	6.8	6	9
100.84661314829546	6.8	6	9
100.94665939149813	6.8	6	9
101.0467056347008	6.8	6	9
101.14675187790348	6.8	6	9
101.24679812110615	6.8	6	9
101.34684436430882	6.8	6	9
101.4468906075115	6.8	6	9
101.54693685071418	6.8	6	9
101.64698309391684	6.8	6	9
101.74702933711953	6.8	6	9
101.8470755803222	6.8	6	9
101.94712182352487	6.8	6	9
102.04716806672755	6.8	6	9
102.14721430993022	6.8	6	9
102.24726055313289	6.8	6	9
102.34730679633557	6.8	6	9
102.44735303953824	6.8	6	9
102.54739928274091	6.8	6	9
102.6474455259436	6.8	6	9
102.74749176914627	6.8	6	9
102.84753801234893	6.8	6	9
102.94758425555162	6.8	6	9
103.04763049875429	6.8	6	9
103.14767674195696	6.8	6	9
103.24772298515964	6.8	6	9
103.34776922836231	6.8	6	9
103.44781547156498	6.8	6	9
103.54786171476766	6.8	6	9
103.64790795797033	6.8	6	9
103.747954201173	6.8	6	9
103.84800044437569	6.8	6	9
103.94804668757835	6.8	6	9
104.04809293078102	6.8	6	9
104.14813917398371	6.8	6	9
104.24818541718638	6.8	6	9
104.34823166038905	6.8	6	9
104.44827790359173	6.8	6	9
104.5483241467944	6.8	6	9
104.64837038999707	6.8	6	9
104.74841663319975	6.8	6	9
104.84846287640242	6.8	6	9
104.94850911960509	6.8	6	9
105.04855536280778	6.8	6	9
105.14860160601044	6.8	6	9
105.24864784921311	6.8	6	9
105.34869409241578	6.8	6	9
105.44874033561847	6.8	6	9
105.54878657882114	6.8	6	9
105.6488328220238	6.8	6	9
105.74887906522649	6.8	6	9
105.84892530842916	6.8	6	9
105.94897155163183	6.8	6	9
106.04901779483451	6.8	6	9
106.14906403803718	6.9	6	9
106.24911028123985	6.9	6	9
106.34915652444253	6.9	6	9
106.4492027676452	6.9	6	9
106.54924901084787	6.9	6	9
106.64929525405056	6.9	6	9
106.74934149725323	6.9	6	9
106.8493877404559	6.9	6	9
106.94943398365858	6.9	6	9
107.04948022686125	6.9	6	9
107.14952647006392	6.9	6	9
107.2495727132666	7.0	6	9
107.34961895646927	7.0	6	9
107.44966519967194	7.0	6	9
107.54971144287462	7.0	6	9
107.6497576860773	7.0	6	9
107.74980392927996	7.0	6	9
107.84985017248265	7.0	6	9
107.94989641568532	7.0	6	9
108.04994265888799	7.0	6	9
108.14998890209067	7.0	6	9
108.25003514529334	7.0	6	9
108.35008138849601	7.0	6	9
108.45012763169869	7.0	6	9
108.55017387490136	7.0	6	9
108.65022011810403	7.0	6	9
108.75026636130671	7.0	6	9
108.85031260450938	7.0	6	9
108.95035884771205	7.0	6	9
109.05040509091474	7.0	6	9
109.1504513341174	7.0	6	9
109.25049757732008	7.0	6	9
109.35054382052276	7.0	6	9
109.45059006372543	7.0	6	9
109.5506363069281	7.0	6	9
109.65068255013078	7.0	6	9
109.75072879333345	7.0	6	9
109.85077503653612	7.0	6	9
109.9508212797388	7.0	6	9
110.05086752294147	7.0	6	9
110.15091376614414	7.0	6	9
110.25096000934683	7.0	6	9
110.3510062525495	7.0	6	9
110.45105249575217	7.0	6	9
110.55109873895483	7.0	6	9
110.65114498215752	7.0	6	9
110.75119122536019	7.0	6	9
110.85123746856286	7.0	6	9
110.95128371176554	7.0	6	9
111.05132995496821	7.0	6	9
111.15137619817088	7.0	6	9
111.25142244137356	7.0	6	9
111.35146868457623	7.0	6	9
111.4515149277789	7.0	6	9
111.55156117098159	7.0	6	9
111.65160741418426	7.0	6	9
111.75165365738692	7.0	6	9
111.85169990058961	7.0	6	9
111.95174614379228	7.0	6	9
112.05179238699495	7.1	6	9
112.15183863019763	7.1	6	9
112.2518848734003	7.2	6	9
112.35193111660297	7.2	6	9
112.45197735980565	7.2	6	9
112.55202360300832	7.2	6	9
112.65206984621099	7.2	6	9
112.75211608941368	7.2	6	9
112.85216233261634	7.2	6	9
112.95220857581901	7.2	6	9
113.0522548190217	7.2	6	9
113.15230106222437	7.2	6	9
113.25234730542704	7.2	6	9
113.35239354862972	7.2	6	9
113.45243979183239	7.2	6	9
113.55248603503506	7.2	6	9
113.65253227823774	7.2	6	9
113.75257852144041	7.2	6	9
113.85262476464308	7.2	6	9
113.95267100784577	7.2	6	9
114.05271725104843	7.2	6	9
114.1527634942511	7.2	6	9
114.25280973745379	7.2	6	9
114.35285598065646	7.2	6	9
114.45290222385913	7.2	6	9
114.55294846706181	7.2	6	9
114.65299471026448	7.2	6	9
114.75304095346715	7.2	6	9
114.85308719666983	7.2	6	9
114.9531334398725	7.2	6	9
115.05317968307517	7.2	6	9
115.15322592627786	7.2	6	9
115.25327216948052	7.2	6	9
115.3533184126832	7.2	6	9
115.45336465588588	7.2	6	9
115.55341089908855	7.3	6	10
115.65345714229122	7.3	6	10
115.7535033854939	7.3	6	10
115.85354962869657	7.3	6	10
115.95359587189924	7.3	6	10
116.05364211510191	7.3	6	10
116.15368835830459	7.3	6	10
116.25373460150726	7.3	6	10
116.35378084470993	7.3	6	10
116.45382708791261	7.3	6	10
116.55387333111528	7.3	6	10
116.65391957431795	7.3	6	10
116.75396581752064	7.3	6	10
116.8540120607233	7.3	6	10
116.95405830392598	7.3	6	10
117.05410454712866	7.3	6	10
117.15415079033133	7.3	6	10
117.254197033534	7.3	6	10
117.35424327673668	7.3	6	10
117.45428951993935	7.3	6	10
117.55433576314202	7.3	6	10
117.6543820063447	7.3	6	10
117.75442824954737	7.3	6	10
117.85447449275004	7.3	6	10
117.95452073595273	7.3	6	10
118.0545669791554	7.3	6	10
118.15461322235807	7.3	6	10
118.25465946556075	7.3	6	10
118.35470570876342	7.3	6	10
118.45475195196609	7.3	6	10
118.55479819516877	7.3	6	10
118.65484443837144	7.3	6	10
118.75489068157411	7.3	6	10
118.8549369247768	7.3	6	10
118.95498316797946	7.3	6	10
119.05502941118213	7.3	6	10
119.15507565438482	7.3	6	10
119.25512189758749	7.3	6	10
119.35516814079016	7.3	6	10
119.45521438399284	7.4	6	10
119.55526062719551	7.4	6	10
119.65530687039818	7.4	6	10
119.75535311360086	7.4	6	10
119.85539935680353	7.4	6	10
119.9554456000062	7.4	6	10
120.05549184320888	7.4	6	10
120.15553808641155	7.4	6	10
120.25558432961422	7.4	6	10
120.3556305728169	7.4	6	10
120.45567681601958	7.4	6	10
120.55572305922225	7.4	6	10
120.65576930242493	7.4	6	10
120.7558155456276	7.4	6	10
120.85586178883027	7.4	6	10
120.95590803203295	7.4	6	10
121.05595427523562	7.4	6	10
121.15600051843829	7.4	6	10
121.25604676164097	7.4	6	10
121.35609300484364	7.4	6	10
121.45613924804631	7.4	6	10
121.55618549124898	7.4	6	10
121.65623173445167	7.4	6	10
121.75627797765434	7.4	6	10
121.856324220857	7.4	6	10
121.95637046405969	7.5	6	10
122.05641670726236	7.5	6	10
122.15646295046503	7.5	6	10
122.25650919366771	7.5	6	10
122.35655543687038	7.5	6	10
122.45660168007305	7.5	6	10
122.55664792327573	7.5	6	10
122.6566941664784	7.5	6	10
122.75674040968107	7.5	6	10
122.85678665288376	7.5	6	10
122.95683289608642	7.5	6	10
123.0568791392891	7.5	6	10
123.15692538249178	7.5	6	10
123.25697162569445	7.5	6	10
123.35701786889712	7.5	6	10
123.4570641120998	7.5	6	10
123.55711035530247	7.5	6	10
123.65715659850514	7.5	6	10
123.75720284170782	7.5	6	10
123.85724908491049	7.5	6	10
123.95729532811316	7.5	6	10
124.05734157131585	7.5	6	10
124.15738781451851	7.5	6	10
124.25743405772118	7.5	6	10
124.35748030092387	7.5	6	10
124.45752654412654	7.5	6	10
124.5575727873292	7.5	6	10
124.65761903053189	7.5	6	10
124.75766527373456	7.5	6	10
124.85771151693723	7.5	6	10
124.95775776013991	7.6	6	10
125.05780400334258	7.6	6	10
125.15785024654525	7.6	6	10
125.25789648974794	7.6	6	10
125.3579427329506	7.6	6	10
125.45798897615327	7.6	6	10
125.55803521935596	7.6	6	10
125.65808146255863	7.6	6	10
125.7581277057613	7.6	6	10
125.85817394896398	7.6	6	10
125.95822019216665	7.6	6	10
126.05826643536932	7.6	6	10
126.158312678572	7.6	6	10
126.25835892177467	7.6	6	10
126.35840516497734	7.6	6	10
126.45845140818003	7.6	6	10
126.5584976513827	7.6	6	10
126.65854389458536	7.6	6	10
126.75859013778803	7.6	6	10
126.85863638099072	7.6	6	10
126.95868262419339	7.6	6	10
127.05872886739606	7.6	6	10
127.15877511059874	7.6	6	10
127.25882135380141	7.6	6	10
127.35886759700408	7.6	6	10
127.45891384020676	7.7	6	10
127.55896008340943	7.7	6	10
127.6590063266121	7.7	6	10
127.75905256981478	7.7	6	10
127.85909881301745	7.7	6	10
127.95914505622012	7.8	6	10
128.0591912994228	7.8	6	10
128.15923754262548	7.9	6	10
128.25928378582816	7.9	6	10
128.35933002903082	7.9	6	10
128.4593762722335	7.9	6	10
128.55942251543618	8.0	6	10
128.65946875863884	8.0	6	10
128.75951500184152	8.0	6	10
128.8595612450442	8.0	6	10
128.95960748824686	8.0	6	10
129.05965373144954	8.0	6	10
129.15969997465223	8.0	6	10
129.25974621785488	8.0	6	10
129.35979246105757	8.0	6	10
129.45983870426025	8.0	6	10
129.5598849474629	8.0	6	10
129.6599311906656	8.0	6	10
129.75997743386827	8.0	6	10
129.86002367707093	8.0	6	10
129.9600699202736	8.0	6	10
130.0601161634763	8.0	6	10
130.16016240667895	8.0	6	10
130.26020864988163	8.0	6	10
130.36025489308432	8.0	6	10
130.46030113628697	8.0	6	10
130.56034737948966	8.0	6	10
130.66039362269234	8.1	6	11
130.760439865895	8.1	6	11
130.86048610909768	8.1	6	11
130.96053235230036	8.1	6	11
131.06057859550302	8.1	6	11
131.1606248387057	8.1	6	11
131.26067108190838	8.2	6	12
131.36071732511104	8.2	6	12
131.46076356831372	8.2	6	12
131.5608098115164	8.2	6	12
131.66085605471906	8.2	6	12
131.76090229792175	8.2	6	12
131.86094854112443	8.2	6	12
131.96099478432708	8.2	6	12
132.06104102752977	8.2	6	12
132.16108727073245	8.2	6	12
132.2611335139351	8.2	6	12
132.3611797571378	8.2	6	12
132.46122600034047	8.2	6	12
132.56127224354313	8.2	6	12
132.6613184867458	8.2	6	12
132.7613647299485	8.2	6	12
132.86141097315115	8.2	6	12
132.96145721635384	8.2	6	12
133.06150345955652	8.2	6	12
133.16154970275917	8.3	6	12
133.26159594596186	8.3	6	12
133.36164218916454	8.3	6	12
133.4616884323672	8.3	6	12
133.56173467556988	8.3	6	12
133.66178091877256	8.3	6	12
133.76182716197522	8.3	6	12
133.8618734051779	8.4	6	12
133.9619196483806	8.4	6	12
134.06196589158324	8.4	6	12
134.16201213478593	8.4	6	12
134.2620583779886	8.4	6	12
134.36210462119126	8.4	6	12
134.46215086439395	8.4	6	12
134.56219710759663	8.4	6	12
134.6622433507993	8.4	6	12
134.76228959400197	8.4	6	12
134.86233583720463	8.4	6	12
134.9623820804073	8.4	6	12
135.06242832361	8.4	6	12
135.16247456681265	8.4	6	12
135.26252081001533	8.4	6	12
135.36256705321802	8.4	6	12
135.46261329642067	8.4	6	12
135.56265953962335	8.4	6	12
135.66270578282604	8.4	6	12
135.7627520260287	8.4	6	12
135.86279826923138	8.4	6	12
135.96284451243406	8.4	6	12
136.06289075563672	8.4	6	12
136.1629369988394	8.4	6	12
136.26298324204208	8.4	6	12
136.36302948524474	8.4	6	12
136.46307572844742	8.5	6	12
136.5631219716501	8.6	6	12
136.66316821485276	8.6	6	12
136.76321445805544	8.7	6	12
136.86326070125813	8.7	6	12
136.96330694446078	8.7	6	12
137.06335318766347	8.7	6	12
137.16339943086615	8.7	6	12
137.2634456740688	8.7	6	12
137.3634919172715	8.7	6	12
137.46353816047417	8.7	6	12
137.56358440367683	8.7	6	12
137.6636306468795	8.9	6	12
137.7636768900822	8.9	6	12
137.86372313328485	8.9	6	12
137.96376937648753	8.9	6	12
138.06381561969022	8.9	6	12
138.16386186289287	8.9	6	12
138.26390810609556	8.9	6	12
138.36395434929824	8.9	6	12
138.4640005925009	8.9	6	12
138.56404683570358	8.9	6	12
138.66409307890626	9.0	6	13
138.76413932210892	9.0	6	13
138.8641855653116	9.0	6	13
138.96423180851428	9.0	6	13
139.06427805171694	9.0	6	13
139.16432429491962	9.0	6	13
139.2643705381223	9.0	6	13
139.36441678132496	9.0	6	13
139.46446302452765	9.0	6	13
139.56450926773033	9.0	6	13
139.66455551093298	9.0	6	13
139.76460175413567	9.0	6	13
139.86464799733835	9.0	6	13
139.964694240541	9.0	6	13
140.0647404837437	9.0	6	13
140.16478672694637	9.1	6	13
140.26483297014903	9.1	6	13
140.3648792133517	9.1	6	13
140.4649254565544	9.1	6	13
140.56497169975705	9.1	6	13
140.66501794295974	9.1	6	13
140.76506418616242	9.1	6	13
140.86511042936507	9.1	6	13
140.96515667256776	9.1	6	13
141.06520291577044	9.1	6	13
141.1652491589731	9.1	6	13
141.26529540217578	9.1	6	13
141.36534164537846	9.1	6	13
141.46538788858112	9.1	6	13
141.5654341317838	9.1	6	13
141.6654803749865	9.1	6	13
141.76552661818914	9.1	6	13
141.86557286139183	9.1	6	13
141.9656191045945	9.1	6	13
142.06566534779716	9.1	6	13
142.16571159099985	9.1	6	13
142.26575783420253	9.1	6	13
142.3658040774052	9.1	6	13
142.46585032060787	9.1	6	13
142.56589656381055	9.1	6	13
142.6659428070132	9.1	6	13
142.7659890502159	9.1	6	13
142.86603529341858	9.1	6	13
142.96608153662123	9.1	6	13
143.06612777982392	9.1	6	13
143.1661740230266	9.2	6	13
143.26622026622925	9.2	6	13
143.36626650943194	9.2	6	13
143.46631275263462	9.2	6	13
143.56635899583728	9.2	6	13
143.66640523903996	9.2	6	13
143.76645148224264	9.2	6	13
143.8664977254453	9.2	6	13
143.96654396864798	9.2	6	13
144.06659021185067	9.2	6	13
144.16663645505332	9.2	6	13
144.266682698256	9.3	6	13
144.3667289414587	9.4	6	13
144.46677518466134	9.4	6	13
144.56682142786403	9.4	6	13
144.6668676710667	9.4	6	13
144.76691391426937	9.4	6	13
144.86696015747205	9.4	6	13
144.96700640067473	9.4	6	13
145.0670526438774	9.4	6	13
145.16709888708007	9.4	6	13
145.26714513028276	9.4	6	13
145.3671913734854	9.4	6	13
145.4672376166881	9.4	6	13
145.56728385989078	9.4	6	13
145.66733010309343	9.4	6	13
145.76737634629612	9.4	6	13
145.86742258949877	9.4	6	13
145.96746883270146	9.4	6	13
146.06751507590414	9.5	6	13
146.1675613191068	9.5	6	13
146.26760756230948	9.5	6	13
146.36765380551216	9.5	6	13
146.46770004871482	9.6	6	13
146.5677462919175	9.6	6	13
146.66779253512018	9.6	6	13
146.76783877832284	9.6	6	13
146.86788502152552	9.7	6	13
146.9679312647282	9.7	6	13
147.06797750793086	9.7	6	13
147.16802375113355	9.8	6	13
147.26806999433623	9.8	6	13
147.36811623753889	9.8	6	13
147.46816248074157	9.8	6	13
147.56820872394425	9.8	6	13
147.6682549671469	9.8	6	13
147.7683012103496	9.8	6	13
147.86834745355227	9.8	6	13
147.96839369675493	9.8	6	13
148.0684399399576	9.8	6	13
148.1684861831603	9.8	6	13
148.26853242636295	9.8	6	13
148.36857866956564	9.8	6	13
148.46862491276832	9.8	6	13
148.56867115597097	9.8	6	13
148.66871739917366	9.8	6	13
148.76876364237634	9.8	6	13
148.868809885579	9.9	6	13
148.96885612878168	10.0	6	13
149.06890237198436	10.0	6	13
149.16894861518702	10.1	6	13
149.2689948583897	10.1	6	13
149.3690411015924	10.1	6	13
149.46908734479504	10.1	6	13
149.56913358799773	10.1	6	13
149.6691798312004	10.1	6	13
149.76922607440306	10.1	6	13
149.86927231760575	10.1	6	13
149.96931856080843	10.1	6	13
150.0693648040111	10.1	6	13
150.16941104721377	10.1	6	13
150.26945729041645	10.1	6	13
150.3695035336191	10.2	6	13
150.4695497768218	10.2	6	13
150.56959602002448	10.2	6	13
150.66964226322713	10.2	6	13
150.76968850642982	10.2	6	13
150.8697347496325	10.2	6	13
150.96978099283515	10.2	6	13
151.06982723603784	10.2	6	13
151.16987347924052	10.2	6	13
151.26991972244318	10.2	6	13
151.36996596564586	10.2	6	13
151.47001220884854	10.2	6	13
151.5700584520512	10.2	6	13
151.67010469525388	10.2	6	13
151.77015093845657	10.3	6	13
151.87019718165922	10.3	6	13
151.9702434248619	10.3	6	13
152.0702896680646	10.3	6	13
152.17033591126724	10.3	6	13
152.27038215446993	10.4	6	13
152.3704283976726	10.4	6	13
152.47047464087527	10.4	6	13
152.57052088407795	10.4	6	13
152.67056712728063	10.4	6	13
152.7706133704833	10.4	6	13
152.87065961368597	10.5	6	14
152.97070585688866	10.5	6	14
153.0707521000913	10.5	6	14
153.170798343294	10.5	6	14
153.27084458649668	10.5	6	14
153.37089082969933	10.5	6	14
153.47093707290202	10.5	6	14
153.5709833161047	10.5	6	14
153.67102955930736	10.5	6	14
153.77107580251004	10.5	6	14
153.87112204571272	10.5	6	14
153.97116828891538	10.5	6	14
154.07121453211806	10.5	6	14
154.17126077532075	10.5	6	14
154.2713070185234	10.5	6	14
154.37135326172609	10.5	6	14
154.47139950492877	10.5	6	14
154.57144574813142	10.5	6	14
154.6714919913341	10.5	6	14
154.7715382345368	10.6	6	14
154.87158447773945	10.6	6	14
154.97163072094213	10.6	6	14
155.0716769641448	10.6	6	14
155.17172320734747	10.6	6	14
155.27176945055015	10.6	6	14
155.37181569375284	10.6	6	14
155.4718619369555	10.6	6	14
155.57190818015818	10.6	6	14
155.67195442336086	10.6	6	14
155.7720006665635	10.6	6	14
155.8720469097662	10.7	6	14
155.97209315296888	10.7	6	14
156.07213939617154	10.7	6	14
156.17218563937422	10.7	6	14
156.2722318825769	10.8	6	15
156.37227812577956	10.8	6	15
156.47232436898224	10.8	6	15
156.5723706121849	10.9	6	15
156.67241685538758	10.9	6	15
156.77246309859026	11.0	6	15
156.87250934179292	11.0	6	15
156.9725555849956	11.0	6	15
157.0726018281983	11.1	6	15
157.17264807140094	11.1	6	15
157.27269431460363	11.1	6	15
157.3727405578063	11.1	6	15
157.47278680100897	11.2	6	15
157.57283304421165	11.2	6	15
157.67287928741433	11.2	6	15
157.772925530617	11.2	6	15
157.87297177381967	11.2	6	15
157.97301801702235	11.2	6	15
158.073064260225	11.2	6	15
158.1731105034277	11.2	6	15
158.27315674663038	11.2	6	15
158.37320298983303	11.2	6	15
158.47324923303572	11.2	6	15
158.5732954762384	11.2	6	15
158.67334171944105	11.2	6	15
158.77338796264374	11.2	6	15
158.87343420584642	11.2	6	15
158.97348044904908	11.2	6	15
159.07352669225176	11.2	6	15
159.17357293545444	11.3	6	15
159.2736191786571	11.3	6	15
159.37366542185978	11.3	6	15
159.47371166506247	11.3	6	15
159.57375790826512	11.3	6	15
159.6738041514678	11.3	6	15
159.7738503946705	11.3	6	15
159.87389663787314	11.3	6	15
159.97394288107583	11.3	6	15
160.0739891242785	11.3	6	15
160.17403536748117	11.3	6	15
160.27408161068385	11.3	6	15
160.37412785388653	11.3	6	15
160.4741740970892	11.3	6	15
160.57422034029187	11.3	6	15
160.67426658349456	11.3	6	15
160.7743128266972	11.3	6	15
160.8743590698999	11.3	6	15
160.97440531310258	11.3	6	15
161.07445155630523	11.3	6	15
161.17449779950792	11.3	6	15
161.2745440427106	11.3	6	15
161.37459028591326	11.4	6	15
161.47463652911594	11.5	6	15
161.57468277231862	11.5	6	15
161.67472901552128	11.5	6	15
161.77477525872396	11.5	6	15
161.87482150192665	11.5	6	15
161.9748677451293	11.5	6	15
162.07491398833199	11.5	6	15
162.17496023153467	11.5	6	15
162.27500647473732	11.5	6	15
162.37505271794	11.5	6	15
162.4750989611427	11.5	6	15
162.57514520434535	11.5	6	15
162.67519144754803	11.5	6	15
162.7752376907507	11.5	6	15
162.87528393395337	11.5	6	15
162.97533017715605	11.5	6	15
163.07537642035874	11.5	6	15
163.1754226635614	11.5	6	15
163.27546890676408	11.5	6	15
163.37551514996676	11.5	6	15
163.47556139316941	11.5	6	15
163.5756076363721	11.5	6	15
163.67565387957478	11.6	6	15
163.77570012277744	11.6	6	15
163.87574636598012	11.6	6	15
163.9757926091828	11.6	6	15
164.07583885238546	11.6	6	15
164.17588509558814	11.6	6	15
164.27593133879083	11.6	6	15
164.37597758199348	11.6	6	15
164.47602382519617	11.7	6	15
164.57607006839885	11.7	6	15
164.6761163116015	11.7	6	15
164.7761625548042	11.7	6	15
164.87620879800687	11.7	6	15
164.97625504120953	11.7	6	15
165.0763012844122	11.7	6	15
165.1763475276149	11.7	6	15
165.27639377081755	11.7	6	15
165.37644001402023	11.8	6	15
165.47648625722292	11.8	6	15
165.57653250042557	11.8	6	15
165.67657874362826	11.8	6	15
165.77662498683094	11.8	6	15
165.8766712300336	12.0	6	15
165.97671747323628	12.0	6	15
166.07676371643896	12.0	6	15
166.17680995964162	12.0	6	15
166.2768562028443	12.0	6	15
166.37690244604698	12.0	6	15
166.47694868924964	12.0	6	15
166.57699493245232	12.0	6	15
166.677041175655	12.0	6	15
166.77708741885766	12.1	6	15
166.87713366206034	12.1	6	15
166.97717990526303	12.1	6	15
167.07722614846568	12.1	6	15
167.17727239166837	12.1	6	15
167.27731863487102	12.1	6	15
167.3773648780737	12.1	6	15
167.4774111212764	12.1	6	15
167.57745736447905	12.1	6	15
167.67750360768173	12.3	6	15
167.7775498508844	12.3	6	15
167.87759609408707	12.3	6	15
167.97764233728975	12.3	6	15
168.07768858049243	12.3	6	15
168.1777348236951	12.3	6	15
168.27778106689777	12.3	6	15
168.37782731010046	12.3	6	15
168.4778735533031	12.3	6	15
168.5779197965058	12.3	6	15
168.67796603970848	12.3	6	15
168.77801228291113	12.3	6	15
168.87805852611382	12.3	6	15
168.9781047693165	12.3	6	15
169.07815101251916	12.3	6	15
169.17819725572184	12.3	6	15
169.27824349892452	12.3	6	15
169.37828974212718	12.3	6	15
169.47833598532986	12.4	6	15
169.57838222853255	12.5	7	15
169.6784284717352	12.5	7	15
169.7784747149379	12.5	7	15
169.87852095814057	12.5	7	15
169.97856720134322	12.5	7	15
170.0786134445459	12.5	7	15
170.1786596877486	12.5	7	15
170.27870593095125	12.5	7	15
170.37875217415393	12.6	7	16
170.47879841735661	12.6	7	16
170.57884466055927	12.6	7	16
170.67889090376195	12.6	7	16
170.77893714696464	12.6	7	16
170.8789833901673	12.6	7	16
170.97902963336998	12.6	7	16
171.07907587657266	12.6	7	16
171.17912211977531	12.6	7	16
171.279168362978	12.6	7	16
171.37921460618068	12.6	7	16
171.47926084938334	12.6	7	16
171.57930709258602	12.6	7	16
171.6793533357887	12.6	7	16
171.77939957899136	12.6	7	16
171.87944582219404	12.6	7	16
171.97949206539673	12.6	7	16
172.07953830859938	12.6	7	16
172.17958455180207	12.6	7	16
172.27963079500475	12.6	7	16
172.3796770382074	12.6	7	16
172.4797232814101	12.6	7	16
172.57976952461277	12.6	7	16
172.67981576781543	12.6	7	16
172.7798620110181	12.6	7	16
172.8799082542208	12.6	7	16
172.97995449742345	12.6	7	16
173.08000074062613	12.7	7	16
173.18004698382882	12.7	7	16
173.28009322703147	12.7	7	16
173.38013947023416	12.7	7	16
173.48018571343684	12.8	7	16
173.5802319566395	12.8	7	16
173.68027819984218	12.8	7	16
173.78032444304486	12.8	7	16
173.88037068624752	12.8	7	16
173.9804169294502	12.8	7	16
174.08046317265288	12.8	7	16
174.18050941585554	12.8	7	16
174.28055565905822	12.8	7	16
174.3806019022609	12.8	7	16
174.48064814546356	12.8	7	16
174.58069438866625	12.8	7	16
174.68074063186893	12.8	7	16
174.78078687507158	12.8	7	16
174.88083311827427	12.8	7	16
174.98087936147695	12.8	7	16
175.0809256046796	12.8	7	16
175.1809718478823	12.9	7	16
175.28101809108497	12.9	7	16
175.38106433428763	12.9	7	16
175.4811105774903	12.9	7	16
175.581156820693	12.9	7	16
175.68120306389565	12.9	7	16
175.78124930709834	12.9	7	16
175.88129555030102	12.9	7	16
175.98134179350367	12.9	7	16
176.08138803670636	12.9	7	16
176.18143427990904	12.9	7	16
176.2814805231117	12.9	7	16
176.38152676631438	12.9	7	16
176.48157300951706	12.9	7	16
176.58161925271972	13.0	7	16
176.6816654959224	13.0	7	16
176.7817117391251	13.0	7	16
176.88175798232774	13.0	7	16
176.98180422553042	13.0	7	16
177.0818504687331	13.0	7	16
177.18189671193576	13.0	7	16
177.28194295513845	13.1	7	16
177.38198919834113	13.1	7	16
177.4820354415438	13.2	7	16
177.58208168474647	13.2	7	16
177.68212792794915	13.2	7	16
177.7821741711518	13.2	7	16
177.8822204143545	13.2	7	16
177.98226665755715	13.2	7	16
178.08231290075983	13.2	7	16
178.18235914396251	13.2	7	16
178.28240538716517	13.2	7	16
178.38245163036785	13.2	7	16
178.48249787357054	13.2	7	16
178.5825441167732	13.2	7	16
178.68259035997588	13.2	7	16
178.78263660317856	13.2	7	16
178.88268284638121	13.2	7	16
178.9827290895839	13.2	7	16
179.08277533278658	13.2	7	16
179.18282157598924	13.2	7	16
179.28286781919192	13.2	7	16
179.3829140623946	13.2	7	16
179.48296030559726	13.2	7	16
179.58300654879994	13.2	7	16
179.68305279200263	13.2	7	16
179.78309903520528	13.2	7	16
179.88314527840797	13.2	7	16
179.98319152161065	13.2	7	16
180.0832377648133	13.2	7	16
180.183284008016	13.2	7	16
180.28333025121867	13.2	7	16
180.38337649442133	13.2	7	16
180.483422737624	13.2	7	16
180.5834689808267	13.2	7	16
180.68351522402935	13.2	7	16
180.78356146723203	13.2	7	16
180.88360771043472	13.2	7	16
180.98365395363737	13.2	7	16
181.08370019684006	13.2	7	16
181.18374644004274	13.2	7	16
181.2837926832454	13.2	7	16
181.38383892644808	13.2	7	16
181.48388516965076	13.2	7	16
181.58393141285342	13.2	7	16
181.6839776560561	13.2	7	16
181.78402389925878	13.2	7	16
181.88407014246144	13.2	7	16
181.98411638566412	13.2	7	16
182.0841626288668	13.2	7	16
182.18420887206946	13.2	7	16
182.28425511527215	13.2	7	16
182.38430135847483	13.2	7	16
182.48434760167748	13.2	7	16
182.58439384488017	13.2	7	16
182.68444008808285	13.2	7	16
182.7844863312855	13.2	7	16
182.8845325744882	13.2	7	16
182.98457881769087	13.2	7	16
183.08462506089353	13.2	7	16
183.1846713040962	13.2	7	16
183.2847175472989	13.2	7	16
183.38476379050155	13.2	7	16
183.48481003370424	13.2	7	16
183.58485627690692	13.2	7	16
183.68490252010957	13.2	7	16
183.78494876331226	13.2	7	16
183.88499500651494	13.2	7	16
183.9850412497176	13.2	7	16
184.08508749292028	13.2	7	16
184.18513373612296	13.3	7	16
184.28517997932562	13.3	7	16
184.3852262225283	13.3	7	16
184.485272465731	13.3	7	16
184.58531870893364	13.3	7	16
184.68536495213633	13.4	7	16
184.785411195339	13.4	7	16
184.88545743854166	13.4	7	16
184.98550368174435	13.4	7	16
185.08554992494703	13.4	7	16
185.1855961681497	13.4	7	16
185.28564241135237	13.4	7	16
185.38568865455505	13.4	7	16
185.4857348977577	13.4	7	16
185.5857811409604	13.4	7	16
185.68582738416308	13.4	7	16
185.78587362736573	13.4	7	16
185.88591987056842	13.4	7	16
185.9859661137711	13.4	7	16
186.08601235697375	13.4	7	16
186.18605860017644	13.4	7	16
186.28610484337912	13.4	7	16
186.38615108658178	13.4	7	16
186.48619732978446	13.4	7	16
186.58624357298714	13.4	7	16
186.6862898161898	13.4	7	16
186.78633605939248	13.4	7	16
186.88638230259517	13.4	7	16
186.98642854579782	13.4	7	16
187.0864747890005	13.4	7	16
187.1865210322032	13.5	7	17
187.28656727540584	13.5	7	17
187.38661351860853	13.5	7	17
187.4866597618112	13.5	7	17
187.58670600501387	13.5	7	17
187.68675224821655	13.6	7	17
187.78679849141923	13.6	7	17
187.8868447346219	13.6	7	17
187.98689097782457	13.6	7	17
188.08693722102726	13.6	7	17
188.1869834642299	13.6	7	17
188.2870297074326	13.7	7	17
188.38707595063528	13.7	7	17
188.48712219383793	13.7	7	17
188.58716843704062	13.7	7	17
188.6872146802433	13.8	7	17
188.78726092344596	13.8	7	17
188.88730716664864	13.8	7	17
188.9873534098513	13.8	7	17
189.08739965305398	13.8	7	17
189.18744589625666	13.8	7	17
189.28749213945932	13.8	7	17
189.387538382662	13.8	7	17
189.48758462586468	13.8	7	17
189.58763086906734	13.8	7	17
189.68767711227002	13.8	7	17
189.7877233554727	13.8	7	17
189.88776959867536	13.8	7	17
189.98781584187805	13.8	7	17
190.08786208508073	13.8	7	17
190.18790832828338	13.8	7	17
190.28795457148607	13.8	7	17
190.38800081468875	13.8	7	17
190.4880470578914	13.8	7	17
190.5880933010941	13.8	7	17
190.68813954429677	13.8	7	17
190.78818578749943	13.8	7	17
190.8882320307021	13.8	7	17
190.9882782739048	13.8	7	17
191.08832451710745	13.8	7	17
191.18837076031014	13.9	7	18
191.28841700351282	13.9	7	18
191.38846324671547	13.9	7	18
191.48850948991816	13.9	7	18
191.58855573312084	13.9	7	18
191.6886019763235	13.9	7	18
191.78864821952618	13.9	7	18
191.88869446272886	14.0	7	18
191.98874070593152	14.0	7	18
192.0887869491342	14.0	7	18
192.1888331923369	14.0	7	18
192.28887943553954	14.0	7	18
192.38892567874223	14.1	7	18
192.4889719219449	14.1	7	18
192.58901816514756	14.1	7	18
192.68906440835025	14.1	7	18
192.78911065155293	14.1	7	18
192.8891568947556	14.1	7	18
192.98920313795827	14.1	7	18
193.08924938116095	14.1	7	18
193.1892956243636	14.1	7	18
193.2893418675663	14.1	7	18
193.38938811076898	14.3	7	18
193.48943435397163	14.3	7	18
193.58948059717432	14.3	7	18
193.689526840377	14.4	7	18
193.78957308357965	14.5	7	18
193.88961932678234	14.5	7	18
193.98966556998502	14.5	7	18
194.08971181318768	14.5	7	18
194.18975805639036	14.5	7	18
194.28980429959304	14.6	7	19
194.3898505427957	14.6	7	19
194.48989678599838	14.6	7	19
194.58994302920107	14.6	7	19
194.68998927240372	14.6	7	19
194.7900355156064	14.6	7	19
194.8900817588091	14.6	7	19
194.99012800201174	14.6	7	19
195.09017424521443	14.6	7	19
195.1902204884171	14.6	7	19
195.29026673161977	14.7	7	19
195.39031297482245	14.7	7	19
195.49035921802513	14.8	7	19
195.5904054612278	14.8	7	19
195.69045170443047	14.8	7	19
195.79049794763316	14.8	7	19
195.8905441908358	14.8	7	19
195.9905904340385	14.9	7	19
196.09063667724118	14.9	7	19
196.19068292044383	14.9	7	19
196.29072916364652	14.9	7	19
196.3907754068492	14.9	7	19
196.49082165005186	14.9	7	19
196.59086789325454	15.0	7	19
196.69091413645722	15.0	7	19
196.79096037965988	15.0	7	19
196.89100662286256	15.0	7	19
196.99105286606525	15.1	7	19
197.0910991092679	15.1	7	19
197.19114535247058	15.1	7	19
197.29119159567327	15.1	7	19
197.39123783887592	15.3	7	19
197.4912840820786	15.3	7	19
197.5913303252813	15.3	7	19
197.69137656848395	15.3	7	19
197.79142281168663	15.4	7	20
197.8914690548893	15.5	7	20
197.99151529809197	15.5	7	20
198.09156154129465	15.5	7	20
198.19160778449734	15.5	7	20
198.2916540277	15.5	7	20
198.39170027090267	15.5	7	20
198.49174651410536	15.5	7	20
198.591792757308	15.5	7	20
198.6918390005107	15.5	7	20
198.79188524371338	15.5	7	20
198.89193148691604	15.5	7	20
198.99197773011872	15.5	7	20
199.0920239733214	15.5	7	20
199.19207021652406	15.5	7	20
199.29211645972674	15.6	7	20
199.39216270292943	15.6	7	20
199.49220894613208	15.6	7	20
199.59225518933476	15.6	7	20
199.69230143253742	15.6	7	20
199.7923476757401	15.6	7	20
199.8923939189428	15.6	7	20
[truncated: 992 more rows]
