# Supplementary material for: Multiple drivers and lineage-specific insect extinctions during the Permo–Triassic
Source: Nat Commun. 2022 Dec 6;13:7512. doi: 10.1038/s41467-022-35284-4 (PMC9726944; doi:10.1038/s41467-022-35284-4)
Supplement: Supplementary file 7 — Source Data [file 41467_2022_35284_MOESM7_ESM.zip › Source_Data/SupplementaryFigure12/RJMCMC_RTT_plots_tt_and_sp_ex_PT_acercariafam.R]

library(scales)
par(mfrow=c(3,2))

add_geochrono <- function(Y1,Y2){
polygon(-c(273.01,273.01,266.9,266.9), c(Y1,Y2,Y2,Y1), col = "#e99b85", lwd = 0.5) # Roadian
polygon(-c(266.9,266.9,264.28,264.28), c(Y1,Y2,Y2,Y1), col = "#eba490", lwd = 0.5) # Wordian
polygon(-c(264.28,264.28,259.51,259.51), c(Y1,Y2,Y2,Y1), col = "#edae9b", lwd = 0.5) # Capitanian
polygon(-c(259.51,259.51,254.14,254.14), c(Y1,Y2,Y2,Y1), col = "#f1c1b2", lwd = 0.5) # Wuchiapingian
polygon(-c(254.14,254.14,251.902,251.902), c(Y1,Y2,Y2,Y1), col = "#f3cbbe", lwd = 0.5) # Changhsingian
polygon(-c(251.902,251.902,251.2,251.2), c(Y1,Y2,Y2,Y1), col = "#a06aa7", lwd = 0.5) # Induan
polygon(-c(251.2,251.2,247.2,247.2), c(Y1,Y2,Y2,Y1), col = "#aa74ac", lwd = 0.5) # Olenekian
polygon(-c(247.2,247.2,242,242), c(Y1,Y2,Y2,Y1), col = "#b58ebc", lwd = 0.5) # Anisian
polygon(-c(242,242,237,237), c(Y1,Y2,Y2,Y1), col = "#c099c2", lwd = 0.5) # Ladinian
polygon(-c(237,237,227,227), c(Y1,Y2,Y2,Y1), col = "#c2aace", lwd = 0.5) # Carnian
}

# Speciation rate
time=c(-204.581895003349, -204.68191059611522,-204.78192618888147,-204.88194178164773,-204.98195737441395,-205.0819729671802,-205.18198855994643,-205.2820041527127,-205.3820197454789,-205.48203533824517,-205.58205093101142,-205.68206652377765,-205.7820821165439,-205.88209770931013,-205.98211330207639,-206.0821288948426,-206.18214448760887,-206.28216008037512,-206.38217567314135,-206.4821912659076,-206.58220685867383,-206.68222245144008,-206.7822380442063,-206.88225363697256,-206.98226922973882,-207.08228482250504,-207.1823004152713,-207.28231600803753,-207.38233160080378,-207.48234719357,-207.58236278633626,-207.68237837910252,-207.78239397186874,-207.882409564635,-207.98242515740122,-208.08244075016748,-208.1824563429337,-208.28247193569996,-208.38248752846619,-208.48250312123244,-208.5825187139987,-208.68253430676492,-208.78254989953118,-208.8825654922974,-208.98258108506366,-209.08259667782988,-209.18261227059614,-209.2826278633624,-209.38264345612862,-209.48265904889487,-209.5826746416611,-209.68269023442735,-209.78270582719358,-209.88272141995984,-209.9827370127261,-210.08275260549232,-210.18276819825857,-210.2827837910248,-210.38279938379105,-210.48281497655728,-210.58283056932353,-210.6828461620898,-210.78286175485601,-210.88287734762227,-210.9828929403885,-211.08290853315475,-211.18292412592098,-211.28293971868723,-211.3829553114535,-211.4829709042197,-211.58298649698597,-211.6830020897522,-211.78301768251845,-211.88303327528467,-211.98304886805093,-212.08306446081718,-212.1830800535834,-212.28309564634966,-212.3831112391159,-212.48312683188215,-212.58314242464837,-212.68315801741463,-212.78317361018088,-212.8831892029471,-212.98320479571336,-213.0832203884796,-213.18323598124584,-213.28325157401207,-213.38326716677832,-213.48328275954458,-213.5832983523108,-213.68331394507706,-213.7833295378433,-213.88334513060954,-213.98336072337577,-214.08337631614202,-214.18339190890828,-214.2834075016745,-214.38342309444076,-214.48343868720698,-214.58345427997324,-214.68346987273947,-214.78348546550572,-214.88350105827197,-214.9835166510382,-215.08353224380446,-215.18354783657068,-215.28356342933694,-215.38357902210316,-215.48359461486942,-215.58361020763564,-215.6836258004019,-215.78364139316815,-215.88365698593438,-215.98367257870063,-216.08368817146686,-216.18370376423312,-216.28371935699934,-216.3837349497656,-216.48375054253185,-216.58376613529808,-216.68378172806433,-216.78379732083056,-216.8838129135968,-216.98382850636304,-217.0838440991293,-217.18385969189555,-217.28387528466178,-217.38389087742803,-217.48390647019426,-217.5839220629605,-217.68393765572674,-217.783953248493,-217.88396884125925,-217.98398443402547,-218.08400002679173,-218.18401561955795,-218.2840312123242,-218.38404680509043,-218.4840623978567,-218.58407799062294,-218.68409358338917,-218.78410917615543,-218.88412476892165,-218.9841403616879,-219.08415595445413,-219.1841715472204,-219.28418713998664,-219.38420273275287,-219.48421832551912,-219.58423391828535,-219.6842495110516,-219.78426510381783,-219.88428069658409,-219.98429628935034,-220.08431188211657,-220.18432747488282,-220.28434306764905,-220.3843586604153,-220.48437425318153,-220.58438984594778,-220.68440543871404,-220.78442103148026,-220.88443662424652,-220.98445221701274,-221.084467809779,-221.18448340254523,-221.28449899531148,-221.38451458807774,-221.48453018084396,-221.58454577361022,-221.68456136637644,-221.7845769591427,-221.88459255190892,-221.98460814467518,-222.0846237374414,-222.18463933020766,-222.2846549229739,-222.38467051574014,-222.4846861085064,-222.58470170127262,-222.68471729403888,-222.7847328868051,-222.88474847957136,-222.9847640723376,-223.08477966510384,-223.1847952578701,-223.28481085063632,-223.38482644340257,-223.4848420361688,-223.58485762893505,-223.6848732217013,-223.78488881446754,-223.8849044072338,-223.98492000000002,-224.08493559276627,-224.1849511855325,-224.28496677829875,-224.384982371065,-224.48499796383123,-224.5850135565975,-224.68502914936371,-224.78504474212997,-224.8850603348962,-224.98507592766245,-225.0850915204287,-225.18510711319493,-225.2851227059612,-225.3851382987274,-225.48515389149367,-225.5851694842599,-225.68518507702615,-225.7852006697924,-225.88521626255863,-225.98523185532488,-226.0852474480911,-226.18526304085736,-226.2852786336236,-226.38529422638985,-226.4853098191561,-226.58532541192233,-226.68534100468858,-226.7853565974548,-226.88537219022106,-226.9853877829873,-227.08540337575354,-227.1854189685198,-227.28543456128602,-227.38545015405228,-227.4854657468185,-227.58548133958476,-227.685496932351,-227.78551252511724,-227.8855281178835,-227.98554371064972,-228.08555930341598,-228.1855748961822,-228.28559048894846,-228.38560608171468,-228.48562167448094,-228.5856372672472,-228.68565286001342,-228.78566845277967,-228.8856840455459,-228.98569963831216,-229.08571523107838,-229.18573082384464,-229.28574641661086,-229.38576200937712,-229.48577760214337,-229.5857931949096,-229.68580878767585,-229.78582438044208,-229.88583997320833,-229.98585556597456,-230.08587115874082,-230.18588675150707,-230.2859023442733,-230.38591793703955,-230.48593352980578,-230.58594912257203,-230.68596471533826,-230.7859803081045,-230.88599590087077,-230.986011493637,-231.08602708640325,-231.18604267916947,-231.28605827193573,-231.38607386470196,-231.4860894574682,-231.58610505023447,-231.6861206430007,-231.78613623576695,-231.88615182853317,-231.98616742129943,-232.08618301406565,-232.1861986068319,-232.28621419959816,-232.3862297923644,-232.48624538513064,-232.58626097789687,-232.68627657066313,-232.78629216342935,-232.8863077561956,-232.98632334896186,-233.0863389417281,-233.18635453449434,-233.28637012726057,-233.38638572002682,-233.48640131279305,-233.5864169055593,-233.68643249832556,-233.78644809109178,-233.88646368385804,-233.98647927662427,-234.08649486939052,-234.18651046215675,-234.286526054923,-234.38654164768926,-234.48655724045548,-234.58657283322174,-234.68658842598796,-234.78660401875422,-234.88661961152044,-234.9866352042867,-235.08665079705295,-235.18666638981918,-235.28668198258543,-235.38669757535166,-235.48671316811792,-235.58672876088414,-235.6867443536504,-235.78675994641662,-235.88677553918288,-235.98679113194913,-236.08680672471536,-236.1868223174816,-236.28683791024784,-236.3868535030141,-236.48686909578032,-236.58688468854658,-236.68690028131283,-236.78691587407906,-236.8869314668453,-236.98694705961154,-237.0869626523778,-237.18697824514402,-237.28699383791027,-237.38700943067653,-237.48702502344275,-237.587040616209,-237.68705620897524,-237.7870718017415,-237.88708739450772,-237.98710298727397,-238.08711858004023,-238.18713417280645,-238.2871497655727,-238.38716535833893,-238.4871809511052,-238.5871965438714,-238.68721213663767,-238.78722772940392,-238.88724332217015,-238.9872589149364,-239.08727450770263,-239.18729010046889,-239.2873056932351,-239.38732128600137,-239.48733687876762,-239.58735247153385,-239.6873680643001,-239.78738365706633,-239.88739924983258,-239.9874148425988,-240.08743043536506,-240.18744602813132,-240.28746162089755,-240.3874772136638,-240.48749280643003,-240.58750839919628,-240.6875239919625,-240.78753958472876,-240.88755517749502,-240.98757077026124,-241.0875863630275,-241.18760195579372,-241.28761754855998,-241.3876331413262,-241.48764873409246,-241.58766432685871,-241.68767991962494,-241.7876955123912,-241.88771110515742,-241.98772669792368,-242.0877422906899,-242.18775788345616,-242.2877734762224,-242.38778906898864,-242.4878046617549,-242.58782025452112,-242.68783584728737,-242.7878514400536,-242.88786703281986,-242.98788262558608,-243.08789821835234,-243.1879138111186,-243.28792940388482,-243.38794499665107,-243.4879605894173,-243.58797618218355,-243.68799177494978,-243.78800736771603,-243.8880229604823,-243.98803855324851,-244.08805414601477,-244.188069738781,-244.28808533154725,-244.38810092431348,-244.48811651707973,-244.588132109846,-244.6881477026122,-244.78816329537847,-244.8881788881447,-244.98819448091095,-245.08821007367717,-245.18822566644343,-245.28824125920968,-245.3882568519759,-245.48827244474217,-245.5882880375084,-245.68830363027465,-245.78831922304087,-245.88833481580713,-245.98835040857338,-246.0883660013396,-246.18838159410586,-246.2883971868721,-246.38841277963834,-246.48842837240457,-246.58844396517082,-246.68845955793708,-246.7884751507033,-246.88849074346956,-246.9885063362358,-247.08852192900204,-247.18853752176827,-247.28855311453452,-247.38856870730078,-247.488584300067,-247.58859989283326,-247.68861548559948,-247.78863107836574,-247.88864667113197,-247.98866226389822,-248.08867785666448,-248.1886934494307,-248.28870904219696,-248.38872463496318,-248.48874022772944,-248.58875582049566,-248.68877141326192,-248.78878700602817,-248.8888025987944,-248.98881819156065,-249.08883378432688,-249.18884937709313,-249.28886496985936,-249.38888056262562,-249.48889615539184,-249.5889117481581,-249.68892734092435,-249.78894293369058,-249.88895852645683,-249.98897411922306,-250.0889897119893,-250.18900530475554,-250.2890208975218,-250.38903649028805,-250.48905208305428,-250.58906767582053,-250.68908326858676,-250.789098861353,-250.88911445411924,-250.9891300468855,-251.08914563965175,-251.18916123241797,-251.28917682518423,-251.38919241795045,-251.4892080107167,-251.58922360348294,-251.6892391962492,-251.78925478901544,-251.88927038178167,-251.98928597454793,-252.08930156731415,-252.1893171600804,-252.28933275284663,-252.3893483456129,-252.48936393837914,-252.58937953114537,-252.68939512391162,-252.78941071667785,-252.8894263094441,-252.98944190221033,-253.08945749497659,-253.18947308774284,-253.28948868050907,-253.38950427327532,-253.48951986604155,-253.5895354588078,-253.68955105157403,-253.78956664434028,-253.88958223710654,-253.98959782987276,-254.08961342263902,-254.18962901540525,-254.2896446081715,-254.38966020093773,-254.48967579370398,-254.58969138647024,-254.68970697923646,-254.78972257200272,-254.88973816476894,-254.9897537575352,-255.08976935030142,-255.18978494306768,-255.28980053583393,-255.38981612860016,-255.48983172136641,-255.58984731413264,-255.6898629068989,-255.78987849966512,-255.88989409243138,-255.98990968519763,-256.08992527796386,-256.1899408707301,-256.28995646349637,-256.3899720562626,-256.4899876490288,-256.59000324179505,-256.69001883456133,-256.79003442732756,-256.8900500200938,-256.99006561286006,-257.0900812056263,-257.1900967983925,-257.29011239115874,-257.390127983925,-257.49014357669125,-257.5901591694575,-257.69017476222376,-257.79019035499,-257.8902059477562,-257.99022154052244,-258.0902371332887,-258.19025272605495,-258.2902683188212,-258.39028391158746,-258.4902995043537,-258.5903150971199,-258.69033068988614,-258.7903462826524,-258.89036187541865,-258.9903774681849,-259.09039306095116,-259.1904086537174,-259.2904242464836,-259.39043983924984,-259.4904554320161,-259.59047102478235,-259.6904866175486,-259.79050221031486,-259.8905178030811,-259.9905333958473,-260.09054898861353,-260.1905645813798,-260.29058017414604,-260.39059576691227,-260.49061135967855,-260.5906269524448,-260.690642545211,-260.79065813797723,-260.8906737307435,-260.99068932350974,-261.09070491627597,-261.19072050904225,-261.2907361018085,-261.3907516945747,-261.49076728734093,-261.5907828801072,-261.69079847287344,-261.79081406563967,-261.89082965840595,-261.9908452511722,-262.0908608439384,-262.1908764367046,-262.2908920294709,-262.39090762223714,-262.49092321500336,-262.59093880776965,-262.6909544005359,-262.7909699933021,-262.8909855860683,-262.9910011788346,-263.09101677160083,-263.19103236436706,-263.29104795713334,-263.39106354989957,-263.4910791426658,-263.591094735432,-263.6911103281983,-263.79112592096453,-263.89114151373076,-263.99115710649704,-264.09117269926327,-264.1911882920295,-264.2912038847957,-264.391219477562,-264.49123507032823,-264.59125066309446,-264.69126625586074,-264.79128184862697,-264.8912974413932,-264.9913130341594,-265.0913286269257,-265.1913442196919,-265.29135981245815,-265.39137540522444,-265.49139099799066,-265.5914065907569,-265.6914221835231,-265.7914377762894,-265.8914533690556,-265.99146896182185,-266.09148455458813,-266.19150014735436,-266.2915157401206,-266.3915313328868,-266.4915469256531,-266.5915625184193,-266.69157811118555,-266.7915937039518,-266.89160929671806,-266.9916248894843,-267.0916404822505,-267.1916560750168,-267.291671667783,-267.39168726054925,-267.4917028533155,-267.59171844608176,-267.691734038848,-267.7917496316142,-267.8917652243805,-267.9917808171467,-268.09179640991294,-268.19181200267917,-268.29182759544545,-268.3918431882117,-268.4918587809779,-268.5918743737442,-268.6918899665104,-268.79190555927664,-268.89192115204287,-268.99193674480915,-269.0919523375754,-269.1919679303416,-269.2919835231079,-269.3919991158741,-269.49201470864034,-269.59203030140657,-269.69204589417285,-269.7920614869391,-269.8920770797053,-269.9920926724716,-270.0921082652378,-270.19212385800404,-270.29213945077026,-270.39215504353655,-270.4921706363028,-270.592186229069,-270.6922018218353,-270.7922174146015,-270.89223300736774,-270.99224860013396,-271.09226419290025,-271.19227978566647,-271.2922953784327,-271.392310971199,-271.4923265639652,-271.59234215673143,-271.69235774949766,-271.79237334226394,-271.89238893503017,-271.9924045277964,-272.0924201205627,-272.1924357133289,-272.29245130609513,-272.39246689886136,-272.49248249162764,-272.59249808439387,-272.6925136771601,-272.7925292699264,-272.8925448626926,-272.99256045545883,-273.09257604822506,-273.19259164099134,-273.29260723375756,-273.3926228265238,-273.4926384192901,-273.5926540120563,-273.6926696048225,-273.79268519758875,-273.89270079035504,-273.99271638312126,-274.0927319758875,-274.1927475686538,-274.29276316142,-274.3927787541862,-274.49279434695245,-274.59280993971873,-274.69282553248496,-274.7928411252512,-274.89285671801747,-274.9928723107837,-275.0928879035499,-275.19290349631615,-275.29291908908243,-275.39293468184866,-275.4929502746149,-275.59296586738117,-275.6929814601474,-275.7929970529136,-275.89301264567985,-275.99302823844613,-276.09304383121236,-276.1930594239786,-276.29307501674487,-276.3930906095111,-276.4931062022773,-276.59312179504354,-276.6931373878098,-276.79315298057605,-276.8931685733423,-276.99318416610856,-277.0931997588748,-277.193215351641,-277.29323094440724,-277.3932465371735,-277.49326212993975,-277.593277722706,-277.69329331547226,-277.7933089082385,-277.8933245010047,-277.99334009377094,-278.0933556865372,-278.19337127930345,-278.2933868720697,-278.39340246483596,-278.4934180576022,-278.5934336503684,-278.69344924313464,-278.7934648359009,-278.89348042866715,-278.9934960214334,-279.09351161419966,-279.1935272069659,-279.2935427997321,-279.39355839249833,-279.4935739852646,-279.59358957803084,-279.69360517079707,-279.79362076356335,-279.8936363563296,-279.9936519490958,-280.09366754186203,-280.1936831346283,-280.29369872739454,-280.39371432016077,-280.493729912927,-280.5937455056933,-280.6937610984595,-280.79377669122573,-280.893792283992,-280.99380787675824,-281.09382346952447,-281.1938390622907,-281.293854655057,-281.3938702478232,-281.4938858405894,-281.5939014333557,-281.69391702612194,-281.79393261888816,-281.8939482116544,-281.9939638044207,-282.0939793971869,-282.1939949899531,-282.2940105827194,-282.39402617548564,-282.49404176825186,-282.5940573610181,-282.69407295378437,-282.7940885465506,-282.8941041393168,-282.9941197320831,-283.09413532484933,-283.19415091761556,-283.2941665103818,-283.39418210314807,-283.4941976959143,-283.5942132886805,-283.6942288814468,-283.79424447421303,-283.89426006697926,-283.9942756597455,-284.09429125251177,-284.194306845278,-284.2943224380442,-284.3943380308105,-284.4943536235767,-284.59436921634295,-284.6943848091092,-284.79440040187546,-284.8944159946417,-284.9944315874079,-285.0944471801742,-285.1944627729404,-285.29447836570665,-285.3944939584729,-285.49450955123916,-285.5945251440054,-285.6945407367716,-285.7945563295379,-285.8945719223041,-285.99458751507035,-286.0946031078366,-286.19461870060286,-286.2946342933691,-286.3946498861353,-286.4946654789016,-286.5946810716678,-286.69469666443405,-286.7947122572003,-286.89472784996656,-286.9947434427328,-287.094759035499,-287.1947746282653,-287.2947902210315,-287.39480581379775,-287.494821406564,-287.59483699933025,-287.6948525920965,-287.7948681848627,-287.894883777629,-287.9948993703952,-288.09491496316144,-288.19493055592767,-288.29494614869395,-288.3949617414602,-288.4949773342264,-288.5949929269927,-288.6950085197589,-288.79502411252514,-288.89503970529137,-288.99505529805765,-289.0950708908239,-289.1950864835901,-289.2951020763564,-289.3951176691226,-289.49513326188884,-289.59514885465506,-289.69516444742135,-289.7951800401876,-289.8951956329538,-289.9952112257201,-290.0952268184863,-290.19524241125254,-290.29525800401876,-290.39527359678505,-290.4952891895513,-290.5953047823175,-290.6953203750838,-290.79533596785,-290.89535156061623,-290.99536715338246,-291.09538274614874,-291.19539833891497,-291.2954139316812,-291.3954295244475,-291.4954451172137,-291.59546070997993,-291.69547630274616,-291.79549189551244,-291.89550748827867,-291.9955230810449,-292.0955386738112,-292.1955542665774,-292.29556985934363,-292.39558545210986,-292.49560104487614,-292.59561663764237,-292.6956322304086,-292.7956478231749,-292.8956634159411,-292.9956790087073,-293.09569460147355,-293.19571019423984,-293.29572578700606,-293.3957413797723,-293.4957569725386)
rate=c(0.018169644167541802, 0.018169644167541802,0.018169644167541802,0.018169644167541802,0.018169644167541802,0.018169644167541802,0.018169644167541802,0.018169644167541802,0.018169644167541802,0.018169644167541802,0.018169644167541802,0.018169644167541802,0.018169644167541802,0.018169644167541802,0.018169644167541802,0.018169644167541802,0.018169644167541802,0.018169644167541802,0.018169644167541802,0.018169644167541802,0.018169644167541802,0.018169644167541802,0.018169644167541802,0.018169644167541802,0.018169644167541802,0.018169644167541802,0.01816563506202527,0.01816563506202527,0.01816563506202527,0.01816563506202527,0.01816563506202527,0.01816563506202527,0.01816563506202527,0.01816563506202527,0.01816563506202527,0.01816563506202527,0.01816563506202527,0.01816563506202527,0.01816563506202527,0.01816563506202527,0.01816563506202527,0.01816563506202527,0.01816563506202527,0.01816563506202527,0.01816563506202527,0.01816563506202527,0.01816563506202527,0.01816563506202527,0.01816563506202527,0.01816563506202527,0.01816563506202527,0.01816563506202527,0.01816563506202527,0.01816563506202527,0.01816563506202527,0.01816563506202527,0.01816563506202527,0.01816563506202527,0.01816563506202527,0.01816563506202527,0.01816563506202527,0.01816563506202527,0.01816563506202527,0.01816563506202527,0.01816563506202527,0.01816563506202527,0.01816563506202527,0.01816563506202527,0.01816563506202527,0.01816563506202527,0.01816563506202527,0.01816563506202527,0.01816563506202527,0.01816563506202527,0.01816563506202527,0.01816563506202527,0.01816563506202527,0.018169644167541802,0.018169644167541802,0.018169644167541802,0.018169644167541802,0.018169644167541802,0.018169644167541802,0.018169644167541802,0.018169644167541802,0.018169644167541802,0.018169644167541802,0.018169644167541802,0.018175840145358793,0.018175840145358793,0.018175840145358793,0.018175840145358793,0.018175840145358793,0.018175840145358793,0.018175840145358793,0.018175840145358793,0.018175840145358793,0.01818723997009382,0.018198142117398085,0.018198142117398085,0.018198142117398085,0.018198142117398085,0.018198142117398085,0.018198142117398085,0.018198142117398085,0.018198142117398085,0.018198142117398085,0.018198142117398085,0.018198142117398085,0.018198142117398085,0.018202298356469762,0.018217578965576114,0.018223838063646948,0.018228527550414778,0.018228527550414778,0.018228527550414778,0.018228527550414778,0.018228527550414778,0.018228527550414778,0.018236660802038965,0.0182478251972321,0.0182478251972321,0.018254857719143702,0.0182563217264129,0.018257865657669126,0.018260451162050304,0.018263128972200074,0.01827724017914105,0.01829124712932502,0.018297217105842603,0.018297217105842603,0.01829936292738182,0.018301645528054904,0.018304371656086352,0.01830763716745555,0.01830763716745555,0.018309196204668386,0.018309196204668386,0.018309931411620378,0.018309931411620378,0.018309931411620378,0.01831304111184193,0.018316448429114097,0.018316448429114097,0.018316448429114097,0.018319560404667055,0.018319560404667055,0.018319560404667055,0.01832607736149438,0.018333461575753045,0.018333461575753045,0.01833976802499123,0.018347519943119443,0.01835232670347024,0.018354537300650058,0.018355088404223684,0.018365004501143617,0.018367420026397997,0.018367420026397997,0.018392134732960107,0.018417433082038602,0.018422737000188948,0.018426671783130094,0.01842806812224791,0.01842806812224791,0.018436276864745936,0.018436276864745936,0.018444529392516902,0.018444529392516902,0.01846428733758116,0.018475452835466102,0.01848410948070109,0.01848833308270264,0.018505386548866472,0.01854100170318794,0.01855713868800326,0.018571186297694164,0.018596157883585075,0.01859767244847147,0.018638890263506798,0.01866040738867352,0.018689847509898508,0.018721822903411824,0.018775218117241473,0.018786824924722223,0.01880002039700544,0.018857738032574553,0.01890992852508254,0.018963728603093886,0.018968686374701615,0.01902176056219125,0.019058181623017045,0.019095758246626217,0.019111709799169763,0.019182586642381514,0.019224858479395753,0.019291464298894598,0.019330500675798057,0.01937419897141233,0.019487483863517535,0.019553793061002522,0.019595336593930847,0.01962228764515262,0.01970794790841808,0.01977070024649835,0.019914141562021728,0.019964189193918357,0.020032229933697635,0.020129600905058033,0.020186637742897272,0.0202322503194086,0.02032167697260671,0.020454974001397636,0.020513750529214017,0.02067373433565141,0.02084323068827535,0.02098423873112931,0.021135685111676877,0.02129141940452422,0.021495840425791106,0.021627942891387426,0.021820979423840134,0.02199155268164163,0.02217917090763835,0.02242905417544898,0.022649892038709013,0.022886749229449988,0.023169090291926167,0.023318098284539224,0.02347922416417511,0.023619539040813008,0.02390072159093204,0.024005167324756875,0.024220836316370918,0.02437468157499044,0.02451428952072552,0.024718088506509715,0.024884290303045932,0.02501111339696763,0.02521016021907231,0.025350873283767693,0.025477155553618375,0.025559959954846584,0.025835630785406738,0.025979304653272306,0.02615975227038847,0.026280270228620572,0.026398260309380403,0.026440169286923672,0.02658588416158568,0.02665930713987618,0.026850813968035268,0.026945933950544215,0.02710420216068793,0.027260089695545282,0.027354553449346657,0.027524147398707233,0.027635363765920774,0.027793521410324214,0.027912221087622688,0.028037085331183556,0.028199959620543964,0.028386264782268078,0.028549329211719543,0.02868498410258117,0.02883592257929286,0.028920812331222547,0.029037673058839177,0.02917198583208081,0.029281041353087116,0.029372342831501135,0.029501019849940927,0.029650807916341775,0.029792508680407937,0.029934532099032435,0.03006994701862059,0.030208637439057107,0.030347975729399443,0.030459445238298147,0.030628522667645604,0.030814967371147528,0.03095519668706563,0.031136160720141248,0.031292178838983,0.031445815599305996,0.03162824231431595,0.03177235893654952,0.03191509194394969,0.032080349386979956,0.03222861494131682,0.03235291939372474,0.03262512752443346,0.032800156546326995,0.03298732795871667,0.03315856345026351,0.03335630909833243,0.033632900617917,0.03378414710510493,0.0339570442078093,0.03414850628009454,0.0343651860870027,0.03463808625494588,0.03487105569377617,0.03510072131953802,0.035326864095109545,0.03559931588070733,0.03585557856422052,0.03607518374326661,0.03635496077571179,0.03662283568439097,0.03682285721115868,0.03708283510674603,0.03733475151583855,0.037547118466365714,0.037756155429757084,0.03799620771317923,0.038288479876270556,0.03857437598897809,0.0388363897053188,0.039060542856577375,0.03936271467774869,0.03963179364820202,0.039859891605981426,0.04005209054831077,0.04025527215936087,0.040467818021894544,0.04066789011967105,0.04085797967306574,0.04107924327826078,0.0412565598516979,0.04140462691720791,0.041530335385009345,0.041729668565474234,0.04183188476348265,0.04194969257427218,0.04206603667139172,0.04224151804428655,0.042395648734181654,0.04252353767949559,0.04260042882428933,0.04272713729745041,0.042869656359077406,0.042925406223122964,0.043002576365433115,0.04304079193613507,0.043095968646066615,0.043142431784435824,0.04319207615791225,0.043258270792283074,0.04334941919213852,0.043396701641087644,0.04341040476892366,0.04344788531260664,0.04351622774080437,0.04356660131855611,0.04360770767989176,0.04363285831023973,0.04364481036759134,0.04367962712525829,0.04369391725662384,0.043722982796436195,0.043746375867631096,0.04376784229820705,0.04379608661190787,0.04381679672123384,0.04385250540694104,0.0438692811216975,0.043878298852635486,0.043878298852635486,0.043901753545487955,0.04391438091567841,0.043917133663628406,0.043921347442594065,0.04393043636684203,0.04394134987070689,0.043954179332025,0.04396281311821301,0.043979537139058035,0.043998374793207805,0.044005157890906206,0.04400839562090961,0.04400959309042843,0.04400959309042843,0.04401163907464746,0.04401163907464746,0.044037857246438245,0.044037857246438245,0.04404366611482141,0.04404891490230714,0.044053717193026594,0.04405622269549595,0.044060963357131465,0.04406290187409154,0.04407238787004674,0.04407838869803388,0.04408820660903526,0.044092574205727604,0.044102802669073723,0.04410678954674101,0.044109386919513244,0.04411254628574429,0.04411254628574429,0.04411751593188762,0.044124779760189026,0.04412517220628229,0.04415564048437176,0.04415564048437176,0.04415663714241307,0.04416335535049144,0.04418370804480115,0.04418370804480115,0.04418490952083915,0.04418490952083915,0.04418490952083915,0.04418490952083915,0.04418739151078696,0.04418739151078696,0.044192050652773374,0.04420530686161206,0.04420720990776968,0.044214766128036015,0.044220552788830185,0.044230568764439954,0.04423720614967252,0.044244157627184234,0.044249933638980304,0.044252147587859725,0.0442544883795445,0.0442544883795445,0.04425764397644341,0.04425999261784494,0.044264365832548995,0.044264365832548995,0.044272389776567375,0.044272389776567375,0.044272389776567375,0.044273864757649946,0.044278103762029314,0.04428097297770532,0.04429337802924725,0.04429337802924725,0.04429989957231333,0.044303311646605746,0.044303311646605746,0.044303311646605746,0.04430810052486661,0.04430810052486661,0.04430810052486661,0.044319168128321505,0.044319168128321505,0.04432384250386946,0.044329277097001074,0.04433804870071292,0.04433804870071292,0.04433804870071292,0.04434160489018096,0.04434160489018096,0.04434160489018096,0.04434160489018096,0.044349944545469464,0.04435358350843384,0.04435651387911829,0.04437024089063932,0.04437024089063932,0.04437424792177434,0.04437902649282393,0.04439258086266322,0.04439815772808275,0.04439815772808275,0.04439815772808275,0.044405728489604404,0.044405728489604404,0.04440856343165828,0.04440856343165828,0.04441478876647594,0.04441478876647594,0.04442233176274371,0.04442233176274371,0.04442233176274371,0.0444248841643812,0.0444248841643812,0.04442574381592907,0.04442669825364426,0.04443327247421129,0.04444046460031344,0.044441620878885243,0.044447435477019,0.044447435477019,0.044449328086930265,0.044451502461063566,0.04445213921982079,0.04445213921982079,0.04445213921982079,0.04445213921982079,0.04445213921982079,0.04445573301741072,0.044461259957611715,0.044461259957611715,0.04446469295509682,0.044469552267691795,0.044469552267691795,0.044469552267691795,0.044469552267691795,0.04447403593313477,0.04447403593313477,0.04447403593313477,0.04447403593313477,0.04447403593313477,0.04447403593313477,0.04447403593313477,0.044478328597554115,0.04448240245112253,0.04448240245112253,0.04448240245112253,0.04448240245112253,0.04448240245112253,0.04448240245112253,0.04448240245112253,0.04448240245112253,0.04448240245112253,0.04448554148250485,0.04448554148250485,0.04448554148250485,0.04448554148250485,0.04448554148250485,0.04448554148250485,0.04448554148250485,0.04448554148250485,0.04448554148250485,0.04448554148250485,0.04448554148250485,0.04448554148250485,0.044494792367915856,0.044494792367915856,0.044494792367915856,0.04450214261122658,0.04450214261122658,0.04450214261122658,0.044503612340869615,0.044503612340869615,0.044503612340869615,0.04450479651277638,0.04450479651277638,0.04450479651277638,0.04450479651277638,0.04450479651277638,0.04450525375534255,0.04450525375534255,0.04450806056490647,0.04450806056490647,0.04450806056490647,0.04450806056490647,0.04450806056490647,0.04451004042394163,0.04451004042394163,0.04451004042394163,0.04451004042394163,0.04451004042394163,0.04451004042394163,0.04451004042394163,0.04451004042394163,0.04451004042394163,0.04451004042394163,0.04451004042394163,0.044510560677309,0.044510560677309,0.044513823108872266,0.044513823108872266,0.044513823108872266,0.04451724528118445,0.04451724528118445,0.044525693450251175,0.044525693450251175,0.044525693450251175,0.044525693450251175,0.044525693450251175,0.044534730179624685,0.044534730179624685,0.044534730179624685,0.044534730179624685,0.04453629857343283,0.04453629857343283,0.04453950336300558,0.04454205084261452,0.044543365271918156,0.044543365271918156,0.044543365271918156,0.044543365271918156,0.044543365271918156,0.044545279297067655,0.044545279297067655,0.044545279297067655,0.04454941169030893,0.04454941169030893,0.0445528455736153,0.0445528455736153,0.0445528455736153,0.0445528455736153,0.04456170478994446,0.04456170478994446,0.04456744275298838,0.04456845573634628,0.04457553576421033,0.04457553576421033,0.04457993903615971,0.04457993903615971,0.04457993903615971,0.04458608066219748,0.04458608066219748,0.04458608066219748,0.044598581875729654,0.04460382071586787,0.044609442153369594,0.044615764179028114,0.044615764179028114,0.044618209998819734,0.04462016633001545,0.04462260851313799,0.04462901750238585,0.04462901750238585,0.04462901750238585,0.04463455127806995,0.04465704338872367,0.044662539994331854,0.044662539994331854,0.04466812723763973,0.04467289548824753,0.04467289548824753,0.04467535424657157,0.04467535424657157,0.04467535424657157,0.04467535424657157,0.04468653195555266,0.04468653195555266,0.04468653195555266,0.044692990764110624,0.04469549372618749,0.04469549372618749,0.044696114750513924,0.044701131353374196,0.04471114783863897,0.044718512298647546,0.044718512298647546,0.04473822167299757,0.04474141549289897,0.04474141549289897,0.04474141549289897,0.044750934483322034,0.044752087965706094,0.04475607916377497,0.04475607916377497,0.04476210529238826,0.04477149248298856,0.04477149248298856,0.04477149248298856,0.04477149248298856,0.04477149248298856,0.04478540258015477,0.04478992447929053,0.04481037768399787,0.04482171378743706,0.04482965883282798,0.044846221406101304,0.04485969879752005,0.04486203950673702,0.04487245418470466,0.04487918641928148,0.044897676705198786,0.044897676705198786,0.044913143957045196,0.044938439210189446,0.044942402404104,0.04495647204408336,0.04496533339737477,0.04497248704822203,0.044982711809383215,0.04498701177746961,0.04499606289797824,0.04502315963180051,0.04503969191038032,0.04506236174691879,0.04506970539765619,0.0450810792557307,0.045110758268419704,0.0451269145043914,0.0451601571450312,0.04517265257368419,0.04518093234400159,0.04520822802785124,0.04520822802785124,0.04521218253173009,0.04521456974884831,0.04521456974884831,0.04522021934112554,0.04522979833195673,0.045243159370144975,0.045243159370144975,0.04524637044966848,0.0452486739405008,0.04526223426374754,0.045268152664123866,0.04527397381134089,0.04529198160346119,0.0453002724939995,0.04531019297793852,0.045311489244465035,0.0453167750276071,0.04532001957275941,0.04532706115722537,0.04533190661519851,0.04534530683952373,0.045359675178659645,0.045369383790413956,0.045369383790413956,0.04537598139987157,0.045388265383754504,0.04538881292493531,0.045389639834435565,0.04539270419734533,0.04540653621459813,0.045419577649063674,0.045419577649063674,0.04543623309707889,0.04547357125228875,0.04547994972768855,0.04548590821332518,0.04550088652280933,0.04552700808221974,0.04553460875767801,0.045543862735234336,0.04556131583762202,0.0455723351465517,0.04559439048960405,0.04560020563875802,0.04561232158030022,0.04563468285575816,0.0456386732252457,0.045660672716470466,0.04566994289848023,0.045702095183386096,0.04571513190577548,0.04573018030396535,0.04576644192665748,0.04581673576199786,0.045882514889460047,0.045929066041142066,0.04596684268700603,0.04600107335090132,0.04603663082420692,0.04607245330737298,0.04613315009166649,0.046181096498798896,0.0462160942080488,0.04624140528419214,0.04629573496215597,0.046340744943585505,0.04637392246320932,0.04640143922795165,0.0464653675268596,0.04651564235408095,0.046566578639905876,0.04661046616373721,0.04668118270934661,0.046754371014176004,0.0468609660494226,0.0469654312917987,0.047065043692652034,0.04716185658622676,0.04729365753506212,0.047398518650406465,0.04749867552751624,0.04758264278203705,0.04774143221924635,0.04783249869594643,0.047969145985502976,0.0480759657497606,0.04816224975997081,0.04823999634181747,0.048300243436766685,0.04836802788123865,0.04841117140720623,0.0484586470130787,0.04848859646997438,0.04850612182410667,0.048512723184899964,0.0485176300193271,0.04852339467360606,0.048528992714359044,0.04853040081592459,0.04853040081592459,0.04853143031852151,0.04853143031852151,0.04853143031852151,0.04853143031852151,0.048536366012383134,0.048536366012383134,0.048536366012383134,0.048536366012383134,0.04853143031852151,0.048536366012383134,0.04853395630386677,0.04853395630386677,0.04853395630386677,0.04853040081592459,0.048528992714359044,0.04852636078921306,0.04852636078921306,0.04852636078921306,0.04852339467360606,0.04852636078921306,0.04852636078921306,0.04852636078921306,0.04852339467360606,0.04852636078921306,0.04852339467360606,0.04852339467360606,0.04852339467360606,0.04852339467360606,0.04852339467360606,0.04852339467360606,0.04852636078921306,0.048528992714359044,0.048528992714359044,0.048529936408861184,0.048529936408861184,0.048529936408861184,0.048529936408861184,0.048529936408861184,0.048529936408861184,0.048529936408861184,0.048529936408861184,0.048529936408861184,0.048529936408861184,0.048529936408861184,0.04853040081592459,0.04853143031852151,0.04853143031852151,0.04853143031852151,0.04853143031852151,0.04853143031852151,0.04853395630386677,0.04853395630386677,0.04853395630386677,0.048536366012383134,0.048536366012383134,0.04853707916525391,0.04853707916525391,0.04853707916525391,0.04853707916525391,0.048536366012383134,0.048536366012383134,0.048536366012383134,0.048536366012383134,0.048536366012383134,0.048536366012383134,0.048536366012383134,0.048536366012383134,0.048536366012383134,0.04853395630386677,0.04853395630386677,0.04853395630386677,0.04853395630386677,0.04853395630386677,0.04853395630386677,0.04853395630386677,0.04853395630386677,0.04853395630386677,0.04853395630386677,0.04853395630386677,0.04853395630386677,0.04853395630386677,0.04853395630386677,0.048536366012383134,0.048536366012383134,0.04853395630386677,0.04853395630386677,0.04853395630386677,0.04853395630386677,0.04853395630386677,0.04853395630386677,0.04853395630386677,0.04853395630386677,0.04853707916525391,0.04853707916525391,0.04853707916525391,0.04853707916525391,0.04853707916525391,0.04853707916525391,0.04853707916525391,0.04853707916525391)
minHPD=c(0.003999877753670349, 0.003999877753670349,0.003999877753670349,0.003999877753670349,0.003999877753670349,0.003999877753670349,0.003999877753670349,0.003999877753670349,0.003999877753670349,0.003999877753670349,0.003999877753670349,0.003999877753670349,0.003999877753670349,0.003999877753670349,0.003999877753670349,0.003999877753670349,0.003999877753670349,0.003999877753670349,0.003999877753670349,0.003999877753670349,0.004003633044229912,0.004003633044229912,0.004003633044229912,0.004003633044229912,0.004003633044229912,0.004003633044229912,0.004270656859537671,0.004270656859537671,0.004270656859537671,0.004270656859537671,0.004270656859537671,0.004270656859537671,0.004270656859537671,0.004270656859537671,0.004270656859537671,0.004270656859537671,0.004270656859537671,0.004270656859537671,0.004270656859537671,0.004270656859537671,0.004270656859537671,0.004270656859537671,0.004270656859537671,0.004270656859537671,0.004270656859537671,0.004270656859537671,0.004270656859537671,0.004270656859537671,0.004270656859537671,0.004270656859537671,0.004270656859537671,0.004270656859537671,0.004270656859537671,0.004270656859537671,0.004270656859537671,0.004270656859537671,0.004270656859537671,0.004270656859537671,0.004270656859537671,0.004270656859537671,0.004270656859537671,0.004270656859537671,0.004270656859537671,0.004270656859537671,0.004270656859537671,0.004270656859537671,0.004270656859537671,0.004270656859537671,0.004270656859537671,0.004270656859537671,0.004270656859537671,0.004270656859537671,0.004270656859537671,0.004270656859537671,0.004270656859537671,0.004270656859537671,0.004270656859537671,0.004270656859537671,0.004270656859537671,0.004270656859537671,0.004270656859537671,0.004270656859537671,0.004270656859537671,0.004270656859537671,0.004270656859537671,0.004270656859537671,0.004270656859537671,0.004270656859537671,0.004270656859537671,0.004270656859537671,0.004270656859537671,0.004270656859537671,0.004270656859537671,0.004270656859537671,0.004270656859537671,0.004270656859537671,0.004270656859537671,0.004270656859537671,0.004003633044229912,0.004003633044229912,0.004003633044229912,0.004003633044229912,0.004003633044229912,0.004003633044229912,0.004003633044229912,0.004003633044229912,0.004003633044229912,0.004003633044229912,0.004003633044229912,0.004003633044229912,0.004003633044229912,0.003985593159919895,0.003985593159919895,0.003983964726027384,0.003983964726027384,0.003983964726027384,0.003983964726027384,0.003983964726027384,0.003983964726027384,0.003983964726027384,0.003961965127378035,0.003961965127378035,0.003961965127378035,0.003983964726027384,0.003983964726027384,0.003939374732739517,0.003937652170200442,0.003927605381552397,0.00391678553273918,0.00390805166829304,0.0041540098500046415,0.003886330194631203,0.0041540098500046415,0.0041540098500046415,0.0041540098500046415,0.0041540098500046415,0.0041540098500046415,0.0041540098500046415,0.0041540098500046415,0.0041540098500046415,0.0041540098500046415,0.0041540098500046415,0.0041540098500046415,0.0041540098500046415,0.0041540098500046415,0.003886330194631203,0.003886330194631203,0.004138486577794383,0.004138486577794383,0.004138486577794383,0.004138486577794383,0.004077862457657227,0.004077862457657227,0.004061914498173472,0.004061914498173472,0.004050536781743177,0.004077862457657227,0.0040663102913160885,0.0040663102913160885,0.004061914498173472,0.003983964726027384,0.003983964726027384,0.003983964726027384,0.004003633044229912,0.003999877753670349,0.003999877753670349,0.003999877753670349,0.003937652170200442,0.003937652170200442,0.003927605381552397,0.00391678553273918,0.00391678553273918,0.003927605381552397,0.00390805166829304,0.0038446430927478186,0.003927605381552397,0.00391678553273918,0.003927605381552397,0.00390805166829304,0.003886330194631203,0.003875901756340838,0.0038108832321276,0.0038012641032585323,0.0038012641032585323,0.0038108832321276,0.0037664501903415955,0.004050536781743177,0.003983964726027384,0.003999877753670349,0.0039563049122096515,0.003937652170200442,0.003937652170200442,0.004003633044229912,0.003985593159919895,0.003939374732739517,0.003875901756340838,0.0038108832321276,0.0038012641032585323,0.00390805166829304,0.0038446430927478186,0.003937652170200442,0.003999877753670349,0.003983964726027384,0.003937652170200442,0.003875901756340838,0.0038108832321276,0.00391678553273918,0.004717907620527148,0.004701610448668261,0.004441345496103779,0.004441345496103779,0.004449138653790852,0.00430772606091738,0.004159124134078665,0.0040417790936464375,0.003886330194631203,0.003875901756340838,0.0037468267329116116,0.004449138653790852,0.004732668568015374,0.004514050746798447,0.004449138653790852,0.00447234356388267,0.004097346176869635,0.004732668568015374,0.004781866445767382,0.004717907620527148,0.004717907620527148,0.004514050746798447,0.004514050746798447,0.004514050746798447,0.004449420415194517,0.004739259056096773,0.004770640172200253,0.004837830817957478,0.004770640172200253,0.004717907620527148,0.004559692103934341,0.004519173275087038,0.004479214278101505,0.004846600978479416,0.004781866445767382,0.004732668568015374,0.004717907620527148,0.004837830817957478,0.004789027102825818,0.004717907620527148,0.004514050746798447,0.004817749399279661,0.004717907620527148,0.004826598781370109,0.004732668568015374,0.004717907620527148,0.004789027102825818,0.004717907620527148,0.004817749399279661,0.004717907620527148,0.00472501394275248,0.004846600978479416,0.004739259056096773,0.004717907620527148,0.004514050746798447,0.004519173275087038,0.004846600978479416,0.004760724691796149,0.004954569365133684,0.004837830817957478,0.004846600978479416,0.004837830817957478,0.004717907620527148,0.00497808037153382,0.004846600978479416,0.004760724691796149,0.004717907620527148,0.004837830817957478,0.005150915877968052,0.005121426292227021,0.005453965152372452,0.005171830715756317,0.005484671833634616,0.005494831911813966,0.005150915877968052,0.004995937249931045,0.005150915877968052,0.0051149686030694036,0.005484671833634616,0.006021450514705789,0.005484671833634616,0.005494831911813966,0.005594800873131525,0.005505091939983014,0.005453965152372452,0.0051149686030694036,0.005087527785608001,0.005594800873131525,0.006021450514705789,0.006021450514705789,0.005917414040509059,0.005621325790433502,0.006205314744345709,0.006053913096149509,0.006045906049680667,0.006053913096149509,0.006045906049680667,0.00628485423075514,0.006186275619676482,0.006238499135526248,0.006045906049680667,0.006450866910572278,0.006939421884104901,0.007252540853865701,0.007701600863102414,0.007762801403580876,0.007711217643521649,0.007869843586900791,0.008329955077656204,0.008368958166093406,0.008472252486297746,0.009376746033885969,0.00936061633662095,0.009678267549918546,0.009991093776676984,0.01058553701064751,0.011074584990085286,0.011074584990085286,0.011074584990085286,0.01278640913307194,0.012526515383548507,0.01278640913307194,0.012902298174343553,0.013887947411000091,0.013874736918318155,0.014762679856533666,0.016985651988921078,0.017490338571724228,0.01807554464437655,0.018876993117853538,0.019911553195789654,0.01997619646389245,0.020396266370040928,0.02066005383924497,0.02122514344342627,0.021822385695839323,0.022116576889331153,0.022483726168471874,0.022713626257438408,0.023020819442679197,0.023319970040393156,0.02357449826901974,0.02390707462813758,0.024001511949090337,0.024113401459783437,0.024113401459783437,0.024269909356604703,0.023744351072563875,0.02469422677468755,0.024001511949090337,0.02330293508963243,0.023020819442679197,0.023181399992569494,0.02330293508963243,0.023744351072563875,0.023319970040393156,0.02362702161570142,0.023725152564930335,0.023744351072563875,0.023857994755786514,0.024001511949090337,0.024001511949090337,0.02402882008228582,0.02403699117318135,0.02403699117318135,0.024001511949090337,0.02402882008228582,0.024063183193732796,0.024237451941041294,0.024237451941041294,0.024269909356604703,0.02427867800361229,0.024237451941041294,0.024418737291408386,0.024418737291408386,0.024385245846971975,0.024418737291408386,0.02451309353962176,0.02459610661826253,0.02459610661826253,0.02461270810934791,0.02457771428039009,0.024711196810630484,0.02472498020238895,0.02469422677468755,0.02469422677468755,0.024738295663124528,0.024801325053957622,0.024738295663124528,0.024738295663124528,0.024801325053957622,0.024801325053957622,0.024801325053957622,0.02491194625851005,0.02491194625851005,0.024946289443549437,0.024955118820285126,0.024955118820285126,0.024946289443549437,0.024946289443549437,0.024955118820285126,0.024982841716370406,0.025114657993468858,0.025114657993468858,0.025114657993468858,0.025114657993468858,0.025128375790421296,0.025128375790421296,0.025128375790421296,0.025128375790421296,0.025131961691978434,0.025290094959595114,0.025290094959595114,0.025290094959595114,0.025290094959595114,0.025290094959595114,0.025290094959595114,0.025290094959595114,0.025290094959595114,0.025290094959595114,0.025290094959595114,0.025290094959595114,0.025290094959595114,0.0252522022679132,0.025290094959595114,0.025290094959595114,0.025290094959595114,0.025290094959595114,0.025290094959595114,0.025290094959595114,0.025320137368224613,0.025418207133172638,0.025418207133172638,0.025418207133172638,0.025436053909008945,0.025418207133172638,0.025418207133172638,0.025418207133172638,0.025381274844265188,0.025381274844265188,0.025418207133172638,0.025418207133172638,0.025418207133172638,0.025436053909008945,0.025439358902927426,0.02554904760433481,0.02554904760433481,0.02554904760433481,0.025608544979969755,0.025608544979969755,0.025608544979969755,0.025608544979969755,0.02554904760433481,0.02554904760433481,0.02564858083753419,0.02564858083753419,0.02564858083753419,0.02564858083753419,0.025659580683522924,0.025659580683522924,0.025620225069354262,0.025620225069354262,0.025620225069354262,0.025620225069354262,0.025620225069354262,0.025620225069354262,0.025620225069354262,0.02563436142555314,0.02563436142555314,0.02563436142555314,0.02563436142555314,0.02563436142555314,0.02563436142555314,0.02563436142555314,0.02563436142555314,0.02564858083753419,0.02564858083753419,0.025659580683522924,0.025290094959595114,0.025290094959595114,0.025290094959595114,0.025290094959595114,0.025290094959595114,0.025667529679825263,0.025667529679825263,0.025667529679825263,0.025667529679825263,0.025667529679825263,0.025290094959595114,0.025290094959595114,0.025290094959595114,0.025667529679825263,0.025667529679825263,0.025667529679825263,0.025667529679825263,0.025667529679825263,0.025667529679825263,0.025667529679825263,0.025667529679825263,0.025667529679825263,0.025667529679825263,0.025667529679825263,0.025667529679825263,0.025667529679825263,0.025667529679825263,0.025667529679825263,0.025667529679825263,0.025667529679825263,0.025667529679825263,0.025667529679825263,0.025667529679825263,0.025667529679825263,0.025667529679825263,0.025667529679825263,0.025667529679825263,0.025667529679825263,0.025667529679825263,0.025667529679825263,0.025667529679825263,0.025667529679825263,0.025659580683522924,0.025659580683522924,0.025659580683522924,0.025659580683522924,0.025659580683522924,0.025659580683522924,0.025659580683522924,0.025659580683522924,0.025659580683522924,0.025659580683522924,0.025659580683522924,0.025659580683522924,0.025659580683522924,0.025659580683522924,0.025659580683522924,0.025659580683522924,0.025659580683522924,0.025659580683522924,0.025659580683522924,0.025659580683522924,0.025659580683522924,0.025667529679825263,0.025667529679825263,0.025667529679825263,0.025667529679825263,0.025667529679825263,0.025667529679825263,0.025667529679825263,0.025667529679825263,0.025667529679825263,0.025667529679825263,0.025667529679825263,0.025667529679825263,0.025667529679825263,0.025667529679825263,0.025667529679825263,0.025667529679825263,0.025667529679825263,0.025667529679825263,0.025667529679825263,0.025667529679825263,0.025667529679825263,0.025667529679825263,0.025667529679825263,0.025667529679825263,0.025667529679825263,0.025667529679825263,0.025667529679825263,0.025667529679825263,0.025667529679825263,0.025667529679825263,0.025667529679825263,0.025667529679825263,0.025667529679825263,0.025667529679825263,0.025659580683522924,0.025659580683522924,0.025659580683522924,0.02564858083753419,0.02564858083753419,0.02564858083753419,0.02564858083753419,0.02564858083753419,0.02564858083753419,0.02564858083753419,0.02564858083753419,0.02564858083753419,0.02563436142555314,0.02563436142555314,0.02563436142555314,0.02563436142555314,0.02563436142555314,0.02563436142555314,0.025608544979969755,0.025608544979969755,0.025659580683522924,0.025659580683522924,0.02554904760433481,0.02554904760433481,0.02554904760433481,0.02554904760433481,0.02554904760433481,0.02554904760433481,0.025552947315924446,0.025552947315924446,0.02554904760433481,0.025439358902927426,0.025439358902927426,0.025436053909008945,0.025436053909008945,0.025436053909008945,0.025436053909008945,0.025436053909008945,0.025436053909008945,0.025436053909008945,0.025439358902927426,0.025439358902927426,0.025439358902927426,0.02554904760433481,0.02554904760433481,0.02554904760433481,0.025439358902927426,0.025439358902927426,0.025439358902927426,0.025439358902927426,0.025436053909008945,0.025436053909008945,0.025436053909008945,0.025436053909008945,0.025436053909008945,0.025436053909008945,0.025418903578868335,0.025436053909008945,0.025436053909008945,0.025436053909008945,0.025418903578868335,0.025439358902927426,0.025418903578868335,0.025418903578868335,0.025418903578868335,0.025439358902927426,0.025436053909008945,0.025436053909008945,0.025436053909008945,0.025290094959595114,0.025290094959595114,0.025290094959595114,0.025290094959595114,0.025290094959595114,0.025290094959595114,0.025290094959595114,0.0252522022679132,0.025290094959595114,0.025290094959595114,0.025290094959595114,0.0252522022679132,0.025131961691978434,0.025128375790421296,0.025167181001064357,0.025128375790421296,0.025418903578868335,0.025418903578868335,0.025381274844265188,0.025290094959595114,0.025290094959595114,0.0252522022679132,0.025128375790421296,0.02589541422213339,0.02589541422213339,0.025872564761127984,0.02582853511503341,0.025659580683522924,0.026394974388442603,0.026360941253092993,0.026360941253092993,0.026295608076249463,0.026201918958705724,0.026046126111087774,0.026046126111087774,0.02589541422213339,0.02589541422213339,0.02582853511503341,0.02582853511503341,0.025762588890560073,0.02582853511503341,0.02582853511503341,0.02568606428850338,0.025659580683522924,0.02554904760433481,0.02554904760433481,0.025552947315924446,0.025552947315924446,0.02554904760433481,0.025436053909008945,0.025436053909008945,0.025436053909008945,0.025418903578868335,0.025290094959595114,0.025292180402812413,0.025290094959595114,0.025290094959595114,0.02522271542355211,0.025167181001064357,0.025128375790421296,0.025418903578868335,0.025418903578868335,0.025418903578868335,0.025418903578868335,0.025418903578868335,0.025418903578868335,0.025292180402812413,0.025292180402812413,0.025436053909008945,0.025128375790421296,0.025128375790421296,0.02522271542355211,0.025436053909008945,0.025418903578868335,0.025418903578868335,0.025167181001064357,0.025128375790421296,0.025436053909008945,0.025418903578868335,0.025292180402812413,0.025418903578868335,0.025436053909008945,0.02514449135286483,0.025128375790421296,0.025167181001064357,0.025128375790421296,0.02472498020238895,0.02472498020238895,0.024311659013522308,0.024269909356604703,0.024269909356604703,0.023857994755786514,0.023857994755786514,0.023857994755786514,0.02387914896891324,0.02342735754833517,0.023857994755786514,0.02396566242673775,0.02390707462813758,0.023744351072563875,0.023744351072563875,0.022956444590466064,0.02396566242673775,0.02342735754833517,0.022988982734671117,0.023185081590977468,0.02330293508963243,0.02296740122882204,0.02296740122882204,0.023185081590977468,0.021884986075384427,0.02296740122882204,0.023053078188069908,0.02342735754833517,0.022150293214748238,0.02342735754833517,0.02342735754833517,0.023185081590977468,0.022408084372684982,0.02344694687368724,0.02390707462813758,0.02390707462813758,0.02390707462813758,0.02390707462813758,0.023508122700925452,0.02390707462813758,0.02344694687368724,0.02344694687368724,0.02390707462813758,0.0252522022679132,0.024439201751795342,0.02390707462813758,0.02390707462813758,0.02390707462813758,0.02390707462813758,0.02344694687368724,0.023508122700925452,0.023508122700925452,0.02344694687368724,0.02344694687368724,0.02390707462813758,0.02390707462813758,0.02390707462813758,0.02344694687368724,0.02344694687368724,0.02344694687368724,0.02344694687368724,0.02390707462813758,0.02390707462813758,0.02390707462813758,0.02390707462813758,0.02390707462813758,0.02390707462813758,0.02390707462813758,0.02390707462813758,0.02429392524244549,0.02429392524244549,0.024439201751795342,0.024439201751795342,0.024439201751795342,0.024439201751795342,0.0252522022679132,0.02461270810934791,0.0252522022679132,0.0252522022679132,0.0252522022679132,0.0252522022679132,0.0252522022679132,0.0252522022679132,0.0252522022679132,0.0252522022679132,0.0252522022679132,0.0252522022679132,0.024439201751795342,0.0252522022679132,0.0252522022679132,0.024439201751795342,0.024439201751795342,0.024439201751795342,0.024439201751795342,0.024439201751795342,0.024439201751795342,0.024439201751795342,0.0252522022679132,0.0252522022679132,0.0252522022679132,0.0252522022679132,0.0252522022679132,0.0252522022679132,0.024439201751795342,0.024439201751795342,0.024439201751795342,0.024439201751795342,0.024439201751795342,0.0252522022679132,0.0252522022679132,0.02461270810934791,0.02461270810934791,0.02461270810934791,0.02461270810934791,0.02461270810934791,0.02461270810934791,0.02461270810934791,0.02461270810934791,0.02461270810934791,0.02461270810934791,0.02461270810934791,0.02461270810934791,0.02461270810934791,0.02461270810934791,0.02461270810934791,0.02461270810934791,0.02461270810934791,0.02461270810934791,0.0252522022679132,0.024439201751795342,0.024439201751795342,0.024439201751795342,0.024439201751795342,0.024439201751795342,0.024439201751795342,0.024439201751795342,0.024439201751795342,0.024439201751795342,0.024439201751795342,0.024439201751795342,0.024439201751795342,0.024439201751795342,0.024439201751795342,0.024439201751795342,0.024439201751795342,0.02390707462813758,0.02390707462813758,0.02390707462813758,0.02390707462813758,0.02390707462813758,0.02390707462813758,0.02390707462813758,0.02390707462813758)
maxHPD=c(0.0417914629056267, 0.0417914629056267,0.0417914629056267,0.0417914629056267,0.0417914629056267,0.0417914629056267,0.0417914629056267,0.0417914629056267,0.0417914629056267,0.0417914629056267,0.0417914629056267,0.0417914629056267,0.0417914629056267,0.0417914629056267,0.0417914629056267,0.0417914629056267,0.0417914629056267,0.0417914629056267,0.0417914629056267,0.0417914629056267,0.0417914629056267,0.0417914629056267,0.0417914629056267,0.0417914629056267,0.0417914629056267,0.0417914629056267,0.04204946871568252,0.04204946871568252,0.04204946871568252,0.04204946871568252,0.04204946871568252,0.04204946871568252,0.04204946871568252,0.04204946871568252,0.04204946871568252,0.04204946871568252,0.04204946871568252,0.04204946871568252,0.04204946871568252,0.04204946871568252,0.04204946871568252,0.04204946871568252,0.04204946871568252,0.04204946871568252,0.04204946871568252,0.04204946871568252,0.04204946871568252,0.04204946871568252,0.04204946871568252,0.04204946871568252,0.04204946871568252,0.04204946871568252,0.04204946871568252,0.04204946871568252,0.04204946871568252,0.04204946871568252,0.04204946871568252,0.04204946871568252,0.04204946871568252,0.04204946871568252,0.04204946871568252,0.04204946871568252,0.04204946871568252,0.04204946871568252,0.04204946871568252,0.04204946871568252,0.04204946871568252,0.04204946871568252,0.04204946871568252,0.04204946871568252,0.04204946871568252,0.04204946871568252,0.04204946871568252,0.04204946871568252,0.04204946871568252,0.04204946871568252,0.04204946871568252,0.04204946871568252,0.04204946871568252,0.04204946871568252,0.04204946871568252,0.04204946871568252,0.04204946871568252,0.04204946871568252,0.04204946871568252,0.04204946871568252,0.04204946871568252,0.04204946871568252,0.04204946871568252,0.04204946871568252,0.04204946871568252,0.04204946871568252,0.04204946871568252,0.04204946871568252,0.04204946871568252,0.04204946871568252,0.04204946871568252,0.04204946871568252,0.0417914629056267,0.0417914629056267,0.0417914629056267,0.0417914629056267,0.0417914629056267,0.0417914629056267,0.0417914629056267,0.0417914629056267,0.0417914629056267,0.0417914629056267,0.0417914629056267,0.0417914629056267,0.0417914629056267,0.0417914629056267,0.0417914629056267,0.0417914629056267,0.0417914629056267,0.0417914629056267,0.0417914629056267,0.0417914629056267,0.0417914629056267,0.0417914629056267,0.0417914629056267,0.0417914629056267,0.0417914629056267,0.04181541381517458,0.04183199632469021,0.0417914629056267,0.0417914629056267,0.0417914629056267,0.0417914629056267,0.0417914629056267,0.04204946871568252,0.0417914629056267,0.04204946871568252,0.04204946871568252,0.04204946871568252,0.04204946871568252,0.04204946871568252,0.04204946871568252,0.04204946871568252,0.04204946871568252,0.04204946871568252,0.04204946871568252,0.04204946871568252,0.04204946871568252,0.04204946871568252,0.0417914629056267,0.0417914629056267,0.04204946871568252,0.04204946871568252,0.04204946871568252,0.04204946871568252,0.041996607006745235,0.04200608776013354,0.041996607006745235,0.042013627921896494,0.042013627921896494,0.04204946871568252,0.04204946871568252,0.04204946871568252,0.04204946871568252,0.04200608776013354,0.04200608776013354,0.042013627921896494,0.04204946871568252,0.04204946871568252,0.04204946871568252,0.04204946871568252,0.041996607006745235,0.041996607006745235,0.042013627921896494,0.042013627921896494,0.042013627921896494,0.04204946871568252,0.04204946871568252,0.04200608776013354,0.042109147055219544,0.042109147055219544,0.04213875718493591,0.04213875718493591,0.04213875718493591,0.04213875718493591,0.04213875718493591,0.042158643886489044,0.042158643886489044,0.042182622349443824,0.042182622349443824,0.04256838671509815,0.04253590341238592,0.04256838671509815,0.04256838671509815,0.042608140333400296,0.04264880745456131,0.042755791002584795,0.042755791002584795,0.042755791002584795,0.042755791002584795,0.04284632622789142,0.042867467474117044,0.0430694750672419,0.0430694750672419,0.04330448937118738,0.04341631812552381,0.04341631812552381,0.04341631812552381,0.04344739357172796,0.04344739357172796,0.04365894405377058,0.044510545768951616,0.04463576088501428,0.044452253729929954,0.04453710375782789,0.04458115205180277,0.044582399031826765,0.044510545768951616,0.044510545768951616,0.044510545768951616,0.044582399031826765,0.044682020114384526,0.04560147091212157,0.045934462118141,0.045934462118141,0.04594344709656283,0.04616843523122078,0.045982710377261427,0.04675284059649693,0.046953408214332464,0.04696166467917285,0.04705614968107322,0.04699450450379417,0.04706732286937242,0.04721203115817664,0.04722458299756417,0.047600055855392294,0.04776357273409066,0.04788314117200907,0.04788314117200907,0.04787537478427742,0.04790676441962045,0.04790676441962045,0.04790676441962045,0.048466101806415876,0.048470325191423906,0.048470325191423906,0.048572512452736166,0.04874447952380523,0.04877132899120255,0.04882612037873531,0.04874447952380523,0.04908833912442658,0.04908833912442658,0.04924763357876894,0.04924763357876894,0.04931560474615018,0.04948680322996591,0.04948680322996591,0.04962119085395142,0.04966041993754198,0.04978487129217435,0.05004784353108565,0.05006618598684678,0.05010065929896512,0.05006618598684678,0.05025407746073563,0.05067153140487596,0.05068144424760868,0.05099639243729471,0.05099639243729471,0.05109742033178602,0.05119385685358588,0.05118563728777353,0.05152306841400312,0.05152306841400312,0.05154326024355615,0.05155779433433721,0.05182039154870449,0.05229872568633665,0.05230563202520476,0.05272952589423346,0.052585021712507056,0.0530144814716455,0.05326022950240063,0.053012814343284746,0.05304599442992765,0.05332137936616248,0.05341576407284887,0.054022509011228965,0.05464950407212366,0.05421686275358553,0.054408316294120594,0.05461053258891507,0.05461053258891507,0.054736127418026935,0.054572250382042026,0.054744864158688185,0.05544632963622527,0.05602687333943135,0.05619958768816455,0.05619958768816455,0.05611650022532222,0.056895186813046464,0.05688749967327536,0.057143922836765663,0.057344355939122696,0.057621009660119384,0.05805213560541251,0.05815617507991199,0.0583509210591719,0.05841138727382082,0.059116579718486745,0.059678301223539926,0.06010708238825846,0.060659845922185374,0.06071659474303907,0.06071659474303907,0.06084774504041969,0.061365491033707455,0.061464754723126624,0.061608268586818365,0.06248037276979514,0.06250596783505362,0.0626383148281758,0.06285529571817736,0.06341613309447712,0.06373119648515231,0.0636372422262058,0.06337268930280558,0.06493347471525818,0.06433502673423468,0.06433502673423468,0.06400786232581894,0.06475436195683569,0.06439508634430756,0.06484661523787266,0.06676990785526428,0.06676990785526428,0.06681580269771958,0.06692506878066848,0.06728569845129737,0.06677655750130196,0.06681580269771958,0.06677655750130196,0.06681580269771958,0.06692506878066848,0.06681580269771958,0.06681580269771958,0.06681580269771958,0.06681580269771958,0.06677655750130196,0.06681580269771958,0.06681580269771958,0.06677655750130196,0.06679357928266887,0.06672675084713185,0.06677655750130196,0.0660022272940028,0.06682876879041212,0.06606211823969946,0.06527046682110671,0.06484661523787266,0.06487571978779093,0.06487571978779093,0.06527046682110671,0.06478817146106793,0.06494834498419556,0.06487571978779093,0.06479834423159882,0.06487280789157622,0.06494834498419556,0.06493347471525818,0.06487571978779093,0.06487571978779093,0.06487571978779093,0.06479834423159882,0.06478817146106793,0.06478817146106793,0.06494834498419556,0.06494834498419556,0.06492284377700684,0.06487571978779093,0.06479834423159882,0.06493347471525818,0.06492284377700684,0.06487571978779093,0.06487571978779093,0.06494834498419556,0.06494834498419556,0.06494834498419556,0.06494834498419556,0.06487571978779093,0.06494834498419556,0.06493347471525818,0.06487571978779093,0.06487571978779093,0.06487571978779093,0.06492284377700684,0.06479834423159882,0.06478817146106793,0.06479834423159882,0.06478817146106793,0.06478817146106793,0.06487571978779093,0.06487571978779093,0.06487571978779093,0.06487571978779093,0.06487571978779093,0.06478817146106793,0.06478817146106793,0.06478817146106793,0.06479834423159882,0.06487571978779093,0.06487571978779093,0.06487571978779093,0.06487571978779093,0.06487571978779093,0.06487571978779093,0.06487571978779093,0.06487571978779093,0.06487571978779093,0.06494834498419556,0.06492284377700684,0.06493347471525818,0.06492284377700684,0.06491267202898078,0.06491267202898078,0.06487571978779093,0.06487571978779093,0.06487280789157622,0.06484661523787266,0.06484661523787266,0.06484661523787266,0.06479834423159882,0.06478817146106793,0.06478817146106793,0.06478490616288492,0.06478490616288492,0.06478490616288492,0.06478490616288492,0.06479834423159882,0.06487571978779093,0.06487571978779093,0.06487571978779093,0.06487571978779093,0.06484661523787266,0.06484661523787266,0.06484661523787266,0.06479834423159882,0.06479834423159882,0.06479834423159882,0.06478817146106793,0.06478817146106793,0.06479834423159882,0.06478817146106793,0.06484661523787266,0.06484661523787266,0.06484661523787266,0.06487571978779093,0.06487571978779093,0.06487571978779093,0.06487571978779093,0.06479834423159882,0.06478817146106793,0.06487571978779093,0.06487571978779093,0.06487571978779093,0.06487571978779093,0.06487571978779093,0.06487571978779093,0.06479834423159882,0.06479834423159882,0.06479834423159882,0.06479834423159882,0.06479834423159882,0.06479834423159882,0.06479834423159882,0.06479834423159882,0.06479834423159882,0.06479834423159882,0.06479834423159882,0.06479834423159882,0.06479834423159882,0.06479834423159882,0.06479834423159882,0.06479834423159882,0.06479834423159882,0.06478817146106793,0.0643986164639573,0.0643986164639573,0.0643986164639573,0.0643986164639573,0.0643986164639573,0.06478817146106793,0.06478817146106793,0.06478817146106793,0.06478817146106793,0.06478817146106793,0.0643986164639573,0.0643986164639573,0.0643986164639573,0.06478817146106793,0.06478817146106793,0.06478817146106793,0.06478817146106793,0.06478817146106793,0.06478817146106793,0.06478817146106793,0.06478817146106793,0.06478817146106793,0.06478817146106793,0.06478817146106793,0.06478817146106793,0.06478817146106793,0.06478817146106793,0.06478817146106793,0.06478817146106793,0.06478817146106793,0.06478817146106793,0.06478817146106793,0.06478817146106793,0.06478817146106793,0.06478817146106793,0.06478817146106793,0.06478817146106793,0.06478817146106793,0.06478817146106793,0.06478817146106793,0.06478817146106793,0.06478817146106793,0.06478817146106793,0.06478817146106793,0.06478817146106793,0.06478817146106793,0.06478817146106793,0.06479834423159882,0.06479834423159882,0.06479834423159882,0.06479834423159882,0.06479834423159882,0.06479834423159882,0.06478817146106793,0.06478817146106793,0.06478817146106793,0.06478817146106793,0.06478817146106793,0.06478817146106793,0.06478817146106793,0.06478817146106793,0.06478817146106793,0.06478817146106793,0.06478817146106793,0.06478817146106793,0.06478817146106793,0.06478817146106793,0.06478817146106793,0.06478817146106793,0.06478817146106793,0.06478817146106793,0.06478817146106793,0.06478817146106793,0.06478817146106793,0.06478817146106793,0.06478817146106793,0.06478817146106793,0.06478817146106793,0.06478817146106793,0.06478817146106793,0.06478817146106793,0.06478817146106793,0.06478817146106793,0.06478817146106793,0.06478817146106793,0.06478817146106793,0.06478817146106793,0.06478817146106793,0.06478817146106793,0.06478817146106793,0.06478817146106793,0.06478817146106793,0.06478817146106793,0.06478817146106793,0.06478817146106793,0.06478817146106793,0.06478817146106793,0.06478817146106793,0.06478817146106793,0.06479834423159882,0.06479834423159882,0.06479834423159882,0.06479834423159882,0.06479834423159882,0.06479834423159882,0.06479834423159882,0.06479834423159882,0.06479834423159882,0.06479834423159882,0.06479834423159882,0.06479834423159882,0.06479834423159882,0.06479834423159882,0.06479834423159882,0.06479834423159882,0.06479834423159882,0.06479834423159882,0.06487571978779093,0.06487571978779093,0.06478817146106793,0.06479834423159882,0.06479834423159882,0.06484661523787266,0.06484661523787266,0.06484661523787266,0.06487571978779093,0.06487571978779093,0.06487571978779093,0.06478817146106793,0.06478817146106793,0.06478817146106793,0.06478817146106793,0.06478817146106793,0.06478817146106793,0.06478817146106793,0.06478817146106793,0.06478817146106793,0.06478817146106793,0.06478817146106793,0.06478817146106793,0.06487571978779093,0.06487571978779093,0.06487571978779093,0.06478817146106793,0.06478817146106793,0.06478817146106793,0.06478817146106793,0.06478817146106793,0.06478817146106793,0.06478817146106793,0.06478817146106793,0.06479834423159882,0.06479834423159882,0.06479834423159882,0.06484661523787266,0.06484661523787266,0.06484661523787266,0.06484661523787266,0.06487571978779093,0.06484661523787266,0.06484661523787266,0.06484661523787266,0.06487571978779093,0.06487571978779093,0.06492284377700684,0.06492284377700684,0.06478490616288492,0.06478490616288492,0.06478490616288492,0.06478490616288492,0.06478490616288492,0.06478490616288492,0.06479834423159882,0.06479834423159882,0.06484661523787266,0.06487280789157622,0.06491267202898078,0.06494834498419556,0.06487571978779093,0.06487571978779093,0.06494834498419556,0.06494834498419556,0.06527046682110671,0.06527046682110671,0.06527046682110671,0.06520056747626249,0.06525410565561184,0.06527046682110671,0.06520056747626249,0.06601994504294532,0.06606211823969946,0.06606211823969946,0.06606211823969946,0.0660022272940028,0.06677655750130196,0.06677655750130196,0.06679357928266887,0.06682876879041212,0.06682876879041212,0.06677655750130196,0.0668655882073918,0.06677655750130196,0.06681580269771958,0.06682876879041212,0.06682876879041212,0.06682876879041212,0.06692506878066848,0.06692506878066848,0.06682876879041212,0.06682876879041212,0.06679357928266887,0.06679357928266887,0.06681580269771958,0.06681580269771958,0.0668655882073918,0.06676990785526428,0.06677655750130196,0.06681580269771958,0.06682876879041212,0.06677655750130196,0.06681580269771958,0.06681580269771958,0.06682876879041212,0.06682876879041212,0.06681580269771958,0.06682876879041212,0.06715095491690266,0.06719726269669807,0.06719726269669807,0.06723494254959472,0.06728569845129737,0.0673118072530622,0.06728569845129737,0.0673118072530622,0.06750936942549819,0.06728569845129737,0.06728569845129737,0.06750936942549819,0.06788514969636138,0.06794693580190223,0.06801101978110896,0.06788514969636138,0.06799039401591264,0.06838421849405502,0.06841793877857869,0.06838421849405502,0.06860666709525821,0.0687784571062662,0.06853919092617025,0.06863747305080904,0.0687784571062662,0.0687784571062662,0.06860666709525821,0.06874938364851224,0.06853919092617025,0.06853919092617025,0.06863747305080904,0.06853919092617025,0.0687784571062662,0.06929233927217976,0.06970778980015117,0.06970778980015117,0.0706267007080753,0.0712575879375592,0.07160487836035011,0.0721340785989233,0.07270693940662795,0.07263553533081628,0.07397671361324445,0.07392512017916514,0.07440567209143063,0.07541825917048542,0.07711851173061737,0.07840615142023427,0.0804286723675403,0.08213222695404286,0.08438927407668707,0.08860520659939115,0.09155090025988921,0.09701471446802509,0.10079191683756417,0.10561250949936095,0.10888917060682851,0.11295610032130708,0.11837911663619408,0.1265591574153775,0.131925522080394,0.13647772173078446,0.1390267080648213,0.14291640655893104,0.145510539074299,0.1490304469644972,0.15178286164938437,0.15406996827512737,0.15702311773714484,0.15919855218193094,0.1590822316005439,0.15913696709106057,0.15951651108679613,0.15968761887692648,0.1600331872725245,0.15968761887692648,0.1600331872725245,0.1600331872725245,0.15968761887692648,0.15968761887692648,0.1600331872725245,0.1600331872725245,0.1600331872725245,0.15951651108679613,0.15951651108679613,0.15951651108679613,0.15951651108679613,0.1596138357654044,0.15951651108679613,0.15919855218193094,0.15919855218193094,0.15913696709106057,0.1589706951889116,0.1589219511115141,0.15889046347404245,0.15919855218193094,0.15919855218193094,0.15919855218193094,0.15919855218193094,0.1590822316005439,0.1590822316005439,0.15968761887692648,0.1589706951889116,0.15951651108679613,0.15951651108679613,0.15951651108679613,0.15951651108679613,0.15951651108679613,0.15951651108679613,0.15951651108679613,0.15951651108679613,0.15951651108679613,0.15951651108679613,0.1586413853209495,0.15951651108679613,0.15951651108679613,0.1586413853209495,0.1586413853209495,0.1586413853209495,0.1586413853209495,0.1586413853209495,0.1586413853209495,0.1586413853209495,0.1593630456397048,0.1593630456397048,0.1593630456397048,0.1593630456397048,0.1593630456397048,0.1593630456397048,0.1586413853209495,0.1586413853209495,0.1586413853209495,0.1586413853209495,0.1586413853209495,0.15951651108679613,0.15951651108679613,0.1589706951889116,0.1589706951889116,0.1589706951889116,0.1589706951889116,0.1589706951889116,0.1589706951889116,0.1589706951889116,0.1589706951889116,0.1589706951889116,0.1589706951889116,0.1589706951889116,0.1589706951889116,0.1589706951889116,0.1589706951889116,0.1589706951889116,0.1589706951889116,0.1589706951889116,0.1589706951889116,0.15968761887692648,0.1589219511115141,0.1589219511115141,0.1589219511115141,0.1589219511115141,0.1589219511115141,0.1589219511115141,0.1589706951889116,0.1589706951889116,0.1589706951889116,0.1590822316005439,0.1590822316005439,0.1590822316005439,0.1590822316005439,0.15913696709106057,0.15913696709106057,0.15919855218193094,0.15889046347404245,0.15889046347404245,0.15889046347404245,0.15889046347404245,0.15889046347404245,0.15889046347404245,0.15889046347404245,0.15889046347404245)

plot(c(seq(-290,0,by=1),0),rep(2,length(c(seq(290,0,by=-1),0))), xlab="", ylab="Rates (events/Myr/lineage)", xlim=c(-270,-230), ylim=c(0,0.1), type="l", col="white",lwd="1",las="1",cex.axis="1",cex.main="1",cex.lab="1",bty="n", main="A", axes=F)
rect(-323.2,-0.02,-298.9,300, col="white", border=NA)
rect(-298.9,-0.02,-272.95,300, col="whitesmoke", border=NA)
rect(-272.95,-0.02,-259.1,300, col="white", border=NA)
rect(-259.1,-0.02,-251.9,300, col="whitesmoke", border=NA)
rect(-251.9,-0.02,-247.2,300, col="white", border=NA)
rect(-247.2,-0.02,-237,300, col="whitesmoke", border=NA)
rect(-237,-0.02,-201.3,300, col="white", border=NA)
rect(-201.3,-0.02,-174.1,300, col="whitesmoke", border=NA)
rect(-174.1,-0.02,-163.5,300, col="white", border=NA)
rect(-163.5,-0.02,-145,300, col="whitesmoke", border=NA)
rect(-145,-0.02,-100.5,300, col="white", border=NA)
rect(-100.5,-0.02,-66,300, col="whitesmoke", border=NA)
rect(-66,-0.02,-56,300, col="white", border=NA)
rect(-56,-0.02,-33.9,300, col="whitesmoke", border=NA)
rect(-33.9,-0.02,-23.03,300, col="white", border=NA)
rect(-23.03,-0.02,-5.33,300, col="whitesmoke", border=NA)
rect(-5.33,-0.02,-2.58,300, col="white", border=NA)
rect(-2.58,-0.02,0,300, col="whitesmoke", border=NA)

rect(-261.28,-3,-259.51,300, col=alpha('#ffaf03',0.2), border=NA)
rect(-234.5,-3,-232,300, col=alpha('#ffaf03',0.2), border=NA)
abline(v=c(-251.902),col="red",lty="dashed",lwd="2")
axis(side=1, seq(-280, -220, by=10), col="black",col.axis="black",las=1)
axis(side=2, seq(0, 0.1, by=0.02), col="black",col.axis="black",las=2)

legend("topleft", bty="n", c("Origination rate"),lwd="3",col=c("#4c4cec"), cex=1)

lines(time,time,type = 'n')
polygon(c(time, rev(time)), c(maxHPD, rev(minHPD)), col = alpha('#4c4cec',0.3), border = NA)
lines(time,rate, col = '#4c4cec', lwd=2)

add_geochrono(0, -0.15)


# Frequency of shift in speciation rate
mids=c(-0.04916582914572864, -0.1474974874371859,-0.24582914572864317,-0.34416080402010046,-0.44249246231155775,-0.540824120603015,-0.6391557788944723,-0.7374874371859296,-0.8358190954773869,-0.9341507537688442,-1.0324824120603013,-1.1308140703517586,-1.229145728643216,-1.3274773869346732,-1.4258090452261305,-1.5241407035175878,-1.622472361809045,-1.7208040201005024,-1.8191356783919597,-1.917467336683417,-2.0157989949748742,-2.1141306532663315,-2.212462311557789,-2.310793969849246,-2.4091256281407034,-2.5074572864321607,-2.605788944723618,-2.7041206030150753,-2.8024522613065326,-2.90078391959799,-2.999115577889447,-3.0974472361809045,-3.1957788944723617,-3.294110552763819,-3.3924422110552763,-3.4907738693467336,-3.589105527638191,-3.687437185929648,-3.7857688442211055,-3.884100502512563,-3.98243216080402,-4.080763819095477,-4.179095477386935,-4.2774271356783915,-4.375758793969849,-4.474090452261306,-4.572422110552764,-4.670753768844221,-4.769085427135678,-4.867417085427135,-4.965748743718593,-5.06408040201005,-5.162412060301508,-5.260743718592964,-5.359075376884422,-5.457407035175879,-5.555738693467337,-5.654070351758794,-5.752402010050251,-5.850733668341708,-5.949065326633166,-6.047396984924623,-6.1457286432160805,-6.244060301507537,-6.342391959798994,-6.440723618090452,-6.539055276381909,-6.6373869346733665,-6.735718592964823,-6.834050251256281,-6.932381909547738,-7.030713567839196,-7.1290452261306525,-7.22737688442211,-7.325708542713567,-7.424040201005025,-7.522371859296482,-7.620703517587939,-7.719035175879396,-7.817366834170854,-7.915698492462311,-8.014030150753769,-8.112361809045225,-8.210693467336682,-8.30902512562814,-8.407356783919598,-8.505688442211055,-8.604020100502511,-8.70235175879397,-8.800683417085427,-8.899015075376884,-8.99734673366834,-9.0956783919598,-9.194010050251256,-9.292341708542713,-9.39067336683417,-9.489005025125627,-9.587336683417085,-9.685668341708542,-9.783999999999999,-9.882331658291456,-9.980663316582914,-10.078994974874371,-10.177326633165828,-10.275658291457285,-10.373989949748744,-10.4723216080402,-10.570653266331657,-10.668984924623114,-10.767316582914573,-10.86564824120603,-10.963979899497486,-11.062311557788943,-11.160643216080402,-11.258974874371859,-11.357306532663316,-11.455638190954772,-11.553969849246231,-11.652301507537688,-11.750633165829145,-11.848964824120602,-11.94729648241206,-12.045628140703517,-12.143959798994974,-12.24229145728643,-12.34062311557789,-12.438954773869346,-12.537286432160803,-12.63561809045226,-12.733949748743717,-12.832281407035175,-12.930613065326632,-13.028944723618089,-13.127276381909546,-13.225608040201005,-13.323939698492461,-13.422271356783918,-13.520603015075375,-13.618934673366834,-13.71726633165829,-13.815597989949747,-13.913929648241204,-14.012261306532663,-14.11059296482412,-14.208924623115577,-14.307256281407033,-14.405587939698492,-14.503919597989949,-14.602251256281406,-14.700582914572863,-14.798914572864321,-14.897246231155778,-14.995577889447235,-15.093909547738692,-15.19224120603015,-15.290572864321607,-15.388904522613064,-15.487236180904521,-15.58556783919598,-15.683899497487436,-15.782231155778893,-15.88056281407035,-15.978894472361809,-16.077226130653266,-16.175557788944722,-16.27388944723618,-16.372221105527636,-16.470552763819093,-16.56888442211055,-16.66721608040201,-16.765547738693467,-16.863879396984924,-16.96221105527638,-17.060542713567838,-17.158874371859294,-17.25720603015075,-17.355537688442208,-17.45386934673367,-17.552201005025125,-17.650532663316582,-17.74886432160804,-17.847195979899496,-17.945527638190953,-18.04385929648241,-18.142190954773866,-18.240522613065327,-18.338854271356784,-18.43718592964824,-18.535517587939697,-18.633849246231154,-18.73218090452261,-18.830512562814068,-18.928844221105525,-19.02717587939698,-19.125507537688442,-19.2238391959799,-19.322170854271356,-19.420502512562813,-19.51883417085427,-19.617165829145726,-19.715497487437183,-19.81382914572864,-19.9121608040201,-20.010492462311557,-20.108824120603014,-20.20715577889447,-20.305487437185928,-20.403819095477385,-20.50215075376884,-20.6004824120603,-20.69881407035176,-20.797145728643216,-20.895477386934672,-20.99380904522613,-21.092140703517586,-21.190472361809043,-21.2888040201005,-21.387135678391957,-21.485467336683417,-21.583798994974874,-21.68213065326633,-21.780462311557788,-21.878793969849244,-21.9771256281407,-22.075457286432158,-22.173788944723615,-22.272120603015072,-22.370452261306532,-22.46878391959799,-22.567115577889446,-22.665447236180903,-22.76377889447236,-22.862110552763816,-22.960442211055273,-23.05877386934673,-23.15710552763819,-23.255437185929647,-23.353768844221104,-23.45210050251256,-23.550432160804018,-23.648763819095475,-23.74709547738693,-23.84542713567839,-23.94375879396985,-24.042090452261306,-24.140422110552763,-24.23875376884422,-24.337085427135676,-24.435417085427133,-24.53374874371859,-24.632080402010047,-24.730412060301507,-24.828743718592964,-24.92707537688442,-25.025407035175878,-25.123738693467335,-25.22207035175879,-25.32040201005025,-25.418733668341705,-25.517065326633162,-25.615396984924622,-25.71372864321608,-25.812060301507536,-25.910391959798993,-26.00872361809045,-26.107055276381907,-26.205386934673363,-26.30371859296482,-26.40205025125628,-26.500381909547738,-26.598713567839194,-26.69704522613065,-26.795376884422108,-26.893708542713565,-26.99204020100502,-27.09037185929648,-27.18870351758794,-27.287035175879396,-27.385366834170853,-27.48369849246231,-27.582030150753766,-27.680361809045223,-27.77869346733668,-27.877025125628137,-27.975356783919597,-28.073688442211054,-28.17202010050251,-28.270351758793968,-28.368683417085425,-28.46701507537688,-28.56534673366834,-28.663678391959795,-28.762010050251252,-28.860341708542713,-28.95867336683417,-29.057005025125626,-29.155336683417083,-29.25366834170854,-29.351999999999997,-29.450331658291454,-29.54866331658291,-29.64699497487437,-29.745326633165828,-29.843658291457285,-29.94198994974874,-30.0403216080402,-30.138653266331655,-30.236984924623112,-30.33531658291457,-30.43364824120603,-30.531979899497486,-30.630311557788943,-30.7286432160804,-30.826974874371857,-30.925306532663313,-31.02363819095477,-31.121969849246227,-31.220301507537688,-31.318633165829144,-31.4169648241206,-31.515296482412058,-31.613628140703515,-31.71195979899497,-31.81029145728643,-31.908623115577885,-32.006954773869346,-32.1052864321608,-32.20361809045226,-32.301949748743716,-32.40028140703517,-32.49861306532663,-32.59694472361809,-32.695276381909544,-32.793608040201,-32.89193969849246,-32.990271356783914,-33.08860301507537,-33.18693467336683,-33.28526633165829,-33.38359798994975,-33.481929648241206,-33.58026130653266,-33.67859296482412,-33.776924623115576,-33.87525628140703,-33.97358793969849,-34.07191959798995,-34.170251256281404,-34.26858291457286,-34.36691457286432,-34.465246231155774,-34.56357788944723,-34.66190954773869,-34.760241206030145,-34.8585728643216,-34.956904522613065,-35.05523618090452,-35.15356783919598,-35.251899497487436,-35.35023115577889,-35.44856281407035,-35.54689447236181,-35.64522613065326,-35.74355778894472,-35.84188944723618,-35.940221105527634,-36.03855276381909,-36.13688442211055,-36.235216080402004,-36.33354773869346,-36.43187939698492,-36.53021105527638,-36.62854271356784,-36.726874371859296,-36.82520603015075,-36.92353768844221,-37.021869346733666,-37.12020100502512,-37.21853266331658,-37.31686432160804,-37.415195979899494,-37.51352763819095,-37.61185929648241,-37.710190954773864,-37.80852261306532,-37.90685427135678,-38.005185929648235,-38.10351758793969,-38.201849246231156,-38.30018090452261,-38.39851256281407,-38.496844221105526,-38.59517587939698,-38.69350753768844,-38.7918391959799,-38.890170854271354,-38.98850251256281,-39.08683417085427,-39.185165829145724,-39.28349748743718,-39.38182914572864,-39.480160804020095,-39.57849246231155,-39.67682412060301,-39.77515577889447,-39.87348743718593,-39.971819095477386,-40.07015075376884,-40.1684824120603,-40.26681407035176,-40.36514572864321,-40.46347738693467,-40.56180904522613,-40.660140703517584,-40.75847236180904,-40.8568040201005,-40.955135678391954,-41.05346733668341,-41.15179899497487,-41.250130653266325,-41.34846231155778,-41.446793969849246,-41.5451256281407,-41.64345728643216,-41.741788944723616,-41.84012060301507,-41.93845226130653,-42.03678391959799,-42.135115577889444,-42.2334472361809,-42.33177889447236,-42.430110552763814,-42.52844221105527,-42.62677386934673,-42.725105527638185,-42.82343718592964,-42.9217688442211,-43.02010050251256,-43.11843216080402,-43.216763819095476,-43.31509547738693,-43.41342713567839,-43.51175879396985,-43.6100904522613,-43.70842211055276,-43.80675376884422,-43.905085427135674,-44.00341708542713,-44.10174874371859,-44.200080402010045,-44.2984120603015,-44.39674371859296,-44.495075376884415,-44.59340703517587,-44.691738693467336,-44.79007035175879,-44.88840201005025,-44.98673366834171,-45.08506532663316,-45.18339698492462,-45.28172864321608,-45.380060301507534,-45.47839195979899,-45.57672361809045,-45.675055276381904,-45.77338693467336,-45.87171859296482,-45.970050251256275,-46.06838190954773,-46.16671356783919,-46.26504522613065,-46.36337688442211,-46.461708542713566,-46.56004020100502,-46.65837185929648,-46.75670351758794,-46.855035175879394,-46.95336683417085,-47.05169849246231,-47.150030150753764,-47.24836180904522,-47.34669346733668,-47.445025125628135,-47.54335678391959,-47.64168844221105,-47.740020100502505,-47.83835175879396,-47.936683417085426,-48.03501507537688,-48.13334673366834,-48.2316783919598,-48.33001005025125,-48.42834170854271,-48.52667336683417,-48.625005025125624,-48.72333668341708,-48.82166834170854,-48.919999999999995,-49.01833165829145,-49.11666331658291,-49.214994974874365,-49.31332663316582,-49.41165829145728,-49.50998994974874,-49.6083216080402,-49.70665326633166,-49.80498492462311,-49.90331658291457,-50.00164824120603,-50.099979899497484,-50.19831155778894,-50.2966432160804,-50.394974874371854,-50.49330653266331,-50.59163819095477,-50.689969849246225,-50.78830150753768,-50.88663316582914,-50.984964824120595,-51.08329648241205,-51.181628140703516,-51.27995979899497,-51.37829145728643,-51.47662311557789,-51.574954773869344,-51.6732864321608,-51.77161809045226,-51.869949748743714,-51.96828140703517,-52.06661306532663,-52.164944723618085,-52.26327638190954,-52.361608040201,-52.459939698492455,-52.55827135678391,-52.65660301507537,-52.75493467336683,-52.85326633165829,-52.95159798994975,-53.0499296482412,-53.14826130653266,-53.24659296482412,-53.344924623115574,-53.44325628140703,-53.54158793969849,-53.639919597989945,-53.7382512562814,-53.83658291457286,-53.934914572864315,-54.03324623115577,-54.13157788944723,-54.229909547738686,-54.32824120603014,-54.42657286432161,-54.52490452261306,-54.62323618090452,-54.72156783919598,-54.819899497487434,-54.91823115577889,-55.01656281407035,-55.114894472361804,-55.21322613065326,-55.31155778894472,-55.409889447236175,-55.50822110552763,-55.60655276381909,-55.704884422110545,-55.803216080402,-55.90154773869346,-55.99987939698492,-56.09821105527638,-56.19654271356784,-56.294874371859294,-56.39320603015075,-56.49153768844221,-56.589869346733664,-56.68820100502512,-56.78653266331658,-56.884864321608035,-56.98319597989949,-57.08152763819095,-57.179859296482405,-57.27819095477386,-57.37652261306532,-57.474854271356776,-57.57318592964823,-57.6715175879397,-57.76984924623115,-57.86818090452261,-57.96651256281407,-58.064844221105524,-58.16317587939698,-58.26150753768844,-58.359839195979895,-58.45817085427135,-58.55650251256281,-58.654834170854265,-58.75316582914572,-58.85149748743718,-58.949829145728636,-59.04816080402009,-59.14649246231155,-59.24482412060301,-59.34315577889447,-59.44148743718593,-59.539819095477384,-59.63815075376884,-59.7364824120603,-59.834814070351754,-59.93314572864321,-60.03147738693467,-60.129809045226125,-60.22814070351758,-60.32647236180904,-60.424804020100495,-60.52313567839195,-60.62146733668341,-60.719798994974866,-60.81813065326632,-60.91646231155779,-61.014793969849244,-61.1131256281407,-61.21145728643216,-61.309788944723614,-61.40812060301507,-61.50645226130653,-61.604783919597985,-61.70311557788944,-61.8014472361809,-61.899778894472355,-61.99811055276381,-62.09644221105527,-62.194773869346726,-62.29310552763818,-62.39143718592964,-62.4897688442211,-62.58810050251256,-62.68643216080402,-62.784763819095474,-62.88309547738693,-62.98142713567839,-63.079758793969845,-63.1780904522613,-63.27642211055276,-63.374753768844215,-63.47308542713567,-63.57141708542713,-63.669748743718586,-63.76808040201004,-63.8664120603015,-63.96474371859296,-64.06307537688441,-64.16140703517587,-64.25973869346733,-64.35807035175878,-64.45640201005024,-64.5547336683417,-64.65306532663315,-64.75139698492461,-64.84972864321607,-64.94806030150752,-65.04639195979898,-65.14472361809044,-65.2430552763819,-65.34138693467335,-65.43971859296481,-65.53805025125627,-65.63638190954772,-65.73471356783918,-65.83304522613064,-65.9313768844221,-66.02970854271355,-66.128040201005,-66.22637185929646,-66.32470351758792,-66.42303517587938,-66.52136683417083,-66.6196984924623,-66.71803015075376,-66.81636180904522,-66.91469346733668,-67.01302512562813,-67.11135678391959,-67.20968844221105,-67.3080201005025,-67.40635175879396,-67.50468341708542,-67.60301507537687,-67.70134673366833,-67.79967839195979,-67.89801005025124,-67.9963417085427,-68.09467336683416,-68.19300502512561,-68.29133668341707,-68.38966834170853,-68.48799999999999,-68.58633165829144,-68.6846633165829,-68.78299497487436,-68.88132663316581,-68.97965829145727,-69.07798994974873,-69.17632160804018,-69.27465326633164,-69.3729849246231,-69.47131658291455,-69.56964824120601,-69.66797989949747,-69.76631155778892,-69.8646432160804,-69.96297487437185,-70.06130653266331,-70.15963819095477,-70.25796984924622,-70.35630150753768,-70.45463316582914,-70.5529648241206,-70.65129648241205,-70.7496281407035,-70.84795979899496,-70.94629145728642,-71.04462311557788,-71.14295477386933,-71.24128643216079,-71.33961809045225,-71.4379497487437,-71.53628140703516,-71.63461306532662,-71.73294472361808,-71.83127638190953,-71.92960804020099,-72.02793969849245,-72.1262713567839,-72.22460301507536,-72.32293467336682,-72.42126633165827,-72.51959798994973,-72.61792964824119,-72.71626130653264,-72.8145929648241,-72.91292462311556,-73.01125628140701,-73.10958793969849,-73.20791959798994,-73.3062512562814,-73.40458291457286,-73.50291457286431,-73.60124623115577,-73.69957788944723,-73.79790954773868,-73.89624120603014,-73.9945728643216,-74.09290452261305,-74.19123618090451,-74.28956783919597,-74.38789949748742,-74.48623115577888,-74.58456281407034,-74.6828944723618,-74.78122613065325,-74.87955778894471,-74.97788944723617,-75.07622110552762,-75.17455276381908,-75.27288442211054,-75.371216080402,-75.46954773869345,-75.5678793969849,-75.66621105527636,-75.76454271356782,-75.86287437185928,-75.96120603015073,-76.05953768844219,-76.15786934673365,-76.2562010050251,-76.35453266331658,-76.45286432160803,-76.55119597989949,-76.64952763819095,-76.7478592964824,-76.84619095477386,-76.94452261306532,-77.04285427135677,-77.14118592964823,-77.23951758793969,-77.33784924623114,-77.4361809045226,-77.53451256281406,-77.63284422110551,-77.73117587939697,-77.82950753768843,-77.92783919597989,-78.02617085427134,-78.1245025125628,-78.22283417085426,-78.32116582914571,-78.41949748743717,-78.51782914572863,-78.61616080402008,-78.71449246231154,-78.812824120603,-78.91115577889445,-79.00948743718591,-79.10781909547737,-79.20615075376882,-79.30448241206028,-79.40281407035174,-79.5011457286432,-79.59947738693467,-79.69780904522612,-79.79614070351758,-79.89447236180904,-79.9928040201005,-80.09113567839195,-80.1894673366834,-80.28779899497486,-80.38613065326632,-80.48446231155778,-80.58279396984923,-80.68112562814069,-80.77945728643215,-80.8777889447236,-80.97612060301506,-81.07445226130652,-81.17278391959798,-81.27111557788943,-81.36944723618089,-81.46777889447235,-81.5661105527638,-81.66444221105526,-81.76277386934672,-81.86110552763817,-81.95943718592963,-82.05776884422109,-82.15610050251254,-82.254432160804,-82.35276381909546,-82.45109547738691,-82.54942713567837,-82.64775879396983,-82.74609045226129,-82.84442211055276,-82.94275376884421,-83.04108542713567,-83.13941708542713,-83.23774874371858,-83.33608040201004,-83.4344120603015,-83.53274371859295,-83.63107537688441,-83.72940703517587,-83.82773869346732,-83.92607035175878,-84.02440201005024,-84.1227336683417,-84.22106532663315,-84.31939698492461,-84.41772864321607,-84.51606030150752,-84.61439195979898,-84.71272361809044,-84.8110552763819,-84.90938693467335,-85.0077185929648,-85.10605025125626,-85.20438190954772,-85.30271356783918,-85.40104522613063,-85.49937688442209,-85.59770854271355,-85.696040201005,-85.79437185929646,-85.89270351758792,-85.99103517587938,-86.08936683417085,-86.1876984924623,-86.28603015075376,-86.38436180904522,-86.48269346733667,-86.58102512562813,-86.67935678391959,-86.77768844221104,-86.8760201005025,-86.97435175879396,-87.07268341708541,-87.17101507537687,-87.26934673366833,-87.36767839195979,-87.46601005025124,-87.5643417085427,-87.66267336683416,-87.76100502512561,-87.85933668341707,-87.95766834170853,-88.05599999999998,-88.15433165829144,-88.2526633165829,-88.35099497487435,-88.44932663316581,-88.54765829145727,-88.64598994974872,-88.74432160804018,-88.84265326633164,-88.9409849246231,-89.03931658291455,-89.13764824120601,-89.23597989949747,-89.33431155778894,-89.4326432160804,-89.53097487437185,-89.6293065326633,-89.72763819095476,-89.82596984924622,-89.92430150753768,-90.02263316582913,-90.12096482412059,-90.21929648241205,-90.3176281407035,-90.41595979899496,-90.51429145728642,-90.61262311557788,-90.71095477386933,-90.80928643216079,-90.90761809045225,-91.0059497487437,-91.10428140703516,-91.20261306532662,-91.30094472361807,-91.39927638190953,-91.49760804020099,-91.59593969849244,-91.6942713567839,-91.79260301507536,-91.89093467336681,-91.98926633165827,-92.08759798994973,-92.18592964824118,-92.28426130653264,-92.3825929648241,-92.48092462311556,-92.57925628140703,-92.67758793969848,-92.77591959798994,-92.8742512562814,-92.97258291457285,-93.07091457286431,-93.16924623115577,-93.26757788944722,-93.36590954773868,-93.46424120603014,-93.5625728643216,-93.66090452261305,-93.75923618090451,-93.85756783919597,-93.95589949748742,-94.05423115577888,-94.15256281407034,-94.2508944723618,-94.34922613065325,-94.4475577889447,-94.54588944723616,-94.64422110552762,-94.74255276381908,-94.84088442211053,-94.93921608040199,-95.03754773869345,-95.1358793969849,-95.23421105527636,-95.33254271356782,-95.43087437185928,-95.52920603015073,-95.62753768844219,-95.72586934673365,-95.82420100502512,-95.92253266331657,-96.02086432160803,-96.11919597989949,-96.21752763819094,-96.3158592964824,-96.41419095477386,-96.51252261306531,-96.61085427135677,-96.70918592964823,-96.80751758793969,-96.90584924623114,-97.0041809045226,-97.10251256281406,-97.20084422110551,-97.29917587939697,-97.39750753768843,-97.49583919597988,-97.59417085427134,-97.6925025125628,-97.79083417085425,-97.88916582914571,-97.98749748743717,-98.08582914572862,-98.18416080402008,-98.28249246231154,-98.380824120603,-98.47915577889445,-98.57748743718591,-98.67581909547737,-98.77415075376882,-98.87248241206028,-98.97081407035174,-99.0691457286432,-99.16747738693466,-99.26580904522612,-99.36414070351758,-99.46247236180903,-99.56080402010049,-99.65913567839195,-99.7574673366834,-99.85579899497486,-99.95413065326632,-100.05246231155778,-100.15079396984923,-100.24912562814069,-100.34745728643215,-100.4457889447236,-100.54412060301506,-100.64245226130652,-100.74078391959797,-100.83911557788943,-100.93744723618089,-101.03577889447234,-101.1341105527638,-101.23244221105526,-101.33077386934671,-101.42910552763817,-101.52743718592963,-101.62576884422108,-101.72410050251254,-101.822432160804,-101.92076381909546,-102.01909547738691,-102.11742713567837,-102.21575879396983,-102.3140904522613,-102.41242211055275,-102.51075376884421,-102.60908542713567,-102.70741708542712,-102.80574874371858,-102.90408040201004,-103.0024120603015,-103.10074371859295,-103.19907537688441,-103.29740703517587,-103.39573869346732,-103.49407035175878,-103.59240201005024,-103.6907336683417,-103.78906532663315,-103.8873969849246,-103.98572864321606,-104.08406030150752,-104.18239195979898,-104.28072361809043,-104.37905527638189,-104.47738693467335,-104.5757185929648,-104.67405025125626,-104.77238190954772,-104.87071356783918,-104.96904522613063,-105.06737688442209,-105.16570854271355,-105.264040201005,-105.36237185929646,-105.46070351758792,-105.55903517587939,-105.65736683417084,-105.7556984924623,-105.85403015075376,-105.95236180904521,-106.05069346733667,-106.14902512562813,-106.24735678391959,-106.34568844221104,-106.4440201005025,-106.54235175879396,-106.64068341708541,-106.73901507537687,-106.83734673366833,-106.93567839195978,-107.03401005025124,-107.1323417085427,-107.23067336683415,-107.32900502512561,-107.42733668341707,-107.52566834170852,-107.62399999999998,-107.72233165829144,-107.8206633165829,-107.91899497487435,-108.01732663316581,-108.11565829145727,-108.21398994974872,-108.31232160804018,-108.41065326633164,-108.50898492462309,-108.60731658291455,-108.705648241206,-108.80397989949748,-108.90231155778893,-109.00064321608039,-109.09897487437185,-109.1973065326633,-109.29563819095476,-109.39396984924622,-109.49230150753768,-109.59063316582913,-109.68896482412059,-109.78729648241205,-109.8856281407035,-109.98395979899496,-110.08229145728642,-110.18062311557787,-110.27895477386933,-110.37728643216079,-110.47561809045224,-110.5739497487437,-110.67228140703516,-110.77061306532661,-110.86894472361807,-110.96727638190953,-111.06560804020098,-111.16393969849244,-111.2622713567839,-111.36060301507536,-111.45893467336681,-111.55726633165827,-111.65559798994973,-111.75392964824118,-111.85226130653264,-111.9505929648241,-112.04892462311557,-112.14725628140702,-112.24558793969848,-112.34391959798994,-112.4422512562814,-112.54058291457285,-112.63891457286431,-112.73724623115577,-112.83557788944722,-112.93390954773868,-113.03224120603014,-113.13057286432159,-113.22890452261305,-113.3272361809045,-113.42556783919596,-113.52389949748742,-113.62223115577888,-113.72056281407033,-113.81889447236179,-113.91722613065325,-114.0155577889447,-114.11388944723616,-114.21222110552762,-114.31055276381908,-114.40888442211053,-114.50721608040199,-114.60554773869345,-114.7038793969849,-114.80221105527636,-114.90054271356782,-114.99887437185927,-115.09720603015073,-115.19553768844219,-115.29386934673366,-115.39220100502511,-115.49053266331657,-115.58886432160803,-115.68719597989949,-115.78552763819094,-115.8838592964824,-115.98219095477386,-116.08052261306531,-116.17885427135677,-116.27718592964823,-116.37551758793968,-116.47384924623114,-116.5721809045226,-116.67051256281405,-116.76884422110551,-116.86717587939697,-116.96550753768842,-117.06383919597988,-117.16217085427134,-117.2605025125628,-117.35883417085425,-117.45716582914571,-117.55549748743717,-117.65382914572862,-117.75216080402008,-117.85049246231154,-117.94882412060299,-118.04715577889445,-118.1454874371859,-118.24381909547736,-118.34215075376882,-118.44048241206028,-118.53881407035175,-118.6371457286432,-118.73547738693466,-118.83380904522612,-118.93214070351758,-119.03047236180903,-119.12880402010049,-119.22713567839195,-119.3254673366834,-119.42379899497486,-119.52213065326632,-119.62046231155777,-119.71879396984923,-119.81712562814069,-119.91545728643214,-120.0137889447236,-120.11212060301506,-120.21045226130651,-120.30878391959797,-120.40711557788943,-120.50544723618088,-120.60377889447234,-120.7021105527638,-120.80044221105526,-120.89877386934671,-120.99710552763817,-121.09543718592963,-121.19376884422108,-121.29210050251254,-121.390432160804,-121.48876381909545,-121.58709547738691,-121.68542713567837,-121.78375879396984,-121.8820904522613,-121.98042211055275,-122.07875376884421,-122.17708542713567,-122.27541708542712,-122.37374874371858,-122.47208040201004,-122.57041206030149,-122.66874371859295,-122.7670753768844,-122.86540703517586,-122.96373869346732,-123.06207035175878,-123.16040201005023,-123.25873366834169,-123.35706532663315,-123.4553969849246,-123.55372864321606,-123.65206030150752,-123.75039195979897,-123.84872361809043,-123.94705527638189,-124.04538693467335,-124.1437185929648,-124.24205025125626,-124.34038190954772,-124.43871356783917,-124.53704522613063,-124.63537688442209,-124.73370854271354,-124.832040201005,-124.93037185929646,-125.02870351758793,-125.12703517587939,-125.22536683417084,-125.3236984924623,-125.42203015075376,-125.52036180904521,-125.61869346733667,-125.71702512562813,-125.81535678391958,-125.91368844221104,-126.0120201005025,-126.11035175879395,-126.20868341708541,-126.30701507537687,-126.40534673366832,-126.50367839195978,-126.60201005025124,-126.7003417085427,-126.79867336683415,-126.89700502512561,-126.99533668341707,-127.09366834170852,-127.19199999999998,-127.29033165829144,-127.38866331658289,-127.48699497487435,-127.5853266331658,-127.68365829145726,-127.78198994974872,-127.88032160804018,-127.97865326633165,-128.0769849246231,-128.17531658291458,-128.27364824120602,-128.3719798994975,-128.47031155778893,-128.5686432160804,-128.66697487437185,-128.76530653266332,-128.86363819095476,-128.96196984924623,-129.06030150753767,-129.15863316582914,-129.2569648241206,-129.35529648241206,-129.4536281407035,-129.55195979899497,-129.65029145728641,-129.74862311557789,-129.84695477386933,-129.9452864321608,-130.04361809045227,-130.1419497487437,-130.24028140703518,-130.33861306532663,-130.4369447236181,-130.53527638190954,-130.633608040201,-130.73193969849245,-130.83027135678392,-130.92860301507537,-131.02693467336684,-131.12526633165828,-131.22359798994975,-131.3219296482412,-131.42026130653267,-131.5185929648241,-131.61692462311558,-131.71525628140702,-131.8135879396985,-131.91191959798994,-132.0102512562814,-132.10858291457285,-132.20691457286432,-132.30524623115576,-132.40357788944723,-132.50190954773868,-132.60024120603015,-132.6985728643216,-132.79690452261306,-132.8952361809045,-132.99356783919598,-133.09189949748742,-133.1902311557789,-133.28856281407036,-133.3868944723618,-133.48522613065327,-133.58355778894472,-133.6818894472362,-133.78022110552763,-133.8785527638191,-133.97688442211054,-134.07521608040201,-134.17354773869346,-134.27187939698493,-134.37021105527637,-134.46854271356784,-134.56687437185929,-134.66520603015076,-134.7635376884422,-134.86186934673367,-134.9602010050251,-135.05853266331658,-135.15686432160803,-135.2551959798995,-135.35352763819094,-135.4518592964824,-135.55019095477385,-135.64852261306532,-135.74685427135677,-135.84518592964824,-135.94351758793968,-136.04184924623115,-136.1401809045226,-136.23851256281407,-136.3368442211055,-136.43517587939698,-136.53350753768845,-136.6318391959799,-136.73017085427136,-136.8285025125628,-136.92683417085428,-137.02516582914572,-137.1234974874372,-137.22182914572863,-137.3201608040201,-137.41849246231155,-137.51682412060302,-137.61515577889446,-137.71348743718593,-137.81181909547738,-137.91015075376885,-138.0084824120603,-138.10681407035176,-138.2051457286432,-138.30347738693467,-138.40180904522612,-138.5001407035176,-138.59847236180903,-138.6968040201005,-138.79513567839194,-138.89346733668341,-138.99179899497486,-139.09013065326633,-139.18846231155777,-139.28679396984924,-139.38512562814068,-139.48345728643216,-139.5817889447236,-139.68012060301507,-139.77845226130654,-139.87678391959798,-139.97511557788945,-140.0734472361809,-140.17177889447237,-140.2701105527638,-140.36844221105528,-140.46677386934672,-140.5651055276382,-140.66343718592964,-140.7617688442211,-140.86010050251255,-140.95843216080402,-141.05676381909547,-141.15509547738694,-141.25342713567838,-141.35175879396985,-141.4500904522613,-141.54842211055276,-141.6467537688442,-141.74508542713568,-141.84341708542712,-141.9417487437186,-142.04008040201003,-142.1384120603015,-142.23674371859295,-142.33507537688442,-142.43340703517586,-142.53173869346733,-142.63007035175877,-142.72840201005025,-142.8267336683417,-142.92506532663316,-143.02339698492463,-143.12172864321607,-143.22006030150754,-143.318391959799,-143.41672361809046,-143.5150552763819,-143.61338693467337,-143.71171859296481,-143.81005025125629,-143.90838190954773,-144.0067135678392,-144.10504522613064,-144.2033768844221,-144.30170854271356,-144.40004020100503,-144.49837185929647,-144.59670351758794,-144.69503517587938,-144.79336683417085,-144.8916984924623,-144.99003015075377,-145.0883618090452,-145.18669346733668,-145.28502512562812,-145.3833567839196,-145.48168844221104,-145.5800201005025,-145.67835175879395,-145.77668341708542,-145.87501507537687,-145.97334673366834,-146.07167839195978,-146.17001005025125,-146.26834170854272,-146.36667336683416,-146.46500502512563,-146.56333668341708,-146.66166834170855,-146.76,-146.85833165829146,-146.9566633165829,-147.05499497487438,-147.15332663316582,-147.2516582914573,-147.34998994974873,-147.4483216080402,-147.54665326633165,-147.64498492462312,-147.74331658291456,-147.84164824120603,-147.93997989949747,-148.03831155778894,-148.1366432160804,-148.23497487437186,-148.3333065326633,-148.43163819095477,-148.5299698492462,-148.62830150753769,-148.72663316582913,-148.8249648241206,-148.92329648241204,-149.0216281407035,-149.11995979899496,-149.21829145728643,-149.31662311557787,-149.41495477386934,-149.5132864321608,-149.61161809045225,-149.70994974874372,-149.80828140703517,-149.90661306532664,-150.00494472361808,-150.10327638190955,-150.201608040201,-150.29993969849247,-150.3982713567839,-150.49660301507538,-150.59493467336682,-150.6932663316583,-150.79159798994974,-150.8899296482412,-150.98826130653265,-151.08659296482412,-151.18492462311556,-151.28325628140703,-151.38158793969848,-151.47991959798995,-151.5782512562814,-151.67658291457286,-151.7749145728643,-151.87324623115578,-151.97157788944722,-152.0699095477387,-152.16824120603013,-152.2665728643216,-152.36490452261305,-152.46323618090452,-152.56156783919596,-152.65989949748743,-152.7582311557789,-152.85656281407034,-152.95489447236181,-153.05322613065326,-153.15155778894473,-153.24988944723617,-153.34822110552764,-153.44655276381908,-153.54488442211056,-153.643216080402,-153.74154773869347,-153.8398793969849,-153.93821105527638,-154.03654271356783,-154.1348743718593,-154.23320603015074,-154.3315376884422,-154.42986934673365,-154.52820100502512,-154.62653266331657,-154.72486432160804,-154.82319597989948,-154.92152763819095,-155.0198592964824,-155.11819095477387,-155.2165226130653,-155.31485427135678,-155.41318592964822,-155.5115175879397,-155.60984924623114,-155.7081809045226,-155.80651256281405,-155.90484422110552,-156.003175879397,-156.10150753768843,-156.1998391959799,-156.29817085427135,-156.39650251256282,-156.49483417085426,-156.59316582914573,-156.69149748743718,-156.78982914572865,-156.8881608040201,-156.98649246231156,-157.084824120603,-157.18315577889447,-157.28148743718592,-157.3798190954774,-157.47815075376883,-157.5764824120603,-157.67481407035174,-157.77314572864321,-157.87147738693466,-157.96980904522613,-158.06814070351757,-158.16647236180904,-158.26480402010048,-158.36313567839196,-158.4614673366834,-158.55979899497487,-158.6581306532663,-158.75646231155778,-158.85479396984923,-158.9531256281407,-159.05145728643214,-159.1497889447236,-159.24812060301508,-159.34645226130652,-159.444783919598,-159.54311557788944,-159.6414472361809,-159.73977889447235,-159.83811055276382,-159.93644221105527,-160.03477386934674,-160.13310552763818,-160.23143718592965,-160.3297688442211,-160.42810050251256,-160.526432160804,-160.62476381909548,-160.72309547738692,-160.8214271356784,-160.91975879396983,-161.0180904522613,-161.11642211055275,-161.21475376884422,-161.31308542713566,-161.41141708542713,-161.50974874371857,-161.60808040201005,-161.7064120603015,-161.80474371859296,-161.9030753768844,-162.00140703517587,-162.09973869346732,-162.1980703517588,-162.29640201005023,-162.3947336683417,-162.49306532663317,-162.59139698492461,-162.68972864321609,-162.78806030150753,-162.886391959799,-162.98472361809044,-163.0830552763819,-163.18138693467336,-163.27971859296483,-163.37805025125627,-163.47638190954774,-163.57471356783918,-163.67304522613065,-163.7713768844221,-163.86970854271357,-163.968040201005,-164.06637185929648,-164.16470351758792,-164.2630351758794,-164.36136683417084,-164.4596984924623,-164.55803015075375,-164.65636180904522,-164.75469346733666,-164.85302512562814,-164.95135678391958,-165.04968844221105,-165.1480201005025,-165.24635175879396,-165.3446834170854,-165.44301507537688,-165.54134673366832,-165.6396783919598,-165.73801005025126,-165.8363417085427,-165.93467336683418,-166.03300502512562,-166.1313366834171,-166.22966834170853,-166.328,-166.42633165829145,-166.52466331658292,-166.62299497487436,-166.72132663316583,-166.81965829145727,-166.91798994974874,-167.0163216080402,-167.11465326633166,-167.2129849246231,-167.31131658291457,-167.409648241206,-167.50797989949749,-167.60631155778893,-167.7046432160804,-167.80297487437184,-167.9013065326633,-167.99963819095476,-168.09796984924623,-168.19630150753767,-168.29463316582914,-168.39296482412058,-168.49129648241205,-168.5896281407035,-168.68795979899497,-168.7862914572864,-168.88462311557788,-168.98295477386935,-169.0812864321608,-169.17961809045227,-169.2779497487437,-169.37628140703518,-169.47461306532662,-169.5729447236181,-169.67127638190954,-169.769608040201,-169.86793969849245,-169.96627135678392,-170.06460301507536,-170.16293467336683,-170.26126633165828,-170.35959798994975,-170.4579296482412,-170.55626130653266,-170.6545929648241,-170.75292462311558,-170.85125628140702,-170.9495879396985,-171.04791959798993,-171.1462512562814,-171.24458291457285,-171.34291457286432,-171.44124623115576,-171.53957788944723,-171.63790954773867,-171.73624120603014,-171.8345728643216,-171.93290452261306,-172.0312361809045,-172.12956783919597,-172.22789949748744,-172.32623115577888,-172.42456281407036,-172.5228944723618,-172.62122613065327,-172.7195577889447,-172.81788944723618,-172.91622110552763,-173.0145527638191,-173.11288442211054,-173.211216080402,-173.30954773869345,-173.40787939698492,-173.50621105527637,-173.60454271356784,-173.70287437185928,-173.80120603015075,-173.8995376884422,-173.99786934673367,-174.0962010050251,-174.19453266331658,-174.29286432160802,-174.3911959798995,-174.48952763819094,-174.5878592964824,-174.68619095477385,-174.78452261306532,-174.88285427135676,-174.98118592964823,-175.07951758793968,-175.17784924623115,-175.2761809045226,-175.37451256281406,-175.47284422110553,-175.57117587939698,-175.66950753768845,-175.7678391959799,-175.86617085427136,-175.9645025125628,-176.06283417085427,-176.16116582914572,-176.2594974874372,-176.35782914572863,-176.4561608040201,-176.55449246231154,-176.65282412060301,-176.75115577889446,-176.84948743718593,-176.94781909547737,-177.04615075376884,-177.14448241206028,-177.24281407035176,-177.3411457286432,-177.43947738693467,-177.5378090452261,-177.63614070351758,-177.73447236180903,-177.8328040201005,-177.93113567839194,-178.0294673366834,-178.12779899497485,-178.22613065326632,-178.32446231155777,-178.42279396984924,-178.52112562814068,-178.61945728643215,-178.71778894472362,-178.81612060301507,-178.91445226130654,-179.01278391959798,-179.11111557788945,-179.2094472361809,-179.30777889447236,-179.4061105527638,-179.50444221105528,-179.60277386934672,-179.7011055276382,-179.79943718592963,-179.8977688442211,-179.99610050251255,-180.09443216080402,-180.19276381909546,-180.29109547738693,-180.38942713567837,-180.48775879396985,-180.5860904522613,-180.68442211055276,-180.7827537688442,-180.88108542713567,-180.97941708542712,-181.0777487437186,-181.17608040201003,-181.2744120603015,-181.37274371859294,-181.47107537688441,-181.56940703517586,-181.66773869346733,-181.76607035175877,-181.86440201005024,-181.9627336683417,-182.06106532663316,-182.15939698492463,-182.25772864321607,-182.35606030150754,-182.45439195979898,-182.55272361809045,-182.6510552763819,-182.74938693467337,-182.8477185929648,-182.94605025125628,-183.04438190954772,-183.1427135678392,-183.24104522613064,-183.3393768844221,-183.43770854271355,-183.53604020100502,-183.63437185929646,-183.73270351758794,-183.83103517587938,-183.92936683417085,-184.0276984924623,-184.12603015075376,-184.2243618090452,-184.32269346733668,-184.42102512562812,-184.5193567839196,-184.61768844221103,-184.7160201005025,-184.81435175879395,-184.91268341708542,-185.01101507537686,-185.10934673366833,-185.2076783919598,-185.30601005025125,-185.40434170854272,-185.50267336683416,-185.60100502512563,-185.69933668341707,-185.79766834170854,-185.896,-185.99433165829146,-186.0926633165829,-186.19099497487437,-186.2893266331658,-186.38765829145729,-186.48598994974873,-186.5843216080402,-186.68265326633164,-186.7809849246231,-186.87931658291456,-186.97764824120603,-187.07597989949747,-187.17431155778894,-187.27264321608038,-187.37097487437185,-187.4693065326633,-187.56763819095477,-187.6659698492462,-187.76430150753768,-187.86263316582912,-187.9609648241206,-188.05929648241204,-188.1576281407035,-188.25595979899495,-188.35429145728642,-188.4526231155779,-188.55095477386934,-188.6492864321608,-188.74761809045225,-188.84594974874372,-188.94428140703516,-189.04261306532663,-189.14094472361808,-189.23927638190955,-189.337608040201,-189.43593969849246,-189.5342713567839,-189.63260301507538,-189.73093467336682,-189.8292663316583,-189.92759798994973,-190.0259296482412,-190.12426130653265,-190.22259296482412,-190.32092462311556,-190.41925628140703,-190.51758793969847,-190.61591959798994,-190.7142512562814,-190.81258291457286,-190.9109145728643,-191.00924623115577,-191.1075778894472,-191.20590954773868,-191.30424120603013,-191.4025728643216,-191.50090452261304,-191.5992361809045,-191.69756783919598,-191.79589949748743,-191.8942311557789,-191.99256281407034,-192.0908944723618,-192.18922613065325,-192.28755778894472,-192.38588944723617,-192.48422110552764,-192.58255276381908,-192.68088442211055,-192.779216080402,-192.87754773869347,-192.9758793969849,-193.07421105527638,-193.17254271356782,-193.2708743718593,-193.36920603015074,-193.4675376884422,-193.56586934673365,-193.66420100502512,-193.76253266331656,-193.86086432160803,-193.95919597989948,-194.05752763819095,-194.1558592964824,-194.25419095477386,-194.3525226130653,-194.45085427135677,-194.54918592964822,-194.6475175879397,-194.74584924623113,-194.8441809045226,-194.94251256281407,-195.04084422110552,-195.139175879397,-195.23750753768843,-195.3358391959799,-195.43417085427134,-195.53250251256281,-195.63083417085426,-195.72916582914573,-195.82749748743717,-195.92582914572864,-196.02416080402008,-196.12249246231156,-196.220824120603,-196.31915577889447,-196.4174874371859,-196.51581909547738,-196.61415075376883,-196.7124824120603,-196.81081407035174,-196.9091457286432,-197.00747738693465,-197.10580904522612,-197.20414070351757,-197.30247236180904,-197.40080402010048,-197.49913567839195,-197.5974673366834,-197.69579899497487,-197.7941306532663,-197.89246231155778,-197.99079396984922,-198.0891256281407,-198.18745728643216,-198.2857889447236,-198.38412060301508,-198.48245226130652,-198.580783919598,-198.67911557788943,-198.7774472361809,-198.87577889447235,-198.97411055276382,-199.07244221105526,-199.17077386934673,-199.26910552763817,-199.36743718592965,-199.4657688442211,-199.56410050251256,-199.662432160804,-199.76076381909547,-199.85909547738692,-199.9574271356784,-200.05575879396983,-200.1540904522613,-200.25242211055274,-200.3507537688442,-200.44908542713566,-200.54741708542713,-200.64574874371857,-200.74408040201004,-200.84241206030148,-200.94074371859296,-201.0390753768844,-201.13740703517587,-201.2357386934673,-201.33407035175878,-201.43240201005025,-201.5307336683417,-201.62906532663317,-201.7273969849246,-201.82572864321608,-201.92406030150752,-202.022391959799,-202.12072361809044,-202.2190552763819,-202.31738693467335,-202.41571859296482,-202.51405025125626,-202.61238190954774,-202.71071356783918,-202.80904522613065,-202.9073768844221,-203.00570854271356,-203.104040201005,-203.20237185929648,-203.30070351758792,-203.3990351758794,-203.49736683417083,-203.5956984924623,-203.69403015075375,-203.79236180904522,-203.89069346733666,-203.98902512562813,-204.08735678391957,-204.18568844221105,-204.2840201005025,-204.38235175879396,-204.4806834170854,-204.57901507537687,-204.67734673366834,-204.7756783919598,-204.87401005025126,-204.9723417085427,-205.07067336683417,-205.1690050251256,-205.26733668341708,-205.36566834170853,-205.464,-205.56233165829144,-205.6606633165829,-205.75899497487435,-205.85732663316583,-205.95565829145727,-206.05398994974874,-206.15232160804018,-206.25065326633165,-206.3489849246231,-206.44731658291457,-206.545648241206,-206.64397989949748,-206.74231155778892,-206.8406432160804,-206.93897487437184,-207.0373065326633,-207.13563819095475,-207.23396984924622,-207.33230150753766,-207.43063316582914,-207.52896482412058,-207.62729648241205,-207.7256281407035,-207.82395979899496,-207.92229145728643,-208.02062311557788,-208.11895477386935,-208.2172864321608,-208.31561809045226,-208.4139497487437,-208.51228140703518,-208.61061306532662,-208.7089447236181,-208.80727638190953,-208.905608040201,-209.00393969849245,-209.10227135678392,-209.20060301507536,-209.29893467336683,-209.39726633165827,-209.49559798994974,-209.5939296482412,-209.69226130653266,-209.7905929648241,-209.88892462311557,-209.987256281407,-210.08558793969848,-210.18391959798993,-210.2822512562814,-210.38058291457284,-210.4789145728643,-210.57724623115575,-210.67557788944723,-210.77390954773867,-210.87224120603014,-210.97057286432158,-211.06890452261305,-211.16723618090452,-211.26556783919597,-211.36389949748744,-211.46223115577888,-211.56056281407035,-211.6588944723618,-211.75722613065327,-211.8555577889447,-211.95388944723618,-212.05222110552762,-212.1505527638191,-212.24888442211054,-212.347216080402,-212.44554773869345,-212.54387939698492,-212.64221105527636,-212.74054271356783,-212.83887437185928,-212.93720603015075,-213.0355376884422,-213.13386934673366,-213.2322010050251,-213.33053266331657,-213.42886432160802,-213.5271959798995,-213.62552763819093,-213.7238592964824,-213.82219095477384,-213.92052261306532,-214.01885427135676,-214.11718592964823,-214.21551758793967,-214.31384924623114,-214.41218090452261,-214.51051256281406,-214.60884422110553,-214.70717587939697,-214.80550753768844,-214.90383919597988,-215.00217085427136,-215.1005025125628,-215.19883417085427,-215.2971658291457,-215.39549748743718,-215.49382914572863,-215.5921608040201,-215.69049246231154,-215.788824120603,-215.88715577889445,-215.98548743718592,-216.08381909547737,-216.18215075376884,-216.28048241206028,-216.37881407035175,-216.4771457286432,-216.57547738693466,-216.6738090452261,-216.77214070351758,-216.87047236180902,-216.9688040201005,-217.06713567839194,-217.1654673366834,-217.26379899497485,-217.36213065326632,-217.46046231155776,-217.55879396984923,-217.6571256281407,-217.75545728643215,-217.85378894472362,-217.95212060301506,-218.05045226130653,-218.14878391959797,-218.24711557788945,-218.3454472361809,-218.44377889447236,-218.5421105527638,-218.64044221105527,-218.73877386934672,-218.8371055276382,-218.93543718592963,-219.0337688442211,-219.13210050251254,-219.230432160804,-219.32876381909546,-219.42709547738693,-219.52542713567837,-219.62375879396984,-219.72209045226128,-219.82042211055276,-219.9187537688442,-220.01708542713567,-220.1154170854271,-220.21374874371858,-220.31208040201003,-220.4104120603015,-220.50874371859294,-220.6070753768844,-220.70540703517585,-220.80373869346732,-220.9020703517588,-221.00040201005024,-221.0987336683417,-221.19706532663315,-221.29539698492462,-221.39372864321606,-221.49206030150754,-221.59039195979898,-221.68872361809045,-221.7870552763819,-221.88538693467336,-221.9837185929648,-222.08205025125628,-222.18038190954772,-222.2787135678392,-222.37704522613063,-222.4753768844221,-222.57370854271355,-222.67204020100502,-222.77037185929646,-222.86870351758793,-222.96703517587937,-223.06536683417085,-223.1636984924623,-223.26203015075376,-223.3603618090452,-223.45869346733667,-223.55702512562812,-223.6553567839196,-223.75368844221103,-223.8520201005025,-223.95035175879394,-224.0486834170854,-224.14701507537688,-224.24534673366833,-224.3436783919598,-224.44201005025124,-224.5403417085427,-224.63867336683415,-224.73700502512563,-224.83533668341707,-224.93366834170854,-225.03199999999998,-225.13033165829145,-225.2286633165829,-225.32699497487437,-225.4253266331658,-225.52365829145728,-225.62198994974872,-225.7203216080402,-225.81865326633164,-225.9169849246231,-226.01531658291455,-226.11364824120602,-226.21197989949746,-226.31031155778894,-226.40864321608038,-226.50697487437185,-226.6053065326633,-226.70363819095476,-226.8019698492462,-226.90030150753768,-226.99863316582912,-227.0969648241206,-227.19529648241203,-227.2936281407035,-227.39195979899498,-227.49029145728642,-227.5886231155779,-227.68695477386933,-227.7852864321608,-227.88361809045225,-227.98194974874372,-228.08028140703516,-228.17861306532663,-228.27694472361807,-228.37527638190954,-228.473608040201,-228.57193969849246,-228.6702713567839,-228.76860301507537,-228.8669346733668,-228.96526633165828,-229.06359798994973,-229.1619296482412,-229.26026130653264,-229.3585929648241,-229.45692462311555,-229.55525628140703,-229.65358793969847,-229.75191959798994,-229.85025125628138,-229.94858291457285,-230.0469145728643,-230.14524623115577,-230.2435778894472,-230.34190954773868,-230.44024120603012,-230.5385728643216,-230.63690452261307,-230.7352361809045,-230.83356783919598,-230.93189949748742,-231.0302311557789,-231.12856281407034,-231.2268944723618,-231.32522613065325,-231.42355778894472,-231.52188944723616,-231.62022110552763,-231.71855276381908,-231.81688442211055,-231.915216080402,-232.01354773869346,-232.1118793969849,-232.21021105527637,-232.30854271356782,-232.4068743718593,-232.50520603015073,-232.6035376884422,-232.70186934673364,-232.80020100502512,-232.89853266331656,-232.99686432160803,-233.09519597989947,-233.19352763819094,-233.2918592964824,-233.39019095477386,-233.4885226130653,-233.58685427135677,-233.6851859296482,-233.78351758793968,-233.88184924623116,-233.9801809045226,-234.07851256281407,-234.1768442211055,-234.27517587939698,-234.37350753768843,-234.4718391959799,-234.57017085427134,-234.6685025125628,-234.76683417085425,-234.86516582914572,-234.96349748743717,-235.06182914572864,-235.16016080402008,-235.25849246231155,-235.356824120603,-235.45515577889446,-235.5534874371859,-235.65181909547738,-235.75015075376882,-235.8484824120603,-235.94681407035173,-236.0451457286432,-236.14347738693465,-236.24180904522612,-236.34014070351756,-236.43847236180903,-236.53680402010048,-236.63513567839195,-236.7334673366834,-236.83179899497486,-236.9301306532663,-237.02846231155777,-237.12679396984925,-237.2251256281407,-237.32345728643216,-237.4217889447236,-237.52012060301507,-237.61845226130652,-237.716783919598,-237.81511557788943,-237.9134472361809,-238.01177889447234,-238.1101105527638,-238.20844221105526,-238.30677386934673,-238.40510552763817,-238.50343718592964,-238.60176884422108,-238.70010050251256,-238.798432160804,-238.89676381909547,-238.9950954773869,-239.09342713567838,-239.19175879396983,-239.2900904522613,-239.38842211055274,-239.4867537688442,-239.58508542713565,-239.68341708542712,-239.78174874371857,-239.88008040201004,-239.97841206030148,-240.07674371859295,-240.1750753768844,-240.27340703517586,-240.37173869346734,-240.47007035175878,-240.56840201005025,-240.6667336683417,-240.76506532663316,-240.8633969849246,-240.96172864321608,-241.06006030150752,-241.158391959799,-241.25672361809043,-241.3550552763819,-241.45338693467335,-241.55171859296482,-241.65005025125626,-241.74838190954773,-241.84671356783917,-241.94504522613065,-242.0433768844221,-242.14170854271356,-242.240040201005,-242.33837185929647,-242.43670351758792,-242.5350351758794,-242.63336683417083,-242.7316984924623,-242.83003015075374,-242.9283618090452,-243.02669346733666,-243.12502512562813,-243.22335678391957,-243.32168844221104,-243.42002010050248,-243.51835175879395,-243.61668341708543,-243.71501507537687,-243.81334673366834,-243.91167839195978,-244.01001005025125,-244.1083417085427,-244.20667336683417,-244.3050050251256,-244.40333668341708,-244.50166834170852,-244.6,-244.69833165829144,-244.7966633165829,-244.89499497487435,-244.99332663316582,-245.09165829145726,-245.18998994974874,-245.28832160804018,-245.38665326633165,-245.4849849246231,-245.58331658291456,-245.681648241206,-245.77997989949748,-245.87831155778892,-245.9766432160804,-246.07497487437183,-246.1733065326633,-246.27163819095475,-246.36996984924622,-246.46830150753766,-246.56663316582913,-246.66496482412057,-246.76329648241204,-246.86162814070352,-246.95995979899496,-247.05829145728643,-247.15662311557787,-247.25495477386934,-247.3532864321608,-247.45161809045226,-247.5499497487437,-247.64828140703517,-247.7466130653266,-247.84494472361808,-247.94327638190953,-248.041608040201,-248.13993969849244,-248.2382713567839,-248.33660301507535,-248.43493467336683,-248.53326633165827,-248.63159798994974,-248.72992964824118,-248.82826130653265,-248.9265929648241,-249.02492462311557,-249.123256281407,-249.22158793969848,-249.31991959798992,-249.4182512562814,-249.51658291457284,-249.6149145728643,-249.71324623115575,-249.81157788944722,-249.90990954773866,-250.00824120603014,-250.1065728643216,-250.20490452261305,-250.30323618090452,-250.40156783919596,-250.49989949748743,-250.59823115577888,-250.69656281407035,-250.7948944723618,-250.89322613065326,-250.9915577889447,-251.08988944723617,-251.18822110552762,-251.2865527638191,-251.38488442211053,-251.483216080402,-251.58154773869344,-251.67987939698492,-251.77821105527636,-251.87654271356783,-251.97487437185927,-252.07320603015074,-252.17153768844219,-252.26986934673366,-252.3682010050251,-252.46653266331657,-252.564864321608,-252.66319597989948,-252.76152763819093,-252.8598592964824,-252.95819095477384,-253.0565226130653,-253.15485427135675,-253.25318592964823,-253.3515175879397,-253.44984924623114,-253.5481809045226,-253.64651256281405,-253.74484422110552,-253.84317587939697,-253.94150753768844,-254.03983919597988,-254.13817085427135,-254.2365025125628,-254.33483417085426,-254.4331658291457,-254.53149748743718,-254.62982914572862,-254.7281608040201,-254.82649246231153,-254.924824120603,-255.02315577889445,-255.12148743718592,-255.21981909547736,-255.31815075376883,-255.41648241206028,-255.51481407035175,-255.6131457286432,-255.71147738693466,-255.8098090452261,-255.90814070351757,-256.006472361809,-256.10480402010046,-256.2031356783919,-256.30146733668334,-256.39979899497484,-256.4981306532663,-256.59646231155773,-256.69479396984923,-256.7931256281407,-256.8914572864321,-256.98978894472356,-257.08812060301506,-257.1864522613065,-257.28478391959794,-257.3831155778894,-257.4814472361809,-257.5797788944723,-257.67811055276377,-257.7764422110552,-257.8747738693467,-257.97310552763815,-258.0714371859296,-258.16976884422104,-258.26810050251254,-258.366432160804,-258.4647638190954,-258.56309547738687,-258.66142713567837,-258.7597587939698,-258.85809045226125,-258.9564221105527,-259.0547537688442,-259.15308542713564,-259.2514170854271,-259.3497487437185,-259.44808040201,-259.54641206030146,-259.6447437185929,-259.74307537688435,-259.84140703517585,-259.9397386934673,-260.03807035175873,-260.13640201005023,-260.2347336683417,-260.3330653266331,-260.43139698492456,-260.52972864321606,-260.6280603015075,-260.72639195979895,-260.8247236180904,-260.9230552763819,-261.02138693467333,-261.1197185929648,-261.2180502512562,-261.3163819095477,-261.41471356783916,-261.5130452261306,-261.61137688442204,-261.70970854271354,-261.808040201005,-261.9063718592964,-262.00470351758787,-262.10303517587937,-262.2013668341708,-262.29969849246226,-262.3980301507537,-262.4963618090452,-262.59469346733664,-262.6930251256281,-262.7913567839195,-262.889688442211,-262.98802010050247,-263.0863517587939,-263.1846834170854,-263.28301507537685,-263.3813467336683,-263.47967839195974,-263.57801005025124,-263.6763417085427,-263.7746733668341,-263.87300502512556,-263.97133668341706,-264.0696683417085,-264.16799999999995,-264.2663316582914,-264.3646633165829,-264.46299497487433,-264.5613266331658,-264.6596582914572,-264.7579899497487,-264.85632160804016,-264.9546532663316,-265.05298492462305,-265.15131658291455,-265.249648241206,-265.34797989949743,-265.4463115577889,-265.5446432160804,-265.6429748743718,-265.74130653266326,-265.8396381909547,-265.9379698492462,-266.03630150753764,-266.1346331658291,-266.23296482412053,-266.33129648241203,-266.42962814070347,-266.5279597989949,-266.6262914572864,-266.72462311557786,-266.8229547738693,-266.92128643216074,-267.01961809045224,-267.1179497487437,-267.2162814070351,-267.31461306532657,-267.41294472361807,-267.5112763819095,-267.60960804020095,-267.7079396984924,-267.8062713567839,-267.90460301507534,-268.0029346733668,-268.1012663316582,-268.1995979899497,-268.29792964824117,-268.3962613065326,-268.49459296482405,-268.59292462311555,-268.691256281407,-268.78958793969844,-268.8879195979899,-268.9862512562814,-269.0845829145728,-269.18291457286426,-269.2812462311557,-269.3795778894472,-269.47790954773865,-269.5762412060301,-269.6745728643216,-269.77290452261303,-269.8712361809045,-269.9695678391959,-270.0678994974874,-270.16623115577886,-270.2645628140703,-270.36289447236175,-270.46122613065324,-270.5595577889447,-270.65788944723613,-270.7562211055276,-270.8545527638191,-270.9528844221105,-271.05121608040196,-271.1495477386934,-271.2478793969849,-271.34621105527634,-271.4445427135678,-271.5428743718592,-271.6412060301507,-271.73953768844217,-271.8378693467336,-271.93620100502505,-272.03453266331655,-272.132864321608,-272.23119597989944,-272.3295276381909,-272.4278592964824,-272.5261909547738,-272.62452261306527,-272.7228542713567,-272.8211859296482,-272.91951758793965,-273.0178492462311,-273.1161809045226,-273.21451256281404,-273.3128442211055,-273.4111758793969,-273.5095075376884,-273.60783919597986,-273.7061708542713,-273.80450251256275,-273.90283417085425,-274.0011658291457,-274.09949748743713,-274.1978291457286,-274.2961608040201,-274.3944924623115,-274.49282412060296,-274.5911557788944,-274.6894874371859,-274.78781909547735,-274.8861507537688,-274.98448241206023,-275.08281407035173,-275.1811457286432,-275.2794773869346,-275.37780904522606,-275.47614070351756,-275.574472361809,-275.67280402010044,-275.7711356783919,-275.8694673366834,-275.9677989949748,-276.06613065326627,-276.16446231155777,-276.2627939698492,-276.36112562814066,-276.4594572864321,-276.5577889447236,-276.65612060301504,-276.7544522613065,-276.8527839195979,-276.9511155778894,-277.04944723618087,-277.1477788944723,-277.24611055276375,-277.34444221105525,-277.4427738693467,-277.54110552763814,-277.6394371859296,-277.7377688442211,-277.8361005025125,-277.93443216080396,-278.0327638190954,-278.1310954773869,-278.22942713567835,-278.3277587939698,-278.42609045226123,-278.52442211055273,-278.6227537688442,-278.7210854271356,-278.81941708542706,-278.91774874371856,-279.01608040201,-279.11441206030145,-279.2127437185929,-279.3110753768844,-279.40940703517583,-279.5077386934673,-279.6060703517588,-279.7044020100502,-279.80273366834166,-279.9010653266331,-279.9993969849246,-280.09772864321604,-280.1960603015075,-280.29439195979893,-280.39272361809043,-280.49105527638187,-280.5893869346733,-280.68771859296476,-280.78605025125626,-280.8843819095477,-280.98271356783914,-281.0810452261306,-281.1793768844221,-281.2777085427135,-281.37604020100497,-281.4743718592964,-281.5727035175879,-281.67103517587935,-281.7693668341708,-281.86769849246224,-281.96603015075374,-282.0643618090452,-282.1626934673366,-282.26102512562807,-282.35935678391957,-282.457688442211,-282.55602010050245,-282.65435175879395,-282.7526834170854,-282.85101507537684,-282.9493467336683,-283.0476783919598,-283.1460100502512,-283.24434170854266,-283.3426733668341,-283.4410050251256,-283.53933668341705,-283.6376683417085,-283.73599999999993,-283.83433165829143,-283.9326633165829,-284.0309949748743,-284.12932663316576,-284.22765829145726,-284.3259899497487,-284.42432160804015,-284.5226532663316,-284.6209849246231,-284.71931658291453,-284.817648241206,-284.9159798994974,-285.0143115577889,-285.11264321608036,-285.2109748743718,-285.30930653266324,-285.40763819095474,-285.5059698492462,-285.6043015075376,-285.70263316582907,-285.80096482412057,-285.899296482412,-285.99762814070345,-286.09595979899495,-286.1942914572864,-286.29262311557784,-286.3909547738693,-286.4892864321608,-286.5876180904522,-286.68594974874367,-286.7842814070351,-286.8826130653266,-286.98094472361805,-287.0792763819095,-287.17760804020094,-287.27593969849244,-287.3742713567839,-287.4726030150753,-287.57093467336676,-287.66926633165826,-287.7675979899497,-287.86592964824115,-287.9642613065326,-288.0625929648241,-288.16092462311553,-288.259256281407,-288.3575879396984,-288.4559195979899,-288.55425125628136,-288.6525829145728,-288.75091457286425,-288.84924623115575,-288.9475778894472,-289.04590954773863,-289.14424120603013,-289.2425728643216,-289.340904522613,-289.43923618090446,-289.53756783919596,-289.6358994974874,-289.73423115577884,-289.8325628140703,-289.9308944723618,-290.0292261306532,-290.12755778894467,-290.2258894472361,-290.3242211055276,-290.42255276381906,-290.5208844221105,-290.61921608040194,-290.71754773869344,-290.8158793969849,-290.9142110552763,-291.01254271356777,-291.11087437185927,-291.2092060301507,-291.30753768844215,-291.4058693467336,-291.5042010050251,-291.60253266331654,-291.700864321608,-291.7991959798994,-291.8975276381909,-291.99585929648237,-292.0941909547738,-292.19252261306525,-292.29085427135675,-292.3891859296482,-292.48751758793964,-292.58584924623113,-292.6841809045226,-292.782512562814,-292.88084422110546,-292.97917587939696,-293.0775075376884,-293.17583919597985,-293.2741708542713,-293.3725025125628,-293.47083417085423)
counts=c(0.0, 0.0,0.0,0.0,0.0,0.0,0.0,0.0,0.0,0.0,0.0,0.0,0.0,0.0,0.0,0.0,0.0,0.0,0.0,0.0,0.0,0.0,0.0,0.0,0.0,0.0,0.0,0.0,0.0,0.0,0.0,0.0,0.0,0.0,0.0,0.0,0.0,0.0,0.0,0.0,0.0,0.0,0.0,0.0,0.0,0.0,0.0,0.0,0.0,0.0,0.0,0.0,0.0,0.0,0.0,0.0,0.0,0.0,0.0,0.0,0.0,0.0,0.0,0.0,0.0,0.0,0.0,0.0,0.0,0.0,0.0,0.0,0.0,0.0,0.0,0.0,0.0,0.0,0.0,0.0,0.0,0.0,0.0,0.0,0.0,0.0,0.0,0.0,0.0,0.0,0.0,0.0,0.0,0.0,0.0,0.0,0.0,0.0,0.0,0.0,0.0,0.0,0.0,0.0,0.0,0.0,0.0,0.0,0.0,0.0,0.0,0.0,0.0,0.0,0.0,0.0,0.0,0.0,0.0,0.0,0.0,0.0,0.0,0.0,0.0,0.0,0.0,0.0,0.0,0.0,0.0,0.0,0.0,0.0,0.0,0.0,0.0,0.0,0.0,0.0,0.0,0.0,0.0,0.0,0.0,0.0,0.0,0.0,0.0,0.0,0.0,0.0,0.0,0.0,0.0,0.0,0.0,0.0,0.0,0.0,0.0,0.0,0.0,0.0,0.0,0.0,0.0,0.0,0.0,0.0,0.0,0.0,0.0,0.0,0.0,0.0,0.0,0.0,0.0,0.0,0.0,0.0,0.0,0.0,0.0,0.0,0.0,0.0,0.0,0.0,0.0,0.0,0.0,0.0,0.0,0.0,0.0,0.0,0.0,0.0,0.0,0.0,0.0,0.0,0.0,0.0,0.0,0.0,0.0,0.0,0.0,0.0,0.0,0.0,0.0,0.0,0.0,0.0,0.0,0.0,0.0,0.0,0.0,0.0,0.0,0.0,0.0,0.0,0.0,0.0,0.0,0.0,0.0,0.0,0.0,0.0,0.0,0.0,0.0,0.0,0.0,0.0,0.0,0.0,0.0,0.0,0.0,0.0,0.0,0.0,0.0,0.0,0.0,0.0,0.0,0.0,0.0,0.0,0.0,0.0,0.0,0.0,0.0,0.0,0.0,0.0,0.0,0.0,0.0,0.0,0.0,0.0,0.0,0.0,0.0,0.0,0.0,0.0,0.0,0.0,0.0,0.0,0.0,0.0,0.0,0.0,0.0,0.0,0.0,0.0,0.0,0.0,0.0,0.0,0.0,0.0,0.0,0.0,0.0,0.0,0.0,0.0,0.0,0.0,0.0,0.0,0.0,0.0,0.0,0.0,0.0,0.0,0.0,0.0,0.0,0.0,0.0,0.0,0.0,0.0,0.0,0.0,0.0,0.0,0.0,0.0,0.0,0.0,0.0,0.0,0.0,0.0,0.0,0.0,0.0,0.0,0.0,0.0,0.0,0.0,0.0,0.0,0.0,0.0,0.0,0.0,0.0,0.0,0.0,0.0,0.0,0.0,0.0,0.0,0.0,0.0,0.0,0.0,0.0,0.0,0.0,0.0,0.0,0.0,0.0,0.0,0.0,0.0,0.0,0.0,0.0,0.0,0.0,0.0,0.0,0.0,0.0,0.0,0.0,0.0,0.0,0.0,0.0,0.0,0.0,0.0,0.0,0.0,0.0,0.0,0.0,0.0,0.0,0.0,0.0,0.0,0.0,0.0,0.0,0.0,0.0,0.0,0.0,0.0,0.0,0.0,0.0,0.0,0.0,0.0,0.0,0.0,0.0,0.0,0.0,0.0,0.0,0.0,0.0,0.0,0.0,0.0,0.0,0.0,0.0,0.0,0.0,0.0,0.0,0.0,0.0,0.0,0.0,0.0,0.0,0.0,0.0,0.0,0.0,0.0,0.0,0.0,0.0,0.0,0.0,0.0,0.0,0.0,0.0,0.0,0.0,0.0,0.0,0.0,0.0,0.0,0.0,0.0,0.0,0.0,0.0,0.0,0.0,0.0,0.0,0.0,0.0,0.0,0.0,0.0,0.0,0.0,0.0,0.0,0.0,0.0,0.0,0.0,0.0,0.0,0.0,0.0,0.0,0.0,0.0,0.0,0.0,0.0,0.0,0.0,0.0,0.0,0.0,0.0,0.0,0.0,0.0,0.0,0.0,0.0,0.0,0.0,0.0,0.0,0.0,0.0,0.0,0.0,0.0,0.0,0.0,0.0,0.0,0.0,0.0,0.0,0.0,0.0,0.0,0.0,0.0,0.0,0.0,0.0,0.0,0.0,0.0,0.0,0.0,0.0,0.0,0.0,0.0,0.0,0.0,0.0,0.0,0.0,0.0,0.0,0.0,0.0,0.0,0.0,0.0,0.0,0.0,0.0,0.0,0.0,0.0,0.0,0.0,0.0,0.0,0.0,0.0,0.0,0.0,0.0,0.0,0.0,0.0,0.0,0.0,0.0,0.0,0.0,0.0,0.0,0.0,0.0,0.0,0.0,0.0,0.0,0.0,0.0,0.0,0.0,0.0,0.0,0.0,0.0,0.0,0.0,0.0,0.0,0.0,0.0,0.0,0.0,0.0,0.0,0.0,0.0,0.0,0.0,0.0,0.0,0.0,0.0,0.0,0.0,0.0,0.0,0.0,0.0,0.0,0.0,0.0,0.0,0.0,0.0,0.0,0.0,0.0,0.0,0.0,0.0,0.0,0.0,0.0,0.0,0.0,0.0,0.0,0.0,0.0,0.0,0.0,0.0,0.0,0.0,0.0,0.0,0.0,0.0,0.0,0.0,0.0,0.0,0.0,0.0,0.0,0.0,0.0,0.0,0.0,0.0,0.0,0.0,0.0,0.0,0.0,0.0,0.0,0.0,0.0,0.0,0.0,0.0,0.0,0.0,0.0,0.0,0.0,0.0,0.0,0.0,0.0,0.0,0.0,0.0,0.0,0.0,0.0,0.0,0.0,0.0,0.0,0.0,0.0,0.0,0.0,0.0,0.0,0.0,0.0,0.0,0.0,0.0,0.0,0.0,0.0,0.0,0.0,0.0,0.0,0.0,0.0,0.0,0.0,0.0,0.0,0.0,0.0,0.0,0.0,0.0,0.0,0.0,0.0,0.0,0.0,0.0,0.0,0.0,0.0,0.0,0.0,0.0,0.0,0.0,0.0,0.0,0.0,0.0,0.0,0.0,0.0,0.0,0.0,0.0,0.0,0.0,0.0,0.0,0.0,0.0,0.0,0.0,0.0,0.0,0.0,0.0,0.0,0.0,0.0,0.0,0.0,0.0,0.0,0.0,0.0,0.0,0.0,0.0,0.0,0.0,0.0,0.0,0.0,0.0,0.0,0.0,0.0,0.0,0.0,0.0,0.0,0.0,0.0,0.0,0.0,0.0,0.0,0.0,0.0,0.0,0.0,0.0,0.0,0.0,0.0,0.0,0.0,0.0,0.0,0.0,0.0,0.0,0.0,0.0,0.0,0.0,0.0,0.0,0.0,0.0,0.0,0.0,0.0,0.0,0.0,0.0,0.0,0.0,0.0,0.0,0.0,0.0,0.0,0.0,0.0,0.0,0.0,0.0,0.0,0.0,0.0,0.0,0.0,0.0,0.0,0.0,0.0,0.0,0.0,0.0,0.0,0.0,0.0,0.0,0.0,0.0,0.0,0.0,0.0,0.0,0.0,0.0,0.0,0.0,0.0,0.0,0.0,0.0,0.0,0.0,0.0,0.0,0.0,0.0,0.0,0.0,0.0,0.0,0.0,0.0,0.0,0.0,0.0,0.0,0.0,0.0,0.0,0.0,0.0,0.0,0.0,0.0,0.0,0.0,0.0,0.0,0.0,0.0,0.0,0.0,0.0,0.0,0.0,0.0,0.0,0.0,0.0,0.0,0.0,0.0,0.0,0.0,0.0,0.0,0.0,0.0,0.0,0.0,0.0,0.0,0.0,0.0,0.0,0.0,0.0,0.0,0.0,0.0,0.0,0.0,0.0,0.0,0.0,0.0,0.0,0.0,0.0,0.0,0.0,0.0,0.0,0.0,0.0,0.0,0.0,0.0,0.0,0.0,0.0,0.0,0.0,0.0,0.0,0.0,0.0,0.0,0.0,0.0,0.0,0.0,0.0,0.0,0.0,0.0,0.0,0.0,0.0,0.0,0.0,0.0,0.0,0.0,0.0,0.0,0.0,0.0,0.0,0.0,0.0,0.0,0.0,0.0,0.0,0.0,0.0,0.0,0.0,0.0,0.0,0.0,0.0,0.0,0.0,0.0,0.0,0.0,0.0,0.0,0.0,0.0,0.0,0.0,0.0,0.0,0.0,0.0,0.0,0.0,0.0,0.0,0.0,0.0,0.0,0.0,0.0,0.0,0.0,0.0,0.0,0.0,0.0,0.0,0.0,0.0,0.0,0.0,0.0,0.0,0.0,0.0,0.0,0.0,0.0,0.0,0.0,0.0,0.0,0.0,0.0,0.0,0.0,0.0,0.0,0.0,0.0,0.0,0.0,0.0,0.0,0.0,0.0,0.0,0.0,0.0,0.0,0.0,0.0,0.0,0.0,0.0,0.0,0.0,0.0,0.0,0.0,0.0,0.0,0.0,0.0,0.0,0.0,0.0,0.0,0.0,0.0,0.0,0.0,0.0,0.0,0.0,0.0,0.0,0.0,0.0,0.0,0.0,0.0,0.0,0.0,0.0,0.0,0.0,0.0,0.0,0.0,0.0,0.0,0.0,0.0,0.0,0.0,0.0,0.0,0.0,0.0,0.0,0.0,0.0,0.0,0.0,0.0,0.0,0.0,0.0,0.0,0.0,0.0,0.0,0.0,0.0,0.0,0.0,0.0,0.0,0.0,0.0,0.0,0.0,0.0,0.0,0.0,0.0,0.0,0.0,0.0,0.0,0.0,0.0,0.0,0.0,0.0,0.0,0.0,0.0,0.0,0.0,0.0,0.0,0.0,0.0,0.0,0.0,0.0,0.0,0.0,0.0,0.0,0.0,0.0,0.0,0.0,0.0,0.0,0.0,0.0,0.0,0.0,0.0,0.0,0.0,0.0,0.0,0.0,0.0,0.0,0.0,0.0,0.0,0.0,0.0,0.0,0.0,0.0,0.0,0.0,0.0,0.0,0.0,0.0,0.0,0.0,0.0,0.0,0.0,0.0,0.0,0.0,0.0,0.0,0.0,0.0,0.0,0.0,0.0,0.0,0.0,0.0,0.0,0.0,0.0,0.0,0.0,0.0,0.0,0.0,0.0,0.0,0.0,0.0,0.0,0.0,0.0,0.0,0.0,0.0,0.0,0.0,0.0,0.0,0.0,0.0,0.0,0.0,0.0,0.0,0.0,0.0,0.0,0.0,0.0,0.0,0.0,0.0,0.0,0.0,0.0,0.0,0.0,0.0,0.0,0.0,0.0,0.0,0.0,0.0,0.0,0.0,0.0,0.0,0.0,0.0,0.0,0.0,0.0,0.0,0.0,0.0,0.0,0.0,0.0,0.0,0.0,0.0,0.0,0.0,0.0,0.0,0.0,0.0,0.0,0.0,0.0,0.0,0.0,0.0,0.0,0.0,0.0,0.0,0.0,0.0,0.0,0.0,0.0,0.0,0.0,0.0,0.0,0.0,0.0,0.0,0.0,0.0,0.0,0.0,0.0,0.0,0.0,0.0,0.0,0.0,0.0,0.0,0.0,0.0,0.0,0.0,0.0,0.0,0.0,0.0,0.0,0.0,0.0,0.0,0.0,0.0,0.0,0.0,0.0,0.0,0.0,0.0,0.0,0.0,0.0,0.0,0.0,0.0,0.0,0.0,0.0,0.0,0.0,0.0,0.0,0.0,0.0,0.0,0.0,0.0,0.0,0.0,0.0,0.0,0.0,0.0,0.0,0.0,0.0,0.0,0.0,0.0,0.0,0.0,0.0,0.0,0.0,0.0,0.0,0.0,0.0,0.0,0.0,0.0,0.0,0.0,0.0,0.0,0.0,0.0,0.0,0.0,0.0,0.0,0.0,0.0,0.0,0.0,0.0,0.0,0.0,0.0,0.0,0.0,0.0,0.0,0.0,0.0,0.0,0.0,0.0,0.0,0.0,0.0,0.0,0.0,0.0,0.0,0.0,0.0,0.0,0.0,0.0,0.0,0.0,0.0,0.0,0.0,0.0,0.0,0.0,0.0,0.0,0.0,0.0,0.0,0.0,0.0,0.0,0.0,0.0,0.0,0.0,0.0,0.0,0.0,0.0,0.0,0.0,0.0,0.0,0.0,0.0,0.0,0.0,0.0,0.0,0.0,0.0,0.0,0.0,0.0,0.0,0.0,0.0,0.0,0.0,0.0,0.0,0.0,0.0,0.0,0.0,0.0,0.0,0.0,0.0,0.0,0.0,0.0,0.0,0.0,0.0,0.0,0.0,0.0,0.0,0.0,0.0,0.0,0.0,0.0,0.0,0.0,0.0,0.0,0.0,0.0,0.0,0.0,0.0,0.0,0.0,0.0,0.0,0.0,0.0,0.0,0.0,0.0,0.0,0.0,0.0,0.0,0.0,0.0,0.0,0.0,0.0,0.0,0.0,0.0,0.0,0.0,0.0,0.0,0.0,0.0,0.0,0.0,0.0,0.0,0.0,0.0,0.0,0.0,0.0,0.0,0.0,0.0,0.0,0.0,0.0,0.0,0.0,0.0,0.0,0.0,0.0,0.0,0.0,0.0,0.0,0.0,0.0,0.0,0.0,0.0,0.0,0.0,0.0,0.0,0.0,0.0,0.0,0.0,0.0,0.0,0.0,0.0,0.0,0.0,0.0,0.0,0.0,0.0,0.0,0.0,0.0,0.0,0.0,0.0,0.0,0.0,0.0,0.0,0.0,0.0,0.0,0.0,0.0,0.0,0.0,0.0,0.0,0.0,0.0,0.0,0.0,0.0,0.0,0.0,0.0,0.0,0.0,0.0,0.0,0.0,0.0,0.0,0.0,0.0,0.0,0.0,0.0,0.0,0.0,0.0,0.0,0.0,0.0,0.0,0.0,0.0,0.0,0.0,0.0,0.0,0.0,0.0,0.0,0.0,0.0,0.0,0.0,0.0,0.0,0.0,0.0,0.0,0.0,0.0,0.0,0.0,0.0,0.0,0.0,0.0,0.0,0.0,0.0,0.0,0.0,0.0,0.0,0.0,0.0,0.0,0.0,0.0,0.0,0.0,0.0,0.0,0.0,0.0,0.0,0.0,0.0,0.0,0.0,0.0,0.0,0.0,0.0,0.0,0.0,0.0,0.0,0.0,0.0,0.0,0.0,0.0,0.0,0.0,0.0,0.0,0.0,0.0,0.0,0.0,0.0,0.0,0.0,0.0,0.0,0.0,0.0,0.0,0.0,0.0,0.0,0.0,0.0,0.0,0.0,0.0,0.0,0.0,0.0,0.0,0.0,0.0,0.0,0.0,0.0,0.0,0.0,0.0,0.0,0.0,0.0,0.0,0.0,0.0,0.0,0.0,0.0,0.0,0.0,0.0,0.0,0.0,0.0,0.0,0.0,0.0,0.0,0.0,0.0,0.0,0.0,0.0,0.0,0.0,0.0,0.0,0.0,0.0,0.0,0.0,0.0,0.0,0.0,0.0,0.0,0.0,0.0,0.0,0.0,0.0,0.0,0.0,0.0,0.0,0.0,0.0,0.0,0.0,0.0,0.0,0.0,0.0,0.0,0.0,0.0,0.0,0.0,0.0,0.0,0.0,0.0,0.0,0.0,0.0,0.0,0.0,0.0,0.0,0.0,0.0,0.0,0.0,0.0,0.0,0.0,0.0,0.0,0.0,0.0,0.0,0.0,0.0,0.0,0.0,0.0,0.0,0.0,0.0,0.0,0.0,0.0,0.0,0.0,0.0,0.0,0.0,0.0,0.0,0.0,0.0,0.0,0.0,0.0,0.0,0.0,0.0,0.0,0.0,0.0,0.0,0.0,0.0,0.0,0.0,0.0,0.0,0.0,0.0,0.0,0.0,0.0,0.0,0.0,0.0,0.0,0.0,0.0,0.0,0.0,0.0,0.0,0.0,0.0,0.0,0.0,0.0,0.0,0.0,0.0,0.0,0.0,0.0,0.0,0.0,0.0,0.0,0.0,0.0,0.0,0.0,0.0,0.0,0.0,0.0,0.0,0.0,0.0,0.0,0.0,0.0,0.0,0.0,0.0,0.0,0.0,0.0,0.0,0.0,0.0,0.0,0.0,0.0,0.0,0.0,0.0,0.0,0.0,0.0,0.0,0.0,0.0,0.0,0.0,0.0,0.0,0.0,0.0,0.0,0.0,0.0,0.0,0.0,0.0,0.0,0.0,0.0,0.0,0.0,0.0,0.0,0.0,0.0,0.0,0.0,0.0,0.0,0.0,0.0,0.0,0.0,0.0,0.0,0.0,0.0,0.0,0.0,0.0,0.0,0.0,0.0,0.0,0.0,0.0,0.0,0.0,0.0,0.0,0.0,0.0,0.0,0.0,0.0,0.0,0.0,0.0,0.0,0.0,0.0,0.0,0.0,0.0,0.0,0.0,0.0,0.0,0.0,0.0,0.0,0.0,0.0,0.0,0.0,0.0,0.0,0.0,0.0,0.0,0.0,0.0,0.0,0.0,0.0,0.0,0.0,0.0,0.0,0.0,0.0,0.0,0.0,0.0,0.0,0.0,0.0,0.0,0.0,0.0,0.0,0.0,0.0,0.0,0.0,0.0,0.0,0.0,0.0,0.0,0.0,0.0,0.0,0.0,0.0,0.0,0.0,0.0,0.0,0.0,0.0,0.0,0.0,0.0,0.0,0.0,0.0,0.0,0.0,0.0,0.0,0.0,0.0,0.0,0.0,0.0,0.0,0.0,0.0,0.0,0.0,0.0,0.0,0.0,0.0,0.0,0.0,0.0,0.0,0.0,0.0,0.0,0.0,0.0,0.0,0.0,0.0,0.0,0.0,0.0,0.0,0.0,0.0,0.0,0.0,0.0,0.0,0.0,0.0,0.0,0.0,0.0,0.0,0.0,0.0,0.0,0.0,0.0,0.0,0.0,0.0,0.0,0.0,0.0,0.0,0.0,0.0,0.0,0.0,0.0,0.0,0.0,0.0,0.0,0.0,0.0,0.0,0.0,0.0,0.0,0.0,0.0,0.0,0.0,0.0,0.0,0.0,0.0,0.0,0.0,0.0,0.0,0.0,0.0,0.0,0.0,0.0,0.0,0.0,0.0,0.0,0.0,0.0,0.0,0.0,0.0,0.0,0.0,0.0,0.0,0.0001001001001001001,0.0,0.0,0.0,0.0,0.0,0.0001001001001001001,0.0,0.0,0.0,0.0,0.0,0.0,0.0,0.0001001001001001001,0.0001001001001001001,0.0,0.0,0.0,0.0,0.0,0.0,0.0,0.0,0.0,0.0,0.0,0.0001001001001001001,0.0,0.0,0.0,0.0,0.0,0.0,0.0,0.0,0.0,0.0,0.0,0.0,0.0,0.0,0.0,0.0,0.0,0.0001001001001001001,0.0,0.0,0.0,0.0,0.0,0.0,0.0,0.0,0.0,0.0,0.0,0.0,0.0001001001001001001,0.0,0.0,0.0,0.0,0.0,0.0,0.0,0.0,0.0,0.0002002002002002002,0.0,0.0,0.0,0.0,0.0,0.0,0.0,0.0,0.0001001001001001001,0.0,0.0001001001001001001,0.0,0.0,0.0,0.0,0.0,0.0,0.0002002002002002002,0.0,0.0001001001001001001,0.0,0.0,0.0001001001001001001,0.0004004004004004004,0.0001001001001001001,0.0001001001001001001,0.0,0.0,0.0,0.0,0.0,0.0001001001001001001,0.0001001001001001001,0.0,0.0001001001001001001,0.0002002002002002002,0.0001001001001001001,0.0001001001001001001,0.0001001001001001001,0.0001001001001001001,0.0003003003003003003,0.0,0.0002002002002002002,0.0001001001001001001,0.0002002002002002002,0.0,0.0002002002002002002,0.0,0.0001001001001001001,0.0,0.0001001001001001001,0.0,0.0,0.0,0.0001001001001001001,0.0002002002002002002,0.0,0.0001001001001001001,0.0002002002002002002,0.0001001001001001001,0.0002002002002002002,0.0001001001001001001,0.0001001001001001001,0.0,0.0002002002002002002,0.0002002002002002002,0.0002002002002002002,0.0001001001001001001,0.0001001001001001001,0.0002002002002002002,0.0001001001001001001,0.0001001001001001001,0.0006006006006006006,0.0006006006006006006,0.0002002002002002002,0.0003003003003003003,0.0,0.0003003003003003003,0.0001001001001001001,0.0002002002002002002,0.0001001001001001001,0.0001001001001001001,0.0006006006006006006,0.0001001001001001001,0.0002002002002002002,0.0004004004004004004,0.0004004004004004004,0.0007007007007007007,0.0003003003003003003,0.0004004004004004004,0.0003003003003003003,0.0004004004004004004,0.0006006006006006006,0.0006006006006006006,0.0008008008008008008,0.0005005005005005005,0.0005005005005005005,0.0004004004004004004,0.0006006006006006006,0.0012012012012012011,0.0008008008008008008,0.0008008008008008008,0.0006006006006006006,0.0008008008008008008,0.0009009009009009009,0.0003003003003003003,0.0013013013013013013,0.0009009009009009009,0.0018018018018018018,0.0012012012012012011,0.0009009009009009009,0.001001001001001001,0.0016016016016016017,0.0017017017017017016,0.0008008008008008008,0.0011011011011011012,0.0004004004004004004,0.0014014014014014013,0.0013013013013013013,0.0018018018018018018,0.0013013013013013013,0.0015015015015015015,0.0013013013013013013,0.0015015015015015015,0.001001001001001001,0.0015015015015015015,0.0028028028028028026,0.001001001001001001,0.0024024024024024023,0.0032032032032032033,0.002102102102102102,0.002302302302302302,0.0026026026026026027,0.002702702702702703,0.002702702702702703,0.0018018018018018018,0.003303303303303303,0.002302302302302302,0.003103103103103103,0.002902902902902903,0.002702702702702703,0.0024024024024024023,0.002002002002002002,0.0019019019019019018,0.0014014014014014013,0.002902902902902903,0.0016016016016016017,0.0025025025025025025,0.0015015015015015015,0.0011011011011011012,0.0017017017017017016,0.0028028028028028026,0.0013013013013013013,0.002002002002002002,0.0018018018018018018,0.0015015015015015015,0.0015015015015015015,0.002102102102102102,0.0024024024024024023,0.0015015015015015015,0.0019019019019019018,0.0018018018018018018,0.0011011011011011012,0.0019019019019019018,0.0013013013013013013,0.0019019019019019018,0.0018018018018018018,0.0016016016016016017,0.002102102102102102,0.0012012012012012011,0.0025025025025025025,0.0015015015015015015,0.0026026026026026027,0.0024024024024024023,0.002002002002002002,0.0026026026026026027,0.002302302302302302,0.0026026026026026027,0.0022022022022022024,0.0032032032032032033,0.0022022022022022024,0.0018018018018018018,0.002302302302302302,0.0026026026026026027,0.003103103103103103,0.0017017017017017016,0.0034034034034034033,0.0024024024024024023,0.0024024024024024023,0.0032032032032032033,0.0032032032032032033,0.0026026026026026027,0.003303303303303303,0.0036036036036036037,0.0045045045045045045,0.004404404404404405,0.004004004004004004,0.004004004004004004,0.0036036036036036037,0.004104104104104104,0.005005005005005005,0.004204204204204204,0.004804804804804805,0.003903903903903904,0.004404404404404405,0.003903903903903904,0.006806806806806807,0.005205205205205205,0.006406406406406407,0.005105105105105105,0.004804804804804805,0.007607607607607607,0.004304304304304304,0.005705705705705706,0.006206206206206206,0.006606606606606606,0.008908908908908908,0.006806806806806807,0.006706706706706707,0.007807807807807808,0.0075075075075075074,0.007707707707707708,0.006606606606606606,0.007307307307307307,0.01011011011011011,0.006706706706706707,0.007307307307307307,0.008008008008008008,0.007007007007007007,0.007007007007007007,0.007407407407407408,0.008108108108108109,0.007907907907907907,0.008208208208208207,0.008208208208208207,0.007707707707707708,0.00850850850850851,0.006406406406406407,0.006606606606606606,0.005105105105105105,0.006306306306306306,0.0055055055055055055,0.005205205205205205,0.005405405405405406,0.005305305305305305,0.004304304304304304,0.004604604604604604,0.003903903903903904,0.004704704704704705,0.004104104104104104,0.0032032032032032033,0.0034034034034034033,0.0045045045045045045,0.003303303303303303,0.003903903903903904,0.002702702702702703,0.002702702702702703,0.0035035035035035035,0.0022022022022022024,0.002102102102102102,0.0014014014014014013,0.0013013013013013013,0.0017017017017017016,0.002002002002002002,0.0017017017017017016,0.0025025025025025025,0.001001001001001001,0.0008008008008008008,0.001001001001001001,0.0009009009009009009,0.0012012012012012011,0.0011011011011011012,0.0008008008008008008,0.0006006006006006006,0.0011011011011011012,0.0007007007007007007,0.0005005005005005005,0.0003003003003003003,0.0009009009009009009,0.0005005005005005005,0.0011011011011011012,0.0007007007007007007,0.0004004004004004004,0.0003003003003003003,0.0002002002002002002,0.0005005005005005005,0.0006006006006006006,0.0004004004004004004,0.0002002002002002002,0.0004004004004004004,0.0004004004004004004,0.0002002002002002002,0.0001001001001001001,0.0002002002002002002,0.0004004004004004004,0.0005005005005005005,0.0003003003003003003,0.0003003003003003003,0.0001001001001001001,0.0,0.0001001001001001001,0.0002002002002002002,0.0004004004004004004,0.0001001001001001001,0.0001001001001001001,0.0005005005005005005,0.0002002002002002002,0.0004004004004004004,0.0002002002002002002,0.0003003003003003003,0.0002002002002002002,0.0006006006006006006,0.0001001001001001001,0.0,0.0003003003003003003,0.0001001001001001001,0.0001001001001001001,0.0002002002002002002,0.0,0.0002002002002002002,0.0002002002002002002,0.0001001001001001001,0.0008008008008008008,0.0,0.0001001001001001001,0.0002002002002002002,0.0004004004004004004,0.0,0.0001001001001001001,0.0,0.0001001001001001001,0.0,0.0001001001001001001,0.0,0.0002002002002002002,0.0005005005005005005,0.0001001001001001001,0.0003003003003003003,0.0001001001001001001,0.0002002002002002002,0.0,0.0002002002002002002,0.0002002002002002002,0.0004004004004004004,0.0003003003003003003,0.0002002002002002002,0.0001001001001001001,0.0001001001001001001,0.0003003003003003003,0.0,0.0002002002002002002,0.0001001001001001001,0.0,0.0,0.0003003003003003003,0.0002002002002002002,0.0001001001001001001,0.0002002002002002002,0.0001001001001001001,0.0001001001001001001,0.0001001001001001001,0.0,0.0,0.0001001001001001001,0.0,0.0002002002002002002,0.0003003003003003003,0.0,0.0002002002002002002,0.0003003003003003003,0.0004004004004004004,0.0,0.0,0.0002002002002002002,0.0,0.0,0.0,0.0003003003003003003,0.0003003003003003003,0.0001001001001001001,0.0003003003003003003,0.0,0.0003003003003003003,0.0001001001001001001,0.0003003003003003003,0.0004004004004004004,0.0001001001001001001,0.0,0.0003003003003003003,0.0001001001001001001,0.0001001001001001001,0.0001001001001001001,0.0001001001001001001,0.0001001001001001001,0.0001001001001001001,0.0,0.0,0.0001001001001001001,0.0,0.0,0.0002002002002002002,0.0001001001001001001,0.0002002002002002002,0.0002002002002002002,0.0002002002002002002,0.0001001001001001001,0.0,0.0002002002002002002,0.0001001001001001001,0.0,0.0,0.0,0.0,0.0001001001001001001,0.0001001001001001001,0.0,0.0,0.0001001001001001001,0.0001001001001001001,0.0,0.0,0.0,0.0001001001001001001,0.0,0.0,0.0,0.0,0.0,0.0,0.0001001001001001001,0.0001001001001001001,0.0,0.0,0.0,0.0,0.0,0.0001001001001001001,0.0,0.0,0.0001001001001001001,0.0,0.0,0.0,0.0,0.0,0.0,0.0001001001001001001,0.0,0.0,0.0,0.0,0.0001001001001001001,0.0,0.0001001001001001001,0.0,0.0001001001001001001,0.0,0.0002002002002002002,0.0,0.0,0.0,0.0001001001001001001,0.0001001001001001001,0.0,0.0,0.0001001001001001001,0.0,0.0002002002002002002,0.0,0.0,0.0,0.0,0.0001001001001001001,0.0,0.0,0.0,0.0,0.0,0.0,0.0,0.0,0.0,0.0,0.0,0.0001001001001001001,0.0,0.0001001001001001001,0.0,0.0,0.0001001001001001001,0.0,0.0001001001001001001,0.0,0.0,0.0,0.0,0.0002002002002002002,0.0,0.0,0.0001001001001001001,0.0,0.0,0.0001001001001001001,0.0001001001001001001,0.0001001001001001001,0.0001001001001001001,0.0,0.0,0.0,0.0001001001001001001,0.0,0.0,0.0001001001001001001,0.0,0.0001001001001001001,0.0,0.0,0.0,0.0002002002002002002,0.0,0.0002002002002002002,0.0002002002002002002,0.0001001001001001001,0.0001001001001001001,0.0002002002002002002,0.0002002002002002002,0.0,0.0001001001001001001,0.0001001001001001001,0.0,0.0002002002002002002,0.0002002002002002002,0.0001001001001001001,0.0002002002002002002,0.0,0.0,0.0001001001001001001,0.0003003003003003003,0.0001001001001001001,0.0001001001001001001,0.0,0.0001001001001001001,0.0002002002002002002,0.0,0.0002002002002002002,0.0001001001001001001,0.0001001001001001001,0.0002002002002002002,0.0,0.0001001001001001001,0.0,0.0,0.0,0.0002002002002002002,0.0,0.0,0.0001001001001001001,0.0001001001001001001,0.0,0.0001001001001001001,0.0001001001001001001,0.0001001001001001001,0.0001001001001001001,0.0001001001001001001,0.0002002002002002002,0.0002002002002002002,0.0,0.0,0.0002002002002002002,0.0001001001001001001,0.0003003003003003003,0.0,0.0001001001001001001,0.0002002002002002002,0.0,0.0,0.0,0.0,0.0002002002002002002,0.0001001001001001001,0.0002002002002002002,0.0004004004004004004,0.0003003003003003003,0.0005005005005005005,0.0002002002002002002,0.0004004004004004004,0.0003003003003003003,0.0001001001001001001,0.0003003003003003003,0.0001001001001001001,0.0001001001001001001,0.0003003003003003003,0.0005005005005005005,0.0002002002002002002,0.0004004004004004004,0.0003003003003003003,0.0002002002002002002,0.0002002002002002002,0.0001001001001001001,0.0009009009009009009,0.0002002002002002002,0.0006006006006006006,0.0003003003003003003,0.0006006006006006006,0.0008008008008008008,0.001001001001001001,0.0008008008008008008,0.001001001001001001,0.0006006006006006006,0.0005005005005005005,0.0002002002002002002,0.0001001001001001001,0.0002002002002002002,0.0001001001001001001,0.0001001001001001001,0.0003003003003003003,0.0003003003003003003,0.0005005005005005005,0.0,0.0002002002002002002,0.0002002002002002002,0.0005005005005005005,0.0001001001001001001,0.0002002002002002002,0.0005005005005005005,0.0003003003003003003,0.0002002002002002002,0.0002002002002002002,0.0002002002002002002,0.0,0.0003003003003003003,0.0001001001001001001,0.0003003003003003003,0.0003003003003003003,0.0002002002002002002,0.0001001001001001001,0.0002002002002002002,0.0003003003003003003,0.0002002002002002002,0.0004004004004004004,0.0001001001001001001,0.0001001001001001001,0.0006006006006006006,0.0,0.0002002002002002002,0.0009009009009009009,0.0007007007007007007,0.0003003003003003003,0.0004004004004004004,0.0006006006006006006,0.0003003003003003003,0.0002002002002002002,0.0001001001001001001,0.0005005005005005005,0.0006006006006006006,0.0005005005005005005,0.0002002002002002002,0.0005005005005005005,0.0003003003003003003,0.0003003003003003003,0.001001001001001001,0.0006006006006006006,0.0008008008008008008,0.0005005005005005005,0.0005005005005005005,0.0011011011011011012,0.0016016016016016017,0.0013013013013013013,0.0011011011011011012,0.0014014014014014013,0.0015015015015015015,0.0016016016016016017,0.0013013013013013013,0.0014014014014014013,0.0016016016016016017,0.0014014014014014013,0.0011011011011011012,0.0012012012012012011,0.0014014014014014013,0.0012012012012012011,0.002002002002002002,0.0017017017017017016,0.0016016016016016017,0.0013013013013013013,0.002002002002002002,0.0026026026026026027,0.0028028028028028026,0.0026026026026026027,0.0034034034034034033,0.003003003003003003,0.0026026026026026027,0.0026026026026026027,0.003903903903903904,0.0034034034034034033,0.0038038038038038036,0.003903903903903904,0.003903903903903904,0.0034034034034034033,0.004004004004004004,0.0022022022022022024,0.0025025025025025025,0.002902902902902903,0.002302302302302302,0.0018018018018018018,0.0013013013013013013,0.0013013013013013013,0.0012012012012012011,0.0004004004004004004,0.0004004004004004004,0.0001001001001001001,0.0004004004004004004,0.0003003003003003003,0.0001001001001001001,0.0001001001001001001,0.0001001001001001001,0.0001001001001001001,0.0002002002002002002,0.0,0.0004004004004004004,0.0,0.0,0.0,0.0002002002002002002,0.0004004004004004004,0.0003003003003003003,0.0,0.0002002002002002002,0.0004004004004004004,0.0003003003003003003,0.0002002002002002002,0.0001001001001001001,0.0002002002002002002,0.0002002002002002002,0.0,0.0002002002002002002,0.0,0.0005005005005005005,0.0002002002002002002,0.0003003003003003003,0.0,0.0001001001001001001,0.0,0.0001001001001001001,0.0,0.0001001001001001001,0.0001001001001001001,0.0001001001001001001,0.0002002002002002002,0.0001001001001001001,0.0001001001001001001,0.0,0.0001001001001001001,0.0,0.0001001001001001001,0.0001001001001001001,0.0,0.0,0.0,0.0001001001001001001,0.0002002002002002002,0.0,0.0,0.0,0.0,0.0001001001001001001,0.0,0.0,0.0004004004004004004,0.0,0.0002002002002002002,0.0,0.0,0.0002002002002002002,0.0,0.0001001001001001001,0.0001001001001001001,0.0001001001001001001,0.0,0.0,0.0001001001001001001,0.0,0.0,0.0001001001001001001,0.0,0.0,0.0001001001001001001,0.0,0.0,0.0001001001001001001,0.0,0.0001001001001001001,0.0001001001001001001,0.0,0.0,0.0,0.0,0.0,0.0001001001001001001,0.0,0.0001001001001001001,0.0001001001001001001,0.0001001001001001001,0.0,0.0,0.0001001001001001001,0.0,0.0001001001001001001,0.0001001001001001001,0.0001001001001001001,0.0,0.0,0.0,0.0,0.0,0.0,0.0)
#mids=mids[58:length(mids)]
#counts=counts[58:length(counts)]

plot(c(seq(-290,0,by=1),0),rep(2,length(c(seq(290,0,by=-1),0))), xlab="", ylab="Frequency of shift in origination rate", xlim=c(-270,-230), ylim=c(0,0.012), type="l", col="white",lwd="1",las="1",cex.axis="1",cex.main="1",cex.lab="1",bty="n", main="B", axes=F)
rect(-323.2,-0.02,-298.9,300, col="white", border=NA)
rect(-298.9,-0.02,-272.95,300, col="whitesmoke", border=NA)
rect(-272.95,-0.02,-259.1,300, col="white", border=NA)
rect(-259.1,-0.02,-251.9,300, col="whitesmoke", border=NA)
rect(-251.9,-0.02,-247.2,300, col="white", border=NA)
rect(-247.2,-0.02,-237,300, col="whitesmoke", border=NA)
rect(-237,-0.02,-201.3,300, col="white", border=NA)
rect(-201.3,-0.02,-174.1,300, col="whitesmoke", border=NA)
rect(-174.1,-0.02,-163.5,300, col="white", border=NA)
rect(-163.5,-0.02,-145,300, col="whitesmoke", border=NA)
rect(-145,-0.02,-100.5,300, col="white", border=NA)
rect(-100.5,-0.02,-66,300, col="whitesmoke", border=NA)
rect(-66,-0.02,-56,300, col="white", border=NA)
rect(-56,-0.02,-33.9,300, col="whitesmoke", border=NA)
rect(-33.9,-0.02,-23.03,300, col="white", border=NA)
rect(-23.03,-0.02,-5.33,300, col="whitesmoke", border=NA)
rect(-5.33,-0.02,-2.58,300, col="white", border=NA)
rect(-2.58,-0.02,0,300, col="whitesmoke", border=NA)

rect(-261.28,-3,-259.51,300, col=alpha('#ffaf03',0.2), border=NA)
rect(-234.5,-3,-232,300, col=alpha('#ffaf03',0.2), border=NA)
abline(v=c(-251.902),col="red",lty="dashed",lwd="2")
axis(side=1, seq(-280, -220, by=10), col="black",col.axis="black",las=1)
axis(side=2, seq(0, 0.012, by=0.004), col="black",col.axis="black",las=2)

lines(mids,counts,type = 'h', lwd=5, col='#4c4cec')
bf2 = 0.0011449747418330947
bf6 = 0.00839884248086975
abline(h=bf2, lty=2)
abline(h=bf6, lty=2)

add_geochrono(0, -0.15)


# Extinction rate
time=c(-204.581895003349, -204.68191059611522,-204.78192618888147,-204.88194178164773,-204.98195737441395,-205.0819729671802,-205.18198855994643,-205.2820041527127,-205.3820197454789,-205.48203533824517,-205.58205093101142,-205.68206652377765,-205.7820821165439,-205.88209770931013,-205.98211330207639,-206.0821288948426,-206.18214448760887,-206.28216008037512,-206.38217567314135,-206.4821912659076,-206.58220685867383,-206.68222245144008,-206.7822380442063,-206.88225363697256,-206.98226922973882,-207.08228482250504,-207.1823004152713,-207.28231600803753,-207.38233160080378,-207.48234719357,-207.58236278633626,-207.68237837910252,-207.78239397186874,-207.882409564635,-207.98242515740122,-208.08244075016748,-208.1824563429337,-208.28247193569996,-208.38248752846619,-208.48250312123244,-208.5825187139987,-208.68253430676492,-208.78254989953118,-208.8825654922974,-208.98258108506366,-209.08259667782988,-209.18261227059614,-209.2826278633624,-209.38264345612862,-209.48265904889487,-209.5826746416611,-209.68269023442735,-209.78270582719358,-209.88272141995984,-209.9827370127261,-210.08275260549232,-210.18276819825857,-210.2827837910248,-210.38279938379105,-210.48281497655728,-210.58283056932353,-210.6828461620898,-210.78286175485601,-210.88287734762227,-210.9828929403885,-211.08290853315475,-211.18292412592098,-211.28293971868723,-211.3829553114535,-211.4829709042197,-211.58298649698597,-211.6830020897522,-211.78301768251845,-211.88303327528467,-211.98304886805093,-212.08306446081718,-212.1830800535834,-212.28309564634966,-212.3831112391159,-212.48312683188215,-212.58314242464837,-212.68315801741463,-212.78317361018088,-212.8831892029471,-212.98320479571336,-213.0832203884796,-213.18323598124584,-213.28325157401207,-213.38326716677832,-213.48328275954458,-213.5832983523108,-213.68331394507706,-213.7833295378433,-213.88334513060954,-213.98336072337577,-214.08337631614202,-214.18339190890828,-214.2834075016745,-214.38342309444076,-214.48343868720698,-214.58345427997324,-214.68346987273947,-214.78348546550572,-214.88350105827197,-214.9835166510382,-215.08353224380446,-215.18354783657068,-215.28356342933694,-215.38357902210316,-215.48359461486942,-215.58361020763564,-215.6836258004019,-215.78364139316815,-215.88365698593438,-215.98367257870063,-216.08368817146686,-216.18370376423312,-216.28371935699934,-216.3837349497656,-216.48375054253185,-216.58376613529808,-216.68378172806433,-216.78379732083056,-216.8838129135968,-216.98382850636304,-217.0838440991293,-217.18385969189555,-217.28387528466178,-217.38389087742803,-217.48390647019426,-217.5839220629605,-217.68393765572674,-217.783953248493,-217.88396884125925,-217.98398443402547,-218.08400002679173,-218.18401561955795,-218.2840312123242,-218.38404680509043,-218.4840623978567,-218.58407799062294,-218.68409358338917,-218.78410917615543,-218.88412476892165,-218.9841403616879,-219.08415595445413,-219.1841715472204,-219.28418713998664,-219.38420273275287,-219.48421832551912,-219.58423391828535,-219.6842495110516,-219.78426510381783,-219.88428069658409,-219.98429628935034,-220.08431188211657,-220.18432747488282,-220.28434306764905,-220.3843586604153,-220.48437425318153,-220.58438984594778,-220.68440543871404,-220.78442103148026,-220.88443662424652,-220.98445221701274,-221.084467809779,-221.18448340254523,-221.28449899531148,-221.38451458807774,-221.48453018084396,-221.58454577361022,-221.68456136637644,-221.7845769591427,-221.88459255190892,-221.98460814467518,-222.0846237374414,-222.18463933020766,-222.2846549229739,-222.38467051574014,-222.4846861085064,-222.58470170127262,-222.68471729403888,-222.7847328868051,-222.88474847957136,-222.9847640723376,-223.08477966510384,-223.1847952578701,-223.28481085063632,-223.38482644340257,-223.4848420361688,-223.58485762893505,-223.6848732217013,-223.78488881446754,-223.8849044072338,-223.98492000000002,-224.08493559276627,-224.1849511855325,-224.28496677829875,-224.384982371065,-224.48499796383123,-224.5850135565975,-224.68502914936371,-224.78504474212997,-224.8850603348962,-224.98507592766245,-225.0850915204287,-225.18510711319493,-225.2851227059612,-225.3851382987274,-225.48515389149367,-225.5851694842599,-225.68518507702615,-225.7852006697924,-225.88521626255863,-225.98523185532488,-226.0852474480911,-226.18526304085736,-226.2852786336236,-226.38529422638985,-226.4853098191561,-226.58532541192233,-226.68534100468858,-226.7853565974548,-226.88537219022106,-226.9853877829873,-227.08540337575354,-227.1854189685198,-227.28543456128602,-227.38545015405228,-227.4854657468185,-227.58548133958476,-227.685496932351,-227.78551252511724,-227.8855281178835,-227.98554371064972,-228.08555930341598,-228.1855748961822,-228.28559048894846,-228.38560608171468,-228.48562167448094,-228.5856372672472,-228.68565286001342,-228.78566845277967,-228.8856840455459,-228.98569963831216,-229.08571523107838,-229.18573082384464,-229.28574641661086,-229.38576200937712,-229.48577760214337,-229.5857931949096,-229.68580878767585,-229.78582438044208,-229.88583997320833,-229.98585556597456,-230.08587115874082,-230.18588675150707,-230.2859023442733,-230.38591793703955,-230.48593352980578,-230.58594912257203,-230.68596471533826,-230.7859803081045,-230.88599590087077,-230.986011493637,-231.08602708640325,-231.18604267916947,-231.28605827193573,-231.38607386470196,-231.4860894574682,-231.58610505023447,-231.6861206430007,-231.78613623576695,-231.88615182853317,-231.98616742129943,-232.08618301406565,-232.1861986068319,-232.28621419959816,-232.3862297923644,-232.48624538513064,-232.58626097789687,-232.68627657066313,-232.78629216342935,-232.8863077561956,-232.98632334896186,-233.0863389417281,-233.18635453449434,-233.28637012726057,-233.38638572002682,-233.48640131279305,-233.5864169055593,-233.68643249832556,-233.78644809109178,-233.88646368385804,-233.98647927662427,-234.08649486939052,-234.18651046215675,-234.286526054923,-234.38654164768926,-234.48655724045548,-234.58657283322174,-234.68658842598796,-234.78660401875422,-234.88661961152044,-234.9866352042867,-235.08665079705295,-235.18666638981918,-235.28668198258543,-235.38669757535166,-235.48671316811792,-235.58672876088414,-235.6867443536504,-235.78675994641662,-235.88677553918288,-235.98679113194913,-236.08680672471536,-236.1868223174816,-236.28683791024784,-236.3868535030141,-236.48686909578032,-236.58688468854658,-236.68690028131283,-236.78691587407906,-236.8869314668453,-236.98694705961154,-237.0869626523778,-237.18697824514402,-237.28699383791027,-237.38700943067653,-237.48702502344275,-237.587040616209,-237.68705620897524,-237.7870718017415,-237.88708739450772,-237.98710298727397,-238.08711858004023,-238.18713417280645,-238.2871497655727,-238.38716535833893,-238.4871809511052,-238.5871965438714,-238.68721213663767,-238.78722772940392,-238.88724332217015,-238.9872589149364,-239.08727450770263,-239.18729010046889,-239.2873056932351,-239.38732128600137,-239.48733687876762,-239.58735247153385,-239.6873680643001,-239.78738365706633,-239.88739924983258,-239.9874148425988,-240.08743043536506,-240.18744602813132,-240.28746162089755,-240.3874772136638,-240.48749280643003,-240.58750839919628,-240.6875239919625,-240.78753958472876,-240.88755517749502,-240.98757077026124,-241.0875863630275,-241.18760195579372,-241.28761754855998,-241.3876331413262,-241.48764873409246,-241.58766432685871,-241.68767991962494,-241.7876955123912,-241.88771110515742,-241.98772669792368,-242.0877422906899,-242.18775788345616,-242.2877734762224,-242.38778906898864,-242.4878046617549,-242.58782025452112,-242.68783584728737,-242.7878514400536,-242.88786703281986,-242.98788262558608,-243.08789821835234,-243.1879138111186,-243.28792940388482,-243.38794499665107,-243.4879605894173,-243.58797618218355,-243.68799177494978,-243.78800736771603,-243.8880229604823,-243.98803855324851,-244.08805414601477,-244.188069738781,-244.28808533154725,-244.38810092431348,-244.48811651707973,-244.588132109846,-244.6881477026122,-244.78816329537847,-244.8881788881447,-244.98819448091095,-245.08821007367717,-245.18822566644343,-245.28824125920968,-245.3882568519759,-245.48827244474217,-245.5882880375084,-245.68830363027465,-245.78831922304087,-245.88833481580713,-245.98835040857338,-246.0883660013396,-246.18838159410586,-246.2883971868721,-246.38841277963834,-246.48842837240457,-246.58844396517082,-246.68845955793708,-246.7884751507033,-246.88849074346956,-246.9885063362358,-247.08852192900204,-247.18853752176827,-247.28855311453452,-247.38856870730078,-247.488584300067,-247.58859989283326,-247.68861548559948,-247.78863107836574,-247.88864667113197,-247.98866226389822,-248.08867785666448,-248.1886934494307,-248.28870904219696,-248.38872463496318,-248.48874022772944,-248.58875582049566,-248.68877141326192,-248.78878700602817,-248.8888025987944,-248.98881819156065,-249.08883378432688,-249.18884937709313,-249.28886496985936,-249.38888056262562,-249.48889615539184,-249.5889117481581,-249.68892734092435,-249.78894293369058,-249.88895852645683,-249.98897411922306,-250.0889897119893,-250.18900530475554,-250.2890208975218,-250.38903649028805,-250.48905208305428,-250.58906767582053,-250.68908326858676,-250.789098861353,-250.88911445411924,-250.9891300468855,-251.08914563965175,-251.18916123241797,-251.28917682518423,-251.38919241795045,-251.4892080107167,-251.58922360348294,-251.6892391962492,-251.78925478901544,-251.88927038178167,-251.98928597454793,-252.08930156731415,-252.1893171600804,-252.28933275284663,-252.3893483456129,-252.48936393837914,-252.58937953114537,-252.68939512391162,-252.78941071667785,-252.8894263094441,-252.98944190221033,-253.08945749497659,-253.18947308774284,-253.28948868050907,-253.38950427327532,-253.48951986604155,-253.5895354588078,-253.68955105157403,-253.78956664434028,-253.88958223710654,-253.98959782987276,-254.08961342263902,-254.18962901540525,-254.2896446081715,-254.38966020093773,-254.48967579370398,-254.58969138647024,-254.68970697923646,-254.78972257200272,-254.88973816476894,-254.9897537575352,-255.08976935030142,-255.18978494306768,-255.28980053583393,-255.38981612860016,-255.48983172136641,-255.58984731413264,-255.6898629068989,-255.78987849966512,-255.88989409243138,-255.98990968519763,-256.08992527796386,-256.1899408707301,-256.28995646349637,-256.3899720562626,-256.4899876490288,-256.59000324179505,-256.69001883456133,-256.79003442732756,-256.8900500200938,-256.99006561286006,-257.0900812056263,-257.1900967983925,-257.29011239115874,-257.390127983925,-257.49014357669125,-257.5901591694575,-257.69017476222376,-257.79019035499,-257.8902059477562,-257.99022154052244,-258.0902371332887,-258.19025272605495,-258.2902683188212,-258.39028391158746,-258.4902995043537,-258.5903150971199,-258.69033068988614,-258.7903462826524,-258.89036187541865,-258.9903774681849,-259.09039306095116,-259.1904086537174,-259.2904242464836,-259.39043983924984,-259.4904554320161,-259.59047102478235,-259.6904866175486,-259.79050221031486,-259.8905178030811,-259.9905333958473,-260.09054898861353,-260.1905645813798,-260.29058017414604,-260.39059576691227,-260.49061135967855,-260.5906269524448,-260.690642545211,-260.79065813797723,-260.8906737307435,-260.99068932350974,-261.09070491627597,-261.19072050904225,-261.2907361018085,-261.3907516945747,-261.49076728734093,-261.5907828801072,-261.69079847287344,-261.79081406563967,-261.89082965840595,-261.9908452511722,-262.0908608439384,-262.1908764367046,-262.2908920294709,-262.39090762223714,-262.49092321500336,-262.59093880776965,-262.6909544005359,-262.7909699933021,-262.8909855860683,-262.9910011788346,-263.09101677160083,-263.19103236436706,-263.29104795713334,-263.39106354989957,-263.4910791426658,-263.591094735432,-263.6911103281983,-263.79112592096453,-263.89114151373076,-263.99115710649704,-264.09117269926327,-264.1911882920295,-264.2912038847957,-264.391219477562,-264.49123507032823,-264.59125066309446,-264.69126625586074,-264.79128184862697,-264.8912974413932,-264.9913130341594,-265.0913286269257,-265.1913442196919,-265.29135981245815,-265.39137540522444,-265.49139099799066,-265.5914065907569,-265.6914221835231,-265.7914377762894,-265.8914533690556,-265.99146896182185,-266.09148455458813,-266.19150014735436,-266.2915157401206,-266.3915313328868,-266.4915469256531,-266.5915625184193,-266.69157811118555,-266.7915937039518,-266.89160929671806,-266.9916248894843,-267.0916404822505,-267.1916560750168,-267.291671667783,-267.39168726054925,-267.4917028533155,-267.59171844608176,-267.691734038848,-267.7917496316142,-267.8917652243805,-267.9917808171467,-268.09179640991294,-268.19181200267917,-268.29182759544545,-268.3918431882117,-268.4918587809779,-268.5918743737442,-268.6918899665104,-268.79190555927664,-268.89192115204287,-268.99193674480915,-269.0919523375754,-269.1919679303416,-269.2919835231079,-269.3919991158741,-269.49201470864034,-269.59203030140657,-269.69204589417285,-269.7920614869391,-269.8920770797053,-269.9920926724716,-270.0921082652378,-270.19212385800404,-270.29213945077026,-270.39215504353655,-270.4921706363028,-270.592186229069,-270.6922018218353,-270.7922174146015,-270.89223300736774,-270.99224860013396,-271.09226419290025,-271.19227978566647,-271.2922953784327,-271.392310971199,-271.4923265639652,-271.59234215673143,-271.69235774949766,-271.79237334226394,-271.89238893503017,-271.9924045277964,-272.0924201205627,-272.1924357133289,-272.29245130609513,-272.39246689886136,-272.49248249162764,-272.59249808439387,-272.6925136771601,-272.7925292699264,-272.8925448626926,-272.99256045545883,-273.09257604822506,-273.19259164099134,-273.29260723375756,-273.3926228265238,-273.4926384192901,-273.5926540120563,-273.6926696048225,-273.79268519758875,-273.89270079035504,-273.99271638312126,-274.0927319758875,-274.1927475686538,-274.29276316142,-274.3927787541862,-274.49279434695245,-274.59280993971873,-274.69282553248496,-274.7928411252512,-274.89285671801747,-274.9928723107837,-275.0928879035499,-275.19290349631615,-275.29291908908243,-275.39293468184866,-275.4929502746149,-275.59296586738117,-275.6929814601474,-275.7929970529136,-275.89301264567985,-275.99302823844613,-276.09304383121236,-276.1930594239786,-276.29307501674487,-276.3930906095111,-276.4931062022773,-276.59312179504354,-276.6931373878098,-276.79315298057605,-276.8931685733423,-276.99318416610856,-277.0931997588748,-277.193215351641,-277.29323094440724,-277.3932465371735,-277.49326212993975,-277.593277722706,-277.69329331547226,-277.7933089082385,-277.8933245010047,-277.99334009377094,-278.0933556865372,-278.19337127930345,-278.2933868720697,-278.39340246483596,-278.4934180576022,-278.5934336503684,-278.69344924313464,-278.7934648359009,-278.89348042866715,-278.9934960214334,-279.09351161419966,-279.1935272069659,-279.2935427997321,-279.39355839249833,-279.4935739852646,-279.59358957803084,-279.69360517079707,-279.79362076356335,-279.8936363563296,-279.9936519490958,-280.09366754186203,-280.1936831346283,-280.29369872739454,-280.39371432016077,-280.493729912927,-280.5937455056933,-280.6937610984595,-280.79377669122573,-280.893792283992,-280.99380787675824,-281.09382346952447,-281.1938390622907,-281.293854655057,-281.3938702478232,-281.4938858405894,-281.5939014333557,-281.69391702612194,-281.79393261888816,-281.8939482116544,-281.9939638044207,-282.0939793971869,-282.1939949899531,-282.2940105827194,-282.39402617548564,-282.49404176825186,-282.5940573610181,-282.69407295378437,-282.7940885465506,-282.8941041393168,-282.9941197320831,-283.09413532484933,-283.19415091761556,-283.2941665103818,-283.39418210314807,-283.4941976959143,-283.5942132886805,-283.6942288814468,-283.79424447421303,-283.89426006697926,-283.9942756597455,-284.09429125251177,-284.194306845278,-284.2943224380442,-284.3943380308105,-284.4943536235767,-284.59436921634295,-284.6943848091092,-284.79440040187546,-284.8944159946417,-284.9944315874079,-285.0944471801742,-285.1944627729404,-285.29447836570665,-285.3944939584729,-285.49450955123916,-285.5945251440054,-285.6945407367716,-285.7945563295379,-285.8945719223041,-285.99458751507035,-286.0946031078366,-286.19461870060286,-286.2946342933691,-286.3946498861353,-286.4946654789016,-286.5946810716678,-286.69469666443405,-286.7947122572003,-286.89472784996656,-286.9947434427328,-287.094759035499,-287.1947746282653,-287.2947902210315,-287.39480581379775,-287.494821406564,-287.59483699933025,-287.6948525920965,-287.7948681848627,-287.894883777629,-287.9948993703952,-288.09491496316144,-288.19493055592767,-288.29494614869395,-288.3949617414602,-288.4949773342264,-288.5949929269927,-288.6950085197589,-288.79502411252514,-288.89503970529137,-288.99505529805765,-289.0950708908239,-289.1950864835901,-289.2951020763564,-289.3951176691226,-289.49513326188884,-289.59514885465506,-289.69516444742135,-289.7951800401876,-289.8951956329538,-289.9952112257201,-290.0952268184863,-290.19524241125254,-290.29525800401876,-290.39527359678505,-290.4952891895513,-290.5953047823175,-290.6953203750838,-290.79533596785,-290.89535156061623,-290.99536715338246,-291.09538274614874,-291.19539833891497,-291.2954139316812,-291.3954295244475,-291.4954451172137,-291.59546070997993,-291.69547630274616,-291.79549189551244,-291.89550748827867,-291.9955230810449,-292.0955386738112,-292.1955542665774,-292.29556985934363,-292.39558545210986,-292.49560104487614,-292.59561663764237,-292.6956322304086,-292.7956478231749,-292.8956634159411,-292.9956790087073,-293.09569460147355,-293.19571019423984,-293.29572578700606,-293.3957413797723,-293.4957569725386)
rate=c(0.03180292136091427, 0.03180292136091427,0.03180292136091427,0.03180292136091427,0.03180292136091427,0.03180292136091427,0.03180292136091427,0.03180292136091427,0.03180292136091427,0.03180292136091427,0.03180292136091427,0.03180292136091427,0.03180292136091427,0.03180292136091427,0.03180292136091427,0.03180292136091427,0.03180292136091427,0.03180292136091427,0.03180292136091427,0.03180292136091427,0.031790465929134315,0.03171960510148886,0.031645415431521204,0.03157540681809262,0.03151326481228284,0.03146748668899299,0.03140924201754372,0.0313745570250028,0.03132230298279808,0.03127654102447933,0.031227323320413156,0.031186365153927836,0.031124627785413715,0.03107372946286279,0.031019587269631103,0.030983312585680253,0.030912198942318107,0.03083650804169734,0.030786202479349996,0.030725768348151206,0.03066666952362509,0.030599602555410867,0.03052865169194731,0.030464281473792328,0.030410849547142377,0.030378383278180085,0.030335827603155285,0.03030477738750907,0.030276902542664304,0.030236726802112708,0.03021424613835784,0.030174267400300436,0.030149106146558476,0.030130324482236424,0.030114762707468316,0.03009789732897527,0.03007343440052757,0.030061810886210252,0.03005471969353795,0.03004600361624246,0.030029506152698913,0.030014036257846474,0.0300002537070262,0.029993876116801654,0.029978956428028503,0.02996720694494004,0.029956102882397476,0.02994532645616635,0.029934184305230357,0.029930409197715814,0.02992336920935268,0.029908793672621014,0.029900365035026112,0.029896373184957255,0.029891912027977016,0.029887434492123513,0.029885357949446786,0.029880898284055026,0.02988006870688232,0.02987715116861548,0.029872265859363072,0.0298677822997354,0.029865645637072228,0.029862429849304716,0.02986174245979714,0.0298611142533243,0.02986011767364484,0.029858714032802713,0.029858714032802713,0.029858714032802713,0.029858714032802713,0.02985654528016997,0.02985654528016997,0.02985654528016997,0.02985533286068706,0.02985493089265972,0.029853688852599463,0.029853688852599463,0.02985237756739776,0.029850178708131444,0.029850178708131444,0.029851629445857824,0.029851629445857824,0.029850178708131444,0.029850178708131444,0.029850178708131444,0.02984899762372,0.02984866493763859,0.02984866493763859,0.02984866493763859,0.02984866493763859,0.029848280712808033,0.029848280712808033,0.029848280712808033,0.029848280712808033,0.029847663549436732,0.029847663549436732,0.029847663549436732,0.029847663549436732,0.029847663549436732,0.029847663549436732,0.029847663549436732,0.029847663549436732,0.029847663549436732,0.029847663549436732,0.02984617234539401,0.029844664309479425,0.029844664309479425,0.029844664309479425,0.029844664309479425,0.029844664309479425,0.029843812096106863,0.029843812096106863,0.029843140006663865,0.029843140006663865,0.029843140006663865,0.029843140006663865,0.029843140006663865,0.029843140006663865,0.029843140006663865,0.029843140006663865,0.029843140006663865,0.029843140006663865,0.029843140006663865,0.029843140006663865,0.029843140006663865,0.029843140006663865,0.029843140006663865,0.029843140006663865,0.029843140006663865,0.029843140006663865,0.029843140006663865,0.029843140006663865,0.029843140006663865,0.029843140006663865,0.029843140006663865,0.029843140006663865,0.029843140006663865,0.02984289178856521,0.02984289178856521,0.02984289178856521,0.02984289178856521,0.02984289178856521,0.02984289178856521,0.02984289178856521,0.02984289178856521,0.02984289178856521,0.02984289178856521,0.02984289178856521,0.02984289178856521,0.02984289178856521,0.02984289178856521,0.02984289178856521,0.02984289178856521,0.02984289178856521,0.02984289178856521,0.02984289178856521,0.02984289178856521,0.02984289178856521,0.02984289178856521,0.02984289178856521,0.02984289178856521,0.02984289178856521,0.02984289178856521,0.02984289178856521,0.02984289178856521,0.02984289178856521,0.02984289178856521,0.02984289178856521,0.02984289178856521,0.02984289178856521,0.02984289178856521,0.02984289178856521,0.02984289178856521,0.02984289178856521,0.02984289178856521,0.02984289178856521,0.02984289178856521,0.02984289178856521,0.02984289178856521,0.02984289178856521,0.02984289178856521,0.02984289178856521,0.02984289178856521,0.02984289178856521,0.02984289178856521,0.02984289178856521,0.02984289178856521,0.02984289178856521,0.02984289178856521,0.02984289178856521,0.02984289178856521,0.02984289178856521,0.02984289178856521,0.029843140006663865,0.029843140006663865,0.029843140006663865,0.029843140006663865,0.029843140006663865,0.029843140006663865,0.029843140006663865,0.029843140006663865,0.029843140006663865,0.029843140006663865,0.029843140006663865,0.029843140006663865,0.029843140006663865,0.029843140006663865,0.029843140006663865,0.029843140006663865,0.029843140006663865,0.029843140006663865,0.029843140006663865,0.029843140006663865,0.029843140006663865,0.029843140006663865,0.029843140006663865,0.029843140006663865,0.029843140006663865,0.029843140006663865,0.029843140006663865,0.029843140006663865,0.029843140006663865,0.029843140006663865,0.029843140006663865,0.02984289178856521,0.02984289178856521,0.02984289178856521,0.02984289178856521,0.02984289178856521,0.02984289178856521,0.02984289178856521,0.02984289178856521,0.02984289178856521,0.02984289178856521,0.029843140006663865,0.029843140006663865,0.029843140006663865,0.029843140006663865,0.029843140006663865,0.029843140006663865,0.029843140006663865,0.029843140006663865,0.029843140006663865,0.029843140006663865,0.029843140006663865,0.029843140006663865,0.029843140006663865,0.029843140006663865,0.029843140006663865,0.029843140006663865,0.029843140006663865,0.029843140006663865,0.029843140006663865,0.029843140006663865,0.029843140006663865,0.029843140006663865,0.029843140006663865,0.029843140006663865,0.029843140006663865,0.029843140006663865,0.029843140006663865,0.029843140006663865,0.029843140006663865,0.029843140006663865,0.029843140006663865,0.029843140006663865,0.029843140006663865,0.029843140006663865,0.029843140006663865,0.029843140006663865,0.029843140006663865,0.029843140006663865,0.029843140006663865,0.029843140006663865,0.029843140006663865,0.029843140006663865,0.029843140006663865,0.02984289178856521,0.02984289178856521,0.02984289178856521,0.02984289178856521,0.02984289178856521,0.02984289178856521,0.02984289178856521,0.02984289178856521,0.02984289178856521,0.02984289178856521,0.02984289178856521,0.02984289178856521,0.02984289178856521,0.02984289178856521,0.02984289178856521,0.02984289178856521,0.02984289178856521,0.02984289178856521,0.02984289178856521,0.02984289178856521,0.02984289178856521,0.02984289178856521,0.02984289178856521,0.02984289178856521,0.02984289178856521,0.02984289178856521,0.02984289178856521,0.02984289178856521,0.02984289178856521,0.02984289178856521,0.02984289178856521,0.02984289178856521,0.02984289178856521,0.02984289178856521,0.02984289178856521,0.02984289178856521,0.029842505729841828,0.029842505729841828,0.029842505729841828,0.029842505729841828,0.029842505729841828,0.029842505729841828,0.029842505729841828,0.029842505729841828,0.029842505729841828,0.029842505729841828,0.029842505729841828,0.029842505729841828,0.029842505729841828,0.029842505729841828,0.029842505729841828,0.029842505729841828,0.029842505729841828,0.029842505729841828,0.029842505729841828,0.029842505729841828,0.029842505729841828,0.029842505729841828,0.029842505729841828,0.029842505729841828,0.029842505729841828,0.029842505729841828,0.029842505729841828,0.029842505729841828,0.029842505729841828,0.029842505729841828,0.029842505729841828,0.029842505729841828,0.029842505729841828,0.029842505729841828,0.029842505729841828,0.029842505729841828,0.029842505729841828,0.02984144035114466,0.02984144035114466,0.02984144035114466,0.02984144035114466,0.02984144035114466,0.02984144035114466,0.02984144035114466,0.02984144035114466,0.02984144035114466,0.02984144035114466,0.02984144035114466,0.02984144035114466,0.02984144035114466,0.02984144035114466,0.02984144035114466,0.02984144035114466,0.02984144035114466,0.02984144035114466,0.02984144035114466,0.02984144035114466,0.02984144035114466,0.029839626457270237,0.029839626457270237,0.029839626457270237,0.029839626457270237,0.029839626457270237,0.029839626457270237,0.029839626457270237,0.029839626457270237,0.029839626457270237,0.029839626457270237,0.029839626457270237,0.029839626457270237,0.029839626457270237,0.029839626457270237,0.029839626457270237,0.029839626457270237,0.029839626457270237,0.029839626457270237,0.029839626457270237,0.029839626457270237,0.029839626457270237,0.029839626457270237,0.029839626457270237,0.029839626457270237,0.029839626457270237,0.029839626457270237,0.029839626457270237,0.029839626457270237,0.029839626457270237,0.029839626457270237,0.029839626457270237,0.029839626457270237,0.029839626457270237,0.029839626457270237,0.029839626457270237,0.029839626457270237,0.029837200346655716,0.029837200346655716,0.029837200346655716,0.029837200346655716,0.029837200346655716,0.029837200346655716,0.02983459831190722,0.029832004480013566,0.029832004480013566,0.029832004480013566,0.029832004480013566,0.029832004480013566,0.029832004480013566,0.029832004480013566,0.029832004480013566,0.029832004480013566,0.029832004480013566,0.029832004480013566,0.029832004480013566,0.029832004480013566,0.029832004480013566,0.029832004480013566,0.029832004480013566,0.029832004480013566,0.029832004480013566,0.029829988046897994,0.029829988046897994,0.029829988046897994,0.029829988046897994,0.029829988046897994,0.029829988046897994,0.029829988046897994,0.029829988046897994,0.029829988046897994,0.029829988046897994,0.029829988046897994,0.029829988046897994,0.029829988046897994,0.0298280446978606,0.0298280446978606,0.0298280446978606,0.0298280446978606,0.0298280446978606,0.0298280446978606,0.0298280446978606,0.02982626165233489,0.02982626165233489,0.02982626165233489,0.02982626165233489,0.02982626165233489,0.02982626165233489,0.02982626165233489,0.02982626165233489,0.02982626165233489,0.029824963524269752,0.02982383460736157,0.029822832428439187,0.029822832428439187,0.02982196299469695,0.029821347680639626,0.029821347680639626,0.029820611655886682,0.029820611655886682,0.029816836751957745,0.029816836751957745,0.029816039357488472,0.029816039357488472,0.029816039357488472,0.02981561003474063,0.02981561003474063,0.029815292821534892,0.029815292821534892,0.029815292821534892,0.029815292821534892,0.029815292821534892,0.029815292821534892,0.029815292821534892,0.02981497630299903,0.02981497630299903,0.02981497630299903,0.02981497630299903,0.02981497630299903,0.02981497630299903,0.02981497630299903,0.02981497630299903,0.02981497630299903,0.02981497630299903,0.02981497630299903,0.02981497630299903,0.02981497630299903,0.02981497630299903,0.02981497630299903,0.02981497630299903,0.02981497630299903,0.02981497630299903,0.02981497630299903,0.02981497630299903,0.02981232158717455,0.02981140210661208,0.02981140210661208,0.02981140210661208,0.02981140210661208,0.02981078236815518,0.02981078236815518,0.02981078236815518,0.02981078236815518,0.029810405086768684,0.029810405086768684,0.029810405086768684,0.029810405086768684,0.029810405086768684,0.029810405086768684,0.029810405086768684,0.029810405086768684,0.029809690305573112,0.029809690305573112,0.029809690305573112,0.029809690305573112,0.029806979662751226,0.0298062681130259,0.0298062681130259,0.0298062681130259,0.0298062681130259,0.0298062681130259,0.0298062681130259,0.0298062681130259,0.0298062681130259,0.0298062681130259,0.0298062681130259,0.029803243873607388,0.029803243873607388,0.029803243873607388,0.029803243873607388,0.029803243873607388,0.029803243873607388,0.029803243873607388,0.029803243873607388,0.029803243873607388,0.029803243873607388,0.029803243873607388,0.029803243873607388,0.029803243873607388,0.029803243873607388,0.029803243873607388,0.029803243873607388,0.029803243873607388,0.029803243873607388,0.029803243873607388,0.029803243873607388,0.029803243873607388,0.029803243873607388,0.029803243873607388,0.029800142131556302,0.029800142131556302,0.029800142131556302,0.029800142131556302,0.029800142131556302,0.029800142131556302,0.029800142131556302,0.029800142131556302,0.029800142131556302,0.029800142131556302,0.029800142131556302,0.029800142131556302,0.029800142131556302,0.029800142131556302,0.029800142131556302,0.029800142131556302,0.029800142131556302,0.029799665496665885,0.029799665496665885,0.029799665496665885,0.029798904470449923,0.029798904470449923,0.029798904470449923,0.029798131521166737,0.029798131521166737,0.029798131521166737,0.029798131521166737,0.029798131521166737,0.029798131521166737,0.029798131521166737,0.029798131521166737,0.029798131521166737,0.029798131521166737,0.029798131521166737,0.029798131521166737,0.029798131521166737,0.029798131521166737,0.029798131521166737,0.029798131521166737,0.029797022600660042,0.029797022600660042,0.029797022600660042,0.029797022600660042,0.029797022600660042,0.029797022600660042,0.029795954565469414,0.029797022600660042,0.029797022600660042,0.029797022600660042,0.029795240187972964,0.029795240187972964,0.029795240187972964,0.029795240187972964,0.029795240187972964,0.029794071036548606,0.029794071036548606,0.029794071036548606,0.029794071036548606,0.029794071036548606,0.029794071036548606,0.029794071036548606,0.029790958506290252,0.029790958506290252,0.029790958506290252,0.02979053649515835,0.02979053649515835,0.029790351314608644,0.029790351314608644,0.029790351314608644,0.02978988673825843,0.02978988673825843,0.02978923174226355,0.02978923174226355,0.02978923174226355,0.02978923174226355,0.02978923174226355,0.02978923174226355,0.02978923174226355,0.02978923174226355,0.02978923174226355,0.02978923174226355,0.02978923174226355,0.02978923174226355,0.02978988673825843,0.02978988673825843,0.02978988673825843,0.02978988673825843,0.02978988673825843,0.02978988673825843,0.02978988673825843,0.02978988673825843,0.02978988673825843,0.02978988673825843,0.02978701664370533,0.02978701664370533,0.02978701664370533,0.02978701664370533,0.02978701664370533,0.02978701664370533,0.02978701664370533,0.02978701664370533,0.02978701664370533,0.02978701664370533,0.02978701664370533,0.02978701664370533,0.02978701664370533,0.02978701664370533,0.02978701664370533,0.02978701664370533,0.02978701664370533,0.02978701664370533,0.02978701664370533,0.02978701664370533,0.02978701664370533,0.02978701664370533,0.02978701664370533,0.02978701664370533,0.02978285924362562,0.02978285924362562,0.02978285924362562,0.029780087925414894,0.029780087925414894,0.029780087925414894,0.029780087925414894,0.029780087925414894,0.029780087925414894,0.029780087925414894,0.029780087925414894,0.029780087925414894,0.029780087925414894,0.029780087925414894,0.02977889906678787,0.02977889906678787,0.02977889906678787,0.02977889906678787,0.02977889906678787,0.02977889906678787,0.02977889906678787,0.02977823844913643,0.02977823844913643,0.02977823844913643,0.02977823844913643,0.02977823844913643,0.02977823844913643,0.02977823844913643,0.02977823844913643,0.029778044609784015,0.029778044609784015,0.029778044609784015,0.029778044609784015,0.029778044609784015,0.029778044609784015,0.029778044609784015,0.029778044609784015,0.029777833412978898,0.029777833412978898,0.029777833412978898,0.029777833412978898,0.029777833412978898,0.029777833412978898,0.029777833412978898,0.029777833412978898,0.029777833412978898,0.029777833412978898,0.029777833412978898,0.029777833412978898,0.029777833412978898,0.029777833412978898,0.029777833412978898,0.029777833412978898,0.029777833412978898,0.029777833412978898,0.029777833412978898,0.029777833412978898,0.029777833412978898,0.029777833412978898,0.029777833412978898,0.029777833412978898,0.029777833412978898,0.029777833412978898,0.029777833412978898,0.029777833412978898,0.029777833412978898,0.029777833412978898,0.029777833412978898,0.029777833412978898,0.029777284993107236,0.029777284993107236,0.029777284993107236,0.029774925966460766,0.029774925966460766,0.029774925966460766,0.029774925966460766,0.029774925966460766,0.029774925966460766,0.02977273262847198,0.02977273262847198,0.02977273262847198,0.02977273262847198,0.02977273262847198,0.02977273262847198,0.02977273262847198,0.02977273262847198,0.02977273262847198,0.02977273262847198,0.02977273262847198,0.02977273262847198,0.02977273262847198,0.02977273262847198,0.02977273262847198,0.02977232200029568,0.02977232200029568,0.02977232200029568,0.02977232200029568,0.02977232200029568,0.02977232200029568,0.02977232200029568,0.02977232200029568,0.02977232200029568,0.02977232200029568,0.029771922135073854,0.029771922135073854,0.029771922135073854,0.029771922135073854,0.029771922135073854,0.029771922135073854,0.029771922135073854,0.029771922135073854,0.029771922135073854,0.029771922135073854,0.029771922135073854,0.029771922135073854,0.029771922135073854,0.029771922135073854,0.029771922135073854,0.029771922135073854,0.029771922135073854,0.029771922135073854,0.029771922135073854,0.02977084244550155,0.02977084244550155,0.02977084244550155,0.02977084244550155,0.02977084244550155,0.02977084244550155,0.02977084244550155,0.02977084244550155,0.02977084244550155,0.02977084244550155,0.02977084244550155,0.02977084244550155,0.02977084244550155,0.02977084244550155,0.02977084244550155,0.02977084244550155,0.02977084244550155,0.02977084244550155,0.02977084244550155,0.02977084244550155,0.02977084244550155,0.02977084244550155,0.02977084244550155,0.02977084244550155,0.02977084244550155,0.02977084244550155,0.02977084244550155,0.02977084244550155,0.02977084244550155,0.029771922135073854,0.029771922135073854,0.029771922135073854,0.029771922135073854,0.029771922135073854,0.029771922135073854,0.029771922135073854,0.029771922135073854,0.029771922135073854,0.029771922135073854,0.029771922135073854,0.029771922135073854,0.02977084244550155,0.02977084244550155,0.02976997660843563,0.02976997660843563,0.02976997660843563,0.02976997660843563,0.02976997660843563,0.02976997660843563,0.02976997660843563,0.029768696996968755,0.029768696996968755,0.029768696996968755,0.029768696996968755,0.029768696996968755,0.029768696996968755,0.029768696996968755,0.029768696996968755,0.029768696996968755,0.029768696996968755,0.029768696996968755,0.029768696996968755,0.029768696996968755,0.029768696996968755,0.029768696996968755,0.029768696996968755,0.029768696996968755,0.029768696996968755,0.029768696996968755,0.029768696996968755,0.029768696996968755)
minHPD=c(0.017180964090932144, 0.017180964090932144,0.017180964090932144,0.017180964090932144,0.017180964090932144,0.017180964090932144,0.017180964090932144,0.017180964090932144,0.017180964090932144,0.017180964090932144,0.017180964090932144,0.017180964090932144,0.017180964090932144,0.017180964090932144,0.017180964090932144,0.017180964090932144,0.017180964090932144,0.017180964090932144,0.017180964090932144,0.017180964090932144,0.017586375650430454,0.017586375650430454,0.018466352566245983,0.01667257491819301,0.018332955424730454,0.017180964090932144,0.017586375650430454,0.01817342063690657,0.017586375650430454,0.017586375650430454,0.017750120416227155,0.018466352566245983,0.017900202045930985,0.017180964090932144,0.01817342063690657,0.01667257491819301,0.01817342063690657,0.01817342063690657,0.01817342063690657,0.018466352566245983,0.018466352566245983,0.017750120416227155,0.017586375650430454,0.017586375650430454,0.01667257491819301,0.015978401693858904,0.017180964090932144,0.015978401693858904,0.017586375650430454,0.018466352566245983,0.019038872376183846,0.01908967648158509,0.019688839224370643,0.019740817960589935,0.01990009309007983,0.020101051056775267,0.020101051056775267,0.02025354543309568,0.01990009309007983,0.020101051056775267,0.02025354543309568,0.020101051056775267,0.02034992187357874,0.02025354543309568,0.020461571519048694,0.020450107755372305,0.020793299614655588,0.020793299614655588,0.02081752277117681,0.020853918471306878,0.02089558815802937,0.02089558815802937,0.021007306136456634,0.021053378281728635,0.021074397484480423,0.021007306136456634,0.021121111217390198,0.02115798262545677,0.0211680532548333,0.021191696535969837,0.021191696535969837,0.021191696535969837,0.02114925675860952,0.021191696535969837,0.02119357191248309,0.02119357191248309,0.02119357191248309,0.02119357191248309,0.02119357191248309,0.021199101972137764,0.021199101972137764,0.021007306136456634,0.021007306136456634,0.021010159238206382,0.02101807134929739,0.02101807134929739,0.021053378281728635,0.021053378281728635,0.021053378281728635,0.021074397484480423,0.021074397484480423,0.021074681533736414,0.021074681533736414,0.021074397484480423,0.021074397484480423,0.021074397484480423,0.021074397484480423,0.02114925675860952,0.02114925675860952,0.02114925675860952,0.02114925675860952,0.021121111217390198,0.021121111217390198,0.02114925675860952,0.02114925675860952,0.02114925675860952,0.02114925675860952,0.02114925675860952,0.02114925675860952,0.02114925675860952,0.02114925675860952,0.02114925675860952,0.02114925675860952,0.02114925675860952,0.02114925675860952,0.02115798262545677,0.0211680532548333,0.0211680532548333,0.0211680532548333,0.0211680532548333,0.0211680532548333,0.021191696535969837,0.021191696535969837,0.021191696535969837,0.021191696535969837,0.021191696535969837,0.021191696535969837,0.021191696535969837,0.021191696535969837,0.021191696535969837,0.021191696535969837,0.021191696535969837,0.021191696535969837,0.021191696535969837,0.021191696535969837,0.021191696535969837,0.021191696535969837,0.021191696535969837,0.021191696535969837,0.021191696535969837,0.021191696535969837,0.021191696535969837,0.021191696535969837,0.021191696535969837,0.021191696535969837,0.021191696535969837,0.021191696535969837,0.021191696535969837,0.021191696535969837,0.021191696535969837,0.021191696535969837,0.021191696535969837,0.021191696535969837,0.021191696535969837,0.021191696535969837,0.021191696535969837,0.021191696535969837,0.021191696535969837,0.021191696535969837,0.021191696535969837,0.021191696535969837,0.021191696535969837,0.021191696535969837,0.021191696535969837,0.021191696535969837,0.021191696535969837,0.021191696535969837,0.021191696535969837,0.021191696535969837,0.021191696535969837,0.021191696535969837,0.021191696535969837,0.021191696535969837,0.021191696535969837,0.021191696535969837,0.021191696535969837,0.021191696535969837,0.021191696535969837,0.021191696535969837,0.021191696535969837,0.021191696535969837,0.021191696535969837,0.021191696535969837,0.021191696535969837,0.021191696535969837,0.021191696535969837,0.021191696535969837,0.021191696535969837,0.021191696535969837,0.021191696535969837,0.021191696535969837,0.021191696535969837,0.021191696535969837,0.021191696535969837,0.021191696535969837,0.021191696535969837,0.021191696535969837,0.021191696535969837,0.021191696535969837,0.021191696535969837,0.021191696535969837,0.021191696535969837,0.021191696535969837,0.021191696535969837,0.021191696535969837,0.021191696535969837,0.021191696535969837,0.021191696535969837,0.021191696535969837,0.021191696535969837,0.021191696535969837,0.021191696535969837,0.021191696535969837,0.021191696535969837,0.021191696535969837,0.021191696535969837,0.021191696535969837,0.021191696535969837,0.021191696535969837,0.021191696535969837,0.021191696535969837,0.021191696535969837,0.021191696535969837,0.021191696535969837,0.021191696535969837,0.021191696535969837,0.021191696535969837,0.021191696535969837,0.021191696535969837,0.021191696535969837,0.021191696535969837,0.021191696535969837,0.021191696535969837,0.021191696535969837,0.021191696535969837,0.021191696535969837,0.021191696535969837,0.021191696535969837,0.021191696535969837,0.021191696535969837,0.021191696535969837,0.021191696535969837,0.021191696535969837,0.021191696535969837,0.021191696535969837,0.021191696535969837,0.021191696535969837,0.021191696535969837,0.021191696535969837,0.021191696535969837,0.021191696535969837,0.021191696535969837,0.021191696535969837,0.021191696535969837,0.021191696535969837,0.021191696535969837,0.021191696535969837,0.021191696535969837,0.021191696535969837,0.021191696535969837,0.021191696535969837,0.021191696535969837,0.021191696535969837,0.021191696535969837,0.021191696535969837,0.021191696535969837,0.021191696535969837,0.021191696535969837,0.021191696535969837,0.021191696535969837,0.021191696535969837,0.021191696535969837,0.021191696535969837,0.021191696535969837,0.021191696535969837,0.021191696535969837,0.021191696535969837,0.021191696535969837,0.021191696535969837,0.021191696535969837,0.021191696535969837,0.021191696535969837,0.021191696535969837,0.021191696535969837,0.021191696535969837,0.021191696535969837,0.021191696535969837,0.021191696535969837,0.02119357191248309,0.02119357191248309,0.02119357191248309,0.02119357191248309,0.02119357191248309,0.02119357191248309,0.02119357191248309,0.02119357191248309,0.02119357191248309,0.02119357191248309,0.02119357191248309,0.02119357191248309,0.02119357191248309,0.02119357191248309,0.02119357191248309,0.02119357191248309,0.02119357191248309,0.02119357191248309,0.02119357191248309,0.02119357191248309,0.02119357191248309,0.02119357191248309,0.02119357191248309,0.02119357191248309,0.02119357191248309,0.02119357191248309,0.02119357191248309,0.02119357191248309,0.02119357191248309,0.02119357191248309,0.02119357191248309,0.02119357191248309,0.02119357191248309,0.02119357191248309,0.02119357191248309,0.02119357191248309,0.021191696535969837,0.021191696535969837,0.021191696535969837,0.021191696535969837,0.021191696535969837,0.021191696535969837,0.021191696535969837,0.021191696535969837,0.021191696535969837,0.021191696535969837,0.021191696535969837,0.021191696535969837,0.021191696535969837,0.021191696535969837,0.02119357191248309,0.02119357191248309,0.02119357191248309,0.02119357191248309,0.02119357191248309,0.02119357191248309,0.02119357191248309,0.02119357191248309,0.02119357191248309,0.02119357191248309,0.02119357191248309,0.02119357191248309,0.02119357191248309,0.02119357191248309,0.02119357191248309,0.02119357191248309,0.02119357191248309,0.02119357191248309,0.02119357191248309,0.02119357191248309,0.02119357191248309,0.02119357191248309,0.02119357191248309,0.02119357191248309,0.02119357191248309,0.02119357191248309,0.02119357191248309,0.02119357191248309,0.02119357191248309,0.02119357191248309,0.02119357191248309,0.02119357191248309,0.02119357191248309,0.02119357191248309,0.02119357191248309,0.02119357191248309,0.02119357191248309,0.02119357191248309,0.02119357191248309,0.02119357191248309,0.02119357191248309,0.02119357191248309,0.02119357191248309,0.02119357191248309,0.021191696535969837,0.021191696535969837,0.021191696535969837,0.021191696535969837,0.021191696535969837,0.021191696535969837,0.021191696535969837,0.021191696535969837,0.021191696535969837,0.021191696535969837,0.021191696535969837,0.021191696535969837,0.021191696535969837,0.021191696535969837,0.021191696535969837,0.021191696535969837,0.021191696535969837,0.021191696535969837,0.021191696535969837,0.021191696535969837,0.021191696535969837,0.021191696535969837,0.021191696535969837,0.021191696535969837,0.021191696535969837,0.021191696535969837,0.021191696535969837,0.021191696535969837,0.021191696535969837,0.021191696535969837,0.021191696535969837,0.021191696535969837,0.021191696535969837,0.021191696535969837,0.021191696535969837,0.021191696535969837,0.02119357191248309,0.02119357191248309,0.02119357191248309,0.02119357191248309,0.02119357191248309,0.02119357191248309,0.02119357191248309,0.02119357191248309,0.02119357191248309,0.02119357191248309,0.02119357191248309,0.02119357191248309,0.02119357191248309,0.02119357191248309,0.02119357191248309,0.02119357191248309,0.02119357191248309,0.02119357191248309,0.02119357191248309,0.02119357191248309,0.02119357191248309,0.02119357191248309,0.02119357191248309,0.02119357191248309,0.02119357191248309,0.02119357191248309,0.02119357191248309,0.02119357191248309,0.02119357191248309,0.02119357191248309,0.02119357191248309,0.02119357191248309,0.02119357191248309,0.02119357191248309,0.02119357191248309,0.02119357191248309,0.02119357191248309,0.02119357191248309,0.021191696535969837,0.021191696535969837,0.021191696535969837,0.021191696535969837,0.021191696535969837,0.021191696535969837,0.021191696535969837,0.02119357191248309,0.02119357191248309,0.02119357191248309,0.02119357191248309,0.02119357191248309,0.02119357191248309,0.02119357191248309,0.02119357191248309,0.021191696535969837,0.021191696535969837,0.02119357191248309,0.02119357191248309,0.02119357191248309,0.021191696535969837,0.02119357191248309,0.02119357191248309,0.02119357191248309,0.02119357191248309,0.02119357191248309,0.02119357191248309,0.021191696535969837,0.021191696535969837,0.021191696535969837,0.021191696535969837,0.021191696535969837,0.021191696535969837,0.021191696535969837,0.021191696535969837,0.021191696535969837,0.021191696535969837,0.021191696535969837,0.021191696535969837,0.021191696535969837,0.021191696535969837,0.021191696535969837,0.021191696535969837,0.021191696535969837,0.021191696535969837,0.021191696535969837,0.021191696535969837,0.021191696535969837,0.021191696535969837,0.021191696535969837,0.021191696535969837,0.021191696535969837,0.021191696535969837,0.021191696535969837,0.021191696535969837,0.021191696535969837,0.021191696535969837,0.021191696535969837,0.021191696535969837,0.021191696535969837,0.02119357191248309,0.02119357191248309,0.02119357191248309,0.02119357191248309,0.02119357191248309,0.02119357191248309,0.02119357191248309,0.02119357191248309,0.02119357191248309,0.02119357191248309,0.02119357191248309,0.02119357191248309,0.02119357191248309,0.02119357191248309,0.02119357191248309,0.02119357191248309,0.021191696535969837,0.021191696535969837,0.021191696535969837,0.021191696535969837,0.021191696535969837,0.021191696535969837,0.021191696535969837,0.021191696535969837,0.021191696535969837,0.021191696535969837,0.021191696535969837,0.021191696535969837,0.021191696535969837,0.021191696535969837,0.021191696535969837,0.021191696535969837,0.021191696535969837,0.021191696535969837,0.021191696535969837,0.021191696535969837,0.021191696535969837,0.021191696535969837,0.021191696535969837,0.021191696535969837,0.021191696535969837,0.021191696535969837,0.021191696535969837,0.021191696535969837,0.021191696535969837,0.021191696535969837,0.021191696535969837,0.021191696535969837,0.021191696535969837,0.021191696535969837,0.021191696535969837,0.021191696535969837,0.021191696535969837,0.021191696535969837,0.021191696535969837,0.021191696535969837,0.021191696535969837,0.021191696535969837,0.021191696535969837,0.021191696535969837,0.021191696535969837,0.021191696535969837,0.021191696535969837,0.021191696535969837,0.021191696535969837,0.021191696535969837,0.021191696535969837,0.021191696535969837,0.021191696535969837,0.021191696535969837,0.021191696535969837,0.021191696535969837,0.021191696535969837,0.021191696535969837,0.0211680532548333,0.0211680532548333,0.0211680532548333,0.02115798262545677,0.02115798262545677,0.02115798262545677,0.02115798262545677,0.02115798262545677,0.02115798262545677,0.02115798262545677,0.02115798262545677,0.02115798262545677,0.02115798262545677,0.02115798262545677,0.02115798262545677,0.02115798262545677,0.02115798262545677,0.02115798262545677,0.02115798262545677,0.02115798262545677,0.02115798262545677,0.02115798262545677,0.02115798262545677,0.02115798262545677,0.02115798262545677,0.02115798262545677,0.02115798262545677,0.02115798262545677,0.02115798262545677,0.02114925675860952,0.02114925675860952,0.02114925675860952,0.02114925675860952,0.02114925675860952,0.02114925675860952,0.02114925675860952,0.02114925675860952,0.02114925675860952,0.02114925675860952,0.02114925675860952,0.02114925675860952,0.02114925675860952,0.02114925675860952,0.02114925675860952,0.02114925675860952,0.02114925675860952,0.021121111217390198,0.021121111217390198,0.021121111217390198,0.02114925675860952,0.02114925675860952,0.02114925675860952,0.02114925675860952,0.02114925675860952,0.02114925675860952,0.02114925675860952,0.02114925675860952,0.02114925675860952,0.02114925675860952,0.02114925675860952,0.02114925675860952,0.02114925675860952,0.02114925675860952,0.02114925675860952,0.02114925675860952,0.02114925675860952,0.02114925675860952,0.02114925675860952,0.02114925675860952,0.02114925675860952,0.02114925675860952,0.02114925675860952,0.02114925675860952,0.021074397484480423,0.021074397484480423,0.021074397484480423,0.021074397484480423,0.021074397484480423,0.021074397484480423,0.021074397484480423,0.021074397484480423,0.021074397484480423,0.021074397484480423,0.021074397484480423,0.021074397484480423,0.021074397484480423,0.021074397484480423,0.021074397484480423,0.021074397484480423,0.021074397484480423,0.021074397484480423,0.021074397484480423,0.021074397484480423,0.021074397484480423,0.021074397484480423,0.021074397484480423,0.021074397484480423,0.021074397484480423,0.021074397484480423,0.021074397484480423,0.021074397484480423,0.021074397484480423,0.021074397484480423,0.021074397484480423,0.021074397484480423,0.021074397484480423,0.021074397484480423,0.021074397484480423,0.021074397484480423,0.021074397484480423,0.021074397484480423,0.021074397484480423,0.021074397484480423,0.021074397484480423,0.021074397484480423,0.021074397484480423,0.021074397484480423,0.021074397484480423,0.021065532579242038,0.021065532579242038,0.021057549298485252,0.021057549298485252,0.021057549298485252,0.021057549298485252,0.021057549298485252,0.021057549298485252,0.021057549298485252,0.021057549298485252,0.021057549298485252,0.021057549298485252,0.021057549298485252,0.021057549298485252,0.021057549298485252,0.021057549298485252,0.021053378281728635,0.021053378281728635,0.021053378281728635,0.021053378281728635,0.021053378281728635,0.021053378281728635,0.021053378281728635,0.021053378281728635,0.021053378281728635,0.021053378281728635,0.021053378281728635,0.021053378281728635,0.021053378281728635,0.021053378281728635,0.021053378281728635,0.021053378281728635,0.021053378281728635,0.021053378281728635,0.021053378281728635,0.021053378281728635,0.021053378281728635,0.021053378281728635,0.021053378281728635,0.021053378281728635,0.021053378281728635,0.021053378281728635,0.021053378281728635,0.021053378281728635,0.021053378281728635,0.021053378281728635,0.021053378281728635,0.021053378281728635,0.021053378281728635,0.021053378281728635,0.021053378281728635,0.02101807134929739,0.02101807134929739,0.02101807134929739,0.02101807134929739,0.02101807134929739,0.02101807134929739,0.021010159238206382,0.021010159238206382,0.021010159238206382,0.021010159238206382,0.021010159238206382,0.021010159238206382,0.021010159238206382,0.021010159238206382,0.021010159238206382,0.021010159238206382,0.021010159238206382,0.021010159238206382,0.021010159238206382,0.021010159238206382,0.021010159238206382,0.021007306136456634,0.021007306136456634,0.021007306136456634,0.021007306136456634,0.021007306136456634,0.021007306136456634,0.021007306136456634,0.021007306136456634,0.021007306136456634,0.021007306136456634,0.021002139326311037,0.021002139326311037,0.021002139326311037,0.021002139326311037,0.021002139326311037,0.021002139326311037,0.021002139326311037,0.021002139326311037,0.021002139326311037,0.021002139326311037,0.021002139326311037,0.021002139326311037,0.021002139326311037,0.021002139326311037,0.021002139326311037,0.021002139326311037,0.021002139326311037,0.021002139326311037,0.021002139326311037,0.021002139326311037,0.021002139326311037,0.021007306136456634,0.021007306136456634,0.021007306136456634,0.021007306136456634,0.021007306136456634,0.021007306136456634,0.021007306136456634,0.021007306136456634,0.021007306136456634,0.021007306136456634,0.021007306136456634,0.021007306136456634,0.021007306136456634,0.021007306136456634,0.021007306136456634,0.021007306136456634,0.021007306136456634,0.021007306136456634,0.021007306136456634,0.021007306136456634,0.021191696535969837,0.021191696535969837,0.021191696535969837,0.021191696535969837,0.021191696535969837,0.021191696535969837,0.021191696535969837,0.02119357191248309,0.02119357191248309,0.02119357191248309,0.02119357191248309,0.02119357191248309,0.02119357191248309,0.02119357191248309,0.02119357191248309,0.02119357191248309,0.02119357191248309,0.02119357191248309,0.02119357191248309,0.021191696535969837,0.021191696535969837,0.021191696535969837,0.021191696535969837,0.021191696535969837,0.021191696535969837,0.021191696535969837,0.021191696535969837,0.021191696535969837,0.02092603834570556,0.02092603834570556,0.02092603834570556,0.02092603834570556,0.02092603834570556,0.02092603834570556,0.02092603834570556,0.02092603834570556,0.02092603834570556,0.02092603834570556,0.02092603834570556,0.02092603834570556,0.02092603834570556,0.02092603834570556,0.02092603834570556,0.02092603834570556,0.02092603834570556,0.02092603834570556,0.02092603834570556,0.02092603834570556,0.02092603834570556)
maxHPD=c(0.3275007678099168, 0.3275007678099168,0.3275007678099168,0.3275007678099168,0.3275007678099168,0.3275007678099168,0.3275007678099168,0.3275007678099168,0.3275007678099168,0.3275007678099168,0.3275007678099168,0.3275007678099168,0.3275007678099168,0.3275007678099168,0.3275007678099168,0.3275007678099168,0.3275007678099168,0.3275007678099168,0.3275007678099168,0.3275007678099168,0.32589942884698503,0.31810797283739733,0.3115826890479398,0.30210285430564254,0.29698003554355556,0.2898530704219314,0.28498360808738554,0.2798011114352992,0.2725207787641764,0.2639490176730526,0.25881174879952884,0.2548888010173345,0.24678836842327204,0.2370505333761434,0.23164427372725158,0.22307380701542723,0.21734000856008048,0.20798953556022814,0.20007179624899,0.19211402137279723,0.1832974439905118,0.17174930771329577,0.1569422609625618,0.14444788840942396,0.12936463446443264,0.11660565178589004,0.10053138658538859,0.07264481721253434,0.04760550145674995,0.044358395975179016,0.04335419601303943,0.0422963558314977,0.04220999209167319,0.04177989396092149,0.041506918751547175,0.04149872249168752,0.04122306183455144,0.0411113581967814,0.04053806796452764,0.04048033820873551,0.04047809793051516,0.04008813606146883,0.040109784812766405,0.03990960238440089,0.039931774324522294,0.03976254513759366,0.039931774324522294,0.03984597928071443,0.03976254513759366,0.03976254513759366,0.039740466294797855,0.03967564833638054,0.03973150683092002,0.03976254513759366,0.03976254513759366,0.03966657968302031,0.03975799100709416,0.03976254513759366,0.03976254513759366,0.03975799100709416,0.03973150683092002,0.03972437724734113,0.03967564833638054,0.03967564833638054,0.03966657968302031,0.03965925431437578,0.039657527868809814,0.039657527868809814,0.039657527868809814,0.03965925431437578,0.03965925431437578,0.03942242749111885,0.03942242749111885,0.03942242749111885,0.0394200637079815,0.0394200637079815,0.039446917030646025,0.039446917030646025,0.03943313949836696,0.0394200637079815,0.0394200637079815,0.0394200637079815,0.0394200637079815,0.03941501586731498,0.03941501586731498,0.03941501586731498,0.03941501586731498,0.039480359528726215,0.039470889065037575,0.039470889065037575,0.039470889065037575,0.03943313949836696,0.03943313949836696,0.039446917030646025,0.039446917030646025,0.03943313949836696,0.03943313949836696,0.03943313949836696,0.03943313949836696,0.03943313949836696,0.03942242749111885,0.03942242749111885,0.03942242749111885,0.03942242749111885,0.03942242749111885,0.03942242749111885,0.03942242749111885,0.03942242749111885,0.03942242749111885,0.03942242749111885,0.03942242749111885,0.03943313949836696,0.03943313949836696,0.03942242749111885,0.03942242749111885,0.03942242749111885,0.03942242749111885,0.03942242749111885,0.03942242749111885,0.03942242749111885,0.03942242749111885,0.03942242749111885,0.03942242749111885,0.03942242749111885,0.03942242749111885,0.03942242749111885,0.03942242749111885,0.03942242749111885,0.03942242749111885,0.03942242749111885,0.03942242749111885,0.03942242749111885,0.03942242749111885,0.03942242749111885,0.03942242749111885,0.03942242749111885,0.03942242749111885,0.03942242749111885,0.03942242749111885,0.03942242749111885,0.03942242749111885,0.03942242749111885,0.03942242749111885,0.03942242749111885,0.03942242749111885,0.03942242749111885,0.03942242749111885,0.03942242749111885,0.03942242749111885,0.03942242749111885,0.03942242749111885,0.03942242749111885,0.03942242749111885,0.03942242749111885,0.03942242749111885,0.03942242749111885,0.03942242749111885,0.03942242749111885,0.03942242749111885,0.03942242749111885,0.03942242749111885,0.03942242749111885,0.03942242749111885,0.03942242749111885,0.03942242749111885,0.03942242749111885,0.03942242749111885,0.03942242749111885,0.03942242749111885,0.03942242749111885,0.03942242749111885,0.03942242749111885,0.03942242749111885,0.03942242749111885,0.03942242749111885,0.03942242749111885,0.03942242749111885,0.03942242749111885,0.03942242749111885,0.03942242749111885,0.03942242749111885,0.03942242749111885,0.03942242749111885,0.03942242749111885,0.03942242749111885,0.03942242749111885,0.03942242749111885,0.03942242749111885,0.03942242749111885,0.03942242749111885,0.03942242749111885,0.03942242749111885,0.03942242749111885,0.03942242749111885,0.03942242749111885,0.03942242749111885,0.03942242749111885,0.03942242749111885,0.03942242749111885,0.03942242749111885,0.03942242749111885,0.03942242749111885,0.03942242749111885,0.03942242749111885,0.03942242749111885,0.0394200637079815,0.0394200637079815,0.0394200637079815,0.0394200637079815,0.0394200637079815,0.0394200637079815,0.0394200637079815,0.0394200637079815,0.0394200637079815,0.0394200637079815,0.0394200637079815,0.0394200637079815,0.0394200637079815,0.0394200637079815,0.0394200637079815,0.0394200637079815,0.0394200637079815,0.0394200637079815,0.0394200637079815,0.0394200637079815,0.0394200637079815,0.0394200637079815,0.0394200637079815,0.0394200637079815,0.0394200637079815,0.0394200637079815,0.0394200637079815,0.0394200637079815,0.0394200637079815,0.0394200637079815,0.0394200637079815,0.0394200637079815,0.0394200637079815,0.0394200637079815,0.0394200637079815,0.0394200637079815,0.0394200637079815,0.0394200637079815,0.0394200637079815,0.0394200637079815,0.0394200637079815,0.0394200637079815,0.0394200637079815,0.0394200637079815,0.0394200637079815,0.0394200637079815,0.0394200637079815,0.0394200637079815,0.0394200637079815,0.0394200637079815,0.0394200637079815,0.0394200637079815,0.0394200637079815,0.0394200637079815,0.0394200637079815,0.0394200637079815,0.0394200637079815,0.0394200637079815,0.0394200637079815,0.0394200637079815,0.0394200637079815,0.0394200637079815,0.0394200637079815,0.0394200637079815,0.0394200637079815,0.0394200637079815,0.0394200637079815,0.0394200637079815,0.0394200637079815,0.0394200637079815,0.0394200637079815,0.0394200637079815,0.0394200637079815,0.0394200637079815,0.0394200637079815,0.0394200637079815,0.0394200637079815,0.0394200637079815,0.0394200637079815,0.0394200637079815,0.0394200637079815,0.0394200637079815,0.0394200637079815,0.0394200637079815,0.0394200637079815,0.0394200637079815,0.0394200637079815,0.0394200637079815,0.0394200637079815,0.0394200637079815,0.0394200637079815,0.0394200637079815,0.0394200637079815,0.0394200637079815,0.0394200637079815,0.0394200637079815,0.0394200637079815,0.0394200637079815,0.0394200637079815,0.0394200637079815,0.0394200637079815,0.0394200637079815,0.0394200637079815,0.0394200637079815,0.0394200637079815,0.0394200637079815,0.0394200637079815,0.0394200637079815,0.0394200637079815,0.03941501586731498,0.03941501586731498,0.03941501586731498,0.03941501586731498,0.03941501586731498,0.03941501586731498,0.03941501586731498,0.03941501586731498,0.03941501586731498,0.03941501586731498,0.03941501586731498,0.03941501586731498,0.03941501586731498,0.03941501586731498,0.0394200637079815,0.0394200637079815,0.0394200637079815,0.0394200637079815,0.0394200637079815,0.0394200637079815,0.0394200637079815,0.0394200637079815,0.0394200637079815,0.0394200637079815,0.0394200637079815,0.0394200637079815,0.0394200637079815,0.0394200637079815,0.0394200637079815,0.0394200637079815,0.0394200637079815,0.0394200637079815,0.0394200637079815,0.0394200637079815,0.0394200637079815,0.0394200637079815,0.0394200637079815,0.0394200637079815,0.0394200637079815,0.0394200637079815,0.0394200637079815,0.0394200637079815,0.0394200637079815,0.0394200637079815,0.0394200637079815,0.0394200637079815,0.0394200637079815,0.0394200637079815,0.0394200637079815,0.0394200637079815,0.0394200637079815,0.0394200637079815,0.0394200637079815,0.0394200637079815,0.0394200637079815,0.0394200637079815,0.0394200637079815,0.0394200637079815,0.03941501586731498,0.03941501586731498,0.03941501586731498,0.03941501586731498,0.03941501586731498,0.03941501586731498,0.03941501586731498,0.03941501586731498,0.03941501586731498,0.03941501586731498,0.03941501586731498,0.03941501586731498,0.03941501586731498,0.03941501586731498,0.03941501586731498,0.03941501586731498,0.03941501586731498,0.03941501586731498,0.03941501586731498,0.03941501586731498,0.03941501586731498,0.03941501586731498,0.03941501586731498,0.03941501586731498,0.03941501586731498,0.03941501586731498,0.03941501586731498,0.03941501586731498,0.03941501586731498,0.03941501586731498,0.03941501586731498,0.03941501586731498,0.03941501586731498,0.03941501586731498,0.03941501586731498,0.03941501586731498,0.0394200637079815,0.0394200637079815,0.0394200637079815,0.0394200637079815,0.0394200637079815,0.0394200637079815,0.0394200637079815,0.0394200637079815,0.0394200637079815,0.0394200637079815,0.0394200637079815,0.0394200637079815,0.0394200637079815,0.0394200637079815,0.0394200637079815,0.0394200637079815,0.0394200637079815,0.0394200637079815,0.0394200637079815,0.0394200637079815,0.0394200637079815,0.0394200637079815,0.0394200637079815,0.0394200637079815,0.0394200637079815,0.0394200637079815,0.0394200637079815,0.0394200637079815,0.0394200637079815,0.0394200637079815,0.0394200637079815,0.0394200637079815,0.0394200637079815,0.0394200637079815,0.0394200637079815,0.0394200637079815,0.0394200637079815,0.0394200637079815,0.0394200637079815,0.0394200637079815,0.0394200637079815,0.0394200637079815,0.0394200637079815,0.0394200637079815,0.0394200637079815,0.0394200637079815,0.0394200637079815,0.0394200637079815,0.0394200637079815,0.0394200637079815,0.0394200637079815,0.0394200637079815,0.0394200637079815,0.03941501586731498,0.03941501586731498,0.0394200637079815,0.0394200637079815,0.0394200637079815,0.03941501586731498,0.0394200637079815,0.0394200637079815,0.0394200637079815,0.0394200637079815,0.0394200637079815,0.0394200637079815,0.0394200637079815,0.0394200637079815,0.0394200637079815,0.03942242749111885,0.03942242749111885,0.03943313949836696,0.03943313949836696,0.03943313949836696,0.03943313949836696,0.03943313949836696,0.03943313949836696,0.03943313949836696,0.03943313949836696,0.03943313949836696,0.03943313949836696,0.03943313949836696,0.03943313949836696,0.03943313949836696,0.03943313949836696,0.03943313949836696,0.03943313949836696,0.03943313949836696,0.03943313949836696,0.03943313949836696,0.03942242749111885,0.03942242749111885,0.03942242749111885,0.03942242749111885,0.03942242749111885,0.03942242749111885,0.03942242749111885,0.03942242749111885,0.0394200637079815,0.0394200637079815,0.0394200637079815,0.0394200637079815,0.0394200637079815,0.0394200637079815,0.0394200637079815,0.0394200637079815,0.0394200637079815,0.0394200637079815,0.0394200637079815,0.0394200637079815,0.0394200637079815,0.0394200637079815,0.0394200637079815,0.0394200637079815,0.0394200637079815,0.0394200637079815,0.0394200637079815,0.0394200637079815,0.0394200637079815,0.03943313949836696,0.03942242749111885,0.03942242749111885,0.03942242749111885,0.03942242749111885,0.03942242749111885,0.03942242749111885,0.03942242749111885,0.03942242749111885,0.03942242749111885,0.03942242749111885,0.0394200637079815,0.0394200637079815,0.0394200637079815,0.0394200637079815,0.0394200637079815,0.0394200637079815,0.0394200637079815,0.0394200637079815,0.0394200637079815,0.0394200637079815,0.0394200637079815,0.0394200637079815,0.0394200637079815,0.0394200637079815,0.0394200637079815,0.0394200637079815,0.0394200637079815,0.0394200637079815,0.0394200637079815,0.0394200637079815,0.0394200637079815,0.0394200637079815,0.0394200637079815,0.03942242749111885,0.03942242749111885,0.03942242749111885,0.03942242749111885,0.03942242749111885,0.03942242749111885,0.03942242749111885,0.03942242749111885,0.03942242749111885,0.03942242749111885,0.03942242749111885,0.03942242749111885,0.03942242749111885,0.03942242749111885,0.03942242749111885,0.03942242749111885,0.03942242749111885,0.03943313949836696,0.03943313949836696,0.03943313949836696,0.03942242749111885,0.03942242749111885,0.03942242749111885,0.03942242749111885,0.03942242749111885,0.03942242749111885,0.03942242749111885,0.03942242749111885,0.03942242749111885,0.03942242749111885,0.03942242749111885,0.03942242749111885,0.03942242749111885,0.03942242749111885,0.03942242749111885,0.03942242749111885,0.03942242749111885,0.03942242749111885,0.03942242749111885,0.03942242749111885,0.03942242749111885,0.03942242749111885,0.03942242749111885,0.03942242749111885,0.03942242749111885,0.03942242749111885,0.03942242749111885,0.03942242749111885,0.03942242749111885,0.03942242749111885,0.03942242749111885,0.03942242749111885,0.03942242749111885,0.03942242749111885,0.03942242749111885,0.03942242749111885,0.03943313949836696,0.03943313949836696,0.03943313949836696,0.03943313949836696,0.03943313949836696,0.039446917030646025,0.039446917030646025,0.039446917030646025,0.039446917030646025,0.039446917030646025,0.03943313949836696,0.03943313949836696,0.03943313949836696,0.039470889065037575,0.039470889065037575,0.039470889065037575,0.039470889065037575,0.039470889065037575,0.039470889065037575,0.039470889065037575,0.039470889065037575,0.039470889065037575,0.039470889065037575,0.039470889065037575,0.039470889065037575,0.039470889065037575,0.039470889065037575,0.039470889065037575,0.039470889065037575,0.039470889065037575,0.039470889065037575,0.039470889065037575,0.039470889065037575,0.039470889065037575,0.039470889065037575,0.039470889065037575,0.039470889065037575,0.03941501586731498,0.03941501586731498,0.03941501586731498,0.03941501586731498,0.03941501586731498,0.03941501586731498,0.03941501586731498,0.03941501586731498,0.03941501586731498,0.03941501586731498,0.03941501586731498,0.03941501586731498,0.03941501586731498,0.03941501586731498,0.03941501586731498,0.03941501586731498,0.03941501586731498,0.03941501586731498,0.03941501586731498,0.03941501586731498,0.03941501586731498,0.03941501586731498,0.03941501586731498,0.03941501586731498,0.03941501586731498,0.03941501586731498,0.03941501586731498,0.0394200637079815,0.0394200637079815,0.0394200637079815,0.0394200637079815,0.0394200637079815,0.0394200637079815,0.0394200637079815,0.0394200637079815,0.0394200637079815,0.0394200637079815,0.0394200637079815,0.03942242749111885,0.03942242749111885,0.03942242749111885,0.03942242749111885,0.03942242749111885,0.03942242749111885,0.03942242749111885,0.03942242749111885,0.03942242749111885,0.03942242749111885,0.03942242749111885,0.03942242749111885,0.03942242749111885,0.03942242749111885,0.03942242749111885,0.03942242749111885,0.03942242749111885,0.03942242749111885,0.03942242749111885,0.03942242749111885,0.03942242749111885,0.03942242749111885,0.03942242749111885,0.03942242749111885,0.03942242749111885,0.03942242749111885,0.03942242749111885,0.03942242749111885,0.03942242749111885,0.03942242749111885,0.03942242749111885,0.03942242749111885,0.03942242749111885,0.03942242749111885,0.03942242749111885,0.03942242749111885,0.03942242749111885,0.03942242749111885,0.03942242749111885,0.03942242749111885,0.03942242749111885,0.03942242749111885,0.03942242749111885,0.03942242749111885,0.03942242749111885,0.03942242749111885,0.03942242749111885,0.03942242749111885,0.03942242749111885,0.03942242749111885,0.03942242749111885,0.03942242749111885,0.03942242749111885,0.03942242749111885,0.03942242749111885,0.03943313949836696,0.039446917030646025,0.039446917030646025,0.0394200637079815,0.0394200637079815,0.03942242749111885,0.03942242749111885,0.03942242749111885,0.03942242749111885,0.03942242749111885,0.03942242749111885,0.03942242749111885,0.03942242749111885,0.03942242749111885,0.03942242749111885,0.03942242749111885,0.03942242749111885,0.03942242749111885,0.03942242749111885,0.03942242749111885,0.03942242749111885,0.03942242749111885,0.03942242749111885,0.03942242749111885,0.03942242749111885,0.03942242749111885,0.03942242749111885,0.03942242749111885,0.03942242749111885,0.03942242749111885,0.03942242749111885,0.03942242749111885,0.03942242749111885,0.03942242749111885,0.03942242749111885,0.03942242749111885,0.03942242749111885,0.03942242749111885,0.03942242749111885,0.03942242749111885,0.03942242749111885,0.03942242749111885,0.03942242749111885,0.03942242749111885,0.03942242749111885,0.03942242749111885,0.03942242749111885,0.03942242749111885,0.03942242749111885,0.03942242749111885,0.03942242749111885,0.03942242749111885,0.03942242749111885,0.03943313949836696,0.03943313949836696,0.039470889065037575,0.039470889065037575,0.039470889065037575,0.039470889065037575,0.039470889065037575,0.039470889065037575,0.039470889065037575,0.039470889065037575,0.039470889065037575,0.039470889065037575,0.039470889065037575,0.039470889065037575,0.039470889065037575,0.039470889065037575,0.039470889065037575,0.039470889065037575,0.039470889065037575,0.039470889065037575,0.039470889065037575,0.039470889065037575,0.03965925431437578,0.03965925431437578,0.03965925431437578,0.03965925431437578,0.03965925431437578,0.03965925431437578,0.03965925431437578,0.03966657968302031,0.03966657968302031,0.03966657968302031,0.03966657968302031,0.03966657968302031,0.03966657968302031,0.03966657968302031,0.03966657968302031,0.03966657968302031,0.03966657968302031,0.03966657968302031,0.03966657968302031,0.03966657968302031,0.03966657968302031,0.03967564833638054,0.03967564833638054,0.03967564833638054,0.03967564833638054,0.03967564833638054,0.03967564833638054,0.03967564833638054,0.03942242749111885,0.03942242749111885,0.03942242749111885,0.03942242749111885,0.03942242749111885,0.03942242749111885,0.03942242749111885,0.03942242749111885,0.03942242749111885,0.03942242749111885,0.03942242749111885,0.03942242749111885,0.03942242749111885,0.03942242749111885,0.03942242749111885,0.03942242749111885,0.03942242749111885,0.03942242749111885,0.03942242749111885,0.03942242749111885,0.03942242749111885)
#time=time[4:length(time)]
#rate=rate[4:length(rate)]
#minHPD=minHPD[4:length(minHPD)]
#maxHPD=maxHPD[4:length(maxHPD)]

plot(c(seq(-290,0,by=1),0),rep(2,length(c(seq(290,0,by=-1),0))), xlab="", ylab="Rates (events/Myr/lineage)", xlim=c(-270,-230), ylim=c(0,0.05), type="l", col="white",lwd="1",las="1",cex.axis="1",cex.main="1",cex.lab="1",bty="n", main="C", axes=F)
rect(-323.2,-0.02,-298.9,300, col="white", border=NA)
rect(-298.9,-0.02,-272.95,300, col="whitesmoke", border=NA)
rect(-272.95,-0.02,-259.1,300, col="white", border=NA)
rect(-259.1,-0.02,-251.9,300, col="whitesmoke", border=NA)
rect(-251.9,-0.02,-247.2,300, col="white", border=NA)
rect(-247.2,-0.02,-237,300, col="whitesmoke", border=NA)
rect(-237,-0.02,-201.3,300, col="white", border=NA)
rect(-201.3,-0.02,-174.1,300, col="whitesmoke", border=NA)
rect(-174.1,-0.02,-163.5,300, col="white", border=NA)
rect(-163.5,-0.02,-145,300, col="whitesmoke", border=NA)
rect(-145,-0.02,-100.5,300, col="white", border=NA)
rect(-100.5,-0.02,-66,300, col="whitesmoke", border=NA)
rect(-66,-0.02,-56,300, col="white", border=NA)
rect(-56,-0.02,-33.9,300, col="whitesmoke", border=NA)
rect(-33.9,-0.02,-23.03,300, col="white", border=NA)
rect(-23.03,-0.02,-5.33,300, col="whitesmoke", border=NA)
rect(-5.33,-0.02,-2.58,300, col="white", border=NA)
rect(-2.58,-0.02,0,300, col="whitesmoke", border=NA)

rect(-261.28,-3,-259.51,300, col=alpha('#ffaf03',0.2), border=NA)
rect(-234.5,-3,-232,300, col=alpha('#ffaf03',0.2), border=NA)
abline(v=c(-251.902),col="red",lty="dashed",lwd="2")
axis(side=1, seq(-280, -220, by=10), col="black",col.axis="black",las=1)
axis(side=2, seq(0, 0.05, by=0.01), col="black",col.axis="black",las=2)

legend("topleft", bty="n", c("Extinction rate"),lwd="3",col=c("#e34a33"), cex=1)
lines(time,time,type = 'n')
polygon(c(time, rev(time)), c(maxHPD, rev(minHPD)), col = alpha('#e34a33',0.3), border = NA)
lines(time,rate, col = '#e34a33', lwd=2)

add_geochrono(0, -0.15)


# Frequency of shift in extinction rate
mids=c(-0.04916582914572864, -0.1474974874371859,-0.24582914572864317,-0.34416080402010046,-0.44249246231155775,-0.540824120603015,-0.6391557788944723,-0.7374874371859296,-0.8358190954773869,-0.9341507537688442,-1.0324824120603013,-1.1308140703517586,-1.229145728643216,-1.3274773869346732,-1.4258090452261305,-1.5241407035175878,-1.622472361809045,-1.7208040201005024,-1.8191356783919597,-1.917467336683417,-2.0157989949748742,-2.1141306532663315,-2.212462311557789,-2.310793969849246,-2.4091256281407034,-2.5074572864321607,-2.605788944723618,-2.7041206030150753,-2.8024522613065326,-2.90078391959799,-2.999115577889447,-3.0974472361809045,-3.1957788944723617,-3.294110552763819,-3.3924422110552763,-3.4907738693467336,-3.589105527638191,-3.687437185929648,-3.7857688442211055,-3.884100502512563,-3.98243216080402,-4.080763819095477,-4.179095477386935,-4.2774271356783915,-4.375758793969849,-4.474090452261306,-4.572422110552764,-4.670753768844221,-4.769085427135678,-4.867417085427135,-4.965748743718593,-5.06408040201005,-5.162412060301508,-5.260743718592964,-5.359075376884422,-5.457407035175879,-5.555738693467337,-5.654070351758794,-5.752402010050251,-5.850733668341708,-5.949065326633166,-6.047396984924623,-6.1457286432160805,-6.244060301507537,-6.342391959798994,-6.440723618090452,-6.539055276381909,-6.6373869346733665,-6.735718592964823,-6.834050251256281,-6.932381909547738,-7.030713567839196,-7.1290452261306525,-7.22737688442211,-7.325708542713567,-7.424040201005025,-7.522371859296482,-7.620703517587939,-7.719035175879396,-7.817366834170854,-7.915698492462311,-8.014030150753769,-8.112361809045225,-8.210693467336682,-8.30902512562814,-8.407356783919598,-8.505688442211055,-8.604020100502511,-8.70235175879397,-8.800683417085427,-8.899015075376884,-8.99734673366834,-9.0956783919598,-9.194010050251256,-9.292341708542713,-9.39067336683417,-9.489005025125627,-9.587336683417085,-9.685668341708542,-9.783999999999999,-9.882331658291456,-9.980663316582914,-10.078994974874371,-10.177326633165828,-10.275658291457285,-10.373989949748744,-10.4723216080402,-10.570653266331657,-10.668984924623114,-10.767316582914573,-10.86564824120603,-10.963979899497486,-11.062311557788943,-11.160643216080402,-11.258974874371859,-11.357306532663316,-11.455638190954772,-11.553969849246231,-11.652301507537688,-11.750633165829145,-11.848964824120602,-11.94729648241206,-12.045628140703517,-12.143959798994974,-12.24229145728643,-12.34062311557789,-12.438954773869346,-12.537286432160803,-12.63561809045226,-12.733949748743717,-12.832281407035175,-12.930613065326632,-13.028944723618089,-13.127276381909546,-13.225608040201005,-13.323939698492461,-13.422271356783918,-13.520603015075375,-13.618934673366834,-13.71726633165829,-13.815597989949747,-13.913929648241204,-14.012261306532663,-14.11059296482412,-14.208924623115577,-14.307256281407033,-14.405587939698492,-14.503919597989949,-14.602251256281406,-14.700582914572863,-14.798914572864321,-14.897246231155778,-14.995577889447235,-15.093909547738692,-15.19224120603015,-15.290572864321607,-15.388904522613064,-15.487236180904521,-15.58556783919598,-15.683899497487436,-15.782231155778893,-15.88056281407035,-15.978894472361809,-16.077226130653266,-16.175557788944722,-16.27388944723618,-16.372221105527636,-16.470552763819093,-16.56888442211055,-16.66721608040201,-16.765547738693467,-16.863879396984924,-16.96221105527638,-17.060542713567838,-17.158874371859294,-17.25720603015075,-17.355537688442208,-17.45386934673367,-17.552201005025125,-17.650532663316582,-17.74886432160804,-17.847195979899496,-17.945527638190953,-18.04385929648241,-18.142190954773866,-18.240522613065327,-18.338854271356784,-18.43718592964824,-18.535517587939697,-18.633849246231154,-18.73218090452261,-18.830512562814068,-18.928844221105525,-19.02717587939698,-19.125507537688442,-19.2238391959799,-19.322170854271356,-19.420502512562813,-19.51883417085427,-19.617165829145726,-19.715497487437183,-19.81382914572864,-19.9121608040201,-20.010492462311557,-20.108824120603014,-20.20715577889447,-20.305487437185928,-20.403819095477385,-20.50215075376884,-20.6004824120603,-20.69881407035176,-20.797145728643216,-20.895477386934672,-20.99380904522613,-21.092140703517586,-21.190472361809043,-21.2888040201005,-21.387135678391957,-21.485467336683417,-21.583798994974874,-21.68213065326633,-21.780462311557788,-21.878793969849244,-21.9771256281407,-22.075457286432158,-22.173788944723615,-22.272120603015072,-22.370452261306532,-22.46878391959799,-22.567115577889446,-22.665447236180903,-22.76377889447236,-22.862110552763816,-22.960442211055273,-23.05877386934673,-23.15710552763819,-23.255437185929647,-23.353768844221104,-23.45210050251256,-23.550432160804018,-23.648763819095475,-23.74709547738693,-23.84542713567839,-23.94375879396985,-24.042090452261306,-24.140422110552763,-24.23875376884422,-24.337085427135676,-24.435417085427133,-24.53374874371859,-24.632080402010047,-24.730412060301507,-24.828743718592964,-24.92707537688442,-25.025407035175878,-25.123738693467335,-25.22207035175879,-25.32040201005025,-25.418733668341705,-25.517065326633162,-25.615396984924622,-25.71372864321608,-25.812060301507536,-25.910391959798993,-26.00872361809045,-26.107055276381907,-26.205386934673363,-26.30371859296482,-26.40205025125628,-26.500381909547738,-26.598713567839194,-26.69704522613065,-26.795376884422108,-26.893708542713565,-26.99204020100502,-27.09037185929648,-27.18870351758794,-27.287035175879396,-27.385366834170853,-27.48369849246231,-27.582030150753766,-27.680361809045223,-27.77869346733668,-27.877025125628137,-27.975356783919597,-28.073688442211054,-28.17202010050251,-28.270351758793968,-28.368683417085425,-28.46701507537688,-28.56534673366834,-28.663678391959795,-28.762010050251252,-28.860341708542713,-28.95867336683417,-29.057005025125626,-29.155336683417083,-29.25366834170854,-29.351999999999997,-29.450331658291454,-29.54866331658291,-29.64699497487437,-29.745326633165828,-29.843658291457285,-29.94198994974874,-30.0403216080402,-30.138653266331655,-30.236984924623112,-30.33531658291457,-30.43364824120603,-30.531979899497486,-30.630311557788943,-30.7286432160804,-30.826974874371857,-30.925306532663313,-31.02363819095477,-31.121969849246227,-31.220301507537688,-31.318633165829144,-31.4169648241206,-31.515296482412058,-31.613628140703515,-31.71195979899497,-31.81029145728643,-31.908623115577885,-32.006954773869346,-32.1052864321608,-32.20361809045226,-32.301949748743716,-32.40028140703517,-32.49861306532663,-32.59694472361809,-32.695276381909544,-32.793608040201,-32.89193969849246,-32.990271356783914,-33.08860301507537,-33.18693467336683,-33.28526633165829,-33.38359798994975,-33.481929648241206,-33.58026130653266,-33.67859296482412,-33.776924623115576,-33.87525628140703,-33.97358793969849,-34.07191959798995,-34.170251256281404,-34.26858291457286,-34.36691457286432,-34.465246231155774,-34.56357788944723,-34.66190954773869,-34.760241206030145,-34.8585728643216,-34.956904522613065,-35.05523618090452,-35.15356783919598,-35.251899497487436,-35.35023115577889,-35.44856281407035,-35.54689447236181,-35.64522613065326,-35.74355778894472,-35.84188944723618,-35.940221105527634,-36.03855276381909,-36.13688442211055,-36.235216080402004,-36.33354773869346,-36.43187939698492,-36.53021105527638,-36.62854271356784,-36.726874371859296,-36.82520603015075,-36.92353768844221,-37.021869346733666,-37.12020100502512,-37.21853266331658,-37.31686432160804,-37.415195979899494,-37.51352763819095,-37.61185929648241,-37.710190954773864,-37.80852261306532,-37.90685427135678,-38.005185929648235,-38.10351758793969,-38.201849246231156,-38.30018090452261,-38.39851256281407,-38.496844221105526,-38.59517587939698,-38.69350753768844,-38.7918391959799,-38.890170854271354,-38.98850251256281,-39.08683417085427,-39.185165829145724,-39.28349748743718,-39.38182914572864,-39.480160804020095,-39.57849246231155,-39.67682412060301,-39.77515577889447,-39.87348743718593,-39.971819095477386,-40.07015075376884,-40.1684824120603,-40.26681407035176,-40.36514572864321,-40.46347738693467,-40.56180904522613,-40.660140703517584,-40.75847236180904,-40.8568040201005,-40.955135678391954,-41.05346733668341,-41.15179899497487,-41.250130653266325,-41.34846231155778,-41.446793969849246,-41.5451256281407,-41.64345728643216,-41.741788944723616,-41.84012060301507,-41.93845226130653,-42.03678391959799,-42.135115577889444,-42.2334472361809,-42.33177889447236,-42.430110552763814,-42.52844221105527,-42.62677386934673,-42.725105527638185,-42.82343718592964,-42.9217688442211,-43.02010050251256,-43.11843216080402,-43.216763819095476,-43.31509547738693,-43.41342713567839,-43.51175879396985,-43.6100904522613,-43.70842211055276,-43.80675376884422,-43.905085427135674,-44.00341708542713,-44.10174874371859,-44.200080402010045,-44.2984120603015,-44.39674371859296,-44.495075376884415,-44.59340703517587,-44.691738693467336,-44.79007035175879,-44.88840201005025,-44.98673366834171,-45.08506532663316,-45.18339698492462,-45.28172864321608,-45.380060301507534,-45.47839195979899,-45.57672361809045,-45.675055276381904,-45.77338693467336,-45.87171859296482,-45.970050251256275,-46.06838190954773,-46.16671356783919,-46.26504522613065,-46.36337688442211,-46.461708542713566,-46.56004020100502,-46.65837185929648,-46.75670351758794,-46.855035175879394,-46.95336683417085,-47.05169849246231,-47.150030150753764,-47.24836180904522,-47.34669346733668,-47.445025125628135,-47.54335678391959,-47.64168844221105,-47.740020100502505,-47.83835175879396,-47.936683417085426,-48.03501507537688,-48.13334673366834,-48.2316783919598,-48.33001005025125,-48.42834170854271,-48.52667336683417,-48.625005025125624,-48.72333668341708,-48.82166834170854,-48.919999999999995,-49.01833165829145,-49.11666331658291,-49.214994974874365,-49.31332663316582,-49.41165829145728,-49.50998994974874,-49.6083216080402,-49.70665326633166,-49.80498492462311,-49.90331658291457,-50.00164824120603,-50.099979899497484,-50.19831155778894,-50.2966432160804,-50.394974874371854,-50.49330653266331,-50.59163819095477,-50.689969849246225,-50.78830150753768,-50.88663316582914,-50.984964824120595,-51.08329648241205,-51.181628140703516,-51.27995979899497,-51.37829145728643,-51.47662311557789,-51.574954773869344,-51.6732864321608,-51.77161809045226,-51.869949748743714,-51.96828140703517,-52.06661306532663,-52.164944723618085,-52.26327638190954,-52.361608040201,-52.459939698492455,-52.55827135678391,-52.65660301507537,-52.75493467336683,-52.85326633165829,-52.95159798994975,-53.0499296482412,-53.14826130653266,-53.24659296482412,-53.344924623115574,-53.44325628140703,-53.54158793969849,-53.639919597989945,-53.7382512562814,-53.83658291457286,-53.934914572864315,-54.03324623115577,-54.13157788944723,-54.229909547738686,-54.32824120603014,-54.42657286432161,-54.52490452261306,-54.62323618090452,-54.72156783919598,-54.819899497487434,-54.91823115577889,-55.01656281407035,-55.114894472361804,-55.21322613065326,-55.31155778894472,-55.409889447236175,-55.50822110552763,-55.60655276381909,-55.704884422110545,-55.803216080402,-55.90154773869346,-55.99987939698492,-56.09821105527638,-56.19654271356784,-56.294874371859294,-56.39320603015075,-56.49153768844221,-56.589869346733664,-56.68820100502512,-56.78653266331658,-56.884864321608035,-56.98319597989949,-57.08152763819095,-57.179859296482405,-57.27819095477386,-57.37652261306532,-57.474854271356776,-57.57318592964823,-57.6715175879397,-57.76984924623115,-57.86818090452261,-57.96651256281407,-58.064844221105524,-58.16317587939698,-58.26150753768844,-58.359839195979895,-58.45817085427135,-58.55650251256281,-58.654834170854265,-58.75316582914572,-58.85149748743718,-58.949829145728636,-59.04816080402009,-59.14649246231155,-59.24482412060301,-59.34315577889447,-59.44148743718593,-59.539819095477384,-59.63815075376884,-59.7364824120603,-59.834814070351754,-59.93314572864321,-60.03147738693467,-60.129809045226125,-60.22814070351758,-60.32647236180904,-60.424804020100495,-60.52313567839195,-60.62146733668341,-60.719798994974866,-60.81813065326632,-60.91646231155779,-61.014793969849244,-61.1131256281407,-61.21145728643216,-61.309788944723614,-61.40812060301507,-61.50645226130653,-61.604783919597985,-61.70311557788944,-61.8014472361809,-61.899778894472355,-61.99811055276381,-62.09644221105527,-62.194773869346726,-62.29310552763818,-62.39143718592964,-62.4897688442211,-62.58810050251256,-62.68643216080402,-62.784763819095474,-62.88309547738693,-62.98142713567839,-63.079758793969845,-63.1780904522613,-63.27642211055276,-63.374753768844215,-63.47308542713567,-63.57141708542713,-63.669748743718586,-63.76808040201004,-63.8664120603015,-63.96474371859296,-64.06307537688441,-64.16140703517587,-64.25973869346733,-64.35807035175878,-64.45640201005024,-64.5547336683417,-64.65306532663315,-64.75139698492461,-64.84972864321607,-64.94806030150752,-65.04639195979898,-65.14472361809044,-65.2430552763819,-65.34138693467335,-65.43971859296481,-65.53805025125627,-65.63638190954772,-65.73471356783918,-65.83304522613064,-65.9313768844221,-66.02970854271355,-66.128040201005,-66.22637185929646,-66.32470351758792,-66.42303517587938,-66.52136683417083,-66.6196984924623,-66.71803015075376,-66.81636180904522,-66.91469346733668,-67.01302512562813,-67.11135678391959,-67.20968844221105,-67.3080201005025,-67.40635175879396,-67.50468341708542,-67.60301507537687,-67.70134673366833,-67.79967839195979,-67.89801005025124,-67.9963417085427,-68.09467336683416,-68.19300502512561,-68.29133668341707,-68.38966834170853,-68.48799999999999,-68.58633165829144,-68.6846633165829,-68.78299497487436,-68.88132663316581,-68.97965829145727,-69.07798994974873,-69.17632160804018,-69.27465326633164,-69.3729849246231,-69.47131658291455,-69.56964824120601,-69.66797989949747,-69.76631155778892,-69.8646432160804,-69.96297487437185,-70.06130653266331,-70.15963819095477,-70.25796984924622,-70.35630150753768,-70.45463316582914,-70.5529648241206,-70.65129648241205,-70.7496281407035,-70.84795979899496,-70.94629145728642,-71.04462311557788,-71.14295477386933,-71.24128643216079,-71.33961809045225,-71.4379497487437,-71.53628140703516,-71.63461306532662,-71.73294472361808,-71.83127638190953,-71.92960804020099,-72.02793969849245,-72.1262713567839,-72.22460301507536,-72.32293467336682,-72.42126633165827,-72.51959798994973,-72.61792964824119,-72.71626130653264,-72.8145929648241,-72.91292462311556,-73.01125628140701,-73.10958793969849,-73.20791959798994,-73.3062512562814,-73.40458291457286,-73.50291457286431,-73.60124623115577,-73.69957788944723,-73.79790954773868,-73.89624120603014,-73.9945728643216,-74.09290452261305,-74.19123618090451,-74.28956783919597,-74.38789949748742,-74.48623115577888,-74.58456281407034,-74.6828944723618,-74.78122613065325,-74.87955778894471,-74.97788944723617,-75.07622110552762,-75.17455276381908,-75.27288442211054,-75.371216080402,-75.46954773869345,-75.5678793969849,-75.66621105527636,-75.76454271356782,-75.86287437185928,-75.96120603015073,-76.05953768844219,-76.15786934673365,-76.2562010050251,-76.35453266331658,-76.45286432160803,-76.55119597989949,-76.64952763819095,-76.7478592964824,-76.84619095477386,-76.94452261306532,-77.04285427135677,-77.14118592964823,-77.23951758793969,-77.33784924623114,-77.4361809045226,-77.53451256281406,-77.63284422110551,-77.73117587939697,-77.82950753768843,-77.92783919597989,-78.02617085427134,-78.1245025125628,-78.22283417085426,-78.32116582914571,-78.41949748743717,-78.51782914572863,-78.61616080402008,-78.71449246231154,-78.812824120603,-78.91115577889445,-79.00948743718591,-79.10781909547737,-79.20615075376882,-79.30448241206028,-79.40281407035174,-79.5011457286432,-79.59947738693467,-79.69780904522612,-79.79614070351758,-79.89447236180904,-79.9928040201005,-80.09113567839195,-80.1894673366834,-80.28779899497486,-80.38613065326632,-80.48446231155778,-80.58279396984923,-80.68112562814069,-80.77945728643215,-80.8777889447236,-80.97612060301506,-81.07445226130652,-81.17278391959798,-81.27111557788943,-81.36944723618089,-81.46777889447235,-81.5661105527638,-81.66444221105526,-81.76277386934672,-81.86110552763817,-81.95943718592963,-82.05776884422109,-82.15610050251254,-82.254432160804,-82.35276381909546,-82.45109547738691,-82.54942713567837,-82.64775879396983,-82.74609045226129,-82.84442211055276,-82.94275376884421,-83.04108542713567,-83.13941708542713,-83.23774874371858,-83.33608040201004,-83.4344120603015,-83.53274371859295,-83.63107537688441,-83.72940703517587,-83.82773869346732,-83.92607035175878,-84.02440201005024,-84.1227336683417,-84.22106532663315,-84.31939698492461,-84.41772864321607,-84.51606030150752,-84.61439195979898,-84.71272361809044,-84.8110552763819,-84.90938693467335,-85.0077185929648,-85.10605025125626,-85.20438190954772,-85.30271356783918,-85.40104522613063,-85.49937688442209,-85.59770854271355,-85.696040201005,-85.79437185929646,-85.89270351758792,-85.99103517587938,-86.08936683417085,-86.1876984924623,-86.28603015075376,-86.38436180904522,-86.48269346733667,-86.58102512562813,-86.67935678391959,-86.77768844221104,-86.8760201005025,-86.97435175879396,-87.07268341708541,-87.17101507537687,-87.26934673366833,-87.36767839195979,-87.46601005025124,-87.5643417085427,-87.66267336683416,-87.76100502512561,-87.85933668341707,-87.95766834170853,-88.05599999999998,-88.15433165829144,-88.2526633165829,-88.35099497487435,-88.44932663316581,-88.54765829145727,-88.64598994974872,-88.74432160804018,-88.84265326633164,-88.9409849246231,-89.03931658291455,-89.13764824120601,-89.23597989949747,-89.33431155778894,-89.4326432160804,-89.53097487437185,-89.6293065326633,-89.72763819095476,-89.82596984924622,-89.92430150753768,-90.02263316582913,-90.12096482412059,-90.21929648241205,-90.3176281407035,-90.41595979899496,-90.51429145728642,-90.61262311557788,-90.71095477386933,-90.80928643216079,-90.90761809045225,-91.0059497487437,-91.10428140703516,-91.20261306532662,-91.30094472361807,-91.39927638190953,-91.49760804020099,-91.59593969849244,-91.6942713567839,-91.79260301507536,-91.89093467336681,-91.98926633165827,-92.08759798994973,-92.18592964824118,-92.28426130653264,-92.3825929648241,-92.48092462311556,-92.57925628140703,-92.67758793969848,-92.77591959798994,-92.8742512562814,-92.97258291457285,-93.07091457286431,-93.16924623115577,-93.26757788944722,-93.36590954773868,-93.46424120603014,-93.5625728643216,-93.66090452261305,-93.75923618090451,-93.85756783919597,-93.95589949748742,-94.05423115577888,-94.15256281407034,-94.2508944723618,-94.34922613065325,-94.4475577889447,-94.54588944723616,-94.64422110552762,-94.74255276381908,-94.84088442211053,-94.93921608040199,-95.03754773869345,-95.1358793969849,-95.23421105527636,-95.33254271356782,-95.43087437185928,-95.52920603015073,-95.62753768844219,-95.72586934673365,-95.82420100502512,-95.92253266331657,-96.02086432160803,-96.11919597989949,-96.21752763819094,-96.3158592964824,-96.41419095477386,-96.51252261306531,-96.61085427135677,-96.70918592964823,-96.80751758793969,-96.90584924623114,-97.0041809045226,-97.10251256281406,-97.20084422110551,-97.29917587939697,-97.39750753768843,-97.49583919597988,-97.59417085427134,-97.6925025125628,-97.79083417085425,-97.88916582914571,-97.98749748743717,-98.08582914572862,-98.18416080402008,-98.28249246231154,-98.380824120603,-98.47915577889445,-98.57748743718591,-98.67581909547737,-98.77415075376882,-98.87248241206028,-98.97081407035174,-99.0691457286432,-99.16747738693466,-99.26580904522612,-99.36414070351758,-99.46247236180903,-99.56080402010049,-99.65913567839195,-99.7574673366834,-99.85579899497486,-99.95413065326632,-100.05246231155778,-100.15079396984923,-100.24912562814069,-100.34745728643215,-100.4457889447236,-100.54412060301506,-100.64245226130652,-100.74078391959797,-100.83911557788943,-100.93744723618089,-101.03577889447234,-101.1341105527638,-101.23244221105526,-101.33077386934671,-101.42910552763817,-101.52743718592963,-101.62576884422108,-101.72410050251254,-101.822432160804,-101.92076381909546,-102.01909547738691,-102.11742713567837,-102.21575879396983,-102.3140904522613,-102.41242211055275,-102.51075376884421,-102.60908542713567,-102.70741708542712,-102.80574874371858,-102.90408040201004,-103.0024120603015,-103.10074371859295,-103.19907537688441,-103.29740703517587,-103.39573869346732,-103.49407035175878,-103.59240201005024,-103.6907336683417,-103.78906532663315,-103.8873969849246,-103.98572864321606,-104.08406030150752,-104.18239195979898,-104.28072361809043,-104.37905527638189,-104.47738693467335,-104.5757185929648,-104.67405025125626,-104.77238190954772,-104.87071356783918,-104.96904522613063,-105.06737688442209,-105.16570854271355,-105.264040201005,-105.36237185929646,-105.46070351758792,-105.55903517587939,-105.65736683417084,-105.7556984924623,-105.85403015075376,-105.95236180904521,-106.05069346733667,-106.14902512562813,-106.24735678391959,-106.34568844221104,-106.4440201005025,-106.54235175879396,-106.64068341708541,-106.73901507537687,-106.83734673366833,-106.93567839195978,-107.03401005025124,-107.1323417085427,-107.23067336683415,-107.32900502512561,-107.42733668341707,-107.52566834170852,-107.62399999999998,-107.72233165829144,-107.8206633165829,-107.91899497487435,-108.01732663316581,-108.11565829145727,-108.21398994974872,-108.31232160804018,-108.41065326633164,-108.50898492462309,-108.60731658291455,-108.705648241206,-108.80397989949748,-108.90231155778893,-109.00064321608039,-109.09897487437185,-109.1973065326633,-109.29563819095476,-109.39396984924622,-109.49230150753768,-109.59063316582913,-109.68896482412059,-109.78729648241205,-109.8856281407035,-109.98395979899496,-110.08229145728642,-110.18062311557787,-110.27895477386933,-110.37728643216079,-110.47561809045224,-110.5739497487437,-110.67228140703516,-110.77061306532661,-110.86894472361807,-110.96727638190953,-111.06560804020098,-111.16393969849244,-111.2622713567839,-111.36060301507536,-111.45893467336681,-111.55726633165827,-111.65559798994973,-111.75392964824118,-111.85226130653264,-111.9505929648241,-112.04892462311557,-112.14725628140702,-112.24558793969848,-112.34391959798994,-112.4422512562814,-112.54058291457285,-112.63891457286431,-112.73724623115577,-112.83557788944722,-112.93390954773868,-113.03224120603014,-113.13057286432159,-113.22890452261305,-113.3272361809045,-113.42556783919596,-113.52389949748742,-113.62223115577888,-113.72056281407033,-113.81889447236179,-113.91722613065325,-114.0155577889447,-114.11388944723616,-114.21222110552762,-114.31055276381908,-114.40888442211053,-114.50721608040199,-114.60554773869345,-114.7038793969849,-114.80221105527636,-114.90054271356782,-114.99887437185927,-115.09720603015073,-115.19553768844219,-115.29386934673366,-115.39220100502511,-115.49053266331657,-115.58886432160803,-115.68719597989949,-115.78552763819094,-115.8838592964824,-115.98219095477386,-116.08052261306531,-116.17885427135677,-116.27718592964823,-116.37551758793968,-116.47384924623114,-116.5721809045226,-116.67051256281405,-116.76884422110551,-116.86717587939697,-116.96550753768842,-117.06383919597988,-117.16217085427134,-117.2605025125628,-117.35883417085425,-117.45716582914571,-117.55549748743717,-117.65382914572862,-117.75216080402008,-117.85049246231154,-117.94882412060299,-118.04715577889445,-118.1454874371859,-118.24381909547736,-118.34215075376882,-118.44048241206028,-118.53881407035175,-118.6371457286432,-118.73547738693466,-118.83380904522612,-118.93214070351758,-119.03047236180903,-119.12880402010049,-119.22713567839195,-119.3254673366834,-119.42379899497486,-119.52213065326632,-119.62046231155777,-119.71879396984923,-119.81712562814069,-119.91545728643214,-120.0137889447236,-120.11212060301506,-120.21045226130651,-120.30878391959797,-120.40711557788943,-120.50544723618088,-120.60377889447234,-120.7021105527638,-120.80044221105526,-120.89877386934671,-120.99710552763817,-121.09543718592963,-121.19376884422108,-121.29210050251254,-121.390432160804,-121.48876381909545,-121.58709547738691,-121.68542713567837,-121.78375879396984,-121.8820904522613,-121.98042211055275,-122.07875376884421,-122.17708542713567,-122.27541708542712,-122.37374874371858,-122.47208040201004,-122.57041206030149,-122.66874371859295,-122.7670753768844,-122.86540703517586,-122.96373869346732,-123.06207035175878,-123.16040201005023,-123.25873366834169,-123.35706532663315,-123.4553969849246,-123.55372864321606,-123.65206030150752,-123.75039195979897,-123.84872361809043,-123.94705527638189,-124.04538693467335,-124.1437185929648,-124.24205025125626,-124.34038190954772,-124.43871356783917,-124.53704522613063,-124.63537688442209,-124.73370854271354,-124.832040201005,-124.93037185929646,-125.02870351758793,-125.12703517587939,-125.22536683417084,-125.3236984924623,-125.42203015075376,-125.52036180904521,-125.61869346733667,-125.71702512562813,-125.81535678391958,-125.91368844221104,-126.0120201005025,-126.11035175879395,-126.20868341708541,-126.30701507537687,-126.40534673366832,-126.50367839195978,-126.60201005025124,-126.7003417085427,-126.79867336683415,-126.89700502512561,-126.99533668341707,-127.09366834170852,-127.19199999999998,-127.29033165829144,-127.38866331658289,-127.48699497487435,-127.5853266331658,-127.68365829145726,-127.78198994974872,-127.88032160804018,-127.97865326633165,-128.0769849246231,-128.17531658291458,-128.27364824120602,-128.3719798994975,-128.47031155778893,-128.5686432160804,-128.66697487437185,-128.76530653266332,-128.86363819095476,-128.96196984924623,-129.06030150753767,-129.15863316582914,-129.2569648241206,-129.35529648241206,-129.4536281407035,-129.55195979899497,-129.65029145728641,-129.74862311557789,-129.84695477386933,-129.9452864321608,-130.04361809045227,-130.1419497487437,-130.24028140703518,-130.33861306532663,-130.4369447236181,-130.53527638190954,-130.633608040201,-130.73193969849245,-130.83027135678392,-130.92860301507537,-131.02693467336684,-131.12526633165828,-131.22359798994975,-131.3219296482412,-131.42026130653267,-131.5185929648241,-131.61692462311558,-131.71525628140702,-131.8135879396985,-131.91191959798994,-132.0102512562814,-132.10858291457285,-132.20691457286432,-132.30524623115576,-132.40357788944723,-132.50190954773868,-132.60024120603015,-132.6985728643216,-132.79690452261306,-132.8952361809045,-132.99356783919598,-133.09189949748742,-133.1902311557789,-133.28856281407036,-133.3868944723618,-133.48522613065327,-133.58355778894472,-133.6818894472362,-133.78022110552763,-133.8785527638191,-133.97688442211054,-134.07521608040201,-134.17354773869346,-134.27187939698493,-134.37021105527637,-134.46854271356784,-134.56687437185929,-134.66520603015076,-134.7635376884422,-134.86186934673367,-134.9602010050251,-135.05853266331658,-135.15686432160803,-135.2551959798995,-135.35352763819094,-135.4518592964824,-135.55019095477385,-135.64852261306532,-135.74685427135677,-135.84518592964824,-135.94351758793968,-136.04184924623115,-136.1401809045226,-136.23851256281407,-136.3368442211055,-136.43517587939698,-136.53350753768845,-136.6318391959799,-136.73017085427136,-136.8285025125628,-136.92683417085428,-137.02516582914572,-137.1234974874372,-137.22182914572863,-137.3201608040201,-137.41849246231155,-137.51682412060302,-137.61515577889446,-137.71348743718593,-137.81181909547738,-137.91015075376885,-138.0084824120603,-138.10681407035176,-138.2051457286432,-138.30347738693467,-138.40180904522612,-138.5001407035176,-138.59847236180903,-138.6968040201005,-138.79513567839194,-138.89346733668341,-138.99179899497486,-139.09013065326633,-139.18846231155777,-139.28679396984924,-139.38512562814068,-139.48345728643216,-139.5817889447236,-139.68012060301507,-139.77845226130654,-139.87678391959798,-139.97511557788945,-140.0734472361809,-140.17177889447237,-140.2701105527638,-140.36844221105528,-140.46677386934672,-140.5651055276382,-140.66343718592964,-140.7617688442211,-140.86010050251255,-140.95843216080402,-141.05676381909547,-141.15509547738694,-141.25342713567838,-141.35175879396985,-141.4500904522613,-141.54842211055276,-141.6467537688442,-141.74508542713568,-141.84341708542712,-141.9417487437186,-142.04008040201003,-142.1384120603015,-142.23674371859295,-142.33507537688442,-142.43340703517586,-142.53173869346733,-142.63007035175877,-142.72840201005025,-142.8267336683417,-142.92506532663316,-143.02339698492463,-143.12172864321607,-143.22006030150754,-143.318391959799,-143.41672361809046,-143.5150552763819,-143.61338693467337,-143.71171859296481,-143.81005025125629,-143.90838190954773,-144.0067135678392,-144.10504522613064,-144.2033768844221,-144.30170854271356,-144.40004020100503,-144.49837185929647,-144.59670351758794,-144.69503517587938,-144.79336683417085,-144.8916984924623,-144.99003015075377,-145.0883618090452,-145.18669346733668,-145.28502512562812,-145.3833567839196,-145.48168844221104,-145.5800201005025,-145.67835175879395,-145.77668341708542,-145.87501507537687,-145.97334673366834,-146.07167839195978,-146.17001005025125,-146.26834170854272,-146.36667336683416,-146.46500502512563,-146.56333668341708,-146.66166834170855,-146.76,-146.85833165829146,-146.9566633165829,-147.05499497487438,-147.15332663316582,-147.2516582914573,-147.34998994974873,-147.4483216080402,-147.54665326633165,-147.64498492462312,-147.74331658291456,-147.84164824120603,-147.93997989949747,-148.03831155778894,-148.1366432160804,-148.23497487437186,-148.3333065326633,-148.43163819095477,-148.5299698492462,-148.62830150753769,-148.72663316582913,-148.8249648241206,-148.92329648241204,-149.0216281407035,-149.11995979899496,-149.21829145728643,-149.31662311557787,-149.41495477386934,-149.5132864321608,-149.61161809045225,-149.70994974874372,-149.80828140703517,-149.90661306532664,-150.00494472361808,-150.10327638190955,-150.201608040201,-150.29993969849247,-150.3982713567839,-150.49660301507538,-150.59493467336682,-150.6932663316583,-150.79159798994974,-150.8899296482412,-150.98826130653265,-151.08659296482412,-151.18492462311556,-151.28325628140703,-151.38158793969848,-151.47991959798995,-151.5782512562814,-151.67658291457286,-151.7749145728643,-151.87324623115578,-151.97157788944722,-152.0699095477387,-152.16824120603013,-152.2665728643216,-152.36490452261305,-152.46323618090452,-152.56156783919596,-152.65989949748743,-152.7582311557789,-152.85656281407034,-152.95489447236181,-153.05322613065326,-153.15155778894473,-153.24988944723617,-153.34822110552764,-153.44655276381908,-153.54488442211056,-153.643216080402,-153.74154773869347,-153.8398793969849,-153.93821105527638,-154.03654271356783,-154.1348743718593,-154.23320603015074,-154.3315376884422,-154.42986934673365,-154.52820100502512,-154.62653266331657,-154.72486432160804,-154.82319597989948,-154.92152763819095,-155.0198592964824,-155.11819095477387,-155.2165226130653,-155.31485427135678,-155.41318592964822,-155.5115175879397,-155.60984924623114,-155.7081809045226,-155.80651256281405,-155.90484422110552,-156.003175879397,-156.10150753768843,-156.1998391959799,-156.29817085427135,-156.39650251256282,-156.49483417085426,-156.59316582914573,-156.69149748743718,-156.78982914572865,-156.8881608040201,-156.98649246231156,-157.084824120603,-157.18315577889447,-157.28148743718592,-157.3798190954774,-157.47815075376883,-157.5764824120603,-157.67481407035174,-157.77314572864321,-157.87147738693466,-157.96980904522613,-158.06814070351757,-158.16647236180904,-158.26480402010048,-158.36313567839196,-158.4614673366834,-158.55979899497487,-158.6581306532663,-158.75646231155778,-158.85479396984923,-158.9531256281407,-159.05145728643214,-159.1497889447236,-159.24812060301508,-159.34645226130652,-159.444783919598,-159.54311557788944,-159.6414472361809,-159.73977889447235,-159.83811055276382,-159.93644221105527,-160.03477386934674,-160.13310552763818,-160.23143718592965,-160.3297688442211,-160.42810050251256,-160.526432160804,-160.62476381909548,-160.72309547738692,-160.8214271356784,-160.91975879396983,-161.0180904522613,-161.11642211055275,-161.21475376884422,-161.31308542713566,-161.41141708542713,-161.50974874371857,-161.60808040201005,-161.7064120603015,-161.80474371859296,-161.9030753768844,-162.00140703517587,-162.09973869346732,-162.1980703517588,-162.29640201005023,-162.3947336683417,-162.49306532663317,-162.59139698492461,-162.68972864321609,-162.78806030150753,-162.886391959799,-162.98472361809044,-163.0830552763819,-163.18138693467336,-163.27971859296483,-163.37805025125627,-163.47638190954774,-163.57471356783918,-163.67304522613065,-163.7713768844221,-163.86970854271357,-163.968040201005,-164.06637185929648,-164.16470351758792,-164.2630351758794,-164.36136683417084,-164.4596984924623,-164.55803015075375,-164.65636180904522,-164.75469346733666,-164.85302512562814,-164.95135678391958,-165.04968844221105,-165.1480201005025,-165.24635175879396,-165.3446834170854,-165.44301507537688,-165.54134673366832,-165.6396783919598,-165.73801005025126,-165.8363417085427,-165.93467336683418,-166.03300502512562,-166.1313366834171,-166.22966834170853,-166.328,-166.42633165829145,-166.52466331658292,-166.62299497487436,-166.72132663316583,-166.81965829145727,-166.91798994974874,-167.0163216080402,-167.11465326633166,-167.2129849246231,-167.31131658291457,-167.409648241206,-167.50797989949749,-167.60631155778893,-167.7046432160804,-167.80297487437184,-167.9013065326633,-167.99963819095476,-168.09796984924623,-168.19630150753767,-168.29463316582914,-168.39296482412058,-168.49129648241205,-168.5896281407035,-168.68795979899497,-168.7862914572864,-168.88462311557788,-168.98295477386935,-169.0812864321608,-169.17961809045227,-169.2779497487437,-169.37628140703518,-169.47461306532662,-169.5729447236181,-169.67127638190954,-169.769608040201,-169.86793969849245,-169.96627135678392,-170.06460301507536,-170.16293467336683,-170.26126633165828,-170.35959798994975,-170.4579296482412,-170.55626130653266,-170.6545929648241,-170.75292462311558,-170.85125628140702,-170.9495879396985,-171.04791959798993,-171.1462512562814,-171.24458291457285,-171.34291457286432,-171.44124623115576,-171.53957788944723,-171.63790954773867,-171.73624120603014,-171.8345728643216,-171.93290452261306,-172.0312361809045,-172.12956783919597,-172.22789949748744,-172.32623115577888,-172.42456281407036,-172.5228944723618,-172.62122613065327,-172.7195577889447,-172.81788944723618,-172.91622110552763,-173.0145527638191,-173.11288442211054,-173.211216080402,-173.30954773869345,-173.40787939698492,-173.50621105527637,-173.60454271356784,-173.70287437185928,-173.80120603015075,-173.8995376884422,-173.99786934673367,-174.0962010050251,-174.19453266331658,-174.29286432160802,-174.3911959798995,-174.48952763819094,-174.5878592964824,-174.68619095477385,-174.78452261306532,-174.88285427135676,-174.98118592964823,-175.07951758793968,-175.17784924623115,-175.2761809045226,-175.37451256281406,-175.47284422110553,-175.57117587939698,-175.66950753768845,-175.7678391959799,-175.86617085427136,-175.9645025125628,-176.06283417085427,-176.16116582914572,-176.2594974874372,-176.35782914572863,-176.4561608040201,-176.55449246231154,-176.65282412060301,-176.75115577889446,-176.84948743718593,-176.94781909547737,-177.04615075376884,-177.14448241206028,-177.24281407035176,-177.3411457286432,-177.43947738693467,-177.5378090452261,-177.63614070351758,-177.73447236180903,-177.8328040201005,-177.93113567839194,-178.0294673366834,-178.12779899497485,-178.22613065326632,-178.32446231155777,-178.42279396984924,-178.52112562814068,-178.61945728643215,-178.71778894472362,-178.81612060301507,-178.91445226130654,-179.01278391959798,-179.11111557788945,-179.2094472361809,-179.30777889447236,-179.4061105527638,-179.50444221105528,-179.60277386934672,-179.7011055276382,-179.79943718592963,-179.8977688442211,-179.99610050251255,-180.09443216080402,-180.19276381909546,-180.29109547738693,-180.38942713567837,-180.48775879396985,-180.5860904522613,-180.68442211055276,-180.7827537688442,-180.88108542713567,-180.97941708542712,-181.0777487437186,-181.17608040201003,-181.2744120603015,-181.37274371859294,-181.47107537688441,-181.56940703517586,-181.66773869346733,-181.76607035175877,-181.86440201005024,-181.9627336683417,-182.06106532663316,-182.15939698492463,-182.25772864321607,-182.35606030150754,-182.45439195979898,-182.55272361809045,-182.6510552763819,-182.74938693467337,-182.8477185929648,-182.94605025125628,-183.04438190954772,-183.1427135678392,-183.24104522613064,-183.3393768844221,-183.43770854271355,-183.53604020100502,-183.63437185929646,-183.73270351758794,-183.83103517587938,-183.92936683417085,-184.0276984924623,-184.12603015075376,-184.2243618090452,-184.32269346733668,-184.42102512562812,-184.5193567839196,-184.61768844221103,-184.7160201005025,-184.81435175879395,-184.91268341708542,-185.01101507537686,-185.10934673366833,-185.2076783919598,-185.30601005025125,-185.40434170854272,-185.50267336683416,-185.60100502512563,-185.69933668341707,-185.79766834170854,-185.896,-185.99433165829146,-186.0926633165829,-186.19099497487437,-186.2893266331658,-186.38765829145729,-186.48598994974873,-186.5843216080402,-186.68265326633164,-186.7809849246231,-186.87931658291456,-186.97764824120603,-187.07597989949747,-187.17431155778894,-187.27264321608038,-187.37097487437185,-187.4693065326633,-187.56763819095477,-187.6659698492462,-187.76430150753768,-187.86263316582912,-187.9609648241206,-188.05929648241204,-188.1576281407035,-188.25595979899495,-188.35429145728642,-188.4526231155779,-188.55095477386934,-188.6492864321608,-188.74761809045225,-188.84594974874372,-188.94428140703516,-189.04261306532663,-189.14094472361808,-189.23927638190955,-189.337608040201,-189.43593969849246,-189.5342713567839,-189.63260301507538,-189.73093467336682,-189.8292663316583,-189.92759798994973,-190.0259296482412,-190.12426130653265,-190.22259296482412,-190.32092462311556,-190.41925628140703,-190.51758793969847,-190.61591959798994,-190.7142512562814,-190.81258291457286,-190.9109145728643,-191.00924623115577,-191.1075778894472,-191.20590954773868,-191.30424120603013,-191.4025728643216,-191.50090452261304,-191.5992361809045,-191.69756783919598,-191.79589949748743,-191.8942311557789,-191.99256281407034,-192.0908944723618,-192.18922613065325,-192.28755778894472,-192.38588944723617,-192.48422110552764,-192.58255276381908,-192.68088442211055,-192.779216080402,-192.87754773869347,-192.9758793969849,-193.07421105527638,-193.17254271356782,-193.2708743718593,-193.36920603015074,-193.4675376884422,-193.56586934673365,-193.66420100502512,-193.76253266331656,-193.86086432160803,-193.95919597989948,-194.05752763819095,-194.1558592964824,-194.25419095477386,-194.3525226130653,-194.45085427135677,-194.54918592964822,-194.6475175879397,-194.74584924623113,-194.8441809045226,-194.94251256281407,-195.04084422110552,-195.139175879397,-195.23750753768843,-195.3358391959799,-195.43417085427134,-195.53250251256281,-195.63083417085426,-195.72916582914573,-195.82749748743717,-195.92582914572864,-196.02416080402008,-196.12249246231156,-196.220824120603,-196.31915577889447,-196.4174874371859,-196.51581909547738,-196.61415075376883,-196.7124824120603,-196.81081407035174,-196.9091457286432,-197.00747738693465,-197.10580904522612,-197.20414070351757,-197.30247236180904,-197.40080402010048,-197.49913567839195,-197.5974673366834,-197.69579899497487,-197.7941306532663,-197.89246231155778,-197.99079396984922,-198.0891256281407,-198.18745728643216,-198.2857889447236,-198.38412060301508,-198.48245226130652,-198.580783919598,-198.67911557788943,-198.7774472361809,-198.87577889447235,-198.97411055276382,-199.07244221105526,-199.17077386934673,-199.26910552763817,-199.36743718592965,-199.4657688442211,-199.56410050251256,-199.662432160804,-199.76076381909547,-199.85909547738692,-199.9574271356784,-200.05575879396983,-200.1540904522613,-200.25242211055274,-200.3507537688442,-200.44908542713566,-200.54741708542713,-200.64574874371857,-200.74408040201004,-200.84241206030148,-200.94074371859296,-201.0390753768844,-201.13740703517587,-201.2357386934673,-201.33407035175878,-201.43240201005025,-201.5307336683417,-201.62906532663317,-201.7273969849246,-201.82572864321608,-201.92406030150752,-202.022391959799,-202.12072361809044,-202.2190552763819,-202.31738693467335,-202.41571859296482,-202.51405025125626,-202.61238190954774,-202.71071356783918,-202.80904522613065,-202.9073768844221,-203.00570854271356,-203.104040201005,-203.20237185929648,-203.30070351758792,-203.3990351758794,-203.49736683417083,-203.5956984924623,-203.69403015075375,-203.79236180904522,-203.89069346733666,-203.98902512562813,-204.08735678391957,-204.18568844221105,-204.2840201005025,-204.38235175879396,-204.4806834170854,-204.57901507537687,-204.67734673366834,-204.7756783919598,-204.87401005025126,-204.9723417085427,-205.07067336683417,-205.1690050251256,-205.26733668341708,-205.36566834170853,-205.464,-205.56233165829144,-205.6606633165829,-205.75899497487435,-205.85732663316583,-205.95565829145727,-206.05398994974874,-206.15232160804018,-206.25065326633165,-206.3489849246231,-206.44731658291457,-206.545648241206,-206.64397989949748,-206.74231155778892,-206.8406432160804,-206.93897487437184,-207.0373065326633,-207.13563819095475,-207.23396984924622,-207.33230150753766,-207.43063316582914,-207.52896482412058,-207.62729648241205,-207.7256281407035,-207.82395979899496,-207.92229145728643,-208.02062311557788,-208.11895477386935,-208.2172864321608,-208.31561809045226,-208.4139497487437,-208.51228140703518,-208.61061306532662,-208.7089447236181,-208.80727638190953,-208.905608040201,-209.00393969849245,-209.10227135678392,-209.20060301507536,-209.29893467336683,-209.39726633165827,-209.49559798994974,-209.5939296482412,-209.69226130653266,-209.7905929648241,-209.88892462311557,-209.987256281407,-210.08558793969848,-210.18391959798993,-210.2822512562814,-210.38058291457284,-210.4789145728643,-210.57724623115575,-210.67557788944723,-210.77390954773867,-210.87224120603014,-210.97057286432158,-211.06890452261305,-211.16723618090452,-211.26556783919597,-211.36389949748744,-211.46223115577888,-211.56056281407035,-211.6588944723618,-211.75722613065327,-211.8555577889447,-211.95388944723618,-212.05222110552762,-212.1505527638191,-212.24888442211054,-212.347216080402,-212.44554773869345,-212.54387939698492,-212.64221105527636,-212.74054271356783,-212.83887437185928,-212.93720603015075,-213.0355376884422,-213.13386934673366,-213.2322010050251,-213.33053266331657,-213.42886432160802,-213.5271959798995,-213.62552763819093,-213.7238592964824,-213.82219095477384,-213.92052261306532,-214.01885427135676,-214.11718592964823,-214.21551758793967,-214.31384924623114,-214.41218090452261,-214.51051256281406,-214.60884422110553,-214.70717587939697,-214.80550753768844,-214.90383919597988,-215.00217085427136,-215.1005025125628,-215.19883417085427,-215.2971658291457,-215.39549748743718,-215.49382914572863,-215.5921608040201,-215.69049246231154,-215.788824120603,-215.88715577889445,-215.98548743718592,-216.08381909547737,-216.18215075376884,-216.28048241206028,-216.37881407035175,-216.4771457286432,-216.57547738693466,-216.6738090452261,-216.77214070351758,-216.87047236180902,-216.9688040201005,-217.06713567839194,-217.1654673366834,-217.26379899497485,-217.36213065326632,-217.46046231155776,-217.55879396984923,-217.6571256281407,-217.75545728643215,-217.85378894472362,-217.95212060301506,-218.05045226130653,-218.14878391959797,-218.24711557788945,-218.3454472361809,-218.44377889447236,-218.5421105527638,-218.64044221105527,-218.73877386934672,-218.8371055276382,-218.93543718592963,-219.0337688442211,-219.13210050251254,-219.230432160804,-219.32876381909546,-219.42709547738693,-219.52542713567837,-219.62375879396984,-219.72209045226128,-219.82042211055276,-219.9187537688442,-220.01708542713567,-220.1154170854271,-220.21374874371858,-220.31208040201003,-220.4104120603015,-220.50874371859294,-220.6070753768844,-220.70540703517585,-220.80373869346732,-220.9020703517588,-221.00040201005024,-221.0987336683417,-221.19706532663315,-221.29539698492462,-221.39372864321606,-221.49206030150754,-221.59039195979898,-221.68872361809045,-221.7870552763819,-221.88538693467336,-221.9837185929648,-222.08205025125628,-222.18038190954772,-222.2787135678392,-222.37704522613063,-222.4753768844221,-222.57370854271355,-222.67204020100502,-222.77037185929646,-222.86870351758793,-222.96703517587937,-223.06536683417085,-223.1636984924623,-223.26203015075376,-223.3603618090452,-223.45869346733667,-223.55702512562812,-223.6553567839196,-223.75368844221103,-223.8520201005025,-223.95035175879394,-224.0486834170854,-224.14701507537688,-224.24534673366833,-224.3436783919598,-224.44201005025124,-224.5403417085427,-224.63867336683415,-224.73700502512563,-224.83533668341707,-224.93366834170854,-225.03199999999998,-225.13033165829145,-225.2286633165829,-225.32699497487437,-225.4253266331658,-225.52365829145728,-225.62198994974872,-225.7203216080402,-225.81865326633164,-225.9169849246231,-226.01531658291455,-226.11364824120602,-226.21197989949746,-226.31031155778894,-226.40864321608038,-226.50697487437185,-226.6053065326633,-226.70363819095476,-226.8019698492462,-226.90030150753768,-226.99863316582912,-227.0969648241206,-227.19529648241203,-227.2936281407035,-227.39195979899498,-227.49029145728642,-227.5886231155779,-227.68695477386933,-227.7852864321608,-227.88361809045225,-227.98194974874372,-228.08028140703516,-228.17861306532663,-228.27694472361807,-228.37527638190954,-228.473608040201,-228.57193969849246,-228.6702713567839,-228.76860301507537,-228.8669346733668,-228.96526633165828,-229.06359798994973,-229.1619296482412,-229.26026130653264,-229.3585929648241,-229.45692462311555,-229.55525628140703,-229.65358793969847,-229.75191959798994,-229.85025125628138,-229.94858291457285,-230.0469145728643,-230.14524623115577,-230.2435778894472,-230.34190954773868,-230.44024120603012,-230.5385728643216,-230.63690452261307,-230.7352361809045,-230.83356783919598,-230.93189949748742,-231.0302311557789,-231.12856281407034,-231.2268944723618,-231.32522613065325,-231.42355778894472,-231.52188944723616,-231.62022110552763,-231.71855276381908,-231.81688442211055,-231.915216080402,-232.01354773869346,-232.1118793969849,-232.21021105527637,-232.30854271356782,-232.4068743718593,-232.50520603015073,-232.6035376884422,-232.70186934673364,-232.80020100502512,-232.89853266331656,-232.99686432160803,-233.09519597989947,-233.19352763819094,-233.2918592964824,-233.39019095477386,-233.4885226130653,-233.58685427135677,-233.6851859296482,-233.78351758793968,-233.88184924623116,-233.9801809045226,-234.07851256281407,-234.1768442211055,-234.27517587939698,-234.37350753768843,-234.4718391959799,-234.57017085427134,-234.6685025125628,-234.76683417085425,-234.86516582914572,-234.96349748743717,-235.06182914572864,-235.16016080402008,-235.25849246231155,-235.356824120603,-235.45515577889446,-235.5534874371859,-235.65181909547738,-235.75015075376882,-235.8484824120603,-235.94681407035173,-236.0451457286432,-236.14347738693465,-236.24180904522612,-236.34014070351756,-236.43847236180903,-236.53680402010048,-236.63513567839195,-236.7334673366834,-236.83179899497486,-236.9301306532663,-237.02846231155777,-237.12679396984925,-237.2251256281407,-237.32345728643216,-237.4217889447236,-237.52012060301507,-237.61845226130652,-237.716783919598,-237.81511557788943,-237.9134472361809,-238.01177889447234,-238.1101105527638,-238.20844221105526,-238.30677386934673,-238.40510552763817,-238.50343718592964,-238.60176884422108,-238.70010050251256,-238.798432160804,-238.89676381909547,-238.9950954773869,-239.09342713567838,-239.19175879396983,-239.2900904522613,-239.38842211055274,-239.4867537688442,-239.58508542713565,-239.68341708542712,-239.78174874371857,-239.88008040201004,-239.97841206030148,-240.07674371859295,-240.1750753768844,-240.27340703517586,-240.37173869346734,-240.47007035175878,-240.56840201005025,-240.6667336683417,-240.76506532663316,-240.8633969849246,-240.96172864321608,-241.06006030150752,-241.158391959799,-241.25672361809043,-241.3550552763819,-241.45338693467335,-241.55171859296482,-241.65005025125626,-241.74838190954773,-241.84671356783917,-241.94504522613065,-242.0433768844221,-242.14170854271356,-242.240040201005,-242.33837185929647,-242.43670351758792,-242.5350351758794,-242.63336683417083,-242.7316984924623,-242.83003015075374,-242.9283618090452,-243.02669346733666,-243.12502512562813,-243.22335678391957,-243.32168844221104,-243.42002010050248,-243.51835175879395,-243.61668341708543,-243.71501507537687,-243.81334673366834,-243.91167839195978,-244.01001005025125,-244.1083417085427,-244.20667336683417,-244.3050050251256,-244.40333668341708,-244.50166834170852,-244.6,-244.69833165829144,-244.7966633165829,-244.89499497487435,-244.99332663316582,-245.09165829145726,-245.18998994974874,-245.28832160804018,-245.38665326633165,-245.4849849246231,-245.58331658291456,-245.681648241206,-245.77997989949748,-245.87831155778892,-245.9766432160804,-246.07497487437183,-246.1733065326633,-246.27163819095475,-246.36996984924622,-246.46830150753766,-246.56663316582913,-246.66496482412057,-246.76329648241204,-246.86162814070352,-246.95995979899496,-247.05829145728643,-247.15662311557787,-247.25495477386934,-247.3532864321608,-247.45161809045226,-247.5499497487437,-247.64828140703517,-247.7466130653266,-247.84494472361808,-247.94327638190953,-248.041608040201,-248.13993969849244,-248.2382713567839,-248.33660301507535,-248.43493467336683,-248.53326633165827,-248.63159798994974,-248.72992964824118,-248.82826130653265,-248.9265929648241,-249.02492462311557,-249.123256281407,-249.22158793969848,-249.31991959798992,-249.4182512562814,-249.51658291457284,-249.6149145728643,-249.71324623115575,-249.81157788944722,-249.90990954773866,-250.00824120603014,-250.1065728643216,-250.20490452261305,-250.30323618090452,-250.40156783919596,-250.49989949748743,-250.59823115577888,-250.69656281407035,-250.7948944723618,-250.89322613065326,-250.9915577889447,-251.08988944723617,-251.18822110552762,-251.2865527638191,-251.38488442211053,-251.483216080402,-251.58154773869344,-251.67987939698492,-251.77821105527636,-251.87654271356783,-251.97487437185927,-252.07320603015074,-252.17153768844219,-252.26986934673366,-252.3682010050251,-252.46653266331657,-252.564864321608,-252.66319597989948,-252.76152763819093,-252.8598592964824,-252.95819095477384,-253.0565226130653,-253.15485427135675,-253.25318592964823,-253.3515175879397,-253.44984924623114,-253.5481809045226,-253.64651256281405,-253.74484422110552,-253.84317587939697,-253.94150753768844,-254.03983919597988,-254.13817085427135,-254.2365025125628,-254.33483417085426,-254.4331658291457,-254.53149748743718,-254.62982914572862,-254.7281608040201,-254.82649246231153,-254.924824120603,-255.02315577889445,-255.12148743718592,-255.21981909547736,-255.31815075376883,-255.41648241206028,-255.51481407035175,-255.6131457286432,-255.71147738693466,-255.8098090452261,-255.90814070351757,-256.006472361809,-256.10480402010046,-256.2031356783919,-256.30146733668334,-256.39979899497484,-256.4981306532663,-256.59646231155773,-256.69479396984923,-256.7931256281407,-256.8914572864321,-256.98978894472356,-257.08812060301506,-257.1864522613065,-257.28478391959794,-257.3831155778894,-257.4814472361809,-257.5797788944723,-257.67811055276377,-257.7764422110552,-257.8747738693467,-257.97310552763815,-258.0714371859296,-258.16976884422104,-258.26810050251254,-258.366432160804,-258.4647638190954,-258.56309547738687,-258.66142713567837,-258.7597587939698,-258.85809045226125,-258.9564221105527,-259.0547537688442,-259.15308542713564,-259.2514170854271,-259.3497487437185,-259.44808040201,-259.54641206030146,-259.6447437185929,-259.74307537688435,-259.84140703517585,-259.9397386934673,-260.03807035175873,-260.13640201005023,-260.2347336683417,-260.3330653266331,-260.43139698492456,-260.52972864321606,-260.6280603015075,-260.72639195979895,-260.8247236180904,-260.9230552763819,-261.02138693467333,-261.1197185929648,-261.2180502512562,-261.3163819095477,-261.41471356783916,-261.5130452261306,-261.61137688442204,-261.70970854271354,-261.808040201005,-261.9063718592964,-262.00470351758787,-262.10303517587937,-262.2013668341708,-262.29969849246226,-262.3980301507537,-262.4963618090452,-262.59469346733664,-262.6930251256281,-262.7913567839195,-262.889688442211,-262.98802010050247,-263.0863517587939,-263.1846834170854,-263.28301507537685,-263.3813467336683,-263.47967839195974,-263.57801005025124,-263.6763417085427,-263.7746733668341,-263.87300502512556,-263.97133668341706,-264.0696683417085,-264.16799999999995,-264.2663316582914,-264.3646633165829,-264.46299497487433,-264.5613266331658,-264.6596582914572,-264.7579899497487,-264.85632160804016,-264.9546532663316,-265.05298492462305,-265.15131658291455,-265.249648241206,-265.34797989949743,-265.4463115577889,-265.5446432160804,-265.6429748743718,-265.74130653266326,-265.8396381909547,-265.9379698492462,-266.03630150753764,-266.1346331658291,-266.23296482412053,-266.33129648241203,-266.42962814070347,-266.5279597989949,-266.6262914572864,-266.72462311557786,-266.8229547738693,-266.92128643216074,-267.01961809045224,-267.1179497487437,-267.2162814070351,-267.31461306532657,-267.41294472361807,-267.5112763819095,-267.60960804020095,-267.7079396984924,-267.8062713567839,-267.90460301507534,-268.0029346733668,-268.1012663316582,-268.1995979899497,-268.29792964824117,-268.3962613065326,-268.49459296482405,-268.59292462311555,-268.691256281407,-268.78958793969844,-268.8879195979899,-268.9862512562814,-269.0845829145728,-269.18291457286426,-269.2812462311557,-269.3795778894472,-269.47790954773865,-269.5762412060301,-269.6745728643216,-269.77290452261303,-269.8712361809045,-269.9695678391959,-270.0678994974874,-270.16623115577886,-270.2645628140703,-270.36289447236175,-270.46122613065324,-270.5595577889447,-270.65788944723613,-270.7562211055276,-270.8545527638191,-270.9528844221105,-271.05121608040196,-271.1495477386934,-271.2478793969849,-271.34621105527634,-271.4445427135678,-271.5428743718592,-271.6412060301507,-271.73953768844217,-271.8378693467336,-271.93620100502505,-272.03453266331655,-272.132864321608,-272.23119597989944,-272.3295276381909,-272.4278592964824,-272.5261909547738,-272.62452261306527,-272.7228542713567,-272.8211859296482,-272.91951758793965,-273.0178492462311,-273.1161809045226,-273.21451256281404,-273.3128442211055,-273.4111758793969,-273.5095075376884,-273.60783919597986,-273.7061708542713,-273.80450251256275,-273.90283417085425,-274.0011658291457,-274.09949748743713,-274.1978291457286,-274.2961608040201,-274.3944924623115,-274.49282412060296,-274.5911557788944,-274.6894874371859,-274.78781909547735,-274.8861507537688,-274.98448241206023,-275.08281407035173,-275.1811457286432,-275.2794773869346,-275.37780904522606,-275.47614070351756,-275.574472361809,-275.67280402010044,-275.7711356783919,-275.8694673366834,-275.9677989949748,-276.06613065326627,-276.16446231155777,-276.2627939698492,-276.36112562814066,-276.4594572864321,-276.5577889447236,-276.65612060301504,-276.7544522613065,-276.8527839195979,-276.9511155778894,-277.04944723618087,-277.1477788944723,-277.24611055276375,-277.34444221105525,-277.4427738693467,-277.54110552763814,-277.6394371859296,-277.7377688442211,-277.8361005025125,-277.93443216080396,-278.0327638190954,-278.1310954773869,-278.22942713567835,-278.3277587939698,-278.42609045226123,-278.52442211055273,-278.6227537688442,-278.7210854271356,-278.81941708542706,-278.91774874371856,-279.01608040201,-279.11441206030145,-279.2127437185929,-279.3110753768844,-279.40940703517583,-279.5077386934673,-279.6060703517588,-279.7044020100502,-279.80273366834166,-279.9010653266331,-279.9993969849246,-280.09772864321604,-280.1960603015075,-280.29439195979893,-280.39272361809043,-280.49105527638187,-280.5893869346733,-280.68771859296476,-280.78605025125626,-280.8843819095477,-280.98271356783914,-281.0810452261306,-281.1793768844221,-281.2777085427135,-281.37604020100497,-281.4743718592964,-281.5727035175879,-281.67103517587935,-281.7693668341708,-281.86769849246224,-281.96603015075374,-282.0643618090452,-282.1626934673366,-282.26102512562807,-282.35935678391957,-282.457688442211,-282.55602010050245,-282.65435175879395,-282.7526834170854,-282.85101507537684,-282.9493467336683,-283.0476783919598,-283.1460100502512,-283.24434170854266,-283.3426733668341,-283.4410050251256,-283.53933668341705,-283.6376683417085,-283.73599999999993,-283.83433165829143,-283.9326633165829,-284.0309949748743,-284.12932663316576,-284.22765829145726,-284.3259899497487,-284.42432160804015,-284.5226532663316,-284.6209849246231,-284.71931658291453,-284.817648241206,-284.9159798994974,-285.0143115577889,-285.11264321608036,-285.2109748743718,-285.30930653266324,-285.40763819095474,-285.5059698492462,-285.6043015075376,-285.70263316582907,-285.80096482412057,-285.899296482412,-285.99762814070345,-286.09595979899495,-286.1942914572864,-286.29262311557784,-286.3909547738693,-286.4892864321608,-286.5876180904522,-286.68594974874367,-286.7842814070351,-286.8826130653266,-286.98094472361805,-287.0792763819095,-287.17760804020094,-287.27593969849244,-287.3742713567839,-287.4726030150753,-287.57093467336676,-287.66926633165826,-287.7675979899497,-287.86592964824115,-287.9642613065326,-288.0625929648241,-288.16092462311553,-288.259256281407,-288.3575879396984,-288.4559195979899,-288.55425125628136,-288.6525829145728,-288.75091457286425,-288.84924623115575,-288.9475778894472,-289.04590954773863,-289.14424120603013,-289.2425728643216,-289.340904522613,-289.43923618090446,-289.53756783919596,-289.6358994974874,-289.73423115577884,-289.8325628140703,-289.9308944723618,-290.0292261306532,-290.12755778894467,-290.2258894472361,-290.3242211055276,-290.42255276381906,-290.5208844221105,-290.61921608040194,-290.71754773869344,-290.8158793969849,-290.9142110552763,-291.01254271356777,-291.11087437185927,-291.2092060301507,-291.30753768844215,-291.4058693467336,-291.5042010050251,-291.60253266331654,-291.700864321608,-291.7991959798994,-291.8975276381909,-291.99585929648237,-292.0941909547738,-292.19252261306525,-292.29085427135675,-292.3891859296482,-292.48751758793964,-292.58584924623113,-292.6841809045226,-292.782512562814,-292.88084422110546,-292.97917587939696,-293.0775075376884,-293.17583919597985,-293.2741708542713,-293.3725025125628,-293.47083417085423)
counts=c(0.0, 0.0,0.0,0.0,0.0,0.0,0.0,0.0,0.0,0.0,0.0,0.0,0.0,0.0,0.0,0.0,0.0,0.0,0.0,0.0,0.0,0.0,0.0,0.0,0.0,0.0,0.0,0.0,0.0,0.0,0.0,0.0,0.0,0.0,0.0,0.0,0.0,0.0,0.0,0.0,0.0,0.0,0.0,0.0,0.0,0.0,0.0,0.0,0.0,0.0,0.0,0.0,0.0,0.0,0.0,0.0,0.0,0.0,0.0,0.0,0.0,0.0,0.0,0.0,0.0,0.0,0.0,0.0,0.0,0.0,0.0,0.0,0.0,0.0,0.0,0.0,0.0,0.0,0.0,0.0,0.0,0.0,0.0,0.0,0.0,0.0,0.0,0.0,0.0,0.0,0.0,0.0,0.0,0.0,0.0,0.0,0.0,0.0,0.0,0.0,0.0,0.0,0.0,0.0,0.0,0.0,0.0,0.0,0.0,0.0,0.0,0.0,0.0,0.0,0.0,0.0,0.0,0.0,0.0,0.0,0.0,0.0,0.0,0.0,0.0,0.0,0.0,0.0,0.0,0.0,0.0,0.0,0.0,0.0,0.0,0.0,0.0,0.0,0.0,0.0,0.0,0.0,0.0,0.0,0.0,0.0,0.0,0.0,0.0,0.0,0.0,0.0,0.0,0.0,0.0,0.0,0.0,0.0,0.0,0.0,0.0,0.0,0.0,0.0,0.0,0.0,0.0,0.0,0.0,0.0,0.0,0.0,0.0,0.0,0.0,0.0,0.0,0.0,0.0,0.0,0.0,0.0,0.0,0.0,0.0,0.0,0.0,0.0,0.0,0.0,0.0,0.0,0.0,0.0,0.0,0.0,0.0,0.0,0.0,0.0,0.0,0.0,0.0,0.0,0.0,0.0,0.0,0.0,0.0,0.0,0.0,0.0,0.0,0.0,0.0,0.0,0.0,0.0,0.0,0.0,0.0,0.0,0.0,0.0,0.0,0.0,0.0,0.0,0.0,0.0,0.0,0.0,0.0,0.0,0.0,0.0,0.0,0.0,0.0,0.0,0.0,0.0,0.0,0.0,0.0,0.0,0.0,0.0,0.0,0.0,0.0,0.0,0.0,0.0,0.0,0.0,0.0,0.0,0.0,0.0,0.0,0.0,0.0,0.0,0.0,0.0,0.0,0.0,0.0,0.0,0.0,0.0,0.0,0.0,0.0,0.0,0.0,0.0,0.0,0.0,0.0,0.0,0.0,0.0,0.0,0.0,0.0,0.0,0.0,0.0,0.0,0.0,0.0,0.0,0.0,0.0,0.0,0.0,0.0,0.0,0.0,0.0,0.0,0.0,0.0,0.0,0.0,0.0,0.0,0.0,0.0,0.0,0.0,0.0,0.0,0.0,0.0,0.0,0.0,0.0,0.0,0.0,0.0,0.0,0.0,0.0,0.0,0.0,0.0,0.0,0.0,0.0,0.0,0.0,0.0,0.0,0.0,0.0,0.0,0.0,0.0,0.0,0.0,0.0,0.0,0.0,0.0,0.0,0.0,0.0,0.0,0.0,0.0,0.0,0.0,0.0,0.0,0.0,0.0,0.0,0.0,0.0,0.0,0.0,0.0,0.0,0.0,0.0,0.0,0.0,0.0,0.0,0.0,0.0,0.0,0.0,0.0,0.0,0.0,0.0,0.0,0.0,0.0,0.0,0.0,0.0,0.0,0.0,0.0,0.0,0.0,0.0,0.0,0.0,0.0,0.0,0.0,0.0,0.0,0.0,0.0,0.0,0.0,0.0,0.0,0.0,0.0,0.0,0.0,0.0,0.0,0.0,0.0,0.0,0.0,0.0,0.0,0.0,0.0,0.0,0.0,0.0,0.0,0.0,0.0,0.0,0.0,0.0,0.0,0.0,0.0,0.0,0.0,0.0,0.0,0.0,0.0,0.0,0.0,0.0,0.0,0.0,0.0,0.0,0.0,0.0,0.0,0.0,0.0,0.0,0.0,0.0,0.0,0.0,0.0,0.0,0.0,0.0,0.0,0.0,0.0,0.0,0.0,0.0,0.0,0.0,0.0,0.0,0.0,0.0,0.0,0.0,0.0,0.0,0.0,0.0,0.0,0.0,0.0,0.0,0.0,0.0,0.0,0.0,0.0,0.0,0.0,0.0,0.0,0.0,0.0,0.0,0.0,0.0,0.0,0.0,0.0,0.0,0.0,0.0,0.0,0.0,0.0,0.0,0.0,0.0,0.0,0.0,0.0,0.0,0.0,0.0,0.0,0.0,0.0,0.0,0.0,0.0,0.0,0.0,0.0,0.0,0.0,0.0,0.0,0.0,0.0,0.0,0.0,0.0,0.0,0.0,0.0,0.0,0.0,0.0,0.0,0.0,0.0,0.0,0.0,0.0,0.0,0.0,0.0,0.0,0.0,0.0,0.0,0.0,0.0,0.0,0.0,0.0,0.0,0.0,0.0,0.0,0.0,0.0,0.0,0.0,0.0,0.0,0.0,0.0,0.0,0.0,0.0,0.0,0.0,0.0,0.0,0.0,0.0,0.0,0.0,0.0,0.0,0.0,0.0,0.0,0.0,0.0,0.0,0.0,0.0,0.0,0.0,0.0,0.0,0.0,0.0,0.0,0.0,0.0,0.0,0.0,0.0,0.0,0.0,0.0,0.0,0.0,0.0,0.0,0.0,0.0,0.0,0.0,0.0,0.0,0.0,0.0,0.0,0.0,0.0,0.0,0.0,0.0,0.0,0.0,0.0,0.0,0.0,0.0,0.0,0.0,0.0,0.0,0.0,0.0,0.0,0.0,0.0,0.0,0.0,0.0,0.0,0.0,0.0,0.0,0.0,0.0,0.0,0.0,0.0,0.0,0.0,0.0,0.0,0.0,0.0,0.0,0.0,0.0,0.0,0.0,0.0,0.0,0.0,0.0,0.0,0.0,0.0,0.0,0.0,0.0,0.0,0.0,0.0,0.0,0.0,0.0,0.0,0.0,0.0,0.0,0.0,0.0,0.0,0.0,0.0,0.0,0.0,0.0,0.0,0.0,0.0,0.0,0.0,0.0,0.0,0.0,0.0,0.0,0.0,0.0,0.0,0.0,0.0,0.0,0.0,0.0,0.0,0.0,0.0,0.0,0.0,0.0,0.0,0.0,0.0,0.0,0.0,0.0,0.0,0.0,0.0,0.0,0.0,0.0,0.0,0.0,0.0,0.0,0.0,0.0,0.0,0.0,0.0,0.0,0.0,0.0,0.0,0.0,0.0,0.0,0.0,0.0,0.0,0.0,0.0,0.0,0.0,0.0,0.0,0.0,0.0,0.0,0.0,0.0,0.0,0.0,0.0,0.0,0.0,0.0,0.0,0.0,0.0,0.0,0.0,0.0,0.0,0.0,0.0,0.0,0.0,0.0,0.0,0.0,0.0,0.0,0.0,0.0,0.0,0.0,0.0,0.0,0.0,0.0,0.0,0.0,0.0,0.0,0.0,0.0,0.0,0.0,0.0,0.0,0.0,0.0,0.0,0.0,0.0,0.0,0.0,0.0,0.0,0.0,0.0,0.0,0.0,0.0,0.0,0.0,0.0,0.0,0.0,0.0,0.0,0.0,0.0,0.0,0.0,0.0,0.0,0.0,0.0,0.0,0.0,0.0,0.0,0.0,0.0,0.0,0.0,0.0,0.0,0.0,0.0,0.0,0.0,0.0,0.0,0.0,0.0,0.0,0.0,0.0,0.0,0.0,0.0,0.0,0.0,0.0,0.0,0.0,0.0,0.0,0.0,0.0,0.0,0.0,0.0,0.0,0.0,0.0,0.0,0.0,0.0,0.0,0.0,0.0,0.0,0.0,0.0,0.0,0.0,0.0,0.0,0.0,0.0,0.0,0.0,0.0,0.0,0.0,0.0,0.0,0.0,0.0,0.0,0.0,0.0,0.0,0.0,0.0,0.0,0.0,0.0,0.0,0.0,0.0,0.0,0.0,0.0,0.0,0.0,0.0,0.0,0.0,0.0,0.0,0.0,0.0,0.0,0.0,0.0,0.0,0.0,0.0,0.0,0.0,0.0,0.0,0.0,0.0,0.0,0.0,0.0,0.0,0.0,0.0,0.0,0.0,0.0,0.0,0.0,0.0,0.0,0.0,0.0,0.0,0.0,0.0,0.0,0.0,0.0,0.0,0.0,0.0,0.0,0.0,0.0,0.0,0.0,0.0,0.0,0.0,0.0,0.0,0.0,0.0,0.0,0.0,0.0,0.0,0.0,0.0,0.0,0.0,0.0,0.0,0.0,0.0,0.0,0.0,0.0,0.0,0.0,0.0,0.0,0.0,0.0,0.0,0.0,0.0,0.0,0.0,0.0,0.0,0.0,0.0,0.0,0.0,0.0,0.0,0.0,0.0,0.0,0.0,0.0,0.0,0.0,0.0,0.0,0.0,0.0,0.0,0.0,0.0,0.0,0.0,0.0,0.0,0.0,0.0,0.0,0.0,0.0,0.0,0.0,0.0,0.0,0.0,0.0,0.0,0.0,0.0,0.0,0.0,0.0,0.0,0.0,0.0,0.0,0.0,0.0,0.0,0.0,0.0,0.0,0.0,0.0,0.0,0.0,0.0,0.0,0.0,0.0,0.0,0.0,0.0,0.0,0.0,0.0,0.0,0.0,0.0,0.0,0.0,0.0,0.0,0.0,0.0,0.0,0.0,0.0,0.0,0.0,0.0,0.0,0.0,0.0,0.0,0.0,0.0,0.0,0.0,0.0,0.0,0.0,0.0,0.0,0.0,0.0,0.0,0.0,0.0,0.0,0.0,0.0,0.0,0.0,0.0,0.0,0.0,0.0,0.0,0.0,0.0,0.0,0.0,0.0,0.0,0.0,0.0,0.0,0.0,0.0,0.0,0.0,0.0,0.0,0.0,0.0,0.0,0.0,0.0,0.0,0.0,0.0,0.0,0.0,0.0,0.0,0.0,0.0,0.0,0.0,0.0,0.0,0.0,0.0,0.0,0.0,0.0,0.0,0.0,0.0,0.0,0.0,0.0,0.0,0.0,0.0,0.0,0.0,0.0,0.0,0.0,0.0,0.0,0.0,0.0,0.0,0.0,0.0,0.0,0.0,0.0,0.0,0.0,0.0,0.0,0.0,0.0,0.0,0.0,0.0,0.0,0.0,0.0,0.0,0.0,0.0,0.0,0.0,0.0,0.0,0.0,0.0,0.0,0.0,0.0,0.0,0.0,0.0,0.0,0.0,0.0,0.0,0.0,0.0,0.0,0.0,0.0,0.0,0.0,0.0,0.0,0.0,0.0,0.0,0.0,0.0,0.0,0.0,0.0,0.0,0.0,0.0,0.0,0.0,0.0,0.0,0.0,0.0,0.0,0.0,0.0,0.0,0.0,0.0,0.0,0.0,0.0,0.0,0.0,0.0,0.0,0.0,0.0,0.0,0.0,0.0,0.0,0.0,0.0,0.0,0.0,0.0,0.0,0.0,0.0,0.0,0.0,0.0,0.0,0.0,0.0,0.0,0.0,0.0,0.0,0.0,0.0,0.0,0.0,0.0,0.0,0.0,0.0,0.0,0.0,0.0,0.0,0.0,0.0,0.0,0.0,0.0,0.0,0.0,0.0,0.0,0.0,0.0,0.0,0.0,0.0,0.0,0.0,0.0,0.0,0.0,0.0,0.0,0.0,0.0,0.0,0.0,0.0,0.0,0.0,0.0,0.0,0.0,0.0,0.0,0.0,0.0,0.0,0.0,0.0,0.0,0.0,0.0,0.0,0.0,0.0,0.0,0.0,0.0,0.0,0.0,0.0,0.0,0.0,0.0,0.0,0.0,0.0,0.0,0.0,0.0,0.0,0.0,0.0,0.0,0.0,0.0,0.0,0.0,0.0,0.0,0.0,0.0,0.0,0.0,0.0,0.0,0.0,0.0,0.0,0.0,0.0,0.0,0.0,0.0,0.0,0.0,0.0,0.0,0.0,0.0,0.0,0.0,0.0,0.0,0.0,0.0,0.0,0.0,0.0,0.0,0.0,0.0,0.0,0.0,0.0,0.0,0.0,0.0,0.0,0.0,0.0,0.0,0.0,0.0,0.0,0.0,0.0,0.0,0.0,0.0,0.0,0.0,0.0,0.0,0.0,0.0,0.0,0.0,0.0,0.0,0.0,0.0,0.0,0.0,0.0,0.0,0.0,0.0,0.0,0.0,0.0,0.0,0.0,0.0,0.0,0.0,0.0,0.0,0.0,0.0,0.0,0.0,0.0,0.0,0.0,0.0,0.0,0.0,0.0,0.0,0.0,0.0,0.0,0.0,0.0,0.0,0.0,0.0,0.0,0.0,0.0,0.0,0.0,0.0,0.0,0.0,0.0,0.0,0.0,0.0,0.0,0.0,0.0,0.0,0.0,0.0,0.0,0.0,0.0,0.0,0.0,0.0,0.0,0.0,0.0,0.0,0.0,0.0,0.0,0.0,0.0,0.0,0.0,0.0,0.0,0.0,0.0,0.0,0.0,0.0,0.0,0.0,0.0,0.0,0.0,0.0,0.0,0.0,0.0,0.0,0.0,0.0,0.0,0.0,0.0,0.0,0.0,0.0,0.0,0.0,0.0,0.0,0.0,0.0,0.0,0.0,0.0,0.0,0.0,0.0,0.0,0.0,0.0,0.0,0.0,0.0,0.0,0.0,0.0,0.0,0.0,0.0,0.0,0.0,0.0,0.0,0.0,0.0,0.0,0.0,0.0,0.0,0.0,0.0,0.0,0.0,0.0,0.0,0.0,0.0,0.0,0.0,0.0,0.0,0.0,0.0,0.0,0.0,0.0,0.0,0.0,0.0,0.0,0.0,0.0,0.0,0.0,0.0,0.0,0.0,0.0,0.0,0.0,0.0,0.0,0.0,0.0,0.0,0.0,0.0,0.0,0.0,0.0,0.0,0.0,0.0,0.0,0.0,0.0,0.0,0.0,0.0,0.0,0.0,0.0,0.0,0.0,0.0,0.0,0.0,0.0,0.0,0.0,0.0,0.0,0.0,0.0,0.0,0.0,0.0,0.0,0.0,0.0,0.0,0.0,0.0,0.0,0.0,0.0,0.0,0.0,0.0,0.0,0.0,0.0,0.0,0.0,0.0,0.0,0.0,0.0,0.0,0.0,0.0,0.0,0.0,0.0,0.0,0.0,0.0,0.0,0.0,0.0,0.0,0.0,0.0,0.0,0.0,0.0,0.0,0.0,0.0,0.0,0.0,0.0,0.0,0.0,0.0,0.0,0.0,0.0,0.0,0.0,0.0,0.0,0.0,0.0,0.0,0.0,0.0,0.0,0.0,0.0,0.0,0.0,0.0,0.0,0.0,0.0,0.0,0.0,0.0,0.0,0.0,0.0,0.0,0.0,0.0,0.0,0.0,0.0,0.0,0.0,0.0,0.0,0.0,0.0,0.0,0.0,0.0,0.0,0.0,0.0,0.0,0.0,0.0,0.0,0.0,0.0,0.0,0.0,0.0,0.0,0.0,0.0,0.0,0.0,0.0,0.0,0.0,0.0,0.0,0.0,0.0,0.0,0.0,0.0,0.0,0.0,0.0,0.0,0.0,0.0,0.0,0.0,0.0,0.0,0.0,0.0,0.0,0.0,0.0,0.0,0.0,0.0,0.0,0.0,0.0,0.0,0.0,0.0,0.0,0.0,0.0,0.0,0.0,0.0,0.0,0.0,0.0,0.0,0.0,0.0,0.0,0.0,0.0,0.0,0.0,0.0,0.0,0.0,0.0,0.0,0.0,0.0,0.0,0.0,0.0,0.0,0.0,0.0,0.0,0.0,0.0,0.0,0.0,0.0,0.0,0.0,0.0,0.0,0.0,0.0,0.0,0.0,0.0,0.0,0.0,0.0,0.0,0.0,0.0,0.0,0.0,0.0,0.0,0.0,0.0,0.0,0.0,0.0,0.0,0.0,0.0,0.0,0.0,0.0,0.0,0.0,0.0,0.0,0.0,0.0,0.0,0.0,0.0,0.0,0.0,0.0,0.0,0.0,0.0,0.0,0.0,0.0,0.0,0.0,0.0,0.0,0.0,0.0,0.0,0.0,0.0,0.0,0.0,0.0,0.0,0.0,0.0,0.0,0.0,0.0,0.0,0.0,0.0,0.0,0.0,0.0,0.0,0.0,0.0,0.0,0.0,0.0,0.0,0.0,0.0,0.0,0.0,0.0,0.0,0.0,0.0,0.0,0.0,0.0,0.0,0.0,0.0,0.0,0.0,0.0,0.0,0.0,0.0,0.0,0.0,0.0,0.0,0.0,0.0,0.0,0.0,0.0,0.0,0.0,0.0,0.0,0.0,0.0,0.0,0.0,0.0,0.0,0.0,0.0,0.0,0.0,0.0,0.0,0.0,0.0,0.0,0.0,0.0,0.0,0.0,0.0,0.0,0.0,0.0,0.0,0.0,0.0,0.0,0.0,0.0,0.0,0.0,0.0,0.0,0.0,0.0,0.0,0.0,0.0,0.0,0.0,0.0,0.0,0.0,0.0,0.0,0.0,0.0,0.0,0.0,0.0,0.0,0.0,0.0,0.0,0.0,0.0,0.0,0.0,0.0,0.0,0.0,0.0,0.0,0.0,0.0,0.0,0.0,0.0,0.0,0.0,0.0,0.0,0.0,0.0,0.0,0.0,0.0,0.0,0.0,0.0,0.0,0.0,0.0,0.0,0.0,0.0,0.0,0.0,0.0,0.0,0.0,0.0,0.0,0.0,0.0,0.0,0.0,0.0,0.0,0.0,0.0,0.0,0.0,0.0,0.0,0.0,0.0,0.0,0.0,0.0,0.0,0.0,0.0,0.0,0.0,0.0,0.0,0.0,0.0,0.0,0.0,0.0,0.0,0.0,0.0,0.0,0.0,0.0,0.0,0.0,0.0,0.0,0.0,0.0,0.0,0.0,0.0,0.0,0.0,0.0,0.0,0.0,0.0,0.0,0.0,0.0,0.0,0.0,0.0,0.0,0.0,0.0,0.0,0.0,0.0,0.0,0.0,0.0,0.0,0.0,0.0,0.0,0.0,0.0,0.0,0.0,0.0,0.0,0.0,0.0,0.0,0.0,0.0,0.0,0.0,0.0,0.0,0.0,0.0,0.0,0.0,0.0,0.0,0.0,0.0,0.0,0.0,0.0,0.0,0.0,0.0,0.0,0.0,0.0,0.0,0.0,0.0,0.0,0.0,0.0,0.0,0.0,0.0,0.0,0.0,0.0,0.0,0.0,0.0,0.0,0.0,0.0,0.0,0.0,0.0,0.0,0.0,0.0,0.0,0.0,0.0,0.0,0.004904904904904905,0.005605605605605605,0.005705705705705706,0.0055055055055055055,0.0045045045045045045,0.003703703703703704,0.004704704704704705,0.0032032032032032033,0.004404404404404405,0.005205205205205205,0.004904904904904905,0.004904904904904905,0.005805805805805806,0.004704704704704705,0.004304304304304304,0.005405405405405406,0.006106106106106106,0.006906906906906907,0.0065065065065065065,0.005705705705705706,0.007007007007007007,0.004904904904904905,0.007407407407407408,0.006006006006006006,0.004404404404404405,0.005005005005005005,0.004604604604604604,0.003303303303303303,0.004004004004004004,0.0038038038038038036,0.003303303303303303,0.0034034034034034033,0.0022022022022022024,0.0022022022022022024,0.002102102102102102,0.0018018018018018018,0.0016016016016016017,0.0019019019019019018,0.0014014014014014013,0.0019019019019019018,0.0014014014014014013,0.002002002002002002,0.0017017017017017016,0.001001001001001001,0.0016016016016016017,0.0013013013013013013,0.0016016016016016017,0.0008008008008008008,0.0011011011011011012,0.0006006006006006006,0.001001001001001001,0.0009009009009009009,0.0005005005005005005,0.0005005005005005005,0.0004004004004004004,0.0003003003003003003,0.0004004004004004004,0.0005005005005005005,0.0001001001001001001,0.0003003003003003003,0.0003003003003003003,0.0003003003003003003,0.0002002002002002002,0.0004004004004004004,0.0004004004004004004,0.0001001001001001001,0.0001001001001001001,0.0002002002002002002,0.0,0.0001001001001001001,0.0,0.0001001001001001001,0.0003003003003003003,0.0,0.0001001001001001001,0.0002002002002002002,0.0001001001001001001,0.0001001001001001001,0.0,0.0002002002002002002,0.0004004004004004004,0.0,0.0001001001001001001,0.0,0.0002002002002002002,0.0,0.0,0.0001001001001001001,0.0001001001001001001,0.0001001001001001001,0.0,0.0001001001001001001,0.0,0.0,0.0001001001001001001,0.0,0.0001001001001001001,0.0,0.0,0.0,0.0,0.0001001001001001001,0.0,0.0,0.0002002002002002002,0.0,0.0001001001001001001,0.0001001001001001001,0.0,0.0,0.0,0.0,0.0001001001001001001,0.0,0.0001001001001001001,0.0,0.0,0.0,0.0001001001001001001,0.0,0.0,0.0,0.0,0.0,0.0,0.0,0.0,0.0,0.0,0.0,0.0,0.0,0.0,0.0,0.0,0.0,0.0,0.0,0.0,0.0,0.0001001001001001001,0.0,0.0,0.0,0.0,0.0,0.0,0.0,0.0,0.0,0.0,0.0,0.0,0.0,0.0,0.0,0.0,0.0,0.0,0.0,0.0,0.0,0.0,0.0,0.0,0.0,0.0,0.0,0.0,0.0,0.0,0.0,0.0,0.0,0.0,0.0,0.0,0.0,0.0,0.0,0.0,0.0,0.0,0.0,0.0,0.0,0.0,0.0,0.0,0.0,0.0,0.0,0.0,0.0,0.0,0.0,0.0001001001001001001,0.0,0.0,0.0,0.0,0.0,0.0,0.0,0.0,0.0,0.0,0.0001001001001001001,0.0,0.0,0.0,0.0,0.0,0.0,0.0,0.0,0.0,0.0,0.0,0.0,0.0,0.0,0.0,0.0,0.0,0.0,0.0,0.0,0.0001001001001001001,0.0,0.0,0.0,0.0,0.0,0.0,0.0,0.0,0.0,0.0001001001001001001,0.0,0.0,0.0,0.0,0.0,0.0,0.0,0.0,0.0,0.0,0.0,0.0,0.0,0.0,0.0,0.0,0.0,0.0,0.0,0.0,0.0,0.0001001001001001001,0.0,0.0,0.0,0.0,0.0,0.0,0.0,0.0,0.0,0.0,0.0,0.0,0.0,0.0,0.0,0.0,0.0,0.0,0.0,0.0,0.0,0.0001001001001001001,0.0,0.0,0.0,0.0,0.0,0.0,0.0,0.0,0.0,0.0,0.0,0.0,0.0,0.0,0.0,0.0,0.0,0.0,0.0,0.0,0.0,0.0,0.0,0.0,0.0,0.0,0.0,0.0,0.0,0.0,0.0,0.0,0.0,0.0,0.0,0.0,0.0001001001001001001,0.0001001001001001001,0.0,0.0,0.0,0.0,0.0,0.0,0.0,0.0,0.0,0.0,0.0,0.0,0.0001001001001001001,0.0,0.0,0.0,0.0,0.0,0.0,0.0,0.0,0.0,0.0,0.0,0.0,0.0,0.0,0.0,0.0,0.0,0.0,0.0,0.0,0.0,0.0,0.0001001001001001001,0.0,0.0,0.0,0.0,0.0,0.0,0.0,0.0,0.0,0.0,0.0,0.0,0.0,0.0,0.0,0.0,0.0,0.0,0.0,0.0,0.0001001001001001001,0.0,0.0,0.0,0.0,0.0,0.0,0.0,0.0,0.0,0.0,0.0,0.0,0.0,0.0,0.0,0.0,0.0,0.0,0.0,0.0,0.0,0.0,0.0,0.0,0.0,0.0,0.0,0.0,0.0,0.0001001001001001001,0.0,0.0,0.0,0.0,0.0,0.0,0.0001001001001001001,0.0,0.0,0.0,0.0,0.0,0.0001001001001001001,0.0,0.0001001001001001001,0.0,0.0,0.0,0.0,0.0,0.0,0.0,0.0,0.0,0.0,0.0,0.0,0.0,0.0,0.0,0.0,0.0001001001001001001,0.0,0.0,0.0,0.0,0.0,0.0,0.0,0.0,0.0,0.0,0.0,0.0,0.0,0.0001001001001001001,0.0,0.0,0.0,0.0,0.0,0.0,0.0001001001001001001,0.0,0.0,0.0,0.0,0.0,0.0,0.0,0.0,0.0002002002002002002,0.0001001001001001001,0.0001001001001001001,0.0,0.0001001001001001001,0.0002002002002002002,0.0,0.0001001001001001001,0.0,0.0003003003003003003,0.0,0.0,0.0001001001001001001,0.0,0.0001001001001001001,0.0,0.0,0.0001001001001001001,0.0,0.0,0.0,0.0,0.0,0.0,0.0001001001001001001,0.0,0.0,0.0,0.0,0.0,0.0,0.0,0.0,0.0,0.0,0.0,0.0001001001001001001,0.0,0.0,0.0,0.0,0.0,0.0,0.0,0.0002002002002002002,0.0001001001001001001,0.0,0.0,0.0,0.0001001001001001001,0.0,0.0,0.0,0.0001001001001001001,0.0,0.0,0.0,0.0,0.0,0.0,0.0,0.0001001001001001001,0.0,0.0,0.0,0.0001001001001001001,0.0003003003003003003,0.0,0.0,0.0,0.0,0.0,0.0,0.0,0.0,0.0,0.0,0.0001001001001001001,0.0,0.0,0.0,0.0,0.0,0.0,0.0,0.0,0.0,0.0,0.0,0.0,0.0,0.0,0.0,0.0001001001001001001,0.0,0.0,0.0,0.0,0.0,0.0,0.0001001001001001001,0.0,0.0,0.0,0.0,0.0,0.0,0.0,0.0,0.0,0.0,0.0001001001001001001,0.0,0.0,0.0,0.0,0.0,0.0,0.0001001001001001001,0.0,0.0001001001001001001,0.0,0.0,0.0001001001001001001,0.0,0.0,0.0,0.0,0.0,0.0,0.0,0.0,0.0,0.0,0.0,0.0,0.0,0.0,0.0,0.0001001001001001001,0.0,0.0,0.0,0.0,0.0,0.0,0.0001001001001001001,0.0001001001001001001,0.0,0.0,0.0002002002002002002,0.0,0.0,0.0,0.0,0.0001001001001001001,0.0,0.0001001001001001001,0.0,0.0,0.0,0.0,0.0002002002002002002,0.0,0.0,0.0001001001001001001,0.0,0.0001001001001001001,0.0,0.0,0.0001001001001001001,0.0,0.0001001001001001001,0.0,0.0,0.0,0.0,0.0,0.0,0.0,0.0,0.0,0.0,0.0,0.0001001001001001001,0.0,0.0,0.0,0.0001001001001001001,0.0,0.0,0.0,0.0,0.0,0.0001001001001001001,0.0001001001001001001,0.0,0.0,0.0,0.0,0.0,0.0,0.0,0.0,0.0,0.0,0.0,0.0,0.0,0.0,0.0,0.0,0.0,0.0,0.0,0.0,0.0,0.0,0.0,0.0001001001001001001,0.0,0.0,0.0002002002002002002,0.0,0.0,0.0,0.0,0.0,0.0,0.0,0.0,0.0,0.0,0.0001001001001001001,0.0,0.0,0.0,0.0,0.0,0.0,0.0,0.0001001001001001001,0.0001001001001001001,0.0,0.0,0.0,0.0,0.0,0.0,0.0001001001001001001,0.0,0.0,0.0,0.0,0.0,0.0,0.0001001001001001001,0.0,0.0,0.0,0.0,0.0001001001001001001,0.0,0.0,0.0,0.0,0.0,0.0,0.0,0.0,0.0001001001001001001,0.0,0.0,0.0,0.0,0.0,0.0,0.0,0.0,0.0,0.0,0.0,0.0,0.0,0.0,0.0,0.0,0.0,0.0,0.0,0.0001001001001001001,0.0001001001001001001,0.0001001001001001001,0.0,0.0001001001001001001,0.0,0.0,0.0,0.0,0.0001001001001001001,0.0,0.0,0.0,0.0,0.0,0.0,0.0,0.0,0.0,0.0,0.0,0.0,0.0,0.0001001001001001001,0.0,0.0,0.0,0.0,0.0,0.0,0.0,0.0,0.0,0.0,0.0001001001001001001,0.0,0.0,0.0,0.0,0.0,0.0,0.0,0.0001001001001001001,0.0,0.0,0.0,0.0,0.0,0.0,0.0001001001001001001,0.0,0.0,0.0,0.0001001001001001001,0.0,0.0002002002002002002,0.0,0.0,0.0,0.0,0.0,0.0,0.0,0.0,0.0,0.0,0.0,0.0,0.0,0.0,0.0,0.0,0.0,0.0,0.0,0.0001001001001001001,0.0,0.0,0.0,0.0,0.0,0.0,0.0,0.0001001001001001001,0.0,0.0,0.0,0.0,0.0,0.0,0.0,0.0,0.0,0.0,0.0,0.0001001001001001001,0.0,0.0001001001001001001,0.0,0.0,0.0,0.0,0.0,0.0,0.0001001001001001001,0.0,0.0,0.0,0.0,0.0001001001001001001,0.0,0.0,0.0,0.0,0.0,0.0,0.0,0.0,0.0,0.0,0.0,0.0,0.0,0.0,0.0,0.0)
#mids=mids[58:length(mids)]
#counts=counts[58:length(counts)]

plot(c(seq(-290,0,by=1),0),rep(2,length(c(seq(290,0,by=-1),0))), xlab="", ylab="Frequency of shift in extinction rate", xlim=c(-270,-230), ylim=c(0,0.01), type="l", col="white",lwd="1",las="1",cex.axis="1",cex.main="1",cex.lab="1",bty="n", main="D", axes=F)
rect(-323.2,-0.02,-298.9,300, col="white", border=NA)
rect(-298.9,-0.02,-272.95,300, col="whitesmoke", border=NA)
rect(-272.95,-0.02,-259.1,300, col="white", border=NA)
rect(-259.1,-0.02,-251.9,300, col="whitesmoke", border=NA)
rect(-251.9,-0.02,-247.2,300, col="white", border=NA)
rect(-247.2,-0.02,-237,300, col="whitesmoke", border=NA)
rect(-237,-0.02,-201.3,300, col="white", border=NA)
rect(-201.3,-0.02,-174.1,300, col="whitesmoke", border=NA)
rect(-174.1,-0.02,-163.5,300, col="white", border=NA)
rect(-163.5,-0.02,-145,300, col="whitesmoke", border=NA)
rect(-145,-0.02,-100.5,300, col="white", border=NA)
rect(-100.5,-0.02,-66,300, col="whitesmoke", border=NA)
rect(-66,-0.02,-56,300, col="white", border=NA)
rect(-56,-0.02,-33.9,300, col="whitesmoke", border=NA)
rect(-33.9,-0.02,-23.03,300, col="white", border=NA)
rect(-23.03,-0.02,-5.33,300, col="whitesmoke", border=NA)
rect(-5.33,-0.02,-2.58,300, col="white", border=NA)
rect(-2.58,-0.02,0,300, col="whitesmoke", border=NA)

rect(-261.28,-3,-259.51,300, col=alpha('#ffaf03',0.2), border=NA)
rect(-234.5,-3,-232,300, col=alpha('#ffaf03',0.2), border=NA)
abline(v=c(-251.902),col="red",lty="dashed",lwd="2")
axis(side=1, seq(-280, -220, by=10), col="black",col.axis="black",las=1)
axis(side=2, seq(0, 0.01, by=0.002), col="black",col.axis="black",las=2)

lines(mids,counts,type = 'h', lwd=5, col='#e34a33')
abline(h=bf2, lty=2)
abline(h=bf6, lty=2)

add_geochrono(0, -0.15)

#Net Diversification Rate (???????? diversification negative ???)
time=c(-204.581895003349, -204.68191059611522,-204.78192618888147,-204.88194178164773,-204.98195737441395,-205.0819729671802,-205.18198855994643,-205.2820041527127,-205.3820197454789,-205.48203533824517,-205.58205093101142,-205.68206652377765,-205.7820821165439,-205.88209770931013,-205.98211330207639,-206.0821288948426,-206.18214448760887,-206.28216008037512,-206.38217567314135,-206.4821912659076,-206.58220685867383,-206.68222245144008,-206.7822380442063,-206.88225363697256,-206.98226922973882,-207.08228482250504,-207.1823004152713,-207.28231600803753,-207.38233160080378,-207.48234719357,-207.58236278633626,-207.68237837910252,-207.78239397186874,-207.882409564635,-207.98242515740122,-208.08244075016748,-208.1824563429337,-208.28247193569996,-208.38248752846619,-208.48250312123244,-208.5825187139987,-208.68253430676492,-208.78254989953118,-208.8825654922974,-208.98258108506366,-209.08259667782988,-209.18261227059614,-209.2826278633624,-209.38264345612862,-209.48265904889487,-209.5826746416611,-209.68269023442735,-209.78270582719358,-209.88272141995984,-209.9827370127261,-210.08275260549232,-210.18276819825857,-210.2827837910248,-210.38279938379105,-210.48281497655728,-210.58283056932353,-210.6828461620898,-210.78286175485601,-210.88287734762227,-210.9828929403885,-211.08290853315475,-211.18292412592098,-211.28293971868723,-211.3829553114535,-211.4829709042197,-211.58298649698597,-211.6830020897522,-211.78301768251845,-211.88303327528467,-211.98304886805093,-212.08306446081718,-212.1830800535834,-212.28309564634966,-212.3831112391159,-212.48312683188215,-212.58314242464837,-212.68315801741463,-212.78317361018088,-212.8831892029471,-212.98320479571336,-213.0832203884796,-213.18323598124584,-213.28325157401207,-213.38326716677832,-213.48328275954458,-213.5832983523108,-213.68331394507706,-213.7833295378433,-213.88334513060954,-213.98336072337577,-214.08337631614202,-214.18339190890828,-214.2834075016745,-214.38342309444076,-214.48343868720698,-214.58345427997324,-214.68346987273947,-214.78348546550572,-214.88350105827197,-214.9835166510382,-215.08353224380446,-215.18354783657068,-215.28356342933694,-215.38357902210316,-215.48359461486942,-215.58361020763564,-215.6836258004019,-215.78364139316815,-215.88365698593438,-215.98367257870063,-216.08368817146686,-216.18370376423312,-216.28371935699934,-216.3837349497656,-216.48375054253185,-216.58376613529808,-216.68378172806433,-216.78379732083056,-216.8838129135968,-216.98382850636304,-217.0838440991293,-217.18385969189555,-217.28387528466178,-217.38389087742803,-217.48390647019426,-217.5839220629605,-217.68393765572674,-217.783953248493,-217.88396884125925,-217.98398443402547,-218.08400002679173,-218.18401561955795,-218.2840312123242,-218.38404680509043,-218.4840623978567,-218.58407799062294,-218.68409358338917,-218.78410917615543,-218.88412476892165,-218.9841403616879,-219.08415595445413,-219.1841715472204,-219.28418713998664,-219.38420273275287,-219.48421832551912,-219.58423391828535,-219.6842495110516,-219.78426510381783,-219.88428069658409,-219.98429628935034,-220.08431188211657,-220.18432747488282,-220.28434306764905,-220.3843586604153,-220.48437425318153,-220.58438984594778,-220.68440543871404,-220.78442103148026,-220.88443662424652,-220.98445221701274,-221.084467809779,-221.18448340254523,-221.28449899531148,-221.38451458807774,-221.48453018084396,-221.58454577361022,-221.68456136637644,-221.7845769591427,-221.88459255190892,-221.98460814467518,-222.0846237374414,-222.18463933020766,-222.2846549229739,-222.38467051574014,-222.4846861085064,-222.58470170127262,-222.68471729403888,-222.7847328868051,-222.88474847957136,-222.9847640723376,-223.08477966510384,-223.1847952578701,-223.28481085063632,-223.38482644340257,-223.4848420361688,-223.58485762893505,-223.6848732217013,-223.78488881446754,-223.8849044072338,-223.98492000000002,-224.08493559276627,-224.1849511855325,-224.28496677829875,-224.384982371065,-224.48499796383123,-224.5850135565975,-224.68502914936371,-224.78504474212997,-224.8850603348962,-224.98507592766245,-225.0850915204287,-225.18510711319493,-225.2851227059612,-225.3851382987274,-225.48515389149367,-225.5851694842599,-225.68518507702615,-225.7852006697924,-225.88521626255863,-225.98523185532488,-226.0852474480911,-226.18526304085736,-226.2852786336236,-226.38529422638985,-226.4853098191561,-226.58532541192233,-226.68534100468858,-226.7853565974548,-226.88537219022106,-226.9853877829873,-227.08540337575354,-227.1854189685198,-227.28543456128602,-227.38545015405228,-227.4854657468185,-227.58548133958476,-227.685496932351,-227.78551252511724,-227.8855281178835,-227.98554371064972,-228.08555930341598,-228.1855748961822,-228.28559048894846,-228.38560608171468,-228.48562167448094,-228.5856372672472,-228.68565286001342,-228.78566845277967,-228.8856840455459,-228.98569963831216,-229.08571523107838,-229.18573082384464,-229.28574641661086,-229.38576200937712,-229.48577760214337,-229.5857931949096,-229.68580878767585,-229.78582438044208,-229.88583997320833,-229.98585556597456,-230.08587115874082,-230.18588675150707,-230.2859023442733,-230.38591793703955,-230.48593352980578,-230.58594912257203,-230.68596471533826,-230.7859803081045,-230.88599590087077,-230.986011493637,-231.08602708640325,-231.18604267916947,-231.28605827193573,-231.38607386470196,-231.4860894574682,-231.58610505023447,-231.6861206430007,-231.78613623576695,-231.88615182853317,-231.98616742129943,-232.08618301406565,-232.1861986068319,-232.28621419959816,-232.3862297923644,-232.48624538513064,-232.58626097789687,-232.68627657066313,-232.78629216342935,-232.8863077561956,-232.98632334896186,-233.0863389417281,-233.18635453449434,-233.28637012726057,-233.38638572002682,-233.48640131279305,-233.5864169055593,-233.68643249832556,-233.78644809109178,-233.88646368385804,-233.98647927662427,-234.08649486939052,-234.18651046215675,-234.286526054923,-234.38654164768926,-234.48655724045548,-234.58657283322174,-234.68658842598796,-234.78660401875422,-234.88661961152044,-234.9866352042867,-235.08665079705295,-235.18666638981918,-235.28668198258543,-235.38669757535166,-235.48671316811792,-235.58672876088414,-235.6867443536504,-235.78675994641662,-235.88677553918288,-235.98679113194913,-236.08680672471536,-236.1868223174816,-236.28683791024784,-236.3868535030141,-236.48686909578032,-236.58688468854658,-236.68690028131283,-236.78691587407906,-236.8869314668453,-236.98694705961154,-237.0869626523778,-237.18697824514402,-237.28699383791027,-237.38700943067653,-237.48702502344275,-237.587040616209,-237.68705620897524,-237.7870718017415,-237.88708739450772,-237.98710298727397,-238.08711858004023,-238.18713417280645,-238.2871497655727,-238.38716535833893,-238.4871809511052,-238.5871965438714,-238.68721213663767,-238.78722772940392,-238.88724332217015,-238.9872589149364,-239.08727450770263,-239.18729010046889,-239.2873056932351,-239.38732128600137,-239.48733687876762,-239.58735247153385,-239.6873680643001,-239.78738365706633,-239.88739924983258,-239.9874148425988,-240.08743043536506,-240.18744602813132,-240.28746162089755,-240.3874772136638,-240.48749280643003,-240.58750839919628,-240.6875239919625,-240.78753958472876,-240.88755517749502,-240.98757077026124,-241.0875863630275,-241.18760195579372,-241.28761754855998,-241.3876331413262,-241.48764873409246,-241.58766432685871,-241.68767991962494,-241.7876955123912,-241.88771110515742,-241.98772669792368,-242.0877422906899,-242.18775788345616,-242.2877734762224,-242.38778906898864,-242.4878046617549,-242.58782025452112,-242.68783584728737,-242.7878514400536,-242.88786703281986,-242.98788262558608,-243.08789821835234,-243.1879138111186,-243.28792940388482,-243.38794499665107,-243.4879605894173,-243.58797618218355,-243.68799177494978,-243.78800736771603,-243.8880229604823,-243.98803855324851,-244.08805414601477,-244.188069738781,-244.28808533154725,-244.38810092431348,-244.48811651707973,-244.588132109846,-244.6881477026122,-244.78816329537847,-244.8881788881447,-244.98819448091095,-245.08821007367717,-245.18822566644343,-245.28824125920968,-245.3882568519759,-245.48827244474217,-245.5882880375084,-245.68830363027465,-245.78831922304087,-245.88833481580713,-245.98835040857338,-246.0883660013396,-246.18838159410586,-246.2883971868721,-246.38841277963834,-246.48842837240457,-246.58844396517082,-246.68845955793708,-246.7884751507033,-246.88849074346956,-246.9885063362358,-247.08852192900204,-247.18853752176827,-247.28855311453452,-247.38856870730078,-247.488584300067,-247.58859989283326,-247.68861548559948,-247.78863107836574,-247.88864667113197,-247.98866226389822,-248.08867785666448,-248.1886934494307,-248.28870904219696,-248.38872463496318,-248.48874022772944,-248.58875582049566,-248.68877141326192,-248.78878700602817,-248.8888025987944,-248.98881819156065,-249.08883378432688,-249.18884937709313,-249.28886496985936,-249.38888056262562,-249.48889615539184,-249.5889117481581,-249.68892734092435,-249.78894293369058,-249.88895852645683,-249.98897411922306,-250.0889897119893,-250.18900530475554,-250.2890208975218,-250.38903649028805,-250.48905208305428,-250.58906767582053,-250.68908326858676,-250.789098861353,-250.88911445411924,-250.9891300468855,-251.08914563965175,-251.18916123241797,-251.28917682518423,-251.38919241795045,-251.4892080107167,-251.58922360348294,-251.6892391962492,-251.78925478901544,-251.88927038178167,-251.98928597454793,-252.08930156731415,-252.1893171600804,-252.28933275284663,-252.3893483456129,-252.48936393837914,-252.58937953114537,-252.68939512391162,-252.78941071667785,-252.8894263094441,-252.98944190221033,-253.08945749497659,-253.18947308774284,-253.28948868050907,-253.38950427327532,-253.48951986604155,-253.5895354588078,-253.68955105157403,-253.78956664434028,-253.88958223710654,-253.98959782987276,-254.08961342263902,-254.18962901540525,-254.2896446081715,-254.38966020093773,-254.48967579370398,-254.58969138647024,-254.68970697923646,-254.78972257200272,-254.88973816476894,-254.9897537575352,-255.08976935030142,-255.18978494306768,-255.28980053583393,-255.38981612860016,-255.48983172136641,-255.58984731413264,-255.6898629068989,-255.78987849966512,-255.88989409243138,-255.98990968519763,-256.08992527796386,-256.1899408707301,-256.28995646349637,-256.3899720562626,-256.4899876490288,-256.59000324179505,-256.69001883456133,-256.79003442732756,-256.8900500200938,-256.99006561286006,-257.0900812056263,-257.1900967983925,-257.29011239115874,-257.390127983925,-257.49014357669125,-257.5901591694575,-257.69017476222376,-257.79019035499,-257.8902059477562,-257.99022154052244,-258.0902371332887,-258.19025272605495,-258.2902683188212,-258.39028391158746,-258.4902995043537,-258.5903150971199,-258.69033068988614,-258.7903462826524,-258.89036187541865,-258.9903774681849,-259.09039306095116,-259.1904086537174,-259.2904242464836,-259.39043983924984,-259.4904554320161,-259.59047102478235,-259.6904866175486,-259.79050221031486,-259.8905178030811,-259.9905333958473,-260.09054898861353,-260.1905645813798,-260.29058017414604,-260.39059576691227,-260.49061135967855,-260.5906269524448,-260.690642545211,-260.79065813797723,-260.8906737307435,-260.99068932350974,-261.09070491627597,-261.19072050904225,-261.2907361018085,-261.3907516945747,-261.49076728734093,-261.5907828801072,-261.69079847287344,-261.79081406563967,-261.89082965840595,-261.9908452511722,-262.0908608439384,-262.1908764367046,-262.2908920294709,-262.39090762223714,-262.49092321500336,-262.59093880776965,-262.6909544005359,-262.7909699933021,-262.8909855860683,-262.9910011788346,-263.09101677160083,-263.19103236436706,-263.29104795713334,-263.39106354989957,-263.4910791426658,-263.591094735432,-263.6911103281983,-263.79112592096453,-263.89114151373076,-263.99115710649704,-264.09117269926327,-264.1911882920295,-264.2912038847957,-264.391219477562,-264.49123507032823,-264.59125066309446,-264.69126625586074,-264.79128184862697,-264.8912974413932,-264.9913130341594,-265.0913286269257,-265.1913442196919,-265.29135981245815,-265.39137540522444,-265.49139099799066,-265.5914065907569,-265.6914221835231,-265.7914377762894,-265.8914533690556,-265.99146896182185,-266.09148455458813,-266.19150014735436,-266.2915157401206,-266.3915313328868,-266.4915469256531,-266.5915625184193,-266.69157811118555,-266.7915937039518,-266.89160929671806,-266.9916248894843,-267.0916404822505,-267.1916560750168,-267.291671667783,-267.39168726054925,-267.4917028533155,-267.59171844608176,-267.691734038848,-267.7917496316142,-267.8917652243805,-267.9917808171467,-268.09179640991294,-268.19181200267917,-268.29182759544545,-268.3918431882117,-268.4918587809779,-268.5918743737442,-268.6918899665104,-268.79190555927664,-268.89192115204287,-268.99193674480915,-269.0919523375754,-269.1919679303416,-269.2919835231079,-269.3919991158741,-269.49201470864034,-269.59203030140657,-269.69204589417285,-269.7920614869391,-269.8920770797053,-269.9920926724716,-270.0921082652378,-270.19212385800404,-270.29213945077026,-270.39215504353655,-270.4921706363028,-270.592186229069,-270.6922018218353,-270.7922174146015,-270.89223300736774,-270.99224860013396,-271.09226419290025,-271.19227978566647,-271.2922953784327,-271.392310971199,-271.4923265639652,-271.59234215673143,-271.69235774949766,-271.79237334226394,-271.89238893503017,-271.9924045277964,-272.0924201205627,-272.1924357133289,-272.29245130609513,-272.39246689886136,-272.49248249162764,-272.59249808439387,-272.6925136771601,-272.7925292699264,-272.8925448626926,-272.99256045545883,-273.09257604822506,-273.19259164099134,-273.29260723375756,-273.3926228265238,-273.4926384192901,-273.5926540120563,-273.6926696048225,-273.79268519758875,-273.89270079035504,-273.99271638312126,-274.0927319758875,-274.1927475686538,-274.29276316142,-274.3927787541862,-274.49279434695245,-274.59280993971873,-274.69282553248496,-274.7928411252512,-274.89285671801747,-274.9928723107837,-275.0928879035499,-275.19290349631615,-275.29291908908243,-275.39293468184866,-275.4929502746149,-275.59296586738117,-275.6929814601474,-275.7929970529136,-275.89301264567985,-275.99302823844613,-276.09304383121236,-276.1930594239786,-276.29307501674487,-276.3930906095111,-276.4931062022773,-276.59312179504354,-276.6931373878098,-276.79315298057605,-276.8931685733423,-276.99318416610856,-277.0931997588748,-277.193215351641,-277.29323094440724,-277.3932465371735,-277.49326212993975,-277.593277722706,-277.69329331547226,-277.7933089082385,-277.8933245010047,-277.99334009377094,-278.0933556865372,-278.19337127930345,-278.2933868720697,-278.39340246483596,-278.4934180576022,-278.5934336503684,-278.69344924313464,-278.7934648359009,-278.89348042866715,-278.9934960214334,-279.09351161419966,-279.1935272069659,-279.2935427997321,-279.39355839249833,-279.4935739852646,-279.59358957803084,-279.69360517079707,-279.79362076356335,-279.8936363563296,-279.9936519490958,-280.09366754186203,-280.1936831346283,-280.29369872739454,-280.39371432016077,-280.493729912927,-280.5937455056933,-280.6937610984595,-280.79377669122573,-280.893792283992,-280.99380787675824,-281.09382346952447,-281.1938390622907,-281.293854655057,-281.3938702478232,-281.4938858405894,-281.5939014333557,-281.69391702612194,-281.79393261888816,-281.8939482116544,-281.9939638044207,-282.0939793971869,-282.1939949899531,-282.2940105827194,-282.39402617548564,-282.49404176825186,-282.5940573610181,-282.69407295378437,-282.7940885465506,-282.8941041393168,-282.9941197320831,-283.09413532484933,-283.19415091761556,-283.2941665103818,-283.39418210314807,-283.4941976959143,-283.5942132886805,-283.6942288814468,-283.79424447421303,-283.89426006697926,-283.9942756597455,-284.09429125251177,-284.194306845278,-284.2943224380442,-284.3943380308105,-284.4943536235767,-284.59436921634295,-284.6943848091092,-284.79440040187546,-284.8944159946417,-284.9944315874079,-285.0944471801742,-285.1944627729404,-285.29447836570665,-285.3944939584729,-285.49450955123916,-285.5945251440054,-285.6945407367716,-285.7945563295379,-285.8945719223041,-285.99458751507035,-286.0946031078366,-286.19461870060286,-286.2946342933691,-286.3946498861353,-286.4946654789016,-286.5946810716678,-286.69469666443405,-286.7947122572003,-286.89472784996656,-286.9947434427328,-287.094759035499,-287.1947746282653,-287.2947902210315,-287.39480581379775,-287.494821406564,-287.59483699933025,-287.6948525920965,-287.7948681848627,-287.894883777629,-287.9948993703952,-288.09491496316144,-288.19493055592767,-288.29494614869395,-288.3949617414602,-288.4949773342264,-288.5949929269927,-288.6950085197589,-288.79502411252514,-288.89503970529137,-288.99505529805765,-289.0950708908239,-289.1950864835901,-289.2951020763564,-289.3951176691226,-289.49513326188884,-289.59514885465506,-289.69516444742135,-289.7951800401876,-289.8951956329538,-289.9952112257201,-290.0952268184863,-290.19524241125254,-290.29525800401876,-290.39527359678505,-290.4952891895513,-290.5953047823175,-290.6953203750838,-290.79533596785,-290.89535156061623,-290.99536715338246,-291.09538274614874,-291.19539833891497,-291.2954139316812,-291.3954295244475,-291.4954451172137,-291.59546070997993,-291.69547630274616,-291.79549189551244,-291.89550748827867,-291.9955230810449,-292.0955386738112,-292.1955542665774,-292.29556985934363,-292.39558545210986,-292.49560104487614,-292.59561663764237,-292.6956322304086,-292.7956478231749,-292.8956634159411,-292.9956790087073,-293.09569460147355,-293.19571019423984,-293.29572578700606,-293.3957413797723,-293.4957569725386)
net_rate=c(-0.05507501129933709, -0.05507501129933709,-0.05507501129933709,-0.05507501129933709,-0.05507501129933709,-0.05507501129933709,-0.05507501129933709,-0.05507501129933709,-0.05507501129933709,-0.05507501129933709,-0.05507501129933709,-0.05507501129933709,-0.05507501129933709,-0.05507501129933709,-0.05507501129933709,-0.05507501129933709,-0.05507501129933709,-0.05507501129933709,-0.05507501129933709,-0.05507501129933709,-0.05463570060828621,-0.05265140839602573,-0.050665276417666695,-0.04848553575726467,-0.046734515869963224,-0.04513688301573221,-0.043861555908186654,-0.042603484521781504,-0.04105251486633235,-0.03966447497499798,-0.03817375284103839,-0.0369913469038337,-0.03547642083353673,-0.03414935590387866,-0.03292318313856044,-0.03167439402252042,-0.030166797330520502,-0.028540012125043476,-0.02714748886979047,-0.02551692126386284,-0.02405492795475785,-0.0226646807343152,-0.020995139519026325,-0.019765759458086667,-0.018756612665470983,-0.017926171269939575,-0.017022664111657593,-0.016299734663188886,-0.0154472442865243,-0.01473420568740933,-0.014243616017689037,-0.013611369615307426,-0.013095617895097543,-0.012668330326291548,-0.012339746007866453,-0.01208403969639375,-0.011812877815599362,-0.011556565497878193,-0.011348119610776917,-0.01105687220824885,-0.010896851702979521,-0.010648428595672355,-0.01038382490326391,-0.010269836944754881,-0.010038321274570088,-0.009883632788576973,-0.009680172901420004,-0.00954995360887368,-0.009459977941667223,-0.009423297051831913,-0.009324305853501826,-0.009223081774488438,-0.009154349864263122,-0.009136202238522961,-0.009094009421087536,-0.009065998548216384,-0.009027126009931339,-0.00899150818912319,-0.00898468977466088,-0.008964714551932911,-0.008926974030174542,-0.00889427454755263,-0.008872611142782002,-0.008827429375448469,-0.008808817700669859,-0.008790682286111766,-0.008784790652801926,-0.008777134549449324,-0.00877561350686251,-0.008770088166418792,-0.008770088166418792,-0.008751079366711293,-0.008751079366711293,-0.008747428025332056,-0.00872987542514782,-0.008721014165935466,-0.008717284426589231,-0.008714772591063099,-0.008705701638089768,-0.008683051845500868,-0.008683051845500868,-0.008684485191305975,-0.008684485191305975,-0.008675572669005743,-0.008675572669005743,-0.008674306674279136,-0.008667464584711845,-0.008664209076879743,-0.008663354491311934,-0.008663354491311934,-0.008659155824772224,-0.008639820954652119,-0.00863755819268864,-0.008632629361124342,-0.008632629361124342,-0.008628618928898359,-0.008628618928898359,-0.008628618928898359,-0.008628618928898359,-0.008626462692818915,-0.008620388669832514,-0.008620388669832514,-0.008616020388802685,-0.008612405579871656,-0.008608315263514363,-0.008597841734489544,-0.008587418015376679,-0.00857890290525844,-0.00857516951102017,-0.0085705497161904,-0.008568244918536005,-0.008562175539345563,-0.008556983303278786,-0.008552761995180073,-0.008550539287147503,-0.008550539287147503,-0.008547742090190416,-0.008547742090190416,-0.008544439574661243,-0.008544439574661243,-0.008544439574661243,-0.00854153740964682,-0.008538914893047655,-0.008538245232938991,-0.008538245232938991,-0.008530351598522726,-0.008530351598522726,-0.008528223634685278,-0.008518917370658763,-0.0085154815057527,-0.0085154815057527,-0.008510759480624821,-0.008501361950482624,-0.008498104792112306,-0.008490391238992465,-0.008486589438941823,-0.0084795567005577,-0.008476713957494875,-0.008475729062917582,-0.008458413197491929,-0.00843839431015454,-0.008432869119064858,-0.008426655204186931,-0.008422570477891784,-0.008419702728832698,-0.008416063116351425,-0.008414902564112595,-0.008408240863819643,-0.008406364441959413,-0.00839011911953966,-0.008383670974972345,-0.008377374607775358,-0.008363137811013907,-0.008348983895670155,-0.008325915272523509,-0.00831639748814914,-0.008303518853957732,-0.00827968321909419,-0.00827284727700045,-0.008245114200558224,-0.008234163388876099,-0.008202026801162877,-0.008181774829912213,-0.0081628890716311,-0.008150547650425822,-0.008130440655297895,-0.008084227772849535,-0.008049835186405731,-0.008023018804679361,-0.008006986660531805,-0.007974609394528355,-0.00794711879262793,-0.007907371011748014,-0.007888005779794186,-0.007841405721390674,-0.007785213992437716,-0.00773446892300897,-0.007705748677872428,-0.007667374893205384,-0.007611157426674343,-0.007563840176872259,-0.007526936620086618,-0.007513237646572093,-0.007480746435277873,-0.007429966267025876,-0.007374821370006016,-0.007310534434762232,-0.007264424046216984,-0.007210878820897673,-0.007168870189394428,-0.0071196121476231776,-0.007066093846140452,-0.006988092387716093,-0.006951087327970747,-0.00686413362344207,-0.0067642845125947875,-0.006689510334170471,-0.006591865997081146,-0.006491744902914902,-0.0064026682038795454,-0.006289364438275227,-0.006223237811879723,-0.006109758923599622,-0.006010683366787982,-0.005920221816574173,-0.005785698674334945,-0.0056980446122428825,-0.00559874518796721,-0.005528017119934032,-0.005465385120268208,-0.005406002198130822,-0.005300063700593576,-0.005253369134961718,-0.005144325185034714,-0.005093843351552428,-0.005045100943537779,-0.004979964958961623,-0.004886300698780674,-0.004842938470018607,-0.004765110336923184,-0.00468626876548656,-0.004635195798585569,-0.004591232396441838,-0.004489882556867236,-0.004424797808350647,-0.0043644192612611096,-0.004294473358639643,-0.004237243696015116,-0.004199254899442027,-0.004127561745127036,-0.004083607181041628,-0.004004233337547086,-0.00395348334554309,-0.0038790949147089276,-0.003808391585743892,-0.0037588453758962805,-0.0036705892459904807,-0.003603392883889885,-0.00349552254944176,-0.003416586534509747,-0.0033532149346938126,-0.0032487874485144725,-0.0031562281242893376,-0.0030531996785654386,-0.002967152836911878,-0.0028705638443182148,-0.0027968522679539445,-0.002720798034012173,-0.002612582673949536,-0.0025266976398058837,-0.0024414098721098295,-0.002324529684615441,-0.0022193253680070284,-0.0021372712655640595,-0.0020399431611746806,-0.0019016546750218561,-0.0018072069507217407,-0.0016851539909344447,-0.0015459075276667597,-0.0013770060082500973,-0.0011956203374310138,-0.0010635933326747255,-0.0008986843072168243,-0.0007692829302182697,-0.0006134874307618967,-0.0004069018112465669,-0.0002529616567089915,-8.434950300701759e-05,6.99005174395662e-05,0.00025480247861509937,0.0004019965770014972,0.0006618018841977279,0.0008679018390312148,0.0011222960516522578,0.0013133305623586947,0.0015139791538567031,0.0018252020593429233,0.0019875766209156505,0.002217782079183538,0.0024685745328019955,0.0027610590121667743,0.003105163130056558,0.0033660375760722295,0.0036991940418194783,0.003958440198352052,0.004292115885402982,0.004578939803316804,0.00485107831630456,0.005230134009521609,0.005565004874043968,0.00585000380500891,0.00615026467174222,0.006499699641094091,0.006794556732154575,0.007085134878606753,0.0074210475244857865,0.0077517892618133785,0.008123030209197253,0.008453756520652453,0.008736085982027743,0.009077297624690497,0.009372892231106034,0.009638180161632206,0.009889295055691583,0.01011480887682055,0.010383318292397309,0.010588154404410754,0.010799755806501632,0.011012465940595585,0.011219962535625043,0.011375569422703595,0.011541297368577482,0.011734320213696437,0.011905997563628243,0.012039479726588947,0.012172514897652987,0.012338547505841036,0.012466405677571667,0.012618477361100394,0.012718986348242995,0.01281965874469872,0.012963913434717813,0.013031005386017236,0.013121264968013292,0.013182089051225969,0.013234157927241886,0.013287593281550353,0.013369450316989941,0.013438148584595256,0.01352475085023462,0.013568936703886633,0.013592864536718147,0.013630865409874054,0.013661125102588675,0.013711876524699948,0.013743331329257149,0.013766181033010683,0.01379035149336648,0.013830350539090746,0.013851748177085798,0.01386808541087611,0.013877539524050504,0.013899570528822132,0.013924023861555545,0.013959005529494133,0.013983790728950016,0.013992936915321674,0.014009893664295036,0.01401183576916538,0.014040501472060393,0.014061296491048461,0.014075724119514452,0.014086701204437805,0.014100957394704168,0.014115071901081737,0.014121483497104757,0.014124078138899567,0.014134710864382461,0.014148323801753166,0.01416751623038055,0.01417365295022738,0.014176880053999481,0.01417543422523847,0.014179180352419869,0.014180755991095704,0.01419707322327414,0.014198301684889208,0.01420206452219211,0.014210114733346229,0.01422179049851402,0.014231790071931354,0.014237339281749929,0.01424165893051345,0.014250348981713071,0.014258287164817154,0.014270250961086207,0.014274793041602332,0.014282642653419653,0.014286930409732558,0.014292202222526536,0.014297987960452715,0.014297987960452715,0.014298508759885477,0.014304490487660798,0.014309916357453167,0.014335197712487887,0.014335197712487887,0.014339042854074691,0.014346035322329366,0.014359911916222871,0.014359911916222871,0.014365424646992541,0.014365424646992541,0.014368443083828265,0.014368443083828265,0.014369721469994516,0.014369721469994516,0.014375221313880976,0.01439070461877922,0.014395835969444467,0.01440590100094306,0.01440922653591354,0.014414311744858646,0.014417365731613284,0.0144293969555458,0.014435276422903806,0.014441418819532903,0.014447472386759733,0.014451251026803637,0.014458257118965458,0.014461964851057243,0.01446772540563321,0.01446772540563321,0.014475533538875233,0.01447631615463807,0.014478676151584578,0.014481370103782554,0.014487418092196697,0.014489715965630843,0.014499380328744304,0.014499380328744304,0.0145066182204953,0.014510370849559645,0.014510370849559645,0.014510370849559645,0.014512583207263074,0.014512583207263074,0.014514135105180107,0.014523988977268826,0.014523988977268826,0.014532302836691284,0.014540249704739076,0.014553405430529567,0.014557203237415859,0.014557203237415859,0.014562242621512084,0.014562242621512084,0.014562242621512084,0.014562242621512084,0.014571535530899854,0.014579110234204778,0.014582934296802366,0.014593830853417054,0.014593830853417054,0.014604779900844347,0.014607912754511782,0.014620080783691685,0.014635445488234531,0.014635445488234531,0.014635445488234531,0.014647784346767216,0.014647784346767216,0.014650106502033989,0.014654132281109776,0.01465770475683363,0.01465916180903118,0.014663866396307563,0.014663866396307563,0.014663866396307563,0.014668753882468081,0.014668753882468081,0.014672133746917572,0.01467706555274793,0.014682742687194788,0.01469219286958015,0.014697205306500566,0.014706360170120482,0.014708514626094835,0.0147104996372647,0.014715913482231927,0.014719425601342161,0.014724002015013319,0.014724002015013319,0.01472658522190688,0.01472658522190688,0.014728945925990961,0.01473150199692398,0.01473150199692398,0.014738630498024295,0.014739460693840942,0.014739460693840942,0.014739460693840942,0.014739460693840942,0.014741559500500634,0.014741559500500634,0.014744488128028949,0.014744488128028949,0.014744488128028949,0.014744488128028949,0.014744488128028949,0.014746761538121995,0.014749262535475044,0.014749262535475044,0.014749262535475044,0.014749262535475044,0.014749262535475044,0.014749262535475044,0.014749214137791344,0.014749214137791344,0.014749214137791344,0.014751172266032602,0.014751172266032602,0.014751172266032602,0.014751172266032602,0.014751172266032602,0.014754702133409178,0.01475755989509658,0.014760191469343962,0.014760191469343962,0.014760191469343962,0.01476257351904705,0.01476257351904705,0.014766561607678355,0.014766561607678355,0.014770680653861062,0.014773485980589066,0.014773485980589066,0.014773485980589066,0.014779397599646539,0.014779397599646539,0.014779397599646539,0.01478244044008817,0.014786081411291233,0.014786081411291233,0.014786081411291233,0.014786081411291233,0.0147931245940627,0.014795136908453592,0.014801862169837178,0.014801862169837178,0.014801862169837178,0.014801862169837178,0.014801862169837178,0.014806951682384729,0.014806951682384729,0.014806951682384729,0.014806951682384729,0.014808650407493615,0.014808650407493615,0.014808650407493615,0.014808650407493615,0.014808650407493615,0.014808650407493615,0.014808650407493615,0.014811746433475536,0.014811746433475536,0.0148160033684623,0.0148160033684623,0.0148160033684623,0.014818769648358893,0.014818769648358893,0.014820923322452481,0.014820923322452481,0.01482172121052992,0.01482172121052992,0.01482172121052992,0.014823707230258516,0.014823707230258516,0.014823707230258516,0.014823707230258516,0.014827647951453414,0.014827647951453414,0.014830923676095549,0.014833006638653204,0.01483702047101151,0.014839246252103257,0.014839246252103257,0.014839246252103257,0.014839246252103257,0.014844568391098023,0.014844220785055531,0.014844220785055531,0.01484642959914783,0.01484642959914783,0.014851672093156118,0.014851672093156118,0.014851672093156118,0.014852990712369708,0.01486110081214144,0.01486110081214144,0.014872944534694775,0.014875075765518095,0.014883608662829402,0.014885734807563887,0.01490065543122808,0.0149033763643193,0.0149033763643193,0.014910699078811037,0.014910699078811037,0.014910699078811037,0.014928816214896378,0.014935503275297767,0.014939659816397634,0.014943980728809253,0.014943980728809253,0.014949460232823454,0.014957343028864006,0.014966826728884193,0.014973271419947523,0.014976670202116196,0.014976670202116196,0.01497861155533357,0.014984851321253137,0.014992397555357268,0.014992397555357268,0.015000385360394186,0.01501502554165839,0.01501502554165839,0.015020654530534812,0.015023009642216114,0.015023009642216114,0.015023009642216114,0.015030005728748642,0.015030005728748642,0.015030978874166457,0.015032698684449482,0.01503962487771024,0.01503962487771024,0.015043884131870052,0.015048739567692601,0.015051662840897111,0.015062577161412924,0.015060694508742162,0.015075179831360018,0.015083187390922783,0.015083187390922783,0.015084776090152983,0.015090792935988587,0.015093257371687603,0.01510702708371223,0.01510702708371223,0.015118541840607628,0.015129094439401816,0.015129094439401816,0.015129094439401816,0.015129094439401816,0.015129094439401816,0.015141855546097826,0.015145201332214425,0.015151925517169578,0.015165944617108325,0.015178134012780092,0.015214477268569298,0.01522928066669607,0.015239918999152807,0.015256368146963885,0.015271775989875325,0.015282060976489686,0.015282060976489686,0.015293136941791791,0.015320409318510567,0.015339656370094355,0.015359327585881747,0.015378392143555982,0.015388700110027123,0.01540986690521557,0.015417552608795956,0.015433578143631011,0.015484351391076838,0.015515944753316616,0.015552479836842478,0.01557568474315044,0.015628402228240166,0.015683346991622656,0.015745046853481808,0.015807054440208183,0.015859559048178942,0.015875189933489596,0.015895430005602243,0.015895430005602243,0.015908942963993145,0.015914680288775702,0.015914680288775702,0.01594633755491498,0.01596418764025316,0.015991786334480923,0.015991786334480923,0.01600182901958623,0.016011399431848917,0.016049761645601665,0.016058431264792405,0.016062036372486505,0.01609899281244921,0.01611191566368159,0.01612633764731996,0.016138364124811712,0.016153598109372957,0.016162673470681486,0.016180662180140307,0.016196618585878578,0.016218111411269588,0.016244980214743562,0.01626442300630789,0.01626442300630789,0.01627949003948593,0.016308105249500507,0.016313335671446348,0.01634234484878398,0.01635323435204589,0.016381203716329267,0.016415875661353926,0.016415875661353926,0.016468549904256384,0.01654479023635765,0.016576860673060363,0.016589350553309633,0.016626214883816486,0.016676684991205053,0.016696526374557968,0.01671040640323922,0.01673699897680531,0.016774356457882587,0.016818448112340373,0.01684250637379696,0.016892326955400216,0.016938784353637524,0.016948376366213297,0.017035157675214654,0.017075330692336747,0.01718300234804489,0.017231689495918537,0.017268748910404707,0.017403494254062936,0.0174974336577672,0.017682638270855183,0.017801160441620337,0.017953438054414645,0.018082198645157463,0.018265138555009094,0.018431164857738103,0.018603233894267428,0.018765043123239396,0.01890111461258565,0.019003959171467896,0.019182680620721215,0.01932992603638069,0.01947124165641055,0.019740064947173338,0.01994664348045022,0.020157220748729773,0.02031940944940503,0.020633617272693156,0.020923190280346244,0.021325780006530896,0.021719528065412292,0.02213140095080588,0.02253884715535761,0.02290881826926253,0.023371395711642616,0.02403668854721127,0.024612507075098093,0.025208274207252024,0.025904098623711246,0.026326779580850782,0.02698699001110014,0.027519175696995853,0.027832354542213056,0.02853163085259029,0.02905434737333064,0.029473943296904025,0.029760145471525626,0.030010402729925948,0.030199669497698176,0.030308921429125682,0.030376041272379334,0.030419784564949603,0.0304572931744529,0.030481919912152346,0.03050253394944985,0.030466928235763722,0.030472746242030967,0.030436051183647297,0.030430650586428496,0.030430650586428496,0.030356764040672172,0.030356764040672172,0.030356764040672172,0.030356764040672172,0.030275083838217684,0.030250708966185876,0.0300765796581434,0.0300765796581434,0.030058622830114394,0.029875988976071684,0.02975809607719248,0.029697124506601825,0.02966434767759045,0.02962565661218047,0.029589446038741276,0.029593558808528205,0.029523046644490798,0.029523046644490798,0.02941594901109799,0.029400921428781618,0.029370654348121927,0.02937119825245811,0.02936968896213085,0.02936968896213085,0.029361738244938665,0.029363586394535568,0.0293707397205525,0.029370827735989632,0.029370378969553867,0.02936629023411397,0.02934265247221848,0.029360317335495843,0.029360317335495843,0.029348190373753254,0.029348190373753254,0.029347935373993106,0.02935036909401644,0.02935036909401644,0.02935036909401644,0.02935036909401644,0.02933457646716337,0.029336157404636437,0.029336157404636437,0.029336157404636437,0.029336157404636437,0.029336157404636437,0.0293712843496909,0.029372127095121943,0.02937139153162503,0.02938234539851081,0.02938234539851081,0.0294116884774849,0.0294116884774849,0.029422725727339654,0.029423101002029883,0.029421367205384474,0.029421315363677654,0.029421315363677654,0.029417716688518825,0.029417716688518825,0.029417716688518825,0.02942142799486442,0.02942142799486442,0.02942142799486442,0.029417976240714287,0.029417976240714287,0.029419150025786548,0.029419150025786548,0.029420586238208223,0.029420586238208223,0.029414590763175298,0.029429102042352835,0.029440946639309292,0.029440946639309292,0.029440946639309292,0.029441869530355196,0.029441869530355196,0.029441869530355196,0.029483674617430965,0.029483674617430965,0.029477529739822567,0.029488033043327113,0.029486666410709503,0.029486666410709503,0.029486666410709503,0.029518922868291348,0.029518922868291348,0.02953233860813014,0.02957076025140295,0.02957076025140295,0.02957076025140295,0.02957076025140295,0.02957076025140295,0.02957076025140295,0.02957076025140295,0.02957076025140295)
net_minHPD=c(-0.309488029491897, -0.309488029491897,-0.309488029491897,-0.309488029491897,-0.309488029491897,-0.309488029491897,-0.309488029491897,-0.309488029491897,-0.309488029491897,-0.309488029491897,-0.309488029491897,-0.309488029491897,-0.309488029491897,-0.309488029491897,-0.309488029491897,-0.309488029491897,-0.309488029491897,-0.309488029491897,-0.309488029491897,-0.309488029491897,-0.30836790433233574,-0.3000328590069993,-0.29293575200874816,-0.2827627418227693,-0.27838371613384033,-0.2706078328362803,-0.2665303525713854,-0.2584390527904451,-0.24944005439782047,-0.24556868187103645,-0.24158937647838116,-0.23214313583534762,-0.2255265573467463,-0.2172676124670838,-0.2071312480914421,-0.20171526408637067,-0.19481868414437026,-0.18711300783791476,-0.18062815072897845,-0.17069096629142155,-0.16058863062463527,-0.149287980760648,-0.13294545398157498,-0.12202836644422085,-0.10894519914815201,-0.09018519705247188,-0.07497896352231195,-0.051958672949979565,-0.03615437246936567,-0.03511776576761442,-0.03407353138230584,-0.03258635075565611,-0.03258635075565611,-0.031928668534041124,-0.031755071336192014,-0.031928668534041124,-0.03144349359609658,-0.0311009221537061,-0.030769544541393877,-0.03132900516816111,-0.0311009221537061,-0.029843311615441594,-0.030769544541393877,-0.030352995421644054,-0.030037120522608343,-0.029843311615441594,-0.02978888658656587,-0.02975581655867446,-0.0294062747014343,-0.029269760380442593,-0.029843311615441594,-0.029227415361756878,-0.029227415361756878,-0.029843311615441594,-0.02978888658656587,-0.02975581655867446,-0.02943569650540546,-0.0294062747014343,-0.029269760380442593,-0.029269760380442593,-0.029269760380442593,-0.029227415361756878,-0.029227415361756878,-0.0294062747014343,-0.029269760380442593,-0.029227415361756878,-0.029269760380442593,-0.029269760380442593,-0.029269760380442593,-0.029269760380442593,-0.029269760380442593,-0.029227415361756878,-0.029227415361756878,-0.029227415361756878,-0.029227415361756878,-0.02922241925883522,-0.029203913017825798,-0.029203913017825798,-0.029203913017825798,-0.029218460603550562,-0.029218460603550562,-0.029227415361756878,-0.029227415361756878,-0.02922241925883522,-0.02922241925883522,-0.02922241925883522,-0.029218460603550562,-0.029269760380442593,-0.029269760380442593,-0.029269760380442593,-0.029269760380442593,-0.029218460603550562,-0.029218460603550562,-0.029218460603550562,-0.029218460603550562,-0.029218460603550562,-0.029218460603550562,-0.029218460603550562,-0.029218460603550562,-0.029218460603550562,-0.029218460603550562,-0.029218460603550562,-0.029269760380442593,-0.029218460603550562,-0.029269760380442593,-0.029269760380442593,-0.029269760380442593,-0.029269760380442593,-0.029269760380442593,-0.029269760380442593,-0.029218460603550562,-0.02922241925883522,-0.02922241925883522,-0.02922241925883522,-0.02922241925883522,-0.02922241925883522,-0.02922241925883522,-0.02922241925883522,-0.02922241925883522,-0.02922241925883522,-0.02922241925883522,-0.029218460603550562,-0.029218460603550562,-0.029218460603550562,-0.029218460603550562,-0.029269760380442593,-0.029269760380442593,-0.029269760380442593,-0.029218460603550562,-0.029218460603550562,-0.029218460603550562,-0.02922241925883522,-0.02922241925883522,-0.029227415361756878,-0.029227415361756878,-0.029218460603550562,-0.02922241925883522,-0.02922241925883522,-0.02922241925883522,-0.029227415361756878,-0.029227415361756878,-0.029227415361756878,-0.029265726312680512,-0.029269760380442593,-0.029269760380442593,-0.029269760380442593,-0.029269760380442593,-0.029269760380442593,-0.029269760380442593,-0.029227415361756878,-0.029265726312680512,-0.029227415361756878,-0.029269760380442593,-0.02943569650540546,-0.029218460603550562,-0.02922241925883522,-0.029227415361756878,-0.029227415361756878,-0.029227415361756878,-0.029269760380442593,-0.02877717748213275,-0.029269760380442593,-0.029269760380442593,-0.028767350118117645,-0.02878433497723425,-0.02875641030118767,-0.028883530930277474,-0.029211653836564468,-0.028943182975910545,-0.029227415361756878,-0.029269760380442593,-0.029269760380442593,-0.029052622273736273,-0.02906535565142675,-0.02911256707730156,-0.029184804677146285,-0.029227415361756878,-0.029265726312680512,-0.0294062747014343,-0.02943173137440281,-0.02876624339516242,-0.028767350118117645,-0.02877717748213275,-0.02875641030118767,-0.02878433497723425,-0.02884073949685327,-0.02884073949685327,-0.028952926174766757,-0.02906535565142675,-0.029116690625566034,-0.029116690625566034,-0.029203913017825798,-0.029227415361756878,-0.029269760380442593,-0.0294062747014343,-0.029227415361756878,-0.029269760380442593,-0.029227415361756878,-0.029269760380442593,-0.028767350118117645,-0.029211653836564468,-0.029101584450079154,-0.02922241925883522,-0.02922241925883522,-0.029211653836564468,-0.029265726312680512,-0.029211653836564468,-0.029353328517509825,-0.02907408490126792,-0.029211653836564468,-0.029211653836564468,-0.02878433497723425,-0.029211653836564468,-0.029211653836564468,-0.029184804677146285,-0.02922241925883522,-0.029265726312680512,-0.02877717748213275,-0.029211653836564468,-0.02907408490126792,-0.029203913017825798,-0.029265726312680512,-0.029353328517509825,-0.02922241925883522,-0.029265726312680512,-0.02922241925883522,-0.029265726312680512,-0.02877717748213275,-0.028767350118117645,-0.02878433497723425,-0.02878433497723425,-0.02878433497723425,-0.02878433497723425,-0.02878433497723425,-0.029211653836564468,-0.029211653836564468,-0.02922241925883522,-0.02876624339516242,-0.02878433497723425,-0.029116690625566034,-0.029203913017825798,-0.029203913017825798,-0.02878433497723425,-0.02877717748213275,-0.029116690625566034,-0.02922241925883522,-0.027700918306088097,-0.027791770951047914,-0.027775077094990358,-0.027700918306088097,-0.027700918306088097,-0.027712788372680954,-0.027279387996196496,-0.027431403588257998,-0.027376128963375514,-0.027415897621879855,-0.027431403588257998,-0.027431403588257998,-0.027415897621879855,-0.027415897621879855,-0.02725782380401345,-0.027236958248453427,-0.027241976727761196,-0.027279387996196496,-0.027219442195181454,-0.027241976727761196,-0.027241976727761196,-0.027415897621879855,-0.027541827608400633,-0.027712788372680954,-0.027791770951047914,-0.027241976727761196,-0.027241976727761196,-0.027219442195181454,-0.027219442195181454,-0.02717306726111082,-0.027241976727761196,-0.027154829237900954,-0.02714918862716626,-0.02714918862716626,-0.027219442195181454,-0.027219442195181454,-0.02575565441136954,-0.025921886256036832,-0.025921886256036832,-0.024225094848446087,-0.024225094848446087,-0.024198217252661886,-0.024225094848446087,-0.024225094848446087,-0.024188640265068992,-0.02409463557484448,-0.02409463557484448,-0.023321059911022415,-0.023091347322426146,-0.023072527541972296,-0.0229142428775607,-0.021176659088800634,-0.022620815432646157,-0.020896245365832948,-0.020498666435964735,-0.020351899422128526,-0.020263400143254354,-0.01976851776102892,-0.01894499452311424,-0.017949257581436458,-0.017631977252153756,-0.01740456489609709,-0.017468611971807112,-0.01544142335437064,-0.014680219250032864,-0.014637250237954444,-0.014637250237954444,-0.012814682104309277,-0.01283975485847306,-0.011809879789785219,-0.011809879789785219,-0.011809879789785219,-0.011210370605543935,-0.01104474193171515,-0.01059612841385524,-0.01059612841385524,-0.009972641067653217,-0.009992505158387677,-0.009992505158387677,-0.009654552593249321,-0.009716860798662203,-0.009606037468727839,-0.009716860798662203,-0.009654552593249321,-0.009654552593249321,-0.00959734218293165,-0.009574391180426793,-0.008138218284896071,-0.008033454404318036,-0.008138218284896071,-0.008138218284896071,-0.00809641628183435,-0.007581171932753962,-0.0075519469377601164,-0.007745187814324799,-0.007581171932753962,-0.007548387281009407,-0.007581171932753962,-0.007581171932753962,-0.0075519469377601164,-0.007581171932753962,-0.0075519469377601164,-0.007677024577381515,-0.007581171932753962,-0.0075519469377601164,-0.0075519469377601164,-0.0074775772941462655,-0.0075519469377601164,-0.0075519469377601164,-0.0075519469377601164,-0.0075519469377601164,-0.0075519469377601164,-0.006965784817501347,-0.0075519469377601164,-0.0075519469377601164,-0.007009828986533559,-0.007038451614278206,-0.006965784817501347,-0.006965784817501347,-0.006965784817501347,-0.006965784817501347,-0.006965784817501347,-0.0075519469377601164,-0.0075519469377601164,-0.006965784817501347,-0.006965784817501347,-0.006965784817501347,-0.006965784817501347,-0.007009828986533559,-0.006963323307441822,-0.006946054313365677,-0.006965784817501347,-0.006965784817501347,-0.006946054313365677,-0.006965784817501347,-0.006965784817501347,-0.006965784817501347,-0.006965784817501347,-0.006965784817501347,-0.006965784817501347,-0.006965784817501347,-0.006965784817501347,-0.006946054313365677,-0.006965784817501347,-0.006965784817501347,-0.007009828986533559,-0.007009828986533559,-0.0069986281872204195,-0.0069986281872204195,-0.0069986281872204195,-0.0069986281872204195,-0.006965784817501347,-0.006946054313365677,-0.007038451614278206,-0.006946054313365677,-0.007038451614278206,-0.0069986281872204195,-0.0069986281872204195,-0.006965784817501347,-0.0069986281872204195,-0.006965784817501347,-0.006946054313365677,-0.006946054313365677,-0.006965784817501347,-0.006965784817501347,-0.006946054313365677,-0.006946054313365677,-0.006938447659636245,-0.006938447659636245,-0.006946054313365677,-0.006946054313365677,-0.006910867239364862,-0.006906649973022028,-0.006906649973022028,-0.006906649973022028,-0.006910867239364862,-0.006910867239364862,-0.006910867239364862,-0.006910867239364862,-0.006946054313365677,-0.006946054313365677,-0.006946054313365677,-0.006946054313365677,-0.006946054313365677,-0.006910867239364862,-0.006946054313365677,-0.00675041414690726,-0.00675041414690726,-0.00675041414690726,-0.00675041414690726,-0.00675041414690726,-0.00675041414690726,-0.00675041414690726,-0.00675041414690726,-0.006733637473250745,-0.00675041414690726,-0.00675041414690726,-0.00675041414690726,-0.006733637473250745,-0.006733637473250745,-0.006666734673778173,-0.006619592228914135,-0.006619592228914135,-0.006619592228914135,-0.006644760693376071,-0.006644760693376071,-0.006619592228914135,-0.006619592228914135,-0.006644760693376071,-0.006644760693376071,-0.006666734673778173,-0.006666734673778173,-0.006666734673778173,-0.00675041414690726,-0.00675041414690726,-0.00675041414690726,-0.006666734673778173,-0.006666734673778173,-0.006666734673778173,-0.006644760693376071,-0.006644760693376071,-0.006644760693376071,-0.006644760693376071,-0.006644760693376071,-0.006644760693376071,-0.006666734673778173,-0.006666734673778173,-0.006644760693376071,-0.006644760693376071,-0.006644760693376071,-0.006644760693376071,-0.006644760693376071,-0.00675041414690726,-0.00675041414690726,-0.00675041414690726,-0.00675041414690726,-0.00675041414690726,-0.00675041414690726,-0.00675041414690726,-0.00675041414690726,-0.00675041414690726,-0.00675041414690726,-0.00675041414690726,-0.00675041414690726,-0.00675041414690726,-0.006733637473250745,-0.006733637473250745,-0.006733637473250745,-0.006733637473250745,-0.006733637473250745,-0.006733637473250745,-0.006733637473250745,-0.006733637473250745,-0.006733637473250745,-0.006733637473250745,-0.006733637473250745,-0.006733637473250745,-0.006733637473250745,-0.006733637473250745,-0.00675041414690726,-0.006666734673778173,-0.006666734673778173,-0.006666734673778173,-0.006666734673778173,-0.00675041414690726,-0.00675041414690726,-0.006733637473250745,-0.006733637473250745,-0.00675041414690726,-0.00675041414690726,-0.00675041414690726,-0.00675041414690726,-0.006666734673778173,-0.006666734673778173,-0.006666734673778173,-0.006666734673778173,-0.00675041414690726,-0.00675041414690726,-0.00675041414690726,-0.00675041414690726,-0.00675041414690726,-0.00675041414690726,-0.00675041414690726,-0.00675041414690726,-0.00675041414690726,-0.00675041414690726,-0.00675041414690726,-0.006733637473250745,-0.006733637473250745,-0.006733637473250745,-0.006733637473250745,-0.00675041414690726,-0.00675041414690726,-0.00675041414690726,-0.00675041414690726,-0.00675041414690726,-0.00675041414690726,-0.00675041414690726,-0.00675041414690726,-0.00675041414690726,-0.006910867239364862,-0.006910867239364862,-0.006910867239364862,-0.006910867239364862,-0.006910867239364862,-0.006910867239364862,-0.006910867239364862,-0.006910867239364862,-0.006910867239364862,-0.006910867239364862,-0.006910867239364862,-0.006910867239364862,-0.006910867239364862,-0.006910867239364862,-0.006910867239364862,-0.006910867239364862,-0.006910867239364862,-0.006910867239364862,-0.006938447659636245,-0.006946054313365677,-0.006946054313365677,-0.006946054313365677,-0.006946054313365677,-0.006425211301844036,-0.006425211301844036,-0.006425211301844036,-0.006425211301844036,-0.006425211301844036,-0.006491524937443264,-0.006491524937443264,-0.006491524937443264,-0.006491524937443264,-0.006946054313365677,-0.006946054313365677,-0.006910867239364862,-0.006910867239364862,-0.006910867239364862,-0.006910867239364862,-0.006906649973022028,-0.006910867239364862,-0.006910867239364862,-0.006910867239364862,-0.006910867239364862,-0.006910867239364862,-0.006965784817501347,-0.006965784817501347,-0.0069986281872204195,-0.006619592228914135,-0.006619592228914135,-0.006619592228914135,-0.006619592228914135,-0.006644760693376071,-0.006644760693376071,-0.006619592228914135,-0.006619592228914135,-0.006619592228914135,-0.0069986281872204195,-0.0069986281872204195,-0.0069986281872204195,-0.006965784817501347,-0.006965784817501347,-0.006965784817501347,-0.0069986281872204195,-0.0069986281872204195,-0.0069986281872204195,-0.0069986281872204195,-0.006619592228914135,-0.006619592228914135,-0.006619592228914135,-0.006619592228914135,-0.006644760693376071,-0.006644760693376071,-0.006666734673778173,-0.006946054313365677,-0.006965784817501347,-0.00675041414690726,-0.006732333017418612,-0.00675041414690726,-0.006733637473250745,-0.006733637473250745,-0.00675041414690726,-0.006946054313365677,-0.006946054313365677,-0.006880854869918469,-0.006880854869918469,-0.006893176801907576,-0.006893176801907576,-0.006893176801907576,-0.006893176801907576,-0.006893176801907576,-0.006893176801907576,-0.006910867239364862,-0.006910867239364862,-0.006910867239364862,-0.006946054313365677,-0.006910867239364862,-0.0069986281872204195,-0.006965784817501347,-0.006965784817501347,-0.006910867239364862,-0.006946054313365677,-0.006946054313365677,-0.006946054313365677,-0.006946054313365677,-0.007038451614278206,-0.006425211301844036,-0.006910867239364862,-0.006910867239364862,-0.006946054313365677,-0.006619592228914135,-0.006619592228914135,-0.006619592228914135,-0.006425211301844036,-0.00645244779645698,-0.006910867239364862,-0.006910867239364862,-0.006619592228914135,-0.006733637473250745,-0.006938447659636245,-0.006946054313365677,-0.006893176801907576,-0.006938447659636245,-0.0069986281872204195,-0.0069986281872204195,-0.007038451614278206,-0.007009828986533559,-0.007009828986533559,-0.007099182666390168,-0.006910867239364862,-0.006946054313365677,-0.006946054313365677,-0.0075519469377601164,-0.0075519469377601164,-0.0075519469377601164,-0.0075519469377601164,-0.007465301858936624,-0.007490689315474322,-0.007524147780574884,-0.007548387281009407,-0.0075519469377601164,-0.0075519469377601164,-0.007677024577381515,-0.0077384594943625505,-0.0077384594943625505,-0.0074775772941462655,-0.007490689315474322,-0.007548387281009407,-0.007548387281009407,-0.0075519469377601164,-0.0075519469377601164,-0.0075519469377601164,-0.007677024577381515,-0.0075519469377601164,-0.0075519469377601164,-0.007548387281009407,-0.007548387281009407,-0.006965784817501347,-0.0074775772941462655,-0.007519054999748764,-0.007548387281009407,-0.0075519469377601164,-0.006906649973022028,-0.006946054313365677,-0.006946054313365677,-0.007009828986533559,-0.00714680709096752,-0.0072847325635127524,-0.0075519469377601164,-0.00743960305469683,-0.0075519469377601164,-0.0075519469377601164,-0.007853772305298129,-0.007972424419155119,-0.008138218284896071,-0.007781724291667225,-0.007939613206185733,-0.009222483714542505,-0.009514155754798317,-0.009654552593249321,-0.009654552593249321,-0.007781724291667225,-0.007972424419155119,-0.009514155754798317,-0.009654552593249321,-0.009654552593249321,-0.010184467051815357,-0.00978502423326422,-0.009654552593249321,-0.010529909263079361,-0.010076459036380651,-0.01122196556358478,-0.009654552593249321,-0.01112810529174351,-0.01148501166995811,-0.011773327491905107,-0.01148501166995811,-0.011773327491905107,-0.011896140982720543,-0.011773327491905107,-0.011896140982720543,-0.011464949726420412,-0.011211490832717805,-0.011773327491905107,-0.014284502823370165,-0.01148501166995811,-0.010454754429788882,-0.009654552593249321,-0.011275083131526836,-0.009992505158387677,-0.012597620710458286,-0.009935634496929895,-0.011211490832717805,-0.009654552593249321,-0.009514155754798317,-0.009514155754798317,-0.009514155754798317,-0.009514155754798317,-0.009992505158387677,-0.009992505158387677,-0.00978502423326422,-0.009935634496929895,-0.009992505158387677,-0.009992505158387677,-0.009935634496929895,-0.009935634496929895,-0.00978502423326422,-0.00978502423326422,-0.00978502423326422,-0.009654552593249321,-0.009654552593249321,-0.009654552593249321,-0.009654552593249321,-0.009992505158387677,-0.009992505158387677,-0.009654552593249321,-0.009654552593249321,-0.009514155754798317,-0.009514155754798317,-0.009514155754798317,-0.009514155754798317,-0.009483840902591734,-0.009483840902591734,-0.009514155754798317,-0.009514155754798317,-0.009992505158387677,-0.009992505158387677,-0.009514155754798317,-0.009514155754798317,-0.009654552593249321,-0.009654552593249321,-0.009654552593249321,-0.009654552593249321,-0.009514155754798317,-0.009514155754798317,-0.009514155754798317,-0.009654552593249321,-0.009654552593249321,-0.009654552593249321,-0.009514155754798317,-0.009654552593249321,-0.009654552593249321,-0.009514155754798317,-0.009514155754798317,-0.009514155754798317,-0.009514155754798317,-0.009514155754798317,-0.009514155754798317,-0.009514155754798317,-0.009514155754798317,-0.009514155754798317,-0.009514155754798317,-0.009514155754798317,-0.009514155754798317,-0.009514155754798317,-0.009514155754798317,-0.009514155754798317,-0.009514155754798317,-0.009514155754798317,-0.009514155754798317,-0.009654552593249321,-0.009654552593249321,-0.009514155754798317,-0.009514155754798317,-0.009514155754798317,-0.009514155754798317,-0.009514155754798317,-0.009514155754798317,-0.009514155754798317,-0.009514155754798317,-0.009514155754798317,-0.009514155754798317,-0.009514155754798317,-0.009483840902591734,-0.009483840902591734,-0.009483840902591734,-0.009483840902591734,-0.009483840902591734,-0.009483840902591734,-0.009483840902591734,-0.009514155754798317,-0.009654552593249321,-0.009654552593249321,-0.009654552593249321,-0.009654552593249321,-0.009654552593249321,-0.009654552593249321,-0.009514155754798317,-0.009514155754798317,-0.009654552593249321,-0.009654552593249321,-0.009654552593249321,-0.009654552593249321,-0.009654552593249321,-0.009992505158387677,-0.009992505158387677,-0.009514155754798317,-0.009514155754798317,-0.009514155754798317,-0.009514155754798317,-0.009514155754798317,-0.009514155754798317,-0.009514155754798317,-0.009514155754798317,-0.009514155754798317)
net_maxHPD=c(0.021527373509144382, 0.021527373509144382,0.021527373509144382,0.021527373509144382,0.021527373509144382,0.021527373509144382,0.021527373509144382,0.021527373509144382,0.021527373509144382,0.021527373509144382,0.021527373509144382,0.021527373509144382,0.021527373509144382,0.021527373509144382,0.021527373509144382,0.021527373509144382,0.021527373509144382,0.021527373509144382,0.021527373509144382,0.021527373509144382,0.021527373509144382,0.022226331132157332,0.022496709847885696,0.024383758094211207,0.021527373509144382,0.022603885585397162,0.022603885585397162,0.023562944644986428,0.024316373095283512,0.022023090639963033,0.02128743951374555,0.024316373095283512,0.022496709847885696,0.022603885585397162,0.024316373095283512,0.023208438255667128,0.022603885585397162,0.022496709847885696,0.022603885585397162,0.022427319740509502,0.022603885585397162,0.022496709847885696,0.024383758094211207,0.024383758094211207,0.024316373095283512,0.025507904394376762,0.024383758094211207,0.025507904394376762,0.023562944644986428,0.020089065483475676,0.019510296021372397,0.019188418875178755,0.01795005509319133,0.01786841551084632,0.017394033134441697,0.01672254422678917,0.016712118372208495,0.016697339788316768,0.016776476537670497,0.015889764441814367,0.01586784622686941,0.016776476537670497,0.015620221295459882,0.015889764441814367,0.015889764441814367,0.015881794008192868,0.015740913496021823,0.015620221295459882,0.01586784622686941,0.015941009188398518,0.015218908513600454,0.015726115138930265,0.015610973409448406,0.014963791353384933,0.014984702734684451,0.014963791353384933,0.015243782496920072,0.015218908513600454,0.015328032241700151,0.015304523202483183,0.015228099482857048,0.015228099482857048,0.015211695501620003,0.014984702734684451,0.015084804336308804,0.015088993240210829,0.015026811398579601,0.015012378135439416,0.015012378135439416,0.014984702734684451,0.014984702734684451,0.014984702734684451,0.014984702734684451,0.014963791353384933,0.014951866858137087,0.014951866858137087,0.014963791353384933,0.014963791353384933,0.014963791353384933,0.014915247006401743,0.014915247006401743,0.01489618519919016,0.01489618519919016,0.014879701659113377,0.014879701659113377,0.014879701659113377,0.014879701659113377,0.014799289520228614,0.014799289520228614,0.014799289520228614,0.014794157027338987,0.014879701659113377,0.014879701659113377,0.014879701659113377,0.014879701659113377,0.014879701659113377,0.014879701659113377,0.014879701659113377,0.014879701659113377,0.014879701659113377,0.014879701659113377,0.014879701659113377,0.014799289520228614,0.014879701659113377,0.014799289520228614,0.014794157027338987,0.014782023314063513,0.014794157027338987,0.014794157027338987,0.014799289520228614,0.014879701659113377,0.014879701659113377,0.014879701659113377,0.014879701659113377,0.014879701659113377,0.014879701659113377,0.014879701659113377,0.014879701659113377,0.014879701659113377,0.014879701659113377,0.014879701659113377,0.014879701659113377,0.014879701659113377,0.014879701659113377,0.014879701659113377,0.014799289520228614,0.014799289520228614,0.014799289520228614,0.014879701659113377,0.014879701659113377,0.014879701659113377,0.014879701659113377,0.014879701659113377,0.014879701659113377,0.01489618519919016,0.014915247006401743,0.014915247006401743,0.014915247006401743,0.014915247006401743,0.014951866858137087,0.014984702734684451,0.014984702734684451,0.014963791353384933,0.014963791353384933,0.014984702734684451,0.014984702734684451,0.014984702734684451,0.015012378135439416,0.015012378135439416,0.015088993240210829,0.015084804336308804,0.015088993240210829,0.015088993240210829,0.014963791353384933,0.015211695501620003,0.015211695501620003,0.015211695501620003,0.01524941306321366,0.0152833221619545,0.01524941306321366,0.015740913496021823,0.015306532966992803,0.015328032241700151,0.015856511265610013,0.015856511265610013,0.015889764441814367,0.015889764441814367,0.015610973409448406,0.015889764441814367,0.015620221295459882,0.015620221295459882,0.015634604574104476,0.015889764441814367,0.015889764441814367,0.015889764441814367,0.015889764441814367,0.015889764441814367,0.015889764441814367,0.015889764441814367,0.015889764441814367,0.016651383899604768,0.016651383899604768,0.016651383899604768,0.016697339788316768,0.01672254422678917,0.016780728131381942,0.016780728131381942,0.01672254422678917,0.016697339788316768,0.016712118372208495,0.01672254422678917,0.016691185361803963,0.016712118372208495,0.016757312942720454,0.016712118372208495,0.017097773570626175,0.01706773304885189,0.017273745522585367,0.017352163663886425,0.017966293887466157,0.01775199757459427,0.017915809394255702,0.017915809394255702,0.01811040119394354,0.01823812615514731,0.018361258174968594,0.01848364086711865,0.018522930458706836,0.01895072213010245,0.018869573478282494,0.018951329262621826,0.019514667217703223,0.019152858802104097,0.019417915642198455,0.019510296021372397,0.019514667217703223,0.019559611685798346,0.02018464329812207,0.01985274717494753,0.020089065483475676,0.020089065483475676,0.02018464329812207,0.02018464329812207,0.020523782005153764,0.020523782005153764,0.020629454143768402,0.020700282846348093,0.021263117669052634,0.02128743951374555,0.021371938099006532,0.021437527288579013,0.021527373509144382,0.021618199815201775,0.021665910960666505,0.02133134205425272,0.021399235907865397,0.021527373509144382,0.02206900956941079,0.022264337506073296,0.02206900956941079,0.022058713888787176,0.022192400142183603,0.022809936187959474,0.022978488336296867,0.022771151130261423,0.022828729003283012,0.024460327760963532,0.024469734243248158,0.024546470946470125,0.024655202784289086,0.024645354224979765,0.024813313431442958,0.02535008007337632,0.025221302248814553,0.02535008007337632,0.02545774621791997,0.02539652177972767,0.025489453259362586,0.025728214351405782,0.025724712621678015,0.02599759490451873,0.026126643646023625,0.026158659300682233,0.026158659300682233,0.026303585528188452,0.026337145460831598,0.026481751407810068,0.026493985818291398,0.02661722875532872,0.026589118765704203,0.02661722875532872,0.027304771147106912,0.027433695907388044,0.027663980017549696,0.027680257310206218,0.027974899673330157,0.027974899673330157,0.028085480229024313,0.02837986885685261,0.028542133081033087,0.028652034844265296,0.02883550916916853,0.030458109934147284,0.0303824358431141,0.030458109934147284,0.03224638731900298,0.032127434420146456,0.0321108315830223,0.032127434420146456,0.032127434420146456,0.0321108315830223,0.032226212070646215,0.032226212070646215,0.03306733445364434,0.03323774802754098,0.033260632828559455,0.033299108707760136,0.034992628740850865,0.03331459140831583,0.034992628740850865,0.034992628740850865,0.034992628740850865,0.034992628740850865,0.03523617977865563,0.035970671484075956,0.0364693594694449,0.0364693594694449,0.036349487809111666,0.03601796599032787,0.037352426459162494,0.03773801444579241,0.03726347703277323,0.036802626898356686,0.03819723662594528,0.03755284145889205,0.038142448939532836,0.03754058766980039,0.03718189891633332,0.037352426459162494,0.037223421544853995,0.037387517960797714,0.03700767541066053,0.037352426459162494,0.03718189891633332,0.036884308403098226,0.037085809443104634,0.036884308403098226,0.03675027841781445,0.03649584558905526,0.03638201266812438,0.03632803534980607,0.036315029895212875,0.03632803534980607,0.037628274281457874,0.03764190452872029,0.037387517960797714,0.037269053482779785,0.037223421544853995,0.03759259725306417,0.03756595251965886,0.037269053482779785,0.037352426459162494,0.037352426459162494,0.037223421544853995,0.03712839704083873,0.03706107742235186,0.03700767541066053,0.03698057309241641,0.036841778476892864,0.036841778476892864,0.03682526951988985,0.03682526951988985,0.036884308403098226,0.03677528307476956,0.03672516720575964,0.03672516720575964,0.03672516720575964,0.036712610972019714,0.03726347703277323,0.03661884053161356,0.036614270683286695,0.03712839704083873,0.037085809443104634,0.03712839704083873,0.03712839704083873,0.03707059274551005,0.03707059274551005,0.03707059274551005,0.0364693594694449,0.03644147865141885,0.03700767541066053,0.03700767541066053,0.03700767541066053,0.03698537168627922,0.036884308403098226,0.036884308403098226,0.036884308403098226,0.03682526951988985,0.03681700595023833,0.03682526951988985,0.03677528307476956,0.03677528307476956,0.03676443117594923,0.03675027841781445,0.03675027841781445,0.03672516720575964,0.03672516720575964,0.036712610972019714,0.03672516720575964,0.03668592526456997,0.03668592526456997,0.03661884053161356,0.03661884053161356,0.03661884053161356,0.03661884053161356,0.03661884053161356,0.03661884053161356,0.03661884053161356,0.03661884053161356,0.03649584558905526,0.03661884053161356,0.03649584558905526,0.03649584558905526,0.03649584558905526,0.03649584558905526,0.03649584558905526,0.03649584558905526,0.03649584558905526,0.03649584558905526,0.03649584558905526,0.03649584558905526,0.03649584558905526,0.03649584558905526,0.03649584558905526,0.03649584558905526,0.03649584558905526,0.03649584558905526,0.03649584558905526,0.03649584558905526,0.03649584558905526,0.03649584558905526,0.03646471591150727,0.03644147865141885,0.03644147865141885,0.03644147865141885,0.036399014935002166,0.036399014935002166,0.036399014935002166,0.036399014935002166,0.036399014935002166,0.036399014935002166,0.036349487809111666,0.03649584558905526,0.03649584558905526,0.03649584558905526,0.03649584558905526,0.03649584558905526,0.03649584558905526,0.03649584558905526,0.0364693594694449,0.03649584558905526,0.0364693594694449,0.0364693594694449,0.0364693594694449,0.0364693594694449,0.0364693594694449,0.03649584558905526,0.03649584558905526,0.03649584558905526,0.03649584558905526,0.03649584558905526,0.03649584558905526,0.03649584558905526,0.03649584558905526,0.03649584558905526,0.03649584558905526,0.03649584558905526,0.03649584558905526,0.03649584558905526,0.03644147865141885,0.03644147865141885,0.03644147865141885,0.03649584558905526,0.03649584558905526,0.03649584558905526,0.03649584558905526,0.03649584558905526,0.03649584558905526,0.03649584558905526,0.03649584558905526,0.03649584558905526,0.03649584558905526,0.03649584558905526,0.03649584558905526,0.03649584558905526,0.03649584558905526,0.03649584558905526,0.03649584558905526,0.03644147865141885,0.03644147865141885,0.03644147865141885,0.03644147865141885,0.03644147865141885,0.03644147865141885,0.03644147865141885,0.03644147865141885,0.03644147865141885,0.03644147865141885,0.03644147865141885,0.03644147865141885,0.03644147865141885,0.0364693594694449,0.0364693594694449,0.0364693594694449,0.0364693594694449,0.0364693594694449,0.0364693594694449,0.0364693594694449,0.0364693594694449,0.0364693594694449,0.0364693594694449,0.0364693594694449,0.0364693594694449,0.0364693594694449,0.0364693594694449,0.03644147865141885,0.03649584558905526,0.03649584558905526,0.03649584558905526,0.03649584558905526,0.03644147865141885,0.03644147865141885,0.0364693594694449,0.0364693594694449,0.03644147865141885,0.03644147865141885,0.03644147865141885,0.03644147865141885,0.03649584558905526,0.03649584558905526,0.03649584558905526,0.03649584558905526,0.03644147865141885,0.03644147865141885,0.03644147865141885,0.03644147865141885,0.0364693594694449,0.0364693594694449,0.0364693594694449,0.0364693594694449,0.0364693594694449,0.0364693594694449,0.0364693594694449,0.03649584558905526,0.03649584558905526,0.03649584558905526,0.03649584558905526,0.03649584558905526,0.03649584558905526,0.03649584558905526,0.03649584558905526,0.03649584558905526,0.03649584558905526,0.03649584558905526,0.03649584558905526,0.03649584558905526,0.036349487809111666,0.036349487809111666,0.036349487809111666,0.036349487809111666,0.036349487809111666,0.036349487809111666,0.036349487809111666,0.036349487809111666,0.036349487809111666,0.036349487809111666,0.036349487809111666,0.036349487809111666,0.036349487809111666,0.036349487809111666,0.036349487809111666,0.036349487809111666,0.036349487809111666,0.036349487809111666,0.036349487809111666,0.036349487809111666,0.036349487809111666,0.036349487809111666,0.036349487809111666,0.036884308403098226,0.036884308403098226,0.036884308403098226,0.036884308403098226,0.036884308403098226,0.036841778476892864,0.036841778476892864,0.036841778476892864,0.036841778476892864,0.036399014935002166,0.036399014935002166,0.03646471591150727,0.03646471591150727,0.03646471591150727,0.0364693594694449,0.03649584558905526,0.03649584558905526,0.03649584558905526,0.03649584558905526,0.03649584558905526,0.03649584558905526,0.03649584558905526,0.03649584558905526,0.03649584558905526,0.036884308403098226,0.036884308403098226,0.036884308403098226,0.036884308403098226,0.036884308403098226,0.036884308403098226,0.036884308403098226,0.036884308403098226,0.036884308403098226,0.03649584558905526,0.03649584558905526,0.03649584558905526,0.03649584558905526,0.03649584558905526,0.03649584558905526,0.03649584558905526,0.03649584558905526,0.03649584558905526,0.03649584558905526,0.036884308403098226,0.036884308403098226,0.036884308403098226,0.036884308403098226,0.036884308403098226,0.036884308403098226,0.036884308403098226,0.03661884053161356,0.03661884053161356,0.036841778476892864,0.036884308403098226,0.036884308403098226,0.036884308403098226,0.036884308403098226,0.036884308403098226,0.036712610972019714,0.036712610972019714,0.03682526951988985,0.03682526951988985,0.03682526951988985,0.03682526951988985,0.03682526951988985,0.03682526951988985,0.03682526951988985,0.03682526951988985,0.03682526951988985,0.03682526951988985,0.036841778476892864,0.036841778476892864,0.036884308403098226,0.036884308403098226,0.03698537168627922,0.03698537168627922,0.03706107742235186,0.03707059274551005,0.037085809443104634,0.037085809443104634,0.037085809443104634,0.037085809443104634,0.03773910908923052,0.03730337100548408,0.037352426459162494,0.037352426459162494,0.03773801444579241,0.03773910908923052,0.037792075811803175,0.03813642809310397,0.038142448939532836,0.03773910908923052,0.03773910908923052,0.038142448939532836,0.03819723662594528,0.038142448939532836,0.038210212201843625,0.03838488091133746,0.03838488091133746,0.03838488091133746,0.03838488091133746,0.03838488091133746,0.03845432629799281,0.03845432629799281,0.03845432629799281,0.038716076652022036,0.0387441801745537,0.0387441801745537,0.038142448939532836,0.038142448939532836,0.038210212201843625,0.038228294700691154,0.03838488091133746,0.03838488091133746,0.03838488091133746,0.03838488091133746,0.038430162664236454,0.03845432629799281,0.03838488091133746,0.03838488091133746,0.03845432629799281,0.0387441801745537,0.0387441801745537,0.038716076652022036,0.038716076652022036,0.03873508119354761,0.038799022169233977,0.03882342650910453,0.038848704865359046,0.038991321713080694,0.03908386279485059,0.039124182733739556,0.039124182733739556,0.03986804203477851,0.039573348850853084,0.03957608761916988,0.03957608761916988,0.039681295243463505,0.040442188062584115,0.040442188062584115,0.04046024635114044,0.04046024635114044,0.04046024635114044,0.040442188062584115,0.040237063504804736,0.04046024635114044,0.04040918353474854,0.04043752965128161,0.04046024635114044,0.04046024635114044,0.04056957911139648,0.0412448368041828,0.04122561497599342,0.040442188062584115,0.04040918353474854,0.04074773374103611,0.04120763951623306,0.04344171160142876,0.04390868877549964,0.042800438305285154,0.043024607219699085,0.04364462046158474,0.044195764638054774,0.04548969328204555,0.04591659172547331,0.04622945566554836,0.047644508228358425,0.047308052293257644,0.05044754927996361,0.05044754927996361,0.05144160614824972,0.05273091683854615,0.056423902444289895,0.05886938697685918,0.06266198721667153,0.06761027714187026,0.07221565697460772,0.07624532379331243,0.07969884721316796,0.08348021941508202,0.08883467438746166,0.09731399274760368,0.10268575503863576,0.10804924255090756,0.10902807160055226,0.11354361172740347,0.11463357056575248,0.12013248780799185,0.12279811931287998,0.12744972450301445,0.12915366591766758,0.1306420983783986,0.1315382296477438,0.13197125493040893,0.13197125493040893,0.13226065647974714,0.1328510668169381,0.1328510668169381,0.1328510668169381,0.1328510668169381,0.1328510668169381,0.1328510668169381,0.1328510668169381,0.1328510668169381,0.1328510668169381,0.1328510668169381,0.1328510668169381,0.1328510668169381,0.1328510668169381,0.13214020529062095,0.13197125493040893,0.13197125493040893,0.13197125493040893,0.13197125493040893,0.1318528541446246,0.13180949988458007,0.13172117802099448,0.13172117802099448,0.13172117802099448,0.13159397427837305,0.13159397427837305,0.13091160785418374,0.13091160785418374,0.13091160785418374,0.13083698552082465,0.1306420983783986,0.1306420983783986,0.1306420983783986,0.1306420983783986,0.1306420983783986,0.1306420983783986,0.1306420983783986,0.1306420983783986,0.1306420983783986,0.1306420983783986,0.1306420983783986,0.1306420983783986,0.1306420983783986,0.1306420983783986,0.1306420983783986,0.1306420983783986,0.1306420983783986,0.1306420983783986,0.1306420983783986,0.1306420983783986,0.13059564234387164,0.13059564234387164,0.13059564234387164,0.13059564234387164,0.13059564234387164,0.13059564234387164,0.1306420983783986,0.1306420983783986,0.1306420983783986,0.1306420983783986,0.1306420983783986,0.1306420983783986,0.1306420983783986,0.13083698552082465,0.13083698552082465,0.13083698552082465,0.13083698552082465,0.13083698552082465,0.13083698552082465,0.13083698552082465,0.13083698552082465,0.13083698552082465,0.13083698552082465,0.13083698552082465,0.1309243770879736,0.1309243770879736,0.1309243770879736,0.1309243770879736,0.1309243770879736,0.1309243770879736,0.1309243770879736,0.1309243770879736,0.1309243770879736,0.1309243770879736,0.1309243770879736,0.1309243770879736,0.1309243770879736,0.1309243770879736,0.13113322390699925,0.13113322390699925,0.13113322390699925,0.13113322390699925,0.13113322390699925,0.13113322390699925,0.13113322390699925,0.1309243770879736,0.1309243770879736,0.1315382296477438,0.13159397427837305,0.13159397427837305,0.13159397427837305,0.13159397427837305,0.13159397427837305,0.13159397427837305,0.13159397427837305,0.13159397427837305)
#time=time[4:length(time)]
#net_rate=net_rate[4:length(net_rate)]
#net_minHPD=net_minHPD[4:length(net_minHPD)]
#net_maxHPD=net_maxHPD[4:length(net_maxHPD)]

plot(c(seq(-290,0,by=1),0),rep(2,length(c(seq(290,0,by=-1),0))), xlab="", ylab="Rates (events/Myr/lineage)", xlim=c(-270,-230), ylim=c(-0.03,0.05), type="l", col="white",lwd="1",las="1",cex.axis="1",cex.main="1",cex.lab="1",bty="n", main="E", axes=F)
rect(-323.2,-3,-298.9,300, col="white", border=NA)
rect(-298.9,-3,-272.95,300, col="whitesmoke", border=NA)
rect(-272.95,-3,-259.1,300, col="white", border=NA)
rect(-259.1,-3,-251.9,300, col="whitesmoke", border=NA)
rect(-251.9,-3,-247.2,300, col="white", border=NA)
rect(-247.2,-3,-237,300, col="whitesmoke", border=NA)
rect(-237,-3,-201.3,300, col="white", border=NA)
rect(-201.3,-3,-174.1,300, col="whitesmoke", border=NA)
rect(-174.1,-3,-163.5,300, col="white", border=NA)
rect(-163.5,-3,-145,300, col="whitesmoke", border=NA)
rect(-145,-3,-100.5,300, col="white", border=NA)
rect(-100.5,-3,-66,300, col="whitesmoke", border=NA)
rect(-66,-3,-56,300, col="white", border=NA)
rect(-56,-3,-33.9,300, col="whitesmoke", border=NA)
rect(-33.9,-3,-23.03,300, col="white", border=NA)
rect(-23.03,-3,-5.33,300, col="whitesmoke", border=NA)
rect(-5.33,-3,-2.58,300, col="white", border=NA)
rect(-2.58,-3,0,300, col="whitesmoke", border=NA)


rect(-261.28,-3,-259.51,300, col=alpha('#ffaf03',0.2), border=NA)
rect(-234.5,-3,-232,300, col=alpha('#ffaf03',0.2), border=NA)
abline(v=c(-251.902),col="red",lty="dashed",lwd="2")
legend("topleft", bty="n", c("Net diversification rate"),lwd="3",col=c("#504A4B"), cex=1)

axis(side=1, seq(-280, -220, by=10), col="black",col.axis="black",las=1)
axis(side=2, seq(-0.03, 0.05, by=0.01), col="black",col.axis="black",las=2)

lines(time,time,type = 'n', lwd=2, col= '#504A4B')
polygon(c(time, rev(time)), c(net_maxHPD, rev(net_minHPD)), col = alpha('#504A4B',0.2), border = NA)
lines(time,net_rate, col = '#504A4B', lwd=2)
abline(h=0,lty=2,col="darkred")


add_geochrono(-0.03, -0.18)

############################# Diversity dynamics

tbl = read.table(file = "TeTs-RJMCMC20_ltt.txt",header = T)
time = -tbl$time
    
plot(time,tbl$diversity, type="n",ylab= "Number of lineages", xlab="", cex.main="1", main="F", ylim=c(0,30), xlim=c(-270,-230), axes=F)
rect(-323.2,-3,-298.9,300, col="white", border=NA)
rect(-298.9,-3,-272.95,300, col="whitesmoke", border=NA)
rect(-272.95,-3,-259.1,300, col="white", border=NA)
rect(-259.1,-3,-251.9,300, col="whitesmoke", border=NA)
rect(-251.9,-3,-247.2,300, col="white", border=NA)
rect(-247.2,-3,-237,300, col="whitesmoke", border=NA)
rect(-237,-3,-201.3,300, col="white", border=NA)
rect(-201.3,-3,-174.1,300, col="whitesmoke", border=NA)
rect(-174.1,-3,-163.5,300, col="white", border=NA)
rect(-163.5,-3,-145,300, col="whitesmoke", border=NA)
rect(-145,-3,-100.5,300, col="white", border=NA)
rect(-100.5,-3,-66,300, col="whitesmoke", border=NA)
rect(-66,-3,-56,300, col="white", border=NA)
rect(-56,-3,-33.9,300, col="whitesmoke", border=NA)
rect(-33.9,-3,-23.03,300, col="white", border=NA)
rect(-23.03,-3,-5.33,300, col="whitesmoke", border=NA)
rect(-5.33,-3,-2.58,300, col="white", border=NA)
rect(-2.58,-3,0,300, col="whitesmoke", border=NA)


rect(-261.28,-3,-259.51,300, col=alpha('#ffaf03',0.2), border=NA)
rect(-234.5,-3,-232,300, col=alpha('#ffaf03',0.2), border=NA)
abline(v=c(-251.902),col="red",lty="dashed",lwd="2")


axis(side=1, seq(-280, -220, by=10), col="black",col.axis="black",las=1)
axis(side=2, seq(0, 30, by=10), col="black",col.axis="black",las=2)

polygon(c(time, rev(time)), c(tbl$M_div, rev(tbl$m_div)), col = alpha("#00A359",0.4), border = NA)

legend("topleft", bty="n", c("Diversity"),lwd="3",col=c("#00A359"), cex=1)
lines(time,tbl$diversity, type="l", col = alpha("#00A359"), lwd = 2)

add_geochrono(0, -10)

dev.print(device=pdf, file="RJMCMC_Acercaria_fam.pdf", width=8.3, height=11.7)
