# Supplementary material for: Multiple drivers and lineage-specific insect extinctions during the Permo–Triassic
Source: Nat Commun. 2022 Dec 6;13:7512. doi: 10.1038/s41467-022-35284-4 (PMC9726944; doi:10.1038/s41467-022-35284-4)
Supplement: Supplementary file 7 — Source Data [file 41467_2022_35284_MOESM7_ESM.zip › Source_Data/SupplementaryFigure15/TeTs-RJMCMC23.txt]

clade	species	ts	te	ts	te	ts	te	ts	te	ts	te	ts	te	ts	te	ts	te
0.0	1.0	278.04630350536235	277.71448854092546	279.7621329659501	279.5024402950733	276.16622278308495	275.79826123794254	278.0338674260653	277.69803382135	282.6378737332463	282.3385270034387	277.08340806000444	276.7100948233538	279.9701348937144	279.66888064390315	279.29446552471825	278.92008007026084
0.0	2.0	245.950201345866	216.69823711448532	245.77744109604598	213.58050085651064	250.99151965091733	147.87232350685812	244.84560457981613	216.89054184576463	241.68678805267606	208.58059337240184	241.49290960485575	218.5346771381078	245.19978608346076	216.9927187648144	248.83921910281094	157.79605140723154
0.0	3.0	260.96664526164193	232.6424230690855	261.9826366613141	232.17843444164583	262.52937903786705	235.12206460340562	261.83437726906163	229.3745951136374	261.3549346277722	220.6951709714531	259.8769142422421	229.58220033916186	260.29849146032535	229.02890233484354	261.3206220093181	231.45915260912759
0.0	4.0	297.4695926543336	247.50447899432092	299.5859485771749	247.90639416210087	297.59053511236436	248.26676725872483	299.2815351864967	249.14524667507195	297.4718031956619	247.84866047022095	298.8503441226849	248.14643733952454	296.65586904360464	247.93983256946805	299.32470027026505	247.96192251758373
0.0	5.0	298.75313385392803	298.6321993825895	294.90065739868805	294.7989453964451	295.18592315409796	295.1141621238875	295.4287339459271	295.35607058038767	298.1258592681142	298.0483793298713	296.6710517412624	296.54773948425265	293.87642666720933	293.8110586427788	295.52620877835096	295.4492320098959
0.0	6.0	285.74729577575494	285.71321204805855	283.8415063387515	283.8103822779168	288.1558913218069	288.117415979545	285.82102426656525	285.78439948870727	285.70420217337227	285.669480082178	288.22801104666064	288.1906133286248	285.9167363959812	285.8802584196766	286.3278237749735	286.2899872916302
0.0	7.0	287.7193158877819	256.23068306715874	291.527515882364	257.09352136411917	294.0004790362633	242.47655207481623	294.1846923057565	247.73384905886	288.4361093935492	255.01690980171108	295.74569571400747	247.66822100846383	292.31155199540126	256.01261281310923	294.16490606963845	249.80077247864156
0.0	8.0	299.03677695049504	289.3053255623828	299.0676328411359	280.8784089121963	300.16291175568404	276.6983093867411	298.7066435942126	268.376719158094	298.7471793954003	286.49977013157763	300.24434640990734	279.89491100484025	299.2289226442434	288.6666283788646	299.11654688028625	282.1538742637031
0.0	9.0	299.7983055142243	217.05063220954298	298.5839889961934	220.4828712606339	297.91759783978057	228.46557274677858	299.276371812834	221.11865190477405	299.4796232414186	218.7147813854059	298.99348689986203	229.57575925337719	299.537805829257	221.60732982709695	298.95308995178925	223.22483559092316
0.0	10.0	274.93466278061686	262.0002544013964	270.7562910646995	264.52150019783164	270.715840161713	263.8192509220028	270.09075229368455	264.8159135540339	275.1654700961529	263.34114206001874	272.5300652816301	264.1277878464786	275.2141688573407	262.2764558849362	275.3441390896296	262.6578400734219
0.0	11.0	249.49665977060323	222.10991433850182	250.94348864976152	218.43371893758737	250.3253515660804	221.25636664667041	250.58627782840978	220.77529134596006	249.27836737669477	223.2473688497764	250.2350492065214	222.60639648390915	251.54551851898458	220.31374822481945	250.74663088467648	220.65174435927895
0.0	12.0	283.2740993980165	254.35263798188566	283.00959167030135	257.9570786024332	282.69457882551177	256.88638372931473	282.7495050358935	254.51947420547887	281.71187237043097	254.89624886358243	283.35423654910323	254.55912111792802	283.5296518895513	255.2031185123954	282.78109032929865	253.9991766278679
0.0	13.0	252.08728860070727	250.54615455533494	252.19901654115682	251.31106103439234	252.24815611191488	250.48717920412147	251.69311610207305	250.5427546375137	252.11589506968278	250.7577926675114	251.95442204529064	250.96224999593622	251.83958218979458	251.14010043235268	251.76928327725585	250.6508284021033
0.0	14.0	277.01077458727485	276.66932292387355	282.7791860701562	282.5156444590735	278.08164747688687	277.6902772679062	276.510269644752	276.1524917098381	282.9568890900045	282.67750819509456	280.884701324677	280.4926823574288	278.14596174625774	277.87187489243314	275.4322807188928	275.0382034235358
0.0	15.0	273.88981527332277	257.0963727938395	280.42675333059736	254.73697754177977	280.5061195978899	254.07061962681854	277.0812523264676	256.13014533510943	280.5572969588664	258.0140391450929	273.4375194180794	254.49564936224618	282.1006359227869	256.52511708856645	278.42809427179424	256.58282499419795
0.0	16.0	280.2387550120138	271.20304911848024	283.3770725269399	272.28786527235513	282.7992250419045	275.9224909210317	282.6960364870528	272.6844610107292	282.4390428095013	277.2672379365144	283.57534703228674	272.8710455315443	283.385039464567	271.79597620058405	283.3744131139104	273.845579959052
0.0	17.0	243.2357059890459	181.58080690091214	243.3459328401923	179.74447191171984	243.0380941417712	179.59328639277743	241.43351703821352	192.20913400357216	243.79525640590106	161.37050377752612	242.72668411606426	180.8123674642166	243.47953921584246	165.75967978810291	243.31051683668022	171.19257234800676
0.0	18.0	299.7978582909969	263.00278950461023	299.6946162088661	263.246479050345	298.86520701155274	263.5221280073946	299.10787762706826	263.3311379045323	299.4735362720021	261.1250321736634	299.4479790147897	263.41323350626493	299.5916530963436	262.39051355208886	299.280228751647	264.90444344689917
0.0	19.0	283.6365771163783	234.60509618806324	286.13266929888766	235.52438977143646	285.002629771782	235.48420834422197	284.51241102891277	235.98179565271923	285.54032158798327	234.26051816655507	284.754368978542	235.48984104379326	288.7576665196488	235.27592693957212	285.1774647146049	235.50596944859
0.0	20.0	240.89404563086836	189.1357985276304	240.8046546587915	184.0820018376169	238.265554535673	188.85695189975957	237.91466617770726	189.8452842185662	238.25595056177332	160.6879552340891	238.40277009838678	185.6627578946626	239.2818056795275	164.60129793031822	238.28608235870303	187.6758924985481
0.0	21.0	298.42051833573055	293.91959912318083	299.63927972406185	291.8874393943576	298.7143459206415	294.59473499620117	299.0136825594782	292.20966091650354	298.90662833451313	293.1307532795078	299.27594196394807	292.25932960733826	298.21589983352897	291.7956232621364	298.48560296810774	294.0630391240419
0.0	22.0	247.38167028214028	187.96226016270165	246.59411020344223	203.82880296958078	248.21947855851477	201.3844366104589	247.35816097941228	191.17812695733062	245.63277015547976	159.4460073058833	246.39556642086688	165.25451400074812	247.16747144114046	183.1277545325053	251.65265533757847	204.19982920059104
0.0	23.0	298.262661548614	250.13164941327906	298.35687409391113	250.62728696020417	299.0726162746291	252.38437337482577	298.1710636597125	250.83143039769004	299.19311338759996	252.71460896095135	298.0374454013863	252.64673228674448	297.41527279463577	251.3845573921678	295.51859735459004	250.51016839178808
0.0	24.0	299.7304770449248	263.105689855577	296.9407337022524	262.7631854295345	299.0417972777584	256.1195016169285	298.6103909926315	260.7307747436933	297.91878009285557	261.4591871491009	295.4351861766918	265.0403179845077	296.82152609405625	261.0021172028647	295.3160674981219	263.4554319584758
0.0	25.0	271.11777974916424	234.64528922549832	269.36373497150237	241.23845269753278	270.5061046326903	241.8039611484755	268.84598573019775	240.0460880025098	270.38566947032336	241.6488873019021	268.30111097223465	237.55552084682205	269.14968340078434	241.42995358674972	272.8979368810223	240.5545784030968
0.0	26.0	291.0371919526198	274.9678438549883	290.9866610817226	274.9572336253765	291.60703431352584	274.3117223320481	291.59988989198547	274.46278838943454	290.9592406187579	275.4467950184643	291.63609299802226	271.32483710155407	290.814060706604	276.21040805653735	291.7581113722766	274.3481404096273
0.0	27.0	298.1474841401426	275.5561669659936	295.8252714412071	270.8864520863846	297.16352822370834	266.86382260469037	301.04475326409533	262.1503156818213	298.20932979700484	278.10541881285013	299.93820949810777	266.66878103536453	295.46239132471817	272.16561695324003	299.22304783562873	266.25205008540007
0.0	28.0	297.4277325986548	293.4552478363205	296.37211518643846	293.7952812260915	300.28829636613364	288.0450880774143	299.65716350127803	286.2303683017109	298.2614440815756	295.99379126045596	298.8395063227041	290.12568786035496	297.60292935992834	292.4357482597241	296.3552740202607	291.6433011452119
0.0	29.0	295.25453055755844	295.1381218297469	293.75334705200896	293.61477703601315	295.27010472203295	295.2015670076148	294.3197268307968	294.2434497566823	293.9338685783997	293.8544748617093	295.06382220166347	294.9298402942322	297.0059317225014	296.9466443729621	295.94378353770236	295.8685549616084
0.0	30.0	237.7796789323464	237.6928505977255	241.32990865718983	241.28097093986483	238.06779291036588	237.96964026208488	237.5949272011438	237.4906201680165	240.21879053799623	240.13575133322752	239.4431377951652	239.33961104195183	241.88446181565237	241.79079413403494	238.26651685653687	238.16671545245663
0.0	31.0	260.96124309805276	254.18414984015158	261.52845977752946	254.25734716180412	259.8396186089511	254.17907855624844	261.7200558086169	253.964833755179	264.29864072948317	251.57178195225677	264.80161940115784	251.98290336273044	261.2577180259866	254.35920641368716	264.3106916911191	249.97949794142056
0.0	32.0	242.91815579234785	217.97051761214792	239.5378765391136	224.0329626040084	239.87790942319634	226.87569394543343	240.04171282325578	224.08330665403042	241.49400680972906	224.22924095875993	240.2953290791391	215.59701331493832	241.71760161625735	227.51004548040552	240.3631579659919	224.07592201470402
0.0	33.0	214.67431212921767	190.10106283721035	222.00251604593774	175.55045292511264	211.4918240660746	187.3747437599695	226.57067627024992	185.1317929558281	216.05803246953403	185.65449820497938	227.44425510302574	158.74613565055716	226.7319825736741	195.50094754093905	227.31065282754804	176.14599703750636
0.0	34.0	254.9881069825818	249.23404276764748	254.52001996726884	250.23472636378463	254.3508310532258	250.02694945484117	254.49101109957255	249.837857714695	254.89042717476656	249.53565074030286	254.55122777231824	251.99314200303687	254.84033451236098	250.11391045972616	254.6069355691203	250.06204677328145
0.0	35.0	299.60452267982487	268.79000981736255	297.8098996855894	265.0973077967026	300.3334397760135	260.10361204799455	297.39120903453096	267.1808247341673	297.58654584512084	268.4825127309646	296.50261579916616	268.61179702259824	299.16402473580496	261.39770739971686	297.9001424167473	265.8905319601558
0.0	36.0	247.27001845128842	233.5173054694153	246.19399956814215	228.43453142725784	245.6874885918185	231.1823683482082	245.72617600763382	236.7541855872992	246.17925295742128	231.95368984462027	242.14551742246746	232.23741496223536	247.70379977179437	230.72921840895924	246.411883805308	230.44123386141354
0.0	37.0	212.36473440642163	190.5513060287512	219.86496786872786	177.29078201600453	219.73564379101316	168.521744635142	222.63083670532407	159.48165305394423	218.21084284707013	184.9470949418828	217.8637371782368	186.44819963099474	225.9292833202555	184.49390265365088	217.18769856801447	173.33976880721917
0.0	38.0	290.08738120731164	289.9852636847603	289.27361079612774	289.24192146931216	284.7570152091601	284.72133737702296	288.6212262757729	288.58395619541847	287.4835540628303	287.44990062055206	288.90131259513197	288.8602311936205	284.39808947985745	284.36433904020623	286.0327291550816	285.99514887171756
0.0	39.0	295.8876795474871	261.8682803056928	297.9825182860161	262.37505815900226	299.4831426764748	256.4899379835361	297.12184384022095	259.6205765594627	295.6060314136661	265.7726568728471	300.300814344599	257.3160989124566	297.7021662395408	263.28161086658406	296.60407674171364	243.08774553961297
0.0	40.0	232.16181808473328	230.7096172805173	235.2736204379653	234.4755823680265	230.04352382223973	228.0866615073488	228.20222459574157	225.59458992109987	231.79192945189047	230.45939810215847	230.70585939016618	228.70682892458606	235.8605142199434	235.08239336127943	229.31871899643573	227.12056188139417
0.0	41.0	283.5225351693908	271.18882465841506	283.22526254923315	271.0470944169209	282.6828442584563	271.2917900575925	282.73544331184604	263.66057816618206	283.28841860458886	269.77352019903935	282.93346139404025	271.67818746556463	283.1917024061808	268.0249032823746	282.8259754171383	272.45798856887194
0.0	42.0	299.56341683439507	249.63989518730648	299.0043274799852	249.49836232296923	299.22673031426507	249.90394205895348	299.267908852842	248.65399090751595	299.51056786843765	249.07665376069218	299.4918143197921	248.6439766811463	298.7476709909829	252.5004361093744	298.351483260364	248.1088213098235
0.0	43.0	269.8953102467932	0.0	269.3924497875854	0.0	267.96731902875905	0.0	268.5245903329181	0.0	269.2556904404634	0.0	268.3742858805937	0.0	270.39883132506657	0.0	268.2101330833134	0.0
0.0	44.0	254.9746291163107	207.98595979241802	254.9664303048065	209.3986031761792	256.5937827044326	206.26308531401872	255.28436445019003	214.89700773192908	254.96767955596422	212.650493458844	256.05300258574107	207.49638834666894	255.01297198974788	213.70903842082149	254.99796564730693	209.09003083656793
0.0	45.0	291.0139380796303	290.551958847449	292.00990694360735	291.4797592179768	292.1131788726133	291.5276018413721	291.38848988378396	290.82545452595565	291.204653768302	290.7060477709628	291.703298987409	291.0729240832503	293.3929160910681	293.0422639491568	291.57259938463284	290.9895417471522
0.0	46.0	283.14961498969143	221.34343904891819	281.768026943563	213.95174395053908	277.95985921278077	211.68242874702193	281.70486385249274	211.25343919716636	283.24353702935076	211.3172065090627	281.66595466966015	217.4292709062568	283.3694794657781	222.79964825104025	283.35066732271423	219.85280514567452
0.0	47.0	242.65571336645218	236.1240998773657	243.19782228939457	235.4193481033829	243.00954058405435	235.61484608848008	242.75448070166945	235.3856477129336	242.71057268369603	236.23750979111037	243.18638885904147	235.58221420107276	242.49486100261734	236.4499672638622	242.14970198000117	235.36380483416008
0.0	48.0	251.65749541412745	228.11047651259202	249.5805464665217	230.0277750002214	250.42019646785602	232.25358402686393	250.28410380004442	230.8402648084748	251.75346873350102	230.65404411372026	250.23850689980688	229.16498172409254	251.8065179478651	228.86703958672206	251.10676959849235	234.77204763554178
0.0	49.0	251.99094398313662	182.3088471551253	252.420888726562	178.8198859787606	251.9794087706028	181.86169706119802	251.9396527004252	183.39859133228214	251.70172250755832	175.55946962960942	251.84119723533664	182.24510356276426	252.4046258483683	189.9746189365595	252.07083560724698	187.94579061724056
0.0	50.0	251.60535497292364	230.9117864986287	249.77563253232884	241.13671027299898	257.4260837414268	229.40681322507007	259.15180668542814	224.91024027002297	249.62908974239699	238.82436974763115	254.12465710969664	234.8657979074474	252.03299631973886	227.69704830689597	257.47985231388003	224.34057258331023
0.0	51.0	298.9266235371531	270.3382879715163	298.4714169381377	275.36010884985683	300.3849575986682	260.27821412537435	301.1964441791971	256.2241722128208	299.42624340554295	273.19176940620684	301.48987676401316	270.8567120067999	299.197333672309	272.1910956796399	299.0273422969267	259.60504854042637
0.0	52.0	299.55721720285936	292.7939826279778	299.1954838711107	293.8719337470561	298.20635209100925	295.9964257733266	298.9376261533735	286.17017930604	298.98524150568284	292.324780399355	300.055350109578	294.3593591203326	297.80538311748586	295.77733025427614	299.17394753317586	285.1159009954931
0.0	53.0	264.3238149065732	263.5767230534263	263.43319367700235	262.7547052457273	264.1419383157383	263.18362562977	263.7024157870216	262.7525037931921	263.5919625195224	262.7882619226672	261.18803465203723	260.2307858111253	263.7140994066046	263.00198139683664	263.27919672430363	262.2879906286603
0.0	54.0	283.05666585593764	270.9726032518058	283.52113984134706	262.79151904820384	283.3847523692843	270.1540108431581	282.2840362516948	266.3605277575756	282.1960225883554	264.6871542720662	282.6869037589974	268.54561811095334	283.2787239918985	267.37338071914917	283.1032695747125	268.60959870916747
0.0	55.0	259.61655726184824	259.01830656004006	254.7170212040577	254.3733320355533	258.2116382241576	257.5013031024466	259.72920913028736	258.89198191200546	254.54821677479313	254.18650548942375	256.03149707881045	255.44655378626152	257.70891006721246	257.23835413493526	256.38066580361675	255.82227939571754
0.0	56.0	273.2236227091946	266.8500690025248	273.0225981611725	267.1898624224107	272.92983688814337	266.75182355181136	272.9404915318553	267.1467945023297	273.1176915487184	266.5329463338552	273.03626527063335	266.74894570107773	273.19044327786656	266.43774955017926	273.0377903680016	267.0617863527289
0.0	57.0	265.7873495952964	257.8385764211388	265.33764937783724	259.18334815596734	264.2319016522887	260.481192124097	264.05714942671085	258.08913851782904	264.6629531423463	258.6899140584747	265.04726345171986	259.9731778060553	262.82703729472485	261.7815708528183	264.3854755178517	261.7167807248332
0.0	58.0	254.6514809188399	249.99110735811806	253.85832303198484	250.80640657861034	254.381367670585	250.2441751519677	254.44831849738227	249.85901609915163	254.17024229301697	250.35474857218878	254.02159619589702	250.17196296948435	254.68923107387647	251.0355818069991	254.6703972989302	250.21449301820417
0.0	59.0	264.2769109296562	263.53120167563645	260.57903812562785	259.97328438955805	262.83956966589955	261.82922435734577	263.1012866864162	262.1185476994619	262.5026416865997	261.6822392326944	264.30094818381997	263.3397697912637	261.35668868257716	260.6191853547377	263.24821027942056	262.28945918633514
0.0	60.0	298.8837203571053	265.2488178660648	297.06567476548355	264.7710457813604	294.0970976273072	265.6291064061918	293.83967611096693	266.39840606222054	295.96383549524154	266.1926811287037	297.82151090565156	266.37202020887975	294.5952536758296	264.7433503856111	294.50152102208386	265.91772782858413
0.0	61.0	298.90730193428715	250.55416097384102	298.74708574780345	250.81652881261044	298.8736659892825	249.67898789907267	298.7834438637206	249.95067530656095	298.94496232131235	249.92603987915263	298.88993061859384	249.48616846363575	298.85375170781884	250.47966359212762	298.80911549725255	249.51749030834713
0.0	62.0	251.93472013839926	217.78112218456994	252.44598068907857	211.81897211501715	252.17863269337653	210.00254429846913	251.9126446863237	208.27900111843886	252.1953939472597	212.03099905174767	252.122901178213	209.69436898756211	252.01463960596038	212.4596379330362	251.82145805058076	214.43078265210696
0.0	63.0	257.8537056564897	179.1669382214374	257.96225202041813	158.2027246427118	257.00427145202667	183.1583007418553	255.90854579090848	172.51742042770528	258.31341370686374	161.12661584481873	257.1922214417057	182.9052859550735	258.39716792483944	175.64591260507802	257.142816540603	185.97983696677676
0.0	64.0	247.01333714145895	230.4211013143207	246.92626265535964	229.85666072033843	245.7976246607686	231.2477363579196	244.9692942428956	229.71923452763127	247.37663929457298	228.34123920004083	245.86629744082484	231.03102597003812	245.57098372713156	230.18846106373857	246.51568937691164	230.62128491603417
0.0	65.0	249.5046691432021	218.8909862935575	251.97296945905242	220.4692162726714	250.0692250640423	221.07823669287163	249.24730720851096	221.99388482428276	251.93948879815278	220.54685922825112	249.89544505031293	220.7326832962441	251.9032065290351	219.31734903091436	249.7193622112547	220.53374624566942
0.0	66.0	283.5258124499741	234.73801615050854	283.33176161697423	235.33469109624295	283.5312294980203	236.37493775915385	281.11421400302766	236.1165334842502	283.53276186455685	234.03026078846196	282.7622289402713	235.77349838626785	283.5655969817655	235.65831239163174	283.01029685677213	235.54324039532304
0.0	67.0	288.20177569973094	288.1679153736993	287.0218840563329	286.9913113752363	287.52134047801525	287.48362604182967	286.6180734774422	286.5810704989841	288.88756293178005	288.8535314916847	289.26343206191416	289.2245358766189	288.60746783807303	288.5736085147885	288.3046006895479	288.26452604090144
0.0	68.0	297.1478653242081	191.10274732403062	299.45708177269444	193.54451523013228	296.82303432437965	184.36342968161466	300.57302591487297	169.62291045419664	296.41741740910635	149.83343057759498	297.9678026575334	159.3756127845029	298.4817814119948	174.62745323160436	299.77077328639444	164.05006879082876
0.0	69.0	253.00503246731725	227.11581651055297	256.24115999556125	228.88717010512912	254.74329854319285	228.42599915811286	254.7591618430564	230.86500495588422	252.50858878543397	237.36543760967305	254.2413725472974	229.824784631375	256.5848477763096	229.92612234458633	254.43739731136952	228.51106080796242
0.0	70.0	247.49986119754362	229.79669557042243	246.09155166132214	224.7050635581874	246.42899307654707	231.74669116361846	246.70626111163367	231.5167445483246	246.2840926160526	229.14002205289944	244.76146992390804	230.83424627293712	246.56957359575063	229.60052733895816	244.3509611373468	229.83025927510357
0.0	71.0	282.9095589430108	208.72330613704787	283.1924136108354	209.8609004782408	278.8794106136428	208.0483515783797	282.0862511599606	211.72446153843376	282.3908799995902	208.26400503862249	281.9166645275095	209.7989644111388	282.12723282616173	207.87482214944808	281.73010083339807	208.52898842249405
0.0	72.0	283.1965799277176	234.28069369431103	282.73358126089187	235.4244406291871	282.61299532513567	235.41839492567223	282.35943950099664	235.6523611782125	283.47588670668824	234.6712718110204	282.9157178705791	235.5477482108622	280.76250857648563	235.39530222522464	282.14698955327884	235.39779660975694
0.0	73.0	259.6920443714008	254.14585595697682	259.3659043400159	254.10243620570415	259.26978985976336	254.1185459185724	259.6153001603821	254.107823457477	259.55211794145873	254.10133660193964	259.6392458951304	254.09596513109236	259.6869876856281	254.21586342616905	259.59822962671564	254.07610355855712
0.0	74.0	299.76110607812655	205.46409343194222	299.7238478802701	220.10501744572485	299.2265043485162	201.65457744741215	299.2788426369889	207.5191210236134	299.5805844492539	209.13278538662897	299.4673541989658	214.15051473897068	299.49568884951884	208.35540942086922	299.2635950100731	211.91093936004395
0.0	75.0	241.6399034440918	241.54909423428992	239.93375310511817	239.8899857457573	242.56783110855164	241.82400259556493	240.26081654445454	240.16274519444133	241.29319131192446	241.2121941308035	237.68414088637564	237.5749578742036	240.46049172483308	240.40640518119991	239.25654707230356	239.16041974643065
0.0	76.0	294.4323162555251	289.45268812046567	293.9455201118751	284.55248081702837	296.180813315632	271.29831126041086	295.3122565486919	268.2465241552724	293.9211129147339	276.9768544533063	296.93316766255725	263.4430098084708	294.6506583654537	289.35043171932904	294.7322725819599	281.90287341772154
0.0	77.0	282.6534776052103	282.3332744600608	279.46508371052045	279.2098022938012	278.9062355594326	278.5168224054286	282.735751858561	282.41907039112283	278.4342740614013	278.1167743066256	280.3024322625239	279.91481148802484	274.42592799087237	274.1456236742024	274.01043396565024	273.6562174578752
0.0	78.0	282.2409012826214	261.57146196470916	281.88564752822185	260.7878922409681	281.668359949118	261.2888822731065	281.782093115571	261.68111504787527	282.15722325482585	259.8338367601263	281.1511764383827	262.0009358988611	283.09249241956127	259.52083606664667	279.6164771108643	261.92060287956866
0.0	79.0	297.207583323444	256.9425002017942	297.06845749888146	256.94462672171335	295.8503142689749	259.8425401303645	297.4348501625836	258.7212126333955	298.34680629268775	255.38899092092478	299.02855608424835	257.46418034513044	299.13908942459744	257.88276147595917	298.3647867114329	259.56197707752364
0.0	80.0	282.78211027063986	251.19680813491735	282.72849156305085	250.2267347616904	282.8737480348596	249.8188447372572	281.2269781564809	249.8949048640949	282.217277767165	251.1536109428536	283.49464726387487	249.91728785259687	282.0087515803391	250.88926229503355	283.0988030117189	249.87349550784478
0.0	81.0	272.4699811018667	249.70786906731598	273.27142871767177	252.5229527578463	271.07592679939626	252.53889090205882	272.417949055648	252.21502544492216	273.45982108198575	251.01425272185355	273.2397196328746	249.95119245562068	271.8774358391863	250.07976124061165	273.2418342685278	252.90857616286712
0.0	82.0	294.65854467059376	253.52633982380672	293.99425947373754	252.5523646405795	295.5279945522997	249.83231689908877	294.5997548383423	249.4391159817765	295.3028413961844	252.92067128750278	297.63078006756365	250.5603897919965	294.3835495280269	253.2812737807903	295.0801452682079	249.3672672083623
0.0	83.0	243.97897386526478	235.30894798597447	247.1048721340222	230.54368126035774	245.88181748087212	230.78920420004565	246.00650276484734	227.50347671468165	244.2860215217023	234.77207254121913	246.12766563586268	230.78794361762687	244.08275402921808	234.31028376179341	247.36645135756538	227.6307305954162
0.0	84.0	287.05128568858623	276.3316761069951	292.1910587401096	276.59412081858295	288.6448278896986	263.5444699348781	292.2045308517118	255.39393122692886	290.9631666667859	275.602112437174	296.1685649218144	271.0551696917533	290.050859651954	274.78364741115047	294.4295553586374	264.3921723047625
0.0	85.0	291.67700754223426	291.0971666142876	292.7910055415169	292.30197893957273	291.7959754258434	291.2152851736634	293.266437445595	292.85587030568104	290.4742469812985	290.1648914961006	290.99509536873035	290.4951244836788	292.5378501505069	291.9826779077076	292.0732238828949	291.4612120187446
0.0	86.0	283.91575758847	273.53370303679867	289.1782207141427	273.0470289866257	285.4889688559347	272.83037932627815	283.84103712105383	273.1077897588187	287.96371656965914	272.81829558302985	286.688765879679	272.89234904625346	287.5374298882241	272.6011127441266	286.1094696804273	272.8391128397751
0.0	87.0	242.74853146755962	236.08121021432996	243.14942696155956	235.40415352208552	243.24889328164528	235.3669167874783	243.33778114384057	235.4969432883068	242.577219600714	236.2481489723499	243.1601747056082	235.3700004601986	243.40818049853308	235.40966700411795	243.24723587032634	235.4868645697307
0.0	88.0	292.25035787591486	235.76373528912532	286.5811084360513	229.87617808113887	286.2483866113491	237.84308932589778	284.2260354089397	233.83216610908588	285.4053298556492	228.37056069005402	289.4645163567267	238.6035141315685	285.6995483055344	229.8815470083847	289.80737588318993	234.56688288011821
0.0	89.0	291.10771525219326	281.6169387856681	291.25897033443096	282.86833828815656	291.54653091595	282.2179305143017	291.61374038255207	281.8353266703689	290.42936201007666	283.3703498214365	291.72683033090095	281.7767265088177	290.8053175923352	282.78191608932605	291.74117966541684	281.13279314690624
0.0	90.0	282.66739245593186	265.06341597319414	283.38993734390186	262.3191015951023	286.7991753934119	254.29053550309078	281.47621356704997	270.48726778341637	282.6927457941702	263.27609955437305	277.512098058656	270.94830009226195	279.63838234338516	265.3838140054472	280.6133305451671	264.6164677071331
0.0	91.0	282.3798261683731	250.25561950605223	276.6704352414356	249.9008197696944	278.7249532342129	252.8158919600576	281.01735545311357	250.31399599304447	280.9589682076335	250.87317621413797	278.95498566267594	251.90924396421443	280.23575250691283	249.6237136876386	276.9321624222856	250.71137511071532
0.0	92.0	254.2766473062141	249.39220393196982	254.6670488409137	249.78617947834798	254.55751701126974	249.94622309811012	255.11708799558033	249.4442328798904	254.70147875884746	252.12354175862575	255.29904110281967	250.8734613737923	254.36709773574196	249.87413733954912	253.912325586659	249.9193122148185
0.0	93.0	295.38560566667735	280.34825256063573	291.41232126690124	276.9060816760227	294.63461788833035	257.0350041177903	297.52390158538896	276.9583880969562	292.20580875089183	247.9908842801432	295.00154870256796	262.7087667369475	291.56106691560916	262.29714269957026	289.5857458275583	281.3985784352181
0.0	94.0	299.85008606410906	250.5772948056497	297.7571679993227	252.27804242251628	296.4858503261621	252.40296512650886	297.59276662370036	250.73278805228915	299.62127386140685	250.1165209572188	299.3269695236448	255.18830821828638	295.119961950381	250.0864107617277	294.8180222131474	253.8226122010526
0.0	95.0	268.985828539588	268.77499438785736	269.4933262329373	269.3121081678921	267.12120711191596	266.5054012404226	269.4826948885037	269.209904489163	272.22119048884076	272.0026200075815	267.66877354222385	267.2987370365406	267.5897525217277	267.38296602077634	270.945138569012	270.65219513124737
0.0	96.0	298.7078769511626	291.9487672259364	299.7013353096716	291.96830277004176	297.02988123748514	294.58601291947355	299.1123006258759	292.97838444126944	299.248847759718	292.5364621317335	299.1200493979023	293.25166480101865	299.16180731140423	292.0445783663778	298.9586301900544	292.2617096987345
0.0	97.0	299.0530776781178	209.92868463639005	298.9977574206414	213.23399553186016	298.908872875262	210.01073318772205	298.84990462580794	211.6464157268898	299.0367092126865	214.37478750569124	299.011414826355	220.40146586327452	299.0152937252462	215.58898341857017	298.9525382183365	209.42004673021597
0.0	98.0	280.24493684166765	264.45921950062126	281.9523106229279	267.42518487387315	279.54638182602986	262.29001670884213	279.7194565137205	267.4871907032281	282.3031153127437	262.64665535110737	287.7601611829217	262.24152867907367	283.98742762181047	266.40644848687214	283.2911719591196	263.11410614783483
0.0	99.0	298.446761330668	298.3332167570104	293.800797742698	293.6897931734019	297.99217144462835	297.9181519912431	294.60084111584894	294.5297641774076	295.3645532055265	295.2912722799417	298.22738719331505	298.1051854044719	298.70688513866673	298.6476080614911	296.8058367911997	296.7302129192015
0.0	100.0	236.01911231390997	212.84885844494775	235.6958166893595	207.2593702163118	237.18323752856531	214.35737198869376	235.6728815426863	207.6001179449452	233.59488588265117	206.33012513544438	234.40587613358906	215.18574718962782	232.46757666879878	105.32951901704791	237.46104501609133	216.18484377146333
0.0	101.0	299.7138506504241	186.35107716548438	299.54848279001817	194.38663363856392	299.05363762607726	189.684968234542	299.2076978951756	192.68655698512148	299.600936227933	169.6756756916787	299.4257384767348	193.13634392777476	299.634506672463	180.87547219815295	298.9260412517864	132.63965214354536
0.0	102.0	298.07580484992843	220.35685932428416	297.26828963560286	219.09328063735722	297.5891766562248	217.36824610114468	297.88475015984056	218.05465413665556	294.5746768112376	221.61145716356162	296.92338297088077	216.36583532971477	295.66943829033994	216.27530712600085	295.8870778356131	220.96678262614793
0.0	103.0	247.5192529605292	234.3800984127221	244.89136908035047	235.47560638399358	243.78080014174944	236.8114626094627	248.8115046995779	235.55467148387228	247.04491283908132	234.42906263132562	245.17486755989492	235.80487626698084	243.81782856743524	235.2832013839849	248.41838135086536	235.41393287024604
0.0	104.0	289.2217717744906	208.2311784834703	290.90117055731827	208.48506720806338	289.7423822355927	208.6421910851918	287.8017822276494	208.74995400024204	289.7674227598839	208.63303310896202	287.95966585106737	208.45822248093367	287.4131879566257	208.2031645270445	288.2851300257115	209.11334538258077
0.0	105.0	292.68119735860284	280.75055452329957	292.4822336409903	280.8397422409786	291.52349314719925	282.01751176849206	290.09182369653604	281.6623050302682	292.18916187113126	280.21680989774654	290.6927166173224	281.6955191087797	292.2299774421882	280.0521979939589	291.283934393388	281.55028160263043
0.0	106.0	296.37496750653105	248.25909251783585	298.68489693004045	247.7920356633289	294.557564361668	248.4309627456698	297.2842518620465	248.302058684467	297.4530419575795	249.70957599111202	296.45612124956955	248.70750541324318	293.98660444633407	250.52909952981716	296.056145918176	248.50925938297317
0.0	107.0	296.4736006848726	296.3577040464928	298.4444268802548	298.3654700710045	297.17395407481723	297.1065344465484	296.2062355641146	296.1303438345383	296.8133545770232	296.73776094845476	294.72428606332744	294.57229182735966	297.97894944764903	297.9173564245906	298.51872785934887	298.4416487564715
0.0	108.0	254.3713899070012	251.32526163436273	254.12965483172837	250.7859337645235	254.75952247609666	249.82779603791877	254.6606797534239	249.81760315916972	254.17093544226873	250.66082969519468	254.6787891462229	249.9709115122429	254.15818374015	251.2764221339745	254.54779003743778	250.16181841074683
0.0	109.0	209.18334695804472	134.46576964209748	214.47659192673942	178.37565613706775	215.40050073903478	177.50788572557536	214.2216939250667	153.87141498572169	213.14948196867795	183.8676786443436	214.26863296353835	179.94723769028215	210.33983406313735	186.67594393287928	212.4358942536197	185.0213301246533
0.0	110.0	297.6914234717996	252.30818372473757	295.05722261872626	253.4864557032301	299.2679448187093	238.16858533629366	300.14094991497967	236.942718961514	296.3948054104294	251.4642863238883	299.58305938654445	247.81061813814597	298.0635008893213	251.56972996267496	297.09097436245435	244.1896632362322
0.0	111.0	291.7104400706753	254.98510204347852	289.80292178580663	251.65587562381245	290.1058847495322	250.94771288371453	290.4709799205818	251.97965986560402	291.2105080404988	249.57406844000437	291.8371836273229	252.04961228389917	291.4880679558094	254.00583694499724	291.54578624124713	250.66030807453322
0.0	112.0	286.34441626052444	286.31160304399714	285.543221893092	285.51149319176903	285.448179900093	285.40909963982637	289.23709361802116	289.2001311854296	286.7508029467076	286.7157423539599	288.8252858330714	288.78719758348785	284.29008106367513	284.2553779941258	284.5147627643849	284.474804394625
0.0	113.0	281.7674648823638	276.0860959902529	282.20376262785663	277.2383065720774	282.8471262495555	268.36233748796894	281.6301826506813	272.60243524770317	283.29674506025964	272.4751768289195	280.48091447908195	274.7680972189687	281.78102396201797	272.2619664886849	283.5732721591081	281.42652801814194
0.0	114.0	292.55515656411217	241.99357434549205	290.44985495110336	242.64090285572527	291.96755404820567	225.7702377697405	291.99556504887966	234.17535494688795	292.19423679657467	242.79416204302282	295.5630569648387	233.52226981940507	286.6817003809338	242.66846838712138	293.2412141256592	231.60908345174596
0.0	115.0	283.5294377477418	283.3343975176751	285.33494592191886	285.3033280806322	286.48564972091873	286.44759675923746	284.7203398962716	284.6833258413501	287.9040008064179	287.8703036016186	286.9431287608292	286.90446300626576	284.3819924495578	284.34785082930915	283.78429859944487	283.74607954922305
0.0	116.0	234.19408207506953	194.56308380889377	237.28839661693286	181.66980476303007	236.4657154091117	197.1299090800802	231.30078393204383	165.04299759191935	234.21487056174144	191.8477468427593	240.24865392614868	156.51649461270586	232.83666819145242	163.59781229391615	231.9870851078738	181.83353767270154
0.0	117.0	238.770170606259	238.6851092160649	239.92030588552115	239.87627301877475	240.0092157811386	239.90932793479732	238.92832305987406	238.83186849916925	240.0487441119378	239.96765405550437	241.5294777205602	241.4255028405363	241.35912555579233	241.30778868979502	241.05273841115084	240.9564383794133
0.0	118.0	262.65434234588463	261.84530652057794	261.5486954907933	260.84504788700815	261.6602377920606	260.6403222273583	264.4980527170482	263.59154649223746	261.3524283466698	260.5698392873426	263.04759740361277	262.0368810699209	263.2229855595905	262.47604409909064	260.30074717015896	259.47517273113834
0.0	119.0	298.86622991063035	292.78397405272483	299.432440233992	292.0408384601295	298.68137044006073	290.6280727268357	298.75291321909725	296.80636922930603	296.4867622316423	292.65369752877126	297.0623598789131	293.1544798093035	299.1407560527044	295.36452439473123	299.3604033388684	287.9358086938476
0.0	120.0	282.9445966436958	268.2324873460207	281.8166927396572	266.62688821249327	283.2839783470156	264.22171082633344	283.7178242329312	263.86861128017614	283.2844391555574	265.5991296610797	283.46727178590066	263.6471956552925	282.57145202043273	266.4266719578435	283.36678112837535	262.90422391485714
0.0	121.0	226.56503078899374	210.00830248034575	226.73400933192355	208.1854153386156	222.89199890032066	210.5157796852138	225.73862802113487	209.75132548277162	226.67644056198563	209.05014126063182	223.85661493480393	212.45727832188462	226.67490156631496	208.7888804940729	227.96615654564732	209.03959633527174
0.0	122.0	238.70147402243066	238.61915495420357	239.33052225185503	239.28350101144332	238.92647832662982	238.82558787124367	238.5919298777676	238.49492734533646	238.78078513663186	238.70028789659477	237.32001949588422	236.96569423113394	241.59279310985406	241.5409792635069	238.97573508751827	238.8816704326318
0.0	123.0	296.6941311316977	245.17701166239084	295.39932365769994	247.11679601686401	300.9130282878219	240.99561159952862	299.0895014970662	240.6740852701757	297.2176641084919	247.1668477176314	299.7207015342029	236.02264722075967	295.7581075489195	247.2017390502896	300.1610920782323	237.68724842289646
0.0	124.0	274.2598707639345	266.5153020421825	275.25769133443345	264.38012730635984	273.08253802289045	263.5873758065816	274.3413443253408	264.04261141652034	272.51156915798043	265.98197193104073	273.04167710382455	264.4503866581852	273.58876815294184	267.4131216474999	274.53788154861223	263.32024878733245
0.0	125.0	281.9194105788148	250.52869160472864	277.8065395977541	251.5292053074806	285.33383861511703	253.34966831873203	281.31069805565795	251.14079093918238	278.9303488934756	252.68812516872066	278.8093690596148	249.64383665472607	281.21736742498985	249.63116725952025	281.08269842822074	252.37128898460978
0.0	126.0	291.8242018619706	247.53392767916748	287.92048176240246	248.05712680659678	294.28076436458394	236.37239399690043	285.43057235017807	246.34150269918052	284.28970641496284	247.66929893143038	293.88284051662697	241.6578972497864	292.2671072190251	247.68763803112944	285.11082421520575	248.43583583700934
0.0	127.0	298.9205967956225	258.59756008749264	299.0610050561724	258.8074662288089	299.18190397010477	257.0253430022002	298.967017155875	258.57289088404144	298.97802048315464	258.865449087205	298.91433090312023	259.03940248071444	298.89039544035904	258.8053356984293	298.9424760802893	259.09394893216563
0.0	128.0	293.73040419444834	293.41924014807194	294.18545045344143	294.09803650348346	294.6349941831243	294.5602775184989	295.08082420138606	295.0021560643399	295.4319230455091	295.35593459951315	296.14473731564664	296.0172050514479	294.7045427140914	294.6411963264679	295.3368826631383	295.2654822070779
0.0	129.0	250.75706317777053	197.23460706460276	251.28072153223962	207.284609953226	249.18088863925846	206.9611855393066	250.45552217806068	198.99753838400105	251.1827024546669	205.87458017727354	249.81597087993532	202.02758130023685	251.0486768298879	192.78554638247394	249.820366283991	213.93794549002476
0.0	130.0	298.7104516258584	229.49813936393346	299.06872321227416	231.37058022629947	297.96881308545113	231.49401836869288	298.8263091640179	228.94040768755278	298.837757024104	230.11186579035288	299.084710677143	236.0813419385468	299.54939763630387	227.4474538452488	298.86032741844446	237.88883885181863
0.0	131.0	299.89618414548187	229.9270426367213	297.5339014632927	232.10733923806117	299.1066002452712	232.53822975543142	298.5956747589447	239.90326565634948	299.20040739535864	236.04729039483743	299.1626468819841	231.84080627456228	298.81670822657486	236.71354075132967	299.22880699202324	241.1088055541137
0.0	132.0	252.6000257971527	252.12813862001747	253.33296676635496	253.14832871552025	252.90066885570718	252.3952572097076	253.21549221566823	252.9318191955448	252.99093961195885	252.75834706922075	253.7152005762899	253.41526612439756	254.28543882335345	253.94201525577884	252.95431318748928	252.56198236498898
0.0	133.0	283.23462909712566	273.9814688043198	283.9213673952643	270.0529786418489	282.61423814178045	273.68249077365584	283.62205143692074	275.89476604859897	281.4480546659564	273.56945025426927	282.9463879833666	272.4277182661185	283.6820145863416	270.0410196708094	283.4398409794064	271.4328112347119
0.0	134.0	297.46073506806056	293.02382560196656	299.39439838516466	292.2490965886283	299.055300730776	294.37837925323254	299.05796706503924	292.36736890730737	299.34231753817454	292.29922937218635	298.81259330573795	292.8519457643715	298.48101861924846	291.9710378870246	299.1887848169028	292.4828025355959
0.0	135.0	284.4006255583393	252.34344177800162	285.5374885354247	251.3087679016605	286.25540452779626	250.47509632745945	286.65219063205274	252.88302329433265	286.4257279045722	252.46534697824893	283.6250474791496	252.2853076124228	285.86277731877095	253.41102405047548	286.34014177970647	250.1886428403394
0.0	136.0	291.01351453748174	256.89359144842354	291.91540183886934	257.4053074655591	293.8334908098473	250.10174020692816	292.56304901054904	254.5528328874779	292.2375678167398	255.68080131997328	296.2386334253784	240.60294391177393	289.71738303074585	255.23657961445446	288.71240908258824	256.44585478331146
0.0	137.0	245.24470499631053	198.62456762367984	250.82973681055012	205.29305501880788	246.21354757922933	180.60881882005052	248.7816124837295	189.51775733400785	248.4295686000617	188.10376359695803	248.13632487511694	166.8319210516811	248.67850142308382	168.58727214986004	244.37774144267493	197.49609840982893
0.0	138.0	237.49127760168605	237.4021435298923	241.2065441439908	241.16213389710498	241.49618824762098	241.39430042549077	240.64679249191403	240.54891170981494	241.09765967592975	241.0213232398859	239.71931554552202	239.6112755808435	240.3018428705531	240.24947078502316	240.88478168545228	240.78873590696836
0.0	139.0	227.16276567732865	225.29004902880047	225.92873124961937	224.5395971605475	219.20712186016092	215.93331038469609	223.67737255464775	220.70310118173006	213.03616715077965	210.77186865649853	209.92072513834256	208.44870904405184	217.03692838375528	215.26754828245961	216.2474621187325	213.3037229879208
0.0	140.0	282.67855017503	249.8583012950137	282.7785216229835	250.85933510617284	282.09490701701355	253.93851842158634	283.3996601369966	250.81015081936604	283.12501090283826	251.27017948073248	282.72766723982687	256.9693947037851	282.5866592132658	252.54013847678212	283.64082986217284	254.55351753614931
0.0	141.0	260.10494034603636	247.34648263346273	258.27849037642756	247.7798810377989	259.93697824593664	247.32457623899865	260.8721776335446	247.3986623665068	262.0433920015447	247.30387310901307	258.9288324997738	246.11770235576316	262.9578266912651	247.4813092790891	261.991472471688	245.5509712596849
0.0	142.0	250.1831001558299	228.31906042352196	250.30787888721963	225.71274626538823	250.16428645042012	231.6845243308748	250.6533850356547	230.43161236054405	250.0672149374419	229.2059184477184	250.15286252267964	231.99817412472817	251.94216471510185	238.65254853754521	249.17694555617734	233.97896885034518
0.0	143.0	282.30208237290947	260.7627874963652	283.4324408873234	261.0424876336679	283.24667087873735	257.94022913824165	283.2463582483284	262.34663900027095	283.74984203160875	255.9897628868318	280.2622249052107	260.0459418909595	282.22059379121947	259.1598062601857	276.588048882313	259.29785278521257
0.0	144.0	253.43182430243385	209.24112940760418	254.32482449213467	208.47540846460726	253.96096139871247	208.58168766224918	252.6205123166543	208.44641150360877	252.53942804567765	208.44215382829356	252.2108728160283	210.1121049857345	253.7285087736205	208.52099606498027	253.67728800685248	208.41671680505456
0.0	145.0	246.936755915049	227.87489775695562	246.75500326516857	227.34493534751243	246.43686812185572	231.11846415381947	246.15487928586754	232.21296433506512	247.6336034340208	228.10182309062347	245.65837835574357	231.56056169405227	245.32436709527227	229.07878746736966	245.82600653813427	227.7664035522469
