# Supplementary material for: Multiple drivers and lineage-specific insect extinctions during the Permo–Triassic
Source: Nat Commun. 2022 Dec 6;13:7512. doi: 10.1038/s41467-022-35284-4 (PMC9726944; doi:10.1038/s41467-022-35284-4)
Supplement: Supplementary file 7 — Source Data [file 41467_2022_35284_MOESM7_ESM.zip › Source_Data/SupplementaryFigure15/TeTs-RJMCMC23_ltt.txt]

time	diversity	m_div	M_div
0.0	1.0	1	1
0.10006301917159414	1.0	1	1
0.2001260383431883	1.0	1	1
0.3001890575147824	1.0	1	1
0.4002520766863766	1.0	1	1
0.5003150958579707	1.0	1	1
0.6003781150295648	1.0	1	1
0.700441134201159	1.0	1	1
0.8005041533727532	1.0	1	1
0.9005671725443473	1.0	1	1
1.0006301917159415	1.0	1	1
1.1006932108875356	1.0	1	1
1.2007562300591297	1.0	1	1
1.3008192492307238	1.0	1	1
1.400882268402318	1.0	1	1
1.5009452875739122	1.0	1	1
1.6010083067455063	1.0	1	1
1.7010713259171004	1.0	1	1
1.8011343450886945	1.0	1	1
1.9011973642602888	1.0	1	1
2.001260383431883	1.0	1	1
2.101323402603477	1.0	1	1
2.201386421775071	1.0	1	1
2.3014494409466653	1.0	1	1
2.4015124601182594	1.0	1	1
2.5015754792898535	1.0	1	1
2.6016384984614476	1.0	1	1
2.701701517633042	1.0	1	1
2.801764536804636	1.0	1	1
2.9018275559762303	1.0	1	1
3.0018905751478244	1.0	1	1
3.1019535943194185	1.0	1	1
3.2020166134910126	1.0	1	1
3.3020796326626067	1.0	1	1
3.402142651834201	1.0	1	1
3.502205671005795	1.0	1	1
3.602268690177389	1.0	1	1
3.702331709348983	1.0	1	1
3.8023947285205777	1.0	1	1
3.902457747692172	1.0	1	1
4.002520766863766	1.0	1	1
4.10258378603536	1.0	1	1
4.202646805206954	1.0	1	1
4.302709824378549	1.0	1	1
4.402772843550142	1.0	1	1
4.502835862721737	1.0	1	1
4.6028988818933305	1.0	1	1
4.702961901064925	1.0	1	1
4.803024920236519	1.0	1	1
4.903087939408113	1.0	1	1
5.003150958579707	1.0	1	1
5.1032139777513015	1.0	1	1
5.203276996922895	1.0	1	1
5.30334001609449	1.0	1	1
5.403403035266084	1.0	1	1
5.503466054437678	1.0	1	1
5.603529073609272	1.0	1	1
5.703592092780866	1.0	1	1
5.803655111952461	1.0	1	1
5.903718131124054	1.0	1	1
6.003781150295649	1.0	1	1
6.1038441694672425	1.0	1	1
6.203907188638837	1.0	1	1
6.303970207810431	1.0	1	1
6.404033226982025	1.0	1	1
6.50409624615362	1.0	1	1
6.6041592653252135	1.0	1	1
6.704222284496808	1.0	1	1
6.804285303668402	1.0	1	1
6.904348322839996	1.0	1	1
7.00441134201159	1.0	1	1
7.104474361183184	1.0	1	1
7.204537380354778	1.0	1	1
7.304600399526373	1.0	1	1
7.404663418697966	1.0	1	1
7.504726437869561	1.0	1	1
7.604789457041155	1.0	1	1
7.704852476212749	1.0	1	1
7.804915495384344	1.0	1	1
7.904978514555937	1.0	1	1
8.005041533727532	1.0	1	1
8.105104552899126	1.0	1	1
8.20516757207072	1.0	1	1
8.305230591242314	1.0	1	1
8.405293610413908	1.0	1	1
8.505356629585503	1.0	1	1
8.605419648757097	1.0	1	1
8.70548266792869	1.0	1	1
8.805545687100285	1.0	1	1
8.90560870627188	1.0	1	1
9.005671725443474	1.0	1	1
9.105734744615066	1.0	1	1
9.205797763786661	1.0	1	1
9.305860782958256	1.0	1	1
9.40592380212985	1.0	1	1
9.505986821301443	1.0	1	1
9.606049840473037	1.0	1	1
9.706112859644632	1.0	1	1
9.806175878816227	1.0	1	1
9.906238897987821	1.0	1	1
10.006301917159414	1.0	1	1
10.106364936331008	1.0	1	1
10.206427955502603	1.0	1	1
10.306490974674198	1.0	1	1
10.40655399384579	1.0	1	1
10.506617013017385	1.0	1	1
10.60668003218898	1.0	1	1
10.706743051360574	1.0	1	1
10.806806070532168	1.0	1	1
10.906869089703761	1.0	1	1
11.006932108875356	1.0	1	1
11.10699512804695	1.0	1	1
11.207058147218545	1.0	1	1
11.307121166390138	1.0	1	1
11.407184185561732	1.0	1	1
11.507247204733327	1.0	1	1
11.607310223904921	1.0	1	1
11.707373243076514	1.0	1	1
11.807436262248109	1.0	1	1
11.907499281419703	1.0	1	1
12.007562300591298	1.0	1	1
12.107625319762892	1.0	1	1
12.207688338934485	1.0	1	1
12.30775135810608	1.0	1	1
12.407814377277674	1.0	1	1
12.507877396449269	1.0	1	1
12.607940415620861	1.0	1	1
12.708003434792456	1.0	1	1
12.80806645396405	1.0	1	1
12.908129473135645	1.0	1	1
13.00819249230724	1.0	1	1
13.108255511478832	1.0	1	1
13.208318530650427	1.0	1	1
13.308381549822021	1.0	1	1
13.408444568993616	1.0	1	1
13.508507588165209	1.0	1	1
13.608570607336803	1.0	1	1
13.708633626508398	1.0	1	1
13.808696645679992	1.0	1	1
13.908759664851587	1.0	1	1
14.00882268402318	1.0	1	1
14.108885703194774	1.0	1	1
14.208948722366369	1.0	1	1
14.309011741537963	1.0	1	1
14.409074760709556	1.0	1	1
14.50913777988115	1.0	1	1
14.609200799052745	1.0	1	1
14.70926381822434	1.0	1	1
14.809326837395933	1.0	1	1
14.909389856567527	1.0	1	1
15.009452875739122	1.0	1	1
15.109515894910716	1.0	1	1
15.20957891408231	1.0	1	1
15.309641933253904	1.0	1	1
15.409704952425498	1.0	1	1
15.509767971597093	1.0	1	1
15.609830990768687	1.0	1	1
15.70989400994028	1.0	1	1
15.809957029111875	1.0	1	1
15.910020048283469	1.0	1	1
16.010083067455064	1.0	1	1
16.110146086626656	1.0	1	1
16.210209105798253	1.0	1	1
16.310272124969845	1.0	1	1
16.41033514414144	1.0	1	1
16.510398163313035	1.0	1	1
16.610461182484627	1.0	1	1
16.710524201656224	1.0	1	1
16.810587220827816	1.0	1	1
16.91065023999941	1.0	1	1
17.010713259171006	1.0	1	1
17.1107762783426	1.0	1	1
17.210839297514195	1.0	1	1
17.310902316685787	1.0	1	1
17.41096533585738	1.0	1	1
17.511028355028976	1.0	1	1
17.61109137420057	1.0	1	1
17.711154393372162	1.0	1	1
17.81121741254376	1.0	1	1
17.91128043171535	1.0	1	1
18.011343450886947	1.0	1	1
18.11140647005854	1.0	1	1
18.211469489230133	1.0	1	1
18.31153250840173	1.0	1	1
18.411595527573322	1.0	1	1
18.51165854674492	1.0	1	1
18.61172156591651	1.0	1	1
18.711784585088104	1.0	1	1
18.8118476042597	1.0	1	1
18.911910623431293	1.0	1	1
19.011973642602886	1.0	1	1
19.112036661774482	1.0	1	1
19.212099680946075	1.0	1	1
19.31216270011767	1.0	1	1
19.412225719289264	1.0	1	1
19.512288738460857	1.0	1	1
19.612351757632453	1.0	1	1
19.712414776804046	1.0	1	1
19.812477795975642	1.0	1	1
19.912540815147235	1.0	1	1
20.012603834318828	1.0	1	1
20.112666853490424	1.0	1	1
20.212729872662017	1.0	1	1
20.312792891833613	1.0	1	1
20.412855911005206	1.0	1	1
20.5129189301768	1.0	1	1
20.612981949348395	1.0	1	1
20.713044968519988	1.0	1	1
20.81310798769158	1.0	1	1
20.913171006863177	1.0	1	1
21.01323402603477	1.0	1	1
21.113297045206366	1.0	1	1
21.21336006437796	1.0	1	1
21.31342308354955	1.0	1	1
21.413486102721148	1.0	1	1
21.51354912189274	1.0	1	1
21.613612141064337	1.0	1	1
21.71367516023593	1.0	1	1
21.813738179407522	1.0	1	1
21.91380119857912	1.0	1	1
22.01386421775071	1.0	1	1
22.113927236922304	1.0	1	1
22.2139902560939	1.0	1	1
22.314053275265493	1.0	1	1
22.41411629443709	1.0	1	1
22.514179313608683	1.0	1	1
22.614242332780275	1.0	1	1
22.71430535195187	1.0	1	1
22.814368371123464	1.0	1	1
22.91443139029506	1.0	1	1
23.014494409466653	1.0	1	1
23.114557428638246	1.0	1	1
23.214620447809843	1.0	1	1
23.314683466981435	1.0	1	1
23.414746486153028	1.0	1	1
23.514809505324624	1.0	1	1
23.614872524496217	1.0	1	1
23.714935543667814	1.0	1	1
23.814998562839406	1.0	1	1
23.915061582011	1.0	1	1
24.015124601182595	1.0	1	1
24.115187620354188	1.0	1	1
24.215250639525784	1.0	1	1
24.315313658697377	1.0	1	1
24.41537667786897	1.0	1	1
24.515439697040566	1.0	1	1
24.61550271621216	1.0	1	1
24.715565735383755	1.0	1	1
24.815628754555348	1.0	1	1
24.91569177372694	1.0	1	1
25.015754792898537	1.0	1	1
25.11581781207013	1.0	1	1
25.215880831241723	1.0	1	1
25.31594385041332	1.0	1	1
25.416006869584912	1.0	1	1
25.51606988875651	1.0	1	1
25.6161329079281	1.0	1	1
25.716195927099694	1.0	1	1
25.81625894627129	1.0	1	1
25.916321965442883	1.0	1	1
26.01638498461448	1.0	1	1
26.116448003786072	1.0	1	1
26.216511022957665	1.0	1	1
26.31657404212926	1.0	1	1
26.416637061300854	1.0	1	1
26.516700080472447	1.0	1	1
26.616763099644043	1.0	1	1
26.716826118815636	1.0	1	1
26.816889137987232	1.0	1	1
26.916952157158825	1.0	1	1
27.017015176330418	1.0	1	1
27.117078195502014	1.0	1	1
27.217141214673607	1.0	1	1
27.317204233845203	1.0	1	1
27.417267253016796	1.0	1	1
27.51733027218839	1.0	1	1
27.617393291359985	1.0	1	1
27.717456310531578	1.0	1	1
27.817519329703174	1.0	1	1
27.917582348874767	1.0	1	1
28.01764536804636	1.0	1	1
28.117708387217956	1.0	1	1
28.21777140638955	1.0	1	1
28.31783442556114	1.0	1	1
28.417897444732738	1.0	1	1
28.51796046390433	1.0	1	1
28.618023483075927	1.0	1	1
28.71808650224752	1.0	1	1
28.818149521419112	1.0	1	1
28.91821254059071	1.0	1	1
29.0182755597623	1.0	1	1
29.118338578933898	1.0	1	1
29.21840159810549	1.0	1	1
29.318464617277083	1.0	1	1
29.41852763644868	1.0	1	1
29.518590655620272	1.0	1	1
29.618653674791865	1.0	1	1
29.71871669396346	1.0	1	1
29.818779713135054	1.0	1	1
29.91884273230665	1.0	1	1
30.018905751478243	1.0	1	1
30.118968770649836	1.0	1	1
30.219031789821432	1.0	1	1
30.319094808993025	1.0	1	1
30.41915782816462	1.0	1	1
30.519220847336214	1.0	1	1
30.619283866507807	1.0	1	1
30.719346885679403	1.0	1	1
30.819409904850996	1.0	1	1
30.91947292402259	1.0	1	1
31.019535943194185	1.0	1	1
31.119598962365778	1.0	1	1
31.219661981537374	1.0	1	1
31.319725000708967	1.0	1	1
31.41978801988056	1.0	1	1
31.519851039052156	1.0	1	1
31.61991405822375	1.0	1	1
31.719977077395345	1.0	1	1
31.820040096566938	1.0	1	1
31.92010311573853	1.0	1	1
32.02016613491013	1.0	1	1
32.12022915408172	1.0	1	1
32.22029217325331	1.0	1	1
32.320355192424906	1.0	1	1
32.420418211596505	1.0	1	1
32.5204812307681	1.0	1	1
32.62054424993969	1.0	1	1
32.720607269111284	1.0	1	1
32.82067028828288	1.0	1	1
32.920733307454476	1.0	1	1
33.02079632662607	1.0	1	1
33.12085934579766	1.0	1	1
33.220922364969255	1.0	1	1
33.32098538414085	1.0	1	1
33.42104840331245	1.0	1	1
33.52111142248404	1.0	1	1
33.62117444165563	1.0	1	1
33.721237460827226	1.0	1	1
33.82130047999882	1.0	1	1
33.92136349917042	1.0	1	1
34.02142651834201	1.0	1	1
34.121489537513604	1.0	1	1
34.2215525566852	1.0	1	1
34.32161557585679	1.0	1	1
34.42167859502839	1.0	1	1
34.52174161419998	1.0	1	1
34.621804633371575	1.0	1	1
34.72186765254317	1.0	1	1
34.82193067171476	1.0	1	1
34.92199369088635	1.0	1	1
35.02205671005795	1.0	1	1
35.122119729229546	1.0	1	1
35.22218274840114	1.0	1	1
35.32224576757273	1.0	1	1
35.422308786744324	1.0	1	1
35.522371805915924	1.0	1	1
35.62243482508752	1.0	1	1
35.72249784425911	1.0	1	1
35.8225608634307	1.0	1	1
35.922623882602295	1.0	1	1
36.022686901773895	1.0	1	1
36.12274992094549	1.0	1	1
36.22281294011708	1.0	1	1
36.32287595928867	1.0	1	1
36.422938978460266	1.0	1	1
36.523001997631866	1.0	1	1
36.62306501680346	1.0	1	1
36.72312803597505	1.0	1	1
36.823191055146644	1.0	1	1
36.92325407431824	1.0	1	1
37.02331709348984	1.0	1	1
37.12338011266143	1.0	1	1
37.22344313183302	1.0	1	1
37.323506151004615	1.0	1	1
37.42356917017621	1.0	1	1
37.52363218934781	1.0	1	1
37.6236952085194	1.0	1	1
37.72375822769099	1.0	1	1
37.823821246862586	1.0	1	1
37.92388426603418	1.0	1	1
38.02394728520577	1.0	1	1
38.12401030437737	1.0	1	1
38.224073323548964	1.0	1	1
38.32413634272056	1.0	1	1
38.42419936189215	1.0	1	1
38.52426238106374	1.0	1	1
38.62432540023534	1.0	1	1
38.724388419406935	1.0	1	1
38.82445143857853	1.0	1	1
38.92451445775012	1.0	1	1
39.02457747692171	1.0	1	1
39.12464049609331	1.0	1	1
39.224703515264906	1.0	1	1
39.3247665344365	1.0	1	1
39.42482955360809	1.0	1	1
39.524892572779684	1.0	1	1
39.624955591951284	1.0	1	1
39.72501861112288	1.0	1	1
39.82508163029447	1.0	1	1
39.92514464946606	1.0	1	1
40.025207668637655	1.0	1	1
40.125270687809255	1.0	1	1
40.22533370698085	1.0	1	1
40.32539672615244	1.0	1	1
40.425459745324034	1.0	1	1
40.525522764495626	1.0	1	1
40.625585783667226	1.0	1	1
40.72564880283882	1.0	1	1
40.82571182201041	1.0	1	1
40.925774841182005	1.0	1	1
41.0258378603536	1.0	1	1
41.12590087952519	1.0	1	1
41.22596389869679	1.0	1	1
41.32602691786838	1.0	1	1
41.426089937039976	1.0	1	1
41.52615295621157	1.0	1	1
41.62621597538316	1.0	1	1
41.72627899455476	1.0	1	1
41.826342013726354	1.0	1	1
41.92640503289795	1.0	1	1
42.02646805206954	1.0	1	1
42.12653107124113	1.0	1	1
42.22659409041273	1.0	1	1
42.326657109584325	1.0	1	1
42.42672012875592	1.0	1	1
42.52678314792751	1.0	1	1
42.6268461670991	1.0	1	1
42.7269091862707	1.0	1	1
42.826972205442296	1.0	1	1
42.92703522461389	1.0	1	1
43.02709824378548	1.0	1	1
43.127161262957074	1.0	1	1
43.227224282128674	1.0	1	1
43.32728730130027	1.0	1	1
43.42735032047186	1.0	1	1
43.52741333964345	1.0	1	1
43.627476358815045	1.0	1	1
43.72753937798664	1.0	1	1
43.82760239715824	1.0	1	1
43.92766541632983	1.0	1	1
44.02772843550142	1.0	1	1
44.127791454673016	1.0	1	1
44.22785447384461	1.0	1	1
44.32791749301621	1.0	1	1
44.4279805121878	1.0	1	1
44.528043531359394	1.0	1	1
44.62810655053099	1.0	1	1
44.72816956970258	1.0	1	1
44.82823258887418	1.0	1	1
44.92829560804577	1.0	1	1
45.028358627217365	1.0	1	1
45.12842164638896	1.0	1	1
45.22848466556055	1.0	1	1
45.32854768473215	1.0	1	1
45.42861070390374	1.0	1	1
45.528673723075336	1.0	1	1
45.62873674224693	1.0	1	1
45.72879976141852	1.0	1	1
45.82886278059012	1.0	1	1
45.928925799761714	1.0	1	1
46.02898881893331	1.0	1	1
46.1290518381049	1.0	1	1
46.22911485727649	1.0	1	1
46.32917787644809	1.0	1	1
46.429240895619685	1.0	1	1
46.52930391479128	1.0	1	1
46.62936693396287	1.0	1	1
46.72942995313446	1.0	1	1
46.829492972306056	1.0	1	1
46.929555991477656	1.0	1	1
47.02961901064925	1.0	1	1
47.12968202982084	1.0	1	1
47.229745048992434	1.0	1	1
47.32980806816403	1.0	1	1
47.42987108733563	1.0	1	1
47.52993410650722	1.0	1	1
47.62999712567881	1.0	1	1
47.730060144850405	1.0	1	1
47.830123164022	1.0	1	1
47.9301861831936	1.0	1	1
48.03024920236519	1.0	1	1
48.130312221536784	1.0	1	1
48.230375240708376	1.0	1	1
48.33043825987997	1.0	1	1
48.43050127905157	1.0	1	1
48.53056429822316	1.0	1	1
48.630627317394755	1.0	1	1
48.73069033656635	1.0	1	1
48.83075335573794	1.0	1	1
48.93081637490954	1.0	1	1
49.03087939408113	1.0	1	1
49.130942413252725	1.0	1	1
49.23100543242432	1.0	1	1
49.33106845159591	1.0	1	1
49.43113147076751	1.0	1	1
49.531194489939104	1.0	1	1
49.631257509110696	1.0	1	1
49.73132052828229	1.0	1	1
49.83138354745388	1.0	1	1
49.931446566625475	1.0	1	1
50.031509585797075	1.0	1	1
50.13157260496867	1.0	1	1
50.23163562414026	1.0	1	1
50.33169864331185	1.0	1	1
50.431761662483446	1.0	1	1
50.531824681655046	1.0	1	1
50.63188770082664	1.0	1	1
50.73195071999823	1.0	1	1
50.832013739169824	1.0	1	1
50.93207675834142	1.0	1	1
51.03213977751302	1.0	1	1
51.13220279668461	1.0	1	1
51.2322658158562	1.0	1	1
51.332328835027795	1.0	1	1
51.43239185419939	1.0	1	1
51.53245487337099	1.0	1	1
51.63251789254258	1.0	1	1
51.73258091171417	1.0	1	1
51.832643930885766	1.0	1	1
51.93270695005736	1.0	1	1
52.03276996922896	1.0	1	1
52.13283298840055	1.0	1	1
52.232896007572144	1.0	1	1
52.33295902674374	1.0	1	1
52.43302204591533	1.0	1	1
52.53308506508693	1.0	1	1
52.63314808425852	1.0	1	1
52.733211103430115	1.0	1	1
52.83327412260171	1.0	1	1
52.9333371417733	1.0	1	1
53.03340016094489	1.0	1	1
53.13346318011649	1.0	1	1
53.233526199288086	1.0	1	1
53.33358921845968	1.0	1	1
53.43365223763127	1.0	1	1
53.533715256802864	1.0	1	1
53.633778275974464	1.0	1	1
53.73384129514606	1.0	1	1
53.83390431431765	1.0	1	1
53.93396733348924	1.0	1	1
54.034030352660835	1.0	1	1
54.134093371832435	1.0	1	1
54.23415639100403	1.0	1	1
54.33421941017562	1.0	1	1
54.43428242934721	1.0	1	1
54.534345448518806	1.0	1	1
54.634408467690406	1.0	1	1
54.734471486862	1.0	1	1
54.83453450603359	1.0	1	1
54.934597525205184	1.0	1	1
55.03466054437678	1.0	1	1
55.13472356354838	1.0	1	1
55.23478658271997	1.0	1	1
55.33484960189156	1.0	1	1
55.434912621063155	1.0	1	1
55.53497564023475	1.0	1	1
55.63503865940635	1.0	1	1
55.73510167857794	1.0	1	1
55.83516469774953	1.0	1	1
55.935227716921126	1.0	1	1
56.03529073609272	1.0	1	1
56.13535375526431	1.0	1	1
56.23541677443591	1.0	1	1
56.335479793607504	1.0	1	1
56.4355428127791	1.0	1	1
56.53560583195069	1.0	1	1
56.63566885112228	1.0	1	1
56.73573187029388	1.0	1	1
56.835794889465475	1.0	1	1
56.93585790863707	1.0	1	1
57.03592092780866	1.0	1	1
57.135983946980254	1.0	1	1
57.236046966151854	1.0	1	1
57.336109985323446	1.0	1	1
57.43617300449504	1.0	1	1
57.53623602366663	1.0	1	1
57.636299042838225	1.0	1	1
57.736362062009825	1.0	1	1
57.83642508118142	1.0	1	1
57.93648810035301	1.0	1	1
58.0365511195246	1.0	1	1
58.136614138696196	1.0	1	1
58.236677157867796	1.0	1	1
58.33674017703939	1.0	1	1
58.43680319621098	1.0	1	1
58.536866215382574	1.0	1	1
58.63692923455417	1.0	1	1
58.73699225372577	1.0	1	1
58.83705527289736	1.0	1	1
58.93711829206895	1.0	1	1
59.037181311240545	1.0	1	1
59.13724433041214	1.0	1	1
59.23730734958373	1.0	1	1
59.33737036875533	1.0	1	1
59.43743338792692	1.0	1	1
59.537496407098516	1.0	1	1
59.63755942627011	1.0	1	1
59.7376224454417	1.0	1	1
59.8376854646133	1.0	1	1
59.937748483784894	1.0	1	1
60.03781150295649	1.0	1	1
60.13787452212808	1.0	1	1
60.23793754129967	1.0	1	1
60.33800056047127	1.0	1	1
60.438063579642865	1.0	1	1
60.53812659881446	1.0	1	1
60.63818961798605	1.0	1	1
60.73825263715764	1.0	1	1
60.83831565632924	1.0	1	1
60.938378675500836	1.0	1	1
61.03844169467243	1.0	1	1
61.13850471384402	1.0	1	1
61.238567733015614	1.0	1	1
61.338630752187214	1.0	1	1
61.43869377135881	1.0	1	1
61.5387567905304	1.0	1	1
61.63881980970199	1.0	1	1
61.738882828873585	1.0	1	1
61.83894584804518	1.0	1	1
61.93900886721678	1.0	1	1
62.03907188638837	1.0	1	1
62.13913490555996	1.0	1	1
62.239197924731556	1.0	1	1
62.33926094390315	1.0	1	1
62.43932396307475	1.0	1	1
62.53938698224634	1.0	1	1
62.639450001417934	1.0	1	1
62.73951302058953	1.0	1	1
62.83957603976112	1.0	1	1
62.93963905893272	1.0	1	1
63.03970207810431	1.0	1	1
63.139765097275905	1.0	1	1
63.2398281164475	1.0	1	1
63.33989113561909	1.0	1	1
63.43995415479069	1.0	1	1
63.54001717396228	1.0	1	1
63.640080193133876	1.0	1	1
63.74014321230547	1.0	1	1
63.84020623147706	1.0	1	1
63.94026925064866	1.0	1	1
64.04033226982025	1.0	1	1
64.14039528899184	1.0	1	1
64.24045830816344	1.0	1	1
64.34052132733504	1.0	1	1
64.44058434650663	1.0	1	1
64.54064736567823	1.0	1	1
64.64071038484981	1.0	1	1
64.74077340402141	1.0	1	1
64.84083642319301	1.0	1	1
64.9408994423646	1.0	1	1
65.0409624615362	1.0	1	1
65.14102548070778	1.0	1	1
65.24108849987938	1.0	1	1
65.34115151905098	1.0	1	1
65.44121453822257	1.0	1	1
65.54127755739417	1.0	1	1
65.64134057656575	1.0	1	1
65.74140359573735	1.0	1	1
65.84146661490895	1.0	1	1
65.94152963408054	1.0	1	1
66.04159265325214	1.0	1	1
66.14165567242372	1.0	1	1
66.24171869159532	1.0	1	1
66.34178171076692	1.0	1	1
66.44184472993851	1.0	1	1
66.54190774911011	1.0	1	1
66.6419707682817	1.0	1	1
66.7420337874533	1.0	1	1
66.8420968066249	1.0	1	1
66.94215982579648	1.0	1	1
67.04222284496808	1.0	1	1
67.14228586413967	1.0	1	1
67.24234888331127	1.0	1	1
67.34241190248287	1.0	1	1
67.44247492165445	1.0	1	1
67.54253794082605	1.0	1	1
67.64260095999764	1.0	1	1
67.74266397916924	1.0	1	1
67.84272699834084	1.0	1	1
67.94279001751242	1.0	1	1
68.04285303668402	1.0	1	1
68.14291605585561	1.0	1	1
68.24297907502721	1.0	1	1
68.34304209419881	1.0	1	1
68.4431051133704	1.0	1	1
68.543168132542	1.0	1	1
68.64323115171358	1.0	1	1
68.74329417088518	1.0	1	1
68.84335719005678	1.0	1	1
68.94342020922836	1.0	1	1
69.04348322839996	1.0	1	1
69.14354624757155	1.0	1	1
69.24360926674315	1.0	1	1
69.34367228591474	1.0	1	1
69.44373530508634	1.0	1	1
69.54379832425793	1.0	1	1
69.64386134342952	1.0	1	1
69.74392436260112	1.0	1	1
69.8439873817727	1.0	1	1
69.9440504009443	1.0	1	1
70.0441134201159	1.0	1	1
70.14417643928749	1.0	1	1
70.24423945845909	1.0	1	1
70.34430247763068	1.0	1	1
70.44436549680228	1.0	1	1
70.54442851597388	1.0	1	1
70.64449153514546	1.0	1	1
70.74455455431706	1.0	1	1
70.84461757348865	1.0	1	1
70.94468059266025	1.0	1	1
71.04474361183185	1.0	1	1
71.14480663100343	1.0	1	1
71.24486965017503	1.0	1	1
71.34493266934662	1.0	1	1
71.44499568851822	1.0	1	1
71.54505870768982	1.0	1	1
71.6451217268614	1.0	1	1
71.745184746033	1.0	1	1
71.84524776520459	1.0	1	1
71.94531078437619	1.0	1	1
72.04537380354779	1.0	1	1
72.14543682271938	1.0	1	1
72.24549984189098	1.0	1	1
72.34556286106256	1.0	1	1
72.44562588023416	1.0	1	1
72.54568889940576	1.0	1	1
72.64575191857735	1.0	1	1
72.74581493774895	1.0	1	1
72.84587795692053	1.0	1	1
72.94594097609213	1.0	1	1
73.04600399526373	1.0	1	1
73.14606701443532	1.0	1	1
73.24613003360692	1.0	1	1
73.3461930527785	1.0	1	1
73.4462560719501	1.0	1	1
73.5463190911217	1.0	1	1
73.64638211029329	1.0	1	1
73.74644512946489	1.0	1	1
73.84650814863647	1.0	1	1
73.94657116780807	1.0	1	1
74.04663418697967	1.0	1	1
74.14669720615126	1.0	1	1
74.24676022532286	1.0	1	1
74.34682324449444	1.0	1	1
74.44688626366604	1.0	1	1
74.54694928283764	1.0	1	1
74.64701230200923	1.0	1	1
74.74707532118083	1.0	1	1
74.84713834035242	1.0	1	1
74.94720135952402	1.0	1	1
75.04726437869562	1.0	1	1
75.1473273978672	1.0	1	1
75.2473904170388	1.0	1	1
75.34745343621039	1.0	1	1
75.44751645538199	1.0	1	1
75.54757947455357	1.0	1	1
75.64764249372517	1.0	1	1
75.74770551289677	1.0	1	1
75.84776853206836	1.0	1	1
75.94783155123996	1.0	1	1
76.04789457041154	1.0	1	1
76.14795758958314	1.0	1	1
76.24802060875474	1.0	1	1
76.34808362792633	1.0	1	1
76.44814664709793	1.0	1	1
76.54820966626951	1.0	1	1
76.64827268544111	1.0	1	1
76.74833570461271	1.0	1	1
76.8483987237843	1.0	1	1
76.9484617429559	1.0	1	1
77.04852476212749	1.0	1	1
77.14858778129909	1.0	1	1
77.24865080047068	1.0	1	1
77.34871381964227	1.0	1	1
77.44877683881387	1.0	1	1
77.54883985798546	1.0	1	1
77.64890287715706	1.0	1	1
77.74896589632866	1.0	1	1
77.84902891550024	1.0	1	1
77.94909193467184	1.0	1	1
78.04915495384343	1.0	1	1
78.14921797301503	1.0	1	1
78.24928099218663	1.0	1	1
78.34934401135821	1.0	1	1
78.44940703052981	1.0	1	1
78.5494700497014	1.0	1	1
78.649533068873	1.0	1	1
78.7495960880446	1.0	1	1
78.84965910721618	1.0	1	1
78.94972212638778	1.0	1	1
79.04978514555937	1.0	1	1
79.14984816473097	1.0	1	1
79.24991118390257	1.0	1	1
79.34997420307415	1.0	1	1
79.45003722224575	1.0	1	1
79.55010024141734	1.0	1	1
79.65016326058894	1.0	1	1
79.75022627976054	1.0	1	1
79.85028929893213	1.0	1	1
79.95035231810373	1.0	1	1
80.05041533727531	1.0	1	1
80.15047835644691	1.0	1	1
80.25054137561851	1.0	1	1
80.3506043947901	1.0	1	1
80.4506674139617	1.0	1	1
80.55073043313328	1.0	1	1
80.65079345230488	1.0	1	1
80.75085647147648	1.0	1	1
80.85091949064807	1.0	1	1
80.95098250981967	1.0	1	1
81.05104552899125	1.0	1	1
81.15110854816285	1.0	1	1
81.25117156733445	1.0	1	1
81.35123458650604	1.0	1	1
81.45129760567764	1.0	1	1
81.55136062484922	1.0	1	1
81.65142364402082	1.0	1	1
81.75148666319241	1.0	1	1
81.85154968236401	1.0	1	1
81.95161270153561	1.0	1	1
82.0516757207072	1.0	1	1
82.1517387398788	1.0	1	1
82.25180175905038	1.0	1	1
82.35186477822198	1.0	1	1
82.45192779739358	1.0	1	1
82.55199081656517	1.0	1	1
82.65205383573677	1.0	1	1
82.75211685490835	1.0	1	1
82.85217987407995	1.0	1	1
82.95224289325155	1.0	1	1
83.05230591242314	1.0	1	1
83.15236893159474	1.0	1	1
83.25243195076632	1.0	1	1
83.35249496993792	1.0	1	1
83.45255798910952	1.0	1	1
83.55262100828111	1.0	1	1
83.65268402745271	1.0	1	1
83.7527470466243	1.0	1	1
83.8528100657959	1.0	1	1
83.9528730849675	1.0	1	1
84.05293610413908	1.0	1	1
84.15299912331068	1.0	1	1
84.25306214248226	1.0	1	1
84.35312516165386	1.0	1	1
84.45318818082546	1.0	1	1
84.55325119999705	1.0	1	1
84.65331421916865	1.0	1	1
84.75337723834024	1.0	1	1
84.85344025751183	1.0	1	1
84.95350327668343	1.0	1	1
85.05356629585502	1.0	1	1
85.15362931502662	1.0	1	1
85.2536923341982	1.0	1	1
85.3537553533698	1.0	1	1
85.4538183725414	1.0	1	1
85.55388139171299	1.0	1	1
85.65394441088459	1.0	1	1
85.75400743005618	1.0	1	1
85.85407044922778	1.0	1	1
85.95413346839938	1.0	1	1
86.05419648757096	1.0	1	1
86.15425950674256	1.0	1	1
86.25432252591415	1.0	1	1
86.35438554508575	1.0	1	1
86.45444856425735	1.0	1	1
86.55451158342893	1.0	1	1
86.65457460260053	1.0	1	1
86.75463762177212	1.0	1	1
86.85470064094372	1.0	1	1
86.95476366011532	1.0	1	1
87.0548266792869	1.0	1	1
87.1548896984585	1.0	1	1
87.25495271763009	1.0	1	1
87.35501573680169	1.0	1	1
87.45507875597328	1.0	1	1
87.55514177514488	1.0	1	1
87.65520479431648	1.0	1	1
87.75526781348806	1.0	1	1
87.85533083265966	1.0	1	1
87.95539385183125	1.0	1	1
88.05545687100285	1.0	1	1
88.15551989017445	1.0	1	1
88.25558290934603	1.0	1	1
88.35564592851763	1.0	1	1
88.45570894768922	1.0	1	1
88.55577196686082	1.0	1	1
88.65583498603242	1.0	1	1
88.755898005204	1.0	1	1
88.8559610243756	1.0	1	1
88.95602404354719	1.0	1	1
89.05608706271879	1.0	1	1
89.15615008189039	1.0	1	1
89.25621310106197	1.0	1	1
89.35627612023357	1.0	1	1
89.45633913940516	1.0	1	1
89.55640215857676	1.0	1	1
89.65646517774836	1.0	1	1
89.75652819691994	1.0	1	1
89.85659121609154	1.0	1	1
89.95665423526313	1.0	1	1
90.05671725443473	1.0	1	1
90.15678027360633	1.0	1	1
90.25684329277792	1.0	1	1
90.35690631194952	1.0	1	1
90.4569693311211	1.0	1	1
90.5570323502927	1.0	1	1
90.6570953694643	1.0	1	1
90.75715838863589	1.0	1	1
90.85722140780749	1.0	1	1
90.95728442697907	1.0	1	1
91.05734744615067	1.0	1	1
91.15741046532227	1.0	1	1
91.25747348449386	1.0	1	1
91.35753650366546	1.0	1	1
91.45759952283704	1.0	1	1
91.55766254200864	1.0	1	1
91.65772556118024	1.0	1	1
91.75778858035183	1.0	1	1
91.85785159952343	1.0	1	1
91.95791461869501	1.0	1	1
92.05797763786661	1.0	1	1
92.15804065703821	1.0	1	1
92.2581036762098	1.0	1	1
92.3581666953814	1.0	1	1
92.45822971455299	1.0	1	1
92.55829273372458	1.0	1	1
92.65835575289618	1.0	1	1
92.75841877206777	1.0	1	1
92.85848179123937	1.0	1	1
92.95854481041096	1.0	1	1
93.05860782958256	1.0	1	1
93.15867084875416	1.0	1	1
93.25873386792574	1.0	1	1
93.35879688709734	1.0	1	1
93.45885990626893	1.0	1	1
93.55892292544053	1.0	1	1
93.65898594461211	1.0	1	1
93.75904896378371	1.0	1	1
93.85911198295531	1.0	1	1
93.9591750021269	1.0	1	1
94.0592380212985	1.0	1	1
94.15930104047008	1.0	1	1
94.25936405964168	1.0	1	1
94.35942707881328	1.0	1	1
94.45949009798487	1.0	1	1
94.55955311715647	1.0	1	1
94.65961613632805	1.0	1	1
94.75967915549965	1.0	1	1
94.85974217467125	1.0	1	1
94.95980519384284	1.0	1	1
95.05986821301444	1.0	1	1
95.15993123218603	1.0	1	1
95.25999425135763	1.0	1	1
95.36005727052923	1.0	1	1
95.46012028970081	1.0	1	1
95.56018330887241	1.0	1	1
95.660246328044	1.0	1	1
95.7603093472156	1.0	1	1
95.8603723663872	1.0	1	1
95.96043538555878	1.0	1	1
96.06049840473038	1.0	1	1
96.16056142390197	1.0	1	1
96.26062444307357	1.0	1	1
96.36068746224517	1.0	1	1
96.46075048141675	1.0	1	1
96.56081350058835	1.0	1	1
96.66087651975994	1.0	1	1
96.76093953893154	1.0	1	1
96.86100255810314	1.0	1	1
96.96106557727472	1.0	1	1
97.06112859644632	1.0	1	1
97.16119161561791	1.0	1	1
97.26125463478951	1.0	1	1
97.36131765396111	1.0	1	1
97.4613806731327	1.0	1	1
97.5614436923043	1.0	1	1
97.66150671147588	1.0	1	1
97.76156973064748	1.0	1	1
97.86163274981908	1.0	1	1
97.96169576899067	1.0	1	1
98.06175878816227	1.0	1	1
98.16182180733385	1.0	1	1
98.26188482650545	1.0	1	1
98.36194784567705	1.0	1	1
98.46201086484864	1.0	1	1
98.56207388402024	1.0	1	1
98.66213690319182	1.0	1	1
98.76219992236342	1.0	1	1
98.86226294153502	1.0	1	1
98.96232596070661	1.0	1	1
99.06238897987821	1.0	1	1
99.1624519990498	1.0	1	1
99.26251501822139	1.0	1	1
99.36257803739299	1.0	1	1
99.46264105656458	1.0	1	1
99.56270407573618	1.0	1	1
99.66276709490776	1.0	1	1
99.76283011407936	1.0	1	1
99.86289313325095	1.0	1	1
99.96295615242255	1.0	1	1
100.06301917159415	1.0	1	1
100.16308219076573	1.0	1	1
100.26314520993733	1.0	1	1
100.36320822910892	1.0	1	1
100.46327124828052	1.0	1	1
100.56333426745212	1.0	1	1
100.6633972866237	1.0	1	1
100.7634603057953	1.0	1	1
100.86352332496689	1.0	1	1
100.96358634413849	1.0	1	1
101.06364936331009	1.0	1	1
101.16371238248168	1.0	1	1
101.26377540165328	1.0	1	1
101.36383842082486	1.0	1	1
101.46390143999646	1.0	1	1
101.56396445916806	1.0	1	1
101.66402747833965	1.0	1	1
101.76409049751125	1.0	1	1
101.86415351668283	1.0	1	1
101.96421653585443	1.0	1	1
102.06427955502603	1.0	1	1
102.16434257419762	1.0	1	1
102.26440559336922	1.0	1	1
102.3644686125408	1.0	1	1
102.4645316317124	1.0	1	1
102.564594650884	1.0	1	1
102.66465767005559	1.0	1	1
102.76472068922719	1.0	1	1
102.86478370839878	1.0	1	1
102.96484672757038	1.0	1	1
103.06490974674198	1.0	1	1
103.16497276591356	1.0	1	1
103.26503578508516	1.0	1	1
103.36509880425675	1.0	1	1
103.46516182342835	1.0	1	1
103.56522484259995	1.0	1	1
103.66528786177153	1.0	1	1
103.76535088094313	1.0	1	1
103.86541390011472	1.0	1	1
103.96547691928632	1.0	1	1
104.06553993845792	1.0	1	1
104.1656029576295	1.0	1	1
104.2656659768011	1.0	1	1
104.36572899597269	1.0	1	1
104.46579201514429	1.0	1	1
104.56585503431589	1.0	1	1
104.66591805348747	1.0	1	1
104.76598107265907	1.0	1	1
104.86604409183066	1.0	1	1
104.96610711100226	1.0	1	1
105.06617013017386	1.0	1	1
105.16623314934544	1.0	1	1
105.26629616851704	1.0	1	1
105.36635918768863	1.0	1	1
105.46642220686023	1.125	1	2
105.56648522603182	1.125	1	2
105.66654824520342	1.125	1	2
105.76661126437502	1.125	1	2
105.8666742835466	1.125	1	2
105.9667373027182	1.125	1	2
106.06680032188979	1.125	1	2
106.16686334106139	1.125	1	2
106.26692636023299	1.125	1	2
106.36698937940457	1.125	1	2
106.46705239857617	1.125	1	2
106.56711541774776	1.125	1	2
106.66717843691936	1.125	1	2
106.76724145609096	1.125	1	2
106.86730447526254	1.125	1	2
106.96736749443414	1.125	1	2
107.06743051360573	1.125	1	2
107.16749353277733	1.125	1	2
107.26755655194893	1.125	1	2
107.36761957112051	1.125	1	2
107.46768259029211	1.125	1	2
107.5677456094637	1.125	1	2
107.6678086286353	1.125	1	2
107.7678716478069	1.125	1	2
107.86793466697848	1.125	1	2
107.96799768615008	1.125	1	2
108.06806070532167	1.125	1	2
108.16812372449327	1.125	1	2
108.26818674366487	1.125	1	2
108.36824976283646	1.125	1	2
108.46831278200806	1.125	1	2
108.56837580117964	1.125	1	2
108.66843882035124	1.125	1	2
108.76850183952284	1.125	1	2
108.86856485869443	1.125	1	2
108.96862787786603	1.125	1	2
109.06869089703761	1.125	1	2
109.16875391620921	1.125	1	2
109.26881693538081	1.125	1	2
109.3688799545524	1.125	1	2
109.468942973724	1.125	1	2
109.56900599289558	1.125	1	2
109.66906901206718	1.125	1	2
109.76913203123878	1.125	1	2
109.86919505041037	1.125	1	2
109.96925806958197	1.125	1	2
110.06932108875355	1.125	1	2
110.16938410792515	1.125	1	2
110.26944712709675	1.125	1	2
110.36951014626834	1.125	1	2
110.46957316543994	1.125	1	2
110.56963618461153	1.125	1	2
110.66969920378313	1.125	1	2
110.76976222295472	1.125	1	2
110.86982524212631	1.125	1	2
110.96988826129791	1.125	1	2
111.0699512804695	1.125	1	2
111.1700142996411	1.125	1	2
111.2700773188127	1.125	1	2
111.37014033798428	1.125	1	2
111.47020335715588	1.125	1	2
111.57026637632747	1.125	1	2
111.67032939549907	1.125	1	2
111.77039241467065	1.125	1	2
111.87045543384225	1.125	1	2
111.97051845301385	1.125	1	2
112.07058147218544	1.125	1	2
112.17064449135704	1.125	1	2
112.27070751052862	1.125	1	2
112.37077052970022	1.125	1	2
112.47083354887182	1.125	1	2
112.57089656804341	1.125	1	2
112.67095958721501	1.125	1	2
112.7710226063866	1.125	1	2
112.8710856255582	1.125	1	2
112.9711486447298	1.125	1	2
113.07121166390138	1.125	1	2
113.17127468307298	1.125	1	2
113.27133770224457	1.125	1	2
113.37140072141617	1.125	1	2
113.47146374058777	1.125	1	2
113.57152675975935	1.125	1	2
113.67158977893095	1.125	1	2
113.77165279810254	1.125	1	2
113.87171581727414	1.125	1	2
113.97177883644574	1.125	1	2
114.07184185561732	1.125	1	2
114.17190487478892	1.125	1	2
114.27196789396051	1.125	1	2
114.37203091313211	1.125	1	2
114.47209393230371	1.125	1	2
114.57215695147529	1.125	1	2
114.67221997064689	1.125	1	2
114.77228298981848	1.125	1	2
114.87234600899008	1.125	1	2
114.97240902816168	1.125	1	2
115.07247204733326	1.125	1	2
115.17253506650486	1.125	1	2
115.27259808567645	1.125	1	2
115.37266110484805	1.125	1	2
115.47272412401965	1.125	1	2
115.57278714319123	1.125	1	2
115.67285016236283	1.125	1	2
115.77291318153442	1.125	1	2
115.87297620070602	1.125	1	2
115.97303921987762	1.125	1	2
116.0731022390492	1.125	1	2
116.1731652582208	1.125	1	2
116.27322827739239	1.125	1	2
116.37329129656399	1.125	1	2
116.47335431573559	1.125	1	2
116.57341733490718	1.125	1	2
116.67348035407878	1.125	1	2
116.77354337325036	1.125	1	2
116.87360639242196	1.125	1	2
116.97366941159356	1.125	1	2
117.07373243076515	1.125	1	2
117.17379544993675	1.125	1	2
117.27385846910833	1.125	1	2
117.37392148827993	1.125	1	2
117.47398450745153	1.125	1	2
117.57404752662312	1.125	1	2
117.67411054579472	1.125	1	2
117.7741735649663	1.125	1	2
117.8742365841379	1.125	1	2
117.97429960330949	1.125	1	2
118.07436262248109	1.125	1	2
118.17442564165269	1.125	1	2
118.27448866082428	1.125	1	2
118.37455167999588	1.125	1	2
118.47461469916746	1.125	1	2
118.57467771833906	1.125	1	2
118.67474073751066	1.125	1	2
118.77480375668225	1.125	1	2
118.87486677585385	1.125	1	2
118.97492979502543	1.125	1	2
119.07499281419703	1.125	1	2
119.17505583336863	1.125	1	2
119.27511885254022	1.125	1	2
119.37518187171182	1.125	1	2
119.4752448908834	1.125	1	2
119.575307910055	1.125	1	2
119.6753709292266	1.125	1	2
119.77543394839819	1.125	1	2
119.87549696756979	1.125	1	2
119.97555998674137	1.125	1	2
120.07562300591297	1.125	1	2
120.17568602508457	1.125	1	2
120.27574904425616	1.125	1	2
120.37581206342776	1.125	1	2
120.47587508259934	1.125	1	2
120.57593810177094	1.125	1	2
120.67600112094254	1.125	1	2
120.77606414011413	1.125	1	2
120.87612715928573	1.125	1	2
120.97619017845732	1.125	1	2
121.07625319762892	1.125	1	2
121.17631621680052	1.125	1	2
121.2763792359721	1.125	1	2
121.3764422551437	1.125	1	2
121.47650527431529	1.125	1	2
121.57656829348689	1.125	1	2
121.67663131265849	1.125	1	2
121.77669433183007	1.125	1	2
121.87675735100167	1.125	1	2
121.97682037017326	1.125	1	2
122.07688338934486	1.125	1	2
122.17694640851646	1.125	1	2
122.27700942768804	1.125	1	2
122.37707244685964	1.125	1	2
122.47713546603123	1.125	1	2
122.57719848520283	1.125	1	2
122.67726150437443	1.125	1	2
122.77732452354601	1.125	1	2
122.87738754271761	1.125	1	2
122.9774505618892	1.125	1	2
123.0775135810608	1.125	1	2
123.1775766002324	1.125	1	2
123.27763961940398	1.125	1	2
123.37770263857558	1.125	1	2
123.47776565774717	1.125	1	2
123.57782867691877	1.125	1	2
123.67789169609036	1.125	1	2
123.77795471526196	1.125	1	2
123.87801773443356	1.125	1	2
123.97808075360514	1.125	1	2
124.07814377277674	1.125	1	2
124.17820679194833	1.125	1	2
124.27826981111993	1.125	1	2
124.37833283029153	1.125	1	2
124.47839584946311	1.125	1	2
124.57845886863471	1.125	1	2
124.6785218878063	1.125	1	2
124.7785849069779	1.125	1	2
124.8786479261495	1.125	1	2
124.97871094532108	1.125	1	2
125.07877396449268	1.125	1	2
125.17883698366427	1.125	1	2
125.27890000283587	1.125	1	2
125.37896302200747	1.125	1	2
125.47902604117905	1.125	1	2
125.57908906035065	1.125	1	2
125.67915207952224	1.125	1	2
125.77921509869384	1.125	1	2
125.87927811786544	1.125	1	2
125.97934113703703	1.125	1	2
126.07940415620862	1.125	1	2
126.17946717538021	1.125	1	2
126.27953019455181	1.125	1	2
126.37959321372341	1.125	1	2
126.479656232895	1.125	1	2
126.5797192520666	1.125	1	2
126.67978227123818	1.125	1	2
126.77984529040978	1.125	1	2
126.87990830958138	1.125	1	2
126.97997132875297	1.125	1	2
127.08003434792457	1.125	1	2
127.18009736709615	1.125	1	2
127.28016038626775	1.125	1	2
127.38022340543935	1.125	1	2
127.48028642461094	1.125	1	2
127.58034944378254	1.125	1	2
127.68041246295412	1.125	1	2
127.78047548212572	1.125	1	2
127.88053850129732	1.125	1	2
127.98060152046891	1.125	1	2
128.0806645396405	1.125	1	2
128.1807275588121	1.125	1	2
128.28079057798368	1.125	1	2
128.3808535971553	1.125	1	2
128.48091661632688	1.125	1	2
128.58097963549847	1.125	1	2
128.68104265467008	1.125	1	2
128.78110567384167	1.125	1	2
128.88116869301325	1.125	1	2
128.98123171218487	1.125	1	2
129.08129473135645	1.125	1	2
129.18135775052804	1.125	1	2
129.28142076969962	1.125	1	2
129.38148378887124	1.125	1	2
129.48154680804282	1.125	1	2
129.5816098272144	1.125	1	2
129.68167284638602	1.125	1	2
129.7817358655576	1.125	1	2
129.8817988847292	1.125	1	2
129.9818619039008	1.125	1	2
130.0819249230724	1.125	1	2
130.18198794224398	1.125	1	2
130.28205096141556	1.125	1	2
130.38211398058718	1.125	1	2
130.48217699975876	1.125	1	2
130.58224001893035	1.125	1	2
130.68230303810196	1.125	1	2
130.78236605727355	1.125	1	2
130.88242907644513	1.125	1	2
130.98249209561675	1.125	1	2
131.08255511478833	1.125	1	2
131.18261813395992	1.125	1	2
131.2826811531315	1.125	1	2
131.38274417230312	1.125	1	2
131.4828071914747	1.125	1	2
131.5828702106463	1.125	1	2
131.6829332298179	1.125	1	2
131.7829962489895	1.125	1	2
131.88305926816108	1.125	1	2
131.9831222873327	1.125	1	2
132.08318530650428	1.125	1	2
132.18324832567586	1.125	1	2
132.28331134484745	1.125	1	2
132.38337436401906	1.125	1	2
132.48343738319065	1.125	1	2
132.58350040236223	1.125	1	2
132.68356342153385	1.125	1	2
132.78362644070543	1.25	1	2
132.88368945987702	1.25	1	2
132.9837524790486	1.25	1	2
133.08381549822022	1.25	1	2
133.1838785173918	1.25	1	2
133.2839415365634	1.25	1	2
133.384004555735	1.25	1	2
133.4840675749066	1.25	1	2
133.58413059407818	1.25	1	2
133.6841936132498	1.25	1	2
133.78425663242137	1.25	1	2
133.88431965159296	1.25	1	2
133.98438267076455	1.25	1	2
134.08444568993616	1.25	1	2
134.18450870910775	1.25	1	2
134.28457172827933	1.25	1	2
134.38463474745095	1.25	1	2
134.48469776662253	1.25	1	2
134.58476078579412	1.375	1	2
134.68482380496573	1.375	1	2
134.78488682413732	1.375	1	2
134.8849498433089	1.375	1	2
134.9850128624805	1.375	1	2
135.0850758816521	1.375	1	2
135.1851389008237	1.375	1	2
135.28520191999527	1.375	1	2
135.3852649391669	1.375	1	2
135.48532795833847	1.375	1	2
135.58539097751006	1.375	1	2
135.68545399668167	1.375	1	2
135.78551701585326	1.375	1	2
135.88558003502484	1.375	1	2
135.98564305419643	1.375	1	2
136.08570607336804	1.375	1	2
136.18576909253963	1.375	1	2
136.28583211171122	1.375	1	2
136.38589513088283	1.375	1	2
136.48595815005442	1.375	1	2
136.586021169226	1.375	1	2
136.68608418839761	1.375	1	2
136.7861472075692	1.375	1	2
136.8862102267408	1.375	1	2
136.98627324591237	1.375	1	2
137.086336265084	1.375	1	2
137.18639928425557	1.375	1	2
137.28646230342716	1.375	1	2
137.38652532259877	1.375	1	2
137.48658834177036	1.375	1	2
137.58665136094194	1.375	1	2
137.68671438011356	1.375	1	2
137.78677739928514	1.375	1	2
137.88684041845673	1.375	1	2
137.9869034376283	1.375	1	2
138.08696645679993	1.375	1	2
138.1870294759715	1.375	1	2
138.2870924951431	1.375	1	2
138.3871555143147	1.375	1	2
138.4872185334863	1.375	1	2
138.58728155265788	1.375	1	2
138.68734457182947	1.375	1	2
138.78740759100108	1.375	1	2
138.88747061017267	1.375	1	2
138.98753362934426	1.375	1	2
139.08759664851587	1.375	1	2
139.18765966768746	1.375	1	2
139.28772268685904	1.375	1	2
139.38778570603066	1.375	1	2
139.48784872520224	1.375	1	2
139.58791174437383	1.375	1	2
139.6879747635454	1.375	1	2
139.78803778271703	1.375	1	2
139.8881008018886	1.375	1	2
139.9881638210602	1.375	1	2
140.0882268402318	1.375	1	2
140.1882898594034	1.375	1	2
140.28835287857498	1.375	1	2
140.3884158977466	1.375	1	2
140.48847891691818	1.375	1	2
140.58854193608977	1.375	1	2
140.68860495526135	1.375	1	2
140.78866797443297	1.375	1	2
140.88873099360455	1.375	1	2
140.98879401277614	1.375	1	2
141.08885703194775	1.375	1	2
141.18892005111934	1.375	1	2
141.28898307029093	1.375	1	2
141.38904608946254	1.375	1	2
141.48910910863412	1.375	1	2
141.5891721278057	1.375	1	2
141.6892351469773	1.375	1	2
141.7892981661489	1.375	1	2
141.8893611853205	1.375	1	2
141.98942420449208	1.375	1	2
142.0894872236637	1.375	1	2
142.18955024283528	1.375	1	2
142.28961326200687	1.375	1	2
142.38967628117848	1.375	1	2
142.48973930035007	1.375	1	2
142.58980231952165	1.375	1	2
142.68986533869324	1.375	1	2
142.78992835786485	1.375	1	2
142.88999137703644	1.375	1	2
142.99005439620802	1.375	1	2
143.09011741537964	1.375	1	2
143.19018043455122	1.375	1	2
143.2902434537228	1.375	1	2
143.39030647289442	1.375	1	2
143.490369492066	1.375	1	2
143.5904325112376	1.375	1	2
143.69049553040918	1.375	1	2
143.7905585495808	1.375	1	2
143.89062156875238	1.375	1	2
143.99068458792397	1.375	1	2
144.09074760709558	1.375	1	2
144.19081062626717	1.375	1	2
144.29087364543875	1.375	1	2
144.39093666461036	1.375	1	2
144.49099968378195	1.375	1	2
144.59106270295354	1.375	1	2
144.69112572212512	1.375	1	2
144.79118874129674	1.375	1	2
144.89125176046832	1.375	1	2
144.9913147796399	1.375	1	2
145.09137779881152	1.375	1	2
145.1914408179831	1.375	1	2
145.2915038371547	1.375	1	2
145.39156685632628	1.375	1	2
145.4916298754979	1.375	1	2
145.59169289466948	1.375	1	2
145.69175591384106	1.375	1	2
145.79181893301268	1.375	1	2
145.89188195218426	1.375	1	2
145.99194497135585	1.375	1	2
146.09200799052746	1.375	1	2
146.19207100969905	1.375	1	2
146.29213402887063	1.375	1	2
146.39219704804222	1.375	1	2
146.49226006721383	1.375	1	2
146.59232308638542	1.375	1	2
146.692386105557	1.375	1	2
146.79244912472862	1.375	1	2
146.8925121439002	1.375	1	2
146.9925751630718	1.375	1	2
147.0926381822434	1.375	1	2
147.192701201415	1.375	1	2
147.29276422058658	1.375	1	2
147.39282723975816	1.375	1	2
147.49289025892978	1.375	1	2
147.59295327810136	1.375	1	2
147.69301629727295	1.375	1	2
147.79307931644456	1.375	1	2
147.89314233561615	1.375	1	2
147.99320535478773	1.5	1	2
148.09326837395935	1.5	1	2
148.19333139313093	1.5	1	2
148.29339441230252	1.5	1	2
148.3934574314741	1.5	1	2
148.49352045064572	1.5	1	2
148.5935834698173	1.5	1	2
148.6936464889889	1.5	1	2
148.7937095081605	1.5	1	2
148.8937725273321	1.5	1	2
148.99383554650368	1.5	1	2
149.0938985656753	1.5	1	2
149.19396158484687	1.5	1	2
149.29402460401846	1.5	1	2
149.39408762319005	1.5	1	2
149.49415064236166	1.5	1	2
149.59421366153325	1.5	1	2
149.69427668070483	1.5	1	2
149.79433969987645	1.5	1	2
149.89440271904803	1.5	1	2
149.99446573821962	1.625	1	2
150.09452875739123	1.625	1	2
150.19459177656282	1.625	1	2
150.2946547957344	1.625	1	2
150.394717814906	1.625	1	2
150.4947808340776	1.625	1	2
150.5948438532492	1.625	1	2
150.69490687242077	1.625	1	2
150.7949698915924	1.625	1	2
150.89503291076397	1.625	1	2
150.99509592993556	1.625	1	2
151.09515894910714	1.625	1	2
151.19522196827876	1.625	1	2
151.29528498745034	1.625	1	2
151.39534800662193	1.625	1	2
151.49541102579354	1.625	1	2
151.59547404496513	1.625	1	2
151.69553706413672	1.625	1	2
151.79560008330833	1.625	1	2
151.89566310247992	1.625	1	2
151.9957261216515	1.625	1	2
152.0957891408231	1.625	1	2
152.1958521599947	1.625	1	2
152.2959151791663	1.625	1	2
152.39597819833787	1.625	1	2
152.4960412175095	1.625	1	2
152.59610423668107	1.625	1	2
152.69616725585266	1.625	1	2
152.79623027502427	1.625	1	2
152.89629329419586	1.625	1	2
152.99635631336744	1.625	1	2
153.09641933253903	1.625	1	2
153.19648235171064	1.625	1	2
153.29654537088223	1.625	1	2
153.3966083900538	1.625	1	2
153.49667140922543	1.625	1	2
153.596734428397	1.625	1	2
153.6967974475686	1.625	1	2
153.7968604667402	1.625	1	2
153.8969234859118	1.625	1	2
153.99698650508338	1.75	1	2
154.09704952425497	1.75	1	2
154.19711254342658	1.75	1	2
154.29717556259817	1.75	1	2
154.39723858176976	1.75	1	2
154.49730160094137	1.75	1	2
154.59736462011296	1.75	1	2
154.69742763928454	1.75	1	2
154.79749065845616	1.75	1	2
154.89755367762774	1.75	1	2
154.99761669679933	1.75	1	2
155.0976797159709	1.75	1	2
155.19774273514253	1.75	1	2
155.2978057543141	1.75	1	2
155.3978687734857	1.75	1	2
155.4979317926573	1.75	1	2
155.5979948118289	1.75	1	2
155.69805783100048	1.75	1	2
155.7981208501721	1.75	1	2
155.89818386934368	1.75	1	2
155.99824688851527	1.75	1	2
156.09830990768685	1.75	1	2
156.19837292685847	1.75	1	2
156.29843594603005	1.75	1	2
156.39849896520164	1.75	1	2
156.49856198437325	1.75	1	2
156.59862500354484	1.75	1	2
156.69868802271642	1.875	1	2
156.798751041888	1.875	1	2
156.89881406105962	1.875	1	2
156.9988770802312	1.875	1	2
157.0989400994028	1.875	1	2
157.1990031185744	1.875	1	2
157.299066137746	1.875	1	2
157.39912915691758	1.875	1	2
157.4991921760892	1.875	1	2
157.59925519526078	1.875	1	2
157.69931821443237	1.875	1	2
157.79938123360395	1.875	1	2
157.89944425277557	2.0	1	3
157.99950727194715	2.0	1	3
158.09957029111874	2.0	1	3
158.19963331029035	2.0	1	3
158.29969632946194	2.0	1	3
158.39975934863352	2.125	2	3
158.49982236780514	2.125	2	3
158.59988538697672	2.125	2	3
158.6999484061483	2.125	2	3
158.8000114253199	2.125	2	3
158.9000744444915	2.25	2	3
159.0001374636631	2.25	2	3
159.10020048283468	2.25	2	3
159.2002635020063	2.25	2	3
159.30032652117788	2.25	2	3
159.40038954034947	2.25	2	3
159.50045255952108	2.375	2	4
159.60051557869267	2.625	2	4
159.70057859786425	2.625	2	4
159.80064161703584	2.625	2	4
159.90070463620745	2.625	2	4
160.00076765537904	2.625	2	4
160.10083067455062	2.625	2	4
160.20089369372224	2.625	2	4
160.30095671289382	2.625	2	4
160.4010197320654	2.625	2	4
160.50108275123702	2.625	2	4
160.6011457704086	2.625	2	4
160.7012087895802	2.625	2	4
160.80127180875178	2.75	2	4
160.9013348279234	2.75	2	4
161.00139784709498	2.75	2	4
161.10146086626656	2.75	2	4
161.20152388543818	2.75	2	4
161.30158690460976	2.875	2	5
161.40164992378135	2.875	2	5
161.50171294295296	3.0	2	6
161.60177596212455	3.0	2	6
161.70183898129613	3.0	2	6
161.80190200046772	3.0	2	6
161.90196501963933	3.0	2	6
162.00202803881092	3.0	2	6
162.1020910579825	3.0	2	6
162.20215407715412	3.0	2	6
162.3022170963257	3.0	2	6
162.4022801154973	3.0	2	6
162.5023431346689	3.0	2	6
162.6024061538405	3.0	2	6
162.70246917301208	3.0	2	6
162.80253219218366	3.0	2	6
162.90259521135528	3.0	2	6
163.00265823052686	3.0	2	6
163.10272124969845	3.0	2	6
163.20278426887006	3.0	2	6
163.30284728804165	3.0	2	6
163.40291030721323	3.0	2	6
163.50297332638482	3.0	2	6
163.60303634555643	3.0	2	6
163.70309936472802	3.125	2	6
163.8031623838996	3.125	2	6
163.90322540307122	3.125	2	6
164.0032884222428	3.125	2	6
164.1033514414144	3.125	2	6
164.203414460586	3.25	2	6
164.3034774797576	3.25	2	6
164.40354049892917	3.25	2	6
164.50360351810076	3.25	2	6
164.60366653727237	3.25	2	6
164.70372955644396	3.375	2	6
164.80379257561555	3.375	2	6
164.90385559478716	3.375	2	6
165.00391861395875	3.375	2	6
165.10398163313033	3.375	2	6
165.20404465230195	3.5	2	6
165.30410767147353	3.5	2	6
165.40417069064512	3.625	2	6
165.5042337098167	3.625	2	6
165.60429672898832	3.625	2	6
165.7043597481599	3.625	2	6
165.8044227673315	3.625	2	6
165.9044857865031	3.75	2	6
166.0045488056747	3.75	2	6
166.10461182484627	3.75	2	6
166.2046748440179	3.75	2	6
166.30473786318947	3.75	2	6
166.40480088236106	3.75	2	6
166.50486390153264	3.75	2	6
166.60492692070426	3.75	2	6
166.70498993987584	3.75	2	6
166.80505295904743	3.75	2	6
166.90511597821904	3.75	2	6
167.00517899739063	3.875	2	6
167.10524201656222	3.875	2	6
167.20530503573383	3.875	2	6
167.30536805490541	3.875	2	6
167.405431074077	3.875	2	6
167.5054940932486	3.875	2	6
167.6055571124202	3.875	2	6
167.7056201315918	3.875	2	6
167.80568315076337	3.875	2	6
167.905746169935	3.875	2	6
168.00580918910657	3.875	2	6
168.10587220827816	3.875	2	6
168.20593522744977	3.875	2	6
168.30599824662136	3.875	2	6
168.40606126579294	3.875	2	6
168.50612428496453	3.875	2	6
168.60618730413614	3.875	2	6
168.70625032330773	4.125	2	6
168.8063133424793	4.125	2	6
168.90637636165093	4.125	2	6
169.0064393808225	4.125	2	6
169.1065023999941	4.125	2	6
169.20656541916568	4.125	2	6
169.3066284383373	4.125	2	6
169.40669145750888	4.125	2	6
169.50675447668047	4.125	2	6
169.60681749585208	4.125	2	6
169.70688051502367	4.125	2	6
169.80694353419526	4.375	2	7
169.90700655336687	4.375	2	7
170.00706957253846	4.375	2	7
170.10713259171004	4.375	2	7
170.20719561088163	4.375	2	7
170.30725863005324	4.375	2	7
170.40732164922483	4.375	2	7
170.5073846683964	4.375	2	7
170.60744768756803	4.375	2	7
170.7075107067396	4.375	2	7
170.8075737259112	4.375	2	7
170.9076367450828	4.375	2	7
171.0076997642544	4.375	2	7
171.10776278342598	4.375	2	7
171.20782580259757	4.375	2	7
171.30788882176918	4.5	2	7
171.40795184094077	4.5	2	7
171.50801486011235	4.5	2	7
171.60807787928397	4.5	2	7
171.70814089845555	4.5	2	7
171.80820391762714	4.5	2	7
171.90826693679875	4.5	2	7
172.00832995597034	4.5	2	7
172.10839297514192	4.5	2	7
172.2084559943135	4.5	2	7
172.30851901348512	4.5	2	7
172.4085820326567	4.5	2	7
172.5086450518283	4.5	2	7
172.6087080709999	4.5	2	7
172.7087710901715	4.625	2	7
172.80883410934308	4.625	2	7
172.9088971285147	4.625	2	7
173.00896014768628	4.625	2	7
173.10902316685787	4.625	2	7
173.20908618602945	4.625	2	7
173.30914920520107	4.625	2	7
173.40921222437265	4.625	2	7
173.50927524354424	4.75	2	7
173.60933826271585	4.75	2	7
173.70940128188744	4.75	2	7
173.80946430105902	4.75	2	7
173.90952732023064	4.75	2	7
174.00959033940222	4.75	2	7
174.1096533585738	4.75	2	7
174.2097163777454	4.75	2	7
174.309779396917	4.75	2	7
174.4098424160886	4.75	2	7
174.50990543526018	4.75	2	7
174.6099684544318	4.75	2	7
174.71003147360338	4.75	2	7
174.81009449277497	4.875	2	7
174.91015751194655	4.875	2	7
175.01022053111816	4.875	2	7
175.11028355028975	4.875	2	7
175.21034656946134	4.875	2	7
175.31040958863295	4.875	2	7
175.41047260780454	4.875	2	7
175.51053562697612	4.875	2	7
175.61059864614774	4.875	2	7
175.71066166531932	5.125	2	8
175.8107246844909	5.25	2	8
175.9107877036625	5.25	2	8
176.0108507228341	5.25	2	8
176.1109137420057	5.25	2	8
176.21097676117728	5.25	2	8
176.3110397803489	5.375	2	8
176.41110279952048	5.375	2	8
176.51116581869206	5.375	2	8
176.61122883786368	5.375	2	8
176.71129185703526	5.375	2	8
176.81135487620685	5.375	2	8
176.91141789537843	5.375	2	8
177.01148091455005	5.375	2	8
177.11154393372163	5.375	2	8
177.21160695289322	5.375	2	8
177.31166997206483	5.375	2	8
177.41173299123642	5.5	2	8
177.511796010408	5.5	2	8
177.61185902957962	5.625	2	8
177.7119220487512	5.625	2	8
177.8119850679228	5.625	2	8
177.91204808709438	5.625	2	8
178.012111106266	5.625	2	8
178.11217412543758	5.625	2	8
178.21223714460916	5.625	2	8
178.31230016378078	5.625	2	8
178.41236318295236	5.625	2	8
178.51242620212395	5.75	2	8
178.61248922129556	5.75	2	8
178.71255224046715	5.75	2	8
178.81261525963873	5.75	2	8
178.91267827881032	5.75	2	8
179.01274129798193	5.875	2	8
179.11280431715352	5.875	2	8
179.2128673363251	5.875	2	8
179.31293035549672	6.0	3	8
179.4129933746683	6.0	3	8
179.5130563938399	6.0	3	8
179.6131194130115	6.0	3	8
179.7131824321831	6.125	3	8
179.81324545135467	6.125	3	8
179.91330847052626	6.25	3	8
180.01337148969787	6.25	3	8
180.11343450886946	6.375	3	8
180.21349752804105	6.375	3	8
180.31356054721266	6.375	3	8
180.41362356638425	6.375	3	8
180.51368658555583	6.375	3	8
180.61374960472745	6.375	3	8
180.71381262389903	6.5	3	8
180.81387564307062	6.5	3	8
180.9139386622422	6.625	3	8
181.01400168141382	6.75	3	9
181.1140647005854	6.75	3	9
181.214127719757	6.75	3	9
181.3141907389286	6.75	3	9
181.4142537581002	6.75	3	9
181.51431677727177	6.75	3	9
181.61437979644336	6.75	3	9
181.71444281561497	6.875	4	9
181.81450583478656	7.0	4	9
181.91456885395814	7.0	4	9
182.01463187312976	7.25	4	9
182.11469489230134	7.25	4	9
182.21475791147293	7.25	4	9
182.31482093064454	7.25	4	9
182.41488394981613	7.5	5	9
182.51494696898772	7.5	5	9
182.6150099881593	7.5	5	9
182.71507300733091	7.5	5	9
182.8151360265025	7.5	5	9
182.9151990456741	7.5	5	9
183.0152620648457	7.625	5	10
183.1153250840173	7.625	5	10
183.21538810318887	7.625	5	10
183.31545112236049	7.875	5	10
183.41551414153207	7.875	5	10
183.51557716070366	8.0	5	10
183.61564017987524	8.0	5	10
183.71570319904686	8.0	5	10
183.81576621821844	8.0	5	10
183.91582923739003	8.0	5	10
184.01589225656164	8.125	5	10
184.11595527573323	8.125	5	10
184.2160182949048	8.25	5	10
184.31608131407643	8.25	5	10
184.416144333248	8.25	5	10
184.5162073524196	8.375	5	10
184.61627037159118	8.5	5	11
184.7163333907628	8.5	5	11
184.81639640993438	8.5	5	11
184.91645942910597	8.5	5	11
185.01652244827758	8.5	5	11
185.11658546744917	8.625	5	11
185.21664848662076	8.75	5	11
185.31671150579237	8.875	5	11
185.41677452496396	8.875	5	11
185.51683754413554	8.875	5	11
185.61690056330713	8.875	5	11
185.71696358247874	8.875	5	11
185.81702660165033	9.125	5	11
185.9170896208219	9.125	5	11
186.01715263999353	9.125	5	11
186.1172156591651	9.25	5	11
186.2172786783367	9.25	5	11
186.3173416975083	9.25	5	11
186.4174047166799	9.25	5	11
186.51746773585148	9.375	6	11
186.61753075502307	9.5	6	12
186.71759377419468	9.5	6	12
186.81765679336627	9.625	6	12
186.91771981253785	9.625	6	12
187.01778283170947	9.625	6	12
187.11784585088105	9.625	6	12
187.21790887005264	9.625	6	12
187.31797188922422	9.625	6	12
187.41803490839584	9.625	6	12
187.51809792756742	9.75	6	12
187.618160946739	9.75	6	12
187.71822396591062	9.75	6	12
187.8182869850822	9.875	6	12
187.9183500042538	9.875	6	12
188.0184130234254	9.875	6	12
188.118476042597	10.125	7	12
188.21853906176858	10.25	7	12
188.31860208094017	10.25	7	12
188.41866510011178	10.25	7	12
188.51872811928337	10.25	7	12
188.61879113845495	10.25	7	12
188.71885415762657	10.25	7	12
188.81891717679815	10.25	7	12
188.91898019596974	10.25	7	12
189.01904321514135	10.375	7	12
189.11910623431294	10.375	7	12
189.21916925348452	10.375	7	12
189.3192322726561	10.5	8	12
189.41929529182772	10.5	8	12
189.5193583109993	10.5	8	12
189.6194213301709	10.625	8	12
189.7194843493425	10.625	8	12
189.8195473685141	10.75	8	12
189.91961038768568	10.75	8	12
190.0196734068573	10.875	8	12
190.11973642602888	11.0	8	13
190.21979944520047	11.125	9	13
190.31986246437205	11.125	9	13
190.41992548354366	11.125	9	13
190.51998850271525	11.125	9	13
190.62005152188684	11.125	9	13
190.72011454105845	11.25	9	13
190.82017756023004	11.25	9	13
190.92024057940162	11.25	9	13
191.02030359857324	11.25	9	13
191.12036661774482	11.25	9	13
191.2204296369164	11.375	9	13
191.320492656088	11.5	9	13
191.4205556752596	11.5	9	13
191.5206186944312	11.5	9	13
191.62068171360278	11.5	9	13
191.7207447327744	11.5	9	13
191.82080775194598	11.5	9	13
191.92087077111756	11.5	9	13
192.02093379028918	11.625	9	13
192.12099680946076	11.625	9	13
192.22105982863235	11.625	9	13
192.32112284780393	11.75	9	13
192.42118586697555	11.75	9	13
192.52124888614713	11.75	9	13
192.62131190531872	11.75	9	13
192.72137492449033	11.75	9	13
192.82143794366192	11.875	9	13
192.9215009628335	12.0	9	14
193.0215639820051	12.0	9	14
193.1216270011767	12.0	9	14
193.2216900203483	12.0	9	14
193.32175303951988	12.125	9	14
193.4218160586915	12.125	9	14
193.52187907786308	12.125	9	14
193.62194209703466	12.125	9	14
193.72200511620628	12.25	10	14
193.82206813537786	12.25	10	14
193.92213115454945	12.25	10	14
194.02219417372103	12.25	10	14
194.12225719289265	12.25	10	14
194.22232021206423	12.25	10	14
194.32238323123582	12.25	10	14
194.42244625040743	12.25	10	14
194.52250926957902	12.375	11	14
194.6225722887506	12.375	11	14
194.72263530792222	12.5	11	14
194.8226983270938	12.5	11	14
194.9227613462654	12.5	11	14
195.02282436543697	12.5	11	14
195.1228873846086	12.5	11	14
195.22295040378017	12.5	11	14
195.32301342295176	12.5	11	14
195.42307644212337	12.5	11	14
195.52313946129496	12.5	11	14
195.62320248046655	12.625	11	15
195.72326549963816	12.625	11	15
195.82332851880975	12.625	11	15
195.92339153798133	12.625	11	15
196.02345455715292	12.625	11	15
196.12351757632453	12.625	11	15
196.22358059549612	12.625	11	15
196.3236436146677	12.625	11	15
196.42370663383932	12.625	11	15
196.5237696530109	12.625	11	15
196.6238326721825	12.625	11	15
196.7238956913541	12.625	11	15
196.8239587105257	12.625	11	15
196.92402172969727	12.625	11	15
197.02408474886886	12.625	11	15
197.12414776804047	12.625	11	15
197.22421078721206	12.625	11	15
197.32427380638364	12.75	11	15
197.42433682555526	12.875	11	15
197.52439984472684	12.875	11	15
197.62446286389843	13.0	11	15
197.72452588307004	13.0	11	15
197.82458890224163	13.0	11	15
197.92465192141321	13.0	11	15
198.0247149405848	13.0	11	15
198.12477795975641	13.0	11	15
198.224840978928	13.0	11	15
198.3249039980996	13.0	11	15
198.4249670172712	13.0	11	15
198.52503003644279	13.0	11	15
198.62509305561437	13.0	11	15
198.72515607478599	13.125	11	15
198.82521909395757	13.125	11	15
198.92528211312916	13.125	11	15
199.02534513230074	13.125	11	15
199.12540815147236	13.25	11	15
199.22547117064394	13.25	11	15
199.32553418981553	13.25	11	15
199.42559720898714	13.25	11	15
199.52566022815873	13.25	11	15
199.6257232473303	13.25	11	15
199.7257862665019	13.25	11	15
199.8258492856735	13.25	11	15
199.9259123048451	13.25	11	15
[truncated: 1,015 more rows]
