# Supplementary material for: Multiple drivers and lineage-specific insect extinctions during the Permo–Triassic
Source: Nat Commun. 2022 Dec 6;13:7512. doi: 10.1038/s41467-022-35284-4 (PMC9726944; doi:10.1038/s41467-022-35284-4)
Supplement: Supplementary file 7 — Source Data [file 41467_2022_35284_MOESM7_ESM.zip › Source_Data/SupplementaryFigure15/RJMCMC_RTT_plots_tt_and_sp_ex_PT_polyneotfam.R]

library(scales)
par(mfrow=c(3,2))

add_geochrono <- function(Y1,Y2){
polygon(-c(273.01,273.01,266.9,266.9), c(Y1,Y2,Y2,Y1), col = "#e99b85", lwd = 0.5) # Roadian
polygon(-c(266.9,266.9,264.28,264.28), c(Y1,Y2,Y2,Y1), col = "#eba490", lwd = 0.5) # Wordian
polygon(-c(264.28,264.28,259.51,259.51), c(Y1,Y2,Y2,Y1), col = "#edae9b", lwd = 0.5) # Capitanian
polygon(-c(259.51,259.51,254.14,254.14), c(Y1,Y2,Y2,Y1), col = "#f1c1b2", lwd = 0.5) # Wuchiapingian
polygon(-c(254.14,254.14,251.902,251.902), c(Y1,Y2,Y2,Y1), col = "#f3cbbe", lwd = 0.5) # Changhsingian
polygon(-c(251.902,251.902,251.2,251.2), c(Y1,Y2,Y2,Y1), col = "#a06aa7", lwd = 0.5) # Induan
polygon(-c(251.2,251.2,247.2,247.2), c(Y1,Y2,Y2,Y1), col = "#aa74ac", lwd = 0.5) # Olenekian
polygon(-c(247.2,247.2,242,242), c(Y1,Y2,Y2,Y1), col = "#b58ebc", lwd = 0.5) # Anisian
polygon(-c(242,242,237,237), c(Y1,Y2,Y2,Y1), col = "#c099c2", lwd = 0.5) # Ladinian
polygon(-c(237,237,227,227), c(Y1,Y2,Y2,Y1), col = "#c2aace", lwd = 0.5) # Carnian
}

# Speciation rate
time=c(-204.50178123612042, -204.60180656321072,-204.70183189030104,-204.80185721739133,-204.90188254448162,-205.00190787157194,-205.10193319866224,-205.20195852575253,-205.30198385284282,-205.40200917993315,-205.50203450702344,-205.60205983411373,-205.70208516120405,-205.80211048829435,-205.90213581538464,-206.00216114247493,-206.10218646956525,-206.20221179665555,-206.30223712374584,-206.40226245083613,-206.50228777792645,-206.60231310501675,-206.70233843210704,-206.80236375919736,-206.90238908628766,-207.00241441337795,-207.10243974046824,-207.20246506755856,-207.30249039464886,-207.40251572173915,-207.50254104882947,-207.60256637591976,-207.70259170301006,-207.80261703010035,-207.90264235719067,-208.00266768428096,-208.10269301137126,-208.20271833846155,-208.30274366555187,-208.40276899264217,-208.50279431973246,-208.60281964682278,-208.70284497391307,-208.80287030100337,-208.90289562809366,-209.00292095518398,-209.10294628227427,-209.20297160936457,-209.3029969364549,-209.40302226354518,-209.50304759063548,-209.60307291772577,-209.7030982448161,-209.80312357190638,-209.90314889899668,-210.00317422608697,-210.1031995531773,-210.20322488026758,-210.30325020735788,-210.4032755344482,-210.5033008615385,-210.60332618862878,-210.70335151571908,-210.8033768428094,-210.9034021698997,-211.00342749698999,-211.1034528240803,-211.2034781511706,-211.3035034782609,-211.4035288053512,-211.5035541324415,-211.6035794595318,-211.7036047866221,-211.8036301137124,-211.9036554408027,-212.003680767893,-212.1037060949833,-212.20373142207362,-212.3037567491639,-212.4037820762542,-212.5038074033445,-212.60383273043482,-212.7038580575251,-212.8038833846154,-212.90390871170572,-213.00393403879602,-213.1039593658863,-213.2039846929766,-213.30401002006693,-213.40403534715722,-213.5040606742475,-213.6040860013378,-213.70411132842813,-213.80413665551842,-213.9041619826087,-214.00418730969903,-214.10421263678933,-214.20423796387962,-214.3042632909699,-214.40428861806024,-214.50431394515053,-214.60433927224082,-214.70436459933114,-214.80438992642144,-214.90441525351173,-215.00444058060202,-215.10446590769234,-215.20449123478264,-215.30451656187293,-215.40454188896325,-215.50456721605354,-215.60459254314384,-215.70461787023413,-215.80464319732445,-215.90466852441475,-216.00469385150504,-216.10471917859533,-216.20474450568565,-216.30476983277595,-216.40479515986624,-216.50482048695656,-216.60484581404685,-216.70487114113715,-216.80489646822744,-216.90492179531776,-217.00494712240805,-217.10497244949835,-217.20499777658867,-217.30502310367896,-217.40504843076926,-217.50507375785955,-217.60509908494987,-217.70512441204016,-217.80514973913046,-217.90517506622075,-218.00520039331107,-218.10522572040136,-218.20525104749166,-218.30527637458198,-218.40530170167227,-218.50532702876257,-218.60535235585286,-218.70537768294318,-218.80540301003347,-218.90542833712377,-219.0054536642141,-219.10547899130438,-219.20550431839467,-219.30552964548497,-219.4055549725753,-219.50558029966558,-219.60560562675587,-219.70563095384617,-219.8056562809365,-219.90568160802678,-220.00570693511708,-220.1057322622074,-220.2057575892977,-220.30578291638798,-220.40580824347828,-220.5058335705686,-220.6058588976589,-220.70588422474918,-220.8059095518395,-220.9059348789298,-221.0059602060201,-221.10598553311038,-221.2060108602007,-221.306036187291,-221.4060615143813,-221.50608684147159,-221.6061121685619,-221.7061374956522,-221.8061628227425,-221.90618814983281,-222.0062134769231,-222.1062388040134,-222.2062641311037,-222.30628945819402,-222.4063147852843,-222.5063401123746,-222.60636543946492,-222.70639076655522,-222.8064160936455,-222.9064414207358,-223.00646674782612,-223.10649207491642,-223.2065174020067,-223.306542729097,-223.40656805618733,-223.50659338327762,-223.6066187103679,-223.70664403745823,-223.80666936454853,-223.90669469163882,-224.0067200187291,-224.10674534581943,-224.20677067290973,-224.30679600000002,-224.40682132709034,-224.50684665418063,-224.60687198127093,-224.70689730836122,-224.80692263545154,-224.90694796254184,-225.00697328963213,-225.10699861672242,-225.20702394381274,-225.30704927090304,-225.40707459799333,-225.50709992508365,-225.60712525217394,-225.70715057926424,-225.80717590635453,-225.90720123344485,-226.00722656053514,-226.10725188762544,-226.20727721471576,-226.30730254180605,-226.40732786889635,-226.50735319598664,-226.60737852307696,-226.70740385016725,-226.80742917725755,-226.90745450434787,-227.00747983143816,-227.10750515852845,-227.20753048561875,-227.30755581270907,-227.40758113979936,-227.50760646688965,-227.60763179397995,-227.70765712107027,-227.80768244816056,-227.90770777525086,-228.00773310234118,-228.10775842943147,-228.20778375652176,-228.30780908361206,-228.40783441070238,-228.50785973779267,-228.60788506488296,-228.7079103919733,-228.80793571906358,-228.90796104615387,-229.00798637324417,-229.1080117003345,-229.20803702742478,-229.30806235451507,-229.40808768160537,-229.5081130086957,-229.60813833578598,-229.70816366287627,-229.8081889899666,-229.9082143170569,-230.00823964414718,-230.10826497123747,-230.2082902983278,-230.3083156254181,-230.40834095250838,-230.5083662795987,-230.608391606689,-230.7084169337793,-230.80844226086958,-230.9084675879599,-231.0084929150502,-231.1085182421405,-231.20854356923078,-231.3085688963211,-231.4085942234114,-231.5086195505017,-231.608644877592,-231.7086702046823,-231.8086955317726,-231.9087208588629,-232.0087461859532,-232.1087715130435,-232.2087968401338,-232.30882216722412,-232.40884749431441,-232.5088728214047,-232.608898148495,-232.70892347558532,-232.80894880267562,-232.9089741297659,-233.0089994568562,-233.10902478394652,-233.20905011103682,-233.3090754381271,-233.40910076521743,-233.50912609230772,-233.60915141939802,-233.7091767464883,-233.80920207357863,-233.90922740066893,-234.00925272775922,-234.10927805484954,-234.20930338193983,-234.30932870903013,-234.40935403612042,-234.50937936321074,-234.60940469030103,-234.70943001739133,-234.80945534448162,-234.90948067157194,-235.00950599866223,-235.10953132575253,-235.20955665284285,-235.30958197993314,-235.40960730702344,-235.50963263411373,-235.60965796120405,-235.70968328829434,-235.80970861538464,-235.90973394247496,-236.00975926956525,-236.10978459665554,-236.20980992374584,-236.30983525083616,-236.40986057792645,-236.50988590501674,-236.60991123210707,-236.70993655919736,-236.80996188628765,-236.90998721337795,-237.01001254046827,-237.11003786755856,-237.21006319464885,-237.31008852173915,-237.41011384882947,-237.51013917591976,-237.61016450301005,-237.71018983010038,-237.81021515719067,-237.91024048428096,-238.01026581137126,-238.11029113846158,-238.21031646555187,-238.31034179264216,-238.41036711973248,-238.51039244682278,-238.61041777391307,-238.71044310100336,-238.81046842809369,-238.91049375518398,-239.01051908227427,-239.11054440936456,-239.2105697364549,-239.31059506354518,-239.41062039063547,-239.5106457177258,-239.6106710448161,-239.71069637190638,-239.81072169899667,-239.910747026087,-240.0107723531773,-240.11079768026758,-240.2108230073579,-240.3108483344482,-240.4108736615385,-240.51089898862878,-240.6109243157191,-240.7109496428094,-240.8109749698997,-240.91100029698998,-241.0110256240803,-241.1110509511706,-241.2110762782609,-241.3111016053512,-241.4111269324415,-241.5111522595318,-241.6111775866221,-241.7112029137124,-241.8112282408027,-241.911253567893,-242.01127889498332,-242.1113042220736,-242.2113295491639,-242.3113548762542,-242.41138020334452,-242.5114055304348,-242.6114308575251,-242.7114561846154,-242.81148151170572,-242.91150683879602,-243.0115321658863,-243.11155749297663,-243.21158282006692,-243.31160814715722,-243.4116334742475,-243.51165880133783,-243.61168412842812,-243.71170945551842,-243.81173478260874,-243.91176010969903,-244.01178543678932,-244.11181076387962,-244.21183609096994,-244.31186141806023,-244.41188674515053,-244.51191207224082,-244.61193739933114,-244.71196272642143,-244.81198805351173,-244.91201338060205,-245.01203870769234,-245.11206403478263,-245.21208936187293,-245.31211468896325,-245.41214001605354,-245.51216534314383,-245.61219067023416,-245.71221599732445,-245.81224132441474,-245.91226665150504,-246.01229197859536,-246.11231730568565,-246.21234263277594,-246.31236795986626,-246.41239328695656,-246.51241861404685,-246.61244394113714,-246.71246926822747,-246.81249459531776,-246.91251992240805,-247.01254524949834,-247.11257057658867,-247.21259590367896,-247.31262123076925,-247.41264655785957,-247.51267188494987,-247.61269721204016,-247.71272253913045,-247.81274786622077,-247.91277319331107,-248.01279852040136,-248.11282384749168,-248.21284917458198,-248.31287450167227,-248.41289982876256,-248.51292515585288,-248.61295048294318,-248.71297581003347,-248.81300113712376,-248.91302646421408,-249.01305179130438,-249.11307711839467,-249.213102445485,-249.31312777257529,-249.41315309966558,-249.51317842675587,-249.6132037538462,-249.7132290809365,-249.81325440802678,-249.9132797351171,-250.0133050622074,-250.1133303892977,-250.21335571638798,-250.3133810434783,-250.4134063705686,-250.5134316976589,-250.61345702474918,-250.7134823518395,-250.8135076789298,-250.9135330060201,-251.0135583331104,-251.1135836602007,-251.213608987291,-251.3136343143813,-251.4136596414716,-251.5136849685619,-251.6137102956522,-251.71373562274252,-251.8137609498328,-251.9137862769231,-252.0138116040134,-252.11383693110372,-252.213862258194,-252.3138875852843,-252.4139129123746,-252.51393823946492,-252.6139635665552,-252.7139888936455,-252.81401422073583,-252.91403954782612,-253.01406487491641,-253.1140902020067,-253.21411552909703,-253.31414085618732,-253.41416618327762,-253.51419151036794,-253.61421683745823,-253.71424216454852,-253.81426749163882,-253.91429281872914,-254.01431814581943,-254.11434347290972,-254.21436880000002,-254.31439412709034,-254.41441945418063,-254.51444478127092,-254.61447010836125,-254.71449543545154,-254.81452076254183,-254.91454608963213,-255.01457141672245,-255.11459674381274,-255.21462207090303,-255.31464739799335,-255.41467272508365,-255.51469805217394,-255.61472337926423,-255.71474870635456,-255.81477403344485,-255.91479936053514,-256.01482468762543,-256.1148500147157,-256.2148753418061,-256.31490066889637,-256.41492599598666,-256.51495132307696,-256.61497665016725,-256.71500197725754,-256.81502730434784,-256.9150526314382,-257.0150779585285,-257.1151032856188,-257.21512861270907,-257.31515393979936,-257.41517926688965,-257.51520459397995,-257.61522992107024,-257.7152552481606,-257.8152805752509,-257.9153059023412,-258.01533122943147,-258.11535655652176,-258.21538188361205,-258.31540721070235,-258.4154325377927,-258.515457864883,-258.6154831919733,-258.7155085190636,-258.81553384615387,-258.91555917324416,-259.01558450033446,-259.1156098274248,-259.2156351545151,-259.3156604816054,-259.4156858086957,-259.515711135786,-259.61573646287627,-259.71576178996656,-259.8157871170569,-259.9158124441472,-260.0158377712375,-260.1158630983278,-260.2158884254181,-260.3159137525084,-260.4159390795987,-260.515964406689,-260.6159897337793,-260.7160150608696,-260.8160403879599,-260.9160657150502,-261.0160910421405,-261.1161163692308,-261.2161416963211,-261.3161670234114,-261.4161923505017,-261.516217677592,-261.6162430046823,-261.7162683317726,-261.8162936588629,-261.9163189859532,-262.01634431304353,-262.1163696401338,-262.2163949672241,-262.3164202943144,-262.4164456214047,-262.516470948495,-262.6164962755853,-262.71652160267564,-262.81654692976593,-262.9165722568562,-263.0165975839465,-263.1166229110368,-263.2166482381271,-263.3166735652174,-263.41669889230775,-263.51672421939804,-263.61674954648834,-263.71677487357863,-263.8168002006689,-263.9168255277592,-264.0168508548495,-264.11687618193986,-264.21690150903015,-264.31692683612044,-264.41695216321074,-264.51697749030103,-264.6170028173913,-264.7170281444816,-264.8170534715719,-264.91707879866226,-265.01710412575255,-265.11712945284285,-265.21715477993314,-265.31718010702343,-265.4172054341137,-265.517230761204,-265.61725608829437,-265.71728141538466,-265.81730674247495,-265.91733206956525,-266.01735739665554,-266.11738272374583,-266.2174080508361,-266.3174333779265,-266.41745870501677,-266.51748403210706,-266.61750935919736,-266.71753468628765,-266.81756001337794,-266.91758534046824,-267.0176106675586,-267.1176359946489,-267.2176613217392,-267.31768664882946,-267.41771197591976,-267.51773730301005,-267.61776263010034,-267.7177879571907,-267.817813284281,-267.9178386113713,-268.0178639384616,-268.11788926555187,-268.21791459264216,-268.31793991973245,-268.4179652468228,-268.5179905739131,-268.6180159010034,-268.7180412280937,-268.818066555184,-268.91809188227427,-269.01811720936456,-269.11814253645485,-269.2181678635452,-269.3181931906355,-269.4182185177258,-269.5182438448161,-269.6182691719064,-269.71829449899667,-269.81831982608696,-269.9183451531773,-270.0183704802676,-270.1183958073579,-270.2184211344482,-270.3184464615385,-270.4184717886288,-270.5184971157191,-270.6185224428094,-270.7185477698997,-270.81857309699,-270.9185984240803,-271.0186237511706,-271.1186490782609,-271.2186744053512,-271.31869973244153,-271.4187250595318,-271.5187503866221,-271.6187757137124,-271.7188010408027,-271.818826367893,-271.9188516949833,-272.01887702207364,-272.11890234916393,-272.2189276762542,-272.3189530033445,-272.4189783304348,-272.5190036575251,-272.6190289846154,-272.7190543117057,-272.81907963879604,-272.91910496588633,-273.0191302929766,-273.1191556200669,-273.2191809471572,-273.3192062742475,-273.4192316013378,-273.51925692842815,-273.61928225551844,-273.71930758260874,-273.819332909699,-273.9193582367893,-274.0193835638796,-274.1194088909699,-274.21943421806026,-274.31945954515055,-274.41948487224084,-274.51951019933114,-274.61953552642143,-274.7195608535117,-274.819586180602,-274.91961150769237,-275.01963683478266,-275.11966216187295,-275.21968748896325,-275.31971281605354,-275.41973814314383,-275.5197634702341,-275.6197887973245,-275.71981412441477,-275.81983945150506,-275.91986477859535,-276.01989010568565,-276.11991543277594,-276.21994075986623,-276.3199660869565,-276.4199914140469,-276.52001674113717,-276.62004206822746,-276.72006739531776,-276.82009272240805,-276.92011804949834,-277.02014337658863,-277.120168703679,-277.2201940307693,-277.32021935785957,-277.42024468494986,-277.52027001204016,-277.62029533913045,-277.72032066622074,-277.8203459933111,-277.9203713204014,-278.0203966474917,-278.120421974582,-278.22044730167227,-278.32047262876256,-278.42049795585285,-278.5205232829432,-278.6205486100335,-278.7205739371238,-278.8205992642141,-278.9206245913044,-279.02064991839467,-279.12067524548496,-279.2207005725753,-279.3207258996656,-279.4207512267559,-279.5207765538462,-279.6208018809365,-279.7208272080268,-279.82085253511707,-279.9208778622074,-280.0209031892977,-280.120928516388,-280.2209538434783,-280.3209791705686,-280.4210044976589,-280.5210298247492,-280.62105515183947,-280.7210804789298,-280.8211058060201,-280.9211311331104,-281.0211564602007,-281.121181787291,-281.2212071143813,-281.3212324414716,-281.42125776856193,-281.5212830956522,-281.6213084227425,-281.7213337498328,-281.8213590769231,-281.9213844040134,-282.0214097311037,-282.12143505819404,-282.22146038528433,-282.3214857123746,-282.4215110394649,-282.5215363665552,-282.6215616936455,-282.7215870207358,-282.82161234782615,-282.92163767491644,-283.02166300200673,-283.121688329097,-283.2217136561873,-283.3217389832776,-283.4217643103679,-283.52178963745826,-283.62181496454855,-283.72184029163884,-283.82186561872913,-283.9218909458194,-284.0219162729097,-284.1219416,-284.2219669270903,-284.32199225418066,-284.42201758127095,-284.52204290836124,-284.62206823545154,-284.72209356254183,-284.8221188896321,-284.9221442167224,-285.02216954381277,-285.12219487090306,-285.22222019799335,-285.32224552508364,-285.42227085217394,-285.52229617926423,-285.6223215063545,-285.7223468334449,-285.82237216053517,-285.92239748762546,-286.02242281471575,-286.12244814180605,-286.22247346889634,-286.32249879598663,-286.422524123077,-286.5225494501673,-286.62257477725757,-286.72260010434786,-286.82262543143815,-286.92265075852845,-287.02267608561874,-287.1227014127091,-287.2227267397994,-287.3227520668897,-287.42277739397997,-287.52280272107026,-287.62282804816056,-287.72285337525085,-287.8228787023412,-287.9229040294315,-288.0229293565218,-288.1229546836121,-288.2229800107024,-288.32300533779267,-288.42303066488296,-288.52305599197325,-288.6230813190636,-288.7231066461539,-288.8231319732442,-288.9231573003345,-289.0231826274248,-289.12320795451507,-289.22323328160536,-289.3232586086957,-289.423283935786,-289.5233092628763,-289.6233345899666,-289.7233599170569,-289.8233852441472,-289.92341057123747,-290.0234358983278,-290.1234612254181,-290.2234865525084,-290.3235118795987,-290.423537206689,-290.5235625337793,-290.6235878608696,-290.7236131879599,-290.8236385150502,-290.9236638421405,-291.0236891692308,-291.1237144963211,-291.2237398234114,-291.3237651505017,-291.42379047759204,-291.52381580468233,-291.6238411317726,-291.7238664588629,-291.8238917859532,-291.9239171130435,-292.0239424401338,-292.1239677672241,-292.22399309431444,-292.32401842140473,-292.424043748495,-292.5240690755853,-292.6240944026756,-292.7241197297659,-292.8241450568562,-292.92417038394655,-293.02419571103684,-293.12422103812713,-293.2242463652174,-293.3242716923077,-293.424297019398)
rate=c(0.0014647409772957818, 0.022376241242136448,0.022376241242136448,0.022376241242136448,0.022376241242136448,0.022376241242136448,0.022376241242136448,0.022376241242136448,0.022376241242136448,0.022376241242136448,0.022376241242136448,0.022376241242136448,0.022376241242136448,0.022376241242136448,0.022376241242136448,0.022376241242136448,0.022376241242136448,0.022376241242136448,0.022376241242136448,0.022376241242136448,0.022376241242136448,0.022376241242136448,0.022376241242136448,0.022376241242136448,0.022376241242136448,0.022376241242136448,0.022376241242136448,0.022376241242136448,0.022376241242136448,0.022376241242136448,0.022376241242136448,0.022376241242136448,0.022376241242136448,0.022376241242136448,0.022376241242136448,0.022376241242136448,0.022376241242136448,0.022377145747672987,0.022377145747672987,0.022377145747672987,0.022377145747672987,0.022377145747672987,0.022377145747672987,0.022377145747672987,0.022377145747672987,0.022377145747672987,0.022377145747672987,0.022377145747672987,0.022377145747672987,0.022377145747672987,0.022377145747672987,0.022377145747672987,0.022377145747672987,0.022377145747672987,0.022377145747672987,0.022377145747672987,0.022377145747672987,0.022377145747672987,0.022377145747672987,0.022377145747672987,0.022377145747672987,0.022377145747672987,0.022377145747672987,0.022380723321179866,0.022380723321179866,0.022380723321179866,0.022380723321179866,0.022380723321179866,0.022380723321179866,0.022380723321179866,0.022380723321179866,0.022380723321179866,0.022380723321179866,0.022381107989666797,0.022381107989666797,0.022381107989666797,0.022381107989666797,0.022381107989666797,0.022381107989666797,0.022381107989666797,0.022381107989666797,0.022381107989666797,0.022381107989666797,0.022381107989666797,0.022381107989666797,0.022381107989666797,0.022381107989666797,0.022381107989666797,0.022381107989666797,0.022381107989666797,0.022381107989666797,0.022381107989666797,0.022381107989666797,0.022381107989666797,0.022381107989666797,0.022381107989666797,0.022381647728295023,0.022381647728295023,0.022381647728295023,0.022381647728295023,0.022381107989666797,0.022381107989666797,0.022381647728295023,0.022381647728295023,0.022381647728295023,0.022381647728295023,0.022381647728295023,0.022381647728295023,0.022381647728295023,0.022381647728295023,0.022381647728295023,0.022381647728295023,0.022381647728295023,0.022381647728295023,0.022381647728295023,0.022381647728295023,0.022381647728295023,0.022381647728295023,0.022381647728295023,0.022383224516264462,0.022383224516264462,0.022383224516264462,0.022383224516264462,0.022383224516264462,0.022384336679914466,0.022384336679914466,0.022384842017731717,0.022385796219179292,0.022385796219179292,0.022385796219179292,0.022389919413571262,0.022389919413571262,0.022389919413571262,0.022389919413571262,0.022389919413571262,0.022389919413571262,0.022389919413571262,0.022389919413571262,0.022389919413571262,0.022389919413571262,0.022389919413571262,0.022389919413571262,0.022389919413571262,0.022389919413571262,0.02239283248851076,0.02239283248851076,0.02239283248851076,0.02239283248851076,0.02239473459618728,0.022395740170065466,0.022395740170065466,0.022395740170065466,0.022395740170065466,0.022396547587568365,0.022396547587568365,0.022396547587568365,0.022396547587568365,0.022398743847447576,0.022398743847447576,0.022398743847447576,0.022398743847447576,0.022398743847447576,0.022398743847447576,0.02240116668934692,0.02240116668934692,0.02240116668934692,0.02240116668934692,0.022403907921356984,0.022404433544448744,0.022404433544448744,0.02240528912655712,0.022409495392640196,0.022409495392640196,0.02241124140461407,0.02241284103143418,0.02241538790455808,0.022420573191514564,0.022420573191514564,0.022423570721551545,0.022423900012732086,0.022424644838087406,0.022425465011670018,0.022425697197880883,0.022426128172281196,0.022426128172281196,0.022426794720902952,0.02242776276434969,0.022428502217984633,0.022428502217984633,0.022428502217984633,0.022428502217984633,0.022428502217984633,0.022428502217984633,0.02242903734965245,0.022429132878891804,0.022429509918951554,0.02243037089986253,0.022431968432260876,0.02243680875885882,0.022437545617600682,0.02243775657873207,0.022438038361171787,0.022438382057460002,0.022440966793119126,0.022443223927116767,0.02244540064459305,0.02244742884128608,0.022447782789255376,0.022447782789255376,0.022448025053087853,0.022448120747413428,0.022448120747413428,0.022448258466144247,0.022449140134410205,0.02245113058818885,0.022452775607064122,0.022455634169417572,0.022456657712311624,0.022460530977994886,0.022460530977994886,0.022462077595916456,0.02246600303836495,0.022466453430273953,0.022468170808565172,0.02247026390520821,0.022471008613448525,0.02247120964801205,0.02247120964801205,0.02247120964801205,0.022472316423489153,0.022475589401690085,0.022475589401690085,0.022475589401690085,0.022477580978253142,0.02248001991854586,0.022480828620788148,0.022480828620788148,0.022480828620788148,0.02248163424777923,0.022482196879951392,0.022482836893110827,0.022483481076211877,0.022483481076211877,0.022483481076211877,0.022483481076211877,0.022484897316954945,0.022487481812057952,0.022487481812057952,0.0224881423059921,0.022489386473270194,0.022490183564968007,0.022491450165718782,0.022491450165718782,0.022492850123907063,0.02249484784694282,0.022496672286275006,0.022497687456722752,0.02249869046913027,0.022499969370313736,0.022501592095961736,0.022503543431184797,0.022507635896896798,0.022507635896896798,0.022510287589419392,0.022512196949372232,0.022513880039510683,0.022515519129235974,0.022516881137651417,0.022519928125539684,0.02252342470780244,0.02252591269407217,0.02252843755759109,0.022530998057719274,0.022531747630113428,0.022534565314352484,0.022536396133713527,0.022540473382492036,0.02254171589996791,0.02255342571033553,0.02255570055281375,0.02256232897648005,0.022568456552290558,0.022574564884897768,0.022574564884897768,0.022576461474186293,0.02257760204803437,0.022579045971307693,0.022579956881774256,0.022585903604944925,0.022588371174008543,0.02260198233398353,0.02260388682356261,0.022605215196184497,0.022606148690877043,0.022607468089746716,0.022622497182851635,0.0226272623625864,0.02263143009674537,0.022638519073567696,0.022644558866468385,0.0226567367026929,0.022667048687606828,0.022673429228390864,0.02268207589172183,0.022705426244579073,0.02271848449886892,0.02273790428624968,0.02274554450633503,0.022758199852517313,0.022775688020335715,0.022787075894092124,0.02280087635720806,0.022814358532006463,0.022831649391775635,0.02285859306023276,0.022870200475297385,0.022884290561691747,0.02291899234600759,0.02293347285925513,0.022947982202916477,0.022971395008220777,0.022987862785867806,0.023010222161061793,0.023030298607405828,0.02305747108580443,0.02307722967166887,0.023121322112112194,0.023139118322526575,0.023158835859643206,0.02318800804228215,0.023203833657407198,0.0232192493814338,0.02324030542700352,0.023259798412292247,0.023281944292957678,0.02330095800625606,0.02330797035903028,0.023313746174987285,0.023326888030403073,0.023334573983775142,0.023357083579959713,0.023370482386397565,0.02338014367222526,0.02339204139925538,0.02342390232482032,0.02343364948790854,0.023449201253893923,0.023468011316853693,0.023485961107880555,0.023496044305943382,0.0235000757794884,0.023504040245103594,0.02350941570434295,0.023514809735903405,0.02352220589686485,0.023524569774149486,0.023534523105073646,0.023543977667514177,0.02354530808448311,0.023547933409291618,0.02355551682876488,0.023558325241158768,0.023561694081214092,0.02356407688791959,0.02356608751467093,0.023566809519279204,0.023566809519279204,0.023570226069552922,0.02357099160700167,0.023582106431201712,0.023584352011643654,0.023587757814271484,0.023587757814271484,0.023588868028259227,0.023588868028259227,0.023588868028259227,0.023588868028259227,0.023590799833653742,0.02359388929870737,0.02359388929870737,0.02359388929870737,0.02359388929870737,0.02359388929870737,0.023594944558277684,0.023594944558277684,0.023594944558277684,0.023594944558277684,0.023594944558277684,0.023594944558277684,0.023594944558277684,0.023594944558277684,0.023594944558277684,0.023594944558277684,0.023594944558277684,0.023594944558277684,0.023594944558277684,0.02359501034177179,0.02359501034177179,0.02359501034177179,0.02359501034177179,0.02359501034177179,0.02359501034177179,0.02359501034177179,0.02359501034177179,0.02359501034177179,0.02359501034177179,0.02359501034177179,0.02359501034177179,0.02359501034177179,0.02359501034177179,0.02359501034177179,0.02359501034177179,0.02359501034177179,0.02359501034177179,0.02359501034177179,0.02359501034177179,0.02359501034177179,0.02359501034177179,0.02359501034177179,0.02359501034177179,0.02359501034177179,0.02359501034177179,0.02359501034177179,0.023595828841910423,0.023595828841910423,0.023595828841910423,0.023595828841910423,0.023595828841910423,0.023595828841910423,0.023595828841910423,0.023595828841910423,0.023597552555062185,0.023597552555062185,0.023597552555062185,0.023597552555062185,0.023597552555062185,0.023597552555062185,0.02359867004975988,0.02359950926691088,0.02359950926691088,0.02359950926691088,0.02359950926691088,0.02359950926691088,0.02359950926691088,0.02359950926691088,0.02359950926691088,0.02359950926691088,0.02359950926691088,0.02359950926691088,0.02359950926691088,0.02359950926691088,0.02359950926691088,0.023600454712753467,0.023600454712753467,0.023600454712753467,0.023600454712753467,0.023600454712753467,0.023601382400011042,0.023601382400011042,0.023601382400011042,0.023601382400011042,0.023601382400011042,0.023601382400011042,0.023602526772660323,0.023602526772660323,0.023602526772660323,0.023602526772660323,0.023602526772660323,0.023602526772660323,0.023602526772660323,0.023602526772660323,0.023602526772660323,0.023603045519687546,0.023603045519687546,0.023603045519687546,0.023603045519687546,0.023603045519687546,0.023603045519687546,0.023603045519687546,0.023603045519687546,0.023603045519687546,0.023603045519687546,0.023603045519687546,0.023603045519687546,0.023603045519687546,0.023603045519687546,0.023603045519687546,0.023603045519687546,0.023603045519687546,0.023603045519687546,0.023603045519687546,0.023603045519687546,0.023603045519687546,0.023603045519687546,0.023603045519687546,0.023603045519687546,0.023602526772660323,0.023602526772660323,0.023602526772660323,0.023602526772660323,0.023600454712753467,0.02359950926691088,0.023590799833653742,0.023573108205768432,0.023561694081214092,0.02353578572928703,0.023531463217594046,0.023515357069024828,0.023504448795377296,0.02349961520791615,0.02349733781269415,0.02349077900702179,0.023485961107880555,0.023479166714625514,0.02347033551103992,0.023462580394001422,0.02345613229714065,0.023454205155803896,0.023449201253893923,0.023441695298535233,0.023441695298535233,0.023437019937253112,0.023434958591757045,0.023432258451289933,0.023429159795964966,0.023426332945315577,0.023421614202751385,0.0234210158737697,0.0234210158737697,0.0234210158737697,0.02341541523183341,0.02341541523183341,0.02341541523183341,0.02341541523183341,0.02341541523183341,0.023412302275469747,0.023412302275469747,0.023410483478563296,0.023408738396424416,0.02340122629184633,0.02340122629184633,0.023398991455864136,0.023396962515507696,0.023396962515507696,0.02339413759415012,0.02339413759415012,0.02339413759415012,0.02339413759415012,0.02339413759415012,0.02339204139925538,0.02339204139925538,0.023391108284892707,0.023391108284892707,0.02339003258627547,0.02339003258627547,0.023387792821187844,0.023387456750171766,0.023387456750171766,0.023387456750171766,0.023387456750171766,0.023385515973076344,0.023385515973076344,0.023385515973076344,0.023385515973076344,0.023383430781130112,0.023381797541733168,0.023381797541733168,0.023380976622989616,0.02338014367222526,0.02338014367222526,0.02338014367222526,0.023379325095482288,0.02337844134782916,0.02337844134782916,0.02337844134782916,0.023378003939946934,0.023378003939946934,0.023374265241031582,0.02337229995524149,0.02337130613839787,0.02337130613839787,0.02337130613839787,0.02337130613839787,0.023370482386397565,0.023370482386397565,0.023370482386397565,0.023370482386397565,0.023370482386397565,0.023369969828280948,0.023369969828280948,0.023369650795669272,0.023369650795669272,0.02336923126088982,0.02336923126088982,0.023368463767322385,0.023368463767322385,0.02336759013691156,0.02336759013691156,0.02336759013691156,0.023366687435920675,0.023366687435920675,0.023366687435920675,0.023366687435920675,0.023366687435920675,0.023366687435920675,0.023366687435920675,0.023366687435920675,0.023366687435920675,0.023366687435920675,0.023366687435920675,0.023366687435920675,0.02336490339355029,0.02336490339355029,0.02336490339355029,0.02336490339355029,0.02336490339355029,0.02336490339355029,0.02336490339355029,0.02336490339355029,0.02336490339355029,0.02336490339355029,0.02336490339355029,0.02336490339355029,0.02336490339355029,0.02336490339355029,0.02336185577842778,0.02336185577842778,0.02336185577842778,0.02336185577842778,0.02336185577842778,0.02336185577842778,0.02336185577842778,0.02336185577842778,0.02336185577842778,0.02335932587527547,0.023358197711395183,0.023358197711395183,0.023358197711395183,0.023358197711395183,0.023358197711395183,0.023358197711395183,0.023358197711395183,0.023358197711395183,0.023358197711395183,0.023358197711395183,0.023358197711395183,0.023358197711395183,0.023358197711395183,0.023358197711395183,0.023357701645609283,0.023357701645609283,0.023357701645609283,0.023357701645609283,0.023357701645609283,0.023357701645609283,0.023357701645609283,0.023357701645609283,0.023357701645609283,0.023357701645609283,0.023357701645609283,0.023357701645609283,0.023357701645609283,0.023357701645609283,0.023357701645609283,0.023357701645609283,0.023357701645609283,0.023357701645609283,0.023357701645609283,0.023357701645609283,0.023357701645609283,0.023357701645609283,0.023357701645609283,0.023357701645609283,0.023357701645609283,0.023357701645609283,0.023357701645609283,0.023357701645609283,0.023358197711395183,0.02335932587527547,0.02336185577842778,0.02336185577842778,0.02336185577842778,0.02336185577842778,0.02336185577842778,0.02336185577842778,0.02336185577842778,0.02336185577842778,0.02335932587527547,0.02335932587527547,0.02336185577842778,0.02336185577842778,0.02336185577842778,0.02336185577842778,0.02336185577842778,0.02336185577842778,0.02336185577842778,0.02336185577842778,0.02336185577842778,0.02336185577842778,0.02336185577842778,0.02336185577842778,0.02336185577842778,0.02336185577842778,0.02336185577842778,0.02336490339355029,0.02336490339355029,0.02336490339355029,0.023366687435920675,0.023366687435920675,0.023366687435920675,0.023366687435920675,0.02336759013691156,0.02336759013691156,0.02336759013691156,0.023368463767322385,0.02336923126088982,0.02336923126088982,0.02336923126088982,0.023369969828280948,0.02337130613839787,0.023373118928766073,0.023374265241031582,0.023376530295291194,0.023378003939946934,0.023381797541733168,0.023383430781130112,0.023386953851905215,0.023388057611279704,0.023388751933307188,0.02339204139925538,0.02340122629184633,0.023410483478563296,0.02342272543272153,0.023434958591757045,0.02343827662749625,0.02345601014558836,0.023464605231912336,0.023474961660640288,0.02347963380486044,0.02348853149833419,0.023495491353837952,0.023500290023828863,0.02350953637374692,0.02353250208459918,0.023546418086467732,0.02357099160700167,0.02359501034177179,0.023615811320908918,0.023655474661141256,0.023690045784063765,0.023743701464542133,0.023781923854851866,0.023839156954561205,0.023901918448818914,0.02399551406707582,0.02406647345951953,0.024139483465855115,0.02426746616880404,0.024400800649143895,0.024522711106038264,0.024736029119737737,0.025008527677790167,0.02531998961509608,0.02568119772156115,0.026191681432082826,0.02678974684871995,0.02780111124645149,0.02917411764241537,0.03105651003730804,0.034604758746805644,0.03858603420116598,0.05075155492974777,0.05886606254671892,0.062313136797259944,0.06509733642743518,0.06734768294218786,0.06924430454173044,0.07054065940335882,0.07175664244852102,0.07301398226586489,0.07391669578845263,0.07481222840665448,0.07544463040525248,0.07579785044737614,0.0759250354439104,0.07599875918871203,0.07602967378753459,0.07605860168282963,0.07609487744782831,0.07609487744782831,0.07609487744782831,0.07609487744782831,0.07608877515025564,0.07603313059498798,0.07602165282068807,0.07594076436467412,0.07590188522496129,0.07585438239134834,0.07580824793472707,0.07571363696039843,0.07548378508450548,0.07517054135664256,0.07501084204654218,0.07493258644314105,0.07485335902616955,0.07483039793281554,0.0748269843396205,0.07481798251885997,0.07480911471639537,0.07480416205752231,0.07479806465592598,0.07478286265972747,0.07478286265972747,0.07478286265972747,0.07478286265972747,0.07478286265972747,0.07478286265972747,0.07478286265972747,0.07478286265972747,0.07478286265972747,0.07478286265972747,0.07478286265972747,0.07478286265972747,0.07478286265972747,0.07477085334851642,0.07477085334851642,0.0747613976716256,0.0747613976716256,0.07475722241109767,0.07475722241109767,0.07475722241109767,0.07475722241109767,0.07475722241109767,0.07475722241109767,0.07475722241109767,0.07475722241109767,0.07475722241109767,0.07475722241109767,0.07475722241109767,0.07475477606721016,0.07475477606721016,0.07475477606721016,0.07475477606721016,0.07475477606721016,0.07475477606721016,0.07475477606721016,0.07475477606721016,0.07475477606721016,0.07475477606721016,0.07475477606721016,0.07475477606721016,0.07475477606721016,0.07475477606721016,0.07475477606721016,0.07475477606721016,0.07475477606721016,0.07475477606721016,0.07475477606721016,0.07475477606721016,0.07475477606721016,0.07475477606721016,0.07475477606721016,0.07475477606721016,0.07475477606721016,0.07475477606721016,0.07474712134635998,0.07474712134635998,0.07474712134635998,0.07474712134635998,0.07474712134635998,0.07474712134635998,0.07473926674120618,0.07473926674120618,0.07473926674120618,0.07473926674120618,0.07473926674120618,0.07473926674120618,0.07473926674120618,0.07473926674120618,0.07473926674120618,0.07473926674120618,0.07473926674120618,0.07473926674120618,0.07473926674120618,0.07474712134635998,0.07474712134635998,0.07474712134635998,0.07474712134635998,0.07474712134635998,0.07474712134635998)
minHPD=c(5.717893995803795e-07, 0.005752387506706606,0.005752387506706606,0.005752387506706606,0.005752387506706606,0.005752387506706606,0.005752387506706606,0.005752387506706606,0.005752387506706606,0.005752387506706606,0.005752387506706606,0.005752387506706606,0.005752387506706606,0.005752387506706606,0.005752387506706606,0.005752387506706606,0.005752387506706606,0.005752387506706606,0.005752387506706606,0.005752387506706606,0.005752387506706606,0.005752387506706606,0.005752387506706606,0.005752387506706606,0.005752387506706606,0.005752387506706606,0.005752387506706606,0.005752387506706606,0.005752387506706606,0.005752387506706606,0.005752387506706606,0.005752387506706606,0.005752387506706606,0.005752387506706606,0.005752387506706606,0.005752387506706606,0.005752387506706606,0.005752387506706606,0.005752387506706606,0.005752387506706606,0.005752387506706606,0.005752387506706606,0.005752387506706606,0.005752387506706606,0.005752387506706606,0.005752387506706606,0.005752387506706606,0.005752387506706606,0.005752387506706606,0.005752387506706606,0.005752387506706606,0.005752387506706606,0.005752387506706606,0.005752387506706606,0.005752387506706606,0.005752387506706606,0.005752387506706606,0.005752387506706606,0.005752387506706606,0.005752387506706606,0.005752387506706606,0.005752387506706606,0.005752387506706606,0.005752387506706606,0.005752387506706606,0.005752387506706606,0.005752387506706606,0.005752387506706606,0.005752387506706606,0.005752387506706606,0.005752387506706606,0.005752387506706606,0.005752387506706606,0.005752387506706606,0.005752387506706606,0.005752387506706606,0.005752387506706606,0.005752387506706606,0.005752387506706606,0.005752387506706606,0.005752387506706606,0.005752387506706606,0.005752387506706606,0.005752387506706606,0.005752387506706606,0.005752387506706606,0.005752387506706606,0.005752387506706606,0.005752387506706606,0.005752387506706606,0.005752387506706606,0.005752387506706606,0.005752387506706606,0.005752387506706606,0.005752387506706606,0.005752387506706606,0.005752387506706606,0.005752387506706606,0.005752387506706606,0.005752387506706606,0.005752387506706606,0.005752387506706606,0.005752387506706606,0.005752387506706606,0.005752387506706606,0.005752387506706606,0.005752387506706606,0.005752387506706606,0.005752387506706606,0.005752387506706606,0.005752387506706606,0.005752387506706606,0.005752387506706606,0.005752387506706606,0.005752387506706606,0.005752387506706606,0.005752387506706606,0.005752387506706606,0.005752387506706606,0.005752387506706606,0.005752387506706606,0.005752387506706606,0.005752387506706606,0.005752387506706606,0.005703911772913008,0.005703911772913008,0.005752387506706606,0.005752387506706606,0.005752387506706606,0.005752387506706606,0.005754494000484909,0.005754494000484909,0.005754494000484909,0.005754494000484909,0.005754494000484909,0.005754494000484909,0.005754494000484909,0.005754494000484909,0.005754494000484909,0.005754494000484909,0.005754494000484909,0.005754494000484909,0.005754494000484909,0.005754494000484909,0.005752387506706606,0.005752387506706606,0.005752387506706606,0.005752387506706606,0.00575322541524182,0.005752387506706606,0.005752387506706606,0.005752387506706606,0.005752387506706606,0.005800259192535978,0.005800259192535978,0.005800259192535978,0.005800259192535978,0.005800259192535978,0.005800259192535978,0.005800259192535978,0.005800259192535978,0.005800259192535978,0.005800259192535978,0.005752387506706606,0.005752387506706606,0.005752387506706606,0.005752387506706606,0.005752387506706606,0.005752387506706606,0.005752387506706606,0.005752387506706606,0.005800259192535978,0.005800259192535978,0.005800259192535978,0.005752387506706606,0.005752387506706606,0.005752387506706606,0.005752387506706606,0.005752387506706606,0.005752387506706606,0.005752387506706606,0.005752387506706606,0.005752387506706606,0.0056848329906718995,0.0056848329906718995,0.005689405299622321,0.005689405299622321,0.005703911772913008,0.005703911772913008,0.005703911772913008,0.005703911772913008,0.005703911772913008,0.005703911772913008,0.005752387506706606,0.005752387506706606,0.005752387506706606,0.005987845410077495,0.005800259192535978,0.005752387506706606,0.005752387506706606,0.005752387506706606,0.005752387506706606,0.005752387506706606,0.005752387506706606,0.005752387506706606,0.006281795107511216,0.006266893869430281,0.006266893869430281,0.006266893869430281,0.006281795107511216,0.006281795107511216,0.006281795107511216,0.006266893869430281,0.006266893869430281,0.006281795107511216,0.006281795107511216,0.006266893869430281,0.006281795107511216,0.006266893869430281,0.006266893869430281,0.006266893869430281,0.006281795107511216,0.006281795107511216,0.006281795107511216,0.006266893869430281,0.006266893869430281,0.006266893869430281,0.006266893869430281,0.006266893869430281,0.006266893869430281,0.006266893869430281,0.006266893869430281,0.006266893869430281,0.006266893869430281,0.006266893869430281,0.006266893869430281,0.006266893869430281,0.006266893869430281,0.0071188059444990395,0.00713713498017284,0.00713713498017284,0.0071188059444990395,0.0071188059444990395,0.0071188059444990395,0.0071188059444990395,0.0071188059444990395,0.0071188059444990395,0.0071188059444990395,0.007100449583655636,0.0071188059444990395,0.00713713498017284,0.007151677952258414,0.007151677952258414,0.007151677952258414,0.00713713498017284,0.00713713498017284,0.00713713498017284,0.0071188059444990395,0.007100449583655636,0.007158465098610078,0.007151677952258414,0.007100449583655636,0.007100449583655636,0.007151677952258414,0.006868972056490496,0.007151677952258414,0.007151677952258414,0.007151677952258414,0.006838426458154669,0.006838426458154669,0.006818252047814903,0.006818252047814903,0.006818252047814903,0.006818252047814903,0.006818252047814903,0.006818252047814903,0.006818252047814903,0.007024830933178909,0.006734468562733305,0.006734468562733305,0.006874844283518716,0.006818252047814903,0.006874844283518716,0.006874844283518716,0.006818252047814903,0.006818252047814903,0.006818252047814903,0.006818252047814903,0.006829929183605405,0.006818252047814903,0.006818252047814903,0.006818252047814903,0.006818252047814903,0.006818252047814903,0.006874844283518716,0.006874844283518716,0.006874844283518716,0.006818252047814903,0.006818252047814903,0.006818252047814903,0.006456361861583251,0.006417646622673621,0.006874844283518716,0.006818252047814903,0.006893974711090609,0.0068199438353728015,0.006266893869430281,0.006266893869430281,0.006266893869430281,0.0071188059444990395,0.0071188059444990395,0.00713713498017284,0.007151677952258414,0.007100449583655636,0.006880398329253876,0.006818252047814903,0.007100449583655636,0.007100449583655636,0.007869355996064696,0.008004325510438861,0.009385323350541637,0.009385323350541637,0.009520043661209926,0.00952491931684849,0.009520043661209926,0.009520043661209926,0.010945209122972852,0.013897916607942167,0.014726818426251858,0.01509866315747221,0.015681536392471277,0.015681536392471277,0.01571954832508624,0.015705764439951145,0.01512984753563101,0.015716658652227173,0.015637793367121646,0.015705764439951145,0.015705764439951145,0.01582545757529811,0.015988915667636813,0.016125976031182956,0.016125976031182956,0.016208925923843487,0.016393991039601832,0.016393991039601832,0.016393991039601832,0.016223512761217036,0.016223512761217036,0.016216844334746915,0.016393991039601832,0.016393991039601832,0.0163543117314918,0.016393991039601832,0.015681536392471277,0.015681536392471277,0.01578298405279385,0.01582545757529811,0.01582545757529811,0.0158387411782042,0.015934355939521545,0.015934355939521545,0.015934355939521545,0.01595416919374262,0.015934355939521545,0.015934355939521545,0.015934355939521545,0.015934355939521545,0.01595416919374262,0.01605311341409674,0.016094402441479465,0.016125976031182956,0.016125976031182956,0.016125976031182956,0.016125976031182956,0.016125976031182956,0.016125976031182956,0.016094402441479465,0.016094402441479465,0.016094402441479465,0.016094402441479465,0.016094402441479465,0.016094402441479465,0.016125976031182956,0.01605311341409674,0.016208925923843487,0.016208925923843487,0.016208925923843487,0.016208925923843487,0.016208925923843487,0.016208925923843487,0.016208925923843487,0.016208925923843487,0.016208925923843487,0.016208925923843487,0.016208925923843487,0.016216844334746915,0.016216844334746915,0.016216844334746915,0.016216844334746915,0.016216844334746915,0.016216844334746915,0.016216844334746915,0.016216844334746915,0.016216844334746915,0.016216844334746915,0.016216844334746915,0.016216844334746915,0.016216844334746915,0.016216844334746915,0.016216844334746915,0.016216844334746915,0.016216844334746915,0.016216844334746915,0.016216844334746915,0.016216844334746915,0.016216844334746915,0.016216844334746915,0.016216844334746915,0.016216844334746915,0.016216844334746915,0.016216844334746915,0.016216844334746915,0.016208925923843487,0.016208925923843487,0.016208925923843487,0.016208925923843487,0.016208925923843487,0.016208925923843487,0.016208925923843487,0.016208925923843487,0.016216844334746915,0.016216844334746915,0.016216844334746915,0.016216844334746915,0.016216844334746915,0.016216844334746915,0.016208925923843487,0.016216844334746915,0.016216844334746915,0.016216844334746915,0.016216844334746915,0.016216844334746915,0.016216844334746915,0.016216844334746915,0.016216844334746915,0.016216844334746915,0.016216844334746915,0.016216844334746915,0.016216844334746915,0.016216844334746915,0.016216844334746915,0.016208925923843487,0.016208925923843487,0.016208925923843487,0.016208925923843487,0.016208925923843487,0.016134788762127813,0.016134788762127813,0.016134788762127813,0.016134788762127813,0.016134788762127813,0.016134788762127813,0.016125976031182956,0.016125976031182956,0.016125976031182956,0.016125976031182956,0.016125976031182956,0.016094402441479465,0.016094402441479465,0.01605311341409674,0.01605311341409674,0.01701563091360075,0.01701563091360075,0.01701563091360075,0.01701563091360075,0.01701563091360075,0.01701563091360075,0.01701563091360075,0.01701563091360075,0.01701563091360075,0.01701563091360075,0.01701563091360075,0.01701563091360075,0.01701563091360075,0.01701563091360075,0.01701563091360075,0.01701563091360075,0.01701563091360075,0.01701563091360075,0.01701563091360075,0.01701563091360075,0.01701563091360075,0.01701563091360075,0.01701563091360075,0.01701563091360075,0.01605311341409674,0.01605311341409674,0.01605311341409674,0.01605311341409674,0.016094402441479465,0.016125976031182956,0.016208925923843487,0.016321413563921958,0.016318366524548118,0.01642015494325396,0.016373861383748425,0.01656958460282314,0.0164136276897726,0.016394799855777097,0.0164136276897726,0.0164136276897726,0.01672615866848801,0.016773241005435303,0.01680876086506284,0.01680876086506284,0.016848381299522593,0.016848381299522593,0.016848381299522593,0.016859314117498515,0.016859314117498515,0.01680876086506284,0.01661784791271867,0.01672615866848801,0.01672615866848801,0.01672615866848801,0.016208925923843487,0.016208925923843487,0.016208925923843487,0.016208925923843487,0.016393991039601832,0.016393991039601832,0.016393991039601832,0.016393991039601832,0.016393991039601832,0.016216844334746915,0.016216844334746915,0.016393991039601832,0.016393991039601832,0.016393991039601832,0.016393991039601832,0.016393991039601832,0.016318366524548118,0.016318366524548118,0.016288665024333033,0.016288665024333033,0.016288665024333033,0.016288665024333033,0.016288665024333033,0.016318366524548118,0.016318366524548118,0.016318366524548118,0.016318366524548118,0.016288665024333033,0.016288665024333033,0.016318366524548118,0.016318366524548118,0.016318366524548118,0.016318366524548118,0.016318366524548118,0.016330262598957673,0.016330262598957673,0.016330262598957673,0.016330262598957673,0.016330262598957673,0.016330262598957673,0.016330262598957673,0.016318366524548118,0.016318366524548118,0.016318366524548118,0.016318366524548118,0.016330262598957673,0.016318366524548118,0.016318366524548118,0.016318366524548118,0.016330262598957673,0.016330262598957673,0.016330262598957673,0.016318366524548118,0.016318366524548118,0.016318366524548118,0.016318366524548118,0.016318366524548118,0.016318366524548118,0.016318366524548118,0.016318366524548118,0.016318366524548118,0.016318366524548118,0.016318366524548118,0.016318366524548118,0.016318366524548118,0.016318366524548118,0.016318366524548118,0.016318366524548118,0.016318366524548118,0.016318366524548118,0.016318366524548118,0.016318366524548118,0.016318366524548118,0.016318366524548118,0.016318366524548118,0.016318366524548118,0.016318366524548118,0.016318366524548118,0.016318366524548118,0.016318366524548118,0.016318366524548118,0.016318366524548118,0.016318366524548118,0.016318366524548118,0.016318366524548118,0.016318366524548118,0.016318366524548118,0.016318366524548118,0.016318366524548118,0.016318366524548118,0.016318366524548118,0.016318366524548118,0.016318366524548118,0.016318366524548118,0.016318366524548118,0.016318366524548118,0.016318366524548118,0.016318366524548118,0.016318366524548118,0.016318366524548118,0.016318366524548118,0.016318366524548118,0.016318366524548118,0.016318366524548118,0.016318366524548118,0.016318366524548118,0.016318366524548118,0.016318366524548118,0.016318366524548118,0.016288665024333033,0.016288665024333033,0.016288665024333033,0.016288665024333033,0.016288665024333033,0.016288665024333033,0.016288665024333033,0.016288665024333033,0.016288665024333033,0.016288665024333033,0.016288665024333033,0.016288665024333033,0.016288665024333033,0.016288665024333033,0.016318366524548118,0.016318366524548118,0.016318366524548118,0.016318366524548118,0.016318366524548118,0.016318366524548118,0.016318366524548118,0.016318366524548118,0.016318366524548118,0.016318366524548118,0.016318366524548118,0.016318366524548118,0.016318366524548118,0.016318366524548118,0.016318366524548118,0.016318366524548118,0.016318366524548118,0.016318366524548118,0.016318366524548118,0.016318366524548118,0.016318366524548118,0.016318366524548118,0.016318366524548118,0.016318366524548118,0.016318366524548118,0.016318366524548118,0.016223512761217036,0.016223512761217036,0.016223512761217036,0.016223512761217036,0.016216844334746915,0.016216844334746915,0.016216844334746915,0.016216844334746915,0.016208925923843487,0.016208925923843487,0.016208925923843487,0.016208925923843487,0.016208925923843487,0.016208925923843487,0.016208925923843487,0.016208925923843487,0.016208925923843487,0.016208925923843487,0.016208925923843487,0.016208925923843487,0.016208925923843487,0.016208925923843487,0.016208925923843487,0.016208925923843487,0.016208925923843487,0.016208925923843487,0.016208925923843487,0.016208925923843487,0.016208925923843487,0.01581218943813433,0.016318366524548118,0.016318366524548118,0.01581218943813433,0.01582545757529811,0.01581218943813433,0.01581218943813433,0.01581218943813433,0.01581218943813433,0.01581218943813433,0.01680876086506284,0.01676663558003501,0.0164136276897726,0.0164136276897726,0.01642015494325396,0.01639574043050861,0.016393991039601832,0.016373861383748425,0.016318366524548118,0.016393991039601832,0.016393991039601832,0.016436945368314894,0.016394799855777097,0.016373861383748425,0.016318366524548118,0.016216844334746915,0.016025636521147964,0.015844555000575633,0.01566765433464705,0.016393991039601832,0.016318366524548118,0.016037460329565646,0.015912189489285865,0.01578298405279385,0.015572492339589104,0.015217284928784002,0.01578298405279385,0.01578298405279385,0.015600845868606014,0.015232369890538435,0.015217284928784002,0.014016125377854571,0.01276589678868172,0.012108476449987063,0.011430156331432807,0.012136980252656668,0.0111915843092726,0.01276589678868172,0.01512984753563101,0.01276589678868172,0.015232369890538435,0.01512984753563101,0.015217284928784002,0.015637793367121646,0.016208925923843487,0.015217284928784002,0.01581218943813433,0.01581218943813433,0.015637793367121646,0.01581218943813433,0.016058341551336133,0.01581218943813433,0.016208925923843487,0.016393991039601832,0.016373861383748425,0.01652253525353105,0.016859314117498515,0.017227226611175664,0.01702872053537144,0.01681093600801445,0.017139280809038475,0.01742726715907841,0.017302925284034744,0.017909253861398435,0.019181923553444835,0.01919814397037346,0.019847384485623395,0.02050009853939783,0.02067527450785763,0.022681481546902353,0.02431661210365125,0.02431661210365125,0.02431661210365125,0.024375361656843997,0.024375361656843997,0.02431661210365125,0.02431661210365125,0.02431661210365125,0.02431661210365125,0.024375361656843997,0.024375361656843997,0.025316041989349242,0.025756419267678875,0.0258148820506378,0.025756419267678875,0.025756419267678875,0.025788305376996126,0.02590930524800977,0.02670090473197264,0.026020242867636784,0.0258148820506378,0.02588625219030039,0.02609495557794861,0.02609495557794861,0.02588625219030039,0.02609495557794861,0.026109237862701105,0.02612632648611788,0.02612632648611788,0.02612632648611788,0.02612632648611788,0.02612632648611788,0.026127470849122432,0.026127470849122432,0.026127470849122432,0.026127470849122432,0.026127470849122432,0.026127470849122432,0.026127470849122432,0.026127470849122432,0.026020242867636784,0.026020242867636784,0.026020242867636784,0.026020242867636784,0.026020242867636784,0.026020242867636784,0.026020242867636784,0.026020242867636784,0.026020242867636784,0.026020242867636784,0.026020242867636784,0.026020242867636784,0.026020242867636784,0.026020242867636784,0.026020242867636784,0.026046651725323097,0.026046651725323097,0.026046651725323097,0.026046651725323097,0.026046651725323097,0.026046651725323097,0.026046651725323097,0.026046651725323097,0.026046651725323097,0.026046651725323097,0.026046651725323097,0.026046651725323097,0.026046651725323097,0.026046651725323097,0.026046651725323097,0.026046651725323097,0.026046651725323097,0.026046651725323097,0.026046651725323097,0.026046651725323097,0.026046651725323097,0.026046651725323097,0.026046651725323097,0.026046651725323097,0.026020242867636784,0.026020242867636784,0.026020242867636784,0.026020242867636784,0.026020242867636784,0.026020242867636784,0.026020242867636784,0.026020242867636784,0.026020242867636784,0.026020242867636784,0.026020242867636784,0.026020242867636784,0.026020242867636784,0.026020242867636784,0.026020242867636784,0.026127470849122432,0.026127470849122432,0.026127470849122432,0.026127470849122432,0.026127470849122432,0.02612632648611788,0.026109237862701105,0.026109237862701105,0.026109237862701105,0.026109237862701105,0.026109237862701105,0.026109237862701105)
maxHPD=c(0.006455913180210464, 0.03024345503463236,0.03024345503463236,0.03024345503463236,0.03024345503463236,0.03024345503463236,0.03024345503463236,0.03024345503463236,0.03024345503463236,0.03024345503463236,0.03024345503463236,0.03024345503463236,0.03024345503463236,0.03024345503463236,0.03024345503463236,0.03024345503463236,0.03024345503463236,0.03024345503463236,0.03024345503463236,0.03024345503463236,0.03024345503463236,0.03024345503463236,0.03024345503463236,0.03024345503463236,0.03024345503463236,0.03024345503463236,0.03024345503463236,0.03024345503463236,0.03024345503463236,0.03024345503463236,0.03024345503463236,0.03024345503463236,0.030214506413908174,0.030214506413908174,0.030214506413908174,0.030214506413908174,0.030214506413908174,0.030214506413908174,0.030214506413908174,0.030214506413908174,0.030214506413908174,0.030214506413908174,0.030214506413908174,0.030214506413908174,0.030214506413908174,0.030214506413908174,0.030214506413908174,0.030214506413908174,0.030214506413908174,0.030214506413908174,0.030214506413908174,0.030214506413908174,0.030214506413908174,0.030214506413908174,0.030214506413908174,0.030214506413908174,0.030214506413908174,0.030214506413908174,0.030214506413908174,0.030214506413908174,0.030214506413908174,0.030214506413908174,0.030214506413908174,0.03024345503463236,0.03024345503463236,0.03024345503463236,0.03024345503463236,0.03024345503463236,0.03024345503463236,0.03024345503463236,0.03024345503463236,0.03024345503463236,0.03024345503463236,0.030214506413908174,0.030214506413908174,0.030214506413908174,0.030214506413908174,0.030214506413908174,0.030214506413908174,0.030214506413908174,0.030214506413908174,0.030214506413908174,0.030214506413908174,0.030214506413908174,0.030214506413908174,0.030214506413908174,0.030214506413908174,0.030214506413908174,0.030214506413908174,0.030214506413908174,0.030214506413908174,0.030214506413908174,0.030214506413908174,0.030214506413908174,0.030214506413908174,0.030214506413908174,0.030214506413908174,0.030214506413908174,0.030214506413908174,0.030214506413908174,0.030214506413908174,0.030214506413908174,0.030214506413908174,0.030214506413908174,0.030214506413908174,0.030214506413908174,0.030214506413908174,0.030214506413908174,0.030214506413908174,0.030214506413908174,0.030214506413908174,0.030214506413908174,0.030214506413908174,0.030214506413908174,0.030214506413908174,0.030214506413908174,0.030214506413908174,0.030214506413908174,0.030214506413908174,0.030214506413908174,0.030214506413908174,0.030214506413908174,0.030212970317711595,0.030212970317711595,0.030157751467156123,0.030157751467156123,0.030183536436657585,0.030157751467156123,0.030157751467156123,0.030157751467156123,0.030157751467156123,0.030157751467156123,0.030157751467156123,0.030157751467156123,0.030157751467156123,0.030157751467156123,0.030157751467156123,0.030157751467156123,0.030157751467156123,0.030157751467156123,0.030157751467156123,0.030157751467156123,0.030157751467156123,0.030157751467156123,0.030136121010195645,0.030131825755733727,0.030131825755733727,0.030131825755733727,0.030131825755733727,0.0301277159601768,0.0301277159601768,0.0301277159601768,0.0301277159601768,0.030157751467156123,0.030157751467156123,0.030157751467156123,0.030157751467156123,0.030157751467156123,0.030157751467156123,0.030157751467156123,0.030157751467156123,0.030157751467156123,0.030157751467156123,0.030103246314836907,0.030103246314836907,0.030103246314836907,0.030103246314836907,0.030103246314836907,0.030103246314836907,0.030103246314836907,0.030103246314836907,0.030136121010195645,0.030136121010195645,0.030136121010195645,0.030072188360400914,0.030068142359574564,0.030072188360400914,0.030072188360400914,0.030068142359574564,0.030068142359574564,0.03006134911772885,0.03005733733430535,0.030047375592045393,0.029972555635603384,0.029972555635603384,0.029949025268067003,0.029949025268067003,0.029949025268067003,0.029949025268067003,0.029949025268067003,0.029949025268067003,0.029949025268067003,0.029949025268067003,0.029949025268067003,0.029942911001590414,0.02993304422886114,0.030157751467156123,0.029949025268067003,0.029885173500359227,0.02987696245173051,0.029885173500359227,0.029885173500359227,0.029885173500359227,0.02987696245173051,0.02987696245173051,0.0304188218479768,0.03040809981775489,0.03040809981775489,0.03040809981775489,0.0304188218479768,0.0304188218479768,0.0304188218479768,0.03040809981775489,0.03040809981775489,0.0304188218479768,0.0304188218479768,0.03040809981775489,0.0304188218479768,0.030409257578413566,0.030409257578413566,0.03040809981775489,0.0304188218479768,0.0304188218479768,0.0304188218479768,0.03040809981775489,0.03040809981775489,0.03040809981775489,0.03040809981775489,0.03040809981775489,0.030409257578413566,0.0304188218479768,0.0304188218479768,0.0304188218479768,0.0304188218479768,0.0304188218479768,0.0304188218479768,0.0304188218479768,0.0304188218479768,0.031272619110052184,0.031272619110052184,0.031272619110052184,0.031272619110052184,0.031272619110052184,0.031272619110052184,0.031272619110052184,0.031272619110052184,0.031272619110052184,0.031272619110052184,0.031272619110052184,0.031272619110052184,0.031272619110052184,0.031272619110052184,0.031272619110052184,0.031272619110052184,0.031272619110052184,0.031272619110052184,0.031272619110052184,0.031272619110052184,0.031272619110052184,0.03133677976603243,0.03133677976603243,0.031272619110052184,0.031272619110052184,0.03133677976603243,0.031066973333112174,0.031351239192060114,0.03133677976603243,0.03133677976603243,0.031066973333112174,0.031074140007814645,0.031066973333112174,0.031066973333112174,0.031074140007814645,0.031105368160415505,0.031105368160415505,0.031074140007814645,0.031105368160415505,0.03133677976603243,0.031074140007814645,0.031074140007814645,0.03123012242639862,0.031200981992077752,0.031272619110052184,0.031272619110052184,0.031246524067830496,0.031246524067830496,0.03125965932554408,0.03125965932554408,0.03133677976603243,0.03133677976603243,0.03133677976603243,0.031351239192060114,0.031402213872184635,0.03142071320649581,0.03150008135165816,0.031505857923875426,0.03154016520362602,0.03150008135165816,0.031505857923875426,0.03160337299540529,0.03133677976603243,0.03133677976603243,0.03185393243921075,0.03187786336371166,0.031983365379997644,0.03197326846183405,0.03153970910240753,0.031565220502290166,0.03166551614629835,0.032658276171643796,0.03272719958857354,0.032805128884118594,0.0328521903530749,0.0328521903530749,0.032805128884118594,0.0328521903530749,0.03331738025611655,0.03331738025611655,0.03424704071162576,0.03449576622861693,0.0358860319517081,0.03581008837441014,0.03587724219970299,0.0358659097922676,0.0358659097922676,0.0358659097922676,0.03703881440841712,0.03962207892805416,0.04001288163125636,0.03981933401042188,0.040086745909466696,0.039738030094033656,0.03937047937050265,0.039108085482601876,0.03821978683574377,0.03842045916686883,0.038051090121190394,0.038027503206442693,0.03800326124591091,0.038027503206442693,0.03807127569375131,0.03807127569375131,0.038051090121190394,0.03800326124591091,0.03802249268405393,0.03801744885938812,0.03796332811159026,0.037700067724890804,0.037688638575811055,0.037688638575811055,0.037806323365602156,0.037806323365602156,0.037717348843490005,0.03770458709957873,0.03697152492074308,0.03697152492074308,0.03697152492074308,0.03697152492074308,0.03697152492074308,0.03696610231115063,0.03697152492074308,0.03697152492074308,0.03697152492074308,0.03697152492074308,0.03697152492074308,0.03697152492074308,0.03697152492074308,0.03697152492074308,0.03697152492074308,0.037056756934110195,0.037056756934110195,0.037056756934110195,0.037056756934110195,0.037056756934110195,0.037056756934110195,0.037056756934110195,0.037056756934110195,0.037056756934110195,0.037056756934110195,0.037056756934110195,0.037056756934110195,0.037056756934110195,0.037056756934110195,0.037056756934110195,0.03697152492074308,0.037056756934110195,0.037056756934110195,0.037056756934110195,0.037056756934110195,0.037056756934110195,0.037056756934110195,0.037056756934110195,0.037056756934110195,0.037056756934110195,0.037056756934110195,0.037056756934110195,0.037056756934110195,0.037056756934110195,0.037056756934110195,0.037056756934110195,0.037056756934110195,0.037056756934110195,0.037056756934110195,0.037056756934110195,0.037056756934110195,0.037056756934110195,0.037056756934110195,0.037056756934110195,0.037056756934110195,0.037056756934110195,0.037056756934110195,0.037056756934110195,0.037056756934110195,0.037056756934110195,0.037056756934110195,0.037056756934110195,0.037056756934110195,0.037056756934110195,0.037056756934110195,0.037056756934110195,0.037056756934110195,0.037056756934110195,0.037056756934110195,0.03703881440841712,0.03703881440841712,0.03703881440841712,0.03703881440841712,0.03703881440841712,0.03703881440841712,0.03703881440841712,0.03703881440841712,0.037056756934110195,0.037056756934110195,0.037056756934110195,0.037056756934110195,0.037056756934110195,0.037056756934110195,0.03703881440841712,0.037056756934110195,0.037056756934110195,0.037056756934110195,0.037056756934110195,0.037056756934110195,0.037056756934110195,0.037056756934110195,0.037056756934110195,0.037056756934110195,0.037056756934110195,0.037056756934110195,0.037056756934110195,0.037056756934110195,0.037056756934110195,0.037056756934110195,0.037056756934110195,0.037056756934110195,0.037056756934110195,0.037056756934110195,0.037056756934110195,0.037056756934110195,0.037056756934110195,0.037056756934110195,0.037056756934110195,0.037056756934110195,0.037056756934110195,0.037056756934110195,0.037056756934110195,0.037056756934110195,0.037056756934110195,0.037056756934110195,0.037056756934110195,0.037056756934110195,0.037056756934110195,0.038027503206442693,0.038027503206442693,0.038027503206442693,0.038027503206442693,0.038051090121190394,0.038051090121190394,0.038051090121190394,0.038051090121190394,0.038051090121190394,0.038051090121190394,0.038051090121190394,0.038051090121190394,0.038051090121190394,0.038051090121190394,0.038051090121190394,0.038027503206442693,0.038027503206442693,0.038027503206442693,0.038027503206442693,0.038027503206442693,0.038027503206442693,0.038027503206442693,0.038027503206442693,0.038027503206442693,0.037056756934110195,0.037056756934110195,0.037056756934110195,0.037056756934110195,0.037056756934110195,0.037056756934110195,0.03703881440841712,0.037056756934110195,0.03697152492074308,0.03696610231115063,0.036887213191283776,0.03697152492074308,0.036761312942538434,0.036670252152735554,0.036670252152735554,0.036670252152735554,0.03697152492074308,0.03698695522209358,0.03696610231115063,0.03696610231115063,0.03698695522209358,0.03698695522209358,0.03697152492074308,0.03696610231115063,0.03696610231115063,0.036876916147291654,0.036670252152735554,0.036761312942538434,0.036761312942538434,0.036761312942538434,0.03619278525178393,0.03618401850739403,0.03618401850739403,0.03618401850739403,0.036345337249040606,0.036345337249040606,0.036345337249040606,0.036345337249040606,0.036345337249040606,0.03618401850739403,0.03618401850739403,0.036345337249040606,0.036345337249040606,0.036345337249040606,0.036345337249040606,0.036345337249040606,0.03625377436337317,0.03625377436337317,0.03619278525178393,0.03619278525178393,0.03619278525178393,0.03619278525178393,0.03619278525178393,0.03619278525178393,0.03619278525178393,0.03619278525178393,0.03619278525178393,0.03619278525178393,0.03619278525178393,0.03618401850739403,0.03617947779592685,0.03617947779592685,0.03617947779592685,0.03617947779592685,0.03618401850739403,0.03618401850739403,0.03618401850739403,0.03618401850739403,0.03618401850739403,0.03618401850739403,0.03618401850739403,0.03617947779592685,0.03617947779592685,0.03617947779592685,0.03617947779592685,0.03618401850739403,0.036155643912070684,0.036155643912070684,0.036155643912070684,0.03618401850739403,0.03618401850739403,0.03618401850739403,0.03617947779592685,0.03617947779592685,0.03617947779592685,0.03617947779592685,0.03617947779592685,0.03618401850739403,0.03618401850739403,0.03618401850739403,0.03618401850739403,0.03618401850739403,0.03618401850739403,0.03618401850739403,0.03618401850739403,0.03618401850739403,0.03617947779592685,0.03617947779592685,0.03618401850739403,0.03618401850739403,0.03617947779592685,0.03617947779592685,0.03617947779592685,0.03617947779592685,0.03617947779592685,0.03617947779592685,0.03617947779592685,0.03617947779592685,0.03617947779592685,0.03617947779592685,0.03617947779592685,0.03617947779592685,0.03617947779592685,0.03617947779592685,0.03617947779592685,0.03618401850739403,0.03618401850739403,0.03618401850739403,0.03618401850739403,0.03618401850739403,0.03618401850739403,0.03618401850739403,0.03618401850739403,0.03618401850739403,0.03618401850739403,0.03618401850739403,0.03618401850739403,0.03618401850739403,0.03618401850739403,0.03618401850739403,0.03618401850739403,0.03618401850739403,0.03618401850739403,0.03618401850739403,0.03618401850739403,0.03618401850739403,0.03618401850739403,0.03618401850739403,0.03619278525178393,0.03619278525178393,0.03619278525178393,0.03619278525178393,0.03619278525178393,0.03619278525178393,0.03619278525178393,0.03619278525178393,0.03619278525178393,0.03619278525178393,0.03619278525178393,0.03619278525178393,0.03619278525178393,0.03619278525178393,0.03619278525178393,0.03625377436337317,0.03625377436337317,0.03625377436337317,0.03625377436337317,0.03625377436337317,0.03625377436337317,0.03625377436337317,0.03625377436337317,0.03625377436337317,0.03625377436337317,0.03625377436337317,0.03625377436337317,0.03625377436337317,0.03625377436337317,0.03625377436337317,0.03625377436337317,0.03625377436337317,0.03625377436337317,0.03625377436337317,0.03625377436337317,0.03625377436337317,0.03625377436337317,0.03625377436337317,0.03625377436337317,0.03625377436337317,0.03625377436337317,0.03618401850739403,0.03618401850739403,0.03618401850739403,0.03618401850739403,0.03618401850739403,0.03618401850739403,0.03618401850739403,0.03618401850739403,0.03618401850739403,0.03618401850739403,0.03618401850739403,0.03618401850739403,0.03619278525178393,0.03619278525178393,0.03619278525178393,0.03619278525178393,0.03619278525178393,0.03619278525178393,0.03619278525178393,0.03619278525178393,0.03619278525178393,0.03619278525178393,0.03619278525178393,0.03619278525178393,0.03619278525178393,0.03619278525178393,0.03619278525178393,0.03619278525178393,0.03619278525178393,0.035834082703848955,0.036345337249040606,0.036345337249040606,0.0358659097922676,0.0358860319517081,0.03588521763678266,0.0358860319517081,0.03592407283383311,0.03592407283383311,0.03592407283383311,0.03696610231115063,0.03697152492074308,0.036624961141220866,0.036624961141220866,0.036670252152735554,0.036670252152735554,0.036670252152735554,0.03670757753209911,0.036670252152735554,0.036779466331930986,0.036876916147291654,0.03697152492074308,0.03696610231115063,0.03698695522209358,0.03697152492074308,0.03697152492074308,0.03698695522209358,0.03697152492074308,0.03698695522209358,0.03802249268405393,0.038027503206442693,0.038027503206442693,0.038027503206442693,0.03807127569375131,0.03822939326558228,0.03830222957560572,0.0392562640042058,0.0395685629858985,0.039870354591825995,0.04040934111627353,0.04109674052743192,0.04109674052743192,0.04109674052743192,0.042343076395585405,0.04543198517838957,0.05130685259538384,0.05499665225032892,0.059747374496536165,0.06485649240892373,0.06542825222494134,0.07012946370630198,0.07245894706230692,0.0741922432710105,0.0762418667294816,0.07814208374186662,0.07819651156092446,0.08039729532141109,0.08210503222526566,0.08352123951901898,0.08518172113301102,0.08740565839325984,0.08803091641909724,0.08954546012070372,0.09104800058005107,0.09237520027838361,0.09374874375784481,0.09513324119206629,0.09652064810285015,0.09769066928915002,0.09859453065954092,0.10001306977762689,0.10153963883448486,0.10241802816957482,0.1037052481901148,0.10597145023684931,0.10726234391777376,0.10874089423423623,0.10983292123570237,0.11012803446994297,0.11119425049934348,0.11191900724918404,0.11137185813533364,0.11119425049934348,0.11111949315079642,0.1110470392641445,0.11080735716297048,0.11080735716297048,0.11073501472184957,0.1106161242698632,0.11013987013225553,0.10994614899765046,0.11033286654342646,0.11013987013225553,0.10987113958898725,0.10963093052996675,0.10893032214815652,0.10786567086104204,0.10670765915386903,0.10672054404675296,0.1057356238233452,0.10513993764579739,0.10508189549642773,0.10513993764579739,0.10508189549642773,0.10482523264501059,0.10499988027194591,0.10499988027194591,0.10499988027194591,0.10499988027194591,0.10499988027194591,0.10499988027194591,0.10499988027194591,0.10499988027194591,0.10499988027194591,0.10499988027194591,0.10499988027194591,0.10499988027194591,0.10499988027194591,0.10499988027194591,0.10499988027194591,0.10484591559669165,0.10484591559669165,0.10484591559669165,0.10484591559669165,0.10484591559669165,0.10484591559669165,0.10484591559669165,0.10484591559669165,0.10484591559669165,0.10484591559669165,0.10484591559669165,0.10484591559669165,0.10484591559669165,0.10484591559669165,0.10484591559669165,0.10484591559669165,0.10484591559669165,0.10484591559669165,0.10484591559669165,0.10484591559669165,0.10484591559669165,0.10484591559669165,0.10484591559669165,0.10484591559669165,0.10484591559669165,0.10484591559669165,0.10484591559669165,0.10484591559669165,0.10484591559669165,0.10484591559669165,0.10484591559669165,0.10484591559669165,0.10484591559669165,0.10484591559669165,0.10484591559669165,0.10484591559669165,0.10484591559669165,0.10484591559669165,0.10484591559669165,0.10484591559669165,0.10484591559669165,0.10484591559669165,0.10484591559669165,0.10484591559669165,0.10484591559669165,0.10484591559669165,0.10484591559669165,0.10484591559669165,0.10484591559669165,0.10484591559669165,0.10484591559669165,0.10484591559669165,0.10484591559669165,0.10484591559669165,0.10499988027194591,0.10499988027194591,0.10499988027194591,0.10499988027194591,0.10499988027194591,0.10499988027194591,0.10499988027194591,0.10499988027194591,0.10499988027194591,0.10499988027194591,0.10499988027194591,0.10499988027194591)

plot(c(seq(-290,0,by=1),0),rep(2,length(c(seq(290,0,by=-1),0))), xlab="", ylab="Rates (events/Myr/lineage)", xlim=c(-270,-230), ylim=c(0,0.05), type="l", col="white",lwd="1",las="1",cex.axis="1",cex.main="1",cex.lab="1",bty="n", main="A", axes=F)
rect(-323.2,-0.02,-298.9,300, col="white", border=NA)
rect(-298.9,-0.02,-272.95,300, col="whitesmoke", border=NA)
rect(-272.95,-0.02,-259.1,300, col="white", border=NA)
rect(-259.1,-0.02,-251.9,300, col="whitesmoke", border=NA)
rect(-251.9,-0.02,-247.2,300, col="white", border=NA)
rect(-247.2,-0.02,-237,300, col="whitesmoke", border=NA)
rect(-237,-0.02,-201.3,300, col="white", border=NA)
rect(-201.3,-0.02,-174.1,300, col="whitesmoke", border=NA)
rect(-174.1,-0.02,-163.5,300, col="white", border=NA)
rect(-163.5,-0.02,-145,300, col="whitesmoke", border=NA)
rect(-145,-0.02,-100.5,300, col="white", border=NA)
rect(-100.5,-0.02,-66,300, col="whitesmoke", border=NA)
rect(-66,-0.02,-56,300, col="white", border=NA)
rect(-56,-0.02,-33.9,300, col="whitesmoke", border=NA)
rect(-33.9,-0.02,-23.03,300, col="white", border=NA)
rect(-23.03,-0.02,-5.33,300, col="whitesmoke", border=NA)
rect(-5.33,-0.02,-2.58,300, col="white", border=NA)
rect(-2.58,-0.02,0,300, col="whitesmoke", border=NA)

rect(-261.28,-3,-259.51,300, col=alpha('#ffaf03',0.2), border=NA)
rect(-234.5,-3,-232,300, col=alpha('#ffaf03',0.2), border=NA)
abline(v=c(-251.902),col="red",lty="dashed",lwd="2")
axis(side=1, seq(-280, -220, by=10), col="black",col.axis="black",las=1)
axis(side=2, seq(0, 0.05, by=0.01), col="black",col.axis="black",las=2)

legend("topleft", bty="n", c("Origination rate"),lwd="3",col=c("#4c4cec"), cex=1)

lines(time,time,type = 'n')
polygon(c(time, rev(time)), c(maxHPD, rev(minHPD)), col = alpha('#4c4cec',0.3), border = NA)
lines(time,rate, col = '#4c4cec', lwd=2)

add_geochrono(0, -0.15)


# Frequency of shift in speciation rate
mids=c(-0.04910003345600535, -0.14730010036801605,-0.24550016728002674,-0.3437002341920375,-0.4419003011040482,-0.5401003680160589,-0.6383004349280696,-0.7365005018400803,-0.834700568752091,-0.9329006356641018,-1.0311007025761123,-1.129300769488123,-1.2275008364001336,-1.3257009033121445,-1.4239009702241552,-1.5221010371361658,-1.6203011040481765,-1.7185011709601872,-1.816701237872198,-1.9149013047842087,-2.0131013716962194,-2.1113014386082303,-2.209501505520241,-2.3077015724322516,-2.4059016393442625,-2.504101706256273,-2.602301773168284,-2.7005018400802947,-2.798701906992305,-2.896901973904316,-2.9951020408163265,-3.0933021077283374,-3.1915021746403482,-3.2897022415523587,-3.3879023084643696,-3.48610237537638,-3.584302442288391,-3.682502509200402,-3.7807025761124122,-3.878902643024423,-3.9771027099364336,-4.075302776848444,-4.173502843760455,-4.271702910672466,-4.369902977584476,-4.4681030444964875,-4.566303111408498,-4.664503178320508,-4.76270324523252,-4.86090331214453,-4.959103379056541,-5.057303445968551,-5.155503512880562,-5.253703579792573,-5.351903646704583,-5.450103713616595,-5.548303780528605,-5.6465038474406155,-5.744703914352627,-5.842903981264637,-5.941104048176648,-6.039304115088658,-6.1375041820006695,-6.23570424891268,-6.33390431582469,-6.432104382736702,-6.530304449648712,-6.628504516560723,-6.726704583472733,-6.824904650384744,-6.923104717296755,-7.021304784208765,-7.119504851120777,-7.217704918032787,-7.3159049849447975,-7.414105051856809,-7.512305118768819,-7.61050518568083,-7.70870525259284,-7.8069053195048514,-7.905105386416862,-8.003305453328872,-8.101505520240883,-8.199705587152893,-8.297905654064905,-8.396105720976916,-8.494305787888926,-8.592505854800937,-8.690705921712947,-8.788905988624958,-8.88710605553697,-8.98530612244898,-9.08350618936099,-9.181706256273001,-9.279906323185012,-9.378106390097022,-9.476306457009033,-9.574506523921045,-9.672706590833055,-9.770906657745066,-9.869106724657076,-9.967306791569086,-10.065506858481097,-10.163706925393107,-10.26190699230512,-10.36010705921713,-10.45830712612914,-10.556507193041151,-10.654707259953161,-10.752907326865172,-10.851107393777182,-10.949307460689194,-11.047507527601205,-11.145707594513215,-11.243907661425226,-11.342107728337236,-11.440307795249247,-11.538507862161259,-11.63670792907327,-11.73490799598528,-11.83310806289729,-11.9313081298093,-12.029508196721311,-12.127708263633322,-12.225908330545334,-12.324108397457344,-12.422308464369355,-12.520508531281365,-12.618708598193376,-12.716908665105386,-12.815108732017396,-12.913308798929409,-13.011508865841419,-13.10970893275343,-13.20790899966544,-13.30610906657745,-13.40430913348946,-13.502509200401471,-13.600709267313484,-13.698909334225494,-13.797109401137504,-13.895309468049515,-13.993509534961525,-14.091709601873536,-14.189909668785548,-14.288109735697558,-14.386309802609569,-14.48450986952158,-14.58270993643359,-14.6809100033456,-14.77911007025761,-14.877310137169623,-14.975510204081633,-15.073710270993644,-15.171910337905654,-15.270110404817665,-15.368310471729675,-15.466510538641685,-15.564710605553698,-15.662910672465708,-15.761110739377719,-15.859310806289729,-15.95751087320174,-16.055710940113748,-16.15391100702576,-16.25211107393777,-16.35031114084978,-16.44851120776179,-16.546711274673804,-16.644911341585814,-16.743111408497825,-16.841311475409835,-16.939511542321846,-17.037711609233856,-17.135911676145867,-17.234111743057877,-17.332311809969887,-17.430511876881898,-17.52871194379391,-17.62691201070592,-17.72511207761793,-17.823312144529943,-17.921512211441954,-18.019712278353964,-18.117912345265974,-18.216112412177985,-18.314312479089995,-18.412512546002006,-18.510712612914016,-18.608912679826027,-18.707112746738037,-18.805312813650048,-18.903512880562058,-19.00171294747407,-19.09991301438608,-19.198113081298093,-19.296313148210103,-19.394513215122114,-19.492713282034124,-19.590913348946135,-19.689113415858145,-19.787313482770156,-19.885513549682166,-19.983713616594176,-20.081913683506187,-20.180113750418197,-20.278313817330208,-20.376513884242218,-20.474713951154232,-20.572914018066243,-20.671114084978253,-20.769314151890264,-20.867514218802274,-20.965714285714284,-21.063914352626295,-21.162114419538305,-21.260314486450316,-21.358514553362326,-21.456714620274337,-21.554914687186347,-21.653114754098358,-21.751314821010368,-21.849514887922382,-21.947714954834392,-22.045915021746403,-22.144115088658413,-22.242315155570424,-22.340515222482434,-22.438715289394445,-22.536915356306455,-22.635115423218465,-22.733315490130476,-22.831515557042486,-22.929715623954497,-23.027915690866507,-23.12611575777852,-23.22431582469053,-23.322515891602542,-23.420715958514553,-23.518916025426563,-23.617116092338573,-23.715316159250584,-23.813516226162594,-23.911716293074605,-24.009916359986615,-24.108116426898626,-24.206316493810636,-24.304516560722647,-24.402716627634657,-24.50091669454667,-24.59911676145868,-24.697316828370692,-24.795516895282702,-24.893716962194713,-24.991917029106723,-25.090117096018734,-25.188317162930744,-25.286517229842755,-25.384717296754765,-25.482917363666775,-25.581117430578786,-25.679317497490796,-25.77751756440281,-25.87571763131482,-25.97391769822683,-26.07211776513884,-26.170317832050852,-26.268517898962862,-26.366717965874873,-26.464918032786883,-26.563118099698894,-26.661318166610904,-26.759518233522915,-26.857718300434925,-26.955918367346936,-27.054118434258946,-27.15231850117096,-27.25051856808297,-27.34871863499498,-27.44691870190699,-27.545118768819002,-27.643318835731012,-27.741518902643023,-27.839718969555033,-27.937919036467044,-28.036119103379054,-28.134319170291064,-28.232519237203075,-28.330719304115085,-28.4289193710271,-28.52711943793911,-28.62531950485112,-28.72351957176313,-28.82171963867514,-28.91991970558715,-29.018119772499162,-29.116319839411172,-29.214519906323183,-29.312719973235193,-29.410920040147204,-29.509120107059214,-29.607320173971225,-29.705520240883235,-29.80372030779525,-29.90192037470726,-30.00012044161927,-30.09832050853128,-30.19652057544329,-30.2947206423553,-30.39292070926731,-30.491120776179322,-30.589320843091333,-30.687520910003343,-30.785720976915353,-30.883921043827364,-30.982121110739374,-31.08032117765139,-31.1785212445634,-31.27672131147541,-31.37492137838742,-31.47312144529943,-31.57132151221144,-31.66952157912345,-31.76772164603546,-31.865921712947472,-31.964121779859482,-32.062321846771496,-32.1605219136835,-32.25872198059552,-32.356922047507524,-32.45512211441954,-32.553322181331545,-32.65152224824356,-32.749722315155566,-32.84792238206758,-32.94612244897959,-33.0443225158916,-33.142522582803615,-33.24072264971562,-33.338922716627636,-33.43712278353964,-33.53532285045166,-33.63352291736366,-33.73172298427568,-33.829923051187684,-33.9281231180997,-34.026323185011705,-34.12452325192372,-34.222723318835726,-34.32092338574774,-34.419123452659754,-34.51732351957176,-34.615523586483775,-34.71372365339578,-34.811923720307796,-34.9101237872198,-35.00832385413182,-35.106523921043824,-35.20472398795584,-35.302924054867844,-35.40112412177986,-35.499324188691865,-35.59752425560388,-35.69572432251589,-35.7939243894279,-35.892124456339914,-35.99032452325192,-36.088524590163935,-36.18672465707594,-36.284924723987956,-36.38312479089996,-36.48132485781198,-36.579524924723984,-36.677724991636,-36.775925058548005,-36.87412512546002,-36.972325192372026,-37.07052525928404,-37.16872532619605,-37.26692539310806,-37.365125460020074,-37.46332552693208,-37.561525593844095,-37.6597256607561,-37.757925727668116,-37.85612579458012,-37.95432586149214,-38.052525928404144,-38.15072599531616,-38.248926062228165,-38.34712612914018,-38.44532619605219,-38.5435262629642,-38.641726329876214,-38.73992639678822,-38.838126463700235,-38.93632653061224,-39.034526597524255,-39.13272666443626,-39.230926731348276,-39.32912679826028,-39.4273268651723,-39.525526932084304,-39.62372699899632,-39.72192706590833,-39.82012713282034,-39.91832719973235,-40.01652726664436,-40.114727333556374,-40.21292740046838,-40.311127467380395,-40.4093275342924,-40.507527601204416,-40.60572766811642,-40.70392773502844,-40.80212780194044,-40.90032786885246,-40.99852793576447,-41.09672800267648,-41.19492806958849,-41.2931281365005,-41.39132820341251,-41.48952827032452,-41.587728337236534,-41.68592840414854,-41.784128471060555,-41.88232853797256,-41.980528604884576,-42.07872867179658,-42.1769287387086,-42.275128805620604,-42.37332887253262,-42.47152893944463,-42.56972900635664,-42.66792907326865,-42.76612914018066,-42.86432920709267,-42.96252927400468,-43.060729340916694,-43.1589294078287,-43.257129474740715,-43.35532954165272,-43.453529608564736,-43.55172967547674,-43.64992974238876,-43.74812980930077,-43.84632987621278,-43.94452994312479,-44.0427300100368,-44.14093007694881,-44.23913014386082,-44.33733021077283,-44.43553027768484,-44.533730344596854,-44.63193041150886,-44.730130478420875,-44.82833054533288,-44.926530612244896,-45.02473067915691,-45.12293074606892,-45.22113081298093,-45.31933087989294,-45.41753094680495,-45.51573101371696,-45.61393108062897,-45.71213114754098,-45.810331214452994,-45.908531281365,-46.006731348277015,-46.10493141518902,-46.203131482101035,-46.30133154901305,-46.399531615925056,-46.49773168283707,-46.59593174974908,-46.69413181666109,-46.7923318835731,-46.89053195048511,-46.98873201739712,-47.08693208430913,-47.18513215122114,-47.283332218133154,-47.38153228504516,-47.479732351957175,-47.57793241886918,-47.676132485781196,-47.77433255269321,-47.87253261960522,-47.97073268651723,-48.06893275342924,-48.16713282034125,-48.26533288725326,-48.36353295416527,-48.46173302107728,-48.55993308798929,-48.6581331549013,-48.756333221813314,-48.85453328872532,-48.952733355637335,-49.05093342254935,-49.149133489461356,-49.24733355637337,-49.34553362328538,-49.44373369019739,-49.5419337571094,-49.64013382402141,-49.73833389093342,-49.83653395784543,-49.93473402475744,-50.03293409166945,-50.13113415858146,-50.229334225493474,-50.32753429240549,-50.425734359317495,-50.52393442622951,-50.622134493141516,-50.72033456005353,-50.81853462696554,-50.91673469387755,-51.01493476078956,-51.11313482770157,-51.21133489461358,-51.30953496152559,-51.4077350284376,-51.505935095349614,-51.60413516226163,-51.702335229173634,-51.80053529608565,-51.898735362997655,-51.99693542990967,-52.095135496821676,-52.19333556373369,-52.2915356306457,-52.38973569755771,-52.48793576446972,-52.58613583138173,-52.68433589829374,-52.78253596520575,-52.88073603211777,-52.978936099029774,-53.07713616594179,-53.175336232853795,-53.27353629976581,-53.371736366677816,-53.46993643358983,-53.568136500501836,-53.66633656741385,-53.76453663432586,-53.86273670123787,-53.96093676814988,-54.05913683506189,-54.1573369019739,-54.25553696888591,-54.35373703579793,-54.451937102709934,-54.55013716962195,-54.648337236533955,-54.74653730344597,-54.844737370357976,-54.94293743726999,-55.041137504182,-55.13933757109401,-55.23753763800602,-55.33573770491803,-55.43393777183004,-55.53213783874205,-55.630337905654066,-55.72853797256607,-55.82673803947809,-55.924938106390094,-56.02313817330211,-56.121338240214115,-56.21953830712613,-56.317738374038136,-56.41593844095015,-56.51413850786216,-56.61233857477417,-56.71053864168618,-56.80873870859819,-56.906938775510206,-57.00513884242221,-57.10333890933423,-57.20153897624623,-57.29973904315825,-57.397939110070254,-57.49613917698227,-57.594339243894275,-57.69253931080629,-57.790739377718296,-57.88893944463031,-57.98713951154232,-58.08533957845433,-58.183539645366345,-58.28173971227835,-58.379939779190366,-58.47813984610237,-58.57633991301439,-58.674539979926394,-58.77274004683841,-58.870940113750414,-58.96914018066243,-59.067340247574435,-59.16554031448645,-59.263740381398456,-59.36194044831047,-59.46014051522248,-59.55834058213449,-59.656540649046505,-59.75474071595851,-59.852940782870526,-59.95114084978253,-60.04934091669455,-60.147540983606554,-60.24574105051857,-60.343941117430575,-60.44214118434259,-60.540341251254596,-60.63854131816661,-60.736741385078616,-60.83494145199063,-60.933141518902644,-61.03134158581465,-61.129541652726665,-61.22774171963867,-61.325941786550686,-61.42414185346269,-61.52234192037471,-61.620541987286714,-61.71874205419873,-61.816942121110735,-61.91514218802275,-62.013342254934756,-62.11154232184677,-62.209742388758784,-62.30794245567079,-62.406142522582805,-62.50434258949481,-62.602542656406825,-62.70074272331883,-62.798942790230846,-62.89714285714285,-62.99534292405487,-63.093542990966874,-63.19174305787889,-63.289943124790895,-63.38814319170291,-63.48634325861492,-63.58454332552693,-63.682743392438944,-63.78094345935095,-63.879143526262965,-63.97734359317497,-64.07554366008699,-64.173743726999,-64.271943793911,-64.37014386082302,-64.46834392773503,-64.56654399464705,-64.66474406155905,-64.76294412847106,-64.86114419538308,-64.95934426229509,-65.0575443292071,-65.1557443961191,-65.25394446303112,-65.35214452994313,-65.45034459685515,-65.54854466376715,-65.64674473067916,-65.74494479759117,-65.84314486450319,-65.94134493141519,-66.0395449983272,-66.13774506523922,-66.23594513215123,-66.33414519906324,-66.43234526597524,-66.53054533288726,-66.62874539979927,-66.72694546671129,-66.82514553362329,-66.9233456005353,-67.02154566744731,-67.11974573435933,-67.21794580127133,-67.31614586818334,-67.41434593509535,-67.51254600200737,-67.61074606891938,-67.70894613583138,-67.8071462027434,-67.90534626965541,-68.00354633656742,-68.10174640347942,-68.19994647039144,-68.29814653730345,-68.39634660421547,-68.49454667112747,-68.59274673803948,-68.6909468049515,-68.78914687186351,-68.88734693877552,-68.98554700568752,-69.08374707259954,-69.18194713951155,-69.28014720642356,-69.37834727333556,-69.47654734024758,-69.57474740715959,-69.6729474740716,-69.7711475409836,-69.86934760789562,-69.96754767480763,-70.06574774171965,-70.16394780863166,-70.26214787554366,-70.36034794245568,-70.45854800936769,-70.5567480762797,-70.6549481431917,-70.75314821010372,-70.85134827701573,-70.94954834392775,-71.04774841083974,-71.14594847775176,-71.24414854466377,-71.34234861157579,-71.4405486784878,-71.5387487453998,-71.63694881231181,-71.73514887922383,-71.83334894613584,-71.93154901304784,-72.02974907995986,-72.12794914687187,-72.22614921378388,-72.32434928069588,-72.4225493476079,-72.52074941451991,-72.61894948143193,-72.71714954834393,-72.81534961525594,-72.91354968216795,-73.01174974907997,-73.10994981599198,-73.20814988290398,-73.306349949816,-73.40455001672801,-73.50275008364002,-73.60095015055202,-73.69915021746404,-73.79735028437605,-73.89555035128807,-73.99375041820007,-74.09195048511208,-74.1901505520241,-74.28835061893611,-74.38655068584812,-74.48475075276012,-74.58295081967213,-74.68115088658415,-74.77935095349616,-74.87755102040816,-74.97575108732018,-75.07395115423219,-75.1721512211442,-75.2703512880562,-75.36855135496822,-75.46675142188023,-75.56495148879225,-75.66315155570426,-75.76135162261626,-75.85955168952827,-75.95775175644029,-76.0559518233523,-76.1541518902643,-76.25235195717632,-76.35055202408833,-76.44875209100034,-76.54695215791234,-76.64515222482436,-76.74335229173637,-76.84155235864839,-76.9397524255604,-77.0379524924724,-77.13615255938441,-77.23435262629643,-77.33255269320844,-77.43075276012044,-77.52895282703246,-77.62715289394447,-77.72535296085648,-77.82355302776848,-77.9217530946805,-78.01995316159251,-78.11815322850453,-78.21635329541654,-78.31455336232854,-78.41275342924055,-78.51095349615257,-78.60915356306458,-78.70735362997658,-78.8055536968886,-78.90375376380061,-79.00195383071262,-79.10015389762462,-79.19835396453664,-79.29655403144865,-79.39475409836066,-79.49295416527268,-79.59115423218468,-79.68935429909669,-79.7875543660087,-79.88575443292072,-79.98395449983272,-80.08215456674473,-80.18035463365675,-80.27855470056876,-80.37675476748076,-80.47495483439278,-80.57315490130479,-80.6713549682168,-80.76955503512882,-80.86775510204082,-80.96595516895283,-81.06415523586485,-81.16235530277686,-81.26055536968886,-81.35875543660087,-81.45695550351289,-81.5551555704249,-81.6533556373369,-81.75155570424891,-81.84975577116093,-81.94795583807294,-82.04615590498496,-82.14435597189696,-82.24255603880897,-82.34075610572098,-82.438956172633,-82.537156239545,-82.63535630645701,-82.73355637336903,-82.83175644028104,-82.92995650719304,-83.02815657410505,-83.12635664101707,-83.22455670792908,-83.3227567748411,-83.4209568417531,-83.51915690866511,-83.61735697557712,-83.71555704248914,-83.81375710940114,-83.91195717631315,-84.01015724322517,-84.10835731013718,-84.20655737704918,-84.3047574439612,-84.40295751087321,-84.50115757778522,-84.59935764469722,-84.69755771160924,-84.79575777852125,-84.89395784543326,-84.99215791234528,-85.09035797925728,-85.18855804616929,-85.2867581130813,-85.38495817999332,-85.48315824690532,-85.58135831381733,-85.67955838072935,-85.77775844764136,-85.87595851455336,-85.97415858146537,-86.07235864837739,-86.1705587152894,-86.26875878220142,-86.36695884911342,-86.46515891602543,-86.56335898293744,-86.66155904984946,-86.75975911676146,-86.85795918367347,-86.95615925058549,-87.0543593174975,-87.1525593844095,-87.25075945132151,-87.34895951823353,-87.44715958514554,-87.54535965205756,-87.64355971896956,-87.74175978588157,-87.83995985279358,-87.9381599197056,-88.0363599866176,-88.13456005352961,-88.23276012044163,-88.33096018735364,-88.42916025426564,-88.52736032117765,-88.62556038808967,-88.72376045500168,-88.8219605219137,-88.9201605888257,-89.01836065573771,-89.11656072264972,-89.21476078956174,-89.31296085647374,-89.41116092338575,-89.50936099029776,-89.60756105720978,-89.70576112412178,-89.80396119103379,-89.9021612579458,-90.00036132485782,-90.09856139176983,-90.19676145868183,-90.29496152559385,-90.39316159250586,-90.49136165941788,-90.58956172632988,-90.68776179324189,-90.7859618601539,-90.88416192706592,-90.98236199397792,-91.08056206088993,-91.17876212780195,-91.27696219471396,-91.37516226162597,-91.47336232853797,-91.57156239544999,-91.669762462362,-91.76796252927402,-91.86616259618602,-91.96436266309803,-92.06256273001004,-92.16076279692206,-92.25896286383406,-92.35716293074607,-92.45536299765809,-92.5535630645701,-92.65176313148211,-92.74996319839411,-92.84816326530613,-92.94636333221814,-93.04456339913015,-93.14276346604215,-93.24096353295417,-93.33916359986618,-93.4373636667782,-93.5355637336902,-93.63376380060221,-93.73196386751422,-93.83016393442624,-93.92836400133825,-94.02656406825025,-94.12476413516227,-94.22296420207428,-94.3211642689863,-94.4193643358983,-94.51756440281031,-94.61576446972232,-94.71396453663434,-94.81216460354634,-94.91036467045835,-95.00856473737036,-95.10676480428238,-95.20496487119438,-95.30316493810639,-95.4013650050184,-95.49956507193042,-95.59776513884243,-95.69596520575443,-95.79416527266645,-95.89236533957846,-95.99056540649048,-96.08876547340247,-96.18696554031449,-96.2851656072265,-96.38336567413852,-96.48156574105052,-96.57976580796253,-96.67796587487454,-96.77616594178656,-96.87436600869857,-96.97256607561057,-97.07076614252259,-97.1689662094346,-97.26716627634661,-97.36536634325861,-97.46356641017063,-97.56176647708264,-97.65996654399466,-97.75816661090666,-97.85636667781867,-97.95456674473068,-98.0527668116427,-98.15096687855471,-98.24916694546671,-98.34736701237873,-98.44556707929074,-98.54376714620275,-98.64196721311475,-98.74016728002677,-98.83836734693878,-98.9365674138508,-99.0347674807628,-99.13296754767481,-99.23116761458682,-99.32936768149884,-99.42756774841085,-99.52576781532285,-99.62396788223487,-99.72216794914688,-99.8203680160589,-99.91856808297089,-100.0167681498829,-100.11496821679492,-100.21316828370693,-100.31136835061893,-100.40956841753095,-100.50776848444296,-100.60596855135498,-100.70416861826699,-100.80236868517899,-100.900568752091,-100.99876881900302,-101.09696888591503,-101.19516895282703,-101.29336901973905,-101.39156908665106,-101.48976915356307,-101.58796922047507,-101.68616928738709,-101.7843693542991,-101.88256942121112,-101.98076948812313,-102.07896955503513,-102.17716962194714,-102.27536968885916,-102.37356975577117,-102.47176982268317,-102.56996988959519,-102.6681699565072,-102.76637002341921,-102.86457009033121,-102.96277015724323,-103.06097022415524,-103.15917029106726,-103.25737035797927,-103.35557042489127,-103.45377049180328,-103.5519705587153,-103.65017062562731,-103.74837069253931,-103.84657075945132,-103.94477082636334,-104.04297089327535,-104.14117096018735,-104.23937102709937,-104.33757109401138,-104.4357711609234,-104.53397122783541,-104.63217129474741,-104.73037136165942,-104.82857142857144,-104.92677149548345,-105.02497156239545,-105.12317162930746,-105.22137169621948,-105.31957176313149,-105.41777183004349,-105.5159718969555,-105.61417196386752,-105.71237203077953,-105.81057209769155,-105.90877216460355,-106.00697223151556,-106.10517229842758,-106.20337236533959,-106.30157243225159,-106.3997724991636,-106.49797256607562,-106.59617263298763,-106.69437269989963,-106.79257276681165,-106.89077283372366,-106.98897290063567,-107.08717296754767,-107.18537303445969,-107.2835731013717,-107.38177316828371,-107.47997323519573,-107.57817330210773,-107.67637336901974,-107.77457343593176,-107.87277350284377,-107.97097356975577,-108.06917363666778,-108.1673737035798,-108.26557377049181,-108.36377383740381,-108.46197390431583,-108.56017397122784,-108.65837403813985,-108.75657410505187,-108.85477417196387,-108.95297423887588,-109.0511743057879,-109.14937437269991,-109.24757443961191,-109.34577450652392,-109.44397457343594,-109.54217464034795,-109.64037470725995,-109.73857477417197,-109.83677484108398,-109.934974907996,-110.03317497490801,-110.13137504182001,-110.22957510873202,-110.32777517564404,-110.42597524255605,-110.52417530946805,-110.62237537638006,-110.72057544329208,-110.81877551020409,-110.91697557711609,-111.0151756440281,-111.11337571094012,-111.21157577785213,-111.30977584476415,-111.40797591167615,-111.50617597858816,-111.60437604550017,-111.70257611241219,-111.80077617932419,-111.8989762462362,-111.99717631314822,-112.09537638006023,-112.19357644697223,-112.29177651388424,-112.38997658079626,-112.48817664770827,-112.58637671462029,-112.68457678153229,-112.7827768484443,-112.88097691535631,-112.97917698226833,-113.07737704918033,-113.17557711609234,-113.27377718300436,-113.37197724991637,-113.47017731682837,-113.56837738374038,-113.6665774506524,-113.76477751756441,-113.86297758447643,-113.96117765138843,-114.05937771830044,-114.15757778521245,-114.25577785212447,-114.35397791903647,-114.45217798594848,-114.5503780528605,-114.64857811977251,-114.74677818668451,-114.84497825359652,-114.94317832050854,-115.04137838742055,-115.13957845433256,-115.23777852124456,-115.33597858815658,-115.43417865506859,-115.5323787219806,-115.6305787888926,-115.72877885580462,-115.82697892271663,-115.92517898962865,-116.02337905654065,-116.12157912345266,-116.21977919036468,-116.31797925727669,-116.4161793241887,-116.5143793911007,-116.61257945801272,-116.71077952492473,-116.80897959183675,-116.90717965874875,-117.00537972566076,-117.10357979257277,-117.20177985948479,-117.29997992639679,-117.3981799933088,-117.49638006022082,-117.59458012713283,-117.69278019404483,-117.79098026095684,-117.88918032786886,-117.98738039478087,-118.08558046169289,-118.18378052860488,-118.2819805955169,-118.38018066242891,-118.47838072934093,-118.57658079625293,-118.67478086316494,-118.77298093007695,-118.87118099698897,-118.96938106390097,-119.06758113081298,-119.165781197725,-119.26398126463701,-119.36218133154902,-119.46038139846102,-119.55858146537304,-119.65678153228505,-119.75498159919707,-119.85318166610907,-119.95138173302108,-120.0495817999331,-120.14778186684511,-120.24598193375711,-120.34418200066912,-120.44238206758114,-120.54058213449315,-120.63878220140516,-120.73698226831716,-120.83518233522918,-120.93338240214119,-121.0315824690532,-121.1297825359652,-121.22798260287722,-121.32618266978923,-121.42438273670125,-121.52258280361325,-121.62078287052526,-121.71898293743727,-121.81718300434929,-121.9153830712613,-122.0135831381733,-122.11178320508532,-122.20998327199733,-122.30818333890934,-122.40638340582134,-122.50458347273336,-122.60278353964537,-122.70098360655739,-122.79918367346939,-122.8973837403814,-122.99558380729341,-123.09378387420543,-123.19198394111744,-123.29018400802944,-123.38838407494146,-123.48658414185347,-123.58478420876548,-123.68298427567748,-123.7811843425895,-123.87938440950151,-123.97758447641353,-124.07578454332553,-124.17398461023754,-124.27218467714955,-124.37038474406157,-124.46858481097358,-124.56678487788558,-124.6649849447976,-124.76318501170961,-124.86138507862162,-124.95958514553362,-125.05778521244564,-125.15598527935765,-125.25418534626967,-125.35238541318166,-125.45058548009368,-125.54878554700569,-125.6469856139177,-125.74518568082972,-125.84338574774172,-125.94158581465373,-126.03978588156575,-126.13798594847776,-126.23618601538976,-126.33438608230178,-126.43258614921379,-126.5307862161258,-126.6289862830378,-126.72718634994982,-126.82538641686183,-126.92358648377385,-127.02178655068586,-127.11998661759786,-127.21818668450987,-127.31638675142189,-127.4145868183339,-127.5127868852459,-127.61098695215792,-127.70918701906993,-127.80738708598194,-127.90558715289394,-128.00378721980596,-128.10198728671796,-128.20018735362999,-128.29838742054199,-128.396587487454,-128.494787554366,-128.592987621278,-128.69118768819004,-128.78938775510204,-128.88758782201407,-128.98578788892607,-129.08398795583807,-129.1821880227501,-129.2803880896621,-129.3785881565741,-129.47678822348612,-129.57498829039812,-129.67318835731015,-129.77138842422215,-129.86958849113415,-129.96778855804618,-130.06598862495818,-130.1641886918702,-130.2623887587822,-130.3605888256942,-130.45878889260624,-130.55698895951824,-130.65518902643024,-130.75338909334226,-130.85158916025426,-130.9497892271663,-131.0479892940783,-131.1461893609903,-131.24438942790232,-131.34258949481432,-131.44078956172635,-131.53898962863835,-131.63718969555035,-131.73538976246238,-131.83358982937438,-131.93178989628638,-132.0299899631984,-132.1281900301104,-132.22639009702243,-132.32459016393443,-132.42279023084643,-132.52099029775846,-132.61919036467046,-132.7173904315825,-132.8155904984945,-132.9137905654065,-133.01199063231851,-133.11019069923051,-133.20839076614251,-133.30659083305454,-133.40479089996654,-133.50299096687857,-133.60119103379057,-133.69939110070257,-133.7975911676146,-133.8957912345266,-133.99399130143863,-134.09219136835063,-134.19039143526263,-134.28859150217465,-134.38679156908665,-134.48499163599865,-134.58319170291068,-134.68139176982268,-134.7795918367347,-134.8777919036467,-134.9759919705587,-135.07419203747074,-135.17239210438274,-135.27059217129477,-135.36879223820677,-135.46699230511877,-135.5651923720308,-135.6633924389428,-135.7615925058548,-135.85979257276682,-135.95799263967882,-136.05619270659085,-136.15439277350285,-136.25259284041485,-136.35079290732688,-136.44899297423888,-136.5471930411509,-136.6453931080629,-136.7435931749749,-136.84179324188693,-136.93999330879893,-137.03819337571093,-137.13639344262296,-137.23459350953496,-137.332793576447,-137.430993643359,-137.529193710271,-137.62739377718302,-137.72559384409502,-137.82379391100704,-137.92199397791904,-138.02019404483104,-138.11839411174307,-138.21659417865507,-138.31479424556707,-138.4129943124791,-138.5111943793911,-138.60939444630313,-138.70759451321513,-138.80579458012713,-138.90399464703916,-139.00219471395116,-139.10039478086318,-139.19859484777518,-139.29679491468718,-139.3949949815992,-139.4931950485112,-139.5913951154232,-139.68959518233524,-139.78779524924724,-139.88599531615927,-139.98419538307127,-140.08239544998327,-140.1805955168953,-140.2787955838073,-140.37699565071932,-140.47519571763132,-140.57339578454332,-140.67159585145535,-140.76979591836735,-140.86799598527935,-140.96619605219138,-141.06439611910338,-141.1625961860154,-141.2607962529274,-141.3589963198394,-141.45719638675143,-141.55539645366343,-141.65359652057546,-141.75179658748746,-141.84999665439946,-141.9481967213115,-142.0463967882235,-142.1445968551355,-142.24279692204752,-142.34099698895952,-142.43919705587155,-142.53739712278355,-142.63559718969555,-142.73379725660757,-142.83199732351957,-142.9301973904316,-143.0283974573436,-143.1265975242556,-143.22479759116763,-143.32299765807963,-143.42119772499163,-143.51939779190366,-143.61759785881566,-143.71579792572768,-143.81399799263968,-143.91219805955168,-144.0103981264637,-144.1085981933757,-144.20679826028774,-144.30499832719974,-144.40319839411174,-144.50139846102377,-144.59959852793577,-144.69779859484777,-144.7959986617598,-144.8941987286718,-144.99239879558382,-145.09059886249582,-145.18879892940782,-145.28699899631985,-145.38519906323185,-145.48339913014385,-145.58159919705588,-145.67979926396788,-145.7779993308799,-145.8761993977919,-145.9743994647039,-146.07259953161594,-146.17079959852794,-146.26899966543996,-146.36719973235196,-146.46539979926396,-146.563599866176,-146.661799933088,-146.76,-146.85820006691202,-146.95640013382402,-147.05460020073605,-147.15280026764805,-147.25100033456005,-147.34920040147207,-147.44740046838407,-147.5456005352961,-147.6438006022081,-147.7420006691201,-147.84020073603213,-147.93840080294413,-148.03660086985613,-148.13480093676816,-148.23300100368016,-148.3312010705922,-148.4294011375042,-148.5276012044162,-148.6258012713282,-148.7240013382402,-148.82220140515224,-148.92040147206424,-149.01860153897624,-149.11680160588827,-149.21500167280027,-149.31320173971227,-149.4114018066243,-149.5096018735363,-149.60780194044833,-149.70600200736033,-149.80420207427233,-149.90240214118435,-150.00060220809635,-150.09880227500838,-150.19700234192038,-150.29520240883238,-150.3934024757444,-150.4916025426564,-150.5898026095684,-150.68800267648044,-150.78620274339244,-150.88440281030446,-150.98260287721646,-151.08080294412846,-151.1790030110405,-151.2772030779525,-151.37540314486452,-151.47360321177652,-151.57180327868852,-151.67000334560055,-151.76820341251255,-151.86640347942455,-151.96460354633658,-152.06280361324858,-152.1610036801606,-152.2592037470726,-152.3574038139846,-152.45560388089663,-152.55380394780863,-152.65200401472066,-152.75020408163266,-152.84840414854466,-152.9466042154567,-153.0448042823687,-153.1430043492807,-153.24120441619272,-153.33940448310472,-153.43760455001674,-153.53580461692874,-153.63400468384074,-153.73220475075277,-153.83040481766477,-153.9286048845768,-154.0268049514888,-154.1250050184008,-154.22320508531283,-154.32140515222483,-154.41960521913683,-154.51780528604885,-154.61600535296085,-154.71420541987288,-154.81240548678488,-154.91060555369688,-155.0088056206089,-155.1070056875209,-155.20520575443294,-155.30340582134494,-155.40160588825694,-155.49980595516897,-155.59800602208097,-155.69620608899297,-155.794406155905,-155.892606222817,-155.99080628972902,-156.08900635664102,-156.18720642355302,-156.28540649046505,-156.38360655737705,-156.48180662428908,-156.58000669120108,-156.67820675811308,-156.7764068250251,-156.8746068919371,-156.9728069588491,-157.07100702576113,-157.16920709267313,-157.26740715958516,-157.36560722649716,-157.46380729340916,-157.5620073603212,-157.6602074272332,-157.75840749414522,-157.85660756105722,-157.95480762796922,-158.05300769488125,-158.15120776179324,-158.24940782870524,-158.34760789561727,-158.44580796252927,-158.5440080294413,-158.6422080963533,-158.7404081632653,-158.83860823017733,-158.93680829708933,-159.03500836400136,-159.13320843091336,-159.23140849782536,-159.32960856473738,-159.42780863164938,-159.52600869856138,-159.6242087654734,-159.7224088323854,-159.82060889929744,-159.91880896620944,-160.01700903312144,-160.11520910003347,-160.21340916694547,-160.3116092338575,-160.4098093007695,-160.5080093676815,-160.60620943459352,-160.70440950150552,-160.80260956841752,-160.90080963532955,-160.99900970224155,-161.09720976915358,-161.19540983606558,-161.29360990297758,-161.3918099698896,-161.4900100368016,-161.58821010371364,-161.68641017062563,-161.78461023753763,-161.88281030444966,-161.98101037136166,-162.07921043827366,-162.1774105051857,-162.2756105720977,-162.37381063900972,-162.47201070592172,-162.57021077283372,-162.66841083974575,-162.76661090665775,-162.86481097356977,-162.96301104048177,-163.06121110739377,-163.1594111743058,-163.2576112412178,-163.3558113081298,-163.45401137504183,-163.55221144195383,-163.65041150886586,-163.74861157577786,-163.84681164268986,-163.94501170960189,-164.04321177651389,-164.1414118434259,-164.2396119103379,-164.3378119772499,-164.43601204416194,-164.53421211107394,-164.63241217798594,-164.73061224489797,-164.82881231180997,-164.927012378722,-165.025212445634,-165.123412512546,-165.22161257945803,-165.31981264637002,-165.41801271328205,-165.51621278019405,-165.61441284710605,-165.71261291401808,-165.81081298093008,-165.90901304784208,-166.0072131147541,-166.1054131816661,-166.20361324857814,-166.30181331549014,-166.40001338240214,-166.49821344931416,-166.59641351622616,-166.6946135831382,-166.7928136500502,-166.8910137169622,-166.98921378387422,-167.08741385078622,-167.18561391769822,-167.28381398461025,-167.38201405152225,-167.48021411843428,-167.57841418534628,-167.67661425225828,-167.7748143191703,-167.8730143860823,-167.9712144529943,-168.06941451990633,-168.16761458681833,-168.26581465373036,-168.36401472064236,-168.46221478755436,-168.5604148544664,-168.6586149213784,-168.75681498829042,-168.85501505520241,-168.95321512211441,-169.05141518902644,-169.14961525593844,-169.24781532285044,-169.34601538976247,-169.44421545667447,-169.5424155235865,-169.6406155904985,-169.7388156574105,-169.83701572432253,-169.93521579123453,-170.03341585814655,-170.13161592505855,-170.22981599197055,-170.32801605888258,-170.42621612579458,-170.52441619270658,-170.6226162596186,-170.7208163265306,-170.81901639344264,-170.91721646035464,-171.01541652726664,-171.11361659417867,-171.21181666109067,-171.3100167280027,-171.4082167949147,-171.5064168618267,-171.60461692873872,-171.70281699565072,-171.80101706256272,-171.89921712947475,-171.99741719638675,-172.09561726329878,-172.19381733021078,-172.29201739712278,-172.3902174640348,-172.4884175309468,-172.58661759785883,-172.68481766477083,-172.78301773168283,-172.88121779859486,-172.97941786550686,-173.07761793241886,-173.1758179993309,-173.2740180662429,-173.37221813315492,-173.47041820006692,-173.56861826697892,-173.66681833389094,-173.76501840080294,-173.86321846771497,-173.96141853462697,-174.05961860153897,-174.157818668451,-174.256018735363,-174.354218802275,-174.45241886918703,-174.55061893609903,-174.64881900301106,-174.74701906992306,-174.84521913683506,-174.94341920374708,-175.04161927065908,-175.1398193375711,-175.2380194044831,-175.3362194713951,-175.43441953830714,-175.53261960521914,-175.63081967213114,-175.72901973904317,-175.82721980595517,-175.9254198728672,-176.0236199397792,-176.1218200066912,-176.22002007360322,-176.31822014051522,-176.41642020742725,-176.51462027433925,-176.61282034125125,-176.71102040816328,-176.80922047507528,-176.90742054198728,-177.0056206088993,-177.1038206758113,-177.20202074272333,-177.30022080963533,-177.39842087654733,-177.49662094345936,-177.59482101037136,-177.6930210772834,-177.7912211441954,-177.8894212111074,-177.98762127801942,-178.08582134493142,-178.18402141184342,-178.28222147875545,-178.38042154566745,-178.47862161257947,-178.57682167949147,-178.67502174640347,-178.7732218133155,-178.8714218802275,-178.96962194713953,-179.06782201405153,-179.16602208096353,-179.26422214787556,-179.36242221478756,-179.46062228169956,-179.55882234861159,-179.65702241552358,-179.7552224824356,-179.8534225493476,-179.9516226162596,-180.04982268317164,-180.14802275008364,-180.24622281699567,-180.34442288390767,-180.44262295081967,-180.5408230177317,-180.6390230846437,-180.7372231515557,-180.83542321846772,-180.93362328537972,-181.03182335229175,-181.13002341920375,-181.22822348611575,-181.32642355302778,-181.42462361993978,-181.5228236868518,-181.6210237537638,-181.7192238206758,-181.81742388758784,-181.91562395449984,-182.01382402141184,-182.11202408832386,-182.21022415523586,-182.3084242221479,-182.4066242890599,-182.5048243559719,-182.60302442288392,-182.70122448979592,-182.79942455670795,-182.89762462361995,-182.99582469053195,-183.09402475744398,-183.19222482435597,-183.29042489126797,-183.38862495818,-183.486825025092,-183.58502509200403,-183.68322515891603,-183.78142522582803,-183.87962529274006,-183.97782535965206,-184.0760254265641,-184.1742254934761,-184.2724255603881,-184.37062562730011,-184.46882569421211,-184.5670257611241,-184.66522582803614,-184.76342589494814,-184.86162596186017,-184.95982602877217,-185.05802609568417,-185.1562261625962,-185.2544262295082,-185.35262629642023,-185.45082636333223,-185.54902643024423,-185.64722649715625,-185.74542656406825,-185.84362663098025,-185.94182669789228,-186.04002676480428,-186.1382268317163,-186.2364268986283,-186.3346269655403,-186.43282703245234,-186.53102709936434,-186.62922716627637,-186.72742723318837,-186.82562730010036,-186.9238273670124,-187.0220274339244,-187.1202275008364,-187.21842756774842,-187.31662763466042,-187.41482770157245,-187.51302776848445,-187.61122783539645,-187.70942790230848,-187.80762796922048,-187.9058280361325,-188.0040281030445,-188.1022281699565,-188.20042823686853,-188.29862830378053,-188.39682837069253,-188.49502843760456,-188.59322850451656,-188.6914285714286,-188.7896286383406,-188.8878287052526,-188.98602877216462,-189.08422883907662,-189.18242890598864,-189.28062897290064,-189.37882903981264,-189.47702910672467,-189.57522917363667,-189.67342924054867,-189.7716293074607,-189.8698293743727,-189.96802944128473,-190.06622950819673,-190.16442957510873,-190.26262964202076,-190.36082970893276,-190.45902977584475,-190.55722984275678,-190.65542990966878,-190.7536299765808,-190.8518300434928,-190.9500301104048,-191.04823017731684,-191.14643024422884,-191.24463031114087,-191.34283037805287,-191.44103044496487,-191.5392305118769,-191.6374305787889,-191.7356306457009,-191.83383071261292,-191.93203077952492,-192.03023084643695,-192.12843091334895,-192.22663098026095,-192.32483104717298,-192.42303111408498,-192.521231180997,-192.619431247909,-192.717631314821,-192.81583138173303,-192.91403144864503,-193.01223151555703,-193.11043158246906,-193.20863164938106,-193.3068317162931,-193.4050317832051,-193.5032318501171,-193.60143191702912,-193.69963198394112,-193.79783205085315,-193.89603211776515,-193.99423218467714,-194.09243225158917,-194.19063231850117,-194.28883238541317,-194.3870324523252,-194.4852325192372,-194.58343258614923,-194.68163265306123,-194.77983271997323,-194.87803278688526,-194.97623285379726,-195.07443292070928,-195.17263298762128,-195.27083305453328,-195.3690331214453,-195.4672331883573,-195.5654332552693,-195.66363332218134,-195.76183338909334,-195.86003345600537,-195.95823352291737,-196.05643358982937,-196.1546336567414,-196.2528337236534,-196.35103379056542,-196.44923385747742,-196.54743392438942,-196.64563399130145,-196.74383405821345,-196.84203412512545,-196.94023419203748,-197.03843425894948,-197.1366343258615,-197.2348343927735,-197.3330344596855,-197.43123452659754,-197.52943459350954,-197.62763466042156,-197.72583472733356,-197.82403479424556,-197.9222348611576,-198.0204349280696,-198.1186349949816,-198.21683506189362,-198.31503512880562,-198.41323519571765,-198.51143526262965,-198.60963532954165,-198.70783539645367,-198.80603546336567,-198.9042355302777,-199.0024355971897,-199.1006356641017,-199.19883573101373,-199.29703579792573,-199.39523586483773,-199.49343593174976,-199.59163599866176,-199.6898360655738,-199.7880361324858,-199.88623619939779,-199.9844362663098,-200.0826363332218,-200.18083640013384,-200.27903646704584,-200.37723653395784,-200.47543660086987,-200.57363666778187,-200.67183673469387,-200.7700368016059,-200.8682368685179,-200.96643693542993,-201.06463700234193,-201.16283706925392,-201.26103713616595,-201.35923720307795,-201.45743726998998,-201.55563733690198,-201.65383740381398,-201.752037470726,-201.850237537638,-201.94843760455,-202.04663767146204,-202.14483773837404,-202.24303780528606,-202.34123787219806,-202.43943793911006,-202.5376380060221,-202.6358380729341,-202.73403813984612,-202.83223820675812,-202.93043827367012,-203.02863834058215,-203.12683840749415,-203.22503847440615,-203.32323854131818,-203.42143860823018,-203.5196386751422,-203.6178387420542,-203.7160388089662,-203.81423887587823,-203.91243894279023,-204.01063900970226,-204.10883907661426,-204.20703914352626,-204.3052392104383,-204.4034392773503,-204.5016393442623,-204.59983941117432,-204.69803947808632,-204.79623954499834,-204.89443961191034,-204.99263967882234,-205.09083974573437,-205.18903981264637,-205.2872398795584,-205.3854399464704,-205.4836400133824,-205.58184008029443,-205.68004014720643,-205.77824021411843,-205.87644028103045,-205.97464034794245,-206.07284041485448,-206.17104048176648,-206.26924054867848,-206.3674406155905,-206.4656406825025,-206.56384074941454,-206.66204081632654,-206.76024088323854,-206.85844095015057,-206.95664101706257,-207.05484108397457,-207.1530411508866,-207.2512412177986,-207.34944128471062,-207.44764135162262,-207.54584141853462,-207.64404148544665,-207.74224155235865,-207.84044161927068,-207.93864168618268,-208.03684175309468,-208.1350418200067,-208.2332418869187,-208.3314419538307,-208.42964202074273,-208.52784208765473,-208.62604215456676,-208.72424222147876,-208.82244228839076,-208.9206423553028,-209.0188424222148,-209.11704248912682,-209.21524255603882,-209.31344262295082,-209.41164268986284,-209.50984275677484,-209.60804282368684,-209.70624289059887,-209.80444295751087,-209.9026430244229,-210.0008430913349,-210.0990431582469,-210.19724322515893,-210.29544329207093,-210.39364335898296,-210.49184342589496,-210.59004349280696,-210.68824355971898,-210.78644362663098,-210.88464369354298,-210.982843760455,-211.081043827367,-211.17924389427904,-211.27744396119104,-211.37564402810304,-211.47384409501507,-211.57204416192707,-211.6702442288391,-211.7684442957511,-211.8666443626631,-211.96484442957512,-212.06304449648712,-212.16124456339912,-212.25944463031115,-212.35764469722315,-212.45584476413518,-212.55404483104718,-212.65224489795918,-212.7504449648712,-212.8486450317832,-212.9468450986952,-213.04504516560723,-213.14324523251923,-213.24144529943126,-213.33964536634326,-213.43784543325526,-213.5360455001673,-213.6342455670793,-213.73244563399132,-213.83064570090332,-213.92884576781532,-214.02704583472735,-214.12524590163935,-214.22344596855135,-214.32164603546337,-214.41984610237537,-214.5180461692874,-214.6162462361994,-214.7144463031114,-214.81264637002343,-214.91084643693543,-215.00904650384746,-215.10724657075946,-215.20544663767146,-215.30364670458349,-215.40184677149549,-215.50004683840748,-215.5982469053195,-215.6964469722315,-215.79464703914354,-215.89284710605554,-215.99104717296754,-216.08924723987957,-216.18744730679157,-216.2856473737036,-216.3838474406156,-216.4820475075276,-216.58024757443962,-216.67844764135162,-216.77664770826362,-216.87484777517565,-216.97304784208765,-217.07124790899968,-217.16944797591168,-217.26764804282368,-217.3658481097357,-217.4640481766477,-217.56224824355974,-217.66044831047174,-217.75864837738374,-217.85684844429576,-217.95504851120776,-218.05324857811976,-218.1514486450318,-218.2496487119438,-218.34784877885582,-218.44604884576782,-218.54424891267982,-218.64244897959185,-218.74064904650385,-218.83884911341588,-218.93704918032788,-219.03524924723988,-219.1334493141519,-219.2316493810639,-219.3298494479759,-219.42804951488793,-219.52624958179993,-219.62444964871196,-219.72264971562396,-219.82084978253596,-219.919049849448,-220.01724991636,-220.11544998327201,-220.21365005018401,-220.31185011709601,-220.41005018400804,-220.50825025092004,-220.60645031783204,-220.70465038474407,-220.80285045165607,-220.9010505185681,-220.9992505854801,-221.0974506523921,-221.19565071930413,-221.29385078621613,-221.39205085312815,-221.49025092004015,-221.58845098695215,-221.68665105386418,-221.78485112077618,-221.88305118768818,-221.9812512546002,-222.0794513215122,-222.17765138842424,-222.27585145533624,-222.37405152224824,-222.47225158916027,-222.57045165607227,-222.6686517229843,-222.7668517898963,-222.8650518568083,-222.96325192372032,-223.06145199063232,-223.15965205754432,-223.25785212445635,-223.35605219136835,-223.45425225828038,-223.55245232519238,-223.65065239210438,-223.7488524590164,-223.8470525259284,-223.94525259284043,-224.04345265975243,-224.14165272666443,-224.23985279357646,-224.33805286048846,-224.43625292740046,-224.5344529943125,-224.6326530612245,-224.73085312813652,-224.82905319504852,-224.92725326196052,-225.02545332887254,-225.12365339578454,-225.22185346269657,-225.32005352960857,-225.41825359652057,-225.5164536634326,-225.6146537303446,-225.7128537972566,-225.81105386416863,-225.90925393108063,-226.00745399799266,-226.10565406490466,-226.20385413181666,-226.30205419872868,-226.40025426564068,-226.4984543325527,-226.5966543994647,-226.6948544663767,-226.79305453328874,-226.89125460020074,-226.98945466711274,-227.08765473402477,-227.18585480093677,-227.2840548678488,-227.3822549347608,-227.4804550016728,-227.57865506858482,-227.67685513549682,-227.77505520240885,-227.87325526932085,-227.97145533623285,-228.06965540314488,-228.16785547005688,-228.26605553696888,-228.3642556038809,-228.4624556707929,-228.56065573770493,-228.65885580461693,-228.75705587152893,-228.85525593844096,-228.95345600535296,-229.051656072265,-229.149856139177,-229.248056206089,-229.34625627300102,-229.44445633991302,-229.54265640682502,-229.64085647373705,-229.73905654064905,-229.83725660756107,-229.93545667447307,-230.03365674138507,-230.1318568082971,-230.2300568752091,-230.32825694212113,-230.42645700903313,-230.52465707594513,-230.62285714285716,-230.72105720976916,-230.81925727668116,-230.91745734359318,-231.01565741050518,-231.1138574774172,-231.2120575443292,-231.3102576112412,-231.40845767815324,-231.50665774506524,-231.60485781197727,-231.70305787888927,-231.80125794580127,-231.8994580127133,-231.9976580796253,-232.0958581465373,-232.19405821344932,-232.29225828036132,-232.39045834727335,-232.48865841418535,-232.58685848109735,-232.68505854800938,-232.78325861492138,-232.8814586818334,-232.9796587487454,-233.0778588156574,-233.17605888256944,-233.27425894948144,-233.37245901639344,-233.47065908330546,-233.56885915021746,-233.6670592171295,-233.7652592840415,-233.8634593509535,-233.96165941786552,-234.05985948477752,-234.15805955168955,-234.25625961860155,-234.35445968551355,-234.45265975242557,-234.55085981933757,-234.64905988624957,-234.7472599531616,-234.8454600200736,-234.94366008698563,-235.04186015389763,-235.14006022080963,-235.23826028772166,-235.33646035463366,-235.43466042154566,-235.5328604884577,-235.6310605553697,-235.7292606222817,-235.8274606891937,-235.9256607561057,-236.02386082301774,-236.12206088992974,-236.22026095684177,-236.31846102375377,-236.41666109066577,-236.5148611575778,-236.6130612244898,-236.7112612914018,-236.80946135831383,-236.90766142522583,-237.00586149213785,-237.10406155904985,-237.20226162596185,-237.30046169287388,-237.39866175978588,-237.4968618266979,-237.5950618936099,-237.6932619605219,-237.79146202743394,-237.88966209434594,-237.98786216125794,-238.08606222816996,-238.18426229508196,-238.282462361994,-238.380662428906,-238.478862495818,-238.57706256273002,-238.67526262964202,-238.77346269655405,-238.87166276346605,-238.96986283037805,-239.06806289729008,-239.16626296420208,-239.26446303111408,-239.3626630980261,-239.4608631649381,-239.55906323185013,-239.65726329876213,-239.75546336567413,-239.85366343258616,-239.95186349949816,-240.0500635664102,-240.1482636333222,-240.2464637002342,-240.34466376714622,-240.44286383405822,-240.54106390097022,-240.63926396788224,-240.73746403479424,-240.83566410170627,-240.93386416861827,-241.03206423553027,-241.1302643024423,-241.2284643693543,-241.32666443626633,-241.42486450317833,-241.52306457009033,-241.62126463700235,-241.71946470391435,-241.81766477082635,-241.91586483773838,-242.01406490465038,-242.1122649715624,-242.2104650384744,-242.3086651053864,-242.40686517229844,-242.50506523921044,-242.60326530612247,-242.70146537303447,-242.79966543994647,-242.8978655068585,-242.9960655737705,-243.0942656406825,-243.19246570759452,-243.29066577450652,-243.38886584141855,-243.48706590833055,-243.58526597524255,-243.68346604215458,-243.78166610906658,-243.8798661759786,-243.9780662428906,-244.0762663098026,-244.17446637671463,-244.27266644362663,-244.37086651053863,-244.46906657745066,-244.56726664436266,-244.6654667112747,-244.7636667781867,-244.8618668450987,-244.96006691201072,-245.05826697892272,-245.15646704583475,-245.25466711274674,-245.35286717965874,-245.45106724657077,-245.54926731348277,-245.64746738039477,-245.7456674473068,-245.8438675142188,-245.94206758113083,-246.04026764804283,-246.13846771495483,-246.23666778186686,-246.33486784877886,-246.43306791569088,-246.53126798260288,-246.62946804951488,-246.7276681164269,-246.8258681833389,-246.9240682502509,-247.02226831716294,-247.12046838407494,-247.21866845098697,-247.31686851789897,-247.41506858481097,-247.513268651723,-247.611468718635,-247.70966878554702,-247.80786885245902,-247.90606891937102,-248.00426898628305,-248.10246905319505,-248.20066912010705,-248.29886918701908,-248.39706925393108,-248.4952693208431,-248.5934693877551,-248.6916694546671,-248.78986952157913,-248.88806958849113,-248.98626965540316,-249.08446972231516,-249.18266978922716,-249.2808698561392,-249.3790699230512,-249.4772699899632,-249.57547005687522,-249.67367012378722,-249.77187019069925,-249.87007025761125,-249.96827032452325,-250.06647039143527,-250.16467045834727,-250.2628705252593,-250.3610705921713,-250.4592706590833,-250.55747072599533,-250.65567079290733,-250.75387085981933,-250.85207092673136,-250.95027099364336,-251.04847106055539,-251.14667112746739,-251.24487119437939,-251.3430712612914,-251.4412713282034,-251.53947139511544,-251.63767146202744,-251.73587152893944,-251.83407159585147,-251.93227166276347,-252.03047172967547,-252.1286717965875,-252.2268718634995,-252.32507193041153,-252.42327199732352,-252.52147206423552,-252.61967213114755,-252.71787219805955,-252.81607226497158,-252.91427233188358,-253.01247239879558,-253.1106724657076,-253.2088725326196,-253.3070725995316,-253.40527266644364,-253.50347273335564,-253.60167280026766,-253.69987286717966,-253.79807293409166,-253.8962730010037,-253.9944730679157,-254.09267313482772,-254.19087320173972,-254.28907326865172,-254.38727333556375,-254.48547340247575,-254.58367346938775,-254.68187353629978,-254.78007360321178,-254.8782736701238,-254.9764737370358,-255.0746738039478,-255.17287387085983,-255.27107393777183,-255.36927400468386,-255.46747407159586,-255.56567413850786,-255.6638742054199,-255.7620742723319,-255.8602743392439,-255.95847440615591,-256.0566744730679,-256.1548745399799,-256.2530746068919,-256.35127467380397,-256.44947474071597,-256.54767480762797,-256.64587487453997,-256.74407494145197,-256.842275008364,-256.940475075276,-257.038675142188,-257.1368752091,-257.235075276012,-257.3332753429241,-257.4314754098361,-257.5296754767481,-257.6278755436601,-257.7260756105721,-257.82427567748414,-257.92247574439614,-258.02067581130814,-258.11887587822014,-258.21707594513214,-258.3152760120442,-258.4134760789562,-258.5116761458682,-258.6098762127802,-258.7080762796922,-258.8062763466042,-258.90447641351625,-259.00267648042825,-259.10087654734025,-259.19907661425225,-259.29727668116425,-259.3954767480763,-259.4936768149883,-259.5918768819003,-259.6900769488123,-259.7882770157243,-259.88647708263636,-259.98467714954836,-260.08287721646036,-260.18107728337236,-260.27927735028436,-260.3774774171964,-260.4756774841084,-260.5738775510204,-260.6720776179324,-260.7702776848444,-260.8684777517565,-260.9666778186685,-261.0648778855805,-261.1630779524925,-261.2612780194045,-261.35947808631647,-261.4576781532285,-261.5558782201405,-261.6540782870525,-261.7522783539645,-261.8504784208765,-261.9486784877886,-262.0468785547006,-262.1450786216126,-262.2432786885246,-262.3414787554366,-262.43967882234864,-262.53787888926064,-262.63607895617264,-262.73427902308464,-262.83247908999664,-262.9306791569087,-263.0288792238207,-263.1270792907327,-263.2252793576447,-263.3234794245567,-263.42167949146875,-263.51987955838075,-263.61807962529275,-263.71627969220475,-263.81447975911675,-263.91267982602875,-264.0108798929408,-264.1090799598528,-264.2072800267648,-264.3054800936768,-264.4036801605888,-264.50188022750086,-264.60008029441286,-264.69828036132486,-264.79648042823686,-264.89468049514886,-264.9928805620609,-265.0910806289729,-265.1892806958849,-265.2874807627969,-265.3856808297089,-265.483880896621,-265.582080963533,-265.680281030445,-265.778481097357,-265.876681164269,-265.97488123118103,-266.07308129809303,-266.17128136500503,-266.26948143191703,-266.36768149882903,-266.46588156574103,-266.5640816326531,-266.6622816995651,-266.7604817664771,-266.8586818333891,-266.9568819003011,-267.05508196721314,-267.15328203412514,-267.25148210103714,-267.34968216794914,-267.44788223486114,-267.5460823017732,-267.6442823686852,-267.7424824355972,-267.8406825025092,-267.9388825694212,-268.03708263633325,-268.13528270324525,-268.23348277015725,-268.33168283706925,-268.42988290398125,-268.52808297089325,-268.6262830378053,-268.7244831047173,-268.8226831716293,-268.9208832385413,-269.0190833054533,-269.11728337236536,-269.21548343927736,-269.31368350618936,-269.41188357310136,-269.51008364001336,-269.6082837069254,-269.7064837738374,-269.8046838407494,-269.9028839076614,-270.0010839745734,-270.0992840414855,-270.1974841083975,-270.2956841753095,-270.3938842422215,-270.4920843091335,-270.59028437604553,-270.68848444295753,-270.78668450986953,-270.88488457678153,-270.98308464369353,-271.08128471060553,-271.1794847775176,-271.2776848444296,-271.3758849113416,-271.4740849782536,-271.5722850451656,-271.67048511207764,-271.76868517898964,-271.86688524590164,-271.96508531281364,-272.06328537972564,-272.1614854466377,-272.2596855135497,-272.3578855804617,-272.4560856473737,-272.5542857142857,-272.65248578119775,-272.75068584810975,-272.84888591502175,-272.94708598193375,-273.04528604884575,-273.1434861157578,-273.2416861826698,-273.3398862495818,-273.4380863164938,-273.5362863834058,-273.6344864503178,-273.73268651722987,-273.83088658414187,-273.92908665105386,-274.02728671796586,-274.12548678487786,-274.2236868517899,-274.3218869187019,-274.4200869856139,-274.5182870525259,-274.6164871194379,-274.71468718635,-274.812887253262,-274.911087320174,-275.009287387086,-275.107487453998,-275.20568752091003,-275.30388758782203,-275.40208765473403,-275.50028772164603,-275.59848778855803,-275.6966878554701,-275.7948879223821,-275.8930879892941,-275.9912880562061,-276.0894881231181,-276.1876881900301,-276.28588825694214,-276.38408832385414,-276.48228839076614,-276.58048845767814,-276.67868852459014,-276.7768885915022,-276.8750886584142,-276.9732887253262,-277.0714887922382,-277.1696888591502,-277.26788892606226,-277.36608899297426,-277.46428905988626,-277.56248912679825,-277.66068919371025,-277.7588892606223,-277.8570893275343,-277.9552893944463,-278.0534894613583,-278.1516895282703,-278.24988959518237,-278.34808966209437,-278.44628972900637,-278.54448979591837,-278.64268986283037,-278.74088992974237,-278.8390899966544,-278.9372900635664,-279.0354901304784,-279.1336901973904,-279.2318902643024,-279.3300903312145,-279.4282903981265,-279.5264904650385,-279.6246905319505,-279.7228905988625,-279.82109066577453,-279.91929073268653,-280.01749079959853,-280.11569086651053,-280.21389093342253,-280.3120910003346,-280.4102910672466,-280.5084911341586,-280.6066912010706,-280.7048912679826,-280.80309133489465,-280.90129140180665,-280.99949146871865,-281.09769153563064,-281.19589160254264,-281.29409166945464,-281.3922917363667,-281.4904918032787,-281.5886918701907,-281.6868919371027,-281.7850920040147,-281.88329207092676,-281.98149213783876,-282.07969220475076,-282.17789227166276,-282.27609233857476,-282.3742924054868,-282.4724924723988,-282.5706925393108,-282.6688926062228,-282.7670926731348,-282.86529274004687,-282.96349280695887,-283.06169287387087,-283.15989294078287,-283.25809300769487,-283.3562930746069,-283.4544931415189,-283.5526932084309,-283.6508932753429,-283.7490933422549,-283.8472934091669,-283.945493476079,-284.043693542991,-284.141893609903,-284.240093676815,-284.338293743727,-284.43649381063904,-284.53469387755104,-284.63289394446304,-284.73109401137503,-284.82929407828703,-284.9274941451991,-285.0256942121111,-285.1238942790231,-285.2220943459351,-285.3202944128471,-285.41849447975915,-285.51669454667115,-285.61489461358315,-285.71309468049515,-285.81129474740715,-285.9094948143192,-286.0076948812312,-286.1058949481432,-286.2040950150552,-286.3022950819672,-286.4004951488792,-286.49869521579126,-286.59689528270326,-286.69509534961526,-286.79329541652726,-286.89149548343926,-286.9896955503513,-287.0878956172633,-287.1860956841753,-287.2842957510873,-287.3824958179993,-287.48069588491137,-287.57889595182337,-287.67709601873537,-287.77529608564737,-287.87349615255937,-287.9716962194714,-288.0698962863834,-288.1680963532954,-288.2662964202074,-288.3644964871194,-288.4626965540315,-288.5608966209435,-288.6590966878555,-288.7572967547675,-288.8554968216795,-288.9536968885915,-289.05189695550354,-289.15009702241554,-289.24829708932754,-289.34649715623954,-289.44469722315154,-289.5428972900636,-289.6410973569756,-289.7392974238876,-289.8374974907996,-289.9356975577116,-290.03389762462365,-290.13209769153565,-290.23029775844765,-290.32849782535965,-290.42669789227165,-290.5248979591837,-290.6230980260957,-290.7212980930077,-290.8194981599197,-290.9176982268317,-291.0158982937437,-291.11409836065576,-291.21229842756776,-291.31049849447976,-291.40869856139176,-291.50689862830376,-291.6050986952158,-291.7032987621278,-291.8014988290398,-291.8996988959518,-291.9978989628638,-292.09609902977587,-292.19429909668787,-292.29249916359987,-292.39069923051187,-292.48889929742387,-292.5870993643359,-292.6852994312479,-292.7834994981599,-292.8816995650719,-292.9798996319839,-293.078099698896,-293.176299765808,-293.27449983272,-293.372699899632,-293.470899966544)
counts=c(0.0, 0.0,0.0,0.0,0.0,0.0,0.0,0.0,0.0,0.0,0.0,0.0,0.0,0.0,0.0,0.0,0.0,0.0,0.0,0.0,0.0,0.0,0.0,0.0,0.0,0.0,0.0,0.0,0.0,0.0,0.0,0.0,0.0,0.0,0.0,0.0,0.0,0.0,0.0,0.0,0.0,0.0,0.0,0.0,0.0,0.0,0.0,0.0,0.0,0.0,0.0,0.0,0.0,0.0,0.0,0.0,0.0,0.0,0.0,0.0,0.0,0.0,0.0,0.0,0.0,0.0,0.0,0.0,0.0,0.0,0.0,0.0,0.0,0.0,0.0,0.0,0.0,0.0,0.0,0.0,0.0,0.0,0.0,0.0,0.0,0.0,0.0,0.0,0.0,0.0,0.0,0.0,0.0,0.0,0.0,0.0,0.0,0.0,0.0,0.0,0.0,0.0,0.0,0.0,0.0,0.0,0.0,0.0,0.0,0.0,0.0,0.0,0.0,0.0,0.0,0.0,0.0,0.0,0.0,0.0,0.0,0.0,0.0,0.0,0.0,0.0,0.0,0.0,0.0,0.0,0.0,0.0,0.0,0.0,0.0,0.0,0.0,0.0,0.0,0.0,0.0,0.0,0.0,0.0,0.0,0.0,0.0,0.0,0.0,0.0,0.0,0.0,0.0,0.0,0.0,0.0,0.0,0.0,0.0,0.0,0.0,0.0,0.0,0.0,0.0,0.0,0.0,0.0,0.0,0.0,0.0,0.0,0.0,0.0,0.0,0.0,0.0,0.0,0.0,0.0,0.0,0.0,0.0,0.0,0.0,0.0,0.0,0.0,0.0,0.0,0.0,0.0,0.0,0.0,0.0,0.0,0.0,0.0,0.0,0.0,0.0,0.0,0.0,0.0,0.0,0.0,0.0,0.0,0.0,0.0,0.0,0.0,0.0,0.0,0.0,0.0,0.0,0.0,0.0,0.0,0.0,0.0,0.0,0.0,0.0,0.0,0.0,0.0,0.0,0.0,0.0,0.0,0.0,0.0,0.0,0.0,0.0,0.0,0.0,0.0,0.0,0.0,0.0,0.0,0.0,0.0,0.0,0.0,0.0,0.0,0.0,0.0,0.0,0.0,0.0,0.0,0.0,0.0,0.0,0.0,0.0,0.0,0.0,0.0,0.0,0.0,0.0,0.0,0.0,0.0,0.0,0.0,0.0,0.0,0.0,0.0,0.0,0.0,0.0,0.0,0.0,0.0,0.0,0.0,0.0,0.0,0.0,0.0,0.0,0.0,0.0,0.0,0.0,0.0,0.0,0.0,0.0,0.0,0.0,0.0,0.0,0.0,0.0,0.0,0.0,0.0,0.0,0.0,0.0,0.0,0.0,0.0,0.0,0.0,0.0,0.0,0.0,0.0,0.0,0.0,0.0,0.0,0.0,0.0,0.0,0.0,0.0,0.0,0.0,0.0,0.0,0.0,0.0,0.0,0.0,0.0,0.0,0.0,0.0,0.0,0.0,0.0,0.0,0.0,0.0,0.0,0.0,0.0,0.0,0.0,0.0,0.0,0.0,0.0,0.0,0.0,0.0,0.0,0.0,0.0,0.0,0.0,0.0,0.0,0.0,0.0,0.0,0.0,0.0,0.0,0.0,0.0,0.0,0.0,0.0,0.0,0.0,0.0,0.0,0.0,0.0,0.0,0.0,0.0,0.0,0.0,0.0,0.0,0.0,0.0,0.0,0.0,0.0,0.0,0.0,0.0,0.0,0.0,0.0,0.0,0.0,0.0,0.0,0.0,0.0,0.0,0.0,0.0,0.0,0.0,0.0,0.0,0.0,0.0,0.0,0.0,0.0,0.0,0.0,0.0,0.0,0.0,0.0,0.0,0.0,0.0,0.0,0.0,0.0,0.0,0.0,0.0,0.0,0.0,0.0,0.0,0.0,0.0,0.0,0.0,0.0,0.0,0.0,0.0,0.0,0.0,0.0,0.0,0.0,0.0,0.0,0.0,0.0,0.0,0.0,0.0,0.0,0.0,0.0,0.0,0.0,0.0,0.0,0.0,0.0,0.0,0.0,0.0,0.0,0.0,0.0,0.0,0.0,0.0,0.0,0.0,0.0,0.0,0.0,0.0,0.0,0.0,0.0,0.0,0.0,0.0,0.0,0.0,0.0,0.0,0.0,0.0,0.0,0.0,0.0,0.0,0.0,0.0,0.0,0.0,0.0,0.0,0.0,0.0,0.0,0.0,0.0,0.0,0.0,0.0,0.0,0.0,0.0,0.0,0.0,0.0,0.0,0.0,0.0,0.0,0.0,0.0,0.0,0.0,0.0,0.0,0.0,0.0,0.0,0.0,0.0,0.0,0.0,0.0,0.0,0.0,0.0,0.0,0.0,0.0,0.0,0.0,0.0,0.0,0.0,0.0,0.0,0.0,0.0,0.0,0.0,0.0,0.0,0.0,0.0,0.0,0.0,0.0,0.0,0.0,0.0,0.0,0.0,0.0,0.0,0.0,0.0,0.0,0.0,0.0,0.0,0.0,0.0,0.0,0.0,0.0,0.0,0.0,0.0,0.0,0.0,0.0,0.0,0.0,0.0,0.0,0.0,0.0,0.0,0.0,0.0,0.0,0.0,0.0,0.0,0.0,0.0,0.0,0.0,0.0,0.0,0.0,0.0,0.0,0.0,0.0,0.0,0.0,0.0,0.0,0.0,0.0,0.0,0.0,0.0,0.0,0.0,0.0,0.0,0.0,0.0,0.0,0.0,0.0,0.0,0.0,0.0,0.0,0.0,0.0,0.0,0.0,0.0,0.0,0.0,0.0,0.0,0.0,0.0,0.0,0.0,0.0,0.0,0.0,0.0,0.0,0.0,0.0,0.0,0.0,0.0,0.0,0.0,0.0,0.0,0.0,0.0,0.0,0.0,0.0,0.0,0.0,0.0,0.0,0.0,0.0,0.0,0.0,0.0,0.0,0.0,0.0,0.0,0.0,0.0,0.0,0.0,0.0,0.0,0.0,0.0,0.0,0.0,0.0,0.0,0.0,0.0,0.0,0.0,0.0,0.0,0.0,0.0,0.0,0.0,0.0,0.0,0.0,0.0,0.0,0.0,0.0,0.0,0.0,0.0,0.0,0.0,0.0,0.0,0.0,0.0,0.0,0.0,0.0,0.0,0.0,0.0,0.0,0.0,0.0,0.0,0.0,0.0,0.0,0.0,0.0,0.0,0.0,0.0,0.0,0.0,0.0,0.0,0.0,0.0,0.0,0.0,0.0,0.0,0.0,0.0,0.0,0.0,0.0,0.0,0.0,0.0,0.0,0.0,0.0,0.0,0.0,0.0,0.0,0.0,0.0,0.0,0.0,0.0,0.0,0.0,0.0,0.0,0.0,0.0,0.0,0.0,0.0,0.0,0.0,0.0,0.0,0.0,0.0,0.0,0.0,0.0,0.0,0.0,0.0,0.0,0.0,0.0,0.0,0.0,0.0,0.0,0.0,0.0,0.0,0.0,0.0,0.0,0.0,0.0,0.0,0.0,0.0,0.0,0.0,0.0,0.0,0.0,0.0,0.0,0.0,0.0,0.0,0.0,0.0,0.0,0.0,0.0,0.0,0.0,0.0,0.0,0.0,0.0,0.0,0.0,0.0,0.0,0.0,0.0,0.0,0.0,0.0,0.0,0.0,0.0,0.0,0.0,0.0,0.0,0.0,0.0,0.0,0.0,0.0,0.0,0.0,0.0,0.0,0.0,0.0,0.0,0.0,0.0,0.0,0.0,0.0,0.0,0.0,0.0,0.0,0.0,0.0,0.0,0.0,0.0,0.0,0.0,0.0,0.0,0.0,0.0,0.0,0.0,0.0,0.0,0.0,0.0,0.0,0.0,0.0,0.0,0.0,0.0,0.0,0.0,0.0,0.0,0.0,0.0,0.0,0.0,0.0,0.0,0.0,0.0,0.0,0.0,0.0,0.0,0.0,0.0,0.0,0.0,0.0,0.0,0.0,0.0,0.0,0.0,0.0,0.0,0.0,0.0,0.0,0.0,0.0,0.0,0.0,0.0,0.0,0.0,0.0,0.0,0.0,0.0,0.0,0.0,0.0,0.0,0.0,0.0,0.0,0.0,0.0,0.0,0.0,0.0,0.0,0.0,0.0,0.0,0.0,0.0,0.0,0.0,0.0,0.0,0.0,0.0,0.0,0.0,0.0,0.0,0.0,0.0,0.0,0.0,0.0,0.0,0.0,0.0,0.0,0.0,0.0,0.0,0.0,0.0,0.0,0.0,0.0,0.0,0.0,0.0,0.0,0.0,0.0,0.0,0.0,0.0,0.0,0.0,0.0,0.0,0.0,0.0,0.0,0.0,0.0,0.0,0.0,0.0,0.0,0.0,0.0,0.0,0.0,0.0,0.0,0.0,0.0,0.0,0.0,0.0,0.0,0.0,0.0,0.0,0.0,0.0,0.0,0.0,0.0,0.0,0.0,0.0,0.0,0.0,0.0,0.0,0.0,0.0,0.0,0.0,0.0,0.0,0.0,0.0,0.0,0.0,0.0,0.0,0.0,0.0,0.0,0.0,0.0,0.0,0.0,0.0,0.0,0.0,0.0,0.0,0.0,0.0,0.0,0.0,0.0,0.0,0.0,0.0,0.0,0.0,0.0,0.0,0.0,0.0,0.0,0.0,0.0,0.0,0.0,0.0,0.0,0.0,0.0,0.0,0.0,0.0,0.0,0.0,0.0,0.0,0.0,0.0,0.0,0.0,0.0,0.0,0.0,0.0,0.0,0.0,0.0,0.0,0.0,0.0,0.0,0.0,0.0,0.0,0.0,0.0,0.0,0.0,0.0,0.0,0.0,0.0,0.0,0.0,0.0,0.0,0.0,0.0,0.0,0.0,0.0,0.0,0.0,0.0,0.0,0.0,0.0,0.0,0.0,0.0,0.0,0.0,0.0,0.0,0.0,0.0,0.0,0.0,0.0,0.0,0.0,0.0,0.0,0.0,0.0,0.0,0.0,0.0,0.0,0.0,0.0,0.0,0.0,0.0,0.0,0.0,0.0,0.0,0.0,0.0,0.0,0.0,0.0,0.0,0.0,0.0,0.0,0.0,0.0,0.0,0.0,0.0,0.0,0.0,0.0,0.0,0.0,0.0,0.0,0.0,0.0,0.0,0.0,0.0,0.0,0.0,0.0,0.0,0.0,0.0,0.0,0.0,0.0,0.0,0.0,0.0,0.0,0.0,0.0,0.0,0.0,0.0,0.0,0.0,0.0,0.0,0.0,0.0,0.0,0.0,0.0,0.0,0.0,0.0,0.0,0.0,0.0,0.0,0.0,0.0,0.0,0.0,0.0,0.0,0.0,0.0,0.0,0.0,0.0,0.0,0.0,0.0,0.0,0.0,0.0,0.0,0.0,0.0,0.0,0.0,0.0,0.0,0.0,0.0,0.0,0.0,0.0,0.0,0.0,0.0,0.0,0.0,0.0,0.0,0.0,0.0,0.0,0.0,0.0,0.0,0.0,0.0,0.0,0.0,0.0,0.0,0.0,0.0,0.0,0.0,0.0,0.0,0.0,0.0,0.0,0.0,0.0,0.0,0.0,0.0,0.0,0.0,0.0,0.0,0.0,0.0,0.0,0.0,0.0,0.0,0.0,0.0,0.0,0.0,0.0,0.0,0.0,0.0,0.0,0.0,0.0,0.0,0.0,0.0,0.0,0.0,0.0,0.0,0.0,0.0,0.0,0.0,0.0,0.0,0.0,0.0,0.0,0.0,0.0,0.0,0.0,0.0,0.0,0.0,0.0,0.0,0.0,0.0,0.0,0.0,0.0,0.0,0.0,0.0,0.0,0.0,0.0,0.0,0.0,0.0,0.0,0.0,0.0,0.0,0.0,0.0,0.0,0.0,0.0,0.0,0.0,0.0,0.0,0.0,0.0,0.0,0.0,0.0,0.0,0.0,0.0,0.0,0.0,0.0,0.0,0.0,0.0,0.0,0.0,0.0,0.0,0.0,0.0,0.0,0.0,0.0,0.0,0.0,0.0,0.0,0.0,0.0,0.0,0.0,0.0,0.0,0.0,0.0,0.0,0.0,0.0,0.0,0.0,0.0,0.0,0.0,0.0,0.0,0.0,0.0,0.0,0.0,0.0,0.0,0.0,0.0,0.0,0.0,0.0,0.0,0.0,0.0,0.0,0.0,0.0,0.0,0.0,0.0,0.0,0.0,0.0,0.0,0.0,0.0,0.0,0.0,0.0,0.0,0.0,0.0,0.0,0.0,0.0,0.0,0.0,0.0,0.0,0.0,0.0,0.0,0.0,0.0,0.0,0.0,0.0,0.0,0.0,0.0,0.0,0.0,0.0,0.0,0.0,0.0,0.0,0.0,0.0,0.0,0.0,0.0,0.0,0.0,0.0,0.0,0.0,0.0,0.0,0.0,0.0,0.0,0.0,0.0,0.0,0.0,0.0,0.0,0.0,0.0,0.0,0.0,0.0,0.0,0.0,0.0,0.0,0.0,0.0,0.0,0.0,0.0,0.0,0.0,0.0,0.0,0.0,0.0,0.0,0.0,0.0,0.0,0.0,0.0,0.0,0.0,0.0,0.0,0.0,0.0,0.0,0.0,0.0,0.0,0.0,0.0,0.0,0.0,0.0,0.0,0.0,0.0,0.0,0.0,0.0,0.0,0.0,0.0,0.0,0.0,0.0,0.0,0.0,0.0,0.0,0.0,0.0,0.0,0.0,0.0,0.0,0.0,0.0,0.0,0.0,0.0,0.0,0.0,0.0,0.0,0.0,0.0,0.0,0.0,0.0,0.0,0.0,0.0,0.0,0.0,0.0,0.0,0.0,0.0,0.0,0.0,0.0,0.0,0.0,0.0,0.0,0.0,0.0,0.0,0.0,0.0,0.0,0.0,0.0,0.0,0.0,0.0,0.0,0.0,0.0,0.0,0.0,0.0,0.0,0.0,0.0,0.0,0.0,0.0,0.0,0.0,0.0,0.0,0.0,0.0,0.0,0.0,0.0,0.0,0.0,0.0,0.0,0.0,0.0,0.0,0.0,0.0,0.0,0.0,0.0,0.0,0.0,0.0,0.0,0.0,0.0,0.0,0.0,0.0,0.0,0.0,0.0,0.0,0.0,0.0,0.0,0.0,0.0,0.0,0.0,0.0,0.0,0.0,0.0,0.0,0.0,0.0,0.0,0.0,0.0,0.0,0.0,0.0,0.0,0.0,0.0,0.0,0.0,0.0,0.0,0.0,0.0,0.0,0.0,0.0,0.0,0.0,0.0,0.0,0.0,0.0,0.0,0.0,0.0,0.0,0.0,0.0,0.0,0.0,0.0,0.0,0.0,0.0,0.0,0.0,0.0,0.0,0.0,0.0,0.0,0.0,0.0,0.0,0.0,0.0,0.0,0.0,0.0,0.0,0.0,0.0,0.0,0.0,0.0,0.0,0.0,0.0,0.0,0.0,0.0,0.0,0.0,0.0,0.0,0.0,0.0,0.0,0.0,0.0,0.0,0.0,0.0,0.0,0.0,0.0,0.0,0.0,0.0,0.0,0.0,0.0,0.0,0.0,0.0,0.0,0.0,0.0,0.0,0.0,0.0,0.0,0.0,0.0,0.0,0.0,0.0,0.0,0.0,0.0,0.0,0.0,0.0,0.0,0.0,0.0,0.0,0.0,0.0,0.0,0.0,0.0,0.0,0.0,0.0,0.0,0.0,0.0,0.0,0.0,0.0,0.0,0.0,0.0,0.0,0.0,0.0,0.0,0.0,0.0,0.0,0.0,0.0,0.0,0.0,0.0,0.0,0.0,0.0,0.0,0.0,0.0,0.0,0.0,0.0,0.0,0.0,0.0,0.0,0.0,0.0,0.0,0.0,0.0,0.0,0.0,0.0,0.0,0.0,0.0,0.0,0.0,0.0,0.0,0.0,0.0,0.0,0.0,0.0,0.0,0.0,0.0,0.0,0.0,0.0,0.0,0.0,0.0,0.0,0.0,0.0,0.0,0.0,0.0,0.0,0.0,0.0,0.0,0.0,0.0,0.0,0.0,0.0,0.0,0.0,0.0,0.0,0.0,0.0,0.0,0.0,0.0,0.0,0.0,0.0,0.0,0.0,0.0,0.0,0.0,0.0,0.0,0.0,0.0,0.0,0.0,0.0,0.0,0.0,0.0,0.0,0.0,0.0,0.0,0.0,0.0,0.0,0.0,0.0,0.0,0.0,0.0,0.0,0.0,0.0,0.0,0.0,0.0,0.0,0.0,0.0,0.0,0.0,0.0,0.0,0.0,0.0,0.0,0.0,0.0,0.0,0.0,0.0,0.0,0.0,0.0,0.0,0.0,0.0,0.0,0.0,0.0,0.0,0.0,0.0,0.0,0.0,0.0,0.0,0.0,0.0,0.0,0.0,0.0,0.0,0.0,0.0,0.0,0.0,0.0,0.0,0.0,0.0,0.0,0.0,0.0,0.0,0.0,0.0,0.0,0.0,0.0,0.0,0.0,0.0,0.0,0.0,0.0,0.0,0.0,0.0,0.0,0.0,0.0,0.0,0.0,0.0,0.0,0.0,0.0,0.0,0.0,0.0,0.0,0.0,0.0,0.0,0.0,0.0,0.0,0.0,0.0,0.0,0.0,0.0,0.0,0.0,0.0,0.0,0.0,0.0,0.0,0.0,0.0,0.0,0.0,0.0,0.0,0.0,0.0,0.0,0.0,0.0,0.0,0.0,0.0,0.0,0.0,0.0,0.0,0.0,0.0,0.0,0.0,0.0,0.0,0.0,0.0,0.0,0.0,0.0,0.0,0.0,0.0,0.0,0.0,0.0,0.0,0.0,0.0,0.0,0.0,0.0,0.0,0.0,0.0,0.0,0.0,0.0,0.0,0.0,0.0,0.0,0.0,0.0,0.0,0.0,0.0,0.0,0.0,0.0,0.0,0.0,0.0,0.0,0.0,0.0,0.0,0.0,0.0,0.0,0.0,0.0,0.0,0.0,0.0,0.0,0.0,0.0,0.0,0.0,0.0,0.0,0.0,0.0,0.0,0.0,0.0,0.0,0.0,0.0,0.0,0.0,0.0,0.0,0.0,0.0,0.0,0.0,0.0,0.0,0.0,0.0,0.0,0.0,0.0,0.0,0.0,0.0,0.0,0.0,0.0,0.0,0.0,0.0,0.0,0.0,0.0,0.0,0.0,0.0,0.0,0.0,0.0,0.0,0.0,0.0,0.0,0.0,0.0,0.0,0.0,0.0,0.0,0.0,0.0,0.0,0.0,0.0,0.0,0.0,0.0,0.0,0.0,0.0,0.0,0.0,0.0,0.0,0.0,0.0,0.0,0.0,0.0,0.0,0.0,0.0,0.0,0.00012512512512512512,0.0,0.0,0.0,0.0,0.0,0.00012512512512512512,0.0,0.0,0.0,0.0,0.0,0.0,0.0,0.0,0.0,0.00012512512512512512,0.0,0.0,0.0,0.0,0.0,0.0,0.0,0.0,0.0,0.0,0.0,0.0,0.0,0.0,0.0,0.00025025025025025025,0.0,0.0,0.0,0.0,0.0,0.0,0.0,0.0,0.0,0.00012512512512512512,0.0,0.0,0.0,0.0,0.0,0.0,0.0,0.0,0.0,0.00012512512512512512,0.0,0.0,0.0,0.0,0.0,0.0,0.0,0.0,0.0,0.0,0.0,0.0,0.0,0.00012512512512512512,0.0,0.0,0.0,0.00012512512512512512,0.0,0.00012512512512512512,0.0,0.0,0.0,0.0,0.00012512512512512512,0.0,0.0,0.0,0.0,0.0,0.0,0.0,0.0,0.0,0.0,0.0,0.0,0.00012512512512512512,0.0,0.00012512512512512512,0.0,0.0,0.00012512512512512512,0.00012512512512512512,0.00012512512512512512,0.00012512512512512512,0.0,0.00012512512512512512,0.00012512512512512512,0.0,0.0,0.0,0.0,0.0,0.0,0.0,0.0,0.0,0.0,0.0,0.0,0.0,0.00025025025025025025,0.0,0.0,0.00012512512512512512,0.0,0.00012512512512512512,0.0,0.0,0.0,0.00012512512512512512,0.0,0.0,0.0,0.00012512512512512512,0.0,0.0,0.0,0.0,0.0,0.00012512512512512512,0.0,0.0,0.0,0.00012512512512512512,0.00025025025025025025,0.0,0.00012512512512512512,0.00037537537537537537,0.0,0.00012512512512512512,0.00012512512512512512,0.0,0.0005005005005005005,0.00012512512512512512,0.00025025025025025025,0.00012512512512512512,0.00012512512512512512,0.00012512512512512512,0.0,0.00012512512512512512,0.00025025025025025025,0.00025025025025025025,0.0,0.00025025025025025025,0.0,0.0,0.0,0.0,0.0,0.00025025025025025025,0.0,0.0006256256256256256,0.00025025025025025025,0.00012512512512512512,0.00025025025025025025,0.00037537537537537537,0.00012512512512512512,0.0005005005005005005,0.00012512512512512512,0.0,0.0005005005005005005,0.00012512512512512512,0.00025025025025025025,0.00037537537537537537,0.0,0.00025025025025025025,0.00025025025025025025,0.00012512512512512512,0.00012512512512512512,0.00025025025025025025,0.00012512512512512512,0.00012512512512512512,0.00012512512512512512,0.00025025025025025025,0.00025025025025025025,0.0005005005005005005,0.0,0.00025025025025025025,0.00037537537537537537,0.00012512512512512512,0.00012512512512512512,0.00012512512512512512,0.00012512512512512512,0.00012512512512512512,0.0,0.0,0.00025025025025025025,0.00012512512512512512,0.00012512512512512512,0.0,0.00012512512512512512,0.00025025025025025025,0.00037537537537537537,0.00012512512512512512,0.0,0.0,0.00025025025025025025,0.0,0.00012512512512512512,0.00012512512512512512,0.0,0.0,0.00012512512512512512,0.00025025025025025025,0.00012512512512512512,0.0,0.00037537537537537537,0.00012512512512512512,0.00025025025025025025,0.00025025025025025025,0.00012512512512512512,0.0,0.00025025025025025025,0.0,0.00025025025025025025,0.0,0.00037537537537537537,0.00012512512512512512,0.00025025025025025025,0.00012512512512512512,0.0,0.00037537537537537537,0.00012512512512512512,0.00012512512512512512,0.00025025025025025025,0.00012512512512512512,0.0005005005005005005,0.00025025025025025025,0.0005005005005005005,0.00037537537537537537,0.00037537537537537537,0.00012512512512512512,0.00025025025025025025,0.0005005005005005005,0.00037537537537537537,0.00025025025025025025,0.0005005005005005005,0.00012512512512512512,0.0008758758758758759,0.0006256256256256256,0.0007507507507507507,0.00012512512512512512,0.0007507507507507507,0.0005005005005005005,0.00025025025025025025,0.00012512512512512512,0.001001001001001001,0.00012512512512512512,0.0008758758758758759,0.0006256256256256256,0.00037537537537537537,0.00012512512512512512,0.00037537537537537537,0.0007507507507507507,0.0007507507507507507,0.0006256256256256256,0.0005005005005005005,0.0016266266266266266,0.00025025025025025025,0.0011261261261261261,0.0013763763763763764,0.0012512512512512512,0.0016266266266266266,0.0017517517517517517,0.001001001001001001,0.0018768768768768769,0.0022522522522522522,0.0015015015015015015,0.002002002002002002,0.0018768768768768769,0.0015015015015015015,0.001001001001001001,0.0021271271271271273,0.0022522522522522522,0.0016266266266266266,0.0025025025025025025,0.0025025025025025025,0.002002002002002002,0.0015015015015015015,0.0032532532532532532,0.0017517517517517517,0.0021271271271271273,0.0013763763763763764,0.0031281281281281283,0.0025025025025025025,0.004129129129129129,0.0023773773773773776,0.003003003003003003,0.002627627627627628,0.0027527527527527527,0.0015015015015015015,0.0031281281281281283,0.0027527527527527527,0.0017517517517517517,0.0021271271271271273,0.0006256256256256256,0.0017517517517517517,0.0015015015015015015,0.0008758758758758759,0.002002002002002002,0.0016266266266266266,0.0011261261261261261,0.0013763763763763764,0.0021271271271271273,0.0016266266266266266,0.0015015015015015015,0.0011261261261261261,0.0023773773773773776,0.001001001001001001,0.0012512512512512512,0.0007507507507507507,0.0006256256256256256,0.0006256256256256256,0.0006256256256256256,0.0008758758758758759,0.0008758758758758759,0.00037537537537537537,0.0006256256256256256,0.00025025025025025025,0.0005005005005005005,0.00025025025025025025,0.00012512512512512512,0.00037537537537537537,0.00012512512512512512,0.00012512512512512512,0.00012512512512512512,0.0,0.00025025025025025025,0.00025025025025025025,0.0005005005005005005,0.00012512512512512512,0.00025025025025025025,0.0,0.00012512512512512512,0.0,0.0,0.0,0.00012512512512512512,0.00025025025025025025,0.0,0.0,0.0,0.0,0.00025025025025025025,0.0,0.00025025025025025025,0.0,0.0,0.0,0.0,0.0,0.0,0.0,0.0,0.0,0.0,0.00012512512512512512,0.00012512512512512512,0.0,0.0,0.0,0.0,0.0,0.0,0.0,0.0,0.0,0.0,0.0,0.0,0.0,0.0,0.0,0.0,0.0,0.0,0.0,0.0,0.00012512512512512512,0.0,0.0,0.0,0.0,0.0,0.00012512512512512512,0.0,0.0,0.00012512512512512512,0.0,0.0,0.0,0.0,0.00012512512512512512,0.0,0.0,0.0,0.0,0.0,0.00012512512512512512,0.0,0.00012512512512512512,0.0,0.0,0.0,0.0,0.0,0.0,0.0,0.0,0.0,0.0,0.0,0.0,0.00012512512512512512,0.0,0.0,0.0,0.0,0.00012512512512512512,0.0,0.0,0.0,0.0,0.0,0.00012512512512512512,0.0,0.0,0.0,0.0,0.0,0.00012512512512512512,0.0,0.00012512512512512512,0.0,0.00012512512512512512,0.0,0.0,0.00012512512512512512,0.00012512512512512512,0.0,0.0,0.0,0.0,0.0,0.0,0.0,0.0,0.0,0.0,0.00012512512512512512,0.0,0.0,0.0,0.0,0.0,0.0,0.0,0.0,0.00012512512512512512,0.0,0.0,0.0,0.00025025025025025025,0.0,0.0006256256256256256,0.0013763763763763764,0.0011261261261261261,0.0016266266266266266,0.0007507507507507507,0.0013763763763763764,0.0016266266266266266,0.0012512512512512512,0.00037537537537537537,0.0008758758758758759,0.0007507507507507507,0.00025025025025025025,0.001001001001001001,0.0008758758758758759,0.00037537537537537537,0.0006256256256256256,0.0,0.0006256256256256256,0.00037537537537537537,0.00012512512512512512,0.00037537537537537537,0.0005005005005005005,0.0005005005005005005,0.0,0.0005005005005005005,0.0005005005005005005,0.00012512512512512512,0.0,0.00012512512512512512,0.00037537537537537537,0.0,0.0,0.0,0.0,0.00025025025025025025,0.00012512512512512512,0.00012512512512512512,0.00012512512512512512,0.0005005005005005005,0.0,0.00025025025025025025,0.00012512512512512512,0.0,0.0,0.00012512512512512512,0.0,0.0,0.0,0.00012512512512512512,0.0,0.0,0.00012512512512512512,0.00012512512512512512,0.0,0.00012512512512512512,0.00037537537537537537,0.0,0.0,0.0,0.00012512512512512512,0.00012512512512512512,0.0,0.0,0.00025025025025025025,0.0,0.00025025025025025025,0.00012512512512512512,0.0,0.00012512512512512512,0.0,0.0,0.00012512512512512512,0.00012512512512512512,0.0,0.0,0.00012512512512512512,0.00012512512512512512,0.00025025025025025025,0.00012512512512512512,0.00012512512512512512,0.0,0.0,0.00012512512512512512,0.0,0.0,0.0,0.0,0.0,0.00012512512512512512,0.0,0.00012512512512512512,0.0,0.00012512512512512512,0.0,0.00012512512512512512,0.0,0.00012512512512512512,0.0,0.0,0.00012512512512512512,0.0,0.0,0.0,0.0,0.0,0.0,0.0,0.0,0.0,0.0,0.0,0.00012512512512512512,0.00012512512512512512,0.0,0.0,0.0,0.0,0.0,0.0,0.0,0.0,0.0,0.0,0.0,0.0,0.0,0.00012512512512512512,0.0,0.0,0.0,0.0,0.0,0.0,0.0,0.0,0.00012512512512512512,0.00012512512512512512,0.0,0.0,0.0,0.0,0.0,0.0,0.0,0.0,0.0,0.0,0.0,0.0,0.0,0.00012512512512512512,0.0,0.0,0.0,0.0,0.0,0.0,0.0,0.0,0.0,0.0,0.0,0.0,0.0,0.0,0.0,0.0,0.0,0.0,0.0,0.0,0.0,0.0,0.0,0.0,0.0,0.00012512512512512512,0.0,0.00012512512512512512,0.0,0.00012512512512512512,0.00012512512512512512,0.0,0.0,0.00012512512512512512,0.0,0.0,0.0,0.0,0.00012512512512512512,0.00025025025025025025,0.00012512512512512512,0.0,0.0,0.0,0.0,0.0,0.0,0.0,0.0,0.0,0.0,0.0,0.0,0.0,0.0,0.00012512512512512512,0.00012512512512512512,0.0,0.0,0.00025025025025025025,0.00012512512512512512,0.00012512512512512512,0.00012512512512512512,0.00012512512512512512,0.0,0.00012512512512512512,0.00037537537537537537,0.00012512512512512512,0.00012512512512512512,0.00025025025025025025,0.0006256256256256256,0.00025025025025025025,0.00037537537537537537,0.00012512512512512512,0.00037537537537537537,0.0007507507507507507,0.0006256256256256256,0.00037537537537537537,0.0008758758758758759,0.00037537537537537537,0.0006256256256256256,0.0006256256256256256,0.0011261261261261261,0.0017517517517517517,0.0011261261261261261,0.0016266266266266266,0.0012512512512512512,0.0015015015015015015,0.0006256256256256256,0.0016266266266266266,0.0018768768768768769,0.0015015015015015015,0.0015015015015015015,0.0022522522522522522,0.0027527527527527527,0.004004004004004004,0.0022522522522522522,0.0031281281281281283,0.003628628628628629,0.004004004004004004,0.0053803803803803806,0.006131131131131131,0.007257257257257258,0.0075075075075075074,0.007632632632632632,0.00975975975975976,0.011511511511511512,0.011886886886886886,0.01026026026026026,0.013138138138138139,0.012762762762762763,0.015515515515515516,0.020145145145145146,0.01876876876876877,0.0233983983983984,0.027277277277277277,0.025275275275275275,0.026901901901901903,0.032407407407407406,0.03078078078078078,0.03028028028028028,0.04091591591591592,0.03465965965965966,0.03203203203203203,0.042042042042042045,0.03228228228228228,0.03566066066066066,0.03390890890890891,0.033658658658658656,0.030655655655655655,0.0259009009009009,0.028028028028028028,0.03003003003003003,0.023773773773773772,0.01951951951951952,0.01413913913913914,0.009009009009009009,0.0032532532532532532,0.0013763763763763764,0.001001001001001001,0.001001001001001001,0.00037537537537537537,0.00037537537537537537,0.0,0.00012512512512512512,0.00037537537537537537,0.0008758758758758759,0.0005005005005005005,0.002002002002002002,0.0011261261261261261,0.0008758758758758759,0.001001001001001001,0.0023773773773773776,0.004629629629629629,0.005255255255255256,0.004254254254254255,0.002002002002002002,0.0011261261261261261,0.0006256256256256256,0.0005005005005005005,0.00037537537537537537,0.00037537537537537537,0.00025025025025025025,0.0,0.00037537537537537537,0.0,0.0,0.0,0.0,0.00012512512512512512,0.0,0.0,0.0,0.0,0.0,0.0,0.0,0.00012512512512512512,0.0,0.00012512512512512512,0.0,0.00012512512512512512,0.0,0.0,0.00012512512512512512,0.0,0.0,0.0,0.00012512512512512512,0.0,0.0,0.0,0.0,0.00012512512512512512,0.0,0.0,0.0,0.0,0.0,0.0,0.0,0.0,0.0,0.0,0.0,0.0,0.0,0.0,0.0,0.00012512512512512512,0.0,0.0,0.0,0.0,0.0,0.0,0.0,0.00037537537537537537,0.0,0.00012512512512512512,0.0,0.0,0.00012512512512512512,0.0,0.0,0.00025025025025025025,0.00025025025025025025,0.0,0.0,0.0,0.0,0.0,0.00012512512512512512,0.0,0.0,0.0,0.0,0.00012512512512512512,0.00012512512512512512,0.0,0.0,0.0,0.0,0.0,0.0,0.0)

plot(c(seq(-290,0,by=1),0),rep(2,length(c(seq(290,0,by=-1),0))), xlab="", ylab="Frequency of shift in origination rate", xlim=c(-270,-230), ylim=c(0,0.01), type="l", col="white",lwd="1",las="1",cex.axis="1",cex.main="1",cex.lab="1",bty="n", main="B", axes=F)
rect(-323.2,-0.02,-298.9,300, col="white", border=NA)
rect(-298.9,-0.02,-272.95,300, col="whitesmoke", border=NA)
rect(-272.95,-0.02,-259.1,300, col="white", border=NA)
rect(-259.1,-0.02,-251.9,300, col="whitesmoke", border=NA)
rect(-251.9,-0.02,-247.2,300, col="white", border=NA)
rect(-247.2,-0.02,-237,300, col="whitesmoke", border=NA)
rect(-237,-0.02,-201.3,300, col="white", border=NA)
rect(-201.3,-0.02,-174.1,300, col="whitesmoke", border=NA)
rect(-174.1,-0.02,-163.5,300, col="white", border=NA)
rect(-163.5,-0.02,-145,300, col="whitesmoke", border=NA)
rect(-145,-0.02,-100.5,300, col="white", border=NA)
rect(-100.5,-0.02,-66,300, col="whitesmoke", border=NA)
rect(-66,-0.02,-56,300, col="white", border=NA)
rect(-56,-0.02,-33.9,300, col="whitesmoke", border=NA)
rect(-33.9,-0.02,-23.03,300, col="white", border=NA)
rect(-23.03,-0.02,-5.33,300, col="whitesmoke", border=NA)
rect(-5.33,-0.02,-2.58,300, col="white", border=NA)
rect(-2.58,-0.02,0,300, col="whitesmoke", border=NA)

rect(-261.28,-3,-259.51,300, col=alpha('#ffaf03',0.2), border=NA)
rect(-234.5,-3,-232,300, col=alpha('#ffaf03',0.2), border=NA)
abline(v=c(-251.902),col="red",lty="dashed",lwd="2")
axis(side=1, seq(-280, -220, by=10), col="black",col.axis="black",las=1)
axis(side=2, seq(0, 0.01, by=0.002), col="black",col.axis="black",las=2)

lines(mids,counts,type = 'h', lwd=5, col='#4c4cec')
bf2 = 0.0011481626031568499
bf6 = 0.008422056414355596
abline(h=bf2, lty=2)
abline(h=bf6, lty=2)

add_geochrono(0, -0.15)


# Extinction rate
time=c(-204.50178123612042, -204.60180656321072,-204.70183189030104,-204.80185721739133,-204.90188254448162,-205.00190787157194,-205.10193319866224,-205.20195852575253,-205.30198385284282,-205.40200917993315,-205.50203450702344,-205.60205983411373,-205.70208516120405,-205.80211048829435,-205.90213581538464,-206.00216114247493,-206.10218646956525,-206.20221179665555,-206.30223712374584,-206.40226245083613,-206.50228777792645,-206.60231310501675,-206.70233843210704,-206.80236375919736,-206.90238908628766,-207.00241441337795,-207.10243974046824,-207.20246506755856,-207.30249039464886,-207.40251572173915,-207.50254104882947,-207.60256637591976,-207.70259170301006,-207.80261703010035,-207.90264235719067,-208.00266768428096,-208.10269301137126,-208.20271833846155,-208.30274366555187,-208.40276899264217,-208.50279431973246,-208.60281964682278,-208.70284497391307,-208.80287030100337,-208.90289562809366,-209.00292095518398,-209.10294628227427,-209.20297160936457,-209.3029969364549,-209.40302226354518,-209.50304759063548,-209.60307291772577,-209.7030982448161,-209.80312357190638,-209.90314889899668,-210.00317422608697,-210.1031995531773,-210.20322488026758,-210.30325020735788,-210.4032755344482,-210.5033008615385,-210.60332618862878,-210.70335151571908,-210.8033768428094,-210.9034021698997,-211.00342749698999,-211.1034528240803,-211.2034781511706,-211.3035034782609,-211.4035288053512,-211.5035541324415,-211.6035794595318,-211.7036047866221,-211.8036301137124,-211.9036554408027,-212.003680767893,-212.1037060949833,-212.20373142207362,-212.3037567491639,-212.4037820762542,-212.5038074033445,-212.60383273043482,-212.7038580575251,-212.8038833846154,-212.90390871170572,-213.00393403879602,-213.1039593658863,-213.2039846929766,-213.30401002006693,-213.40403534715722,-213.5040606742475,-213.6040860013378,-213.70411132842813,-213.80413665551842,-213.9041619826087,-214.00418730969903,-214.10421263678933,-214.20423796387962,-214.3042632909699,-214.40428861806024,-214.50431394515053,-214.60433927224082,-214.70436459933114,-214.80438992642144,-214.90441525351173,-215.00444058060202,-215.10446590769234,-215.20449123478264,-215.30451656187293,-215.40454188896325,-215.50456721605354,-215.60459254314384,-215.70461787023413,-215.80464319732445,-215.90466852441475,-216.00469385150504,-216.10471917859533,-216.20474450568565,-216.30476983277595,-216.40479515986624,-216.50482048695656,-216.60484581404685,-216.70487114113715,-216.80489646822744,-216.90492179531776,-217.00494712240805,-217.10497244949835,-217.20499777658867,-217.30502310367896,-217.40504843076926,-217.50507375785955,-217.60509908494987,-217.70512441204016,-217.80514973913046,-217.90517506622075,-218.00520039331107,-218.10522572040136,-218.20525104749166,-218.30527637458198,-218.40530170167227,-218.50532702876257,-218.60535235585286,-218.70537768294318,-218.80540301003347,-218.90542833712377,-219.0054536642141,-219.10547899130438,-219.20550431839467,-219.30552964548497,-219.4055549725753,-219.50558029966558,-219.60560562675587,-219.70563095384617,-219.8056562809365,-219.90568160802678,-220.00570693511708,-220.1057322622074,-220.2057575892977,-220.30578291638798,-220.40580824347828,-220.5058335705686,-220.6058588976589,-220.70588422474918,-220.8059095518395,-220.9059348789298,-221.0059602060201,-221.10598553311038,-221.2060108602007,-221.306036187291,-221.4060615143813,-221.50608684147159,-221.6061121685619,-221.7061374956522,-221.8061628227425,-221.90618814983281,-222.0062134769231,-222.1062388040134,-222.2062641311037,-222.30628945819402,-222.4063147852843,-222.5063401123746,-222.60636543946492,-222.70639076655522,-222.8064160936455,-222.9064414207358,-223.00646674782612,-223.10649207491642,-223.2065174020067,-223.306542729097,-223.40656805618733,-223.50659338327762,-223.6066187103679,-223.70664403745823,-223.80666936454853,-223.90669469163882,-224.0067200187291,-224.10674534581943,-224.20677067290973,-224.30679600000002,-224.40682132709034,-224.50684665418063,-224.60687198127093,-224.70689730836122,-224.80692263545154,-224.90694796254184,-225.00697328963213,-225.10699861672242,-225.20702394381274,-225.30704927090304,-225.40707459799333,-225.50709992508365,-225.60712525217394,-225.70715057926424,-225.80717590635453,-225.90720123344485,-226.00722656053514,-226.10725188762544,-226.20727721471576,-226.30730254180605,-226.40732786889635,-226.50735319598664,-226.60737852307696,-226.70740385016725,-226.80742917725755,-226.90745450434787,-227.00747983143816,-227.10750515852845,-227.20753048561875,-227.30755581270907,-227.40758113979936,-227.50760646688965,-227.60763179397995,-227.70765712107027,-227.80768244816056,-227.90770777525086,-228.00773310234118,-228.10775842943147,-228.20778375652176,-228.30780908361206,-228.40783441070238,-228.50785973779267,-228.60788506488296,-228.7079103919733,-228.80793571906358,-228.90796104615387,-229.00798637324417,-229.1080117003345,-229.20803702742478,-229.30806235451507,-229.40808768160537,-229.5081130086957,-229.60813833578598,-229.70816366287627,-229.8081889899666,-229.9082143170569,-230.00823964414718,-230.10826497123747,-230.2082902983278,-230.3083156254181,-230.40834095250838,-230.5083662795987,-230.608391606689,-230.7084169337793,-230.80844226086958,-230.9084675879599,-231.0084929150502,-231.1085182421405,-231.20854356923078,-231.3085688963211,-231.4085942234114,-231.5086195505017,-231.608644877592,-231.7086702046823,-231.8086955317726,-231.9087208588629,-232.0087461859532,-232.1087715130435,-232.2087968401338,-232.30882216722412,-232.40884749431441,-232.5088728214047,-232.608898148495,-232.70892347558532,-232.80894880267562,-232.9089741297659,-233.0089994568562,-233.10902478394652,-233.20905011103682,-233.3090754381271,-233.40910076521743,-233.50912609230772,-233.60915141939802,-233.7091767464883,-233.80920207357863,-233.90922740066893,-234.00925272775922,-234.10927805484954,-234.20930338193983,-234.30932870903013,-234.40935403612042,-234.50937936321074,-234.60940469030103,-234.70943001739133,-234.80945534448162,-234.90948067157194,-235.00950599866223,-235.10953132575253,-235.20955665284285,-235.30958197993314,-235.40960730702344,-235.50963263411373,-235.60965796120405,-235.70968328829434,-235.80970861538464,-235.90973394247496,-236.00975926956525,-236.10978459665554,-236.20980992374584,-236.30983525083616,-236.40986057792645,-236.50988590501674,-236.60991123210707,-236.70993655919736,-236.80996188628765,-236.90998721337795,-237.01001254046827,-237.11003786755856,-237.21006319464885,-237.31008852173915,-237.41011384882947,-237.51013917591976,-237.61016450301005,-237.71018983010038,-237.81021515719067,-237.91024048428096,-238.01026581137126,-238.11029113846158,-238.21031646555187,-238.31034179264216,-238.41036711973248,-238.51039244682278,-238.61041777391307,-238.71044310100336,-238.81046842809369,-238.91049375518398,-239.01051908227427,-239.11054440936456,-239.2105697364549,-239.31059506354518,-239.41062039063547,-239.5106457177258,-239.6106710448161,-239.71069637190638,-239.81072169899667,-239.910747026087,-240.0107723531773,-240.11079768026758,-240.2108230073579,-240.3108483344482,-240.4108736615385,-240.51089898862878,-240.6109243157191,-240.7109496428094,-240.8109749698997,-240.91100029698998,-241.0110256240803,-241.1110509511706,-241.2110762782609,-241.3111016053512,-241.4111269324415,-241.5111522595318,-241.6111775866221,-241.7112029137124,-241.8112282408027,-241.911253567893,-242.01127889498332,-242.1113042220736,-242.2113295491639,-242.3113548762542,-242.41138020334452,-242.5114055304348,-242.6114308575251,-242.7114561846154,-242.81148151170572,-242.91150683879602,-243.0115321658863,-243.11155749297663,-243.21158282006692,-243.31160814715722,-243.4116334742475,-243.51165880133783,-243.61168412842812,-243.71170945551842,-243.81173478260874,-243.91176010969903,-244.01178543678932,-244.11181076387962,-244.21183609096994,-244.31186141806023,-244.41188674515053,-244.51191207224082,-244.61193739933114,-244.71196272642143,-244.81198805351173,-244.91201338060205,-245.01203870769234,-245.11206403478263,-245.21208936187293,-245.31211468896325,-245.41214001605354,-245.51216534314383,-245.61219067023416,-245.71221599732445,-245.81224132441474,-245.91226665150504,-246.01229197859536,-246.11231730568565,-246.21234263277594,-246.31236795986626,-246.41239328695656,-246.51241861404685,-246.61244394113714,-246.71246926822747,-246.81249459531776,-246.91251992240805,-247.01254524949834,-247.11257057658867,-247.21259590367896,-247.31262123076925,-247.41264655785957,-247.51267188494987,-247.61269721204016,-247.71272253913045,-247.81274786622077,-247.91277319331107,-248.01279852040136,-248.11282384749168,-248.21284917458198,-248.31287450167227,-248.41289982876256,-248.51292515585288,-248.61295048294318,-248.71297581003347,-248.81300113712376,-248.91302646421408,-249.01305179130438,-249.11307711839467,-249.213102445485,-249.31312777257529,-249.41315309966558,-249.51317842675587,-249.6132037538462,-249.7132290809365,-249.81325440802678,-249.9132797351171,-250.0133050622074,-250.1133303892977,-250.21335571638798,-250.3133810434783,-250.4134063705686,-250.5134316976589,-250.61345702474918,-250.7134823518395,-250.8135076789298,-250.9135330060201,-251.0135583331104,-251.1135836602007,-251.213608987291,-251.3136343143813,-251.4136596414716,-251.5136849685619,-251.6137102956522,-251.71373562274252,-251.8137609498328,-251.9137862769231,-252.0138116040134,-252.11383693110372,-252.213862258194,-252.3138875852843,-252.4139129123746,-252.51393823946492,-252.6139635665552,-252.7139888936455,-252.81401422073583,-252.91403954782612,-253.01406487491641,-253.1140902020067,-253.21411552909703,-253.31414085618732,-253.41416618327762,-253.51419151036794,-253.61421683745823,-253.71424216454852,-253.81426749163882,-253.91429281872914,-254.01431814581943,-254.11434347290972,-254.21436880000002,-254.31439412709034,-254.41441945418063,-254.51444478127092,-254.61447010836125,-254.71449543545154,-254.81452076254183,-254.91454608963213,-255.01457141672245,-255.11459674381274,-255.21462207090303,-255.31464739799335,-255.41467272508365,-255.51469805217394,-255.61472337926423,-255.71474870635456,-255.81477403344485,-255.91479936053514,-256.01482468762543,-256.1148500147157,-256.2148753418061,-256.31490066889637,-256.41492599598666,-256.51495132307696,-256.61497665016725,-256.71500197725754,-256.81502730434784,-256.9150526314382,-257.0150779585285,-257.1151032856188,-257.21512861270907,-257.31515393979936,-257.41517926688965,-257.51520459397995,-257.61522992107024,-257.7152552481606,-257.8152805752509,-257.9153059023412,-258.01533122943147,-258.11535655652176,-258.21538188361205,-258.31540721070235,-258.4154325377927,-258.515457864883,-258.6154831919733,-258.7155085190636,-258.81553384615387,-258.91555917324416,-259.01558450033446,-259.1156098274248,-259.2156351545151,-259.3156604816054,-259.4156858086957,-259.515711135786,-259.61573646287627,-259.71576178996656,-259.8157871170569,-259.9158124441472,-260.0158377712375,-260.1158630983278,-260.2158884254181,-260.3159137525084,-260.4159390795987,-260.515964406689,-260.6159897337793,-260.7160150608696,-260.8160403879599,-260.9160657150502,-261.0160910421405,-261.1161163692308,-261.2161416963211,-261.3161670234114,-261.4161923505017,-261.516217677592,-261.6162430046823,-261.7162683317726,-261.8162936588629,-261.9163189859532,-262.01634431304353,-262.1163696401338,-262.2163949672241,-262.3164202943144,-262.4164456214047,-262.516470948495,-262.6164962755853,-262.71652160267564,-262.81654692976593,-262.9165722568562,-263.0165975839465,-263.1166229110368,-263.2166482381271,-263.3166735652174,-263.41669889230775,-263.51672421939804,-263.61674954648834,-263.71677487357863,-263.8168002006689,-263.9168255277592,-264.0168508548495,-264.11687618193986,-264.21690150903015,-264.31692683612044,-264.41695216321074,-264.51697749030103,-264.6170028173913,-264.7170281444816,-264.8170534715719,-264.91707879866226,-265.01710412575255,-265.11712945284285,-265.21715477993314,-265.31718010702343,-265.4172054341137,-265.517230761204,-265.61725608829437,-265.71728141538466,-265.81730674247495,-265.91733206956525,-266.01735739665554,-266.11738272374583,-266.2174080508361,-266.3174333779265,-266.41745870501677,-266.51748403210706,-266.61750935919736,-266.71753468628765,-266.81756001337794,-266.91758534046824,-267.0176106675586,-267.1176359946489,-267.2176613217392,-267.31768664882946,-267.41771197591976,-267.51773730301005,-267.61776263010034,-267.7177879571907,-267.817813284281,-267.9178386113713,-268.0178639384616,-268.11788926555187,-268.21791459264216,-268.31793991973245,-268.4179652468228,-268.5179905739131,-268.6180159010034,-268.7180412280937,-268.818066555184,-268.91809188227427,-269.01811720936456,-269.11814253645485,-269.2181678635452,-269.3181931906355,-269.4182185177258,-269.5182438448161,-269.6182691719064,-269.71829449899667,-269.81831982608696,-269.9183451531773,-270.0183704802676,-270.1183958073579,-270.2184211344482,-270.3184464615385,-270.4184717886288,-270.5184971157191,-270.6185224428094,-270.7185477698997,-270.81857309699,-270.9185984240803,-271.0186237511706,-271.1186490782609,-271.2186744053512,-271.31869973244153,-271.4187250595318,-271.5187503866221,-271.6187757137124,-271.7188010408027,-271.818826367893,-271.9188516949833,-272.01887702207364,-272.11890234916393,-272.2189276762542,-272.3189530033445,-272.4189783304348,-272.5190036575251,-272.6190289846154,-272.7190543117057,-272.81907963879604,-272.91910496588633,-273.0191302929766,-273.1191556200669,-273.2191809471572,-273.3192062742475,-273.4192316013378,-273.51925692842815,-273.61928225551844,-273.71930758260874,-273.819332909699,-273.9193582367893,-274.0193835638796,-274.1194088909699,-274.21943421806026,-274.31945954515055,-274.41948487224084,-274.51951019933114,-274.61953552642143,-274.7195608535117,-274.819586180602,-274.91961150769237,-275.01963683478266,-275.11966216187295,-275.21968748896325,-275.31971281605354,-275.41973814314383,-275.5197634702341,-275.6197887973245,-275.71981412441477,-275.81983945150506,-275.91986477859535,-276.01989010568565,-276.11991543277594,-276.21994075986623,-276.3199660869565,-276.4199914140469,-276.52001674113717,-276.62004206822746,-276.72006739531776,-276.82009272240805,-276.92011804949834,-277.02014337658863,-277.120168703679,-277.2201940307693,-277.32021935785957,-277.42024468494986,-277.52027001204016,-277.62029533913045,-277.72032066622074,-277.8203459933111,-277.9203713204014,-278.0203966474917,-278.120421974582,-278.22044730167227,-278.32047262876256,-278.42049795585285,-278.5205232829432,-278.6205486100335,-278.7205739371238,-278.8205992642141,-278.9206245913044,-279.02064991839467,-279.12067524548496,-279.2207005725753,-279.3207258996656,-279.4207512267559,-279.5207765538462,-279.6208018809365,-279.7208272080268,-279.82085253511707,-279.9208778622074,-280.0209031892977,-280.120928516388,-280.2209538434783,-280.3209791705686,-280.4210044976589,-280.5210298247492,-280.62105515183947,-280.7210804789298,-280.8211058060201,-280.9211311331104,-281.0211564602007,-281.121181787291,-281.2212071143813,-281.3212324414716,-281.42125776856193,-281.5212830956522,-281.6213084227425,-281.7213337498328,-281.8213590769231,-281.9213844040134,-282.0214097311037,-282.12143505819404,-282.22146038528433,-282.3214857123746,-282.4215110394649,-282.5215363665552,-282.6215616936455,-282.7215870207358,-282.82161234782615,-282.92163767491644,-283.02166300200673,-283.121688329097,-283.2217136561873,-283.3217389832776,-283.4217643103679,-283.52178963745826,-283.62181496454855,-283.72184029163884,-283.82186561872913,-283.9218909458194,-284.0219162729097,-284.1219416,-284.2219669270903,-284.32199225418066,-284.42201758127095,-284.52204290836124,-284.62206823545154,-284.72209356254183,-284.8221188896321,-284.9221442167224,-285.02216954381277,-285.12219487090306,-285.22222019799335,-285.32224552508364,-285.42227085217394,-285.52229617926423,-285.6223215063545,-285.7223468334449,-285.82237216053517,-285.92239748762546,-286.02242281471575,-286.12244814180605,-286.22247346889634,-286.32249879598663,-286.422524123077,-286.5225494501673,-286.62257477725757,-286.72260010434786,-286.82262543143815,-286.92265075852845,-287.02267608561874,-287.1227014127091,-287.2227267397994,-287.3227520668897,-287.42277739397997,-287.52280272107026,-287.62282804816056,-287.72285337525085,-287.8228787023412,-287.9229040294315,-288.0229293565218,-288.1229546836121,-288.2229800107024,-288.32300533779267,-288.42303066488296,-288.52305599197325,-288.6230813190636,-288.7231066461539,-288.8231319732442,-288.9231573003345,-289.0231826274248,-289.12320795451507,-289.22323328160536,-289.3232586086957,-289.423283935786,-289.5233092628763,-289.6233345899666,-289.7233599170569,-289.8233852441472,-289.92341057123747,-290.0234358983278,-290.1234612254181,-290.2234865525084,-290.3235118795987,-290.423537206689,-290.5235625337793,-290.6235878608696,-290.7236131879599,-290.8236385150502,-290.9236638421405,-291.0236891692308,-291.1237144963211,-291.2237398234114,-291.3237651505017,-291.42379047759204,-291.52381580468233,-291.6238411317726,-291.7238664588629,-291.8238917859532,-291.9239171130435,-292.0239424401338,-292.1239677672241,-292.22399309431444,-292.32401842140473,-292.424043748495,-292.5240690755853,-292.6240944026756,-292.7241197297659,-292.8241450568562,-292.92417038394655,-293.02419571103684,-293.12422103812713,-293.2242463652174,-293.3242716923077,-293.424297019398)
rate=c(0.024831402074571164, 0.03683796836195141,0.03683796836195141,0.03683796836195141,0.03683796836195141,0.03683796836195141,0.03683796836195141,0.03683796836195141,0.03683796836195141,0.03683796836195141,0.03683796836195141,0.03683796836195141,0.03683796836195141,0.03683796836195141,0.03683796836195141,0.03683796836195141,0.03683796836195141,0.03683796836195141,0.03683796836195141,0.03683796836195141,0.03683796836195141,0.03683796836195141,0.03683796836195141,0.03683796836195141,0.03683796836195141,0.03683796836195141,0.036839936543857324,0.036839936543857324,0.036839936543857324,0.036839936543857324,0.03683796836195141,0.03683796836195141,0.03683796836195141,0.03683796836195141,0.03683619831723813,0.03683619831723813,0.03683619831723813,0.03683619831723813,0.03683619831723813,0.03683521051379436,0.036834690927827304,0.03683268411823935,0.03683073715608342,0.03682582988773009,0.03682197300902425,0.03681774060656523,0.03681502684540393,0.03681230238066689,0.036801582667087294,0.036799298653282686,0.03679563914600294,0.03679034007144693,0.036778311779068595,0.036775766470357255,0.036767219469589836,0.03676328120698827,0.03675908085034161,0.036754357354746255,0.03674979456952603,0.03674745053553946,0.03673882502078589,0.036730310297361186,0.03672553903596229,0.036721446394646556,0.03671941638059176,0.03671435870999782,0.03670947086582024,0.036705485731291794,0.03669935079968568,0.036698333984144745,0.03669110685218817,0.03668655649355799,0.0366841291458652,0.03668281241196776,0.03667868354832562,0.036676803232630645,0.03667519997154497,0.03667244896636339,0.03667206248554061,0.03667050355190432,0.03667050355190432,0.03667014705830151,0.036663076510448596,0.036661559947761865,0.03665988189025272,0.03665859007864991,0.03665318108584435,0.036652178132498124,0.036652178132498124,0.036652178132498124,0.03665114069223608,0.03665114069223608,0.036649192599677395,0.03664702283082399,0.03664545808673382,0.03664545808673382,0.03664545808673382,0.03664545808673382,0.03664545808673382,0.03664545808673382,0.03664545808673382,0.03664462797884091,0.03664462797884091,0.03664462797884091,0.03664389805301106,0.03664389805301106,0.03664389805301106,0.0366422546337755,0.0366422546337755,0.03663993174485487,0.03663993174485487,0.03663993174485487,0.03663993174485487,0.03663993174485487,0.03663993174485487,0.03663993174485487,0.03663993174485487,0.03663993174485487,0.03663993174485487,0.03663993174485487,0.03663993174485487,0.03663898348621971,0.03663898348621971,0.03663898348621971,0.03663898348621971,0.03663898348621971,0.03663898348621971,0.036638471320373726,0.036638471320373726,0.036638471320373726,0.036638471320373726,0.036638471320373726,0.036638471320373726,0.036638471320373726,0.036638471320373726,0.036638471320373726,0.036638471320373726,0.036638471320373726,0.036638471320373726,0.036638471320373726,0.036638471320373726,0.036638471320373726,0.036638471320373726,0.036638471320373726,0.036638471320373726,0.036638471320373726,0.036638471320373726,0.036638471320373726,0.036638471320373726,0.036638471320373726,0.03663784667176474,0.03663784667176474,0.03663784667176474,0.03663784667176474,0.03663784667176474,0.03663784667176474,0.03663784667176474,0.03663784667176474,0.036636985359900634,0.036636985359900634,0.036636985359900634,0.036636985359900634,0.036636985359900634,0.036636985359900634,0.036636985359900634,0.036636985359900634,0.036636985359900634,0.036636985359900634,0.036636985359900634,0.036636985359900634,0.036636985359900634,0.036636985359900634,0.036636985359900634,0.036636985359900634,0.036636985359900634,0.036636985359900634,0.036636985359900634,0.036636985359900634,0.036636985359900634,0.036636985359900634,0.036636985359900634,0.036636985359900634,0.036636985359900634,0.036636985359900634,0.036636985359900634,0.036636985359900634,0.036636985359900634,0.036636985359900634,0.036636985359900634,0.036636985359900634,0.036636985359900634,0.036636985359900634,0.036636985359900634,0.036636985359900634,0.036636985359900634,0.036636985359900634,0.036636985359900634,0.036636985359900634,0.036636985359900634,0.036636985359900634,0.036636985359900634,0.036636985359900634,0.036636985359900634,0.036636985359900634,0.036636985359900634,0.036636985359900634,0.036636985359900634,0.036636985359900634,0.036636985359900634,0.036636985359900634,0.036636985359900634,0.036636985359900634,0.036636985359900634,0.036636985359900634,0.036636985359900634,0.036636985359900634,0.036636985359900634,0.036636985359900634,0.036636985359900634,0.036636985359900634,0.036636985359900634,0.036636985359900634,0.036636985359900634,0.036636985359900634,0.036636985359900634,0.036636985359900634,0.036636985359900634,0.036636985359900634,0.036636985359900634,0.036636985359900634,0.036636985359900634,0.036636985359900634,0.036636985359900634,0.036636985359900634,0.036636985359900634,0.036636985359900634,0.036636985359900634,0.036636985359900634,0.036636985359900634,0.036636985359900634,0.036636985359900634,0.036636985359900634,0.036636985359900634,0.036636985359900634,0.036636985359900634,0.036636985359900634,0.036636985359900634,0.036636985359900634,0.036636985359900634,0.036636985359900634,0.036636985359900634,0.036636985359900634,0.036636985359900634,0.036636985359900634,0.036636985359900634,0.036636985359900634,0.036636985359900634,0.036636985359900634,0.036636985359900634,0.036636985359900634,0.036636985359900634,0.036636985359900634,0.036636985359900634,0.036636985359900634,0.036636985359900634,0.036636985359900634,0.036636985359900634,0.036636985359900634,0.036636985359900634,0.036636985359900634,0.036636985359900634,0.036636985359900634,0.036636985359900634,0.036636985359900634,0.036636985359900634,0.036636985359900634,0.036636985359900634,0.036636985359900634,0.036636985359900634,0.036636985359900634,0.036636985359900634,0.036636985359900634,0.036636985359900634,0.036636985359900634,0.036636985359900634,0.036636985359900634,0.036636985359900634,0.036636985359900634,0.036636985359900634,0.036636985359900634,0.036636985359900634,0.036636985359900634,0.03663784667176474,0.03663784667176474,0.03663784667176474,0.03663784667176474,0.03663784667176474,0.03663784667176474,0.03663784667176474,0.03663784667176474,0.03663784667176474,0.03663784667176474,0.03663784667176474,0.03663784667176474,0.03663784667176474,0.03663784667176474,0.03663784667176474,0.03663784667176474,0.03663784667176474,0.03663784667176474,0.03663784667176474,0.03663784667176474,0.03663784667176474,0.03663784667176474,0.03663784667176474,0.036636985359900634,0.036636985359900634,0.036636985359900634,0.036636985359900634,0.036636985359900634,0.036636985359900634,0.036636985359900634,0.036636985359900634,0.036636985359900634,0.036636985359900634,0.036636985359900634,0.036636985359900634,0.036636985359900634,0.03663620045290085,0.03663620045290085,0.03663620045290085,0.03663620045290085,0.03663620045290085,0.03663620045290085,0.03663620045290085,0.03663620045290085,0.03663620045290085,0.03663620045290085,0.03663620045290085,0.03663620045290085,0.03663620045290085,0.03663620045290085,0.03663620045290085,0.03663583114077004,0.03663583114077004,0.03663583114077004,0.03663583114077004,0.03663583114077004,0.03663583114077004,0.03663583114077004,0.03663505495897633,0.03663583114077004,0.03663583114077004,0.03663583114077004,0.03663583114077004,0.03663583114077004,0.03663583114077004,0.03663583114077004,0.03663583114077004,0.03663583114077004,0.03663583114077004,0.03663583114077004,0.03663583114077004,0.03663583114077004,0.03663505495897633,0.03663505495897633,0.03663505495897633,0.03663505495897633,0.03663505495897633,0.0366344136350885,0.0366344136350885,0.0366344136350885,0.0366344136350885,0.0366344136350885,0.0366344136350885,0.0366344136350885,0.0366344136350885,0.0366344136350885,0.0366344136350885,0.0366344136350885,0.03663381592682388,0.03663381592682388,0.03663381592682388,0.03663381592682388,0.03663381592682388,0.03663381592682388,0.03663381592682388,0.03663381592682388,0.03663381592682388,0.03663381592682388,0.0366344136350885,0.0366344136350885,0.03663381592682388,0.03663381592682388,0.03663381592682388,0.03663381592682388,0.03663331975060767,0.03663331975060767,0.03663331975060767,0.03663331975060767,0.03663331975060767,0.03663331975060767,0.03663331975060767,0.03663331975060767,0.03663331975060767,0.03663331975060767,0.03663331975060767,0.03663331975060767,0.03663331975060767,0.03663331975060767,0.03663331975060767,0.03663331975060767,0.03663331975060767,0.03663331975060767,0.03663331975060767,0.03663331975060767,0.03663331975060767,0.03663331975060767,0.03663331975060767,0.03663191682171968,0.036630377871695416,0.036630377871695416,0.036630377871695416,0.036630377871695416,0.036630377871695416,0.036630377871695416,0.036630377871695416,0.036630377871695416,0.036630377871695416,0.036629985637749454,0.036629985637749454,0.036629985637749454,0.036629985637749454,0.036629985637749454,0.036629985637749454,0.036629985637749454,0.036629985637749454,0.036629985637749454,0.036630377871695416,0.036630377871695416,0.036630377871695416,0.036630377871695416,0.03663191682171968,0.03663191682171968,0.03663191682171968,0.03663191682171968,0.03663191682171968,0.03663191682171968,0.03663331975060767,0.03663331975060767,0.03663331975060767,0.03663331975060767,0.03663381592682388,0.03663381592682388,0.03663381592682388,0.0366344136350885,0.0366344136350885,0.0366344136350885,0.0366344136350885,0.0366344136350885,0.0366344136350885,0.0366344136350885,0.03663505495897633,0.03663620045290085,0.036636985359900634,0.03663784667176474,0.03663784667176474,0.03663784667176474,0.03663898348621971,0.03663898348621971,0.03663898348621971,0.036638471320373726,0.036638471320373726,0.036638471320373726,0.036638471320373726,0.03663784667176474,0.03663784667176474,0.036636985359900634,0.036636985359900634,0.036636985359900634,0.036636985359900634,0.03663620045290085,0.03663505495897633,0.03663505495897633,0.03663505495897633,0.0366344136350885,0.03663331975060767,0.03663331975060767,0.03663191682171968,0.03663191682171968,0.03663191682171968,0.036629985637749454,0.036629985637749454,0.036629985637749454,0.036629985637749454,0.0366298075683633,0.036628513956453876,0.03662506042198075,0.0366179682808484,0.03661620859234778,0.03660435996968878,0.03660075589956878,0.03659681458464714,0.03659412840219223,0.03658358284767366,0.03658010629665227,0.03656802359755562,0.03656681969874234,0.03656621297343872,0.036563432791898415,0.03655769938619652,0.03654929959263037,0.03654273337120322,0.03654021332215947,0.03654021332215947,0.03653863965777586,0.03653637944072806,0.036527563294301485,0.03652462025493275,0.03651925429883643,0.036518664980847035,0.03650938566772772,0.03650536682458058,0.03650307401672492,0.03650307401672492,0.03650307401672492,0.036502002786312666,0.03649662494717613,0.036494230241449814,0.036491390598336226,0.03648752562472862,0.03648627354029115,0.036480314497615574,0.03647582698373428,0.036474623771245024,0.036473350935874366,0.03646661950592321,0.0364618032258834,0.036458502196478684,0.036458502196478684,0.036455036845142466,0.03645430775276358,0.03645229368892436,0.036448864944879235,0.03644812894794644,0.0364467798563894,0.0364467798563894,0.036442254684825606,0.03644085378198998,0.03644085378198998,0.036439302789884914,0.036439302789884914,0.03643767780373238,0.03643767780373238,0.036436371522064054,0.036435886784370736,0.03643279142713145,0.036430834645134,0.03642607181797226,0.03642440041367133,0.03642264530578124,0.03642264530578124,0.03642165224068828,0.03641987742162699,0.03641987742162699,0.03641906638079849,0.03641906638079849,0.036418327738259995,0.03641648866924289,0.036416342644072,0.03641572668725473,0.03641139882485289,0.03640736810054132,0.03640636716332274,0.03640167658861268,0.03639645420486815,0.03639430464572177,0.03639151764162683,0.036390812800201636,0.03638745707637785,0.036383036304771244,0.03637721011529418,0.036368136616500096,0.036363812550567434,0.036363812550567434,0.036362704787047694,0.036360993356653104,0.03635438474414075,0.036349655875500354,0.0363493210787835,0.03634851219369538,0.036339022690026715,0.036336459389101086,0.03633596844614541,0.0363309045289929,0.03632799366687271,0.03632799366687271,0.0363270849552303,0.03632632136180586,0.036323053850327795,0.036323053850327795,0.03631952236008095,0.03631781326145817,0.036315927575352916,0.036313338980533905,0.03631170267994822,0.0363086541214373,0.03630473546615089,0.03630215699735153,0.036296400490871544,0.03629589423573488,0.03629473260775597,0.03629456916069257,0.03629456916069257,0.03629062212576985,0.03628587791898111,0.03627955224051565,0.036275748390182744,0.03627432316847068,0.03626876462694071,0.03626876462694071,0.03626583303116879,0.03626102503382601,0.03624545551060505,0.036244332202432825,0.03624222304655483,0.036235102768821185,0.03623077429404312,0.036220453854259024,0.036216964679490385,0.03620646305136672,0.03620142490525727,0.036194058538232196,0.03618886553338016,0.03618836348473188,0.0361856249261322,0.036176490794514,0.03617532332412371,0.03617532332412371,0.03616970865513147,0.03616763228288879,0.03616574168785869,0.036163105582945956,0.03615970519516823,0.03615408002448834,0.03615191848886769,0.03615050077364236,0.03615050077364236,0.03614942074645476,0.03614942074645476,0.036148444534959676,0.036146160422273754,0.0361446445979323,0.03614137633048001,0.03613830523345305,0.03613650101418198,0.0361336604924549,0.03613295017322976,0.03613086611949748,0.03613086611949748,0.03612583271138628,0.03612539926023916,0.036125017424399296,0.03612464510768469,0.03612464510768469,0.03612464510768469,0.03612430475261036,0.036123732606470824,0.036121128328979735,0.036121128328979735,0.03611684397445715,0.03611684397445715,0.036114696999168756,0.03611421171750968,0.03611392268979947,0.03611190662404185,0.03611190662404185,0.03611190662404185,0.03611104992134759,0.0361090712238577,0.03610685618629139,0.03610587033080298,0.03610437703830067,0.03610437703830067,0.036102604297416616,0.036102604297416616,0.036102604297416616,0.03610135405023822,0.03610135405023822,0.03610135405023822,0.03610135405023822,0.03610135405023822,0.03610054795812486,0.0360996479814483,0.03609895372261859,0.03609895372261859,0.03609895372261859,0.03609842407919787,0.03609749515875717,0.03609749515875717,0.03609596399257432,0.03609596399257432,0.03609596399257432,0.03609596399257432,0.03609450088732062,0.03609450088732062,0.03609450088732062,0.03609450088732062,0.0360930013657567,0.0360930013657567,0.0360930013657567,0.0360930013657567,0.0360930013657567,0.0360930013657567,0.0360930013657567,0.0360930013657567,0.0360930013657567,0.0360930013657567,0.0360930013657567,0.0360930013657567,0.0360930013657567,0.03609065223828686,0.03609065223828686,0.03608900757192318,0.03608900757192318,0.03608900757192318,0.03608900757192318,0.03608587942215778,0.03608587942215778,0.03608587942215778,0.03608587942215778,0.03608587942215778,0.03608587942215778,0.03608587942215778,0.03608587942215778,0.03608587942215778,0.03608587942215778,0.03608587942215778,0.03608587942215778,0.03608587942215778,0.03608587942215778,0.03608587942215778,0.03608587942215778,0.03608587942215778,0.03608587942215778,0.03608587942215778,0.03608587942215778,0.03608587942215778,0.03608587942215778,0.03608587942215778,0.03608587942215778,0.03608587942215778,0.03608587942215778,0.03608587942215778,0.03608587942215778,0.03608587942215778,0.03608587942215778,0.03608587942215778,0.03608587942215778,0.03608587942215778,0.03608587942215778,0.03608587942215778,0.03608587942215778,0.03608587942215778,0.03608587942215778,0.03608587942215778,0.03608587942215778,0.03608587942215778,0.03608587942215778,0.03608587942215778,0.03608587942215778,0.03608587942215778,0.03608587942215778,0.03608587942215778,0.03608587942215778,0.03608587942215778,0.03608587942215778,0.03608587942215778,0.03608587942215778,0.03608587942215778,0.03608587942215778,0.03608587942215778,0.03608587942215778,0.03608587942215778,0.03608587942215778,0.03608587942215778,0.03608587942215778,0.03608587942215778,0.03608587942215778,0.03608587942215778,0.03608587942215778,0.03608587942215778,0.03608587942215778,0.03608587942215778,0.03608540812688509,0.03608540812688509,0.03608540812688509,0.03608540812688509,0.03608540812688509,0.03608587942215778,0.03608587942215778,0.03608587942215778,0.036086926971155175,0.036086926971155175,0.036086926971155175,0.036086926971155175,0.036086926971155175,0.036086926971155175,0.036086926971155175,0.036086926971155175,0.036086926971155175,0.036086926971155175,0.036086926971155175,0.036086926971155175,0.036086926971155175,0.03608900757192318,0.03608900757192318,0.03608900757192318,0.03608900757192318,0.03608900757192318,0.03608900757192318,0.03608900757192318,0.03608900757192318,0.03608900757192318,0.03608900757192318,0.03609065223828686,0.03609065223828686,0.03609065223828686,0.03609065223828686,0.03609065223828686,0.03609065223828686,0.03609065223828686,0.03609065223828686,0.03609065223828686,0.03609065223828686,0.03609065223828686,0.03609065223828686,0.03609065223828686,0.03609065223828686,0.03609065223828686,0.03609065223828686,0.03609065223828686,0.03609065223828686,0.03609065223828686,0.03609147755566343,0.03609147755566343,0.03609147755566343,0.0360930013657567,0.0360930013657567,0.0360930013657567,0.0360930013657567,0.0360930013657567,0.0360930013657567,0.0360930013657567,0.0360930013657567,0.0360930013657567,0.0360930013657567,0.0360930013657567,0.0360930013657567,0.0360930013657567,0.0360930013657567,0.03609450088732062,0.03609596399257432,0.03609596399257432,0.03609596399257432,0.03609596399257432,0.03609842407919787,0.03609842407919787,0.03609842407919787,0.03609842407919787,0.03609895372261859,0.03609895372261859,0.0360996479814483,0.0360996479814483,0.0360996479814483,0.0360996479814483,0.0360996479814483,0.03610054795812486,0.03610135405023822,0.03610135405023822,0.036102604297416616,0.036102604297416616,0.036102604297416616,0.036102604297416616,0.036102604297416616,0.03610437703830067,0.03610587033080298,0.03610587033080298,0.03610587033080298,0.03610587033080298)
minHPD=c(0.009756175804477131, 0.028021477373963124,0.028021477373963124,0.028021477373963124,0.028021477373963124,0.028021477373963124,0.028021477373963124,0.028021477373963124,0.028021477373963124,0.028021477373963124,0.028021477373963124,0.028021477373963124,0.028021477373963124,0.028021477373963124,0.028021477373963124,0.028021477373963124,0.028021477373963124,0.028021477373963124,0.028021477373963124,0.028021477373963124,0.028021477373963124,0.028021477373963124,0.028021477373963124,0.028021477373963124,0.028021477373963124,0.028021477373963124,0.028085497224066513,0.028085497224066513,0.028085497224066513,0.028085497224066513,0.028085497224066513,0.028021477373963124,0.028021477373963124,0.028021477373963124,0.028085497224066513,0.028085497224066513,0.028085497224066513,0.028085497224066513,0.028094561348554734,0.028085497224066513,0.028161579001522996,0.028161579001522996,0.02825280597618584,0.028305949032736394,0.028161579001522996,0.028631299814095842,0.028853036133140626,0.028117251241896582,0.028161579001522996,0.028161579001522996,0.028631299814095842,0.028813799254890016,0.028853036133140626,0.028853036133140626,0.028765111497952828,0.028853036133140626,0.028853036133140626,0.028853036133140626,0.028853036133140626,0.028945305701271042,0.029019285216280645,0.028853036133140626,0.028765111497952828,0.028853036133140626,0.028765111497952828,0.028853036133140626,0.028853036133140626,0.028853036133140626,0.028945305701271042,0.028945305701271042,0.029131332958286776,0.029131332958286776,0.029019285216280645,0.029044386313477635,0.029035594139831714,0.029133745784879327,0.029155941943299436,0.029131332958286776,0.029131332958286776,0.029176672215498207,0.029176672215498207,0.029176672215498207,0.029131332958286776,0.029131332958286776,0.029131332958286776,0.029035594139831714,0.029164833951806246,0.029035594139831714,0.029035594139831714,0.029035594139831714,0.029131332958286776,0.029131332958286776,0.029131332958286776,0.029131332958286776,0.029147174717329895,0.029147174717329895,0.029147174717329895,0.029147174717329895,0.029147174717329895,0.029155941943299436,0.029155941943299436,0.029131332958286776,0.029131332958286776,0.029131332958286776,0.029131332958286776,0.029131332958286776,0.029131332958286776,0.029131332958286776,0.029131332958286776,0.029131332958286776,0.029131332958286776,0.029131332958286776,0.029131332958286776,0.029131332958286776,0.029131332958286776,0.029131332958286776,0.029131332958286776,0.029131332958286776,0.029131332958286776,0.029147174717329895,0.029147174717329895,0.02954086942907877,0.02954086942907877,0.02954086942907877,0.02954086942907877,0.02954086942907877,0.02954086942907877,0.02954086942907877,0.02954086942907877,0.02954086942907877,0.02954086942907877,0.02954086942907877,0.02954086942907877,0.02954086942907877,0.02954086942907877,0.02954086942907877,0.02954086942907877,0.02954086942907877,0.02954086942907877,0.02954086942907877,0.02954086942907877,0.02954086942907877,0.02954086942907877,0.02954086942907877,0.02954086942907877,0.02954086942907877,0.02954086942907877,0.028945305701271042,0.028945305701271042,0.028945305701271042,0.028978137558928783,0.028978137558928783,0.028978137558928783,0.028978137558928783,0.028978137558928783,0.028978137558928783,0.028978137558928783,0.028978137558928783,0.028966356765258668,0.028966356765258668,0.028966356765258668,0.028966356765258668,0.028966356765258668,0.028966356765258668,0.028966356765258668,0.028966356765258668,0.028966356765258668,0.028966356765258668,0.028966356765258668,0.028966356765258668,0.028966356765258668,0.028966356765258668,0.028966356765258668,0.028966356765258668,0.028966356765258668,0.028966356765258668,0.028966356765258668,0.028966356765258668,0.028966356765258668,0.028966356765258668,0.028966356765258668,0.028966356765258668,0.028966356765258668,0.028966356765258668,0.028966356765258668,0.028966356765258668,0.028966356765258668,0.028966356765258668,0.028966356765258668,0.028966356765258668,0.029019285216280645,0.029019285216280645,0.029019285216280645,0.029019285216280645,0.029019285216280645,0.029019285216280645,0.029019285216280645,0.029019285216280645,0.029019285216280645,0.029019285216280645,0.029019285216280645,0.029019285216280645,0.029019285216280645,0.029019285216280645,0.029019285216280645,0.029019285216280645,0.029019285216280645,0.029019285216280645,0.029019285216280645,0.029019285216280645,0.029019285216280645,0.029019285216280645,0.029019285216280645,0.029019285216280645,0.029019285216280645,0.029019285216280645,0.029019285216280645,0.029019285216280645,0.029019285216280645,0.029019285216280645,0.029019285216280645,0.029019285216280645,0.029019285216280645,0.029019285216280645,0.029019285216280645,0.029019285216280645,0.029019285216280645,0.029019285216280645,0.029019285216280645,0.029019285216280645,0.029019285216280645,0.029019285216280645,0.029019285216280645,0.029019285216280645,0.029019285216280645,0.029019285216280645,0.029019285216280645,0.029019285216280645,0.029019285216280645,0.029019285216280645,0.029019285216280645,0.029019285216280645,0.029019285216280645,0.029019285216280645,0.029019285216280645,0.029019285216280645,0.029035594139831714,0.029035594139831714,0.029035594139831714,0.029035594139831714,0.029035594139831714,0.029035594139831714,0.029035594139831714,0.029035594139831714,0.029035594139831714,0.029035594139831714,0.029035594139831714,0.029035594139831714,0.029035594139831714,0.029035594139831714,0.029035594139831714,0.029035594139831714,0.029035594139831714,0.029035594139831714,0.029035594139831714,0.029035594139831714,0.029035594139831714,0.029035594139831714,0.029035594139831714,0.029035594139831714,0.029035594139831714,0.029035594139831714,0.029035594139831714,0.029035594139831714,0.029035594139831714,0.029035594139831714,0.029035594139831714,0.029035594139831714,0.029035594139831714,0.029035594139831714,0.029035594139831714,0.029035594139831714,0.029035594139831714,0.029035594139831714,0.029035594139831714,0.029035594139831714,0.029035594139831714,0.029035594139831714,0.029035594139831714,0.029035594139831714,0.029035594139831714,0.029035594139831714,0.029019285216280645,0.029019285216280645,0.029019285216280645,0.029019285216280645,0.029019285216280645,0.029019285216280645,0.029019285216280645,0.029019285216280645,0.029019285216280645,0.029019285216280645,0.029019285216280645,0.029019285216280645,0.029019285216280645,0.029019285216280645,0.029019285216280645,0.029019285216280645,0.029019285216280645,0.029019285216280645,0.029019285216280645,0.029019285216280645,0.029019285216280645,0.029019285216280645,0.029019285216280645,0.029035594139831714,0.029035594139831714,0.029035594139831714,0.029019285216280645,0.029019285216280645,0.029019285216280645,0.029019285216280645,0.029019285216280645,0.029019285216280645,0.029019285216280645,0.029019285216280645,0.029019285216280645,0.029019285216280645,0.029035594139831714,0.029035594139831714,0.029035594139831714,0.029035594139831714,0.029035594139831714,0.029035594139831714,0.029035594139831714,0.029035594139831714,0.029035594139831714,0.029035594139831714,0.029035594139831714,0.029035594139831714,0.029035594139831714,0.029035594139831714,0.029035594139831714,0.029039964568593278,0.029039964568593278,0.029039964568593278,0.029039964568593278,0.029039964568593278,0.029039964568593278,0.029039964568593278,0.029039964568593278,0.029039964568593278,0.029039964568593278,0.029039964568593278,0.029039964568593278,0.029039964568593278,0.029035594139831714,0.029035594139831714,0.029035594139831714,0.029035594139831714,0.029035594139831714,0.029035594139831714,0.029035594139831714,0.029035594139831714,0.029035594139831714,0.029035594139831714,0.029035594139831714,0.029035594139831714,0.029035594139831714,0.029035594139831714,0.029035594139831714,0.029035594139831714,0.029035594139831714,0.029035594139831714,0.029035594139831714,0.029035594139831714,0.029035594139831714,0.029035594139831714,0.029035594139831714,0.029035594139831714,0.029019285216280645,0.029019285216280645,0.029019285216280645,0.029019285216280645,0.029019285216280645,0.029019285216280645,0.029019285216280645,0.029019285216280645,0.029019285216280645,0.029019285216280645,0.029035594139831714,0.029035594139831714,0.029019285216280645,0.029019285216280645,0.029019285216280645,0.029019285216280645,0.029035594139831714,0.029039964568593278,0.029039964568593278,0.029039964568593278,0.029039964568593278,0.029039964568593278,0.029039964568593278,0.029035594139831714,0.029035594139831714,0.029035594139831714,0.029035594139831714,0.029035594139831714,0.029035594139831714,0.029035594139831714,0.029035594139831714,0.029035594139831714,0.029035594139831714,0.029035594139831714,0.029035594139831714,0.029035594139831714,0.029035594139831714,0.029035594139831714,0.029035594139831714,0.029019285216280645,0.029019285216280645,0.029019285216280645,0.029019285216280645,0.029019285216280645,0.029019285216280645,0.029019285216280645,0.029019285216280645,0.029019285216280645,0.029019285216280645,0.029019285216280645,0.029019285216280645,0.029019285216280645,0.029019285216280645,0.029019285216280645,0.029019285216280645,0.029019285216280645,0.029019285216280645,0.029019285216280645,0.029019285216280645,0.029019285216280645,0.029019285216280645,0.029019285216280645,0.029019285216280645,0.029019285216280645,0.029019285216280645,0.029019285216280645,0.029019285216280645,0.029019285216280645,0.028966356765258668,0.02954086942907877,0.02954086942907877,0.02954086942907877,0.02954086942907877,0.02954086942907877,0.02954086942907877,0.02954086942907877,0.02954086942907877,0.02954086942907877,0.02954086942907877,0.02954086942907877,0.029147174717329895,0.029147174717329895,0.02954086942907877,0.029131332958286776,0.029155941943299436,0.029147174717329895,0.029147174717329895,0.029131332958286776,0.029019285216280645,0.029019285216280645,0.029019285216280645,0.029019285216280645,0.029164833951806246,0.029164833951806246,0.029164833951806246,0.029131332958286776,0.029131332958286776,0.029164833951806246,0.029164833951806246,0.029164833951806246,0.029164833951806246,0.029164833951806246,0.029164833951806246,0.029164833951806246,0.029164833951806246,0.029019285216280645,0.029164833951806246,0.029164833951806246,0.029164833951806246,0.029164833951806246,0.029164833951806246,0.029164833951806246,0.029164833951806246,0.029164833951806246,0.029164833951806246,0.029164833951806246,0.029131332958286776,0.029131332958286776,0.029035594139831714,0.029035594139831714,0.029035594139831714,0.028945305701271042,0.028945305701271042,0.028945305701271042,0.028945305701271042,0.029019285216280645,0.029035594139831714,0.029035594139831714,0.029035594139831714,0.029035594139831714,0.028765111497952828,0.028978137558928783,0.028987787502608327,0.028765111497952828,0.028765111497952828,0.028830719541594347,0.028830719541594347,0.028813799254890016,0.028830719541594347,0.028853036133140626,0.028830719541594347,0.028853036133140626,0.028853036133140626,0.028853036133140626,0.028853036133140626,0.028853036133140626,0.028853036133140626,0.028813799254890016,0.028830719541594347,0.028813799254890016,0.028813799254890016,0.028830719541594347,0.028813799254890016,0.028813799254890016,0.028813799254890016,0.028813799254890016,0.028765111497952828,0.028945305701271042,0.028765111497952828,0.028765111497952828,0.028765111497952828,0.028945305701271042,0.028945305701271042,0.028945305701271042,0.028945305701271042,0.028945305701271042,0.028945305701271042,0.028945305701271042,0.028945305701271042,0.028945305701271042,0.028945305701271042,0.028945305701271042,0.028945305701271042,0.028945305701271042,0.028945305701271042,0.028945305701271042,0.028945305701271042,0.028945305701271042,0.028853036133140626,0.028945305701271042,0.028945305701271042,0.028945305701271042,0.028945305701271042,0.028853036133140626,0.028853036133140626,0.028853036133140626,0.028853036133140626,0.028853036133140626,0.028853036133140626,0.028853036133140626,0.028853036133140626,0.028853036133140626,0.028853036133140626,0.028853036133140626,0.028853036133140626,0.028853036133140626,0.028945305701271042,0.028765111497952828,0.028765111497952828,0.028945305701271042,0.028945305701271042,0.028945305701271042,0.028945305701271042,0.028945305701271042,0.028945305701271042,0.028945305701271042,0.028945305701271042,0.028853036133140626,0.028853036133140626,0.028830719541594347,0.028813799254890016,0.028813799254890016,0.028813799254890016,0.028853036133140626,0.028853036133140626,0.028853036133140626,0.028853036133140626,0.028853036133140626,0.028853036133140626,0.028853036133140626,0.028853036133140626,0.028853036133140626,0.028509949471253144,0.028509949471253144,0.028544625977753514,0.028544625977753514,0.028509949471253144,0.028666795941304727,0.028631299814095842,0.028593259892231743,0.028593259892231743,0.028593259892231743,0.02855303459203629,0.02855303459203629,0.02855303459203629,0.02855303459203629,0.028544625977753514,0.028509949471253144,0.02846914599730324,0.028509949471253144,0.028509949471253144,0.02846914599730324,0.028509949471253144,0.028161579001522996,0.028149118176650893,0.02804415374147354,0.02809273577144131,0.02804415374147354,0.028161579001522996,0.028161579001522996,0.02804415374147354,0.02804415374147354,0.028085497224066513,0.02804415374147354,0.02804415374147354,0.028021477373963124,0.027527680452949965,0.02751940724702892,0.02751940724702892,0.027527680452949965,0.02751940724702892,0.027670190025410508,0.027652661221233506,0.027652661221233506,0.02751940724702892,0.02751940724702892,0.027670190025410508,0.027670190025410508,0.027670190025410508,0.027670190025410508,0.027670190025410508,0.027652661221233506,0.027652661221233506,0.027527680452949965,0.02751940724702892,0.027527680452949965,0.02751940724702892,0.02751940724702892,0.02751940724702892,0.02751940724702892,0.02751940724702892,0.027527680452949965,0.02751940724702892,0.02751940724702892,0.02751940724702892,0.02751940724702892,0.02751940724702892,0.02751940724702892,0.02751940724702892,0.02751940724702892,0.02751940724702892,0.02751940724702892,0.02751940724702892,0.02751940724702892,0.02735051897683554,0.02733419828130306,0.02733419828130306,0.02733419828130306,0.02733419828130306,0.02735051897683554,0.02735051897683554,0.02735051897683554,0.02735051897683554,0.02735051897683554,0.02733419828130306,0.02733419828130306,0.02733419828130306,0.027210834932230556,0.027210834932230556,0.027210834932230556,0.027210834932230556,0.027210834932230556,0.027210834932230556,0.027210834932230556,0.027210834932230556,0.027210834932230556,0.027210834932230556,0.027210834932230556,0.027204307488804504,0.027204307488804504,0.027204307488804504,0.027204307488804504,0.027204307488804504,0.027204307488804504,0.027204307488804504,0.027204307488804504,0.027204307488804504,0.027204307488804504,0.02724561120847836,0.02724561120847836,0.02724561120847836,0.02724561120847836,0.02724561120847836,0.02724561120847836,0.02724561120847836,0.02724561120847836,0.02724561120847836,0.02724561120847836,0.02724561120847836,0.02724561120847836,0.02724561120847836,0.02724561120847836,0.02724561120847836,0.027233503940526028,0.027233503940526028,0.027233503940526028,0.027233503940526028,0.027223860337940747,0.027223860337940747,0.027223860337940747,0.027223860337940747,0.027223860337940747,0.027223860337940747,0.027223860337940747,0.027223860337940747,0.027223860337940747,0.027223860337940747,0.027223860337940747,0.027223860337940747,0.027223860337940747,0.027223860337940747,0.027223860337940747,0.027223860337940747,0.027223860337940747,0.027223860337940747,0.027223860337940747,0.027223860337940747,0.027223860337940747,0.027223860337940747,0.027223860337940747,0.027223860337940747,0.027223860337940747,0.027223860337940747,0.027223860337940747,0.027223860337940747,0.027223860337940747,0.027223860337940747,0.027223860337940747,0.027223860337940747,0.027223860337940747,0.027223860337940747,0.027223860337940747,0.027223860337940747,0.027223860337940747,0.027223860337940747,0.027223860337940747,0.027223860337940747,0.027223860337940747,0.027223860337940747,0.027223860337940747,0.027223860337940747,0.027223860337940747,0.027223860337940747,0.027223860337940747,0.027223860337940747,0.027223860337940747,0.027223860337940747,0.027223860337940747,0.027223860337940747,0.027223860337940747,0.027223860337940747,0.027223860337940747,0.027223860337940747,0.027204307488804504,0.027204307488804504,0.027204307488804504,0.027204307488804504,0.027204307488804504,0.027204307488804504,0.027204307488804504,0.027204307488804504,0.027204307488804504,0.027204307488804504,0.027204307488804504,0.027204307488804504,0.027204307488804504,0.027204307488804504,0.027204307488804504,0.027204307488804504,0.027204307488804504,0.027204307488804504,0.027204307488804504,0.027204307488804504,0.027204307488804504,0.027204307488804504,0.027204307488804504,0.027204307488804504,0.027204307488804504,0.027204307488804504,0.027204307488804504,0.027204307488804504,0.027204307488804504,0.027204307488804504,0.027204307488804504,0.027204307488804504,0.027223860337940747,0.027223860337940747,0.027223860337940747,0.027223860337940747,0.027223860337940747,0.027223860337940747,0.027223860337940747,0.027223860337940747,0.027223860337940747,0.027223860337940747,0.027204307488804504,0.027204307488804504,0.027204307488804504,0.027204307488804504,0.027204307488804504,0.027204307488804504,0.027204307488804504,0.027204307488804504,0.027204307488804504,0.027204307488804504,0.027204307488804504,0.027204307488804504,0.027204307488804504,0.027204307488804504,0.027204307488804504,0.027204307488804504,0.027204307488804504,0.027204307488804504,0.027204307488804504,0.027204307488804504,0.027204307488804504,0.027204307488804504,0.027204307488804504,0.027204307488804504,0.027204307488804504,0.027204307488804504,0.027204307488804504,0.027204307488804504,0.027204307488804504,0.027204307488804504,0.027204307488804504,0.027204307488804504,0.027204307488804504,0.027204307488804504,0.027204307488804504,0.027204307488804504,0.027204307488804504,0.027204307488804504,0.027204307488804504,0.027204307488804504,0.027204307488804504,0.027204307488804504,0.027204307488804504,0.027204307488804504,0.027204307488804504,0.027210834932230556,0.027210834932230556,0.027204307488804504,0.027204307488804504,0.027204307488804504,0.027204307488804504,0.027204307488804504,0.027204307488804504,0.027204307488804504,0.027204307488804504,0.027204307488804504,0.027204307488804504,0.027204307488804504,0.027204307488804504,0.027204307488804504,0.027210834932230556,0.02670761725368272,0.02670761725368272,0.02670761725368272,0.02670761725368272)
maxHPD=c(0.04641137526016268, 0.048631525392771074,0.048631525392771074,0.048631525392771074,0.048631525392771074,0.048631525392771074,0.048631525392771074,0.048631525392771074,0.048631525392771074,0.048631525392771074,0.048631525392771074,0.048631525392771074,0.048631525392771074,0.048631525392771074,0.048631525392771074,0.048631525392771074,0.048631525392771074,0.048631525392771074,0.048631525392771074,0.048631525392771074,0.048631525392771074,0.048631525392771074,0.048631525392771074,0.048631525392771074,0.048631525392771074,0.048631525392771074,0.048631525392771074,0.048631525392771074,0.048631525392771074,0.048631525392771074,0.04861166912743058,0.04846268558503805,0.04846268558503805,0.04846268558503805,0.04846268558503805,0.04846268558503805,0.04846268558503805,0.04846268558503805,0.04846268558503805,0.04841488614114481,0.04846268558503805,0.048403971087301566,0.04846268558503805,0.04841488614114481,0.04806561633862272,0.048403971087301566,0.04846268558503805,0.047523779774248105,0.04740338643472769,0.04727331779822871,0.047588645201988626,0.04758915188309535,0.04740338643472769,0.04720733670771538,0.046928726631677985,0.046928726631677985,0.04674640376423184,0.04670963044571661,0.04654480675784152,0.04658789551515987,0.04654480675784152,0.04620847995793247,0.045973503788273716,0.045898106379569634,0.045782120330218806,0.04580980923053362,0.04573818173626768,0.045653806715010334,0.04569584101720054,0.04568259402153461,0.04572328904281991,0.045659371131676285,0.04550798521526232,0.04550798521526232,0.045453777921857175,0.04550798521526232,0.04550798521526232,0.045453777921857175,0.04544666942081451,0.045453777921857175,0.045453777921857175,0.045432611151159576,0.045340972608776196,0.045313111770621466,0.045278790660309313,0.04517654576928362,0.045278790660309313,0.045120913786212746,0.045120913786212746,0.045120913786212746,0.045196474059632036,0.045196474059632036,0.04517654576928362,0.045166728797203355,0.04517654576928362,0.04517654576928362,0.04517654576928362,0.045166728797203355,0.045166728797203355,0.045166728797203355,0.045166728797203355,0.045120913786212746,0.045120913786212746,0.045120913786212746,0.04511395643614393,0.04511395643614393,0.04511395643614393,0.045085929675658436,0.045085929675658436,0.04508246436652767,0.04508246436652767,0.04508246436652767,0.04508246436652767,0.04508246436652767,0.04508246436652767,0.04508246436652767,0.04508246436652767,0.04508246436652767,0.04508246436652767,0.045085929675658436,0.045085929675658436,0.04546912206601249,0.04546912206601249,0.04546912206601249,0.04546912206601249,0.04546912206601249,0.04546912206601249,0.045453777921857175,0.045453777921857175,0.045453777921857175,0.045453777921857175,0.045453777921857175,0.045453777921857175,0.045453777921857175,0.045453777921857175,0.045453777921857175,0.045453777921857175,0.045453777921857175,0.045453777921857175,0.045453777921857175,0.045453777921857175,0.045453777921857175,0.045453777921857175,0.045453777921857175,0.045453777921857175,0.045453777921857175,0.045453777921857175,0.04484970881783122,0.04484970881783122,0.04484970881783122,0.04487543571766866,0.04487543571766866,0.04487543571766866,0.04487543571766866,0.04487543571766866,0.04487543571766866,0.04487543571766866,0.04487543571766866,0.04484970881783122,0.04484970881783122,0.04484970881783122,0.04484970881783122,0.04484970881783122,0.04484970881783122,0.04484970881783122,0.04484970881783122,0.04484970881783122,0.04484970881783122,0.04484970881783122,0.04484970881783122,0.04484970881783122,0.04484970881783122,0.04484970881783122,0.04484970881783122,0.04484970881783122,0.04484970881783122,0.04484970881783122,0.04484970881783122,0.04484970881783122,0.04484970881783122,0.04484970881783122,0.04484970881783122,0.04484970881783122,0.04484970881783122,0.04484970881783122,0.04484970881783122,0.04484970881783122,0.04484970881783122,0.04484970881783122,0.04484970881783122,0.04487543571766866,0.04487543571766866,0.04487543571766866,0.04487543571766866,0.04487543571766866,0.04487543571766866,0.04487543571766866,0.04487543571766866,0.04487543571766866,0.04487543571766866,0.04487543571766866,0.04487543571766866,0.04487543571766866,0.04487543571766866,0.04487543571766866,0.04487543571766866,0.04487543571766866,0.04487543571766866,0.04487543571766866,0.04487543571766866,0.04487543571766866,0.04487543571766866,0.04487543571766866,0.04487543571766866,0.04487543571766866,0.04487543571766866,0.04487543571766866,0.04487543571766866,0.04487543571766866,0.04487543571766866,0.04487543571766866,0.04487543571766866,0.04487543571766866,0.04487543571766866,0.04487543571766866,0.04487543571766866,0.04487543571766866,0.04487543571766866,0.04487543571766866,0.04487543571766866,0.04487543571766866,0.04487543571766866,0.04487543571766866,0.04487543571766866,0.04487543571766866,0.04487543571766866,0.04487543571766866,0.04487543571766866,0.04487543571766866,0.04487543571766866,0.04487543571766866,0.04487543571766866,0.04487543571766866,0.04487543571766866,0.04487543571766866,0.04487543571766866,0.04487543571766866,0.04487543571766866,0.04487543571766866,0.04487543571766866,0.04487543571766866,0.04487543571766866,0.04487543571766866,0.04487543571766866,0.04487543571766866,0.04487543571766866,0.04487543571766866,0.04487543571766866,0.04487543571766866,0.04487543571766866,0.04487543571766866,0.04487543571766866,0.04487543571766866,0.04487543571766866,0.04487543571766866,0.04487543571766866,0.04487543571766866,0.04487543571766866,0.04487543571766866,0.04487543571766866,0.04487543571766866,0.04487543571766866,0.04487543571766866,0.04487543571766866,0.04487543571766866,0.04487543571766866,0.04487543571766866,0.04487543571766866,0.04487543571766866,0.04487543571766866,0.04487543571766866,0.04487543571766866,0.04487543571766866,0.04487543571766866,0.04487543571766866,0.04487543571766866,0.04487543571766866,0.04487543571766866,0.04487543571766866,0.04487543571766866,0.04487543571766866,0.04487543571766866,0.04484970881783122,0.04484970881783122,0.04484970881783122,0.04484970881783122,0.04484970881783122,0.04484970881783122,0.04484970881783122,0.04484970881783122,0.04484970881783122,0.04484970881783122,0.04484970881783122,0.04484970881783122,0.04484970881783122,0.04484970881783122,0.04484970881783122,0.04484970881783122,0.04484970881783122,0.04484970881783122,0.04484970881783122,0.04484970881783122,0.04484970881783122,0.04484970881783122,0.04484970881783122,0.04484970881783122,0.04484970881783122,0.04484970881783122,0.04484970881783122,0.04484970881783122,0.04484970881783122,0.04484970881783122,0.04484970881783122,0.04484970881783122,0.04484970881783122,0.04484970881783122,0.04484970881783122,0.04484970881783122,0.04484970881783122,0.04484970881783122,0.04484970881783122,0.04484970881783122,0.04484970881783122,0.04484970881783122,0.04484970881783122,0.04484970881783122,0.04484970881783122,0.04484970881783122,0.04484970881783122,0.04484970881783122,0.04484970881783122,0.04484970881783122,0.04484970881783122,0.04484970881783122,0.04484970881783122,0.04484970881783122,0.04484970881783122,0.04484970881783122,0.04484970881783122,0.04484970881783122,0.04484970881783122,0.04484970881783122,0.04484970881783122,0.04484970881783122,0.04484970881783122,0.04484970881783122,0.04484970881783122,0.04484970881783122,0.04484970881783122,0.04484970881783122,0.04484970881783122,0.04484970881783122,0.04484970881783122,0.04484970881783122,0.04484970881783122,0.04484970881783122,0.04484970881783122,0.04484970881783122,0.04484970881783122,0.04484970881783122,0.04484970881783122,0.04484970881783122,0.04484970881783122,0.04484970881783122,0.04484970881783122,0.04484970881783122,0.04484970881783122,0.04484970881783122,0.04484970881783122,0.04484970881783122,0.04484970881783122,0.04484970881783122,0.04484970881783122,0.04484970881783122,0.04484970881783122,0.04484970881783122,0.04484970881783122,0.04484970881783122,0.04484970881783122,0.04484970881783122,0.04487543571766866,0.04487543571766866,0.04484970881783122,0.04484970881783122,0.04484970881783122,0.04484970881783122,0.04484970881783122,0.04484970881783122,0.04484970881783122,0.04484970881783122,0.04484970881783122,0.04484970881783122,0.04484970881783122,0.04484970881783122,0.04484970881783122,0.04484970881783122,0.04484970881783122,0.04484970881783122,0.04484970881783122,0.04484970881783122,0.04484970881783122,0.04484970881783122,0.04484970881783122,0.04484970881783122,0.04484970881783122,0.04484970881783122,0.04484970881783122,0.04484970881783122,0.04484970881783122,0.04484970881783122,0.04484970881783122,0.04484970881783122,0.04484970881783122,0.04484970881783122,0.04484970881783122,0.04484970881783122,0.04484970881783122,0.04484970881783122,0.04484970881783122,0.04484970881783122,0.04484970881783122,0.04484970881783122,0.04484970881783122,0.04484970881783122,0.04484970881783122,0.04484970881783122,0.04484970881783122,0.04484970881783122,0.04487543571766866,0.04487543571766866,0.04487543571766866,0.04487543571766866,0.04487543571766866,0.04487543571766866,0.04487543571766866,0.04487543571766866,0.04487543571766866,0.04487543571766866,0.04484970881783122,0.045432611151159576,0.045432611151159576,0.045442965152413466,0.04544666942081451,0.04544666942081451,0.045453777921857175,0.04546912206601249,0.04546912206601249,0.04546912206601249,0.04546912206601249,0.04546912206601249,0.045085929675658436,0.045085929675658436,0.04550798521526232,0.045120913786212746,0.045166728797203355,0.045166728797203355,0.04517654576928362,0.04517654576928362,0.045120913786212746,0.045120913786212746,0.045120913786212746,0.045120913786212746,0.045278790660309313,0.045278790660309313,0.045278790660309313,0.045253917684246504,0.045253917684246504,0.045278790660309313,0.045278790660309313,0.045278790660309313,0.045278790660309313,0.045278790660309313,0.045278790660309313,0.045278790660309313,0.045278790660309313,0.045120913786212746,0.045278790660309313,0.045278790660309313,0.045278790660309313,0.045278790660309313,0.045278790660309313,0.045278790660309313,0.045278790660309313,0.045278790660309313,0.045278790660309313,0.045278790660309313,0.045253917684246504,0.045253917684246504,0.045166728797203355,0.045166728797203355,0.045166728797203355,0.045085929675658436,0.045085929675658436,0.045085929675658436,0.045085929675658436,0.045120913786212746,0.045120913786212746,0.045120913786212746,0.04511395643614393,0.04511395643614393,0.04484970881783122,0.045085929675658436,0.045085929675658436,0.04484970881783122,0.04484970881783122,0.04487543571766866,0.04487543571766866,0.04487543571766866,0.04487543571766866,0.04487543571766866,0.04487543571766866,0.04487543571766866,0.04486979016955405,0.04486979016955405,0.04486979016955405,0.04486979016955405,0.04486979016955405,0.04487543571766866,0.04487543571766866,0.04487543571766866,0.04487543571766866,0.04487543571766866,0.04487543571766866,0.04487543571766866,0.04487543571766866,0.04487543571766866,0.04487543571766866,0.04507971839775474,0.04487543571766866,0.04487543571766866,0.04487543571766866,0.04507971839775474,0.04508246436652767,0.04508246436652767,0.04507971839775474,0.04507971839775474,0.04507971839775474,0.04510266102453635,0.04510266102453635,0.04510266102453635,0.04511395643614393,0.04510266102453635,0.04511395643614393,0.04511395643614393,0.045120913786212746,0.04515469830370963,0.045120913786212746,0.04516244858928258,0.04508246436652767,0.04516244858928258,0.04516244858928258,0.04516244858928258,0.045159266672366825,0.045085929675658436,0.045085929675658436,0.04508246436652767,0.04508246436652767,0.04508246436652767,0.04510266102453635,0.04510266102453635,0.04510266102453635,0.045120913786212746,0.045159266672366825,0.045159266672366825,0.04516244858928258,0.04517654576928362,0.04533720599930459,0.045159266672366825,0.04516244858928258,0.04537230628974528,0.04537230628974528,0.04537879668577656,0.04537879668577656,0.04537879668577656,0.04537879668577656,0.045419183605443884,0.04542808988923642,0.04534871757761328,0.04537230628974528,0.04537230628974528,0.04537230628974528,0.045432611151159576,0.045432611151159576,0.045432611151159576,0.045432611151159576,0.045432611151159576,0.045432611151159576,0.045432611151159576,0.045432611151159576,0.04542808988923642,0.04542808988923642,0.045432611151159576,0.045120913786212746,0.045120913786212746,0.04517654576928362,0.04517654576928362,0.04516244858928258,0.04537230628974528,0.04537230628974528,0.04534871757761328,0.04534871757761328,0.04537230628974528,0.04534871757761328,0.04534871757761328,0.04534871757761328,0.04537230628974528,0.04537230628974528,0.04537230628974528,0.04537230628974528,0.045396971957238845,0.045396971957238845,0.04537230628974528,0.045453777921857175,0.045159266672366825,0.04516244858928258,0.04510266102453635,0.04516244858928258,0.045159266672366825,0.04534871757761328,0.04537230628974528,0.04536425963921945,0.04537230628974528,0.045432611151159576,0.04542808988923642,0.045453777921857175,0.04549983976196169,0.045085929675658436,0.04510266102453635,0.04510266102453635,0.04516244858928258,0.04517654576928362,0.04537230628974528,0.045396971957238845,0.045396971957238845,0.04527544160260926,0.04527544160260926,0.045432611151159576,0.045432611151159576,0.045432611151159576,0.045432611151159576,0.045432611151159576,0.045453777921857175,0.045453777921857175,0.04534871757761328,0.04534871757761328,0.04534871757761328,0.04534871757761328,0.04534871757761328,0.04534871757761328,0.04534871757761328,0.04534871757761328,0.04537230628974528,0.04537230628974528,0.045396971957238845,0.045396971957238845,0.045396971957238845,0.045419183605443884,0.045419183605443884,0.045432611151159576,0.045432611151159576,0.045453777921857175,0.045453777921857175,0.045453777921857175,0.04549983976196169,0.04537230628974528,0.04537230628974528,0.04537230628974528,0.04537230628974528,0.04537230628974528,0.04537230628974528,0.04537230628974528,0.04537230628974528,0.04537230628974528,0.04537230628974528,0.04537230628974528,0.04537230628974528,0.04537230628974528,0.04527544160260926,0.04527544160260926,0.04527544160260926,0.04527544160260926,0.04527544160260926,0.04527544160260926,0.04527544160260926,0.04527544160260926,0.04527544160260926,0.04527544160260926,0.04527544160260926,0.04527544160260926,0.04527544160260926,0.04527544160260926,0.04527544160260926,0.04527544160260926,0.04527544160260926,0.04527544160260926,0.04527544160260926,0.04527544160260926,0.04527544160260926,0.045340972608776196,0.045340972608776196,0.045340972608776196,0.045340972608776196,0.045340972608776196,0.045340972608776196,0.045340972608776196,0.045340972608776196,0.045340972608776196,0.045340972608776196,0.045340972608776196,0.045340972608776196,0.045340972608776196,0.04534871757761328,0.04534871757761328,0.04534871757761328,0.04534871757761328,0.04534871757761328,0.04534871757761328,0.04534871757761328,0.04534871757761328,0.04534871757761328,0.04534871757761328,0.04534871757761328,0.04534871757761328,0.04534871757761328,0.04534871757761328,0.04534871757761328,0.04534871757761328,0.04534871757761328,0.04534871757761328,0.04534871757761328,0.04534871757761328,0.04534871757761328,0.04534871757761328,0.04534871757761328,0.04534871757761328,0.04534871757761328,0.04534871757761328,0.04534871757761328,0.04534871757761328,0.04534871757761328,0.04534871757761328,0.04534871757761328,0.04534871757761328,0.04534871757761328,0.04534871757761328,0.04534871757761328,0.04534871757761328,0.04534871757761328,0.04534871757761328,0.04534871757761328,0.04534871757761328,0.04534871757761328,0.04534871757761328,0.04534871757761328,0.04534871757761328,0.04534871757761328,0.04534871757761328,0.04534871757761328,0.04534871757761328,0.04534871757761328,0.04534871757761328,0.04534871757761328,0.04534871757761328,0.04534871757761328,0.04534871757761328,0.04534871757761328,0.04534871757761328,0.04534871757761328,0.04534871757761328,0.04534871757761328,0.04534871757761328,0.04534871757761328,0.04534871757761328,0.045340972608776196,0.045340972608776196,0.045340972608776196,0.045340972608776196,0.045340972608776196,0.045340972608776196,0.045340972608776196,0.045340972608776196,0.045340972608776196,0.045340972608776196,0.045340972608776196,0.045340972608776196,0.045340972608776196,0.045340972608776196,0.045340972608776196,0.045340972608776196,0.04534871757761328,0.04534871757761328,0.04534871757761328,0.04534871757761328,0.04534871757761328,0.04534871757761328,0.04534871757761328,0.04534871757761328,0.04534871757761328,0.04534871757761328,0.04534871757761328,0.04534871757761328,0.04534871757761328,0.04534871757761328,0.04534871757761328,0.04537230628974528,0.045432611151159576,0.045432611151159576,0.045432611151159576,0.045432611151159576,0.045432611151159576,0.045432611151159576,0.045432611151159576,0.045432611151159576,0.045432611151159576,0.045432611151159576,0.045432611151159576,0.045432611151159576,0.045432611151159576,0.045432611151159576,0.045432611151159576,0.045432611151159576,0.045432611151159576,0.045432611151159576,0.045432611151159576,0.045432611151159576,0.045432611151159576,0.045432611151159576,0.045432611151159576,0.045432611151159576,0.045432611151159576,0.045432611151159576,0.045432611151159576,0.045432611151159576,0.045432611151159576,0.045432611151159576,0.045432611151159576,0.045432611151159576,0.045432611151159576,0.045432611151159576,0.045432611151159576,0.045432611151159576,0.045432611151159576,0.045432611151159576,0.045432611151159576,0.045432611151159576,0.045432611151159576,0.045432611151159576,0.045432611151159576,0.045432611151159576,0.045453777921857175,0.045453777921857175,0.045453777921857175,0.04549983976196169,0.04549983976196169,0.04549983976196169,0.04549983976196169,0.045566333442909696,0.04560183501929788,0.04560183501929788,0.045614417186057646,0.04564707201649716,0.04564707201649716,0.04564707201649716,0.04564707201649716,0.04568259402153461,0.04568259402153461,0.04568259402153461,0.04577638499850199,0.04580980923053362,0.04580980923053362,0.04580980923053362,0.04580980923053362,0.04580980923053362,0.04580980923053362,0.04584411925635238,0.045898106379569634,0.045453777921857175,0.045453777921857175,0.045453777921857175,0.045453777921857175)
#time=time[4:length(time)]
#rate=rate[4:length(rate)]
#minHPD=minHPD[4:length(minHPD)]
#maxHPD=maxHPD[4:length(maxHPD)]

plot(c(seq(-290,0,by=1),0),rep(2,length(c(seq(290,0,by=-1),0))), xlab="", ylab="Rates (events/Myr/lineage)", xlim=c(-270,-230), ylim=c(0,0.06), type="l", col="white",lwd="1",las="1",cex.axis="1",cex.main="1",cex.lab="1",bty="n", main="C", axes=F)
rect(-323.2,-0.02,-298.9,300, col="white", border=NA)
rect(-298.9,-0.02,-272.95,300, col="whitesmoke", border=NA)
rect(-272.95,-0.02,-259.1,300, col="white", border=NA)
rect(-259.1,-0.02,-251.9,300, col="whitesmoke", border=NA)
rect(-251.9,-0.02,-247.2,300, col="white", border=NA)
rect(-247.2,-0.02,-237,300, col="whitesmoke", border=NA)
rect(-237,-0.02,-201.3,300, col="white", border=NA)
rect(-201.3,-0.02,-174.1,300, col="whitesmoke", border=NA)
rect(-174.1,-0.02,-163.5,300, col="white", border=NA)
rect(-163.5,-0.02,-145,300, col="whitesmoke", border=NA)
rect(-145,-0.02,-100.5,300, col="white", border=NA)
rect(-100.5,-0.02,-66,300, col="whitesmoke", border=NA)
rect(-66,-0.02,-56,300, col="white", border=NA)
rect(-56,-0.02,-33.9,300, col="whitesmoke", border=NA)
rect(-33.9,-0.02,-23.03,300, col="white", border=NA)
rect(-23.03,-0.02,-5.33,300, col="whitesmoke", border=NA)
rect(-5.33,-0.02,-2.58,300, col="white", border=NA)
rect(-2.58,-0.02,0,300, col="whitesmoke", border=NA)

rect(-261.28,-3,-259.51,300, col=alpha('#ffaf03',0.2), border=NA)
rect(-234.5,-3,-232,300, col=alpha('#ffaf03',0.2), border=NA)
abline(v=c(-251.902),col="red",lty="dashed",lwd="2")
axis(side=1, seq(-280, -220, by=10), col="black",col.axis="black",las=1)
axis(side=2, seq(0, 0.06, by=0.01), col="black",col.axis="black",las=2)

legend("topleft", bty="n", c("Extinction rate"),lwd="3",col=c("#e34a33"), cex=1)
lines(time,time,type = 'n')
polygon(c(time, rev(time)), c(maxHPD, rev(minHPD)), col = alpha('#e34a33',0.3), border = NA)
lines(time,rate, col = '#e34a33', lwd=2)

add_geochrono(0, -0.15)


# Frequency of shift in extinction rate
mids=c(-0.04910003345600535, -0.14730010036801605,-0.24550016728002674,-0.3437002341920375,-0.4419003011040482,-0.5401003680160589,-0.6383004349280696,-0.7365005018400803,-0.834700568752091,-0.9329006356641018,-1.0311007025761123,-1.129300769488123,-1.2275008364001336,-1.3257009033121445,-1.4239009702241552,-1.5221010371361658,-1.6203011040481765,-1.7185011709601872,-1.816701237872198,-1.9149013047842087,-2.0131013716962194,-2.1113014386082303,-2.209501505520241,-2.3077015724322516,-2.4059016393442625,-2.504101706256273,-2.602301773168284,-2.7005018400802947,-2.798701906992305,-2.896901973904316,-2.9951020408163265,-3.0933021077283374,-3.1915021746403482,-3.2897022415523587,-3.3879023084643696,-3.48610237537638,-3.584302442288391,-3.682502509200402,-3.7807025761124122,-3.878902643024423,-3.9771027099364336,-4.075302776848444,-4.173502843760455,-4.271702910672466,-4.369902977584476,-4.4681030444964875,-4.566303111408498,-4.664503178320508,-4.76270324523252,-4.86090331214453,-4.959103379056541,-5.057303445968551,-5.155503512880562,-5.253703579792573,-5.351903646704583,-5.450103713616595,-5.548303780528605,-5.6465038474406155,-5.744703914352627,-5.842903981264637,-5.941104048176648,-6.039304115088658,-6.1375041820006695,-6.23570424891268,-6.33390431582469,-6.432104382736702,-6.530304449648712,-6.628504516560723,-6.726704583472733,-6.824904650384744,-6.923104717296755,-7.021304784208765,-7.119504851120777,-7.217704918032787,-7.3159049849447975,-7.414105051856809,-7.512305118768819,-7.61050518568083,-7.70870525259284,-7.8069053195048514,-7.905105386416862,-8.003305453328872,-8.101505520240883,-8.199705587152893,-8.297905654064905,-8.396105720976916,-8.494305787888926,-8.592505854800937,-8.690705921712947,-8.788905988624958,-8.88710605553697,-8.98530612244898,-9.08350618936099,-9.181706256273001,-9.279906323185012,-9.378106390097022,-9.476306457009033,-9.574506523921045,-9.672706590833055,-9.770906657745066,-9.869106724657076,-9.967306791569086,-10.065506858481097,-10.163706925393107,-10.26190699230512,-10.36010705921713,-10.45830712612914,-10.556507193041151,-10.654707259953161,-10.752907326865172,-10.851107393777182,-10.949307460689194,-11.047507527601205,-11.145707594513215,-11.243907661425226,-11.342107728337236,-11.440307795249247,-11.538507862161259,-11.63670792907327,-11.73490799598528,-11.83310806289729,-11.9313081298093,-12.029508196721311,-12.127708263633322,-12.225908330545334,-12.324108397457344,-12.422308464369355,-12.520508531281365,-12.618708598193376,-12.716908665105386,-12.815108732017396,-12.913308798929409,-13.011508865841419,-13.10970893275343,-13.20790899966544,-13.30610906657745,-13.40430913348946,-13.502509200401471,-13.600709267313484,-13.698909334225494,-13.797109401137504,-13.895309468049515,-13.993509534961525,-14.091709601873536,-14.189909668785548,-14.288109735697558,-14.386309802609569,-14.48450986952158,-14.58270993643359,-14.6809100033456,-14.77911007025761,-14.877310137169623,-14.975510204081633,-15.073710270993644,-15.171910337905654,-15.270110404817665,-15.368310471729675,-15.466510538641685,-15.564710605553698,-15.662910672465708,-15.761110739377719,-15.859310806289729,-15.95751087320174,-16.055710940113748,-16.15391100702576,-16.25211107393777,-16.35031114084978,-16.44851120776179,-16.546711274673804,-16.644911341585814,-16.743111408497825,-16.841311475409835,-16.939511542321846,-17.037711609233856,-17.135911676145867,-17.234111743057877,-17.332311809969887,-17.430511876881898,-17.52871194379391,-17.62691201070592,-17.72511207761793,-17.823312144529943,-17.921512211441954,-18.019712278353964,-18.117912345265974,-18.216112412177985,-18.314312479089995,-18.412512546002006,-18.510712612914016,-18.608912679826027,-18.707112746738037,-18.805312813650048,-18.903512880562058,-19.00171294747407,-19.09991301438608,-19.198113081298093,-19.296313148210103,-19.394513215122114,-19.492713282034124,-19.590913348946135,-19.689113415858145,-19.787313482770156,-19.885513549682166,-19.983713616594176,-20.081913683506187,-20.180113750418197,-20.278313817330208,-20.376513884242218,-20.474713951154232,-20.572914018066243,-20.671114084978253,-20.769314151890264,-20.867514218802274,-20.965714285714284,-21.063914352626295,-21.162114419538305,-21.260314486450316,-21.358514553362326,-21.456714620274337,-21.554914687186347,-21.653114754098358,-21.751314821010368,-21.849514887922382,-21.947714954834392,-22.045915021746403,-22.144115088658413,-22.242315155570424,-22.340515222482434,-22.438715289394445,-22.536915356306455,-22.635115423218465,-22.733315490130476,-22.831515557042486,-22.929715623954497,-23.027915690866507,-23.12611575777852,-23.22431582469053,-23.322515891602542,-23.420715958514553,-23.518916025426563,-23.617116092338573,-23.715316159250584,-23.813516226162594,-23.911716293074605,-24.009916359986615,-24.108116426898626,-24.206316493810636,-24.304516560722647,-24.402716627634657,-24.50091669454667,-24.59911676145868,-24.697316828370692,-24.795516895282702,-24.893716962194713,-24.991917029106723,-25.090117096018734,-25.188317162930744,-25.286517229842755,-25.384717296754765,-25.482917363666775,-25.581117430578786,-25.679317497490796,-25.77751756440281,-25.87571763131482,-25.97391769822683,-26.07211776513884,-26.170317832050852,-26.268517898962862,-26.366717965874873,-26.464918032786883,-26.563118099698894,-26.661318166610904,-26.759518233522915,-26.857718300434925,-26.955918367346936,-27.054118434258946,-27.15231850117096,-27.25051856808297,-27.34871863499498,-27.44691870190699,-27.545118768819002,-27.643318835731012,-27.741518902643023,-27.839718969555033,-27.937919036467044,-28.036119103379054,-28.134319170291064,-28.232519237203075,-28.330719304115085,-28.4289193710271,-28.52711943793911,-28.62531950485112,-28.72351957176313,-28.82171963867514,-28.91991970558715,-29.018119772499162,-29.116319839411172,-29.214519906323183,-29.312719973235193,-29.410920040147204,-29.509120107059214,-29.607320173971225,-29.705520240883235,-29.80372030779525,-29.90192037470726,-30.00012044161927,-30.09832050853128,-30.19652057544329,-30.2947206423553,-30.39292070926731,-30.491120776179322,-30.589320843091333,-30.687520910003343,-30.785720976915353,-30.883921043827364,-30.982121110739374,-31.08032117765139,-31.1785212445634,-31.27672131147541,-31.37492137838742,-31.47312144529943,-31.57132151221144,-31.66952157912345,-31.76772164603546,-31.865921712947472,-31.964121779859482,-32.062321846771496,-32.1605219136835,-32.25872198059552,-32.356922047507524,-32.45512211441954,-32.553322181331545,-32.65152224824356,-32.749722315155566,-32.84792238206758,-32.94612244897959,-33.0443225158916,-33.142522582803615,-33.24072264971562,-33.338922716627636,-33.43712278353964,-33.53532285045166,-33.63352291736366,-33.73172298427568,-33.829923051187684,-33.9281231180997,-34.026323185011705,-34.12452325192372,-34.222723318835726,-34.32092338574774,-34.419123452659754,-34.51732351957176,-34.615523586483775,-34.71372365339578,-34.811923720307796,-34.9101237872198,-35.00832385413182,-35.106523921043824,-35.20472398795584,-35.302924054867844,-35.40112412177986,-35.499324188691865,-35.59752425560388,-35.69572432251589,-35.7939243894279,-35.892124456339914,-35.99032452325192,-36.088524590163935,-36.18672465707594,-36.284924723987956,-36.38312479089996,-36.48132485781198,-36.579524924723984,-36.677724991636,-36.775925058548005,-36.87412512546002,-36.972325192372026,-37.07052525928404,-37.16872532619605,-37.26692539310806,-37.365125460020074,-37.46332552693208,-37.561525593844095,-37.6597256607561,-37.757925727668116,-37.85612579458012,-37.95432586149214,-38.052525928404144,-38.15072599531616,-38.248926062228165,-38.34712612914018,-38.44532619605219,-38.5435262629642,-38.641726329876214,-38.73992639678822,-38.838126463700235,-38.93632653061224,-39.034526597524255,-39.13272666443626,-39.230926731348276,-39.32912679826028,-39.4273268651723,-39.525526932084304,-39.62372699899632,-39.72192706590833,-39.82012713282034,-39.91832719973235,-40.01652726664436,-40.114727333556374,-40.21292740046838,-40.311127467380395,-40.4093275342924,-40.507527601204416,-40.60572766811642,-40.70392773502844,-40.80212780194044,-40.90032786885246,-40.99852793576447,-41.09672800267648,-41.19492806958849,-41.2931281365005,-41.39132820341251,-41.48952827032452,-41.587728337236534,-41.68592840414854,-41.784128471060555,-41.88232853797256,-41.980528604884576,-42.07872867179658,-42.1769287387086,-42.275128805620604,-42.37332887253262,-42.47152893944463,-42.56972900635664,-42.66792907326865,-42.76612914018066,-42.86432920709267,-42.96252927400468,-43.060729340916694,-43.1589294078287,-43.257129474740715,-43.35532954165272,-43.453529608564736,-43.55172967547674,-43.64992974238876,-43.74812980930077,-43.84632987621278,-43.94452994312479,-44.0427300100368,-44.14093007694881,-44.23913014386082,-44.33733021077283,-44.43553027768484,-44.533730344596854,-44.63193041150886,-44.730130478420875,-44.82833054533288,-44.926530612244896,-45.02473067915691,-45.12293074606892,-45.22113081298093,-45.31933087989294,-45.41753094680495,-45.51573101371696,-45.61393108062897,-45.71213114754098,-45.810331214452994,-45.908531281365,-46.006731348277015,-46.10493141518902,-46.203131482101035,-46.30133154901305,-46.399531615925056,-46.49773168283707,-46.59593174974908,-46.69413181666109,-46.7923318835731,-46.89053195048511,-46.98873201739712,-47.08693208430913,-47.18513215122114,-47.283332218133154,-47.38153228504516,-47.479732351957175,-47.57793241886918,-47.676132485781196,-47.77433255269321,-47.87253261960522,-47.97073268651723,-48.06893275342924,-48.16713282034125,-48.26533288725326,-48.36353295416527,-48.46173302107728,-48.55993308798929,-48.6581331549013,-48.756333221813314,-48.85453328872532,-48.952733355637335,-49.05093342254935,-49.149133489461356,-49.24733355637337,-49.34553362328538,-49.44373369019739,-49.5419337571094,-49.64013382402141,-49.73833389093342,-49.83653395784543,-49.93473402475744,-50.03293409166945,-50.13113415858146,-50.229334225493474,-50.32753429240549,-50.425734359317495,-50.52393442622951,-50.622134493141516,-50.72033456005353,-50.81853462696554,-50.91673469387755,-51.01493476078956,-51.11313482770157,-51.21133489461358,-51.30953496152559,-51.4077350284376,-51.505935095349614,-51.60413516226163,-51.702335229173634,-51.80053529608565,-51.898735362997655,-51.99693542990967,-52.095135496821676,-52.19333556373369,-52.2915356306457,-52.38973569755771,-52.48793576446972,-52.58613583138173,-52.68433589829374,-52.78253596520575,-52.88073603211777,-52.978936099029774,-53.07713616594179,-53.175336232853795,-53.27353629976581,-53.371736366677816,-53.46993643358983,-53.568136500501836,-53.66633656741385,-53.76453663432586,-53.86273670123787,-53.96093676814988,-54.05913683506189,-54.1573369019739,-54.25553696888591,-54.35373703579793,-54.451937102709934,-54.55013716962195,-54.648337236533955,-54.74653730344597,-54.844737370357976,-54.94293743726999,-55.041137504182,-55.13933757109401,-55.23753763800602,-55.33573770491803,-55.43393777183004,-55.53213783874205,-55.630337905654066,-55.72853797256607,-55.82673803947809,-55.924938106390094,-56.02313817330211,-56.121338240214115,-56.21953830712613,-56.317738374038136,-56.41593844095015,-56.51413850786216,-56.61233857477417,-56.71053864168618,-56.80873870859819,-56.906938775510206,-57.00513884242221,-57.10333890933423,-57.20153897624623,-57.29973904315825,-57.397939110070254,-57.49613917698227,-57.594339243894275,-57.69253931080629,-57.790739377718296,-57.88893944463031,-57.98713951154232,-58.08533957845433,-58.183539645366345,-58.28173971227835,-58.379939779190366,-58.47813984610237,-58.57633991301439,-58.674539979926394,-58.77274004683841,-58.870940113750414,-58.96914018066243,-59.067340247574435,-59.16554031448645,-59.263740381398456,-59.36194044831047,-59.46014051522248,-59.55834058213449,-59.656540649046505,-59.75474071595851,-59.852940782870526,-59.95114084978253,-60.04934091669455,-60.147540983606554,-60.24574105051857,-60.343941117430575,-60.44214118434259,-60.540341251254596,-60.63854131816661,-60.736741385078616,-60.83494145199063,-60.933141518902644,-61.03134158581465,-61.129541652726665,-61.22774171963867,-61.325941786550686,-61.42414185346269,-61.52234192037471,-61.620541987286714,-61.71874205419873,-61.816942121110735,-61.91514218802275,-62.013342254934756,-62.11154232184677,-62.209742388758784,-62.30794245567079,-62.406142522582805,-62.50434258949481,-62.602542656406825,-62.70074272331883,-62.798942790230846,-62.89714285714285,-62.99534292405487,-63.093542990966874,-63.19174305787889,-63.289943124790895,-63.38814319170291,-63.48634325861492,-63.58454332552693,-63.682743392438944,-63.78094345935095,-63.879143526262965,-63.97734359317497,-64.07554366008699,-64.173743726999,-64.271943793911,-64.37014386082302,-64.46834392773503,-64.56654399464705,-64.66474406155905,-64.76294412847106,-64.86114419538308,-64.95934426229509,-65.0575443292071,-65.1557443961191,-65.25394446303112,-65.35214452994313,-65.45034459685515,-65.54854466376715,-65.64674473067916,-65.74494479759117,-65.84314486450319,-65.94134493141519,-66.0395449983272,-66.13774506523922,-66.23594513215123,-66.33414519906324,-66.43234526597524,-66.53054533288726,-66.62874539979927,-66.72694546671129,-66.82514553362329,-66.9233456005353,-67.02154566744731,-67.11974573435933,-67.21794580127133,-67.31614586818334,-67.41434593509535,-67.51254600200737,-67.61074606891938,-67.70894613583138,-67.8071462027434,-67.90534626965541,-68.00354633656742,-68.10174640347942,-68.19994647039144,-68.29814653730345,-68.39634660421547,-68.49454667112747,-68.59274673803948,-68.6909468049515,-68.78914687186351,-68.88734693877552,-68.98554700568752,-69.08374707259954,-69.18194713951155,-69.28014720642356,-69.37834727333556,-69.47654734024758,-69.57474740715959,-69.6729474740716,-69.7711475409836,-69.86934760789562,-69.96754767480763,-70.06574774171965,-70.16394780863166,-70.26214787554366,-70.36034794245568,-70.45854800936769,-70.5567480762797,-70.6549481431917,-70.75314821010372,-70.85134827701573,-70.94954834392775,-71.04774841083974,-71.14594847775176,-71.24414854466377,-71.34234861157579,-71.4405486784878,-71.5387487453998,-71.63694881231181,-71.73514887922383,-71.83334894613584,-71.93154901304784,-72.02974907995986,-72.12794914687187,-72.22614921378388,-72.32434928069588,-72.4225493476079,-72.52074941451991,-72.61894948143193,-72.71714954834393,-72.81534961525594,-72.91354968216795,-73.01174974907997,-73.10994981599198,-73.20814988290398,-73.306349949816,-73.40455001672801,-73.50275008364002,-73.60095015055202,-73.69915021746404,-73.79735028437605,-73.89555035128807,-73.99375041820007,-74.09195048511208,-74.1901505520241,-74.28835061893611,-74.38655068584812,-74.48475075276012,-74.58295081967213,-74.68115088658415,-74.77935095349616,-74.87755102040816,-74.97575108732018,-75.07395115423219,-75.1721512211442,-75.2703512880562,-75.36855135496822,-75.46675142188023,-75.56495148879225,-75.66315155570426,-75.76135162261626,-75.85955168952827,-75.95775175644029,-76.0559518233523,-76.1541518902643,-76.25235195717632,-76.35055202408833,-76.44875209100034,-76.54695215791234,-76.64515222482436,-76.74335229173637,-76.84155235864839,-76.9397524255604,-77.0379524924724,-77.13615255938441,-77.23435262629643,-77.33255269320844,-77.43075276012044,-77.52895282703246,-77.62715289394447,-77.72535296085648,-77.82355302776848,-77.9217530946805,-78.01995316159251,-78.11815322850453,-78.21635329541654,-78.31455336232854,-78.41275342924055,-78.51095349615257,-78.60915356306458,-78.70735362997658,-78.8055536968886,-78.90375376380061,-79.00195383071262,-79.10015389762462,-79.19835396453664,-79.29655403144865,-79.39475409836066,-79.49295416527268,-79.59115423218468,-79.68935429909669,-79.7875543660087,-79.88575443292072,-79.98395449983272,-80.08215456674473,-80.18035463365675,-80.27855470056876,-80.37675476748076,-80.47495483439278,-80.57315490130479,-80.6713549682168,-80.76955503512882,-80.86775510204082,-80.96595516895283,-81.06415523586485,-81.16235530277686,-81.26055536968886,-81.35875543660087,-81.45695550351289,-81.5551555704249,-81.6533556373369,-81.75155570424891,-81.84975577116093,-81.94795583807294,-82.04615590498496,-82.14435597189696,-82.24255603880897,-82.34075610572098,-82.438956172633,-82.537156239545,-82.63535630645701,-82.73355637336903,-82.83175644028104,-82.92995650719304,-83.02815657410505,-83.12635664101707,-83.22455670792908,-83.3227567748411,-83.4209568417531,-83.51915690866511,-83.61735697557712,-83.71555704248914,-83.81375710940114,-83.91195717631315,-84.01015724322517,-84.10835731013718,-84.20655737704918,-84.3047574439612,-84.40295751087321,-84.50115757778522,-84.59935764469722,-84.69755771160924,-84.79575777852125,-84.89395784543326,-84.99215791234528,-85.09035797925728,-85.18855804616929,-85.2867581130813,-85.38495817999332,-85.48315824690532,-85.58135831381733,-85.67955838072935,-85.77775844764136,-85.87595851455336,-85.97415858146537,-86.07235864837739,-86.1705587152894,-86.26875878220142,-86.36695884911342,-86.46515891602543,-86.56335898293744,-86.66155904984946,-86.75975911676146,-86.85795918367347,-86.95615925058549,-87.0543593174975,-87.1525593844095,-87.25075945132151,-87.34895951823353,-87.44715958514554,-87.54535965205756,-87.64355971896956,-87.74175978588157,-87.83995985279358,-87.9381599197056,-88.0363599866176,-88.13456005352961,-88.23276012044163,-88.33096018735364,-88.42916025426564,-88.52736032117765,-88.62556038808967,-88.72376045500168,-88.8219605219137,-88.9201605888257,-89.01836065573771,-89.11656072264972,-89.21476078956174,-89.31296085647374,-89.41116092338575,-89.50936099029776,-89.60756105720978,-89.70576112412178,-89.80396119103379,-89.9021612579458,-90.00036132485782,-90.09856139176983,-90.19676145868183,-90.29496152559385,-90.39316159250586,-90.49136165941788,-90.58956172632988,-90.68776179324189,-90.7859618601539,-90.88416192706592,-90.98236199397792,-91.08056206088993,-91.17876212780195,-91.27696219471396,-91.37516226162597,-91.47336232853797,-91.57156239544999,-91.669762462362,-91.76796252927402,-91.86616259618602,-91.96436266309803,-92.06256273001004,-92.16076279692206,-92.25896286383406,-92.35716293074607,-92.45536299765809,-92.5535630645701,-92.65176313148211,-92.74996319839411,-92.84816326530613,-92.94636333221814,-93.04456339913015,-93.14276346604215,-93.24096353295417,-93.33916359986618,-93.4373636667782,-93.5355637336902,-93.63376380060221,-93.73196386751422,-93.83016393442624,-93.92836400133825,-94.02656406825025,-94.12476413516227,-94.22296420207428,-94.3211642689863,-94.4193643358983,-94.51756440281031,-94.61576446972232,-94.71396453663434,-94.81216460354634,-94.91036467045835,-95.00856473737036,-95.10676480428238,-95.20496487119438,-95.30316493810639,-95.4013650050184,-95.49956507193042,-95.59776513884243,-95.69596520575443,-95.79416527266645,-95.89236533957846,-95.99056540649048,-96.08876547340247,-96.18696554031449,-96.2851656072265,-96.38336567413852,-96.48156574105052,-96.57976580796253,-96.67796587487454,-96.77616594178656,-96.87436600869857,-96.97256607561057,-97.07076614252259,-97.1689662094346,-97.26716627634661,-97.36536634325861,-97.46356641017063,-97.56176647708264,-97.65996654399466,-97.75816661090666,-97.85636667781867,-97.95456674473068,-98.0527668116427,-98.15096687855471,-98.24916694546671,-98.34736701237873,-98.44556707929074,-98.54376714620275,-98.64196721311475,-98.74016728002677,-98.83836734693878,-98.9365674138508,-99.0347674807628,-99.13296754767481,-99.23116761458682,-99.32936768149884,-99.42756774841085,-99.52576781532285,-99.62396788223487,-99.72216794914688,-99.8203680160589,-99.91856808297089,-100.0167681498829,-100.11496821679492,-100.21316828370693,-100.31136835061893,-100.40956841753095,-100.50776848444296,-100.60596855135498,-100.70416861826699,-100.80236868517899,-100.900568752091,-100.99876881900302,-101.09696888591503,-101.19516895282703,-101.29336901973905,-101.39156908665106,-101.48976915356307,-101.58796922047507,-101.68616928738709,-101.7843693542991,-101.88256942121112,-101.98076948812313,-102.07896955503513,-102.17716962194714,-102.27536968885916,-102.37356975577117,-102.47176982268317,-102.56996988959519,-102.6681699565072,-102.76637002341921,-102.86457009033121,-102.96277015724323,-103.06097022415524,-103.15917029106726,-103.25737035797927,-103.35557042489127,-103.45377049180328,-103.5519705587153,-103.65017062562731,-103.74837069253931,-103.84657075945132,-103.94477082636334,-104.04297089327535,-104.14117096018735,-104.23937102709937,-104.33757109401138,-104.4357711609234,-104.53397122783541,-104.63217129474741,-104.73037136165942,-104.82857142857144,-104.92677149548345,-105.02497156239545,-105.12317162930746,-105.22137169621948,-105.31957176313149,-105.41777183004349,-105.5159718969555,-105.61417196386752,-105.71237203077953,-105.81057209769155,-105.90877216460355,-106.00697223151556,-106.10517229842758,-106.20337236533959,-106.30157243225159,-106.3997724991636,-106.49797256607562,-106.59617263298763,-106.69437269989963,-106.79257276681165,-106.89077283372366,-106.98897290063567,-107.08717296754767,-107.18537303445969,-107.2835731013717,-107.38177316828371,-107.47997323519573,-107.57817330210773,-107.67637336901974,-107.77457343593176,-107.87277350284377,-107.97097356975577,-108.06917363666778,-108.1673737035798,-108.26557377049181,-108.36377383740381,-108.46197390431583,-108.56017397122784,-108.65837403813985,-108.75657410505187,-108.85477417196387,-108.95297423887588,-109.0511743057879,-109.14937437269991,-109.24757443961191,-109.34577450652392,-109.44397457343594,-109.54217464034795,-109.64037470725995,-109.73857477417197,-109.83677484108398,-109.934974907996,-110.03317497490801,-110.13137504182001,-110.22957510873202,-110.32777517564404,-110.42597524255605,-110.52417530946805,-110.62237537638006,-110.72057544329208,-110.81877551020409,-110.91697557711609,-111.0151756440281,-111.11337571094012,-111.21157577785213,-111.30977584476415,-111.40797591167615,-111.50617597858816,-111.60437604550017,-111.70257611241219,-111.80077617932419,-111.8989762462362,-111.99717631314822,-112.09537638006023,-112.19357644697223,-112.29177651388424,-112.38997658079626,-112.48817664770827,-112.58637671462029,-112.68457678153229,-112.7827768484443,-112.88097691535631,-112.97917698226833,-113.07737704918033,-113.17557711609234,-113.27377718300436,-113.37197724991637,-113.47017731682837,-113.56837738374038,-113.6665774506524,-113.76477751756441,-113.86297758447643,-113.96117765138843,-114.05937771830044,-114.15757778521245,-114.25577785212447,-114.35397791903647,-114.45217798594848,-114.5503780528605,-114.64857811977251,-114.74677818668451,-114.84497825359652,-114.94317832050854,-115.04137838742055,-115.13957845433256,-115.23777852124456,-115.33597858815658,-115.43417865506859,-115.5323787219806,-115.6305787888926,-115.72877885580462,-115.82697892271663,-115.92517898962865,-116.02337905654065,-116.12157912345266,-116.21977919036468,-116.31797925727669,-116.4161793241887,-116.5143793911007,-116.61257945801272,-116.71077952492473,-116.80897959183675,-116.90717965874875,-117.00537972566076,-117.10357979257277,-117.20177985948479,-117.29997992639679,-117.3981799933088,-117.49638006022082,-117.59458012713283,-117.69278019404483,-117.79098026095684,-117.88918032786886,-117.98738039478087,-118.08558046169289,-118.18378052860488,-118.2819805955169,-118.38018066242891,-118.47838072934093,-118.57658079625293,-118.67478086316494,-118.77298093007695,-118.87118099698897,-118.96938106390097,-119.06758113081298,-119.165781197725,-119.26398126463701,-119.36218133154902,-119.46038139846102,-119.55858146537304,-119.65678153228505,-119.75498159919707,-119.85318166610907,-119.95138173302108,-120.0495817999331,-120.14778186684511,-120.24598193375711,-120.34418200066912,-120.44238206758114,-120.54058213449315,-120.63878220140516,-120.73698226831716,-120.83518233522918,-120.93338240214119,-121.0315824690532,-121.1297825359652,-121.22798260287722,-121.32618266978923,-121.42438273670125,-121.52258280361325,-121.62078287052526,-121.71898293743727,-121.81718300434929,-121.9153830712613,-122.0135831381733,-122.11178320508532,-122.20998327199733,-122.30818333890934,-122.40638340582134,-122.50458347273336,-122.60278353964537,-122.70098360655739,-122.79918367346939,-122.8973837403814,-122.99558380729341,-123.09378387420543,-123.19198394111744,-123.29018400802944,-123.38838407494146,-123.48658414185347,-123.58478420876548,-123.68298427567748,-123.7811843425895,-123.87938440950151,-123.97758447641353,-124.07578454332553,-124.17398461023754,-124.27218467714955,-124.37038474406157,-124.46858481097358,-124.56678487788558,-124.6649849447976,-124.76318501170961,-124.86138507862162,-124.95958514553362,-125.05778521244564,-125.15598527935765,-125.25418534626967,-125.35238541318166,-125.45058548009368,-125.54878554700569,-125.6469856139177,-125.74518568082972,-125.84338574774172,-125.94158581465373,-126.03978588156575,-126.13798594847776,-126.23618601538976,-126.33438608230178,-126.43258614921379,-126.5307862161258,-126.6289862830378,-126.72718634994982,-126.82538641686183,-126.92358648377385,-127.02178655068586,-127.11998661759786,-127.21818668450987,-127.31638675142189,-127.4145868183339,-127.5127868852459,-127.61098695215792,-127.70918701906993,-127.80738708598194,-127.90558715289394,-128.00378721980596,-128.10198728671796,-128.20018735362999,-128.29838742054199,-128.396587487454,-128.494787554366,-128.592987621278,-128.69118768819004,-128.78938775510204,-128.88758782201407,-128.98578788892607,-129.08398795583807,-129.1821880227501,-129.2803880896621,-129.3785881565741,-129.47678822348612,-129.57498829039812,-129.67318835731015,-129.77138842422215,-129.86958849113415,-129.96778855804618,-130.06598862495818,-130.1641886918702,-130.2623887587822,-130.3605888256942,-130.45878889260624,-130.55698895951824,-130.65518902643024,-130.75338909334226,-130.85158916025426,-130.9497892271663,-131.0479892940783,-131.1461893609903,-131.24438942790232,-131.34258949481432,-131.44078956172635,-131.53898962863835,-131.63718969555035,-131.73538976246238,-131.83358982937438,-131.93178989628638,-132.0299899631984,-132.1281900301104,-132.22639009702243,-132.32459016393443,-132.42279023084643,-132.52099029775846,-132.61919036467046,-132.7173904315825,-132.8155904984945,-132.9137905654065,-133.01199063231851,-133.11019069923051,-133.20839076614251,-133.30659083305454,-133.40479089996654,-133.50299096687857,-133.60119103379057,-133.69939110070257,-133.7975911676146,-133.8957912345266,-133.99399130143863,-134.09219136835063,-134.19039143526263,-134.28859150217465,-134.38679156908665,-134.48499163599865,-134.58319170291068,-134.68139176982268,-134.7795918367347,-134.8777919036467,-134.9759919705587,-135.07419203747074,-135.17239210438274,-135.27059217129477,-135.36879223820677,-135.46699230511877,-135.5651923720308,-135.6633924389428,-135.7615925058548,-135.85979257276682,-135.95799263967882,-136.05619270659085,-136.15439277350285,-136.25259284041485,-136.35079290732688,-136.44899297423888,-136.5471930411509,-136.6453931080629,-136.7435931749749,-136.84179324188693,-136.93999330879893,-137.03819337571093,-137.13639344262296,-137.23459350953496,-137.332793576447,-137.430993643359,-137.529193710271,-137.62739377718302,-137.72559384409502,-137.82379391100704,-137.92199397791904,-138.02019404483104,-138.11839411174307,-138.21659417865507,-138.31479424556707,-138.4129943124791,-138.5111943793911,-138.60939444630313,-138.70759451321513,-138.80579458012713,-138.90399464703916,-139.00219471395116,-139.10039478086318,-139.19859484777518,-139.29679491468718,-139.3949949815992,-139.4931950485112,-139.5913951154232,-139.68959518233524,-139.78779524924724,-139.88599531615927,-139.98419538307127,-140.08239544998327,-140.1805955168953,-140.2787955838073,-140.37699565071932,-140.47519571763132,-140.57339578454332,-140.67159585145535,-140.76979591836735,-140.86799598527935,-140.96619605219138,-141.06439611910338,-141.1625961860154,-141.2607962529274,-141.3589963198394,-141.45719638675143,-141.55539645366343,-141.65359652057546,-141.75179658748746,-141.84999665439946,-141.9481967213115,-142.0463967882235,-142.1445968551355,-142.24279692204752,-142.34099698895952,-142.43919705587155,-142.53739712278355,-142.63559718969555,-142.73379725660757,-142.83199732351957,-142.9301973904316,-143.0283974573436,-143.1265975242556,-143.22479759116763,-143.32299765807963,-143.42119772499163,-143.51939779190366,-143.61759785881566,-143.71579792572768,-143.81399799263968,-143.91219805955168,-144.0103981264637,-144.1085981933757,-144.20679826028774,-144.30499832719974,-144.40319839411174,-144.50139846102377,-144.59959852793577,-144.69779859484777,-144.7959986617598,-144.8941987286718,-144.99239879558382,-145.09059886249582,-145.18879892940782,-145.28699899631985,-145.38519906323185,-145.48339913014385,-145.58159919705588,-145.67979926396788,-145.7779993308799,-145.8761993977919,-145.9743994647039,-146.07259953161594,-146.17079959852794,-146.26899966543996,-146.36719973235196,-146.46539979926396,-146.563599866176,-146.661799933088,-146.76,-146.85820006691202,-146.95640013382402,-147.05460020073605,-147.15280026764805,-147.25100033456005,-147.34920040147207,-147.44740046838407,-147.5456005352961,-147.6438006022081,-147.7420006691201,-147.84020073603213,-147.93840080294413,-148.03660086985613,-148.13480093676816,-148.23300100368016,-148.3312010705922,-148.4294011375042,-148.5276012044162,-148.6258012713282,-148.7240013382402,-148.82220140515224,-148.92040147206424,-149.01860153897624,-149.11680160588827,-149.21500167280027,-149.31320173971227,-149.4114018066243,-149.5096018735363,-149.60780194044833,-149.70600200736033,-149.80420207427233,-149.90240214118435,-150.00060220809635,-150.09880227500838,-150.19700234192038,-150.29520240883238,-150.3934024757444,-150.4916025426564,-150.5898026095684,-150.68800267648044,-150.78620274339244,-150.88440281030446,-150.98260287721646,-151.08080294412846,-151.1790030110405,-151.2772030779525,-151.37540314486452,-151.47360321177652,-151.57180327868852,-151.67000334560055,-151.76820341251255,-151.86640347942455,-151.96460354633658,-152.06280361324858,-152.1610036801606,-152.2592037470726,-152.3574038139846,-152.45560388089663,-152.55380394780863,-152.65200401472066,-152.75020408163266,-152.84840414854466,-152.9466042154567,-153.0448042823687,-153.1430043492807,-153.24120441619272,-153.33940448310472,-153.43760455001674,-153.53580461692874,-153.63400468384074,-153.73220475075277,-153.83040481766477,-153.9286048845768,-154.0268049514888,-154.1250050184008,-154.22320508531283,-154.32140515222483,-154.41960521913683,-154.51780528604885,-154.61600535296085,-154.71420541987288,-154.81240548678488,-154.91060555369688,-155.0088056206089,-155.1070056875209,-155.20520575443294,-155.30340582134494,-155.40160588825694,-155.49980595516897,-155.59800602208097,-155.69620608899297,-155.794406155905,-155.892606222817,-155.99080628972902,-156.08900635664102,-156.18720642355302,-156.28540649046505,-156.38360655737705,-156.48180662428908,-156.58000669120108,-156.67820675811308,-156.7764068250251,-156.8746068919371,-156.9728069588491,-157.07100702576113,-157.16920709267313,-157.26740715958516,-157.36560722649716,-157.46380729340916,-157.5620073603212,-157.6602074272332,-157.75840749414522,-157.85660756105722,-157.95480762796922,-158.05300769488125,-158.15120776179324,-158.24940782870524,-158.34760789561727,-158.44580796252927,-158.5440080294413,-158.6422080963533,-158.7404081632653,-158.83860823017733,-158.93680829708933,-159.03500836400136,-159.13320843091336,-159.23140849782536,-159.32960856473738,-159.42780863164938,-159.52600869856138,-159.6242087654734,-159.7224088323854,-159.82060889929744,-159.91880896620944,-160.01700903312144,-160.11520910003347,-160.21340916694547,-160.3116092338575,-160.4098093007695,-160.5080093676815,-160.60620943459352,-160.70440950150552,-160.80260956841752,-160.90080963532955,-160.99900970224155,-161.09720976915358,-161.19540983606558,-161.29360990297758,-161.3918099698896,-161.4900100368016,-161.58821010371364,-161.68641017062563,-161.78461023753763,-161.88281030444966,-161.98101037136166,-162.07921043827366,-162.1774105051857,-162.2756105720977,-162.37381063900972,-162.47201070592172,-162.57021077283372,-162.66841083974575,-162.76661090665775,-162.86481097356977,-162.96301104048177,-163.06121110739377,-163.1594111743058,-163.2576112412178,-163.3558113081298,-163.45401137504183,-163.55221144195383,-163.65041150886586,-163.74861157577786,-163.84681164268986,-163.94501170960189,-164.04321177651389,-164.1414118434259,-164.2396119103379,-164.3378119772499,-164.43601204416194,-164.53421211107394,-164.63241217798594,-164.73061224489797,-164.82881231180997,-164.927012378722,-165.025212445634,-165.123412512546,-165.22161257945803,-165.31981264637002,-165.41801271328205,-165.51621278019405,-165.61441284710605,-165.71261291401808,-165.81081298093008,-165.90901304784208,-166.0072131147541,-166.1054131816661,-166.20361324857814,-166.30181331549014,-166.40001338240214,-166.49821344931416,-166.59641351622616,-166.6946135831382,-166.7928136500502,-166.8910137169622,-166.98921378387422,-167.08741385078622,-167.18561391769822,-167.28381398461025,-167.38201405152225,-167.48021411843428,-167.57841418534628,-167.67661425225828,-167.7748143191703,-167.8730143860823,-167.9712144529943,-168.06941451990633,-168.16761458681833,-168.26581465373036,-168.36401472064236,-168.46221478755436,-168.5604148544664,-168.6586149213784,-168.75681498829042,-168.85501505520241,-168.95321512211441,-169.05141518902644,-169.14961525593844,-169.24781532285044,-169.34601538976247,-169.44421545667447,-169.5424155235865,-169.6406155904985,-169.7388156574105,-169.83701572432253,-169.93521579123453,-170.03341585814655,-170.13161592505855,-170.22981599197055,-170.32801605888258,-170.42621612579458,-170.52441619270658,-170.6226162596186,-170.7208163265306,-170.81901639344264,-170.91721646035464,-171.01541652726664,-171.11361659417867,-171.21181666109067,-171.3100167280027,-171.4082167949147,-171.5064168618267,-171.60461692873872,-171.70281699565072,-171.80101706256272,-171.89921712947475,-171.99741719638675,-172.09561726329878,-172.19381733021078,-172.29201739712278,-172.3902174640348,-172.4884175309468,-172.58661759785883,-172.68481766477083,-172.78301773168283,-172.88121779859486,-172.97941786550686,-173.07761793241886,-173.1758179993309,-173.2740180662429,-173.37221813315492,-173.47041820006692,-173.56861826697892,-173.66681833389094,-173.76501840080294,-173.86321846771497,-173.96141853462697,-174.05961860153897,-174.157818668451,-174.256018735363,-174.354218802275,-174.45241886918703,-174.55061893609903,-174.64881900301106,-174.74701906992306,-174.84521913683506,-174.94341920374708,-175.04161927065908,-175.1398193375711,-175.2380194044831,-175.3362194713951,-175.43441953830714,-175.53261960521914,-175.63081967213114,-175.72901973904317,-175.82721980595517,-175.9254198728672,-176.0236199397792,-176.1218200066912,-176.22002007360322,-176.31822014051522,-176.41642020742725,-176.51462027433925,-176.61282034125125,-176.71102040816328,-176.80922047507528,-176.90742054198728,-177.0056206088993,-177.1038206758113,-177.20202074272333,-177.30022080963533,-177.39842087654733,-177.49662094345936,-177.59482101037136,-177.6930210772834,-177.7912211441954,-177.8894212111074,-177.98762127801942,-178.08582134493142,-178.18402141184342,-178.28222147875545,-178.38042154566745,-178.47862161257947,-178.57682167949147,-178.67502174640347,-178.7732218133155,-178.8714218802275,-178.96962194713953,-179.06782201405153,-179.16602208096353,-179.26422214787556,-179.36242221478756,-179.46062228169956,-179.55882234861159,-179.65702241552358,-179.7552224824356,-179.8534225493476,-179.9516226162596,-180.04982268317164,-180.14802275008364,-180.24622281699567,-180.34442288390767,-180.44262295081967,-180.5408230177317,-180.6390230846437,-180.7372231515557,-180.83542321846772,-180.93362328537972,-181.03182335229175,-181.13002341920375,-181.22822348611575,-181.32642355302778,-181.42462361993978,-181.5228236868518,-181.6210237537638,-181.7192238206758,-181.81742388758784,-181.91562395449984,-182.01382402141184,-182.11202408832386,-182.21022415523586,-182.3084242221479,-182.4066242890599,-182.5048243559719,-182.60302442288392,-182.70122448979592,-182.79942455670795,-182.89762462361995,-182.99582469053195,-183.09402475744398,-183.19222482435597,-183.29042489126797,-183.38862495818,-183.486825025092,-183.58502509200403,-183.68322515891603,-183.78142522582803,-183.87962529274006,-183.97782535965206,-184.0760254265641,-184.1742254934761,-184.2724255603881,-184.37062562730011,-184.46882569421211,-184.5670257611241,-184.66522582803614,-184.76342589494814,-184.86162596186017,-184.95982602877217,-185.05802609568417,-185.1562261625962,-185.2544262295082,-185.35262629642023,-185.45082636333223,-185.54902643024423,-185.64722649715625,-185.74542656406825,-185.84362663098025,-185.94182669789228,-186.04002676480428,-186.1382268317163,-186.2364268986283,-186.3346269655403,-186.43282703245234,-186.53102709936434,-186.62922716627637,-186.72742723318837,-186.82562730010036,-186.9238273670124,-187.0220274339244,-187.1202275008364,-187.21842756774842,-187.31662763466042,-187.41482770157245,-187.51302776848445,-187.61122783539645,-187.70942790230848,-187.80762796922048,-187.9058280361325,-188.0040281030445,-188.1022281699565,-188.20042823686853,-188.29862830378053,-188.39682837069253,-188.49502843760456,-188.59322850451656,-188.6914285714286,-188.7896286383406,-188.8878287052526,-188.98602877216462,-189.08422883907662,-189.18242890598864,-189.28062897290064,-189.37882903981264,-189.47702910672467,-189.57522917363667,-189.67342924054867,-189.7716293074607,-189.8698293743727,-189.96802944128473,-190.06622950819673,-190.16442957510873,-190.26262964202076,-190.36082970893276,-190.45902977584475,-190.55722984275678,-190.65542990966878,-190.7536299765808,-190.8518300434928,-190.9500301104048,-191.04823017731684,-191.14643024422884,-191.24463031114087,-191.34283037805287,-191.44103044496487,-191.5392305118769,-191.6374305787889,-191.7356306457009,-191.83383071261292,-191.93203077952492,-192.03023084643695,-192.12843091334895,-192.22663098026095,-192.32483104717298,-192.42303111408498,-192.521231180997,-192.619431247909,-192.717631314821,-192.81583138173303,-192.91403144864503,-193.01223151555703,-193.11043158246906,-193.20863164938106,-193.3068317162931,-193.4050317832051,-193.5032318501171,-193.60143191702912,-193.69963198394112,-193.79783205085315,-193.89603211776515,-193.99423218467714,-194.09243225158917,-194.19063231850117,-194.28883238541317,-194.3870324523252,-194.4852325192372,-194.58343258614923,-194.68163265306123,-194.77983271997323,-194.87803278688526,-194.97623285379726,-195.07443292070928,-195.17263298762128,-195.27083305453328,-195.3690331214453,-195.4672331883573,-195.5654332552693,-195.66363332218134,-195.76183338909334,-195.86003345600537,-195.95823352291737,-196.05643358982937,-196.1546336567414,-196.2528337236534,-196.35103379056542,-196.44923385747742,-196.54743392438942,-196.64563399130145,-196.74383405821345,-196.84203412512545,-196.94023419203748,-197.03843425894948,-197.1366343258615,-197.2348343927735,-197.3330344596855,-197.43123452659754,-197.52943459350954,-197.62763466042156,-197.72583472733356,-197.82403479424556,-197.9222348611576,-198.0204349280696,-198.1186349949816,-198.21683506189362,-198.31503512880562,-198.41323519571765,-198.51143526262965,-198.60963532954165,-198.70783539645367,-198.80603546336567,-198.9042355302777,-199.0024355971897,-199.1006356641017,-199.19883573101373,-199.29703579792573,-199.39523586483773,-199.49343593174976,-199.59163599866176,-199.6898360655738,-199.7880361324858,-199.88623619939779,-199.9844362663098,-200.0826363332218,-200.18083640013384,-200.27903646704584,-200.37723653395784,-200.47543660086987,-200.57363666778187,-200.67183673469387,-200.7700368016059,-200.8682368685179,-200.96643693542993,-201.06463700234193,-201.16283706925392,-201.26103713616595,-201.35923720307795,-201.45743726998998,-201.55563733690198,-201.65383740381398,-201.752037470726,-201.850237537638,-201.94843760455,-202.04663767146204,-202.14483773837404,-202.24303780528606,-202.34123787219806,-202.43943793911006,-202.5376380060221,-202.6358380729341,-202.73403813984612,-202.83223820675812,-202.93043827367012,-203.02863834058215,-203.12683840749415,-203.22503847440615,-203.32323854131818,-203.42143860823018,-203.5196386751422,-203.6178387420542,-203.7160388089662,-203.81423887587823,-203.91243894279023,-204.01063900970226,-204.10883907661426,-204.20703914352626,-204.3052392104383,-204.4034392773503,-204.5016393442623,-204.59983941117432,-204.69803947808632,-204.79623954499834,-204.89443961191034,-204.99263967882234,-205.09083974573437,-205.18903981264637,-205.2872398795584,-205.3854399464704,-205.4836400133824,-205.58184008029443,-205.68004014720643,-205.77824021411843,-205.87644028103045,-205.97464034794245,-206.07284041485448,-206.17104048176648,-206.26924054867848,-206.3674406155905,-206.4656406825025,-206.56384074941454,-206.66204081632654,-206.76024088323854,-206.85844095015057,-206.95664101706257,-207.05484108397457,-207.1530411508866,-207.2512412177986,-207.34944128471062,-207.44764135162262,-207.54584141853462,-207.64404148544665,-207.74224155235865,-207.84044161927068,-207.93864168618268,-208.03684175309468,-208.1350418200067,-208.2332418869187,-208.3314419538307,-208.42964202074273,-208.52784208765473,-208.62604215456676,-208.72424222147876,-208.82244228839076,-208.9206423553028,-209.0188424222148,-209.11704248912682,-209.21524255603882,-209.31344262295082,-209.41164268986284,-209.50984275677484,-209.60804282368684,-209.70624289059887,-209.80444295751087,-209.9026430244229,-210.0008430913349,-210.0990431582469,-210.19724322515893,-210.29544329207093,-210.39364335898296,-210.49184342589496,-210.59004349280696,-210.68824355971898,-210.78644362663098,-210.88464369354298,-210.982843760455,-211.081043827367,-211.17924389427904,-211.27744396119104,-211.37564402810304,-211.47384409501507,-211.57204416192707,-211.6702442288391,-211.7684442957511,-211.8666443626631,-211.96484442957512,-212.06304449648712,-212.16124456339912,-212.25944463031115,-212.35764469722315,-212.45584476413518,-212.55404483104718,-212.65224489795918,-212.7504449648712,-212.8486450317832,-212.9468450986952,-213.04504516560723,-213.14324523251923,-213.24144529943126,-213.33964536634326,-213.43784543325526,-213.5360455001673,-213.6342455670793,-213.73244563399132,-213.83064570090332,-213.92884576781532,-214.02704583472735,-214.12524590163935,-214.22344596855135,-214.32164603546337,-214.41984610237537,-214.5180461692874,-214.6162462361994,-214.7144463031114,-214.81264637002343,-214.91084643693543,-215.00904650384746,-215.10724657075946,-215.20544663767146,-215.30364670458349,-215.40184677149549,-215.50004683840748,-215.5982469053195,-215.6964469722315,-215.79464703914354,-215.89284710605554,-215.99104717296754,-216.08924723987957,-216.18744730679157,-216.2856473737036,-216.3838474406156,-216.4820475075276,-216.58024757443962,-216.67844764135162,-216.77664770826362,-216.87484777517565,-216.97304784208765,-217.07124790899968,-217.16944797591168,-217.26764804282368,-217.3658481097357,-217.4640481766477,-217.56224824355974,-217.66044831047174,-217.75864837738374,-217.85684844429576,-217.95504851120776,-218.05324857811976,-218.1514486450318,-218.2496487119438,-218.34784877885582,-218.44604884576782,-218.54424891267982,-218.64244897959185,-218.74064904650385,-218.83884911341588,-218.93704918032788,-219.03524924723988,-219.1334493141519,-219.2316493810639,-219.3298494479759,-219.42804951488793,-219.52624958179993,-219.62444964871196,-219.72264971562396,-219.82084978253596,-219.919049849448,-220.01724991636,-220.11544998327201,-220.21365005018401,-220.31185011709601,-220.41005018400804,-220.50825025092004,-220.60645031783204,-220.70465038474407,-220.80285045165607,-220.9010505185681,-220.9992505854801,-221.0974506523921,-221.19565071930413,-221.29385078621613,-221.39205085312815,-221.49025092004015,-221.58845098695215,-221.68665105386418,-221.78485112077618,-221.88305118768818,-221.9812512546002,-222.0794513215122,-222.17765138842424,-222.27585145533624,-222.37405152224824,-222.47225158916027,-222.57045165607227,-222.6686517229843,-222.7668517898963,-222.8650518568083,-222.96325192372032,-223.06145199063232,-223.15965205754432,-223.25785212445635,-223.35605219136835,-223.45425225828038,-223.55245232519238,-223.65065239210438,-223.7488524590164,-223.8470525259284,-223.94525259284043,-224.04345265975243,-224.14165272666443,-224.23985279357646,-224.33805286048846,-224.43625292740046,-224.5344529943125,-224.6326530612245,-224.73085312813652,-224.82905319504852,-224.92725326196052,-225.02545332887254,-225.12365339578454,-225.22185346269657,-225.32005352960857,-225.41825359652057,-225.5164536634326,-225.6146537303446,-225.7128537972566,-225.81105386416863,-225.90925393108063,-226.00745399799266,-226.10565406490466,-226.20385413181666,-226.30205419872868,-226.40025426564068,-226.4984543325527,-226.5966543994647,-226.6948544663767,-226.79305453328874,-226.89125460020074,-226.98945466711274,-227.08765473402477,-227.18585480093677,-227.2840548678488,-227.3822549347608,-227.4804550016728,-227.57865506858482,-227.67685513549682,-227.77505520240885,-227.87325526932085,-227.97145533623285,-228.06965540314488,-228.16785547005688,-228.26605553696888,-228.3642556038809,-228.4624556707929,-228.56065573770493,-228.65885580461693,-228.75705587152893,-228.85525593844096,-228.95345600535296,-229.051656072265,-229.149856139177,-229.248056206089,-229.34625627300102,-229.44445633991302,-229.54265640682502,-229.64085647373705,-229.73905654064905,-229.83725660756107,-229.93545667447307,-230.03365674138507,-230.1318568082971,-230.2300568752091,-230.32825694212113,-230.42645700903313,-230.52465707594513,-230.62285714285716,-230.72105720976916,-230.81925727668116,-230.91745734359318,-231.01565741050518,-231.1138574774172,-231.2120575443292,-231.3102576112412,-231.40845767815324,-231.50665774506524,-231.60485781197727,-231.70305787888927,-231.80125794580127,-231.8994580127133,-231.9976580796253,-232.0958581465373,-232.19405821344932,-232.29225828036132,-232.39045834727335,-232.48865841418535,-232.58685848109735,-232.68505854800938,-232.78325861492138,-232.8814586818334,-232.9796587487454,-233.0778588156574,-233.17605888256944,-233.27425894948144,-233.37245901639344,-233.47065908330546,-233.56885915021746,-233.6670592171295,-233.7652592840415,-233.8634593509535,-233.96165941786552,-234.05985948477752,-234.15805955168955,-234.25625961860155,-234.35445968551355,-234.45265975242557,-234.55085981933757,-234.64905988624957,-234.7472599531616,-234.8454600200736,-234.94366008698563,-235.04186015389763,-235.14006022080963,-235.23826028772166,-235.33646035463366,-235.43466042154566,-235.5328604884577,-235.6310605553697,-235.7292606222817,-235.8274606891937,-235.9256607561057,-236.02386082301774,-236.12206088992974,-236.22026095684177,-236.31846102375377,-236.41666109066577,-236.5148611575778,-236.6130612244898,-236.7112612914018,-236.80946135831383,-236.90766142522583,-237.00586149213785,-237.10406155904985,-237.20226162596185,-237.30046169287388,-237.39866175978588,-237.4968618266979,-237.5950618936099,-237.6932619605219,-237.79146202743394,-237.88966209434594,-237.98786216125794,-238.08606222816996,-238.18426229508196,-238.282462361994,-238.380662428906,-238.478862495818,-238.57706256273002,-238.67526262964202,-238.77346269655405,-238.87166276346605,-238.96986283037805,-239.06806289729008,-239.16626296420208,-239.26446303111408,-239.3626630980261,-239.4608631649381,-239.55906323185013,-239.65726329876213,-239.75546336567413,-239.85366343258616,-239.95186349949816,-240.0500635664102,-240.1482636333222,-240.2464637002342,-240.34466376714622,-240.44286383405822,-240.54106390097022,-240.63926396788224,-240.73746403479424,-240.83566410170627,-240.93386416861827,-241.03206423553027,-241.1302643024423,-241.2284643693543,-241.32666443626633,-241.42486450317833,-241.52306457009033,-241.62126463700235,-241.71946470391435,-241.81766477082635,-241.91586483773838,-242.01406490465038,-242.1122649715624,-242.2104650384744,-242.3086651053864,-242.40686517229844,-242.50506523921044,-242.60326530612247,-242.70146537303447,-242.79966543994647,-242.8978655068585,-242.9960655737705,-243.0942656406825,-243.19246570759452,-243.29066577450652,-243.38886584141855,-243.48706590833055,-243.58526597524255,-243.68346604215458,-243.78166610906658,-243.8798661759786,-243.9780662428906,-244.0762663098026,-244.17446637671463,-244.27266644362663,-244.37086651053863,-244.46906657745066,-244.56726664436266,-244.6654667112747,-244.7636667781867,-244.8618668450987,-244.96006691201072,-245.05826697892272,-245.15646704583475,-245.25466711274674,-245.35286717965874,-245.45106724657077,-245.54926731348277,-245.64746738039477,-245.7456674473068,-245.8438675142188,-245.94206758113083,-246.04026764804283,-246.13846771495483,-246.23666778186686,-246.33486784877886,-246.43306791569088,-246.53126798260288,-246.62946804951488,-246.7276681164269,-246.8258681833389,-246.9240682502509,-247.02226831716294,-247.12046838407494,-247.21866845098697,-247.31686851789897,-247.41506858481097,-247.513268651723,-247.611468718635,-247.70966878554702,-247.80786885245902,-247.90606891937102,-248.00426898628305,-248.10246905319505,-248.20066912010705,-248.29886918701908,-248.39706925393108,-248.4952693208431,-248.5934693877551,-248.6916694546671,-248.78986952157913,-248.88806958849113,-248.98626965540316,-249.08446972231516,-249.18266978922716,-249.2808698561392,-249.3790699230512,-249.4772699899632,-249.57547005687522,-249.67367012378722,-249.77187019069925,-249.87007025761125,-249.96827032452325,-250.06647039143527,-250.16467045834727,-250.2628705252593,-250.3610705921713,-250.4592706590833,-250.55747072599533,-250.65567079290733,-250.75387085981933,-250.85207092673136,-250.95027099364336,-251.04847106055539,-251.14667112746739,-251.24487119437939,-251.3430712612914,-251.4412713282034,-251.53947139511544,-251.63767146202744,-251.73587152893944,-251.83407159585147,-251.93227166276347,-252.03047172967547,-252.1286717965875,-252.2268718634995,-252.32507193041153,-252.42327199732352,-252.52147206423552,-252.61967213114755,-252.71787219805955,-252.81607226497158,-252.91427233188358,-253.01247239879558,-253.1106724657076,-253.2088725326196,-253.3070725995316,-253.40527266644364,-253.50347273335564,-253.60167280026766,-253.69987286717966,-253.79807293409166,-253.8962730010037,-253.9944730679157,-254.09267313482772,-254.19087320173972,-254.28907326865172,-254.38727333556375,-254.48547340247575,-254.58367346938775,-254.68187353629978,-254.78007360321178,-254.8782736701238,-254.9764737370358,-255.0746738039478,-255.17287387085983,-255.27107393777183,-255.36927400468386,-255.46747407159586,-255.56567413850786,-255.6638742054199,-255.7620742723319,-255.8602743392439,-255.95847440615591,-256.0566744730679,-256.1548745399799,-256.2530746068919,-256.35127467380397,-256.44947474071597,-256.54767480762797,-256.64587487453997,-256.74407494145197,-256.842275008364,-256.940475075276,-257.038675142188,-257.1368752091,-257.235075276012,-257.3332753429241,-257.4314754098361,-257.5296754767481,-257.6278755436601,-257.7260756105721,-257.82427567748414,-257.92247574439614,-258.02067581130814,-258.11887587822014,-258.21707594513214,-258.3152760120442,-258.4134760789562,-258.5116761458682,-258.6098762127802,-258.7080762796922,-258.8062763466042,-258.90447641351625,-259.00267648042825,-259.10087654734025,-259.19907661425225,-259.29727668116425,-259.3954767480763,-259.4936768149883,-259.5918768819003,-259.6900769488123,-259.7882770157243,-259.88647708263636,-259.98467714954836,-260.08287721646036,-260.18107728337236,-260.27927735028436,-260.3774774171964,-260.4756774841084,-260.5738775510204,-260.6720776179324,-260.7702776848444,-260.8684777517565,-260.9666778186685,-261.0648778855805,-261.1630779524925,-261.2612780194045,-261.35947808631647,-261.4576781532285,-261.5558782201405,-261.6540782870525,-261.7522783539645,-261.8504784208765,-261.9486784877886,-262.0468785547006,-262.1450786216126,-262.2432786885246,-262.3414787554366,-262.43967882234864,-262.53787888926064,-262.63607895617264,-262.73427902308464,-262.83247908999664,-262.9306791569087,-263.0288792238207,-263.1270792907327,-263.2252793576447,-263.3234794245567,-263.42167949146875,-263.51987955838075,-263.61807962529275,-263.71627969220475,-263.81447975911675,-263.91267982602875,-264.0108798929408,-264.1090799598528,-264.2072800267648,-264.3054800936768,-264.4036801605888,-264.50188022750086,-264.60008029441286,-264.69828036132486,-264.79648042823686,-264.89468049514886,-264.9928805620609,-265.0910806289729,-265.1892806958849,-265.2874807627969,-265.3856808297089,-265.483880896621,-265.582080963533,-265.680281030445,-265.778481097357,-265.876681164269,-265.97488123118103,-266.07308129809303,-266.17128136500503,-266.26948143191703,-266.36768149882903,-266.46588156574103,-266.5640816326531,-266.6622816995651,-266.7604817664771,-266.8586818333891,-266.9568819003011,-267.05508196721314,-267.15328203412514,-267.25148210103714,-267.34968216794914,-267.44788223486114,-267.5460823017732,-267.6442823686852,-267.7424824355972,-267.8406825025092,-267.9388825694212,-268.03708263633325,-268.13528270324525,-268.23348277015725,-268.33168283706925,-268.42988290398125,-268.52808297089325,-268.6262830378053,-268.7244831047173,-268.8226831716293,-268.9208832385413,-269.0190833054533,-269.11728337236536,-269.21548343927736,-269.31368350618936,-269.41188357310136,-269.51008364001336,-269.6082837069254,-269.7064837738374,-269.8046838407494,-269.9028839076614,-270.0010839745734,-270.0992840414855,-270.1974841083975,-270.2956841753095,-270.3938842422215,-270.4920843091335,-270.59028437604553,-270.68848444295753,-270.78668450986953,-270.88488457678153,-270.98308464369353,-271.08128471060553,-271.1794847775176,-271.2776848444296,-271.3758849113416,-271.4740849782536,-271.5722850451656,-271.67048511207764,-271.76868517898964,-271.86688524590164,-271.96508531281364,-272.06328537972564,-272.1614854466377,-272.2596855135497,-272.3578855804617,-272.4560856473737,-272.5542857142857,-272.65248578119775,-272.75068584810975,-272.84888591502175,-272.94708598193375,-273.04528604884575,-273.1434861157578,-273.2416861826698,-273.3398862495818,-273.4380863164938,-273.5362863834058,-273.6344864503178,-273.73268651722987,-273.83088658414187,-273.92908665105386,-274.02728671796586,-274.12548678487786,-274.2236868517899,-274.3218869187019,-274.4200869856139,-274.5182870525259,-274.6164871194379,-274.71468718635,-274.812887253262,-274.911087320174,-275.009287387086,-275.107487453998,-275.20568752091003,-275.30388758782203,-275.40208765473403,-275.50028772164603,-275.59848778855803,-275.6966878554701,-275.7948879223821,-275.8930879892941,-275.9912880562061,-276.0894881231181,-276.1876881900301,-276.28588825694214,-276.38408832385414,-276.48228839076614,-276.58048845767814,-276.67868852459014,-276.7768885915022,-276.8750886584142,-276.9732887253262,-277.0714887922382,-277.1696888591502,-277.26788892606226,-277.36608899297426,-277.46428905988626,-277.56248912679825,-277.66068919371025,-277.7588892606223,-277.8570893275343,-277.9552893944463,-278.0534894613583,-278.1516895282703,-278.24988959518237,-278.34808966209437,-278.44628972900637,-278.54448979591837,-278.64268986283037,-278.74088992974237,-278.8390899966544,-278.9372900635664,-279.0354901304784,-279.1336901973904,-279.2318902643024,-279.3300903312145,-279.4282903981265,-279.5264904650385,-279.6246905319505,-279.7228905988625,-279.82109066577453,-279.91929073268653,-280.01749079959853,-280.11569086651053,-280.21389093342253,-280.3120910003346,-280.4102910672466,-280.5084911341586,-280.6066912010706,-280.7048912679826,-280.80309133489465,-280.90129140180665,-280.99949146871865,-281.09769153563064,-281.19589160254264,-281.29409166945464,-281.3922917363667,-281.4904918032787,-281.5886918701907,-281.6868919371027,-281.7850920040147,-281.88329207092676,-281.98149213783876,-282.07969220475076,-282.17789227166276,-282.27609233857476,-282.3742924054868,-282.4724924723988,-282.5706925393108,-282.6688926062228,-282.7670926731348,-282.86529274004687,-282.96349280695887,-283.06169287387087,-283.15989294078287,-283.25809300769487,-283.3562930746069,-283.4544931415189,-283.5526932084309,-283.6508932753429,-283.7490933422549,-283.8472934091669,-283.945493476079,-284.043693542991,-284.141893609903,-284.240093676815,-284.338293743727,-284.43649381063904,-284.53469387755104,-284.63289394446304,-284.73109401137503,-284.82929407828703,-284.9274941451991,-285.0256942121111,-285.1238942790231,-285.2220943459351,-285.3202944128471,-285.41849447975915,-285.51669454667115,-285.61489461358315,-285.71309468049515,-285.81129474740715,-285.9094948143192,-286.0076948812312,-286.1058949481432,-286.2040950150552,-286.3022950819672,-286.4004951488792,-286.49869521579126,-286.59689528270326,-286.69509534961526,-286.79329541652726,-286.89149548343926,-286.9896955503513,-287.0878956172633,-287.1860956841753,-287.2842957510873,-287.3824958179993,-287.48069588491137,-287.57889595182337,-287.67709601873537,-287.77529608564737,-287.87349615255937,-287.9716962194714,-288.0698962863834,-288.1680963532954,-288.2662964202074,-288.3644964871194,-288.4626965540315,-288.5608966209435,-288.6590966878555,-288.7572967547675,-288.8554968216795,-288.9536968885915,-289.05189695550354,-289.15009702241554,-289.24829708932754,-289.34649715623954,-289.44469722315154,-289.5428972900636,-289.6410973569756,-289.7392974238876,-289.8374974907996,-289.9356975577116,-290.03389762462365,-290.13209769153565,-290.23029775844765,-290.32849782535965,-290.42669789227165,-290.5248979591837,-290.6230980260957,-290.7212980930077,-290.8194981599197,-290.9176982268317,-291.0158982937437,-291.11409836065576,-291.21229842756776,-291.31049849447976,-291.40869856139176,-291.50689862830376,-291.6050986952158,-291.7032987621278,-291.8014988290398,-291.8996988959518,-291.9978989628638,-292.09609902977587,-292.19429909668787,-292.29249916359987,-292.39069923051187,-292.48889929742387,-292.5870993643359,-292.6852994312479,-292.7834994981599,-292.8816995650719,-292.9798996319839,-293.078099698896,-293.176299765808,-293.27449983272,-293.372699899632,-293.470899966544)
counts=c(0.0, 0.0,0.0,0.0,0.0,0.0,0.0,0.0,0.0,0.0,0.0,0.0,0.0,0.0,0.0,0.0,0.0,0.0,0.0,0.0,0.0,0.0,0.0,0.0,0.0,0.0,0.0,0.0,0.0,0.0,0.0,0.0,0.0,0.0,0.0,0.0,0.0,0.0,0.0,0.0,0.0,0.0,0.0,0.0,0.0,0.0,0.0,0.0,0.0,0.0,0.0,0.0,0.0,0.0,0.0,0.0,0.0,0.0,0.0,0.0,0.0,0.0,0.0,0.0,0.0,0.0,0.0,0.0,0.0,0.0,0.0,0.0,0.0,0.0,0.0,0.0,0.0,0.0,0.0,0.0,0.0,0.0,0.0,0.0,0.0,0.0,0.0,0.0,0.0,0.0,0.0,0.0,0.0,0.0,0.0,0.0,0.0,0.0,0.0,0.0,0.0,0.0,0.0,0.0,0.0,0.0,0.0,0.0,0.0,0.0,0.0,0.0,0.0,0.0,0.0,0.0,0.0,0.0,0.0,0.0,0.0,0.0,0.0,0.0,0.0,0.0,0.0,0.0,0.0,0.0,0.0,0.0,0.0,0.0,0.0,0.0,0.0,0.0,0.0,0.0,0.0,0.0,0.0,0.0,0.0,0.0,0.0,0.0,0.0,0.0,0.0,0.0,0.0,0.0,0.0,0.0,0.0,0.0,0.0,0.0,0.0,0.0,0.0,0.0,0.0,0.0,0.0,0.0,0.0,0.0,0.0,0.0,0.0,0.0,0.0,0.0,0.0,0.0,0.0,0.0,0.0,0.0,0.0,0.0,0.0,0.0,0.0,0.0,0.0,0.0,0.0,0.0,0.0,0.0,0.0,0.0,0.0,0.0,0.0,0.0,0.0,0.0,0.0,0.0,0.0,0.0,0.0,0.0,0.0,0.0,0.0,0.0,0.0,0.0,0.0,0.0,0.0,0.0,0.0,0.0,0.0,0.0,0.0,0.0,0.0,0.0,0.0,0.0,0.0,0.0,0.0,0.0,0.0,0.0,0.0,0.0,0.0,0.0,0.0,0.0,0.0,0.0,0.0,0.0,0.0,0.0,0.0,0.0,0.0,0.0,0.0,0.0,0.0,0.0,0.0,0.0,0.0,0.0,0.0,0.0,0.0,0.0,0.0,0.0,0.0,0.0,0.0,0.0,0.0,0.0,0.0,0.0,0.0,0.0,0.0,0.0,0.0,0.0,0.0,0.0,0.0,0.0,0.0,0.0,0.0,0.0,0.0,0.0,0.0,0.0,0.0,0.0,0.0,0.0,0.0,0.0,0.0,0.0,0.0,0.0,0.0,0.0,0.0,0.0,0.0,0.0,0.0,0.0,0.0,0.0,0.0,0.0,0.0,0.0,0.0,0.0,0.0,0.0,0.0,0.0,0.0,0.0,0.0,0.0,0.0,0.0,0.0,0.0,0.0,0.0,0.0,0.0,0.0,0.0,0.0,0.0,0.0,0.0,0.0,0.0,0.0,0.0,0.0,0.0,0.0,0.0,0.0,0.0,0.0,0.0,0.0,0.0,0.0,0.0,0.0,0.0,0.0,0.0,0.0,0.0,0.0,0.0,0.0,0.0,0.0,0.0,0.0,0.0,0.0,0.0,0.0,0.0,0.0,0.0,0.0,0.0,0.0,0.0,0.0,0.0,0.0,0.0,0.0,0.0,0.0,0.0,0.0,0.0,0.0,0.0,0.0,0.0,0.0,0.0,0.0,0.0,0.0,0.0,0.0,0.0,0.0,0.0,0.0,0.0,0.0,0.0,0.0,0.0,0.0,0.0,0.0,0.0,0.0,0.0,0.0,0.0,0.0,0.0,0.0,0.0,0.0,0.0,0.0,0.0,0.0,0.0,0.0,0.0,0.0,0.0,0.0,0.0,0.0,0.0,0.0,0.0,0.0,0.0,0.0,0.0,0.0,0.0,0.0,0.0,0.0,0.0,0.0,0.0,0.0,0.0,0.0,0.0,0.0,0.0,0.0,0.0,0.0,0.0,0.0,0.0,0.0,0.0,0.0,0.0,0.0,0.0,0.0,0.0,0.0,0.0,0.0,0.0,0.0,0.0,0.0,0.0,0.0,0.0,0.0,0.0,0.0,0.0,0.0,0.0,0.0,0.0,0.0,0.0,0.0,0.0,0.0,0.0,0.0,0.0,0.0,0.0,0.0,0.0,0.0,0.0,0.0,0.0,0.0,0.0,0.0,0.0,0.0,0.0,0.0,0.0,0.0,0.0,0.0,0.0,0.0,0.0,0.0,0.0,0.0,0.0,0.0,0.0,0.0,0.0,0.0,0.0,0.0,0.0,0.0,0.0,0.0,0.0,0.0,0.0,0.0,0.0,0.0,0.0,0.0,0.0,0.0,0.0,0.0,0.0,0.0,0.0,0.0,0.0,0.0,0.0,0.0,0.0,0.0,0.0,0.0,0.0,0.0,0.0,0.0,0.0,0.0,0.0,0.0,0.0,0.0,0.0,0.0,0.0,0.0,0.0,0.0,0.0,0.0,0.0,0.0,0.0,0.0,0.0,0.0,0.0,0.0,0.0,0.0,0.0,0.0,0.0,0.0,0.0,0.0,0.0,0.0,0.0,0.0,0.0,0.0,0.0,0.0,0.0,0.0,0.0,0.0,0.0,0.0,0.0,0.0,0.0,0.0,0.0,0.0,0.0,0.0,0.0,0.0,0.0,0.0,0.0,0.0,0.0,0.0,0.0,0.0,0.0,0.0,0.0,0.0,0.0,0.0,0.0,0.0,0.0,0.0,0.0,0.0,0.0,0.0,0.0,0.0,0.0,0.0,0.0,0.0,0.0,0.0,0.0,0.0,0.0,0.0,0.0,0.0,0.0,0.0,0.0,0.0,0.0,0.0,0.0,0.0,0.0,0.0,0.0,0.0,0.0,0.0,0.0,0.0,0.0,0.0,0.0,0.0,0.0,0.0,0.0,0.0,0.0,0.0,0.0,0.0,0.0,0.0,0.0,0.0,0.0,0.0,0.0,0.0,0.0,0.0,0.0,0.0,0.0,0.0,0.0,0.0,0.0,0.0,0.0,0.0,0.0,0.0,0.0,0.0,0.0,0.0,0.0,0.0,0.0,0.0,0.0,0.0,0.0,0.0,0.0,0.0,0.0,0.0,0.0,0.0,0.0,0.0,0.0,0.0,0.0,0.0,0.0,0.0,0.0,0.0,0.0,0.0,0.0,0.0,0.0,0.0,0.0,0.0,0.0,0.0,0.0,0.0,0.0,0.0,0.0,0.0,0.0,0.0,0.0,0.0,0.0,0.0,0.0,0.0,0.0,0.0,0.0,0.0,0.0,0.0,0.0,0.0,0.0,0.0,0.0,0.0,0.0,0.0,0.0,0.0,0.0,0.0,0.0,0.0,0.0,0.0,0.0,0.0,0.0,0.0,0.0,0.0,0.0,0.0,0.0,0.0,0.0,0.0,0.0,0.0,0.0,0.0,0.0,0.0,0.0,0.0,0.0,0.0,0.0,0.0,0.0,0.0,0.0,0.0,0.0,0.0,0.0,0.0,0.0,0.0,0.0,0.0,0.0,0.0,0.0,0.0,0.0,0.0,0.0,0.0,0.0,0.0,0.0,0.0,0.0,0.0,0.0,0.0,0.0,0.0,0.0,0.0,0.0,0.0,0.0,0.0,0.0,0.0,0.0,0.0,0.0,0.0,0.0,0.0,0.0,0.0,0.0,0.0,0.0,0.0,0.0,0.0,0.0,0.0,0.0,0.0,0.0,0.0,0.0,0.0,0.0,0.0,0.0,0.0,0.0,0.0,0.0,0.0,0.0,0.0,0.0,0.0,0.0,0.0,0.0,0.0,0.0,0.0,0.0,0.0,0.0,0.0,0.0,0.0,0.0,0.0,0.0,0.0,0.0,0.0,0.0,0.0,0.0,0.0,0.0,0.0,0.0,0.0,0.0,0.0,0.0,0.0,0.0,0.0,0.0,0.0,0.0,0.0,0.0,0.0,0.0,0.0,0.0,0.0,0.0,0.0,0.0,0.0,0.0,0.0,0.0,0.0,0.0,0.0,0.0,0.0,0.0,0.0,0.0,0.0,0.0,0.0,0.0,0.0,0.0,0.0,0.0,0.0,0.0,0.0,0.0,0.0,0.0,0.0,0.0,0.0,0.0,0.0,0.0,0.0,0.0,0.0,0.0,0.0,0.0,0.0,0.0,0.0,0.0,0.0,0.0,0.0,0.0,0.0,0.0,0.0,0.0,0.0,0.0,0.0,0.0,0.0,0.0,0.0,0.0,0.0,0.0,0.0,0.0,0.0,0.0,0.0,0.0,0.0,0.0,0.0,0.0,0.0,0.0,0.0,0.0,0.0,0.0,0.0,0.0,0.0,0.0,0.0,0.0,0.0,0.0,0.0,0.0,0.0,0.0,0.0,0.0,0.0,0.0,0.0,0.0,0.0,0.0,0.0,0.0,0.0,0.0,0.0,0.0,0.0,0.0,0.0,0.0,0.0,0.0,0.0,0.0,0.0,0.0,0.0,0.0,0.0,0.0,0.0,0.0,0.0,0.0,0.0,0.0,0.0,0.0,0.0,0.0,0.0,0.0,0.0,0.0,0.0,0.0,0.0,0.0,0.0,0.0,0.0,0.0,0.0,0.0,0.0,0.0,0.0,0.0,0.0,0.0,0.0,0.0,0.0,0.0,0.0,0.0,0.0,0.0,0.0,0.0,0.0,0.0,0.0,0.0,0.0,0.0,0.0,0.0,0.0,0.0,0.0,0.0,0.0,0.0,0.0,0.0,0.0,0.0,0.0,0.0,0.0,0.0,0.0,0.0,0.0,0.0,0.0,0.0,0.0,0.0,0.0,0.0,0.0,0.0,0.0,0.0,0.0,0.0,0.0,0.0,0.0,0.0,0.0,0.0,0.0,0.0,0.0,0.0,0.0,0.0,0.0,0.0,0.0,0.0,0.0,0.0,0.0,0.0,0.0,0.0,0.0,0.0,0.0,0.0,0.0,0.0,0.0,0.0,0.0,0.0,0.0,0.0,0.0,0.0,0.0,0.0,0.0,0.0,0.0,0.0,0.0,0.0,0.0,0.0,0.0,0.0,0.0,0.0,0.0,0.0,0.0,0.0,0.0,0.0,0.0,0.0,0.0,0.0,0.0,0.0,0.0,0.0,0.0,0.0,0.0,0.0,0.0,0.0,0.0,0.0,0.0,0.0,0.0,0.0,0.0,0.0,0.0,0.0,0.0,0.0,0.0,0.0,0.0,0.0,0.0,0.0,0.0,0.0,0.0,0.0,0.0,0.0,0.0,0.0,0.0,0.0,0.0,0.0,0.0,0.0,0.0,0.0,0.0,0.0,0.0,0.0,0.0,0.0,0.0,0.0,0.0,0.0,0.0,0.0,0.0,0.0,0.0,0.0,0.0,0.0,0.0,0.0,0.0,0.0,0.0,0.0,0.0,0.0,0.0,0.0,0.0,0.0,0.0,0.0,0.0,0.0,0.0,0.0,0.0,0.0,0.0,0.0,0.0,0.0,0.0,0.0,0.0,0.0,0.0,0.0,0.0,0.0,0.0,0.0,0.0,0.0,0.0,0.0,0.0,0.0,0.0,0.0,0.0,0.0,0.0,0.0,0.0,0.0,0.0,0.0,0.0,0.0,0.0,0.0,0.0,0.0,0.0,0.0,0.0,0.0,0.0,0.0,0.0,0.0,0.0,0.0,0.0,0.0,0.0,0.0,0.0,0.0,0.0,0.0,0.0,0.0,0.0,0.0,0.0,0.0,0.0,0.0,0.0,0.0,0.0,0.0,0.0,0.0,0.0,0.0,0.0,0.0,0.0,0.0,0.0,0.0,0.0,0.0,0.0,0.0,0.0,0.0,0.0,0.0,0.0,0.0,0.0,0.0,0.0,0.0,0.0,0.0,0.0,0.0,0.0,0.0,0.0,0.0,0.0,0.0,0.0,0.0,0.0,0.0,0.0,0.0,0.0,0.0,0.0,0.0,0.0,0.0,0.0,0.0,0.0,0.0,0.0,0.0,0.0,0.0,0.0,0.0,0.0,0.0,0.0,0.0,0.0,0.0,0.0,0.0,0.0,0.0,0.0,0.0,0.0,0.0,0.0,0.0,0.0,0.0,0.0,0.0,0.0,0.0,0.0,0.0,0.0,0.0,0.0,0.0,0.0,0.0,0.0,0.0,0.0,0.0,0.0,0.0,0.0,0.0,0.0,0.0,0.0,0.0,0.0,0.0,0.0,0.0,0.0,0.0,0.0,0.0,0.0,0.0,0.0,0.0,0.0,0.0,0.0,0.0,0.0,0.0,0.0,0.0,0.0,0.0,0.0,0.0,0.0,0.0,0.0,0.0,0.0,0.0,0.0,0.0,0.0,0.0,0.0,0.0,0.0,0.0,0.0,0.0,0.0,0.0,0.0,0.0,0.0,0.0,0.0,0.0,0.0,0.0,0.0,0.0,0.0,0.0,0.0,0.0,0.0,0.0,0.0,0.0,0.0,0.0,0.0,0.0,0.0,0.0,0.0,0.0,0.0,0.0,0.0,0.0,0.0,0.0,0.0,0.0,0.0,0.0,0.0,0.0,0.0,0.0,0.0,0.0,0.0,0.0,0.0,0.0,0.0,0.0,0.0,0.0,0.0,0.0,0.0,0.0,0.0,0.0,0.0,0.0,0.0,0.0,0.0,0.0,0.0,0.0,0.0,0.0,0.0,0.0,0.0,0.0,0.0,0.0,0.0,0.0,0.0,0.0,0.0,0.0,0.0,0.0,0.0,0.0,0.0,0.0,0.0,0.0,0.0,0.0,0.0,0.0,0.0,0.0,0.0,0.0,0.0,0.0,0.0,0.0,0.0,0.0,0.0,0.0,0.0,0.0,0.0,0.0,0.0,0.0,0.0,0.0,0.0,0.0,0.0,0.0,0.0,0.0,0.0,0.0,0.0,0.0,0.0,0.0,0.0,0.0,0.0,0.0,0.0,0.0,0.0,0.0,0.0,0.0,0.0,0.0,0.0,0.0,0.0,0.0,0.0,0.0,0.0,0.0,0.0,0.0,0.0,0.0,0.0,0.0,0.0,0.0,0.0,0.0,0.0,0.0,0.0,0.0,0.0,0.0,0.0,0.0,0.0,0.0,0.0,0.0,0.0,0.0,0.0,0.0,0.0,0.0,0.0,0.0,0.0,0.0,0.0,0.0,0.0,0.0,0.0,0.0,0.0,0.0,0.0,0.0,0.0,0.0,0.0,0.0,0.0,0.0,0.0,0.0,0.0,0.0,0.0,0.0,0.0,0.0,0.0,0.0,0.0,0.0,0.0,0.0,0.0,0.0,0.0,0.0,0.0,0.0,0.0,0.0,0.0,0.0,0.0,0.0,0.0,0.0,0.0,0.0,0.0,0.0,0.0,0.0,0.0,0.0,0.0,0.0,0.0,0.0,0.0,0.0,0.0,0.0,0.0,0.0,0.0,0.0,0.0,0.0,0.0,0.0,0.0,0.0,0.0,0.0,0.0,0.0,0.0,0.0,0.0,0.0,0.0,0.0,0.0,0.0,0.0,0.0,0.0,0.0,0.0,0.0,0.0,0.0,0.0,0.0,0.0,0.0,0.0,0.0,0.0,0.0,0.0,0.0,0.0,0.0,0.0,0.0,0.0,0.0,0.0,0.0,0.0,0.0,0.0,0.0,0.0,0.0,0.0,0.0,0.0,0.0,0.0,0.0,0.0,0.0,0.0,0.0,0.0,0.0,0.0,0.0,0.0,0.0,0.0,0.0,0.0,0.0,0.0,0.0,0.0,0.0,0.0,0.0,0.0,0.0,0.0,0.0,0.0,0.0,0.0,0.0,0.0,0.0,0.0,0.0,0.0,0.0,0.0,0.0,0.0,0.0,0.0,0.0,0.0,0.0,0.0,0.0,0.0,0.0,0.0,0.0,0.0,0.0,0.0,0.0,0.0,0.0,0.0,0.0,0.0,0.0,0.0,0.0,0.0,0.0,0.0,0.0,0.0,0.0,0.0,0.0,0.0,0.0,0.0,0.0,0.0,0.0,0.0,0.0,0.0,0.0,0.0,0.0,0.0,0.0,0.0,0.0,0.0,0.0,0.0,0.0,0.0,0.0,0.0,0.0,0.0,0.0,0.0,0.0,0.0,0.0,0.0,0.0,0.0,0.0,0.0,0.0,0.0,0.0,0.0,0.0,0.0,0.0,0.0,0.0,0.0,0.0,0.0,0.0,0.0,0.0,0.0,0.0,0.0,0.0,0.0,0.0,0.0,0.0,0.0,0.0,0.0,0.0,0.0,0.0,0.0,0.0,0.0,0.0,0.0,0.0,0.0,0.0,0.0,0.0,0.0,0.0,0.0,0.0,0.0,0.0,0.0,0.0,0.0,0.0,0.0,0.0,0.0,0.0,0.0,0.0,0.0,0.0,0.0,0.0,0.0,0.0,0.0,0.0,0.0,0.0,0.0,0.0,0.0,0.0,0.0,0.0,0.0,0.0,0.0,0.0,0.0,0.0,0.0,0.0,0.0,0.0,0.0,0.0,0.0,0.0,0.0,0.0,0.0,0.0,0.0,0.0,0.0,0.0,0.0,0.0,0.0,0.0,0.0,0.0,0.0,0.0,0.0,0.0,0.0,0.0,0.0,0.0,0.0,0.0,0.0,0.0,0.0,0.0,0.0,0.0,0.0,0.0,0.0,0.0,0.0,0.0,0.0,0.0,0.0,0.0,0.0,0.0,0.0,0.0,0.0,0.0,0.0,0.0,0.0,0.0,0.0,0.0,0.0,0.0,0.0,0.0,0.0,0.0,0.0,0.0,0.0,0.0,0.0,0.0,0.0,0.0,0.0,0.0,0.0,0.0,0.0,0.0,0.0,0.0,0.0,0.0,0.0,0.0,0.0,0.0,0.0,0.0,0.0,0.0,0.0,0.0,0.0,0.0,0.0,0.0,0.0,0.0,0.0,0.0,0.0,0.0,0.0,0.0,0.0,0.0,0.0,0.0,0.0,0.0,0.0,0.0,0.0,0.0,0.0,0.0,0.0,0.0,0.0,0.0,0.0,0.0,0.0,0.0,0.0,0.0,0.0,0.0,0.0,0.0,0.0,0.0,0.0,0.0,0.0,0.0,0.0,0.0,0.0,0.0,0.0,0.0,0.0,0.0,0.0,0.0,0.0,0.0,0.0,0.0,0.0,0.0,0.0,0.0,0.0,0.0,0.0,0.0,0.0,0.0,0.0,0.0,0.0,0.0,0.0,0.0,0.0,0.0,0.0,0.0,0.0,0.0,0.0,0.0,0.0,0.00012512512512512512,0.0,0.0,0.0,0.00012512512512512512,0.0,0.00025025025025025025,0.0,0.00012512512512512512,0.0,0.0,0.0,0.0,0.00025025025025025025,0.0,0.00012512512512512512,0.00037537537537537537,0.0006256256256256256,0.00037537537537537537,0.0011261261261261261,0.001001001001001001,0.0005005005005005005,0.001001001001001001,0.0007507507507507507,0.0007507507507507507,0.0008758758758758759,0.0008758758758758759,0.0012512512512512512,0.001001001001001001,0.0013763763763763764,0.0005005005005005005,0.0008758758758758759,0.0006256256256256256,0.0008758758758758759,0.00037537537537537537,0.0011261261261261261,0.0011261261261261261,0.001001001001001001,0.001001001001001001,0.00025025025025025025,0.00025025025025025025,0.0006256256256256256,0.0008758758758758759,0.00025025025025025025,0.00037537537537537537,0.0011261261261261261,0.001001001001001001,0.00037537537537537537,0.0005005005005005005,0.00025025025025025025,0.0005005005005005005,0.00025025025025025025,0.00025025025025025025,0.00025025025025025025,0.00012512512512512512,0.00037537537537537537,0.00012512512512512512,0.0005005005005005005,0.0005005005005005005,0.0005005005005005005,0.00012512512512512512,0.0005005005005005005,0.0,0.00025025025025025025,0.0,0.0,0.00012512512512512512,0.0,0.00012512512512512512,0.00012512512512512512,0.00012512512512512512,0.0,0.0,0.00012512512512512512,0.0,0.00012512512512512512,0.0,0.00012512512512512512,0.0,0.0,0.00012512512512512512,0.0,0.0,0.00025025025025025025,0.0,0.00012512512512512512,0.0,0.0,0.0,0.0,0.0,0.0,0.0,0.0,0.0,0.00012512512512512512,0.0,0.0,0.00012512512512512512,0.0,0.0,0.0,0.0,0.00012512512512512512,0.0,0.0,0.0,0.0,0.0,0.0,0.0,0.0,0.0,0.0,0.0,0.0,0.0,0.0,0.0,0.0,0.0,0.0,0.0,0.00012512512512512512,0.0,0.0,0.00012512512512512512,0.0,0.0,0.0,0.0,0.0,0.0,0.0,0.0,0.00012512512512512512,0.0,0.0,0.0,0.0,0.0,0.0,0.0,0.0,0.0,0.0,0.0,0.0,0.0,0.0,0.0,0.0,0.0,0.0,0.0,0.0,0.0,0.0,0.0,0.0,0.0,0.0,0.0,0.0,0.0,0.0,0.0,0.00012512512512512512,0.0,0.0,0.0,0.0,0.0,0.0,0.0,0.0,0.0,0.0,0.0,0.0,0.0,0.0,0.0,0.0,0.0,0.0,0.0,0.0,0.0,0.0,0.0,0.0,0.0,0.0,0.0,0.0,0.0,0.0,0.0,0.0,0.0,0.0,0.0,0.0,0.0,0.0,0.0,0.0,0.0,0.0,0.0,0.0,0.0,0.0,0.0,0.0,0.0,0.0,0.0,0.0,0.0,0.0,0.0,0.0,0.0,0.00012512512512512512,0.0,0.0,0.0,0.0,0.0,0.0,0.0,0.0,0.0,0.0,0.0,0.0,0.0,0.0,0.0,0.0,0.0,0.0,0.0,0.0,0.0,0.0,0.0,0.0,0.0,0.0,0.0,0.0,0.00012512512512512512,0.0,0.0,0.0,0.0,0.0,0.0,0.0,0.0,0.0,0.0,0.0,0.0,0.0,0.0,0.0,0.0,0.0,0.00012512512512512512,0.0,0.0,0.00012512512512512512,0.0,0.0,0.0,0.0,0.0,0.0,0.0,0.0,0.0,0.0,0.0,0.0,0.0,0.0,0.0,0.0,0.0,0.0,0.0,0.00012512512512512512,0.0,0.0,0.00012512512512512512,0.0,0.0,0.0,0.0,0.0,0.0,0.0,0.0,0.0,0.00012512512512512512,0.0,0.0,0.0,0.0,0.0,0.0,0.0,0.0,0.0,0.0,0.0,0.0,0.0,0.0,0.00012512512512512512,0.0,0.0,0.0,0.0,0.0,0.0,0.00012512512512512512,0.0,0.00012512512512512512,0.0,0.0,0.0,0.00012512512512512512,0.0,0.0,0.0,0.0,0.0,0.0,0.0,0.00012512512512512512,0.0,0.0,0.0,0.0,0.0,0.00012512512512512512,0.0,0.0,0.0,0.0,0.0,0.0,0.0,0.0,0.0,0.0,0.00012512512512512512,0.0,0.0,0.0,0.0,0.0,0.0,0.0,0.0,0.0,0.00012512512512512512,0.0,0.00012512512512512512,0.0,0.0,0.0,0.00012512512512512512,0.00012512512512512512,0.0,0.0,0.0,0.0,0.0,0.00012512512512512512,0.0,0.0,0.0,0.0,0.0,0.0,0.0,0.0,0.0,0.0,0.0,0.0,0.0,0.0,0.0,0.0,0.00025025025025025025,0.00012512512512512512,0.0,0.0,0.0,0.0,0.0,0.0,0.0,0.0,0.00012512512512512512,0.0,0.0,0.0,0.0,0.0,0.0,0.0,0.0,0.00012512512512512512,0.00012512512512512512,0.0,0.0,0.00012512512512512512,0.00012512512512512512,0.0,0.0,0.0,0.0,0.00012512512512512512,0.0,0.00012512512512512512,0.00012512512512512512,0.00012512512512512512,0.0,0.0,0.00025025025025025025,0.0,0.0,0.0,0.0,0.00025025025025025025,0.0,0.00012512512512512512,0.0005005005005005005,0.00037537537537537537,0.0,0.00012512512512512512,0.00037537537537537537,0.00025025025025025025,0.00012512512512512512,0.0,0.0,0.00025025025025025025,0.00012512512512512512,0.0,0.0,0.00012512512512512512,0.0,0.00025025025025025025,0.0,0.0,0.0,0.00012512512512512512,0.00025025025025025025,0.0,0.0,0.00012512512512512512,0.00025025025025025025,0.0,0.00012512512512512512,0.0,0.0,0.00025025025025025025,0.0,0.0,0.0,0.00012512512512512512,0.0,0.0005005005005005005,0.00037537537537537537,0.0005005005005005005,0.0006256256256256256,0.0006256256256256256,0.0005005005005005005,0.00025025025025025025,0.0006256256256256256,0.0008758758758758759,0.0008758758758758759,0.00037537537537537537,0.0,0.00037537537537537537,0.00012512512512512512,0.001001001001001001,0.0005005005005005005,0.00037537537537537537,0.00012512512512512512,0.00037537537537537537,0.0008758758758758759,0.0008758758758758759,0.0006256256256256256,0.00012512512512512512,0.00025025025025025025,0.00025025025025025025,0.0005005005005005005,0.00025025025025025025,0.00012512512512512512,0.0,0.0,0.00025025025025025025,0.00037537537537537537,0.00012512512512512512,0.00012512512512512512,0.00025025025025025025,0.00025025025025025025,0.00037537537537537537,0.00037537537537537537,0.00012512512512512512,0.00037537537537537537,0.00037537537537537537,0.0005005005005005005,0.00037537537537537537,0.0,0.00025025025025025025,0.00025025025025025025,0.00037537537537537537,0.00025025025025025025,0.00012512512512512512,0.00012512512512512512,0.00012512512512512512,0.0007507507507507507,0.00012512512512512512,0.00012512512512512512,0.00025025025025025025,0.00012512512512512512,0.00025025025025025025,0.0,0.00012512512512512512,0.00037537537537537537,0.00025025025025025025,0.00037537537537537537,0.00025025025025025025,0.00012512512512512512,0.00012512512512512512,0.00012512512512512512,0.0,0.00037537537537537537,0.00025025025025025025,0.00012512512512512512,0.00012512512512512512,0.0,0.00025025025025025025,0.0005005005005005005,0.00012512512512512512,0.00012512512512512512,0.0007507507507507507,0.00037537537537537537,0.00012512512512512512,0.0005005005005005005,0.00037537537537537537,0.00037537537537537537,0.00012512512512512512,0.00012512512512512512,0.0006256256256256256,0.00037537537537537537,0.0007507507507507507,0.00025025025025025025,0.00025025025025025025,0.0,0.0005005005005005005,0.0,0.0006256256256256256,0.0006256256256256256,0.00012512512512512512,0.00012512512512512512,0.0005005005005005005,0.00025025025025025025,0.00037537537537537537,0.00025025025025025025,0.00025025025025025025,0.0,0.00012512512512512512,0.00012512512512512512,0.00025025025025025025,0.00012512512512512512,0.00037537537537537537,0.00037537537537537537,0.00012512512512512512,0.00012512512512512512,0.00025025025025025025,0.00025025025025025025,0.0005005005005005005,0.00012512512512512512,0.0007507507507507507,0.0,0.00025025025025025025,0.00025025025025025025,0.0,0.00012512512512512512,0.00012512512512512512,0.00025025025025025025,0.0005005005005005005,0.00037537537537537537,0.00025025025025025025,0.00012512512512512512,0.00025025025025025025,0.00037537537537537537,0.0008758758758758759,0.0006256256256256256,0.0005005005005005005,0.00037537537537537537,0.0005005005005005005,0.001001001001001001,0.0011261261261261261,0.0006256256256256256,0.0012512512512512512,0.0005005005005005005,0.00037537537537537537,0.0005005005005005005,0.00025025025025025025,0.0007507507507507507,0.0006256256256256256,0.00025025025025025025,0.0,0.0005005005005005005,0.00037537537537537537,0.00012512512512512512,0.00037537537537537537,0.00025025025025025025,0.00037537537537537537,0.00025025025025025025,0.00025025025025025025,0.00012512512512512512,0.00012512512512512512,0.0,0.0,0.00037537537537537537,0.00025025025025025025,0.00025025025025025025,0.00037537537537537537,0.00012512512512512512,0.00025025025025025025,0.00025025025025025025,0.00012512512512512512,0.0,0.00025025025025025025,0.0,0.00012512512512512512,0.00012512512512512512,0.00012512512512512512,0.0,0.0,0.00037537537537537537,0.00025025025025025025,0.0,0.00012512512512512512,0.00012512512512512512,0.0,0.00012512512512512512,0.00012512512512512512,0.00037537537537537537,0.0,0.0,0.00012512512512512512,0.00025025025025025025,0.00012512512512512512,0.00037537537537537537,0.00012512512512512512,0.0,0.00012512512512512512,0.0,0.0,0.0,0.00025025025025025025,0.0,0.0,0.0,0.0,0.00025025025025025025,0.0,0.00012512512512512512,0.0,0.0,0.00025025025025025025,0.00012512512512512512,0.0,0.00012512512512512512,0.0,0.0,0.0,0.00012512512512512512,0.0,0.0,0.0,0.00012512512512512512,0.0,0.0,0.0,0.0,0.0,0.0,0.0,0.0,0.0,0.0,0.0,0.0,0.00025025025025025025,0.0,0.0,0.00012512512512512512,0.0,0.0,0.0,0.00025025025025025025,0.0,0.0,0.0,0.0,0.0,0.0,0.0,0.0,0.0,0.0,0.0,0.0,0.0,0.0,0.0,0.0,0.0,0.0,0.0,0.0,0.0,0.0,0.0,0.0,0.0,0.0,0.0,0.0,0.0,0.0,0.0,0.0,0.0,0.0,0.0,0.0,0.0,0.0,0.0,0.0,0.0,0.0,0.0,0.0,0.0,0.0,0.0,0.0,0.0,0.0,0.0,0.0,0.0,0.0,0.0,0.00012512512512512512,0.0,0.0,0.0,0.0,0.0,0.0,0.0,0.0,0.0,0.0,0.00012512512512512512,0.0,0.0,0.0,0.0,0.00012512512512512512,0.0,0.0,0.0,0.00012512512512512512,0.0,0.0,0.0,0.0,0.0,0.0,0.0,0.0,0.0,0.0,0.0,0.00012512512512512512,0.00012512512512512512,0.0,0.0,0.0,0.0,0.0,0.0,0.0,0.0,0.0,0.00012512512512512512,0.00012512512512512512,0.0,0.0,0.0,0.0,0.0,0.0,0.0,0.0,0.0,0.0,0.0,0.0,0.0,0.0,0.0,0.0,0.0,0.0,0.00012512512512512512,0.0,0.0,0.00012512512512512512,0.0,0.0,0.0,0.0,0.0,0.0,0.0,0.0,0.0,0.0,0.0,0.00012512512512512512,0.0,0.00012512512512512512,0.00012512512512512512,0.0,0.0,0.0,0.00025025025025025025,0.0,0.00012512512512512512,0.00012512512512512512,0.00025025025025025025,0.0,0.00012512512512512512,0.0,0.0,0.00012512512512512512,0.0,0.0,0.00025025025025025025,0.00012512512512512512,0.0,0.00012512512512512512,0.0,0.0,0.0,0.00025025025025025025,0.00025025025025025025,0.0,0.0,0.0,0.0,0.0)
#mids=mids[58:length(mids)]
#counts=counts[58:length(counts)]

plot(c(seq(-290,0,by=1),0),rep(2,length(c(seq(290,0,by=-1),0))), xlab="", ylab="Frequency of shift in extinction rate", xlim=c(-270,-230), ylim=c(0,0.01), type="l", col="white",lwd="1",las="1",cex.axis="1",cex.main="1",cex.lab="1",bty="n", main="D", axes=F)
rect(-323.2,-0.02,-298.9,300, col="white", border=NA)
rect(-298.9,-0.02,-272.95,300, col="whitesmoke", border=NA)
rect(-272.95,-0.02,-259.1,300, col="white", border=NA)
rect(-259.1,-0.02,-251.9,300, col="whitesmoke", border=NA)
rect(-251.9,-0.02,-247.2,300, col="white", border=NA)
rect(-247.2,-0.02,-237,300, col="whitesmoke", border=NA)
rect(-237,-0.02,-201.3,300, col="white", border=NA)
rect(-201.3,-0.02,-174.1,300, col="whitesmoke", border=NA)
rect(-174.1,-0.02,-163.5,300, col="white", border=NA)
rect(-163.5,-0.02,-145,300, col="whitesmoke", border=NA)
rect(-145,-0.02,-100.5,300, col="white", border=NA)
rect(-100.5,-0.02,-66,300, col="whitesmoke", border=NA)
rect(-66,-0.02,-56,300, col="white", border=NA)
rect(-56,-0.02,-33.9,300, col="whitesmoke", border=NA)
rect(-33.9,-0.02,-23.03,300, col="white", border=NA)
rect(-23.03,-0.02,-5.33,300, col="whitesmoke", border=NA)
rect(-5.33,-0.02,-2.58,300, col="white", border=NA)
rect(-2.58,-0.02,0,300, col="whitesmoke", border=NA)

rect(-261.28,-3,-259.51,300, col=alpha('#ffaf03',0.2), border=NA)
rect(-234.5,-3,-232,300, col=alpha('#ffaf03',0.2), border=NA)
abline(v=c(-251.902),col="red",lty="dashed",lwd="2")
axis(side=1, seq(-280, -220, by=10), col="black",col.axis="black",las=1)
axis(side=2, seq(0, 0.01, by=0.002), col="black",col.axis="black",las=2)

lines(mids,counts,type = 'h', lwd=5, col='#e34a33')
abline(h=bf2, lty=2)
abline(h=bf6, lty=2)

add_geochrono(0, -0.15)

#Net Diversification Rate (???????? diversification negative ???)
time=c(-204.50178123612042, -204.60180656321072,-204.70183189030104,-204.80185721739133,-204.90188254448162,-205.00190787157194,-205.10193319866224,-205.20195852575253,-205.30198385284282,-205.40200917993315,-205.50203450702344,-205.60205983411373,-205.70208516120405,-205.80211048829435,-205.90213581538464,-206.00216114247493,-206.10218646956525,-206.20221179665555,-206.30223712374584,-206.40226245083613,-206.50228777792645,-206.60231310501675,-206.70233843210704,-206.80236375919736,-206.90238908628766,-207.00241441337795,-207.10243974046824,-207.20246506755856,-207.30249039464886,-207.40251572173915,-207.50254104882947,-207.60256637591976,-207.70259170301006,-207.80261703010035,-207.90264235719067,-208.00266768428096,-208.10269301137126,-208.20271833846155,-208.30274366555187,-208.40276899264217,-208.50279431973246,-208.60281964682278,-208.70284497391307,-208.80287030100337,-208.90289562809366,-209.00292095518398,-209.10294628227427,-209.20297160936457,-209.3029969364549,-209.40302226354518,-209.50304759063548,-209.60307291772577,-209.7030982448161,-209.80312357190638,-209.90314889899668,-210.00317422608697,-210.1031995531773,-210.20322488026758,-210.30325020735788,-210.4032755344482,-210.5033008615385,-210.60332618862878,-210.70335151571908,-210.8033768428094,-210.9034021698997,-211.00342749698999,-211.1034528240803,-211.2034781511706,-211.3035034782609,-211.4035288053512,-211.5035541324415,-211.6035794595318,-211.7036047866221,-211.8036301137124,-211.9036554408027,-212.003680767893,-212.1037060949833,-212.20373142207362,-212.3037567491639,-212.4037820762542,-212.5038074033445,-212.60383273043482,-212.7038580575251,-212.8038833846154,-212.90390871170572,-213.00393403879602,-213.1039593658863,-213.2039846929766,-213.30401002006693,-213.40403534715722,-213.5040606742475,-213.6040860013378,-213.70411132842813,-213.80413665551842,-213.9041619826087,-214.00418730969903,-214.10421263678933,-214.20423796387962,-214.3042632909699,-214.40428861806024,-214.50431394515053,-214.60433927224082,-214.70436459933114,-214.80438992642144,-214.90441525351173,-215.00444058060202,-215.10446590769234,-215.20449123478264,-215.30451656187293,-215.40454188896325,-215.50456721605354,-215.60459254314384,-215.70461787023413,-215.80464319732445,-215.90466852441475,-216.00469385150504,-216.10471917859533,-216.20474450568565,-216.30476983277595,-216.40479515986624,-216.50482048695656,-216.60484581404685,-216.70487114113715,-216.80489646822744,-216.90492179531776,-217.00494712240805,-217.10497244949835,-217.20499777658867,-217.30502310367896,-217.40504843076926,-217.50507375785955,-217.60509908494987,-217.70512441204016,-217.80514973913046,-217.90517506622075,-218.00520039331107,-218.10522572040136,-218.20525104749166,-218.30527637458198,-218.40530170167227,-218.50532702876257,-218.60535235585286,-218.70537768294318,-218.80540301003347,-218.90542833712377,-219.0054536642141,-219.10547899130438,-219.20550431839467,-219.30552964548497,-219.4055549725753,-219.50558029966558,-219.60560562675587,-219.70563095384617,-219.8056562809365,-219.90568160802678,-220.00570693511708,-220.1057322622074,-220.2057575892977,-220.30578291638798,-220.40580824347828,-220.5058335705686,-220.6058588976589,-220.70588422474918,-220.8059095518395,-220.9059348789298,-221.0059602060201,-221.10598553311038,-221.2060108602007,-221.306036187291,-221.4060615143813,-221.50608684147159,-221.6061121685619,-221.7061374956522,-221.8061628227425,-221.90618814983281,-222.0062134769231,-222.1062388040134,-222.2062641311037,-222.30628945819402,-222.4063147852843,-222.5063401123746,-222.60636543946492,-222.70639076655522,-222.8064160936455,-222.9064414207358,-223.00646674782612,-223.10649207491642,-223.2065174020067,-223.306542729097,-223.40656805618733,-223.50659338327762,-223.6066187103679,-223.70664403745823,-223.80666936454853,-223.90669469163882,-224.0067200187291,-224.10674534581943,-224.20677067290973,-224.30679600000002,-224.40682132709034,-224.50684665418063,-224.60687198127093,-224.70689730836122,-224.80692263545154,-224.90694796254184,-225.00697328963213,-225.10699861672242,-225.20702394381274,-225.30704927090304,-225.40707459799333,-225.50709992508365,-225.60712525217394,-225.70715057926424,-225.80717590635453,-225.90720123344485,-226.00722656053514,-226.10725188762544,-226.20727721471576,-226.30730254180605,-226.40732786889635,-226.50735319598664,-226.60737852307696,-226.70740385016725,-226.80742917725755,-226.90745450434787,-227.00747983143816,-227.10750515852845,-227.20753048561875,-227.30755581270907,-227.40758113979936,-227.50760646688965,-227.60763179397995,-227.70765712107027,-227.80768244816056,-227.90770777525086,-228.00773310234118,-228.10775842943147,-228.20778375652176,-228.30780908361206,-228.40783441070238,-228.50785973779267,-228.60788506488296,-228.7079103919733,-228.80793571906358,-228.90796104615387,-229.00798637324417,-229.1080117003345,-229.20803702742478,-229.30806235451507,-229.40808768160537,-229.5081130086957,-229.60813833578598,-229.70816366287627,-229.8081889899666,-229.9082143170569,-230.00823964414718,-230.10826497123747,-230.2082902983278,-230.3083156254181,-230.40834095250838,-230.5083662795987,-230.608391606689,-230.7084169337793,-230.80844226086958,-230.9084675879599,-231.0084929150502,-231.1085182421405,-231.20854356923078,-231.3085688963211,-231.4085942234114,-231.5086195505017,-231.608644877592,-231.7086702046823,-231.8086955317726,-231.9087208588629,-232.0087461859532,-232.1087715130435,-232.2087968401338,-232.30882216722412,-232.40884749431441,-232.5088728214047,-232.608898148495,-232.70892347558532,-232.80894880267562,-232.9089741297659,-233.0089994568562,-233.10902478394652,-233.20905011103682,-233.3090754381271,-233.40910076521743,-233.50912609230772,-233.60915141939802,-233.7091767464883,-233.80920207357863,-233.90922740066893,-234.00925272775922,-234.10927805484954,-234.20930338193983,-234.30932870903013,-234.40935403612042,-234.50937936321074,-234.60940469030103,-234.70943001739133,-234.80945534448162,-234.90948067157194,-235.00950599866223,-235.10953132575253,-235.20955665284285,-235.30958197993314,-235.40960730702344,-235.50963263411373,-235.60965796120405,-235.70968328829434,-235.80970861538464,-235.90973394247496,-236.00975926956525,-236.10978459665554,-236.20980992374584,-236.30983525083616,-236.40986057792645,-236.50988590501674,-236.60991123210707,-236.70993655919736,-236.80996188628765,-236.90998721337795,-237.01001254046827,-237.11003786755856,-237.21006319464885,-237.31008852173915,-237.41011384882947,-237.51013917591976,-237.61016450301005,-237.71018983010038,-237.81021515719067,-237.91024048428096,-238.01026581137126,-238.11029113846158,-238.21031646555187,-238.31034179264216,-238.41036711973248,-238.51039244682278,-238.61041777391307,-238.71044310100336,-238.81046842809369,-238.91049375518398,-239.01051908227427,-239.11054440936456,-239.2105697364549,-239.31059506354518,-239.41062039063547,-239.5106457177258,-239.6106710448161,-239.71069637190638,-239.81072169899667,-239.910747026087,-240.0107723531773,-240.11079768026758,-240.2108230073579,-240.3108483344482,-240.4108736615385,-240.51089898862878,-240.6109243157191,-240.7109496428094,-240.8109749698997,-240.91100029698998,-241.0110256240803,-241.1110509511706,-241.2110762782609,-241.3111016053512,-241.4111269324415,-241.5111522595318,-241.6111775866221,-241.7112029137124,-241.8112282408027,-241.911253567893,-242.01127889498332,-242.1113042220736,-242.2113295491639,-242.3113548762542,-242.41138020334452,-242.5114055304348,-242.6114308575251,-242.7114561846154,-242.81148151170572,-242.91150683879602,-243.0115321658863,-243.11155749297663,-243.21158282006692,-243.31160814715722,-243.4116334742475,-243.51165880133783,-243.61168412842812,-243.71170945551842,-243.81173478260874,-243.91176010969903,-244.01178543678932,-244.11181076387962,-244.21183609096994,-244.31186141806023,-244.41188674515053,-244.51191207224082,-244.61193739933114,-244.71196272642143,-244.81198805351173,-244.91201338060205,-245.01203870769234,-245.11206403478263,-245.21208936187293,-245.31211468896325,-245.41214001605354,-245.51216534314383,-245.61219067023416,-245.71221599732445,-245.81224132441474,-245.91226665150504,-246.01229197859536,-246.11231730568565,-246.21234263277594,-246.31236795986626,-246.41239328695656,-246.51241861404685,-246.61244394113714,-246.71246926822747,-246.81249459531776,-246.91251992240805,-247.01254524949834,-247.11257057658867,-247.21259590367896,-247.31262123076925,-247.41264655785957,-247.51267188494987,-247.61269721204016,-247.71272253913045,-247.81274786622077,-247.91277319331107,-248.01279852040136,-248.11282384749168,-248.21284917458198,-248.31287450167227,-248.41289982876256,-248.51292515585288,-248.61295048294318,-248.71297581003347,-248.81300113712376,-248.91302646421408,-249.01305179130438,-249.11307711839467,-249.213102445485,-249.31312777257529,-249.41315309966558,-249.51317842675587,-249.6132037538462,-249.7132290809365,-249.81325440802678,-249.9132797351171,-250.0133050622074,-250.1133303892977,-250.21335571638798,-250.3133810434783,-250.4134063705686,-250.5134316976589,-250.61345702474918,-250.7134823518395,-250.8135076789298,-250.9135330060201,-251.0135583331104,-251.1135836602007,-251.213608987291,-251.3136343143813,-251.4136596414716,-251.5136849685619,-251.6137102956522,-251.71373562274252,-251.8137609498328,-251.9137862769231,-252.0138116040134,-252.11383693110372,-252.213862258194,-252.3138875852843,-252.4139129123746,-252.51393823946492,-252.6139635665552,-252.7139888936455,-252.81401422073583,-252.91403954782612,-253.01406487491641,-253.1140902020067,-253.21411552909703,-253.31414085618732,-253.41416618327762,-253.51419151036794,-253.61421683745823,-253.71424216454852,-253.81426749163882,-253.91429281872914,-254.01431814581943,-254.11434347290972,-254.21436880000002,-254.31439412709034,-254.41441945418063,-254.51444478127092,-254.61447010836125,-254.71449543545154,-254.81452076254183,-254.91454608963213,-255.01457141672245,-255.11459674381274,-255.21462207090303,-255.31464739799335,-255.41467272508365,-255.51469805217394,-255.61472337926423,-255.71474870635456,-255.81477403344485,-255.91479936053514,-256.01482468762543,-256.1148500147157,-256.2148753418061,-256.31490066889637,-256.41492599598666,-256.51495132307696,-256.61497665016725,-256.71500197725754,-256.81502730434784,-256.9150526314382,-257.0150779585285,-257.1151032856188,-257.21512861270907,-257.31515393979936,-257.41517926688965,-257.51520459397995,-257.61522992107024,-257.7152552481606,-257.8152805752509,-257.9153059023412,-258.01533122943147,-258.11535655652176,-258.21538188361205,-258.31540721070235,-258.4154325377927,-258.515457864883,-258.6154831919733,-258.7155085190636,-258.81553384615387,-258.91555917324416,-259.01558450033446,-259.1156098274248,-259.2156351545151,-259.3156604816054,-259.4156858086957,-259.515711135786,-259.61573646287627,-259.71576178996656,-259.8157871170569,-259.9158124441472,-260.0158377712375,-260.1158630983278,-260.2158884254181,-260.3159137525084,-260.4159390795987,-260.515964406689,-260.6159897337793,-260.7160150608696,-260.8160403879599,-260.9160657150502,-261.0160910421405,-261.1161163692308,-261.2161416963211,-261.3161670234114,-261.4161923505017,-261.516217677592,-261.6162430046823,-261.7162683317726,-261.8162936588629,-261.9163189859532,-262.01634431304353,-262.1163696401338,-262.2163949672241,-262.3164202943144,-262.4164456214047,-262.516470948495,-262.6164962755853,-262.71652160267564,-262.81654692976593,-262.9165722568562,-263.0165975839465,-263.1166229110368,-263.2166482381271,-263.3166735652174,-263.41669889230775,-263.51672421939804,-263.61674954648834,-263.71677487357863,-263.8168002006689,-263.9168255277592,-264.0168508548495,-264.11687618193986,-264.21690150903015,-264.31692683612044,-264.41695216321074,-264.51697749030103,-264.6170028173913,-264.7170281444816,-264.8170534715719,-264.91707879866226,-265.01710412575255,-265.11712945284285,-265.21715477993314,-265.31718010702343,-265.4172054341137,-265.517230761204,-265.61725608829437,-265.71728141538466,-265.81730674247495,-265.91733206956525,-266.01735739665554,-266.11738272374583,-266.2174080508361,-266.3174333779265,-266.41745870501677,-266.51748403210706,-266.61750935919736,-266.71753468628765,-266.81756001337794,-266.91758534046824,-267.0176106675586,-267.1176359946489,-267.2176613217392,-267.31768664882946,-267.41771197591976,-267.51773730301005,-267.61776263010034,-267.7177879571907,-267.817813284281,-267.9178386113713,-268.0178639384616,-268.11788926555187,-268.21791459264216,-268.31793991973245,-268.4179652468228,-268.5179905739131,-268.6180159010034,-268.7180412280937,-268.818066555184,-268.91809188227427,-269.01811720936456,-269.11814253645485,-269.2181678635452,-269.3181931906355,-269.4182185177258,-269.5182438448161,-269.6182691719064,-269.71829449899667,-269.81831982608696,-269.9183451531773,-270.0183704802676,-270.1183958073579,-270.2184211344482,-270.3184464615385,-270.4184717886288,-270.5184971157191,-270.6185224428094,-270.7185477698997,-270.81857309699,-270.9185984240803,-271.0186237511706,-271.1186490782609,-271.2186744053512,-271.31869973244153,-271.4187250595318,-271.5187503866221,-271.6187757137124,-271.7188010408027,-271.818826367893,-271.9188516949833,-272.01887702207364,-272.11890234916393,-272.2189276762542,-272.3189530033445,-272.4189783304348,-272.5190036575251,-272.6190289846154,-272.7190543117057,-272.81907963879604,-272.91910496588633,-273.0191302929766,-273.1191556200669,-273.2191809471572,-273.3192062742475,-273.4192316013378,-273.51925692842815,-273.61928225551844,-273.71930758260874,-273.819332909699,-273.9193582367893,-274.0193835638796,-274.1194088909699,-274.21943421806026,-274.31945954515055,-274.41948487224084,-274.51951019933114,-274.61953552642143,-274.7195608535117,-274.819586180602,-274.91961150769237,-275.01963683478266,-275.11966216187295,-275.21968748896325,-275.31971281605354,-275.41973814314383,-275.5197634702341,-275.6197887973245,-275.71981412441477,-275.81983945150506,-275.91986477859535,-276.01989010568565,-276.11991543277594,-276.21994075986623,-276.3199660869565,-276.4199914140469,-276.52001674113717,-276.62004206822746,-276.72006739531776,-276.82009272240805,-276.92011804949834,-277.02014337658863,-277.120168703679,-277.2201940307693,-277.32021935785957,-277.42024468494986,-277.52027001204016,-277.62029533913045,-277.72032066622074,-277.8203459933111,-277.9203713204014,-278.0203966474917,-278.120421974582,-278.22044730167227,-278.32047262876256,-278.42049795585285,-278.5205232829432,-278.6205486100335,-278.7205739371238,-278.8205992642141,-278.9206245913044,-279.02064991839467,-279.12067524548496,-279.2207005725753,-279.3207258996656,-279.4207512267559,-279.5207765538462,-279.6208018809365,-279.7208272080268,-279.82085253511707,-279.9208778622074,-280.0209031892977,-280.120928516388,-280.2209538434783,-280.3209791705686,-280.4210044976589,-280.5210298247492,-280.62105515183947,-280.7210804789298,-280.8211058060201,-280.9211311331104,-281.0211564602007,-281.121181787291,-281.2212071143813,-281.3212324414716,-281.42125776856193,-281.5212830956522,-281.6213084227425,-281.7213337498328,-281.8213590769231,-281.9213844040134,-282.0214097311037,-282.12143505819404,-282.22146038528433,-282.3214857123746,-282.4215110394649,-282.5215363665552,-282.6215616936455,-282.7215870207358,-282.82161234782615,-282.92163767491644,-283.02166300200673,-283.121688329097,-283.2217136561873,-283.3217389832776,-283.4217643103679,-283.52178963745826,-283.62181496454855,-283.72184029163884,-283.82186561872913,-283.9218909458194,-284.0219162729097,-284.1219416,-284.2219669270903,-284.32199225418066,-284.42201758127095,-284.52204290836124,-284.62206823545154,-284.72209356254183,-284.8221188896321,-284.9221442167224,-285.02216954381277,-285.12219487090306,-285.22222019799335,-285.32224552508364,-285.42227085217394,-285.52229617926423,-285.6223215063545,-285.7223468334449,-285.82237216053517,-285.92239748762546,-286.02242281471575,-286.12244814180605,-286.22247346889634,-286.32249879598663,-286.422524123077,-286.5225494501673,-286.62257477725757,-286.72260010434786,-286.82262543143815,-286.92265075852845,-287.02267608561874,-287.1227014127091,-287.2227267397994,-287.3227520668897,-287.42277739397997,-287.52280272107026,-287.62282804816056,-287.72285337525085,-287.8228787023412,-287.9229040294315,-288.0229293565218,-288.1229546836121,-288.2229800107024,-288.32300533779267,-288.42303066488296,-288.52305599197325,-288.6230813190636,-288.7231066461539,-288.8231319732442,-288.9231573003345,-289.0231826274248,-289.12320795451507,-289.22323328160536,-289.3232586086957,-289.423283935786,-289.5233092628763,-289.6233345899666,-289.7233599170569,-289.8233852441472,-289.92341057123747,-290.0234358983278,-290.1234612254181,-290.2234865525084,-290.3235118795987,-290.423537206689,-290.5235625337793,-290.6235878608696,-290.7236131879599,-290.8236385150502,-290.9236638421405,-291.0236891692308,-291.1237144963211,-291.2237398234114,-291.3237651505017,-291.42379047759204,-291.52381580468233,-291.6238411317726,-291.7238664588629,-291.8238917859532,-291.9239171130435,-292.0239424401338,-292.1239677672241,-292.22399309431444,-292.32401842140473,-292.424043748495,-292.5240690755853,-292.6240944026756,-292.7241197297659,-292.8241450568562,-292.92417038394655,-293.02419571103684,-293.12422103812713,-293.2242463652174,-293.3242716923077,-293.424297019398)
net_rate=c(-0.02447201884173756, -0.01915108451776218,-0.01915108451776218,-0.01915108451776218,-0.01915108451776218,-0.01915108451776218,-0.01915108451776218,-0.01915108451776218,-0.01915108451776218,-0.01915108451776218,-0.01915108451776218,-0.01915108451776218,-0.01915108451776218,-0.01915108451776218,-0.01915108451776218,-0.01915108451776218,-0.01915108451776218,-0.01915108451776218,-0.01915108451776218,-0.01915108451776218,-0.01915108451776218,-0.01915108451776218,-0.01915108451776218,-0.01915108451776218,-0.01915108451776218,-0.01915108451776218,-0.019154800506289704,-0.019154800506289704,-0.019154800506289704,-0.019154800506289704,-0.0191467854829624,-0.01914068077992797,-0.019154249405004136,-0.019154249405004136,-0.01913742260788852,-0.01913742260788852,-0.01913742260788852,-0.019135704839069442,-0.01912510208190629,-0.01911720031010396,-0.019095767915751845,-0.019016531261590294,-0.018962248074018105,-0.0188576900020562,-0.018736555059164467,-0.01855676341295991,-0.018427669537541196,-0.01825070351591317,-0.01812325889992239,-0.01803579010133387,-0.017932701295148176,-0.017804120753231647,-0.017630235260434793,-0.01751731775604099,-0.017348898070355962,-0.017296026525411342,-0.01721137712688789,-0.017178465899972465,-0.01709485003301531,-0.017025178353060662,-0.016926908585117723,-0.016790503342699405,-0.016689085718569377,-0.016562035278048393,-0.016515891014513708,-0.016471185429725917,-0.01644852740273834,-0.016375177595635584,-0.01633176007759299,-0.016326344898500315,-0.016163492763415,-0.01609523601676264,-0.01606061242424135,-0.01601717230578338,-0.01597586353026788,-0.0159405810771896,-0.015922394210344797,-0.01590473605858132,-0.015901604785089393,-0.015842978102911572,-0.015842978102911572,-0.015817939884795566,-0.015788964663371187,-0.015762134434311476,-0.015741258732015574,-0.015732528160962704,-0.015704248198251728,-0.015690815958492275,-0.015690815958492275,-0.015690815958492275,-0.01568360672766115,-0.01568360672766115,-0.015681555938714502,-0.015674361049465915,-0.01566077374864087,-0.01566077374864087,-0.015658877621151555,-0.015652658116000685,-0.015652658116000685,-0.015646389828244695,-0.015646692210895357,-0.015637669991290085,-0.015635845732753586,-0.015635845732753586,-0.015633511966002992,-0.015633511966002992,-0.015633511966002992,-0.015617370858312293,-0.015617370858312293,-0.015612088121849098,-0.015612088121849098,-0.015612088121849098,-0.015612088121849098,-0.015612088121849098,-0.015612088121849098,-0.015612088121849098,-0.015612088121849098,-0.015612088121849098,-0.015612088121849098,-0.01560188056763746,-0.01560188056763746,-0.015593404438245986,-0.015590964350151466,-0.015590964350151466,-0.01558775252471538,-0.01558775252471538,-0.015583950539936555,-0.015576453024306144,-0.015576453024306144,-0.015576453024306144,-0.01557041451992995,-0.01557041451992995,-0.01557041451992995,-0.01557041451992995,-0.01557041451992995,-0.01557041451992995,-0.01557041451992995,-0.01557041451992995,-0.01557041451992995,-0.01557041451992995,-0.01557041451992995,-0.01557041451992995,-0.01557041451992995,-0.01557041451992995,-0.015567273853412533,-0.015564659166198976,-0.015564659166198976,-0.01556351749509146,-0.01556047300140898,-0.015557117359786958,-0.015555020989756776,-0.015555020989756776,-0.015555020989756776,-0.015552437267595563,-0.015552437267595563,-0.015552437267595563,-0.015552437267595563,-0.015548748247474865,-0.015544655966812622,-0.015544655966812622,-0.015544655966812622,-0.015544655966812622,-0.015544655966812622,-0.015542310198824107,-0.015542310198824107,-0.015542310198824107,-0.015542310198824107,-0.015539648058065899,-0.015535506917759543,-0.015535506917759543,-0.015531776101612082,-0.015524641344706295,-0.015524641344706295,-0.015522686815158542,-0.015519345044230169,-0.015515054108008245,-0.015507590026294135,-0.015507590026294135,-0.015502957140314123,-0.015499369799967315,-0.01549665159235346,-0.015493937463246895,-0.015490397518722028,-0.015487544803842651,-0.015485964937294037,-0.01548168954842053,-0.015478488179639803,-0.015475600399488572,-0.015475600399488572,-0.015475600399488572,-0.01547445190286815,-0.01547445190286815,-0.01547445190286815,-0.015468639455717635,-0.015461481970792335,-0.01545712213338975,-0.015454470750582035,-0.01544891920835204,-0.015437854221019438,-0.015434605384138893,-0.01542757447210056,-0.01542478676843191,-0.015423020615890237,-0.015418669461007438,-0.01541621565453174,-0.015407116792721222,-0.01540139455426207,-0.015398675017870598,-0.01539712289469437,-0.015392886143804527,-0.015387372838933301,-0.015387310836542009,-0.015381737763280353,-0.015377542515333624,-0.015374541413679804,-0.015372415694419028,-0.015365303769355979,-0.015359826728470796,-0.01534998332529717,-0.01534998332529717,-0.015346201819530567,-0.015337884405702424,-0.015334280765630292,-0.015331884049816589,-0.015328249384205168,-0.015326605490045112,-0.015321641878233021,-0.015321641878233021,-0.015321641878233021,-0.015316050066563183,-0.015310106948675585,-0.015310106948675585,-0.015310106948675585,-0.015304935749818577,-0.015296484363895208,-0.01529289147826441,-0.01529289147826441,-0.01529289147826441,-0.015291640915553652,-0.01528908985653566,-0.015285360487965296,-0.015283501027753825,-0.015283501027753825,-0.015283501027753825,-0.015283501027753825,-0.01527805425325069,-0.015274065069955912,-0.015274065069955912,-0.015270920549172165,-0.015267440468050371,-0.015264730456183052,-0.015260166937119252,-0.015259565372022948,-0.01525696016226833,-0.015253946376459705,-0.015251728761932147,-0.015250012646821237,-0.015246293238276578,-0.015238199921784042,-0.015234924191279597,-0.015231670970027913,-0.015226375601706437,-0.015226375601706437,-0.015217073020461271,-0.01521360368942082,-0.015211144801728438,-0.015206396417556898,-0.01520394711027032,-0.01519349638060308,-0.015188972754894552,-0.01517961074318131,-0.015172106693899864,-0.0151654082201679,-0.015162750794574034,-0.015158772551452553,-0.015152192741639318,-0.015139257603658456,-0.015133370727237822,-0.01512045144896611,-0.015113495004813224,-0.015097943688156066,-0.015080944421492796,-0.015064149443950663,-0.015064149443950663,-0.015041671380754082,-0.015031022310943392,-0.01502381369655794,-0.015021720569654784,-0.01500048276297713,-0.014988054879046085,-0.014969117893628005,-0.014950949840664375,-0.014948404550545873,-0.014941999074493645,-0.014934236788469597,-0.01490718377103649,-0.01489431321609956,-0.014885880428962911,-0.014863729126421218,-0.014830568278406996,-0.014805803537357828,-0.014782629411343565,-0.014754249106964521,-0.0147189285689652,-0.014671007027094176,-0.01463394152276431,-0.014583060613218464,-0.01454137115567242,-0.014499509643419993,-0.014438827357385923,-0.014384480356631,-0.014341795705249,-0.014308563429638679,-0.01427338777103867,-0.014207466334187941,-0.014169615755618073,-0.014115856141106083,-0.014041360284006116,-0.013983017310321111,-0.013944903086780334,-0.013873920114608149,-0.01382352302828376,-0.01376692731671614,-0.013728913870922059,-0.013651751664759314,-0.013594143854800341,-0.013473474428260619,-0.013404105423066076,-0.013326819266128703,-0.01325511070771095,-0.013187401831754644,-0.013133470172379159,-0.013049390653739924,-0.01298344953480703,-0.01293357287541948,-0.012880414577555354,-0.012845801975512204,-0.012809193310460107,-0.01276508210902248,-0.012745204842407485,-0.01266448837359863,-0.012615556240551077,-0.012571410886347447,-0.012520965609226612,-0.012448126499286349,-0.012424804919374852,-0.012363150682099125,-0.012306563219146095,-0.012235850365660219,-0.012185068523995651,-0.012152167677487042,-0.012136807551673845,-0.012102224871917169,-0.012078831883710056,-0.012046820253785905,-0.012018225865656531,-0.012002039294156622,-0.011974257921163096,-0.011956565647288175,-0.011950938864856661,-0.011942973134494154,-0.011942005180037655,-0.01193843688621124,-0.011934522793670917,-0.011917442384978126,-0.01191271620417395,-0.01191271620417395,-0.011903827895603332,-0.011901032576659103,-0.011872568419464342,-0.011870228746756263,-0.011864725096823467,-0.011864725096823467,-0.011862819846701542,-0.011862819846701542,-0.011862819846701542,-0.011862819846701542,-0.011860390042394824,-0.011852394022839883,-0.011852394022839883,-0.011848107071567327,-0.011848107071567327,-0.011848107071567327,-0.011854205985820904,-0.011869688577634664,-0.01187411436346664,-0.01187411436346664,-0.01187411436346664,-0.01187411436346664,-0.01187411436346664,-0.011876555959148402,-0.011876555959148402,-0.01187438013122113,-0.01187438013122113,-0.01187438013122113,-0.01187438013122113,-0.011876759438475087,-0.011875368872483345,-0.011875368872483345,-0.011875368872483345,-0.011875368872483345,-0.011875368872483345,-0.011875368872483345,-0.011876442802533915,-0.011876442802533915,-0.011876442802533915,-0.011876442802533915,-0.011876442802533915,-0.011876442802533915,-0.011876442802533915,-0.011876442802533915,-0.011876442802533915,-0.011876442802533915,-0.011876442802533915,-0.011876442802533915,-0.011876442802533915,-0.011876442802533915,-0.011875383084111764,-0.011875383084111764,-0.01187239787622926,-0.011871800949009484,-0.011871800949009484,-0.011871800949009484,-0.011869476597046267,-0.011869476597046267,-0.011869476597046267,-0.011868752879258352,-0.011868752879258352,-0.011868752879258352,-0.011867423637832174,-0.011867423637832174,-0.011861054456177867,-0.011861054456177867,-0.011861054456177867,-0.011861054456177867,-0.011861054456177867,-0.011861054456177867,-0.011858357943792933,-0.011861560266400211,-0.011861560266400211,-0.011861560266400211,-0.011861560266400211,-0.01187156091847546,-0.011871431243551174,-0.011871431243551174,-0.011871431243551174,-0.011871431243551174,-0.011871431243551174,-0.011884782754506678,-0.011891657355720911,-0.011891657355720911,-0.011901853382481212,-0.011906544950333602,-0.011906544950333602,-0.011915919619310914,-0.011930396459662537,-0.011930396459662537,-0.011920718820126009,-0.011920718820126009,-0.011920718820126009,-0.011959581323838689,-0.011959581323838689,-0.012003253850678105,-0.012060204911272968,-0.01207094052094248,-0.012087451753757722,-0.01211079518231694,-0.012148604850506988,-0.012191308697884259,-0.012191308697884259,-0.012171935350087978,-0.012169088922680713,-0.012194526591518302,-0.012194526591518302,-0.012194526591518302,-0.012192163862354971,-0.012163917111680174,-0.012161834710859291,-0.012161834710859291,-0.012161834710859291,-0.012161834710859291,-0.012159237300314823,-0.012155587866090823,-0.012155587866090823,-0.012155587866090823,-0.012153472984311341,-0.012119864409623472,-0.012122204075967015,-0.012121021434700476,-0.012121021434700476,-0.012121021434700476,-0.012107572350039526,-0.012107572350039526,-0.012107572350039526,-0.012107572350039526,-0.012095385646383471,-0.012096550909437726,-0.012018937627222295,-0.011983882877499009,-0.011947655510948311,-0.011893193636081363,-0.011867511800628155,-0.011913894846478888,-0.011951326120128374,-0.011941263072331036,-0.011993021069415046,-0.011973533608380405,-0.01203745162273935,-0.012095107879308733,-0.012101501241724405,-0.012122637661432002,-0.012130531420248405,-0.012139840637330607,-0.012164456502471523,-0.012215370469946285,-0.012226024728554078,-0.012215610561425904,-0.012203934284190601,-0.012213670307013608,-0.012227772097054168,-0.012224018501658987,-0.012226941765185594,-0.012233463688558325,-0.012241250913090095,-0.012248552759875358,-0.012254588889206913,-0.012275545713804441,-0.012277074649395576,-0.012270477917339912,-0.01226878675351213,-0.012278390993204451,-0.012275916289321159,-0.012264547603792074,-0.01225619822324718,-0.012254670414073235,-0.01225976383434262,-0.012253086451384052,-0.012244064621263963,-0.012238120926149825,-0.012255617712731596,-0.012249061021076068,-0.012249483546702022,-0.01224437799139997,-0.012237318956808968,-0.012238966777333115,-0.012233759913867286,-0.012233759913867286,-0.012220162501642269,-0.012214743467251515,-0.0122182738122935,-0.012213443521447917,-0.012216307176515267,-0.012209978806809442,-0.012213004924160354,-0.012204225541024126,-0.012212757806260037,-0.01221033587133599,-0.012201707049284943,-0.012196584636183998,-0.012194727573979328,-0.012201544122983885,-0.012201544122983885,-0.012199508348367848,-0.01219155732999276,-0.012200207823281827,-0.012200021672903048,-0.012200021672903048,-0.01219925036124375,-0.012191668212328076,-0.012188203505405658,-0.012182616227528595,-0.012174513148481269,-0.01216758556752902,-0.012166547960119728,-0.012161037667539688,-0.01215686810397434,-0.01215106862463613,-0.012152937304798186,-0.0121566579132794,-0.012149390100320817,-0.012139099489680566,-0.01212439979196453,-0.01211415579880635,-0.012109567166428876,-0.012109567166428876,-0.012104909481509104,-0.01209838352320761,-0.012087826266910871,-0.012074089024280872,-0.01207197307901524,-0.012074755530620256,-0.012065967133342832,-0.01206416603971129,-0.012057435133116284,-0.012052298274634004,-0.012046630068490913,-0.012049169757311264,-0.012046341106233453,-0.012042733316137536,-0.01203939713444401,-0.01203939713444401,-0.012026874936027006,-0.012022795946930336,-0.012018973667242949,-0.012015024281666582,-0.012012272440303331,-0.012007737534170327,-0.011998239820229007,-0.01199332383222863,-0.011980741569397931,-0.01197781861822868,-0.011977692972907525,-0.011975284306205813,-0.011975284306205813,-0.011972194395794415,-0.011967581571357341,-0.011956935713887087,-0.01194843293989648,-0.01194302638646155,-0.01193758997154487,-0.01193758997154487,-0.011923391199238817,-0.011915777142964122,-0.011894696033264434,-0.011885709301218522,-0.011881190346419799,-0.011866203215792124,-0.011854023045399608,-0.011825541135211181,-0.011810007931890765,-0.011785806065168361,-0.011769651235380702,-0.011755723297205183,-0.011743513284955215,-0.011735822315270794,-0.011728811602818665,-0.011703411279487687,-0.011699250193904274,-0.011699250193904274,-0.011690552571529476,-0.011681768878127153,-0.011679223223694893,-0.011674973954984076,-0.011664826254450372,-0.0116553647282794,-0.011650703219086773,-0.01164435833031126,-0.01164353110110847,-0.011640565454494331,-0.01164280000541888,-0.011641405558585163,-0.011636201476908947,-0.011630273319945877,-0.011622499219812657,-0.011619227341193333,-0.011616664333595442,-0.01160808681993662,-0.01160645627945901,-0.011603328111949819,-0.011603328111949819,-0.011597861367457395,-0.01159566152005261,-0.01159369233768733,-0.011591526737191148,-0.011591526737191148,-0.011591526737191148,-0.011588316645256717,-0.011582349958681687,-0.01157686711868918,-0.01157686711868918,-0.011571852698355622,-0.011571852698355622,-0.011569001473468794,-0.011566205991962298,-0.011564550379437726,-0.011557640102179337,-0.011557640102179337,-0.01155602320166964,-0.011550663016682908,-0.011544585240180658,-0.011539991736864175,-0.01153739756189803,-0.011534366971523184,-0.01153243851383836,-0.011529312475719016,-0.011529312475719016,-0.011529312475719016,-0.011525442604791257,-0.011525442604791257,-0.01152367555002196,-0.01152367555002196,-0.01152367555002196,-0.01151936452127838,-0.011515119839714337,-0.011514141226399788,-0.011514141226399788,-0.011514141226399788,-0.01151178919488833,-0.011509205077325163,-0.011509205077325163,-0.011506033380629346,-0.011506033380629346,-0.011506033380629346,-0.011506033380629346,-0.011501197909184184,-0.011502154394852164,-0.011502154394852164,-0.011498593465451958,-0.01149310544363345,-0.011490709635547007,-0.011486413275074797,-0.011479174370538926,-0.011479174370538926,-0.011479174370538926,-0.011470404143621537,-0.011458181520758844,-0.011452561038983464,-0.011452561038983464,-0.011438324288965223,-0.011426645567682052,-0.011415818460486307,-0.011405219111123981,-0.011393281549357011,-0.011383373986711522,-0.011351545460961373,-0.011334235340386065,-0.011311530183425957,-0.011287229443033224,-0.011275420945303835,-0.011251881545245862,-0.011212694958438709,-0.011168052840103007,-0.011103500130752182,-0.011039767766983333,-0.011009728868047838,-0.010942651122002668,-0.010904645214178119,-0.010849869502740434,-0.010787579730001875,-0.01072517495554632,-0.010673065447418275,-0.010597253518161362,-0.010490905830895752,-0.010329811740030781,-0.010229452660657817,-0.010079859024703524,-0.009924684176206506,-0.00972637357777521,-0.00946631428642776,-0.009175552496531571,-0.00881228220214268,-0.008468079157775515,-0.00807860465395303,-0.007576153122323635,-0.007015328137923261,-0.006409077022666158,-0.005884438903855067,-0.005202840881899785,-0.004497740978445899,-0.0037255046596984718,-0.0026797191073768237,-0.001549681002020201,-0.00027475809105414887,0.001158543993790385,0.002604792681929992,0.0041546040884842565,0.006087108121158121,0.00800745792331224,0.00987344391017143,0.012152316701672819,0.014211963106401408,0.016333954521543546,0.018993064707662256,0.021134200665593926,0.023437181794607673,0.025701513784682883,0.02793447896629437,0.029795966383979154,0.03187789083193599,0.03430345520608024,0.036548675515728477,0.038374838723115395,0.03967028732943224,0.04041706835658675,0.040718657426730864,0.04084314331218076,0.04089821688532875,0.04096329335343411,0.04100057779013864,0.04101137954952478,0.04101137954952478,0.041004707637924444,0.040986418126225936,0.04083760562479566,0.04075253691337076,0.04048363039223814,0.0402559153557808,0.04010519911569693,0.040016815819415116,0.03967399835119055,0.03886911634209758,0.03793521872311042,0.037238800292690694,0.036963347118104097,0.036718660728450286,0.03663803817728274,0.03660812535147892,0.03655142668954188,0.03649730331102848,0.036481893085522285,0.036473010297116054,0.03645243790406967,0.03645243790406967,0.03645243790406967,0.03645509504547409,0.03645299790509588,0.03645170061809579,0.03645170061809579,0.03645170061809579,0.03645170061809579,0.03645170061809579,0.03645170061809579,0.03645170061809579,0.03645170061809579,0.036445736715133105,0.036438205996613744,0.03643187428223183,0.03643187428223183,0.036426549779450694,0.036426549779450694,0.036426549779450694,0.036429066780138485,0.036429066780138485,0.036429066780138485,0.03642839206309086,0.03642839206309086,0.03642839206309086,0.03642839206309086,0.03642839206309086,0.03642156028556599,0.03642156028556599,0.03642156028556599,0.03642156028556599,0.03642156028556599,0.036416269739438414,0.036416269739438414,0.036416269739438414,0.036413490082791426,0.036413490082791426,0.036413490082791426,0.036413490082791426,0.036413490082791426,0.036413490082791426,0.036413490082791426,0.036413490082791426,0.03641044979180625,0.03641044979180625,0.03641044979180625,0.03641044979180625,0.0364050060960515,0.0364050060960515,0.03640428044660371,0.036393067679610085,0.036404993699174375,0.036404993699174375,0.0363982937612177,0.03638176500816182,0.03637623855041222,0.036378859522241964,0.03636914749053729,0.036364954742630205,0.03635747262610437,0.036343791294425984,0.036343791294425984,0.036338263093713886,0.036338263093713886,0.036338263093713886,0.03632367176376374,0.036314907860978095,0.036314907860978095,0.036303802033504425,0.036303802033504425,0.036303802033504425,0.03630692431008052,0.036309991164025716,0.036300969880278394,0.036277761853752324,0.036277761853752324,0.036277761853752324,0.036277761853752324)
net_minHPD=c(-0.043522272158999536, -0.035464843186385826,-0.035464843186385826,-0.035464843186385826,-0.035464843186385826,-0.035464843186385826,-0.035464843186385826,-0.035464843186385826,-0.035464843186385826,-0.035464843186385826,-0.035464843186385826,-0.035464843186385826,-0.035464843186385826,-0.035464843186385826,-0.035464843186385826,-0.035464843186385826,-0.035464843186385826,-0.035464843186385826,-0.035464843186385826,-0.035464843186385826,-0.035464843186385826,-0.035464843186385826,-0.035464843186385826,-0.035464843186385826,-0.035464843186385826,-0.035464843186385826,-0.035425059265572066,-0.035425059265572066,-0.035425059265572066,-0.035425059265572066,-0.035425059265572066,-0.035464843186385826,-0.035425059265572066,-0.035425059265572066,-0.03540367385367216,-0.03540367385367216,-0.03540367385367216,-0.03540367385367216,-0.03540367385367216,-0.034668884766239465,-0.03463271308466567,-0.0349118285277128,-0.03540367385367216,-0.034605653658635355,-0.034668884766239465,-0.034520017310471836,-0.034605653658635355,-0.03458503801958071,-0.03427019271675075,-0.03427019271675075,-0.03390316547836436,-0.03390110895200819,-0.03390316547836436,-0.033724720192324316,-0.0337287253505782,-0.03390316547836436,-0.0337287253505782,-0.033724720192324316,-0.03328744361675172,-0.03322557106160802,-0.03326282745800297,-0.03278348668691464,-0.03278348668691464,-0.032779536569609226,-0.03273514834597606,-0.03266522997718399,-0.032646882062537255,-0.03256718341016608,-0.03271811349664439,-0.032694402830749654,-0.03227252202653591,-0.0321772899280485,-0.032126924154489735,-0.0321927465353508,-0.0321927465353508,-0.03216895696163063,-0.03196516672635391,-0.031945332775860966,-0.03227252202653591,-0.0321927465353508,-0.0321927465353508,-0.0321772899280485,-0.03214014917374146,-0.0321927465353508,-0.0321772899280485,-0.03196516672635391,-0.03227252202653591,-0.03224605976412776,-0.03224605976412776,-0.03224605976412776,-0.0321927465353508,-0.0321927465353508,-0.0321927465353508,-0.0321772899280485,-0.03216895696163063,-0.03216895696163063,-0.03216895696163063,-0.03140497835215218,-0.03140497835215218,-0.03140497835215218,-0.03140497835215218,-0.03136709701797512,-0.03136709701797512,-0.03136709701797512,-0.031342690565375066,-0.031342690565375066,-0.031342690565375066,-0.031342690565375066,-0.031342690565375066,-0.031341663996285345,-0.031341663996285345,-0.031341663996285345,-0.031341663996285345,-0.031341663996285345,-0.031341663996285345,-0.031341663996285345,-0.031341663996285345,-0.031341663996285345,-0.031341663996285345,-0.03131591824933606,-0.03131591824933606,-0.03129061913668067,-0.03129061913668067,-0.03129061913668067,-0.031342690565375066,-0.031342690565375066,-0.031342690565375066,-0.031342690565375066,-0.031342690565375066,-0.031342690565375066,-0.031342690565375066,-0.031342690565375066,-0.031342690565375066,-0.031342690565375066,-0.031342690565375066,-0.031342690565375066,-0.031342690565375066,-0.031342690565375066,-0.031342690565375066,-0.031342690565375066,-0.031342690565375066,-0.031342690565375066,-0.031342690565375066,-0.031342690565375066,-0.031342690565375066,-0.031328587651417716,-0.031328587651417716,-0.031328587651417716,-0.03131591824933606,-0.03140497835215218,-0.03140497835215218,-0.03140497835215218,-0.03140497835215218,-0.03129061913668067,-0.03129061913668067,-0.03129061913668067,-0.03129061913668067,-0.03136709701797512,-0.031342690565375066,-0.031342690565375066,-0.031342690565375066,-0.031342690565375066,-0.031342690565375066,-0.03140497835215218,-0.03140497835215218,-0.03140497835215218,-0.03140497835215218,-0.03140497835215218,-0.03140497835215218,-0.03140497835215218,-0.03140497835215218,-0.03140497835215218,-0.03140497835215218,-0.03140497835215218,-0.03136709701797512,-0.031342690565375066,-0.031342690565375066,-0.031342690565375066,-0.03136709701797512,-0.031342690565375066,-0.031342690565375066,-0.031342690565375066,-0.03131591824933606,-0.031342690565375066,-0.031342690565375066,-0.031342690565375066,-0.03131591824933606,-0.03131591824933606,-0.03131591824933606,-0.03131591824933606,-0.031342690565375066,-0.031342690565375066,-0.031342690565375066,-0.03129061913668067,-0.03140497835215218,-0.030857952948445785,-0.030819711236261493,-0.03080020960664281,-0.03074478911842876,-0.030741374321687807,-0.030724847761710458,-0.030714310428272062,-0.030714310428272062,-0.03080020960664281,-0.03080020960664281,-0.03080020960664281,-0.03080020960664281,-0.030714310428272062,-0.03080020960664281,-0.03079133113745268,-0.03074478911842876,-0.03074478911842876,-0.03079133113745268,-0.03074478911842876,-0.03074478911842876,-0.03074478911842876,-0.03074478911842876,-0.030819711236261493,-0.030819711236261493,-0.030819711236261493,-0.03074478911842876,-0.03074478911842876,-0.03074478911842876,-0.03074478911842876,-0.03074478911842876,-0.03074478911842876,-0.03074478911842876,-0.03074478911842876,-0.03074478911842876,-0.030819711236261493,-0.03074478911842876,-0.03074478911842876,-0.03074478911842876,-0.03074478911842876,-0.03074478911842876,-0.03074478911842876,-0.03074478911842876,-0.03074478911842876,-0.03074478911842876,-0.03074478911842876,-0.03074478911842876,-0.03074478911842876,-0.03074478911842876,-0.03074478911842876,-0.03074478911842876,-0.03074478911842876,-0.03074478911842876,-0.03074478911842876,-0.030741374321687807,-0.030741374321687807,-0.03074478911842876,-0.03074478911842876,-0.03074478911842876,-0.030724847761710458,-0.03074478911842876,-0.03074478911842876,-0.03074478911842876,-0.03074478911842876,-0.03074478911842876,-0.030724847761710458,-0.03074478911842876,-0.03074478911842876,-0.03074478911842876,-0.03074478911842876,-0.03074478911842876,-0.03074478911842876,-0.03074478911842876,-0.03074478911842876,-0.030741374321687807,-0.030741374321687807,-0.030741374321687807,-0.03074478911842876,-0.03074478911842876,-0.030741374321687807,-0.03074478911842876,-0.03074478911842876,-0.03074478911842876,-0.03074478911842876,-0.03074478911842876,-0.030703903862675082,-0.030703903862675082,-0.030708378544545546,-0.030708378544545546,-0.030708378544545546,-0.030708378544545546,-0.030708378544545546,-0.030708378544545546,-0.030708378544545546,-0.030741374321687807,-0.03074478911842876,-0.03074478911842876,-0.030724847761710458,-0.03074478911842876,-0.03074478911842876,-0.030819711236261493,-0.030857952948445785,-0.03074478911842876,-0.029823638555069646,-0.029823638555069646,-0.02984276527713209,-0.02989919451430506,-0.02989919451430506,-0.02996266941882751,-0.030108783610857483,-0.03005417604836058,-0.03005417604836058,-0.030016468050206677,-0.03005417604836058,-0.02989919451430506,-0.029964626305695265,-0.029964626305695265,-0.029964626305695265,-0.02989919451430506,-0.02989919451430506,-0.029964626305695265,-0.029933296988708984,-0.02989919451430506,-0.029964626305695265,-0.029922820354670428,-0.029964626305695265,-0.029964626305695265,-0.029393473963115428,-0.029037610333006274,-0.02910480423122371,-0.028474444407619023,-0.02840437481145412,-0.028427775723862795,-0.028474444407619023,-0.028434759792327617,-0.028434759792327617,-0.02796577898628941,-0.02796577898628941,-0.02735529715629452,-0.027023962248264474,-0.027023962248264474,-0.02667817293241571,-0.02668663146415524,-0.02666519971442062,-0.026663179458017452,-0.02667817293241571,-0.02668663146415524,-0.02667817293241571,-0.02659063855801624,-0.02668663146415524,-0.02668663146415524,-0.026732317049995943,-0.02659063855801624,-0.026432440627232132,-0.026207468561649547,-0.026265734780758877,-0.025531343114939254,-0.025531343114939254,-0.025531343114939254,-0.025322149781828427,-0.025279303215365513,-0.025279303215365513,-0.025353465373075913,-0.025322149781828427,-0.025353465373075913,-0.025353465373075913,-0.02531216043105942,-0.02531216043105942,-0.02531216043105942,-0.02531216043105942,-0.025322149781828427,-0.025353465373075913,-0.025353465373075913,-0.025383650053208934,-0.025383650053208934,-0.025279303215365513,-0.025279303215365513,-0.025383650053208934,-0.025383650053208934,-0.025279303215365513,-0.025279303215365513,-0.025279303215365513,-0.025279303215365513,-0.025383650053208934,-0.025279303215365513,-0.025279303215365513,-0.025279303215365513,-0.025279303215365513,-0.025279303215365513,-0.025279303215365513,-0.025279303215365513,-0.025383650053208934,-0.025383650053208934,-0.025383650053208934,-0.025383650053208934,-0.025383650053208934,-0.025353465373075913,-0.025353465373075913,-0.025322149781828427,-0.025322149781828427,-0.025322149781828427,-0.025322149781828427,-0.025279303215365513,-0.025322149781828427,-0.025322149781828427,-0.025322149781828427,-0.025322149781828427,-0.025322149781828427,-0.025322149781828427,-0.025322149781828427,-0.025322149781828427,-0.025322149781828427,-0.025322149781828427,-0.025322149781828427,-0.025322149781828427,-0.025322149781828427,-0.025322149781828427,-0.025322149781828427,-0.025322149781828427,-0.025322149781828427,-0.025322149781828427,-0.025322149781828427,-0.025322149781828427,-0.025322149781828427,-0.025322149781828427,-0.025322149781828427,-0.025322149781828427,-0.025322149781828427,-0.025322149781828427,-0.025322149781828427,-0.025322149781828427,-0.025322149781828427,-0.025322149781828427,-0.025322149781828427,-0.025322149781828427,-0.025322149781828427,-0.025322149781828427,-0.025279303215365513,-0.025279303215365513,-0.025279303215365513,-0.025279303215365513,-0.025279303215365513,-0.025279303215365513,-0.025279303215365513,-0.025353465373075913,-0.025353465373075913,-0.025353465373075913,-0.025353465373075913,-0.025353465373075913,-0.025353465373075913,-0.025353465373075913,-0.025353465373075913,-0.025353465373075913,-0.025353465373075913,-0.025383650053208934,-0.025279303215365513,-0.025279303215365513,-0.025279303215365513,-0.025322149781828427,-0.025322149781828427,-0.025279303215365513,-0.02531216043105942,-0.02531216043105942,-0.025322149781828427,-0.025322149781828427,-0.025322149781828427,-0.025353465373075913,-0.025353465373075913,-0.025322149781828427,-0.025279303215365513,-0.025279303215365513,-0.02531216043105942,-0.025322149781828427,-0.025322149781828427,-0.025279303215365513,-0.025279303215365513,-0.025322149781828427,-0.025279303215365513,-0.025322149781828427,-0.025322149781828427,-0.025322149781828427,-0.025322149781828427,-0.025322149781828427,-0.025353465373075913,-0.025353465373075913,-0.025353465373075913,-0.025353465373075913,-0.025353465373075913,-0.025353465373075913,-0.025353465373075913,-0.025353465373075913,-0.025353465373075913,-0.025322149781828427,-0.025322149781828427,-0.025322149781828427,-0.025322149781828427,-0.025322149781828427,-0.025322149781828427,-0.025322149781828427,-0.025322149781828427,-0.025322149781828427,-0.025322149781828427,-0.025279303215365513,-0.025322149781828427,-0.025353465373075913,-0.025322149781828427,-0.025383650053208934,-0.025383650053208934,-0.02531216043105942,-0.025355813233457244,-0.025355813233457244,-0.025353465373075913,-0.02531216043105942,-0.025355813233457244,-0.02531216043105942,-0.025383650053208934,-0.025279303215365513,-0.02509205193185977,-0.025322149781828427,-0.025279303215365513,-0.024902329172174893,-0.02493706720107967,-0.02531216043105942,-0.025383650053208934,-0.025355813233457244,-0.025322149781828427,-0.025355813233457244,-0.025322149781828427,-0.02493706720107967,-0.02511368172211396,-0.02493706720107967,-0.02506920325698176,-0.02506920325698176,-0.02493706720107967,-0.02493706720107967,-0.02493706720107967,-0.02493706720107967,-0.02493706720107967,-0.02493706720107967,-0.024902329172174893,-0.024902329172174893,-0.024902329172174893,-0.024902329172174893,-0.024902329172174893,-0.02493706720107967,-0.024831726839473173,-0.024810901757893012,-0.024810901757893012,-0.024831726839473173,-0.024810901757893012,-0.024831726839473173,-0.024800495109463624,-0.024800495109463624,-0.024831726839473173,-0.02493706720107967,-0.024242752546783815,-0.024831726839473173,-0.02493706720107967,-0.024242752546783815,-0.02493706720107967,-0.024831726839473173,-0.02493706720107967,-0.024242752546783815,-0.024242752546783815,-0.02493706720107967,-0.024242752546783815,-0.024219649292359015,-0.024219649292359015,-0.024219649292359015,-0.024301590072704042,-0.024242752546783815,-0.024242752546783815,-0.024242752546783815,-0.024242752546783815,-0.024242752546783815,-0.024242752546783815,-0.024242752546783815,-0.024301590072704042,-0.024242752546783815,-0.024242752546783815,-0.024242387398002885,-0.024242752546783815,-0.024242752546783815,-0.024242387398002885,-0.024219649292359015,-0.024219649292359015,-0.024242387398002885,-0.024242752546783815,-0.024219649292359015,-0.024219649292359015,-0.024219649292359015,-0.024242387398002885,-0.024242752546783815,-0.024296380771322273,-0.024219649292359015,-0.024219649292359015,-0.024219649292359015,-0.024242752546783815,-0.024219649292359015,-0.024296380771322273,-0.024219649292359015,-0.024296380771322273,-0.024296380771322273,-0.024296380771322273,-0.024301590072704042,-0.024242752546783815,-0.024242752546783815,-0.02382966908137441,-0.024242752546783815,-0.024242752546783815,-0.024242752546783815,-0.02382966908137441,-0.02382966908137441,-0.024242752546783815,-0.024242752546783815,-0.024242752546783815,-0.024242752546783815,-0.024242752546783815,-0.024242752546783815,-0.024242752546783815,-0.024242752546783815,-0.024242752546783815,-0.024242752546783815,-0.024301590072704042,-0.024219649292359015,-0.02343495540437402,-0.02343495540437402,-0.02343495540437402,-0.023937508267319933,-0.02354300389860796,-0.023937508267319933,-0.023937508267319933,-0.02354300389860796,-0.023532155388541226,-0.023532155388541226,-0.02354300389860796,-0.02354300389860796,-0.02354300389860796,-0.02354300389860796,-0.02354300389860796,-0.02354300389860796,-0.02354300389860796,-0.023532155388541226,-0.023532155388541226,-0.023532155388541226,-0.023532155388541226,-0.02354300389860796,-0.02354300389860796,-0.02354300389860796,-0.02354300389860796,-0.02354300389860796,-0.02354300389860796,-0.02354300389860796,-0.02354300389860796,-0.02354300389860796,-0.02354300389860796,-0.02354300389860796,-0.02354300389860796,-0.023404606737434434,-0.02354300389860796,-0.02354300389860796,-0.023404606737434434,-0.02343203338765703,-0.02343203338765703,-0.023404606737434434,-0.023404606737434434,-0.02343203338765703,-0.02343495540437402,-0.02335011316045312,-0.02343495540437402,-0.02343495540437402,-0.02343495540437402,-0.023331520530954077,-0.023331520530954077,-0.023331520530954077,-0.023331520530954077,-0.023331520530954077,-0.023331520530954077,-0.023404606737434434,-0.02343203338765703,-0.02343203338765703,-0.02343495540437402,-0.02343495540437402,-0.023404606737434434,-0.023404606737434434,-0.02343495540437402,-0.02343495540437402,-0.023404606737434434,-0.02343495540437402,-0.02343495540437402,-0.02343495540437402,-0.02343495540437402,-0.02343495540437402,-0.023404606737434434,-0.023404606737434434,-0.02343495540437402,-0.02343495540437402,-0.02343495540437402,-0.02343495540437402,-0.02343495540437402,-0.02343495540437402,-0.02343495540437402,-0.02343495540437402,-0.02343495540437402,-0.02343495540437402,-0.02343495540437402,-0.02343495540437402,-0.02343495540437402,-0.02343495540437402,-0.02343495540437402,-0.02354300389860796,-0.02354300389860796,-0.02354300389860796,-0.02343495540437402,-0.02343495540437402,-0.023532155388541226,-0.02354300389860796,-0.023048807223170664,-0.023048807223170664,-0.023048807223170664,-0.02335011316045312,-0.023048807223170664,-0.023048807223170664,-0.023048807223170664,-0.023048807223170664,-0.023048807223170664,-0.02329431810307857,-0.023331520530954077,-0.02335011316045312,-0.02335011316045312,-0.023331520530954077,-0.023331520530954077,-0.023331520530954077,-0.02354300389860796,-0.023331520530954077,-0.023331520530954077,-0.023331520530954077,-0.02354300389860796,-0.02378797422661089,-0.024089939243371626,-0.02378797422661089,-0.024089939243371626,-0.02493706720107967,-0.02509205193185977,-0.02493706720107967,-0.023937508267319933,-0.024168986911154277,-0.02493706720107967,-0.025309898828268743,-0.02493706720107967,-0.025309898828268743,-0.025531343114939254,-0.025929620473654824,-0.0255455655985442,-0.026093744704626755,-0.026947245855278072,-0.025531343114939254,-0.026093744704626755,-0.0255455655985442,-0.026093744704626755,-0.025531343114939254,-0.025353465373075913,-0.02493706720107967,-0.023937508267319933,-0.02509205193185977,-0.02506920325698176,-0.023784045691972545,-0.02369161383826106,-0.02354300389860796,-0.023325757627603902,-0.02354300389860796,-0.02298353329791884,-0.023090426635642057,-0.023753958121761475,-0.022970990861699993,-0.022662444455104937,-0.022595879558643894,-0.022595879558643894,-0.022056314086030284,-0.02201689950799302,-0.02201689950799302,-0.0200744168867866,-0.020778685521050007,-0.021003881623656486,-0.01914526018700729,-0.018991540828720267,-0.01721180875742545,-0.017565459238142234,-0.015212652850530153,-0.013528855798998818,-0.01290952140975303,-0.012460137701847392,-0.012797482687149881,-0.01226669263338933,-0.01218985391627005,-0.012501645735420217,-0.012501645735420217,-0.012463296098113343,-0.01218985391627005,-0.01226669263338933,-0.012121246820617073,-0.011639446570710681,-0.01218985391627005,-0.011895677714091783,-0.011759562753139146,-0.011077257148836506,-0.011298946397766595,-0.01218985391627005,-0.011077257148836506,-0.010459728885559974,-0.010124822085113977,-0.009980283808373826,-0.0102238996945016,-0.010123271726394757,-0.01060996283997867,-0.01060996283997867,-0.010540313241036957,-0.010540313241036957,-0.010540313241036957,-0.010540313241036957,-0.010540313241036957,-0.010540313241036957,-0.010517029892440646,-0.010517029892440646,-0.010517029892440646,-0.010517029892440646,-0.010517029892440646,-0.010517029892440646,-0.010517029892440646,-0.010517029892440646,-0.010505024290615193,-0.010517029892440646,-0.010517029892440646,-0.010517029892440646,-0.010517029892440646,-0.010517029892440646,-0.010517029892440646,-0.010517029892440646,-0.010517029892440646,-0.010517029892440646,-0.010517029892440646,-0.010517029892440646,-0.010517029892440646,-0.010517029892440646,-0.010517029892440646,-0.010505024290615193,-0.010505024290615193,-0.010505024290615193,-0.010505024290615193,-0.010505024290615193,-0.010505024290615193,-0.010505024290615193,-0.010505024290615193,-0.010505024290615193,-0.010505024290615193,-0.010505024290615193,-0.010505024290615193,-0.010505024290615193,-0.010505024290615193,-0.010505024290615193,-0.010505024290615193,-0.010505024290615193,-0.010505024290615193,-0.010505024290615193,-0.010505024290615193,-0.010517029892440646,-0.010517029892440646,-0.010517029892440646,-0.010540313241036957,-0.010540313241036957,-0.010540313241036957,-0.010540313241036957,-0.010540313241036957,-0.01060996283997867,-0.010540313241036957,-0.01060996283997867,-0.01060996283997867,-0.01060996283997867,-0.01060996283997867,-0.01060996283997867,-0.01060996283997867,-0.01060996283997867,-0.01060996283997867,-0.01060996283997867,-0.010693855139756712,-0.010693855139756712,-0.01060996283997867,-0.01060996283997867,-0.01060996283997867,-0.01060996283997867,-0.010123271726394757,-0.010124822085113977,-0.010124822085113977,-0.010124822085113977,-0.010124822085113977,-0.010124822085113977)
net_maxHPD=c(-0.007272560848630461, -0.0019116491943909839,-0.0019116491943909839,-0.0019116491943909839,-0.0019116491943909839,-0.0019116491943909839,-0.0019116491943909839,-0.0019116491943909839,-0.0019116491943909839,-0.0019116491943909839,-0.0019116491943909839,-0.0019116491943909839,-0.0019116491943909839,-0.0019116491943909839,-0.0019116491943909839,-0.0019116491943909839,-0.0019116491943909839,-0.0019116491943909839,-0.0019116491943909839,-0.0019116491943909839,-0.0019116491943909839,-0.0019116491943909839,-0.0019116491943909839,-0.0019116491943909839,-0.0019116491943909839,-0.0019116491943909839,-0.0019116491943909839,-0.0019116491943909839,-0.0019116491943909839,-0.0019116491943909839,-0.001947640961820922,-0.002040818316829923,-0.002040818316829923,-0.002040818316829923,-0.002040818316829923,-0.002040818316829923,-0.002040818316829923,-0.002040818316829923,-0.0020471422308960784,-0.0013462070173063563,-0.0013462070173063563,-0.0017406448870400729,-0.002297988024800291,-0.0017406448870400729,-0.002040818316829923,-0.002040818316829923,-0.002297988024800291,-0.002473362110081135,-0.002297988024800291,-0.002473362110081135,-0.002297988024800291,-0.002473362110081135,-0.0027515665961230056,-0.0027515665961230056,-0.0029901609199813883,-0.003235525155769553,-0.00325309019029376,-0.003263244158338195,-0.0029901609199813883,-0.003010305026836621,-0.003235525155769553,-0.0029285623830910337,-0.003095150004210949,-0.00325309019029376,-0.00325309019029376,-0.003235525155769553,-0.00325309019029376,-0.003235525155769553,-0.003426782818534417,-0.003426782818534417,-0.003235525155769553,-0.00325309019029376,-0.00325309019029376,-0.003347916567123209,-0.003394925229124466,-0.003426782818534417,-0.00325309019029376,-0.00325309019029376,-0.00361023635824571,-0.00361023635824571,-0.00361023635824571,-0.0036286040212014474,-0.0036533490772145544,-0.0037664464196640254,-0.0038005368881061548,-0.00361023635824571,-0.003975451626844165,-0.003975451626844165,-0.003975451626844165,-0.003975451626844165,-0.003945626907269028,-0.003945626907269028,-0.003975451626844165,-0.003975451626844165,-0.003975451626844165,-0.003975451626844165,-0.003975451626844165,-0.003235525155769553,-0.003235525155769553,-0.00325309019029376,-0.00325309019029376,-0.003235525155769553,-0.003235525155769553,-0.003235525155769553,-0.003235525155769553,-0.003235525155769553,-0.003235525155769553,-0.00325309019029376,-0.00325309019029376,-0.00325309019029376,-0.00325309019029376,-0.00325309019029376,-0.00325309019029376,-0.00325309019029376,-0.00325309019029376,-0.00325309019029376,-0.00325309019029376,-0.00325309019029376,-0.00325309019029376,-0.00325309019029376,-0.00325309019029376,-0.003235525155769553,-0.00325309019029376,-0.00325309019029376,-0.003324845111665288,-0.003324845111665288,-0.003347916567123209,-0.0033722107174726096,-0.0033722107174726096,-0.0033722107174726096,-0.003426782818534417,-0.003426782818534417,-0.003426782818534417,-0.003426782818534417,-0.003426782818534417,-0.003426782818534417,-0.003426782818534417,-0.003426782818534417,-0.003426782818534417,-0.003426782818534417,-0.003426782818534417,-0.003426782818534417,-0.003426782818534417,-0.003426782818534417,-0.0034328129832774112,-0.003426782818534417,-0.003426782818534417,-0.003426782818534417,-0.003426782818534417,-0.0035275494511302456,-0.0035275494511302456,-0.0035275494511302456,-0.0035275494511302456,-0.003426782818534417,-0.003426782818534417,-0.003426782818534417,-0.003426782818534417,-0.0035275494511302456,-0.0035275494511302456,-0.0035275494511302456,-0.0035275494511302456,-0.0035275494511302456,-0.0035275494511302456,-0.00361023635824571,-0.00361023635824571,-0.00361023635824571,-0.00361023635824571,-0.0036200838708695497,-0.0036200838708695497,-0.0036200838708695497,-0.0036200838708695497,-0.0036200838708695497,-0.0036200838708695497,-0.0036200838708695497,-0.00361023635824571,-0.00361023635824571,-0.00361023635824571,-0.00361023635824571,-0.00361023635824571,-0.00361023635824571,-0.0036200838708695497,-0.0036286040212014474,-0.00361023635824571,-0.0036533490772145544,-0.0036533490772145544,-0.0036533490772145544,-0.00361023635824571,-0.00361023635824571,-0.00361023635824571,-0.00361023635824571,-0.0036533490772145544,-0.0036533490772145544,-0.0036533490772145544,-0.0036200838708695497,-0.0037664464196640254,-0.00325309019029376,-0.003235525155769553,-0.00325309019029376,-0.00325309019029376,-0.00325309019029376,-0.00325309019029376,-0.00325309019029376,-0.00325309019029376,-0.003347916567123209,-0.003347916567123209,-0.003347916567123209,-0.003347916567123209,-0.00325309019029376,-0.003347916567123209,-0.003347916567123209,-0.003324845111665288,-0.003324845111665288,-0.003347916567123209,-0.003324845111665288,-0.003324845111665288,-0.003324845111665288,-0.003347916567123209,-0.003426782818534417,-0.003426782818534417,-0.003426782818534417,-0.0033722107174726096,-0.003394925229124466,-0.0033722107174726096,-0.0033722107174726096,-0.003394925229124466,-0.003394925229124466,-0.0033722107174726096,-0.0033722107174726096,-0.0033722107174726096,-0.003426782818534417,-0.0033722107174726096,-0.0033722107174726096,-0.0033722107174726096,-0.003394925229124466,-0.003394925229124466,-0.0033722107174726096,-0.0033722107174726096,-0.0033722107174726096,-0.0033722107174726096,-0.003394925229124466,-0.0033722107174726096,-0.0033722107174726096,-0.0033722107174726096,-0.0033722107174726096,-0.0033722107174726096,-0.0033722107174726096,-0.003394925229124466,-0.003394925229124466,-0.003394925229124466,-0.003394925229124466,-0.003426782818534417,-0.0034328129832774112,-0.0034328129832774112,-0.003426782818534417,-0.0034328129832774112,-0.0034328129832774112,-0.0034328129832774112,-0.0034328129832774112,-0.0034328129832774112,-0.003426782818534417,-0.0034328129832774112,-0.0034328129832774112,-0.0034328129832774112,-0.003426782818534417,-0.0034328129832774112,-0.0034328129832774112,-0.003426782818534417,-0.003426782818534417,-0.003394925229124466,-0.003394925229124466,-0.003394925229124466,-0.0034328129832774112,-0.003426782818534417,-0.003394925229124466,-0.003426782818534417,-0.003394925229124466,-0.0033722107174726096,-0.003347916567123209,-0.003324845111665288,-0.003259950758191056,-0.003259950758191056,-0.003259950758191056,-0.003259950758191056,-0.003259950758191056,-0.00325309019029376,-0.00325309019029376,-0.00325309019029376,-0.00325309019029376,-0.00325309019029376,-0.003235525155769553,-0.003235525155769553,-0.003181737603835534,-0.0031402985495629053,-0.0031402985495629053,-0.003181737603835534,-0.003181737603835534,-0.003004803622733917,-0.002040818316829923,-0.002040818316829923,-0.002040818316829923,-0.0020469416318332975,-0.0020469416318332975,-0.0020469416318332975,-0.002040818316829923,-0.0020365447071013093,-0.001947640961820922,-0.0017406448870400729,-0.0017406448870400729,-0.0015029936627555841,-0.0015029936627555841,-0.0014985245866488694,-0.0014562206475557254,-0.0013252579594537628,-0.0013252579594537628,-0.001258610783898273,-0.0011922645419131517,-0.0011009229115731753,-0.001210063255965066,-0.0011009229115731753,-0.0011009229115731753,-0.0009895813611555115,-0.0004525389632503568,3.216759045825482e-05,3.216759045825482e-05,0.0007711681401916942,0.0007711681401916942,0.0007711681401916942,0.0007711681401916942,0.0007711681401916942,0.0007711681401916942,0.001285040416666293,0.0012499666193608386,0.001883803957165489,0.002118184354294915,0.002118184354294915,0.00238282117069559,0.002343038307854421,0.00238282117069559,0.00238282117069559,0.00238282117069559,0.0025312478136851335,0.0024946694931902436,0.002665942163228109,0.002579529329991462,0.002579529329991462,0.002579529329991462,0.002665942163228109,0.002784321027471663,0.00306469404727662,0.00306469404727662,0.00388747606587362,0.00388747606587362,0.00388747606587362,0.004039114093767171,0.004069785412206706,0.004039114093767171,0.00388747606587362,0.00388747606587362,0.00388747606587362,0.00388747606587362,0.00388747606587362,0.00388747606587362,0.00388747606587362,0.00388747606587362,0.00388747606587362,0.00388747606587362,0.00388747606587362,0.00388747606587362,0.00388747606587362,0.004028149441764335,0.004028149441764335,0.00388747606587362,0.00388747606587362,0.004028149441764335,0.004028149441764335,0.004028149441764335,0.004028149441764335,0.00388747606587362,0.004028149441764335,0.004028149441764335,0.004039114093767171,0.004039114093767171,0.004039114093767171,0.004039114093767171,0.004028149441764335,0.00388747606587362,0.00388747606587362,0.00388747606587362,0.00388747606587362,0.00388747606587362,0.00388747606587362,0.00388747606587362,0.00388747606587362,0.00388747606587362,0.00388747606587362,0.00388747606587362,0.00388747606587362,0.0038421154058616708,0.0038421154058616708,0.0038421154058616708,0.0038421154058616708,0.0038421154058616708,0.0038421154058616708,0.0038421154058616708,0.0038421154058616708,0.0038421154058616708,0.0038421154058616708,0.0038421154058616708,0.0038421154058616708,0.0038421154058616708,0.0038421154058616708,0.0038421154058616708,0.0038421154058616708,0.0038421154058616708,0.0038421154058616708,0.0038421154058616708,0.0038421154058616708,0.0038421154058616708,0.0038421154058616708,0.0038421154058616708,0.0038421154058616708,0.0038421154058616708,0.0038421154058616708,0.0038421154058616708,0.0038421154058616708,0.0038421154058616708,0.0038421154058616708,0.0038421154058616708,0.0038421154058616708,0.0038421154058616708,0.0038421154058616708,0.00388747606587362,0.00388747606587362,0.00388747606587362,0.00388747606587362,0.00388747606587362,0.00388747606587362,0.00388747606587362,0.00388747606587362,0.00388747606587362,0.00388747606587362,0.00388747606587362,0.00388747606587362,0.00388747606587362,0.00388747606587362,0.00388747606587362,0.00388747606587362,0.00388747606587362,0.00388747606587362,0.004028149441764335,0.004028149441764335,0.004039114093767171,0.004039114093767171,0.004039114093767171,0.004100894484844873,0.004100894484844873,0.004100894484844873,0.004100894484844873,0.004100894484844873,0.004100894484844873,0.004100894484844873,0.004100894484844873,0.0041916737863817305,0.004358899470657297,0.0043664093106867835,0.0043664093106867835,0.0043664093106867835,0.004426866108331595,0.004547160043171676,0.004547160043171676,0.004537007530689856,0.004547160043171676,0.004547160043171676,0.004547160043171676,0.004547160043171676,0.004547160043171676,0.004598519979911061,0.004547160043171676,0.004547160043171676,0.004547160043171676,0.004547160043171676,0.004547160043171676,0.004547160043171676,0.004547160043171676,0.004547160043171676,0.004547160043171676,0.004547160043171676,0.004537007530689856,0.004537007530689856,0.004537007530689856,0.004537007530689856,0.004547160043171676,0.004547160043171676,0.004547160043171676,0.004547160043171676,0.004537007530689856,0.004547160043171676,0.004426866108331595,0.0043664093106867835,0.0043664093106867835,0.0041916737863817305,0.0041916737863817305,0.004100894484844873,0.0038421154058616708,0.003491448202410846,0.00306469404727662,0.00297450810761336,0.002777881775996728,0.002665942163228109,0.0024946694931902436,0.0025312478136851335,0.002665942163228109,0.00238282117069559,0.00238282117069559,0.002665942163228109,0.002522867677977811,0.0020536302600945855,0.001914755081183328,0.001914755081183328,0.001914755081183328,0.001894571743244533,0.0018306356691054557,0.002166695755511129,0.001914755081183328,0.002067016880761184,0.001914755081183328,0.001882916381599327,0.0019992828305423656,0.0019992828305423656,0.0019992828305423656,0.001883803957165489,0.001894571743244533,0.001883803957165489,0.001883803957165489,0.001883803957165489,0.001883803957165489,0.001883803957165489,0.001894571743244533,0.0018306356691054557,0.001883803957165489,0.001894571743244533,0.001883803957165489,0.001883803957165489,0.001883803957165489,0.0018306356691054557,0.001883803957165489,0.001883803957165489,0.0018306356691054557,0.001701258452962602,0.00238282117069559,0.0018306356691054557,0.001701258452962602,0.00238282117069559,0.001701258452962602,0.0018306356691054557,0.001701258452962602,0.00238282117069559,0.00238282117069559,0.0016833002561640956,0.00238282117069559,0.00238282117069559,0.00238282117069559,0.00238282117069559,0.00228734932555065,0.0023179753323036914,0.00228734932555065,0.00228734932555065,0.0023179753323036914,0.0023179753323036914,0.00228734932555065,0.00228734932555065,0.00228734932555065,0.0023179753323036914,0.00228734932555065,0.00228734932555065,0.0023179753323036914,0.0023179753323036914,0.00228734932555065,0.00228734932555065,0.00228734932555065,0.00228734932555065,0.0023179753323036914,0.00228734932555065,0.00228734932555065,0.00228734932555065,0.00228734932555065,0.0023179753323036914,0.00228734932555065,0.00238282117069559,0.00238282117069559,0.00238282117069559,0.00238282117069559,0.00238282117069559,0.00228734932555065,0.00238282117069559,0.00228734932555065,0.00228734932555065,0.00228734932555065,0.00228734932555065,0.0023179753323036914,0.0023179753323036914,0.0026926450316625897,0.00228734932555065,0.00228734932555065,0.00228734932555065,0.0026926450316625897,0.0026926450316625897,0.00228734932555065,0.00228734932555065,0.0023179753323036914,0.00228734932555065,0.0023179753323036914,0.0023179753323036914,0.0023179753323036914,0.0023179753323036914,0.0023179753323036914,0.0023179753323036914,0.00228734932555065,0.00238282117069559,0.003134600322322753,0.003134600322322753,0.0031604920887314814,0.002665942163228109,0.003071724053368089,0.002665942163228109,0.002665942163228109,0.0030845508844217807,0.003134600322322753,0.003134600322322753,0.0030845508844217807,0.0031604920887314814,0.003134600322322753,0.003134600322322753,0.003134600322322753,0.003134600322322753,0.003134600322322753,0.0031276522612059855,0.0031276522612059855,0.0031276522612059855,0.0031276522612059855,0.0031604920887314814,0.0031604920887314814,0.0031774014730281963,0.0031604920887314814,0.0031604920887314814,0.003134600322322753,0.0031604920887314814,0.0031604920887314814,0.0031774014730281963,0.0031774014730281963,0.0031774014730281963,0.003202290298128057,0.003312698957481347,0.0031604920887314814,0.0031604920887314814,0.003312698957481347,0.003312698957481347,0.003312698957481347,0.003312698957481347,0.003312698957481347,0.003312698957481347,0.003312698957481347,0.003433123470634028,0.0033735089121763803,0.0033735089121763803,0.0033735089121763803,0.0034946445022904574,0.0034946445022904574,0.0034946445022904574,0.0034946445022904574,0.0034946445022904574,0.0034946445022904574,0.003433123470634028,0.003433123470634028,0.003433123470634028,0.003433123470634028,0.003433123470634028,0.0034946445022904574,0.0034946445022904574,0.003491448202410846,0.003491448202410846,0.0034946445022904574,0.003433123470634028,0.003433123470634028,0.003433123470634028,0.003433123470634028,0.003433123470634028,0.0034946445022904574,0.0034946445022904574,0.003491448202410846,0.003491448202410846,0.003491448202410846,0.0034946445022904574,0.0034946445022904574,0.0034946445022904574,0.0034946445022904574,0.0034946445022904574,0.003491448202410846,0.0034946445022904574,0.0034946445022904574,0.003527610493193953,0.003527610493193953,0.003527610493193953,0.003527610493193953,0.003433123470634028,0.003433123470634028,0.003433123470634028,0.003580867614440937,0.003580867614440937,0.0034946445022904574,0.0034946445022904574,0.004039114093767171,0.004039114093767171,0.004039114093767171,0.003760860241467389,0.004117666953360806,0.004136806175582399,0.004136806175582399,0.0041916737863817305,0.004256962030123539,0.004039114093767171,0.004028149441764335,0.004039114093767171,0.00408011758269676,0.0041824423227454915,0.004256962030123539,0.0043664093106867835,0.004296582647921161,0.004547160043171676,0.004598519979911061,0.004802886818783655,0.004802886818783655,0.004829773755437319,0.004829773755437319,0.005250647503666536,0.005250647503666536,0.004708750880754696,0.004829773755437319,0.005250647503666536,0.006635719548982066,0.006674460815505047,0.006397585733680974,0.006562514524399696,0.008107096751978557,0.008292101952458098,0.008903625376957668,0.009939509941603315,0.012255842330095829,0.013954243361951658,0.016611741888650368,0.02259039109483741,0.024599585702525434,0.02794586619721144,0.030641704603103857,0.0333044825536195,0.03599151814972075,0.03815044367503411,0.04056776481917869,0.04058054343203393,0.04211444625919823,0.04528747561194179,0.04714226507163748,0.04877574814890755,0.050612099159447574,0.05200904179123563,0.053469082005021255,0.054852508699122705,0.05578830536729047,0.057636584774801936,0.05915531498061813,0.06041777182767031,0.06150438593287351,0.0631927186020744,0.06443022008165603,0.06562431990054544,0.06821386493265574,0.06821386493265574,0.06871819234229537,0.07102616479156315,0.07241153315053776,0.07535791448260576,0.07535791448260576,0.07712850562826656,0.07712850562826656,0.07712850562826656,0.07712850562826656,0.07675067536590638,0.07712850562826656,0.07712850562826656,0.07675067536590638,0.07675067536590638,0.07675067536590638,0.07700094848983352,0.07648775852840253,0.07648775852840253,0.07648775852840253,0.07535791448260576,0.07535791448260576,0.07525866775389015,0.0752936889672242,0.0735895263677245,0.07112445730446476,0.07095494989826664,0.07113794071595497,0.0711159324414267,0.07114467653610324,0.07083059667918376,0.07083059667918376,0.0702275581220972,0.07020209250869183,0.0702275581220972,0.07020209250869183,0.07020209250869183,0.07020209250869183,0.07020209250869183,0.07020209250869183,0.07020209250869183,0.07020209250869183,0.07020209250869183,0.07020209250869183,0.07020209250869183,0.07020209250869183,0.07020209250869183,0.07020209250869183,0.07020209250869183,0.0701692753276078,0.0701692753276078,0.0701692753276078,0.0701692753276078,0.0701692753276078,0.0701692753276078,0.0701692753276078,0.0701692753276078,0.0701692753276078,0.0701692753276078,0.0701692753276078,0.0701692753276078,0.0701692753276078,0.0701692753276078,0.0701692753276078,0.0701692753276078,0.0701692753276078,0.0701692753276078,0.0701692753276078,0.0701692753276078,0.0701692753276078,0.0701692753276078,0.0701692753276078,0.0701692753276078,0.0701692753276078,0.0701692753276078,0.0701692753276078,0.0701692753276078,0.0701692753276078,0.0701692753276078,0.0701692753276078,0.0701692753276078,0.0701692753276078,0.0701692753276078,0.0701692753276078,0.0701692753276078,0.0701692753276078,0.0701692753276078,0.07019769391548275,0.07019769391548275,0.07019769391548275,0.0702275581220972,0.07019769391548275,0.0702275581220972,0.07019769391548275,0.07019769391548275,0.07019769391548275,0.0702275581220972,0.0702275581220972,0.0702275581220972,0.0702275581220972,0.0702275581220972,0.0702275581220972,0.0702275581220972,0.0702275581220972,0.0702275581220972,0.0702275581220972,0.0702275581220972,0.0702275581220972,0.07083059667918376,0.07083059667918376,0.07083059667918376,0.07083059667918376,0.07083059667918376,0.07083059667918376)

plot(c(seq(-290,0,by=1),0),rep(2,length(c(seq(290,0,by=-1),0))), xlab="", ylab="Rates (events/Myr/lineage)", xlim=c(-270,-230), ylim=c(-0.04,0.02), type="l", col="white",lwd="1",las="1",cex.axis="1",cex.main="1",cex.lab="1",bty="n", main="E", axes=F)
rect(-323.2,-3,-298.9,300, col="white", border=NA)
rect(-298.9,-3,-272.95,300, col="whitesmoke", border=NA)
rect(-272.95,-3,-259.1,300, col="white", border=NA)
rect(-259.1,-3,-251.9,300, col="whitesmoke", border=NA)
rect(-251.9,-3,-247.2,300, col="white", border=NA)
rect(-247.2,-3,-237,300, col="whitesmoke", border=NA)
rect(-237,-3,-201.3,300, col="white", border=NA)
rect(-201.3,-3,-174.1,300, col="whitesmoke", border=NA)
rect(-174.1,-3,-163.5,300, col="white", border=NA)
rect(-163.5,-3,-145,300, col="whitesmoke", border=NA)
rect(-145,-3,-100.5,300, col="white", border=NA)
rect(-100.5,-3,-66,300, col="whitesmoke", border=NA)
rect(-66,-3,-56,300, col="white", border=NA)
rect(-56,-3,-33.9,300, col="whitesmoke", border=NA)
rect(-33.9,-3,-23.03,300, col="white", border=NA)
rect(-23.03,-3,-5.33,300, col="whitesmoke", border=NA)
rect(-5.33,-3,-2.58,300, col="white", border=NA)
rect(-2.58,-3,0,300, col="whitesmoke", border=NA)


rect(-261.28,-3,-259.51,300, col=alpha('#ffaf03',0.2), border=NA)
rect(-234.5,-3,-232,300, col=alpha('#ffaf03',0.2), border=NA)
abline(v=c(-251.902),col="red",lty="dashed",lwd="2")
legend("topleft", bty="n", c("Net diversification rate"),lwd="3",col=c("#504A4B"), cex=1)

axis(side=1, seq(-280, -220, by=10), col="black",col.axis="black",las=1)
axis(side=2, seq(-0.04, 0.02, by=0.01), col="black",col.axis="black",las=2)

lines(time,time,type = 'n', lwd=2, col= '#504A4B')
polygon(c(time, rev(time)), c(net_maxHPD, rev(net_minHPD)), col = alpha('#504A4B',0.2), border = NA)
lines(time,net_rate, col = '#504A4B', lwd=2)
abline(h=0,lty=2,col="darkred")


add_geochrono(-0.04, -0.54)


############################# Diversity dynamics

tbl = read.table(file = "TeTs-RJMCMC23_ltt.txt",header = T)
time = -tbl$time
    
plot(time,tbl$diversity, type="n",ylab= "Number of lineages", xlab="", cex.main="1", main="F", ylim=c(20,60), xlim=c(-270,-230), axes=F)
rect(-323.2,-3,-298.9,300, col="white", border=NA)
rect(-298.9,-3,-272.95,300, col="whitesmoke", border=NA)
rect(-272.95,-3,-259.1,300, col="white", border=NA)
rect(-259.1,-3,-251.9,300, col="whitesmoke", border=NA)
rect(-251.9,-3,-247.2,300, col="white", border=NA)
rect(-247.2,-3,-237,300, col="whitesmoke", border=NA)
rect(-237,-3,-201.3,300, col="white", border=NA)
rect(-201.3,-3,-174.1,300, col="whitesmoke", border=NA)
rect(-174.1,-3,-163.5,300, col="white", border=NA)
rect(-163.5,-3,-145,300, col="whitesmoke", border=NA)
rect(-145,-3,-100.5,300, col="white", border=NA)
rect(-100.5,-3,-66,300, col="whitesmoke", border=NA)
rect(-66,-3,-56,300, col="white", border=NA)
rect(-56,-3,-33.9,300, col="whitesmoke", border=NA)
rect(-33.9,-3,-23.03,300, col="white", border=NA)
rect(-23.03,-3,-5.33,300, col="whitesmoke", border=NA)
rect(-5.33,-3,-2.58,300, col="white", border=NA)
rect(-2.58,-3,0,300, col="whitesmoke", border=NA)


rect(-261.28,-3,-259.51,300, col=alpha('#ffaf03',0.2), border=NA)
rect(-234.5,-3,-232,300, col=alpha('#ffaf03',0.2), border=NA)
abline(v=c(-251.902),col="red",lty="dashed",lwd="2")


axis(side=1, seq(-280, -220, by=10), col="black",col.axis="black",las=1)
axis(side=2, seq(20, 60, by=10), col="black",col.axis="black",las=2)

polygon(c(time, rev(time)), c(tbl$M_div, rev(tbl$m_div)), col = alpha("#00A359",0.4), border = NA)

legend("topleft", bty="n", c("Diversity"),lwd="3",col=c("#00A359"), cex=1)
lines(time,tbl$diversity, type="l", col = alpha("#00A359"), lwd = 2)

add_geochrono(20, 15)


dev.print(device=pdf, file="RJMCMC_Polyneoptera_fam.pdf", width=8.3, height=11.7)
