# Supplementary material for: Multiple drivers and lineage-specific insect extinctions during the Permo–Triassic
Source: Nat Commun. 2022 Dec 6;13:7512. doi: 10.1038/s41467-022-35284-4 (PMC9726944; doi:10.1038/s41467-022-35284-4)
Supplement: Supplementary file 7 — Source Data [file 41467_2022_35284_MOESM7_ESM.zip › Source_Data/SupplementaryFigure23/RJMCMC_RTT_plots_tt_and_sp_ex_PT-Fused.R]

library(scales)
par(mfrow=c(3,2))

add_geochrono <- function(Y1,Y2){
polygon(-c(273.01,273.01,266.9,266.9), c(Y1,Y2,Y2,Y1), col = "#e99b85", lwd = 0.5) # Roadian
polygon(-c(266.9,266.9,264.28,264.28), c(Y1,Y2,Y2,Y1), col = "#eba490", lwd = 0.5) # Wordian
polygon(-c(264.28,264.28,259.51,259.51), c(Y1,Y2,Y2,Y1), col = "#edae9b", lwd = 0.5) # Capitanian
polygon(-c(259.51,259.51,254.14,254.14), c(Y1,Y2,Y2,Y1), col = "#f1c1b2", lwd = 0.5) # Wuchiapingian
polygon(-c(254.14,254.14,251.902,251.902), c(Y1,Y2,Y2,Y1), col = "#f3cbbe", lwd = 0.5) # Changhsingian
polygon(-c(251.902,251.902,251.2,251.2), c(Y1,Y2,Y2,Y1), col = "#a06aa7", lwd = 0.5) # Induan
polygon(-c(251.2,251.2,247.2,247.2), c(Y1,Y2,Y2,Y1), col = "#aa74ac", lwd = 0.5) # Olenekian
polygon(-c(247.2,247.2,242,242), c(Y1,Y2,Y2,Y1), col = "#b58ebc", lwd = 0.5) # Anisian
polygon(-c(242,242,237,237), c(Y1,Y2,Y2,Y1), col = "#c099c2", lwd = 0.5) # Ladinian
polygon(-c(237,237,227,227), c(Y1,Y2,Y2,Y1), col = "#c2aace", lwd = 0.5) # Carnian
}

# Speciation rate
time=c(-204.59525457001044, -204.6953110956113,-204.7953676212121,-204.89542414681296,-204.99548067241378,-205.09553719801463,-205.19559372361547,-205.2956502492163,-205.39570677481714,-205.49576330041796,-205.5958198260188,-205.69587635161963,-205.79593287722048,-205.8959894028213,-205.99604592842215,-206.096102454023,-206.19615897962382,-206.29621550522467,-206.3962720308255,-206.49632855642633,-206.59638508202715,-206.696441607628,-206.79649813322882,-206.89655465882967,-206.99661118443052,-207.09666771003134,-207.1967242356322,-207.296780761233,-207.39683728683386,-207.49689381243468,-207.59695033803553,-207.69700686363635,-207.7970633892372,-207.89711991483804,-207.99717644043886,-208.0972329660397,-208.19728949164053,-208.29734601724138,-208.3974025428422,-208.49745906844305,-208.59751559404387,-208.69757211964472,-208.79762864524557,-208.8976851708464,-208.99774169644724,-209.09779822204806,-209.1978547476489,-209.29791127324972,-209.39796779885057,-209.4980243244514,-209.59808085005224,-209.6981373756531,-209.7981939012539,-209.89825042685476,-209.99830695245558,-210.09836347805643,-210.19842000365725,-210.2984765292581,-210.39853305485892,-210.49858958045976,-210.5986461060606,-210.69870263166143,-210.79875915726228,-210.8988156828631,-210.99887220846395,-211.09892873406477,-211.19898525966562,-211.29904178526644,-211.3990983108673,-211.49915483646814,-211.59921136206896,-211.6992678876698,-211.79932441327063,-211.89938093887147,-211.9994374644723,-212.09949399007314,-212.19955051567396,-212.2996070412748,-212.39966356687566,-212.49972009247648,-212.59977661807733,-212.69983314367815,-212.799889669279,-212.89994619487982,-213.00000272048067,-213.10005924608149,-213.20011577168233,-213.30017229728318,-213.400228822884,-213.50028534848485,-213.60034187408567,-213.70039839968652,-213.80045492528734,-213.9005114508882,-214.000567976489,-214.10062450208986,-214.2006810276907,-214.30073755329153,-214.40079407889237,-214.5008506044932,-214.60090713009404,-214.70096365569486,-214.8010201812957,-214.90107670689653,-215.00113323249738,-215.10118975809823,-215.20124628369905,-215.3013028092999,-215.40135933490072,-215.50141586050157,-215.6014723861024,-215.70152891170324,-215.80158543730406,-215.9016419629049,-216.00169848850575,-216.10175501410657,-216.20181153970742,-216.30186806530824,-216.4019245909091,-216.5019811165099,-216.60203764211076,-216.70209416771158,-216.80215069331243,-216.90220721891328,-217.0022637445141,-217.10232027011494,-217.20237679571576,-217.3024333213166,-217.40248984691743,-217.50254637251828,-217.6026028981191,-217.70265942371995,-217.8027159493208,-217.90277247492162,-218.00282900052247,-218.1028855261233,-218.20294205172414,-218.30299857732496,-218.4030551029258,-218.50311162852663,-218.60316815412747,-218.70322467972832,-218.80328120532914,-218.90333773093,-219.0033942565308,-219.10345078213166,-219.20350730773248,-219.30356383333333,-219.40362035893418,-219.503676884535,-219.60373341013585,-219.70378993573667,-219.8038464613375,-219.90390298693833,-220.00395951253918,-220.10401603814,-220.20407256374085,-220.3041290893417,-220.40418561494252,-220.50424214054337,-220.6042986661442,-220.70435519174504,-220.80441171734586,-220.9044682429467,-221.00452476854753,-221.10458129414837,-221.20463781974922,-221.30469434535004,-221.4047508709509,-221.5048073965517,-221.60486392215256,-221.70492044775338,-221.80497697335423,-221.90503349895505,-222.0050900245559,-222.10514655015675,-222.20520307575757,-222.30525960135842,-222.40531612695924,-222.50537265256008,-222.6054291781609,-222.70548570376175,-222.80554222936257,-222.90559875496342,-223.00565528056427,-223.1057118061651,-223.20576833176594,-223.30582485736676,-223.4058813829676,-223.50593790856843,-223.60599443416928,-223.7060509597701,-223.80610748537094,-223.9061640109718,-224.0062205365726,-224.10627706217346,-224.20633358777428,-224.30639011337513,-224.40644663897595,-224.5065031645768,-224.60655969017762,-224.70661621577847,-224.80667274137932,-224.90672926698014,-225.00678579258098,-225.1068423181818,-225.20689884378265,-225.30695536938347,-225.40701189498432,-225.50706842058514,-225.607124946186,-225.70718147178684,-225.80723799738766,-225.9072945229885,-226.00735104858933,-226.10740757419018,-226.207464099791,-226.30752062539185,-226.40757715099267,-226.5076336765935,-226.60769020219436,-226.70774672779518,-226.80780325339603,-226.90785977899685,-227.0079163045977,-227.10797283019852,-227.20802935579937,-227.3080858814002,-227.40814240700104,-227.50819893260189,-227.6082554582027,-227.70831198380355,-227.80836850940437,-227.90842503500522,-228.00848156060604,-228.1085380862069,-228.2085946118077,-228.30865113740856,-228.4087076630094,-228.50876418861023,-228.60882071421108,-228.7088772398119,-228.80893376541275,-228.90899029101357,-229.00904681661441,-229.10910334221523,-229.20915986781608,-229.30921639341693,-229.40927291901775,-229.5093294446186,-229.60938597021942,-229.70944249582027,-229.8094990214211,-229.90955554702194,-230.00961207262276,-230.1096685982236,-230.20972512382446,-230.30978164942528,-230.40983817502612,-230.50989470062694,-230.6099512262278,-230.7100077518286,-230.81006427742946,-230.91012080303028,-231.01017732863113,-231.11023385423198,-231.2102903798328,-231.31034690543365,-231.41040343103447,-231.51045995663532,-231.61051648223614,-231.71057300783698,-231.8106295334378,-231.91068605903865,-232.0107425846395,-232.11079911024032,-232.21085563584117,-232.310912161442,-232.41096868704284,-232.51102521264366,-232.6110817382445,-232.71113826384533,-232.81119478944618,-232.91125131504702,-233.01130784064785,-233.1113643662487,-233.2114208918495,-233.31147741745036,-233.41153394305118,-233.51159046865203,-233.61164699425285,-233.7117035198537,-233.81176004545455,-233.91181657105537,-234.01187309665622,-234.11192962225704,-234.21198614785789,-234.3120426734587,-234.41209919905955,-234.51215572466037,-234.61221225026122,-234.71226877586207,-234.8123253014629,-234.91238182706374,-235.01243835266456,-235.1124948782654,-235.21255140386623,-235.31260792946708,-235.4126644550679,-235.51272098066875,-235.6127775062696,-235.71283403187041,-235.81289055747123,-235.91294708307208,-236.01300360867293,-236.11306013427375,-236.2131166598746,-236.31317318547542,-236.41322971107627,-236.51328623667712,-236.61334276227794,-236.71339928787876,-236.8134558134796,-236.91351233908046,-237.01356886468128,-237.11362539028212,-237.21368191588294,-237.3137384414838,-237.41379496708464,-237.51385149268546,-237.61390801828628,-237.71396454388713,-237.81402106948798,-237.9140775950888,-238.01413412068965,-238.11419064629047,-238.21424717189132,-238.31430369749216,-238.41436022309298,-238.5144167486938,-238.61447327429465,-238.7145297998955,-238.81458632549632,-238.91464285109717,-239.014699376698,-239.11475590229884,-239.2148124278997,-239.3148689535005,-239.41492547910133,-239.51498200470218,-239.61503853030302,-239.71509505590384,-239.8151515815047,-239.9152081071055,-240.01526463270636,-240.1153211583072,-240.21537768390803,-240.31543420950885,-240.4154907351097,-240.51554726071055,-240.61560378631137,-240.71566031191222,-240.81571683751304,-240.91577336311389,-241.01582988871473,-241.11588641431555,-241.21594293991637,-241.31599946551722,-241.41605599111807,-241.5161125167189,-241.61616904231974,-241.71622556792056,-241.8162820935214,-241.91633861912226,-242.01639514472308,-242.1164516703239,-242.21650819592475,-242.3165647215256,-242.41662124712641,-242.51667777272726,-242.61673429832808,-242.71679082392893,-242.81684734952978,-242.9169038751306,-243.01696040073142,-243.11701692633227,-243.21707345193312,-243.31712997753394,-243.4171865031348,-243.5172430287356,-243.61729955433646,-243.7173560799373,-243.81741260553812,-243.91746913113894,-244.0175256567398,-244.11758218234064,-244.21763870794146,-244.3176952335423,-244.41775175914313,-244.51780828474398,-244.61786481034483,-244.71792133594565,-244.81797786154647,-244.91803438714732,-245.01809091274816,-245.11814743834898,-245.21820396394983,-245.31826048955065,-245.4183170151515,-245.51837354075235,-245.61843006635317,-245.718486591954,-245.81854311755484,-245.9185996431557,-246.0186561687565,-246.11871269435736,-246.21876921995818,-246.31882574555902,-246.41888227115987,-246.5189387967607,-246.6189953223615,-246.71905184796236,-246.8191083735632,-246.91916489916403,-247.01922142476488,-247.1192779503657,-247.21933447596655,-247.3193910015674,-247.41944752716822,-247.51950405276904,-247.61956057836989,-247.71961710397073,-247.81967362957155,-247.9197301551724,-248.01978668077322,-248.11984320637407,-248.21989973197492,-248.31995625757574,-248.42001278317656,-248.5200693087774,-248.62012583437826,-248.72018235997908,-248.82023888557993,-248.92029541118075,-249.0203519367816,-249.12040846238244,-249.22046498798326,-249.32052151358408,-249.42057803918493,-249.52063456478578,-249.6206910903866,-249.72074761598745,-249.82080414158827,-249.92086066718912,-250.02091719278997,-250.1209737183908,-250.2210302439916,-250.32108676959245,-250.4211432951933,-250.52119982079412,-250.62125634639497,-250.7213128719958,-250.82136939759664,-250.9214259231975,-251.0214824487983,-251.12153897439913,-251.22159549999998,-251.32165202560083,-251.42170855120165,-251.5217650768025,-251.62182160240332,-251.72187812800416,-251.821934653605,-251.92199117920583,-252.02204770480665,-252.1221042304075,-252.22216075600835,-252.32221728160917,-252.42227380721002,-252.52233033281084,-252.6223868584117,-252.72244338401254,-252.82249990961336,-252.92255643521418,-253.02261296081502,-253.12266948641587,-253.2227260120167,-253.32278253761754,-253.42283906321836,-253.5228955888192,-253.62295211442006,-253.72300864002088,-253.8230651656217,-253.92312169122255,-254.0231782168234,-254.12323474242422,-254.22329126802506,-254.32334779362589,-254.42340431922673,-254.52346084482758,-254.6235173704284,-254.72357389602922,-254.82363042163007,-254.92368694723092,-255.02374347283174,-255.1237999984326,-255.2238565240334,-255.32391304963426,-255.4239695752351,-255.52402610083593,-255.62408262643675,-255.7241391520376,-255.82419567763844,-255.92425220323926,-256.0243087288401,-256.12436525444093,-256.2244217800418,-256.32447830564263,-256.4245348312435,-256.52459135684427,-256.6246478824451,-256.72470440804597,-256.8247609336468,-256.9248174592476,-257.02487398484845,-257.1249305104493,-257.22498703605015,-257.325043561651,-257.4251000872518,-257.52515661285264,-257.6252131384535,-257.72526966405434,-257.82532618965513,-257.925382715256,-258.0254392408568,-258.1254957664577,-258.2255522920585,-258.3256088176593,-258.42566534326016,-258.525721868861,-258.62577839446186,-258.72583492006265,-258.8258914456635,-258.92594797126435,-259.0260044968652,-259.12606102246605,-259.22611754806684,-259.3261740736677,-259.42623059926854,-259.5262871248694,-259.6263436504702,-259.726400176071,-259.8264567016719,-259.9265132272727,-260.02656975287357,-260.12662627847436,-260.2266828040752,-260.32673932967606,-260.4267958552769,-260.5268523808777,-260.62690890647855,-260.7269654320794,-260.82702195768024,-260.9270784832811,-261.0271350088819,-261.12719153448273,-261.2272480600836,-261.32730458568443,-261.4273611112852,-261.52741763688607,-261.6274741624869,-261.72753068808777,-261.8275872136886,-261.9276437392894,-262.02770026489026,-262.1277567904911,-262.22781331609195,-262.32786984169275,-262.4279263672936,-262.52798289289444,-262.6280394184953,-262.72809594409614,-262.82815246969693,-262.9282089952978,-263.02826552089863,-263.1283220464995,-263.22837857210027,-263.3284350977011,-263.42849162330197,-263.5285481489028,-263.62860467450366,-263.72866120010445,-263.8287177257053,-263.92877425130615,-264.028830776907,-264.1288873025078,-264.22894382810864,-264.3290003537095,-264.42905687931034,-264.5291134049112,-264.629169930512,-264.7292264561128,-264.8292829817137,-264.9293395073145,-265.0293960329153,-265.12945255851616,-265.229509084117,-265.32956560971786,-265.4296221353187,-265.5296786609195,-265.62973518652035,-265.7297917121212,-265.82984823772205,-265.92990476332284,-266.0299612889237,-266.13001781452454,-266.2300743401254,-266.33013086572623,-266.430187391327,-266.5302439169279,-266.6303004425287,-266.73035696812957,-266.83041349373036,-266.9304700193312,-267.03052654493206,-267.1305830705329,-267.23063959613376,-267.33069612173455,-267.4307526473354,-267.53080917293624,-267.6308656985371,-267.7309222241379,-267.83097874973873,-267.9310352753396,-268.03109180094043,-268.1311483265413,-268.23120485214207,-268.3312613777429,-268.43131790334377,-268.5313744289446,-268.6314309545454,-268.73148748014626,-268.8315440057471,-268.93160053134795,-269.0316570569488,-269.1317135825496,-269.23177010815044,-269.3318266337513,-269.43188315935214,-269.53193968495293,-269.6319962105538,-269.7320527361546,-269.8321092617555,-269.9321657873563,-270.0322223129571,-270.13227883855797,-270.2323353641588,-270.33239188975966,-270.43244841536045,-270.5325049409613,-270.63256146656215,-270.732617992163,-270.83267451776385,-270.93273104336464,-271.0327875689655,-271.13284409456634,-271.2329006201672,-271.332957145768,-271.4330136713688,-271.5330701969697,-271.6331267225705,-271.7331832481714,-271.83323977377216,-271.933296299373,-272.03335282497386,-272.1334093505747,-272.2334658761755,-272.33352240177635,-272.4335789273772,-272.53363545297805,-272.6336919785789,-272.7337485041797,-272.83380502978054,-272.9338615553814,-273.03391808098223,-273.133974606583,-273.2340311321839,-273.3340876577847,-273.43414418338557,-273.5342007089864,-273.6342572345872,-273.73431376018806,-273.8343702857889,-273.93442681138976,-274.03448333699055,-274.1345398625914,-274.23459638819224,-274.3346529137931,-274.43470943939394,-274.53476596499473,-274.6348224905956,-274.73487901619643,-274.8349355417973,-274.93499206739807,-275.0350485929989,-275.13510511859977,-275.2351616442006,-275.33521816980146,-275.43527469540226,-275.5353312210031,-275.63538774660395,-275.7354442722048,-275.8355007978056,-275.93555732340644,-276.0356138490073,-276.13567037460814,-276.235726900209,-276.3357834258098,-276.4358399514106,-276.5358964770115,-276.6359530026123,-276.7360095282131,-276.83606605381397,-276.9361225794148,-277.03617910501566,-277.1362356306165,-277.2362921562173,-277.33634868181815,-277.436405207419,-277.53646173301985,-277.63651825862064,-277.7365747842215,-277.83663130982234,-277.9366878354232,-278.03674436102403,-278.1368008866248,-278.2368574122257,-278.3369139378265,-278.4369704634274,-278.53702698902816,-278.637083514629,-278.73714004022986,-278.8371965658307,-278.93725309143156,-279.03730961703235,-279.1373661426332,-279.23742266823405,-279.3374791938349,-279.4375357194357,-279.53759224503654,-279.6376487706374,-279.73770529623823,-279.8377618218391,-279.9378183474399,-280.0378748730407,-280.13793139864157,-280.2379879242424,-280.3380444498432,-280.43810097544406,-280.5381575010449,-280.63821402664576,-280.7382705522466,-280.8383270778474,-280.93838360344824,-281.0384401290491,-281.13849665464994,-281.23855318025073,-281.3386097058516,-281.43866623145243,-281.5387227570533,-281.6387792826541,-281.7388358082549,-281.83889233385577,-281.9389488594566,-282.03900538505746,-282.13906191065826,-282.2391184362591,-282.33917496185995,-282.4392314874608,-282.53928801306165,-282.63934453866244,-282.7394010642633,-282.83945758986414,-282.939514115465,-283.0395706410658,-283.1396271666666,-283.2396836922675,-283.3397402178683,-283.4397967434692,-283.53985326906997,-283.6399097946708,-283.73996632027166,-283.8400228458725,-283.9400793714733,-284.04013589707415,-284.140192422675,-284.24024894827585,-284.3403054738767,-284.4403619994775,-284.54041852507834,-284.6404750506792,-284.74053157628003,-284.8405881018808,-284.9406446274817,-285.0407011530825,-285.14075767868337,-285.2408142042842,-285.340870729885,-285.44092725548586,-285.5409837810867,-285.64104030668756,-285.74109683228835,-285.8411533578892,-285.94120988349005,-286.0412664090909,-286.14132293469174,-286.24137946029253,-286.3414359858934,-286.44149251149423,-286.5415490370951,-286.6416055626959,-286.7416620882967,-286.84171861389757,-286.9417751394984,-287.04183166509927,-287.14188819070006,-287.2419447163009,-287.34200124190176,-287.4420577675026,-287.5421142931034,-287.64217081870424,-287.7422273443051,-287.84228386990594,-287.9423403955068,-288.0423969211076,-288.14245344670843,-288.2425099723093,-288.3425664979101,-288.4426230235109,-288.54267954911177,-288.6427360747126,-288.74279260031346,-288.8428491259143,-288.9429056515151,-289.04296217711595,-289.1430187027168,-289.24307522831765,-289.34313175391844,-289.4431882795193,-289.54324480512014,-289.643301330721,-289.74335785632184,-289.8434143819226,-289.9434709075235,-290.0435274331243,-290.1435839587252,-290.24364048432597,-290.3436970099268,-290.44375353552766,-290.5438100611285,-290.64386658672936,-290.74392311233015,-290.843979637931,-290.94403616353185,-291.0440926891327,-291.1441492147335,-291.24420574033434,-291.3442622659352,-291.44431879153603,-291.5443753171369,-291.6444318427377,-291.7444883683385,-291.84454489393937,-291.9446014195402,-292.044657945141,-292.14471447074186,-292.2447709963427,-292.34482752194356,-292.4448840475444,-292.5449405731452,-292.64499709874605,-292.7450536243469,-292.84511014994774,-292.94516667554853,-293.0452232011494,-293.14527972675023,-293.2453362523511,-293.34539277795193,-293.4454493035527)
rate=c(0.08233897825976765, 0.08233897825976765,0.08233897825976765,0.08233897825976765,0.08233897825976765,0.08233897825976765,0.08233897825976765,0.08233897825976765,0.08233897825976765,0.08233897825976765,0.08233897825976765,0.08233897825976765,0.08233897825976765,0.08233897825976765,0.08233897825976765,0.08233897825976765,0.08233897825976765,0.08233897825976765,0.08233897825976765,0.08233897825976765,0.08226272304138574,0.08212594651921687,0.0819074247069406,0.08172275094508122,0.08158181676662729,0.08147779286441674,0.0813034022274135,0.08116912867171819,0.0810112157902258,0.08060528362136954,0.07999426343679222,0.07955448731296458,0.07927715018671673,0.0790359174092259,0.07878568127079512,0.0786292060458594,0.07850765552880361,0.07839788790310878,0.07824685006755804,0.07810371709495365,0.077992149596277,0.0779110912037185,0.0778687621430841,0.07780325251050814,0.07775317069893783,0.07771927673762016,0.0777026299121881,0.07766243513615984,0.07760345147718535,0.0775785095666462,0.07754542956619397,0.07751765051406118,0.07747946484899366,0.07745534711840465,0.07743671814810481,0.07741038545455187,0.07737641449430172,0.07736395378978009,0.07735792817511548,0.07732011594291457,0.07729854789873697,0.07729339973522661,0.0772777682925764,0.07726850932829138,0.07726284262906195,0.07725479086159194,0.07724808210190823,0.07723023016794153,0.07721750667646736,0.07720691600197488,0.0771983322610229,0.0771889240162214,0.07717469083870378,0.07716099821411646,0.07715442702962658,0.0771450687691004,0.07713676189312813,0.07713322685522656,0.07712711005452241,0.07712145874656082,0.07710467619542942,0.07709931107661727,0.07709143773788649,0.07707519825837778,0.07707165743927985,0.0770670171164928,0.07706166621167548,0.07705348578352693,0.07702793590701631,0.07699898182779805,0.07699898182779805,0.07697616529934015,0.07696723560610871,0.0769282539898925,0.07692488569643849,0.0769187264639747,0.0769161535212938,0.0769018858917789,0.07689894185623644,0.07689767131696212,0.0768931769929168,0.07688347519733466,0.07687579203995554,0.07687387142300678,0.07686556924802482,0.07685949270818117,0.07685949270818117,0.07684342627733887,0.07682546471722335,0.07681521443830515,0.07681225997068611,0.07680937815100886,0.07680376893034521,0.07679802678661499,0.07679329499266706,0.07677734539174022,0.07677734539174022,0.07675902773736328,0.07675509537673665,0.07674962770865427,0.07674371864533286,0.07671973548541342,0.07671824876633507,0.07671824876633507,0.07669581016073396,0.07669581016073396,0.07669132088468825,0.07669132088468825,0.07668701104721456,0.07668701104721456,0.07669132088468825,0.07667150347022941,0.07666768942420892,0.07666508551013464,0.07666508551013464,0.07666250043612162,0.07665583009111755,0.07664759304615862,0.07664759304615862,0.07664538523202033,0.07664538523202033,0.07664250631765639,0.07664250631765639,0.07663934370687074,0.07663934370687074,0.07663869162596815,0.07663934370687074,0.07664250631765639,0.07664250631765639,0.07663869162596815,0.07663704177912081,0.07663541098611144,0.07663437558562408,0.07663229108436886,0.07663229108436886,0.0766301927780865,0.0766301927780865,0.07662704898185796,0.07662704898185796,0.0766301927780865,0.0766248985241999,0.07661835209592457,0.07661835209592457,0.07661835209592457,0.07661737444914726,0.07660392369644714,0.07659788332736713,0.07659788332736713,0.07658414404316685,0.07658414404316685,0.07657517392027044,0.07657840439545524,0.07657517392027044,0.0765707211326743,0.0765698635867898,0.0765698635867898,0.07656084748890099,0.0765587612819538,0.0765587612819538,0.07655607118095054,0.07655428742027635,0.07655356210632341,0.076538730230477,0.07653656586961724,0.07653656586961724,0.07653534721628705,0.0765136841639906,0.07651246994454416,0.07650462884043333,0.076502025410369,0.07650172127790114,0.07650172127790114,0.07650172127790114,0.07650142328850411,0.07650142328850411,0.07650142328850411,0.07649949401322029,0.07649949401322029,0.07649949401322029,0.07649949401322029,0.07649949401322029,0.07649949401322029,0.07649949401322029,0.07649949401322029,0.07649739462260477,0.07649739462260477,0.07649949401322029,0.07649739462260477,0.07649739462260477,0.07649739462260477,0.07649739462260477,0.07649739462260477,0.07649739462260477,0.07649739462260477,0.07649196537051806,0.07648178562864263,0.07648178562864263,0.07648178562864263,0.07648178562864263,0.07649196537051806,0.07648178562864263,0.07648178562864263,0.07649739462260477,0.07649196537051806,0.07649196537051806,0.07648178562864263,0.07648178562864263,0.07647217289544184,0.07647217289544184,0.07647217289544184,0.07647217289544184,0.07647217289544184,0.07647217289544184,0.07647217289544184,0.07647217289544184,0.07647217289544184,0.07647217289544184,0.07647217289544184,0.07647217289544184,0.07647217289544184,0.07647217289544184,0.07647217289544184,0.07647217289544184,0.07647217289544184,0.07647217289544184,0.07647217289544184,0.07647217289544184,0.07647217289544184,0.07647217289544184,0.07647217289544184,0.07647217289544184,0.07646963617813024,0.07646963617813024,0.07647478128164814,0.07648178562864263,0.07648178562864263,0.07648178562864263,0.07649196537051806,0.07649196537051806,0.07649196537051806,0.07648178562864263,0.07647478128164814,0.07647217289544184,0.07647217289544184,0.07647478128164814,0.07649196537051806,0.07649739462260477,0.07649949401322029,0.07649949401322029,0.07650142328850411,0.07650142328850411,0.07650172127790114,0.076502025410369,0.07650462884043333,0.07651246994454416,0.0765136841639906,0.0765136841639906,0.07652485024647124,0.07653534721628705,0.07653656586961724,0.07653656586961724,0.076538730230477,0.076538730230477,0.076538730230477,0.07655356210632341,0.07656084748890099,0.07656538168083783,0.07656538168083783,0.07657517392027044,0.07658414404316685,0.07659788332736713,0.07660392369644714,0.07660392369644714,0.07660749610283879,0.07661330949048382,0.0766248985241999,0.07663541098611144,0.07663869162596815,0.07664538523202033,0.07665583009111755,0.07666728457629537,0.07667908433028975,0.07671824876633507,0.07674371864533286,0.07676364370278169,0.07679637809181858,0.07681521443830515,0.07682919263626142,0.0768624342810369,0.07686754593637704,0.07688875485817247,0.07690684753539168,0.07692052919212757,0.07695441715145651,0.07699898182779805,0.07706166621167548,0.07708315576972964,0.07712099342076378,0.07713322685522656,0.07716188444543441,0.07719620233256513,0.07721299001424849,0.07722531356702014,0.07723023016794153,0.07723893188022332,0.07724439112174303,0.07724928561102039,0.07724928561102039,0.07724928561102039,0.07724808210190823,0.07724808210190823,0.07724439112174303,0.07724439112174303,0.07724439112174303,0.07723369792412678,0.07723023016794153,0.07722531356702014,0.07722324225900573,0.07722040298432731,0.07721515416023852,0.07721039782098804,0.077202997250855,0.07719015587157466,0.07716411629944807,0.07714083183151957,0.07713322685522656,0.07712099342076378,0.07708315576972964,0.0770670171164928,0.0770128357631515,0.07693168668285305,0.07687579203995554,0.07680329996867344,0.07667908433028975,0.0766301927780865,0.07655295392119643,0.07647478128164814,0.07643275853009296,0.07636464862374448,0.07628779235637732,0.07622345393553667,0.07618139062571977,0.07612474732224925,0.07606985132422223,0.07603563421222517,0.07598164371576753,0.0759630263908242,0.07589989494344815,0.0758841155294438,0.07585388718808983,0.07579828732419652,0.0757662161908951,0.07572774981597648,0.07567426747069662,0.07563314817764687,0.07561774908282538,0.07560477871397994,0.07555463685314232,0.07553778961123186,0.07547463357118851,0.07544984792959349,0.07542559296274551,0.07538642133047735,0.07535559255939311,0.07533132012689442,0.07527871194109531,0.07521451145917263,0.07519366085030701,0.0751873812809488,0.07515760042090108,0.07514693433660578,0.0751253527308923,0.0750970959817999,0.075087119233583,0.07508121191117088,0.07502942309626123,0.07500897668408235,0.07499079307958173,0.07498815176073018,0.07497770119845415,0.07497298939426056,0.07495329719190494,0.0749436716865857,0.07491858273234094,0.07491029324521009,0.07489778923653156,0.07489684394445564,0.07488411856775251,0.07488003016063734,0.07487574705050709,0.07487574705050709,0.07487221582035165,0.07487055291180802,0.0748668101269998,0.07485885842100493,0.07485468296735762,0.07483127444093707,0.07482733630961305,0.07481668705898792,0.0748121930915042,0.0748121930915042,0.07480920678981251,0.07479749483456649,0.07479749483456649,0.07478975882346964,0.07478679188009939,0.07477052103027065,0.07476584955812769,0.07475660651602467,0.0747494524408965,0.07474753785835027,0.07474753785835027,0.07474505448417582,0.07474083892867397,0.07474083892867397,0.07473711541954578,0.07472895622709891,0.07472442552584321,0.07472442552584321,0.07472196653036273,0.07472001645848043,0.07471589368972908,0.07471589368972908,0.07471589368972908,0.07470826667285888,0.07470513321123082,0.07470513321123082,0.07470513321123082,0.07470513321123082,0.07470513321123082,0.07470469160893017,0.07470333415066206,0.07469869561277849,0.07469638126052375,0.07468429067945972,0.07468429067945972,0.07468429067945972,0.07468429067945972,0.07468429067945972,0.0746784597752017,0.0746784597752017,0.07467494394702157,0.07467189312976885,0.07467189312976885,0.07467189312976885,0.07467189312976885,0.07466720837839198,0.07466150788004677,0.07466150788004677,0.0746546648844581,0.0746546648844581,0.0746586715968918,0.0746546648844581,0.0746546648844581,0.0746546648844581,0.07464982446634519,0.07464982446634519,0.07464982446634519,0.07464982446634519,0.07464718953563437,0.07464631320843786,0.07464631320843786,0.07464654790332981,0.07464654790332981,0.07464654790332981,0.07464654790332981,0.07464654790332981,0.07464654790332981,0.07464631320843786,0.07464452513980474,0.07464223046704317,0.0746366553312171,0.07461668224055529,0.07460921445300198,0.07460086545996919,0.0745956733540147,0.07458353945628778,0.07455908985869217,0.07455469977695056,0.07454473917575621,0.07452354157315494,0.07451021838328373,0.07447436038076877,0.07446240497448278,0.07445726963982927,0.07444878506242258,0.07443590034452968,0.07442384403634836,0.07440590861027195,0.07439925346906558,0.07437665625067419,0.07437152853730898,0.07435766805294042,0.07435383695738433,0.07433899480147413,0.07432977478282934,0.07430955484753891,0.07430270320762791,0.07429615321846686,0.07428609864621127,0.07427829675213526,0.07426933548757136,0.07426350806484495,0.0742408728231225,0.07423773800910569,0.0742304836406914,0.0742304836406914,0.07422957543916653,0.07421618591991011,0.07420597388071387,0.07420597388071387,0.0742037218066458,0.07419423126191882,0.07419350746792085,0.07419350746792085,0.07419105121683442,0.07418095920954354,0.07417654674540208,0.07417843439077118,0.07417654674540208,0.07415980356141555,0.07415980356141555,0.07415980356141555,0.07415146021018489,0.07414763045629447,0.07414552371343167,0.07414552371343167,0.07414552371343167,0.07414552371343167,0.07414552371343167,0.07414222550526334,0.07414222550526334,0.07414222550526334,0.0741400401690682,0.07413459129740657,0.07412523713019528,0.07412800305766301,0.0741240624243912,0.07411734771764432,0.07411734771764432,0.07411734771764432,0.07410605976553158,0.07410605976553158,0.07410458606124792,0.07410458606124792,0.07410458606124792,0.07410320155025293,0.07410458606124792,0.07410458606124792,0.07410320155025293,0.07410320155025293,0.07410286007707073,0.07410286007707073,0.07410286007707073,0.07409352556269613,0.07409352556269613,0.07408590604178159,0.07408590604178159,0.07408590604178159,0.07408590604178159,0.07408590604178159,0.0740846362545359,0.0740846362545359,0.07408300137068398,0.07408005883769006,0.07407761208099231,0.07407428766145821,0.07407428766145821,0.07407428766145821,0.0740705154638241,0.0740639930615032,0.07405922392765532,0.07404619892936667,0.07404619892936667,0.07404619892936667,0.07404619892936667,0.07404619892936667,0.07404299522577804,0.07404299522577804,0.0740381184661201,0.07403483439504024,0.07403483439504024,0.07403483439504024,0.07403483439504024,0.07403483439504024,0.07403483439504024,0.0740339205528038,0.07403355511262533,0.0740339205528038,0.0740339205528038,0.0740339205528038,0.0740339205528038,0.0740339205528038,0.07403355511262533,0.07403355511262533,0.07402438467710465,0.07402438467710465,0.07402438467710465,0.07402313148036106,0.07402313148036106,0.07402215100832424,0.07402215100832424,0.07401985334168279,0.07401319451641358,0.07401319451641358,0.07400288962202015,0.07399634233596558,0.07399634233596558,0.07399479154949032,0.07399479154949032,0.07399479154949032,0.07399479154949032,0.07399479154949032,0.07399284597981037,0.07399284597981037,0.07399284597981037,0.07399284597981037,0.07399284597981037,0.07399284597981037,0.07398857098916617,0.07398538939969601,0.07398347341905652,0.07398347341905652,0.07398347341905652,0.07398347341905652,0.07398206507409097,0.07398031594940037,0.0739782484654225,0.07397570242496473,0.07397355572856035,0.07397145671313161,0.07396810737576345,0.073965149553984,0.073965149553984,0.073965149553984,0.07395565304846596,0.07395565304846596,0.07395472204029752,0.07395472204029752,0.07395472204029752,0.07395294234148486,0.07395294234148486,0.07395294234148486,0.07395078464365096,0.07395078464365096,0.07395078464365096,0.07395078464365096,0.07395078464365096,0.07395078464365096,0.07394938782598073,0.07394938782598073,0.07394938782598073,0.07394938782598073,0.07394938782598073,0.07394938782598073,0.07394938782598073,0.07394938782598073,0.0739490819839634,0.07393983613165866,0.07393983613165866,0.07393408244284203,0.0739313433374853,0.0739313433374853,0.0739313433374853,0.0739313433374853,0.0739313433374853,0.0739313433374853,0.07393050230309185,0.07393050230309185,0.07392748273508576,0.07392256060449118,0.07392256060449118,0.07392256060449118,0.07392256060449118,0.07391785696048225,0.07391785696048225,0.07391502970346733,0.07391502970346733,0.07391502970346733,0.07391315616970506,0.07391315616970506,0.07390883366752636,0.07391315616970506,0.07391315616970506,0.07391315616970506,0.07390883366752636,0.07391315616970506,0.07391315616970506,0.07390883366752636,0.07390425885753846,0.07390425885753846,0.07390089928427465,0.07390089928427465,0.07390089928427465,0.07390089928427465,0.07390089928427465,0.07390425885753846,0.07390576572586266,0.07390883366752636,0.07390576572586266,0.07390576572586266,0.07390576572586266,0.07390576572586266,0.07390576572586266,0.07390576572586266,0.07390576572586266,0.07390576572586266,0.07390576572586266,0.07390576572586266,0.07390576572586266,0.07390576572586266,0.07390576572586266,0.07390576572586266,0.07390576572586266,0.07390576572586266,0.07390576572586266,0.07390576572586266,0.07390883366752636,0.07390883366752636,0.07390883366752636,0.07390883366752636,0.07390883366752636,0.07391315616970506,0.07391315616970506,0.07391315616970506,0.07391315616970506,0.07391315616970506,0.07391315616970506,0.07391315616970506,0.07390883366752636,0.07390883366752636,0.07390883366752636,0.07390883366752636,0.07390883366752636,0.07391315616970506,0.07391315616970506,0.07391315616970506,0.07391315616970506,0.07391502970346733,0.07391502970346733,0.07391502970346733,0.07391502970346733,0.07391785696048225,0.07391785696048225,0.07391785696048225,0.07391785696048225,0.07391785696048225,0.07391785696048225,0.07391785696048225,0.07391785696048225,0.07391785696048225,0.07391785696048225,0.07391785696048225,0.07392256060449118,0.07392256060449118,0.07392256060449118,0.07392256060449118,0.07392256060449118,0.07392256060449118,0.07392256060449118,0.07392256060449118,0.07392256060449118,0.07392256060449118,0.07392748273508576,0.07392748273508576,0.07393050230309185,0.0739313433374853,0.0739313433374853,0.0739313433374853,0.0739313433374853,0.0739313433374853,0.0739313433374853,0.07393408244284203,0.07393408244284203,0.0739313433374853,0.0739313433374853,0.0739313433374853,0.07393408244284203,0.07393408244284203,0.07393408244284203,0.07393408244284203,0.07393408244284203,0.07393408244284203,0.07393408244284203,0.07393408244284203,0.07393408244284203,0.07393408244284203,0.07393408244284203,0.07393983613165866,0.07394623982764506,0.07394623982764506,0.07394623982764506,0.0739490819839634,0.0739490819839634,0.07394623982764506,0.07394623982764506,0.07394623982764506,0.07394623982764506,0.07394623982764506,0.07394623982764506,0.07394623982764506,0.07394623982764506,0.07394623982764506,0.07394623982764506,0.07394623982764506,0.07393983613165866,0.07393408244284203,0.07393408244284203,0.07393983613165866,0.07393983613165866,0.07393408244284203,0.07393408244284203,0.07393408244284203,0.07393408244284203,0.07393408244284203,0.07393983613165866,0.07393983613165866,0.07393983613165866,0.0739313433374853,0.07393050230309185,0.07393050230309185,0.0739313433374853,0.0739313433374853,0.0739313433374853,0.0739313433374853,0.0739313433374853,0.0739313433374853,0.0739313433374853,0.0739313433374853,0.0739313433374853,0.0739313433374853,0.0739313433374853,0.0739313433374853,0.0739313433374853,0.0739313433374853,0.0739313433374853,0.07393050230309185,0.07393050230309185,0.07393050230309185,0.07393050230309185,0.07393050230309185,0.07393050230309185,0.07392748273508576,0.07392748273508576,0.07392748273508576,0.07392748273508576,0.07392748273508576,0.07392748273508576,0.07392748273508576,0.07392748273508576,0.07393050230309185,0.07393050230309185,0.07393050230309185,0.07393050230309185,0.07393050230309185,0.07392748273508576,0.07392748273508576,0.07392748273508576,0.07392748273508576,0.07392256060449118,0.07392256060449118,0.07392748273508576,0.07392748273508576,0.07392748273508576,0.07392748273508576,0.07392748273508576,0.07392748273508576,0.07392748273508576,0.07392748273508576)
minHPD=c(0.03560533585128975, 0.03560533585128975,0.03560533585128975,0.03560533585128975,0.03560533585128975,0.03560533585128975,0.03560533585128975,0.03560533585128975,0.03560533585128975,0.03560533585128975,0.03560533585128975,0.03560533585128975,0.03560533585128975,0.03560533585128975,0.03560533585128975,0.03560533585128975,0.03560533585128975,0.03560533585128975,0.03560533585128975,0.03560533585128975,0.025522249285274093,0.03560533585128975,0.017481202957272995,0.02169816593567567,0.02169816593567567,0.016702789253757937,0.022415070591237374,0.014487055820998719,0.017481202957272995,0.014487055820998719,0.015783384625455706,0.014343371725609183,0.009805317512633591,0.014236281691379457,0.014236281691379457,0.014236281691379457,0.021418913494656796,0.01121512619267049,0.01630803322421922,0.02499347727263565,0.025509235052556565,0.02499347727263565,0.02499347727263565,0.02499347727263565,0.02499347727263565,0.02941070878196602,0.03424404855238991,0.02941070878196602,0.03454957884033533,0.035748760655281306,0.03454957884033533,0.03560533585128975,0.03697933888303659,0.03560533585128975,0.035748760655281306,0.035748760655281306,0.03582515495127164,0.03755928734515265,0.03870154301452324,0.04191848916760352,0.04541422754977826,0.04599829649258948,0.0455033532526044,0.04599829649258948,0.04599829649258948,0.04797336024358107,0.04191848916760352,0.042117306484478735,0.04599829649258948,0.04492052932558402,0.046336756162606775,0.046336756162606775,0.046969739705526,0.04764813748147253,0.048169188219818325,0.047733559390959114,0.04599829649258948,0.04599829649258948,0.046336756162606775,0.04764813748147253,0.048252674025093756,0.048169188219818325,0.048169188219818325,0.048169188219818325,0.04599829649258948,0.04599829649258948,0.04599829649258948,0.046336756162606775,0.046027384582811526,0.048169188219818325,0.04764813748147253,0.048169188219818325,0.04840856498938024,0.04840856498938024,0.048252674025093756,0.048169188219818325,0.04764813748147253,0.048252674025093756,0.048252674025093756,0.048169188219818325,0.048663037784714765,0.04869113586765648,0.04890603518049699,0.049025662975977415,0.04852749681417129,0.04848586990146694,0.048663037784714765,0.048252674025093756,0.04829689779805255,0.048252674025093756,0.048252674025093756,0.048252674025093756,0.047927320327171154,0.04840856498938024,0.048663037784714765,0.04848586990146694,0.04764813748147253,0.04829689779805255,0.04852749681417129,0.04869113586765648,0.048252674025093756,0.04829689779805255,0.048252674025093756,0.048252674025093756,0.048252674025093756,0.048252674025093756,0.04829689779805255,0.04840856498938024,0.04840856498938024,0.048663037784714765,0.048663037784714765,0.048252674025093756,0.04848586990146694,0.04735920701845705,0.047733559390959114,0.047927320327171154,0.04852749681417129,0.04878253386464831,0.048853252296407135,0.048853252296407135,0.048853252296407135,0.04889143193243823,0.048252674025093756,0.048252674025093756,0.048252674025093756,0.048252674025093756,0.04848586990146694,0.04848586990146694,0.04848586990146694,0.04764813748147253,0.04764813748147253,0.04764813748147253,0.04764813748147253,0.047733559390959114,0.048252674025093756,0.04852749681417129,0.04848586990146694,0.04848586990146694,0.04848586990146694,0.04848586990146694,0.048252674025093756,0.048252674025093756,0.04848586990146694,0.04848586990146694,0.04848586990146694,0.048663037784714765,0.048663037784714765,0.048252674025093756,0.04848586990146694,0.04848586990146694,0.048663037784714765,0.04848586990146694,0.04848586990146694,0.04852749681417129,0.04878253386464831,0.04878253386464831,0.048663037784714765,0.048663037784714765,0.049025662975977415,0.047927320327171154,0.047927320327171154,0.048252674025093756,0.048252674025093756,0.04848586990146694,0.04848586990146694,0.04848586990146694,0.04848586990146694,0.04848586990146694,0.048252674025093756,0.048252674025093756,0.048252674025093756,0.048252674025093756,0.048252674025093756,0.048252674025093756,0.048252674025093756,0.048252674025093756,0.04848586990146694,0.04848586990146694,0.04848586990146694,0.04848586990146694,0.04848586990146694,0.048663037784714765,0.048663037784714765,0.048663037784714765,0.04878253386464831,0.04878253386464831,0.04878253386464831,0.048663037784714765,0.048663037784714765,0.048663037784714765,0.048663037784714765,0.048663037784714765,0.048663037784714765,0.048663037784714765,0.048663037784714765,0.048663037784714765,0.048663037784714765,0.048663037784714765,0.048663037784714765,0.048663037784714765,0.048663037784714765,0.048663037784714765,0.048663037784714765,0.04878253386464831,0.04878253386464831,0.04878253386464831,0.04878253386464831,0.048853252296407135,0.048853252296407135,0.048853252296407135,0.048853252296407135,0.048853252296407135,0.048853252296407135,0.048853252296407135,0.048853252296407135,0.048853252296407135,0.048853252296407135,0.048853252296407135,0.048853252296407135,0.048853252296407135,0.048252674025093756,0.048252674025093756,0.048252674025093756,0.048252674025093756,0.048252674025093756,0.048252674025093756,0.048252674025093756,0.048252674025093756,0.048252674025093756,0.048252674025093756,0.048252674025093756,0.048252674025093756,0.048252674025093756,0.048252674025093756,0.048252674025093756,0.048252674025093756,0.048252674025093756,0.04878253386464831,0.048853252296407135,0.048853252296407135,0.048853252296407135,0.048853252296407135,0.048252674025093756,0.048252674025093756,0.04878253386464831,0.048663037784714765,0.048663037784714765,0.04878253386464831,0.04878253386464831,0.04878253386464831,0.04878253386464831,0.048663037784714765,0.048663037784714765,0.048663037784714765,0.048663037784714765,0.048663037784714765,0.048663037784714765,0.048663037784714765,0.048663037784714765,0.048663037784714765,0.048663037784714765,0.048663037784714765,0.048663037784714765,0.048663037784714765,0.048853252296407135,0.04878253386464831,0.048663037784714765,0.048663037784714765,0.048663037784714765,0.04848586990146694,0.048663037784714765,0.04848586990146694,0.049163477368172406,0.048663037784714765,0.048853252296407135,0.048663037784714765,0.048663037784714765,0.04848586990146694,0.048663037784714765,0.048663037784714765,0.04848586990146694,0.047733559390959114,0.048663037784714765,0.047733559390959114,0.04848586990146694,0.04878253386464831,0.04848586990146694,0.04848586990146694,0.04852749681417129,0.04848586990146694,0.04848586990146694,0.048663037784714765,0.048663037784714765,0.048663037784714765,0.052409118887119785,0.05130517755715288,0.049163477368172406,0.04848586990146694,0.048853252296407135,0.048853252296407135,0.04848586990146694,0.048853252296407135,0.048853252296407135,0.048663037784714765,0.048663037784714765,0.048663037784714765,0.049025662975977415,0.049025662975977415,0.04889143193243823,0.048853252296407135,0.048853252296407135,0.048853252296407135,0.04869113586765648,0.048853252296407135,0.048853252296407135,0.048853252296407135,0.048853252296407135,0.04869113586765648,0.04869113586765648,0.048853252296407135,0.04869113586765648,0.04869113586765648,0.04869113586765648,0.049025662975977415,0.048853252296407135,0.048853252296407135,0.04889143193243823,0.04869113586765648,0.04869113586765648,0.048853252296407135,0.048853252296407135,0.04959825408590486,0.048409882016847525,0.048853252296407135,0.0485428615392899,0.048409882016847525,0.04819988262852845,0.04819988262852845,0.04818468348857076,0.04818468348857076,0.048450306307353475,0.04811851250739798,0.048409882016847525,0.0475038028698449,0.04883276867877484,0.04802525460389193,0.04802525460389193,0.04818468348857076,0.04802525460389193,0.04802525460389193,0.047733559390959114,0.04811851250739798,0.04831641663389857,0.04627472461571834,0.04784069827633591,0.047733559390959114,0.048409882016847525,0.047555200701747354,0.04802525460389193,0.04784069827633591,0.04802525460389193,0.04802525460389193,0.04784069827633591,0.04883276867877484,0.04883276867877484,0.04883276867877484,0.04883276867877484,0.04889143193243823,0.04883276867877484,0.04889143193243823,0.04883276867877484,0.04831641663389857,0.04883276867877484,0.04883276867877484,0.04883276867877484,0.04883276867877484,0.049025662975977415,0.04883276867877484,0.04883276867877484,0.04883276867877484,0.04994423552775939,0.049770361178031804,0.04997853006013363,0.050013984514460076,0.0500537099911158,0.05039162260832382,0.05040450753779897,0.05062357022014193,0.05062357022014193,0.050733078380785064,0.0510568570830354,0.05114703177639189,0.05114703177639189,0.05129126481356278,0.05129126481356278,0.05129126481356278,0.05129126481356278,0.05138288654600652,0.05114703177639189,0.051495082431036385,0.051495082431036385,0.05185310250869954,0.05185310250869954,0.05185310250869954,0.0510568570830354,0.0510568570830354,0.05114703177639189,0.05126600514605527,0.05129126481356278,0.05138288654600652,0.05138288654600652,0.05138288654600652,0.05138288654600652,0.05143774087867359,0.05143774087867359,0.051495082431036385,0.05244890813220921,0.05163760549994552,0.05163760549994552,0.0517070457333249,0.05173032550298545,0.0517070457333249,0.0517070457333249,0.0517070457333249,0.05185310250869954,0.05185310250869954,0.05185310250869954,0.05185310250869954,0.05185310250869954,0.05185310250869954,0.05185310250869954,0.05185310250869954,0.0510568570830354,0.05114703177639189,0.05114703177639189,0.05114703177639189,0.05126600514605527,0.05126600514605527,0.05126600514605527,0.05129126481356278,0.05129126481356278,0.05129126481356278,0.05138288654600652,0.05138288654600652,0.05138288654600652,0.0510568570830354,0.0510568570830354,0.05114703177639189,0.05114703177639189,0.05114703177639189,0.05114703177639189,0.05114703177639189,0.05114703177639189,0.0510568570830354,0.0510568570830354,0.05114703177639189,0.05114703177639189,0.05114703177639189,0.05114703177639189,0.05114703177639189,0.05114703177639189,0.050013984514460076,0.0500537099911158,0.050013984514460076,0.0500537099911158,0.0500537099911158,0.0500537099911158,0.0500537099911158,0.050013984514460076,0.05114703177639189,0.050013984514460076,0.0500537099911158,0.05126600514605527,0.05039162260832382,0.05105002016981959,0.05105002016981959,0.05105002016981959,0.05105002016981959,0.05105002016981959,0.05105002016981959,0.05105002016981959,0.0510568570830354,0.05114703177639189,0.05129126481356278,0.05126600514605527,0.051412546850971505,0.05129126481356278,0.05185310250869954,0.05105002016981959,0.05105002016981959,0.05126600514605527,0.05129126481356278,0.05138288654600652,0.05138288654600652,0.05143774087867359,0.05148087085032451,0.051495082431036385,0.05148087085032451,0.052409118887119785,0.05185310250869954,0.05185310250869954,0.05185310250869954,0.0519144045022663,0.05206915669770695,0.05208280494531427,0.05227964150888625,0.05227964150888625,0.05227964150888625,0.05238231857582157,0.052409118887119785,0.052409118887119785,0.052409118887119785,0.05244890813220921,0.05244890813220921,0.05244890813220921,0.052409118887119785,0.05244890813220921,0.052598776141973475,0.052598776141973475,0.052622496371090705,0.05266123744737566,0.05266123744737566,0.05266123744737566,0.05267942036369308,0.052713610542948,0.052713610542948,0.052713610542948,0.052713610542948,0.052713610542948,0.052713610542948,0.05272343283691432,0.052713610542948,0.052713610542948,0.05272343283691432,0.05277847668312647,0.05277847668312647,0.05277847668312647,0.052842692606117715,0.052842692606117715,0.052842692606117715,0.052842692606117715,0.052842692606117715,0.05277847668312647,0.052842692606117715,0.052842692606117715,0.052842692606117715,0.05285387783202736,0.05285387783202736,0.05285387783202736,0.05238231857582157,0.05238231857582157,0.052409118887119785,0.052409118887119785,0.052409118887119785,0.05244890813220921,0.05244890813220921,0.052453061016457594,0.052453061016457594,0.052453061016457594,0.05238231857582157,0.05238231857582157,0.05238231857582157,0.05238231857582157,0.052409118887119785,0.052409118887119785,0.052409118887119785,0.05238231857582157,0.05238231857582157,0.05238231857582157,0.05238231857582157,0.05238231857582157,0.052409118887119785,0.052409118887119785,0.052409118887119785,0.05244890813220921,0.05244890813220921,0.05244890813220921,0.05238231857582157,0.05238231857582157,0.05238231857582157,0.05238231857582157,0.05238231857582157,0.05238231857582157,0.05238231857582157,0.05238231857582157,0.05238231857582157,0.052409118887119785,0.052409118887119785,0.052409118887119785,0.052409118887119785,0.052409118887119785,0.052409118887119785,0.052409118887119785,0.052409118887119785,0.052409118887119785,0.05244890813220921,0.05244890813220921,0.05244890813220921,0.05244890813220921,0.05244890813220921,0.05244890813220921,0.05244890813220921,0.05244890813220921,0.052409118887119785,0.052409118887119785,0.05244890813220921,0.052409118887119785,0.052409118887119785,0.052409118887119785,0.052409118887119785,0.052409118887119785,0.052409118887119785,0.052409118887119785,0.052409118887119785,0.052409118887119785,0.052409118887119785,0.052409118887119785,0.052409118887119785,0.052409118887119785,0.052409118887119785,0.05244890813220921,0.052409118887119785,0.052409118887119785,0.052409118887119785,0.052409118887119785,0.052409118887119785,0.052409118887119785,0.052409118887119785,0.052409118887119785,0.05244890813220921,0.05244890813220921,0.052409118887119785,0.052409118887119785,0.052409118887119785,0.052409118887119785,0.052409118887119785,0.052409118887119785,0.052409118887119785,0.052409118887119785,0.052409118887119785,0.052409118887119785,0.052409118887119785,0.052409118887119785,0.05244890813220921,0.05244890813220921,0.05244890813220921,0.05244890813220921,0.05244890813220921,0.05244890813220921,0.05244890813220921,0.05244890813220921,0.05244890813220921,0.05244890813220921,0.05244890813220921,0.05244890813220921,0.05244890813220921,0.05244890813220921,0.05244890813220921,0.052409118887119785,0.052409118887119785,0.052409118887119785,0.052409118887119785,0.052409118887119785,0.052409118887119785,0.052409118887119785,0.052409118887119785,0.052409118887119785,0.052409118887119785,0.052409118887119785,0.05243205604802924,0.05210631576652939,0.05243205604802924,0.05243205604802924,0.05243205604802924,0.05243205604802924,0.05243205604802924,0.052409118887119785,0.052409118887119785,0.052409118887119785,0.052409118887119785,0.052409118887119785,0.052409118887119785,0.052409118887119785,0.052409118887119785,0.052409118887119785,0.052409118887119785,0.052409118887119785,0.052409118887119785,0.052409118887119785,0.052409118887119785,0.052409118887119785,0.052409118887119785,0.052409118887119785,0.052409118887119785,0.052409118887119785,0.052409118887119785,0.052409118887119785,0.052409118887119785,0.052409118887119785,0.052409118887119785,0.052409118887119785,0.052409118887119785,0.052409118887119785,0.052409118887119785,0.052409118887119785,0.052409118887119785,0.052409118887119785,0.052409118887119785,0.052409118887119785,0.052409118887119785,0.052409118887119785,0.052409118887119785,0.052409118887119785,0.052409118887119785,0.052409118887119785,0.052409118887119785,0.052409118887119785,0.052409118887119785,0.052409118887119785,0.052409118887119785,0.052409118887119785,0.052409118887119785,0.05210631576652939,0.05210631576652939,0.05210631576652939,0.05210631576652939,0.05210631576652939,0.05210631576652939,0.05210631576652939,0.05210631576652939,0.05210631576652939,0.05210631576652939,0.05210631576652939,0.05210631576652939,0.05210631576652939,0.05210631576652939,0.05210631576652939,0.05210631576652939,0.05227964150888625,0.05227964150888625,0.05227964150888625,0.05227964150888625,0.05227964150888625,0.05227964150888625,0.05227964150888625,0.05227964150888625,0.05227964150888625,0.05227964150888625,0.05227964150888625,0.05227964150888625,0.05227964150888625,0.05227964150888625,0.05227964150888625,0.05227964150888625,0.05227964150888625,0.05227964150888625,0.05227964150888625,0.05227964150888625,0.05227964150888625,0.05227964150888625,0.05227964150888625,0.05227964150888625,0.05227964150888625,0.05227964150888625,0.05227964150888625,0.05210631576652939,0.05210631576652939,0.05210631576652939,0.05210631576652939,0.05210631576652939,0.05210631576652939,0.05243205604802924,0.05243205604802924,0.05243205604802924,0.05243205604802924,0.052409118887119785,0.052409118887119785,0.052409118887119785,0.052409118887119785,0.052409118887119785,0.052409118887119785,0.052409118887119785,0.052409118887119785,0.052409118887119785,0.052409118887119785,0.052409118887119785,0.052409118887119785,0.052409118887119785,0.052409118887119785,0.052409118887119785,0.052409118887119785,0.052409118887119785,0.052409118887119785,0.052409118887119785,0.052409118887119785,0.052409118887119785,0.052409118887119785,0.052409118887119785,0.052409118887119785,0.052409118887119785,0.052409118887119785,0.052409118887119785,0.052409118887119785,0.052409118887119785,0.052409118887119785,0.052409118887119785,0.052409118887119785,0.052409118887119785,0.052409118887119785,0.052409118887119785,0.052409118887119785,0.052409118887119785,0.052409118887119785,0.052409118887119785,0.052409118887119785,0.052409118887119785,0.052409118887119785,0.052409118887119785,0.05238231857582157,0.052409118887119785,0.052409118887119785,0.05238231857582157,0.05238231857582157,0.05238231857582157,0.05238231857582157,0.05238231857582157,0.05238231857582157,0.05238231857582157,0.05238231857582157,0.052409118887119785,0.052409118887119785,0.052409118887119785,0.052409118887119785,0.052409118887119785,0.052409118887119785,0.052409118887119785,0.052409118887119785,0.052409118887119785,0.052409118887119785,0.052409118887119785,0.052409118887119785,0.052409118887119785,0.05238231857582157,0.05238231857582157,0.05238231857582157,0.05238231857582157,0.05238231857582157,0.05238231857582157,0.05227964150888625,0.05227964150888625,0.05243205604802924,0.05243205604802924,0.05243205604802924,0.05243205604802924,0.05243205604802924,0.052409118887119785,0.052409118887119785,0.052409118887119785,0.052409118887119785,0.052409118887119785,0.052409118887119785,0.05238231857582157,0.05238231857582157,0.05238231857582157,0.05238231857582157,0.05238231857582157,0.05238231857582157,0.05238231857582157,0.05238231857582157)
maxHPD=c(1.9948484746928554, 1.9948484746928554,1.9948484746928554,1.9948484746928554,1.9948484746928554,1.9948484746928554,1.9948484746928554,1.9948484746928554,1.9948484746928554,1.9948484746928554,1.9948484746928554,1.9948484746928554,1.9948484746928554,1.9948484746928554,1.9948484746928554,1.9948484746928554,1.9948484746928554,1.9948484746928554,1.9948484746928554,1.9948484746928554,1.983811502525654,1.9885370180339241,1.945947678743393,1.9253762765108617,1.8851360824138648,1.8376667484749327,1.803346407462846,1.7819503235498744,1.744558441806426,1.5186237147618435,1.1839412217162273,0.8709458042832539,0.7059330188896993,0.5880299623810864,0.5012483259542836,0.45197409903258884,0.41714652991552936,0.374333717865628,0.3338772108824423,0.3110335339262894,0.2809526075515318,0.25551517898344467,0.2406672300632396,0.2281778280174599,0.21532591278600527,0.2131709642798558,0.2128293073181704,0.20428360435070736,0.20213068789842698,0.19991204570505794,0.19443072666005243,0.19303012552704008,0.19273291443049997,0.1885814813396948,0.18649600795088928,0.18480699567840428,0.1835356752865585,0.1835356752865585,0.1835356752865585,0.18480699567840428,0.18649600795088928,0.18649600795088928,0.1835356752865585,0.1833749674379639,0.18278409501681145,0.1835356752865585,0.17626543273442727,0.1760700272392027,0.1787738148620208,0.17626543273442727,0.17626543273442727,0.1760700272392027,0.17626543273442727,0.17615389082516245,0.1760700272392027,0.1747303147154191,0.1717280730766046,0.1711017083101533,0.1712704462305138,0.17181345736519055,0.17161920085558557,0.1712704462305138,0.1711017083101533,0.17093985996529748,0.16836266991231238,0.16812386823690748,0.16747585831091719,0.16747585831091719,0.16603635521973853,0.1672952932824658,0.1665885666155178,0.16624444734115895,0.16603635521973853,0.165207443649647,0.16471726654334903,0.1642660180856926,0.16328198672487498,0.16328198672487498,0.16308083338133036,0.1629011761099559,0.16254475814159358,0.16230244462131826,0.16230244462131826,0.1622982745683107,0.16105184586248397,0.16052118169848975,0.16058941399217555,0.15957690604513142,0.15892162056975373,0.15810107420850159,0.15790603677323833,0.15754893186336982,0.15631459536324915,0.15631459536324915,0.15631459536324915,0.1560018649371545,0.15508382377536348,0.15508382377536348,0.15508382377536348,0.15508382377536348,0.15403053261927285,0.15336663178159976,0.1527377066655106,0.15251551542291847,0.15197368226856,0.1518436327976685,0.1518436327976685,0.1518436327976685,0.15171680343678157,0.1518436327976685,0.15180481733204146,0.15082188961375775,0.15088474625218284,0.14967207085737222,0.14967207085737222,0.14967207085737222,0.14967207085737222,0.14967207085737222,0.14967207085737222,0.14967207085737222,0.14967207085737222,0.14967207085737222,0.14900721011229962,0.14900721011229962,0.14869332973113378,0.1486136107983358,0.14869332973113378,0.1486136107983358,0.1486136107983358,0.14754171075689657,0.1473270367885554,0.1473270367885554,0.1473270367885554,0.1473270367885554,0.1473270367885554,0.1473270367885554,0.1473270367885554,0.14709400292697936,0.14709400292697936,0.14709400292697936,0.14648430959626577,0.1463401032405405,0.14648430959626577,0.1463401032405405,0.1461259385092392,0.14596894573289476,0.14596894573289476,0.14532460117831397,0.14504053936762426,0.14504053936762426,0.14504053936762426,0.14435373288146272,0.14435373288146272,0.14435373288146272,0.14435373288146272,0.14435373288146272,0.14407204124317063,0.14407204124317063,0.14435373288146272,0.14315595885000604,0.14315595885000604,0.14315595885000604,0.1430645560720529,0.14291191200321673,0.14291191200321673,0.14284005993025506,0.14284005993025506,0.14284005993025506,0.14221583731227172,0.14208543627180167,0.14190230510206647,0.1416198633287885,0.1416198633287885,0.1416198633287885,0.1416198633287885,0.14152429044517567,0.14152429044517567,0.14152429044517567,0.14152429044517567,0.14152429044517567,0.14152429044517567,0.1416198633287885,0.1416198633287885,0.14148565236126306,0.14152429044517567,0.14152429044517567,0.14152429044517567,0.1412681681753192,0.1412681681753192,0.14123060941829263,0.14123060941829263,0.14123060941829263,0.14123060941829263,0.14123060941829263,0.14123060941829263,0.1410588509006766,0.1410225064138388,0.1410225064138388,0.1410225064138388,0.1410225064138388,0.1410225064138388,0.1410225064138388,0.1410225064138388,0.1410588509006766,0.1410588509006766,0.1410588509006766,0.1410588509006766,0.1410588509006766,0.1410588509006766,0.1410588509006766,0.1410588509006766,0.1410588509006766,0.1410588509006766,0.1410588509006766,0.1410588509006766,0.1410588509006766,0.1410588509006766,0.1410588509006766,0.1410588509006766,0.1410588509006766,0.14030929144738213,0.14030929144738213,0.14030929144738213,0.14030929144738213,0.14030929144738213,0.14025510527988486,0.14025510527988486,0.14025510527988486,0.14025510527988486,0.14025510527988486,0.14025510527988486,0.14025510527988486,0.14025510527988486,0.14030929144738213,0.14030929144738213,0.14030929144738213,0.14030929144738213,0.1410588509006766,0.1410588509006766,0.1410588509006766,0.1410588509006766,0.1410588509006766,0.14030929144738213,0.14030929144738213,0.1410588509006766,0.1410225064138388,0.1410225064138388,0.1410588509006766,0.1410588509006766,0.1410588509006766,0.1410588509006766,0.1410588509006766,0.1410588509006766,0.1410588509006766,0.1410588509006766,0.1410225064138388,0.1410225064138388,0.1410588509006766,0.14123060941829263,0.14123060941829263,0.14123060941829263,0.14123060941829263,0.14123060941829263,0.1412681681753192,0.14152429044517567,0.14152429044517567,0.14148565236126306,0.14148565236126306,0.14148565236126306,0.14208543627180167,0.14284005993025506,0.1430645560720529,0.14435373288146272,0.14407204124317063,0.14435373288146272,0.14435373288146272,0.14596894573289476,0.14596894573289476,0.1469682800087887,0.14709400292697936,0.1473270367885554,0.1473270367885554,0.14961454266603036,0.14967207085737222,0.15082188961375775,0.15180481733204146,0.15197368226856,0.15266967034957135,0.15336663178159976,0.1542448603426863,0.15508382377536348,0.1560018649371545,0.15703125559142475,0.15764897965363575,0.16230244462131826,0.16335809122825348,0.16230244462131826,0.1625034931480988,0.16418426294081453,0.16516321548686974,0.1665885666155178,0.16917084455726933,0.17093985996529748,0.1711017083101533,0.1724945362615349,0.17272306850291153,0.1736222951435176,0.1736222951435176,0.17354314358265324,0.17354314358265324,0.1738239873426384,0.1738239873426384,0.1738239873426384,0.17429601931844618,0.17429601931844618,0.17434861607055227,0.17434861607055227,0.17467076366751116,0.17467076366751116,0.17546269120907138,0.17467076366751116,0.17434861607055227,0.1738239873426384,0.17354314358265324,0.17161861653330035,0.1711017083101533,0.17072281062560357,0.16923570066847338,0.16836266991231238,0.16583656256953513,0.16410640416364303,0.16230244462131826,0.15764897965363575,0.1543455744424672,0.15082188961375775,0.1473270367885554,0.14435373288146272,0.1416198633287885,0.1392960454844571,0.13765163963330462,0.13607237528489446,0.133738074336748,0.1327184244783328,0.13055838427455704,0.13055838427455704,0.128115396766053,0.1269164665050887,0.12519772044010566,0.12384329901414898,0.12306518490221767,0.12063860387303285,0.11968281559246832,0.11863315434506481,0.11549360975824088,0.1154142067875939,0.1142822850701998,0.1142822850701998,0.11218647242604723,0.11218647242604723,0.11058932192374465,0.11003804129445423,0.10903974473578253,0.10809419521154726,0.10809419521154726,0.10772016249710888,0.10726662324349606,0.1062051578604057,0.10603271577648637,0.10533924590450264,0.10471350191077865,0.10438661136515584,0.10348862341459658,0.1032976927803376,0.1030179123360161,0.10272910018243302,0.10188150871995642,0.1019694197136374,0.10130598260997994,0.1012604342846577,0.10109510930691104,0.1020667216340393,0.10158353499510503,0.10158353499510503,0.10120666923085285,0.10108331647617537,0.1012604342846577,0.10120666923085285,0.10120666923085285,0.10109510930691104,0.10104841735967461,0.10130598260997994,0.10120666923085285,0.10109510930691104,0.10109510930691104,0.10104841735967461,0.10104841735967461,0.10098391968019663,0.10098391968019663,0.1006740058634163,0.10098391968019663,0.10098391968019663,0.1012604342846577,0.10119699271399746,0.10108331647617537,0.10007741896628804,0.10006605846479442,0.1000156720935676,0.10007741896628804,0.1000156720935676,0.10006605846479442,0.1000156720935676,0.1000156720935676,0.10000708061678823,0.1000156720935676,0.1000156720935676,0.1000156720935676,0.10094808450816771,0.10007741896628804,0.10007741896628804,0.10007741896628804,0.10007741896628804,0.1000156720935676,0.1000156720935676,0.1000156720935676,0.10007741896628804,0.10007741896628804,0.10006605846479442,0.10006605846479442,0.10006605846479442,0.10006605846479442,0.1000156720935676,0.1000156720935676,0.09918519622360462,0.09924331130209665,0.0991766653962111,0.0991766653962111,0.09924331130209665,0.09918519622360462,0.09918519622360462,0.09918519622360462,0.09918519622360462,0.0991766653962111,0.09924331130209665,0.09924331130209665,0.09924331130209665,0.09882888990181797,0.09882888990181797,0.09887907859003377,0.09887907859003377,0.09882888990181797,0.09882888990181797,0.09882888990181797,0.09874228381265357,0.09871421863317681,0.09871421863317681,0.09874228381265357,0.09874228381265357,0.09874228381265357,0.09871421863317681,0.09870921939145166,0.09871421863317681,0.09755808939572963,0.09755808939572963,0.09755808939572963,0.09755808939572963,0.09755808939572963,0.09755808939572963,0.09755808939572963,0.09755808939572963,0.09871421863317681,0.09755808939572963,0.09755808939572963,0.09871421863317681,0.09776596843168332,0.09834327713740444,0.09834327713740444,0.0981599980318892,0.09792304764804334,0.09787473253367898,0.0978413468299906,0.09763879279177042,0.09763879279177042,0.09763879279177042,0.0976520781179776,0.09752034611126985,0.09755808939572963,0.09730675007983855,0.0976520781179776,0.09667174794073963,0.0966611409068823,0.09667174794073963,0.09667885984195483,0.09661974222074846,0.0965460819365024,0.0965460819365024,0.0965582206895128,0.0965209068034667,0.0964922356617402,0.09730675007983855,0.0966611409068823,0.0965582206895128,0.0965209068034667,0.0965582206895128,0.0965582206895128,0.0965582206895128,0.09667885984195483,0.09667885984195483,0.0966611409068823,0.09667885984195483,0.0966611409068823,0.0966611409068823,0.0965460819365024,0.0965364130044092,0.0965364130044092,0.0965364130044092,0.09647150260779414,0.09647150260779414,0.0965460819365024,0.0965460819365024,0.0965582206895128,0.0965582206895128,0.0965582206895128,0.0965582206895128,0.0965582206895128,0.0965582206895128,0.0965460819365024,0.0965460819365024,0.0965460819365024,0.0965460819365024,0.0965460819365024,0.0965460819365024,0.0965460819365024,0.0965460819365024,0.0965460819365024,0.0965582206895128,0.0965209068034667,0.0965209068034667,0.0965582206895128,0.0965582206895128,0.0965582206895128,0.0965582206895128,0.0965582206895128,0.0965209068034667,0.0965582206895128,0.0965582206895128,0.0965582206895128,0.0965460819365024,0.0965460819365024,0.0965460819365024,0.0960046785405722,0.0960046785405722,0.0960046785405722,0.09599516789369697,0.09599516789369697,0.09599516789369697,0.09599516789369697,0.09599516789369697,0.09599516789369697,0.09599516789369697,0.09590290197839313,0.09590290197839313,0.09590290197839313,0.09590290197839313,0.09590290197839313,0.09590290197839313,0.09589194134680543,0.0958135910052976,0.0958135910052976,0.0958135910052976,0.0957837008902388,0.0957837008902388,0.0957837008902388,0.09577297132434583,0.09577297132434583,0.0957837008902388,0.0957837008902388,0.0957837008902388,0.09566226117800118,0.09566226117800118,0.09566226117800118,0.09566226117800118,0.09566226117800118,0.09566226117800118,0.09566226117800118,0.09566226117800118,0.09566226117800118,0.09566226117800118,0.09566226117800118,0.09566226117800118,0.09566226117800118,0.09566226117800118,0.09566226117800118,0.09566226117800118,0.09566226117800118,0.09565327344764593,0.09566226117800118,0.09566226117800118,0.09566226117800118,0.09566226117800118,0.09566226117800118,0.09566226117800118,0.09566226117800118,0.09566226117800118,0.09565327344764593,0.09565327344764593,0.09566226117800118,0.09560777741942794,0.09560777741942794,0.09560777741942794,0.09560777741942794,0.09560777741942794,0.09560777741942794,0.09560777741942794,0.09558232789924709,0.09560777741942794,0.09558232789924709,0.09558232789924709,0.09558232789924709,0.09558232789924709,0.0955590107749881,0.09558232789924709,0.0955590107749881,0.0955590107749881,0.0955590107749881,0.0955590107749881,0.0955590107749881,0.0955590107749881,0.0955590107749881,0.0955590107749881,0.09558232789924709,0.09558232789924709,0.0955590107749881,0.0955590107749881,0.0955590107749881,0.0955590107749881,0.0955590107749881,0.0955590107749881,0.0955590107749881,0.0955590107749881,0.0955590107749881,0.0955590107749881,0.0955590107749881,0.0955590107749881,0.09558232789924709,0.09558232789924709,0.09558232789924709,0.09558232789924709,0.09558232789924709,0.09558232789924709,0.0955590107749881,0.0955590107749881,0.0955590107749881,0.0955590107749881,0.0955590107749881,0.0955590107749881,0.0955590107749881,0.0955590107749881,0.0955590107749881,0.09550823652380548,0.09550823652380548,0.09550823652380548,0.09550823652380548,0.09550823652380548,0.09550823652380548,0.09550823652380548,0.09550823652380548,0.09550823652380548,0.09550823652380548,0.09550126861523815,0.09550823652380548,0.09516501916722804,0.09550823652380548,0.09550823652380548,0.09550823652380548,0.09550823652380548,0.09550823652380548,0.09550126861523815,0.09550126861523815,0.09550126861523815,0.09550126861523815,0.09550126861523815,0.09550823652380548,0.09552617742632787,0.09552617742632787,0.09552617742632787,0.09554552218312688,0.09554552218312688,0.09554552218312688,0.09554552218312688,0.09554552218312688,0.09554552218312688,0.09552617742632787,0.09552617742632787,0.09552617742632787,0.09552617742632787,0.09552617742632787,0.09552617742632787,0.09552617742632787,0.09550823652380548,0.09550823652380548,0.09550823652380548,0.09550823652380548,0.09550823652380548,0.09550823652380548,0.09550823652380548,0.09550823652380548,0.09550823652380548,0.09550823652380548,0.09550823652380548,0.09550823652380548,0.09550823652380548,0.09550823652380548,0.09550823652380548,0.09550823652380548,0.09550823652380548,0.09550823652380548,0.09550823652380548,0.09550126861523815,0.09550126861523815,0.09550126861523815,0.09550126861523815,0.09550126861523815,0.09516501916722804,0.09516501916722804,0.09516501916722804,0.09516501916722804,0.09516501916722804,0.09516501916722804,0.09516501916722804,0.09516501916722804,0.09516501916722804,0.09516501916722804,0.09516501916722804,0.09516501916722804,0.09516501916722804,0.09516501916722804,0.09516501916722804,0.09516501916722804,0.095310448725176,0.095310448725176,0.095310448725176,0.095310448725176,0.09530370867768151,0.09530370867768151,0.09530370867768151,0.09530370867768151,0.09530370867768151,0.09530370867768151,0.09530370867768151,0.09530370867768151,0.09530370867768151,0.09530370867768151,0.095310448725176,0.095310448725176,0.095310448725176,0.095310448725176,0.095310448725176,0.095310448725176,0.095310448725176,0.095310448725176,0.095310448725176,0.095310448725176,0.095310448725176,0.095310448725176,0.095310448725176,0.09516501916722804,0.09516501916722804,0.09516501916722804,0.09516501916722804,0.09516501916722804,0.09516501916722804,0.09550823652380548,0.09550823652380548,0.09550823652380548,0.09550823652380548,0.09550126861523815,0.09550126861523815,0.09550823652380548,0.09550823652380548,0.09550823652380548,0.09552617742632787,0.09552617742632787,0.09552617742632787,0.09552617742632787,0.09552617742632787,0.09552617742632787,0.09552617742632787,0.09552617742632787,0.09554552218312688,0.09554552218312688,0.09554552218312688,0.09554552218312688,0.09554552218312688,0.09554552218312688,0.0955590107749881,0.0955590107749881,0.0955590107749881,0.0955590107749881,0.0955590107749881,0.0955590107749881,0.0955590107749881,0.0955590107749881,0.0955590107749881,0.0955590107749881,0.0955590107749881,0.0955590107749881,0.0955590107749881,0.09558232789924709,0.09558232789924709,0.09558232789924709,0.09558232789924709,0.09558232789924709,0.09558232789924709,0.09558232789924709,0.09558232789924709,0.09560777741942794,0.09560777741942794,0.09560777741942794,0.09560777741942794,0.09565327344764593,0.09565327344764593,0.09560777741942794,0.09560777741942794,0.09560777741942794,0.09560777741942794,0.09560777741942794,0.09560777741942794,0.09560777741942794,0.09560777741942794,0.09565327344764593,0.09565327344764593,0.09565327344764593,0.09565327344764593,0.09565327344764593,0.09565327344764593,0.09565327344764593,0.09566226117800118,0.09566226117800118,0.09566226117800118,0.09566226117800118,0.09566226117800118,0.09566226117800118,0.09566226117800118,0.09566226117800118,0.09566226117800118,0.09566226117800118,0.09566226117800118,0.09566226117800118,0.09560777741942794,0.09560777741942794,0.0957837008902388,0.0957837008902388,0.0957837008902388,0.0957837008902388,0.0957837008902388,0.09577297132434583,0.09577297132434583,0.09577297132434583,0.09577297132434583,0.0957837008902388,0.0957837008902388,0.0957837008902388,0.0957837008902388,0.0957837008902388,0.0957837008902388,0.0957837008902388,0.0957837008902388,0.0957837008902388,0.0957837008902388)
#time=time[4:length(time)]
#rate=rate[4:length(rate)]
#minHPD=minHPD[4:length(minHPD)]
#maxHPD=maxHPD[4:length(maxHPD)]

plot(c(seq(-290,0,by=1),0),rep(2,length(c(seq(290,0,by=-1),0))), xlab="", ylab="Rates (events/Myr/lineage)", xlim=c(-270,-230), ylim=c(0,0.25), type="l", col="white",lwd="1",las="1",cex.axis="1",cex.main="1",cex.lab="1",bty="n", main="A", axes=F)
rect(-323.2,-0.02,-298.9,300, col="white", border=NA)
rect(-298.9,-0.02,-272.95,300, col="whitesmoke", border=NA)
rect(-272.95,-0.02,-259.1,300, col="white", border=NA)
rect(-259.1,-0.02,-251.9,300, col="whitesmoke", border=NA)
rect(-251.9,-0.02,-247.2,300, col="white", border=NA)
rect(-247.2,-0.02,-237,300, col="whitesmoke", border=NA)
rect(-237,-0.02,-201.3,300, col="white", border=NA)
rect(-201.3,-0.02,-174.1,300, col="whitesmoke", border=NA)
rect(-174.1,-0.02,-163.5,300, col="white", border=NA)
rect(-163.5,-0.02,-145,300, col="whitesmoke", border=NA)
rect(-145,-0.02,-100.5,300, col="white", border=NA)
rect(-100.5,-0.02,-66,300, col="whitesmoke", border=NA)
rect(-66,-0.02,-56,300, col="white", border=NA)
rect(-56,-0.02,-33.9,300, col="whitesmoke", border=NA)
rect(-33.9,-0.02,-23.03,300, col="white", border=NA)
rect(-23.03,-0.02,-5.33,300, col="whitesmoke", border=NA)
rect(-5.33,-0.02,-2.58,300, col="white", border=NA)
rect(-2.58,-0.02,0,300, col="whitesmoke", border=NA)

rect(-261.28,-3,-259.51,300, col=alpha('#ffaf03',0.2), border=NA)
rect(-234.5,-3,-232,300, col=alpha('#ffaf03',0.2), border=NA)
axis(side=1, seq(-280, -220, by=10), col="black",col.axis="black",las=1)
axis(side=2, seq(0, 0.25, by=0.05), col="black",col.axis="black",las=2)
abline(v=c(-251.902),col="red",lty="dashed",lwd="2")

legend("topleft", bty="n", c("Origination rate"),lwd="3",col=c("#4c4cec"), cex=1)

lines(time,time,type = 'n')
polygon(c(time, rev(time)), c(maxHPD, rev(minHPD)), col = alpha('#4c4cec',0.3), border = NA)
lines(time,rate, col = '#4c4cec', lwd=2)

add_geochrono(0, -0.15)


# Frequency of shift in speciation rate
mids=c(-0.15351464435146442, -0.46054393305439323,-0.767573221757322,-1.074602510460251,-1.38163179916318,-1.6886610878661086,-1.9956903765690377,-2.302719665271966,-2.609748953974895,-2.916778242677824,-3.2238075313807526,-3.5308368200836813,-3.8378661087866104,-4.14489539748954,-4.451924686192468,-4.758953974895397,-5.065983263598326,-5.373012552301255,-5.680041841004184,-5.987071129707113,-6.294100418410041,-6.60112970711297,-6.908158995815899,-7.2151882845188275,-7.522217573221757,-7.829246861924686,-8.136276150627614,-8.443305439330544,-8.750334728033472,-9.0573640167364,-9.36439330543933,-9.671422594142259,-9.978451882845187,-10.285481171548117,-10.592510460251045,-10.899539748953973,-11.206569037656903,-11.513598326359832,-11.82062761506276,-12.12765690376569,-12.434686192468618,-12.741715481171546,-13.048744769874476,-13.355774058577405,-13.662803347280333,-13.969832635983263,-14.276861924686191,-14.58389121338912,-14.89092050209205,-15.197949790794977,-15.504979079497907,-15.812008368200836,-16.119037656903764,-16.426066945606692,-16.73309623430962,-17.040125523012552,-17.34715481171548,-17.65418410041841,-17.961213389121337,-18.268242677824265,-18.575271966527193,-18.882301255230125,-19.189330543933053,-19.49635983263598,-19.80338912133891,-20.110418410041838,-20.41744769874477,-20.724476987447698,-21.031506276150626,-21.338535564853554,-21.645564853556483,-21.95259414225941,-22.259623430962343,-22.56665271966527,-22.8736820083682,-23.180711297071127,-23.487740585774056,-23.794769874476984,-24.101799163179916,-24.408828451882844,-24.715857740585772,-25.0228870292887,-25.32991631799163,-25.636945606694557,-25.94397489539749,-26.251004184100417,-26.558033472803345,-26.865062761506273,-27.1720920502092,-27.47912133891213,-27.78615062761506,-28.09317991631799,-28.400209205020918,-28.707238493723846,-29.014267782426774,-29.321297071129703,-29.628326359832634,-29.935355648535563,-30.24238493723849,-30.54941422594142,-30.856443514644347,-31.16347280334728,-31.470502092050207,-31.777531380753135,-32.08456066945606,-32.39158995815899,-32.69861924686192,-33.005648535564845,-33.31267782426777,-33.6197071129707,-33.92673640167364,-34.233765690376565,-34.54079497907949,-34.84782426778242,-35.15485355648535,-35.46188284518828,-35.768912133891206,-36.075941422594134,-36.38297071129706,-36.68999999999999,-36.99702928870292,-37.30405857740585,-37.61108786610878,-37.91811715481171,-38.22514644351464,-38.53217573221757,-38.839205020920495,-39.14623430962342,-39.45326359832635,-39.76029288702928,-40.06732217573221,-40.37435146443514,-40.681380753138065,-40.988410041841,-41.29543933054393,-41.60246861924686,-41.909497907949785,-42.21652719665271,-42.52355648535564,-42.83058577405857,-43.1376150627615,-43.444644351464426,-43.751673640167354,-44.05870292887028,-44.36573221757321,-44.672761506276146,-44.979790794979074,-45.286820083682,-45.59384937238493,-45.90087866108786,-46.20790794979079,-46.514937238493715,-46.82196652719664,-47.12899581589957,-47.4360251046025,-47.74305439330543,-48.050083682008356,-48.35711297071129,-48.66414225941422,-48.97117154811715,-49.278200836820076,-49.585230125523005,-49.89225941422593,-50.19928870292886,-50.50631799163179,-50.81334728033472,-51.120376569037646,-51.427405857740574,-51.73443514644351,-52.04146443514644,-52.348493723849366,-52.655523012552294,-52.96255230125522,-53.26958158995815,-53.57661087866108,-53.88364016736401,-54.190669456066935,-54.49769874476986,-54.80472803347279,-55.11175732217572,-55.418786610878655,-55.72581589958158,-56.03284518828451,-56.33987447698744,-56.64690376569037,-56.953933054393296,-57.260962343096224,-57.56799163179915,-57.87502092050208,-58.18205020920501,-58.48907949790794,-58.796108786610866,-59.1031380753138,-59.41016736401673,-59.71719665271966,-60.024225941422586,-60.331255230125514,-60.63828451882844,-60.94531380753137,-61.2523430962343,-61.55937238493723,-61.866401673640155,-62.17343096234308,-62.48046025104602,-62.78748953974895,-63.094518828451875,-63.4015481171548,-63.70857740585773,-64.01560669456066,-64.3226359832636,-64.62966527196653,-64.93669456066945,-65.24372384937239,-65.55075313807531,-65.85778242677824,-66.16481171548116,-66.4718410041841,-66.77887029288702,-67.08589958158996,-67.39292887029288,-67.69995815899581,-68.00698744769875,-68.31401673640167,-68.6210460251046,-68.92807531380753,-69.23510460251046,-69.54213389121338,-69.84916317991632,-70.15619246861924,-70.46322175732217,-70.7702510460251,-71.07728033472803,-71.38430962343097,-71.69133891213389,-71.99836820083682,-72.30539748953974,-72.61242677824268,-72.9194560669456,-73.22648535564853,-73.53351464435146,-73.84054393305439,-74.14757322175731,-74.45460251046025,-74.76163179916317,-75.0686610878661,-75.37569037656904,-75.68271966527196,-75.9897489539749,-76.29677824267782,-76.60380753138075,-76.91083682008367,-77.21786610878661,-77.52489539748953,-77.83192468619247,-78.13895397489539,-78.44598326359832,-78.75301255230126,-79.06004184100418,-79.36707112970711,-79.67410041841003,-79.98112970711297,-80.28815899581589,-80.59518828451883,-80.90221757322175,-81.20924686192468,-81.5162761506276,-81.82330543933054,-82.13033472803347,-82.4373640167364,-82.74439330543933,-83.05142259414225,-83.35845188284519,-83.66548117154811,-83.97251046025104,-84.27953974895397,-84.5865690376569,-84.89359832635982,-85.20062761506276,-85.50765690376568,-85.81468619246861,-86.12171548117155,-86.42874476987447,-86.7357740585774,-87.04280334728033,-87.34983263598326,-87.65686192468618,-87.96389121338912,-88.27092050209204,-88.57794979079497,-88.8849790794979,-89.19200836820083,-89.49903765690377,-89.80606694560669,-90.11309623430962,-90.42012552301254,-90.72715481171548,-91.0341841004184,-91.34121338912134,-91.64824267782426,-91.95527196652719,-92.26230125523011,-92.56933054393305,-92.87635983263598,-93.1833891213389,-93.49041841004184,-93.79744769874476,-94.1044769874477,-94.41150627615062,-94.71853556485355,-95.02556485355647,-95.33259414225941,-95.63962343096233,-95.94665271966527,-96.25368200836819,-96.56071129707112,-96.86774058577406,-97.17476987447698,-97.48179916317991,-97.78882845188284,-98.09585774058577,-98.40288702928869,-98.70991631799163,-99.01694560669455,-99.32397489539748,-99.6310041841004,-99.93803347280334,-100.24506276150628,-100.5520920502092,-100.85912133891213,-101.16615062761505,-101.47317991631799,-101.78020920502091,-102.08723849372385,-102.39426778242677,-102.7012970711297,-103.00832635983262,-103.31535564853556,-103.6223849372385,-103.92941422594141,-104.23644351464435,-104.54347280334727,-104.8505020920502,-105.15753138075313,-105.46456066945606,-105.77158995815898,-106.07861924686192,-106.38564853556484,-106.69267782426778,-106.9997071129707,-107.30673640167363,-107.61376569037657,-107.92079497907949,-108.22782426778242,-108.53485355648534,-108.84188284518828,-109.1489121338912,-109.45594142259414,-109.76297071129706,-110.07,-110.37702928870291,-110.68405857740585,-110.99108786610878,-111.2981171548117,-111.60514644351464,-111.91217573221756,-112.2192050209205,-112.52623430962342,-112.83326359832635,-113.14029288702928,-113.44732217573221,-113.75435146443513,-114.06138075313807,-114.368410041841,-114.67543933054392,-114.98246861924686,-115.28949790794978,-115.59652719665272,-115.90355648535564,-116.21058577405857,-116.5176150627615,-116.82464435146443,-117.13167364016735,-117.43870292887028,-117.7457322175732,-118.05276150627614,-118.35979079497908,-118.666820083682,-118.97384937238493,-119.28087866108785,-119.58790794979079,-119.89493723849371,-120.20196652719665,-120.50899581589957,-120.8160251046025,-121.12305439330542,-121.43008368200836,-121.7371129707113,-122.04414225941422,-122.35117154811715,-122.65820083682007,-122.96523012552301,-123.27225941422593,-123.57928870292886,-123.88631799163178,-124.19334728033472,-124.50037656903764,-124.80740585774058,-125.11443514644351,-125.42146443514643,-125.72849372384937,-126.03552301255229,-126.34255230125522,-126.64958158995815,-126.95661087866108,-127.263640167364,-127.57066945606694,-127.87769874476986,-128.18472803347277,-128.49175732217572,-128.79878661087864,-129.10581589958156,-129.4128451882845,-129.71987447698743,-130.02690376569035,-130.33393305439327,-130.64096234309622,-130.94799163179914,-131.25502092050206,-131.56205020920498,-131.86907949790793,-132.17610878661085,-132.48313807531378,-132.79016736401672,-133.09719665271965,-133.40422594142257,-133.7112552301255,-134.01828451882844,-134.32531380753136,-134.63234309623428,-134.9393723849372,-135.24640167364015,-135.55343096234307,-135.860460251046,-136.16748953974894,-136.47451882845186,-136.78154811715478,-137.0885774058577,-137.39560669456066,-137.70263598326358,-138.0096652719665,-138.31669456066942,-138.62372384937237,-138.9307531380753,-139.2377824267782,-139.54481171548116,-139.85184100418408,-140.158870292887,-140.46589958158992,-140.77292887029287,-141.0799581589958,-141.38698744769871,-141.69401673640164,-142.00104602510459,-142.3080753138075,-142.61510460251043,-142.92213389121338,-143.2291631799163,-143.53619246861922,-143.84322175732214,-144.1502510460251,-144.457280334728,-144.76430962343093,-145.07133891213385,-145.3783682008368,-145.68539748953972,-145.99242677824265,-146.29945606694557,-146.60648535564852,-146.91351464435144,-147.22054393305436,-147.5275732217573,-147.83460251046023,-148.14163179916315,-148.44866108786607,-148.75569037656902,-149.06271966527194,-149.36974895397486,-149.67677824267778,-149.98380753138073,-150.29083682008365,-150.59786610878658,-150.90489539748953,-151.21192468619245,-151.51895397489537,-151.8259832635983,-152.13301255230124,-152.44004184100416,-152.74707112970708,-153.05410041841,-153.36112970711295,-153.66815899581587,-153.9751882845188,-154.28221757322174,-154.58924686192466,-154.89627615062759,-155.2033054393305,-155.51033472803346,-155.81736401673638,-156.1243933054393,-156.43142259414222,-156.73845188284517,-157.0454811715481,-157.352510460251,-157.65953974895396,-157.96656903765688,-158.2735983263598,-158.58062761506272,-158.88765690376567,-159.1946861924686,-159.50171548117152,-159.80874476987444,-160.1157740585774,-160.4228033472803,-160.72983263598323,-161.03686192468618,-161.3438912133891,-161.65092050209202,-161.95794979079494,-162.2649790794979,-162.5720083682008,-162.87903765690373,-163.18606694560665,-163.4930962343096,-163.80012552301253,-164.10715481171545,-164.4141841004184,-164.72121338912132,-165.02824267782424,-165.33527196652716,-165.6423012552301,-165.94933054393303,-166.25635983263595,-166.56338912133887,-166.87041841004182,-167.17744769874474,-167.48447698744766,-167.7915062761506,-168.09853556485353,-168.40556485355646,-168.71259414225938,-169.01962343096233,-169.32665271966525,-169.63368200836817,-169.9407112970711,-170.24774058577404,-170.55476987447696,-170.86179916317988,-171.1688284518828,-171.47585774058575,-171.78288702928867,-172.0899163179916,-172.39694560669454,-172.70397489539747,-173.0110041841004,-173.3180334728033,-173.62506276150626,-173.93209205020918,-174.2391213389121,-174.54615062761502,-174.85317991631797,-175.1602092050209,-175.4672384937238,-175.77426778242676,-176.08129707112968,-176.3883263598326,-176.69535564853553,-177.00238493723847,-177.3094142259414,-177.61644351464432,-177.92347280334724,-178.2305020920502,-178.5375313807531,-178.84456066945603,-179.15158995815898,-179.4586192468619,-179.76564853556482,-180.07267782426774,-180.3797071129707,-180.6867364016736,-180.99376569037653,-181.30079497907946,-181.6078242677824,-181.91485355648533,-182.22188284518825,-182.5289121338912,-182.83594142259412,-183.14297071129704,-183.44999999999996,-183.7570292887029,-184.06405857740583,-184.37108786610875,-184.67811715481167,-184.98514644351462,-185.29217573221754,-185.59920502092046,-185.90623430962341,-186.21326359832634,-186.52029288702926,-186.82732217573218,-187.13435146443513,-187.44138075313805,-187.74841004184097,-188.0554393305439,-188.36246861924684,-188.66949790794976,-188.97652719665268,-189.28355648535563,-189.59058577405855,-189.89761506276147,-190.2046443514644,-190.51167364016734,-190.81870292887027,-191.1257322175732,-191.4327615062761,-191.73979079497906,-192.04682008368198,-192.3538493723849,-192.66087866108782,-192.96790794979077,-193.2749372384937,-193.5819665271966,-193.88899581589956,-194.19602510460248,-194.5030543933054,-194.81008368200833,-195.11711297071128,-195.4241422594142,-195.73117154811712,-196.03820083682004,-196.345230125523,-196.6522594142259,-196.95928870292883,-197.26631799163178,-197.5733472803347,-197.88037656903762,-198.18740585774054,-198.4944351464435,-198.8014644351464,-199.10849372384934,-199.41552301255226,-199.7225523012552,-200.02958158995813,-200.33661087866105,-200.643640167364,-200.95066945606692,-201.25769874476984,-201.56472803347276,-201.8717573221757,-202.17878661087863,-202.48581589958155,-202.79284518828447,-203.09987447698742,-203.40690376569034,-203.71393305439327,-204.02096234309622,-204.32799163179914,-204.63502092050206,-204.94205020920498,-205.24907949790793,-205.55610878661085,-205.86313807531377,-206.1701673640167,-206.47719665271964,-206.78422594142256,-207.09125523012548,-207.39828451882843,-207.70531380753135,-208.01234309623428,-208.3193723849372,-208.62640167364015,-208.93343096234307,-209.240460251046,-209.5474895397489,-209.85451882845186,-210.16154811715478,-210.4685774058577,-210.77560669456065,-211.08263598326357,-211.3896652719665,-211.6966945606694,-212.00372384937236,-212.31075313807528,-212.6177824267782,-212.92481171548113,-213.23184100418408,-213.538870292887,-213.84589958158992,-214.15292887029284,-214.4599581589958,-214.7669874476987,-215.07401673640163,-215.38104602510458,-215.6880753138075,-215.99510460251042,-216.30213389121334,-216.6091631799163,-216.91619246861922,-217.22322175732214,-217.53025104602506,-217.837280334728,-218.14430962343093,-218.45133891213385,-218.7583682008368,-219.06539748953972,-219.37242677824264,-219.67945606694556,-219.9864853556485,-220.29351464435143,-220.60054393305435,-220.90757322175727,-221.21460251046022,-221.52163179916315,-221.82866108786607,-222.13569037656902,-222.44271966527194,-222.74974895397486,-223.05677824267778,-223.36380753138073,-223.67083682008365,-223.97786610878657,-224.2848953974895,-224.59192468619244,-224.89895397489536,-225.20598326359828,-225.51301255230123,-225.82004184100416,-226.12707112970708,-226.43410041841,-226.74112970711295,-227.04815899581587,-227.3551882845188,-227.6622175732217,-227.96924686192466,-228.27627615062758,-228.5833054393305,-228.89033472803345,-229.19736401673637,-229.5043933054393,-229.81142259414221,-230.11845188284516,-230.42548117154809,-230.732510460251,-231.03953974895393,-231.34656903765688,-231.6535983263598,-231.96062761506272,-232.26765690376567,-232.5746861924686,-232.8817154811715,-233.18874476987443,-233.49577405857738,-233.8028033472803,-234.10983263598322,-234.41686192468615,-234.7238912133891,-235.03092050209202,-235.33794979079494,-235.64497907949786,-235.9520083682008,-236.25903765690373,-236.56606694560665,-236.8730962343096,-237.18012552301252,-237.48715481171544,-237.79418410041836,-238.1012133891213,-238.40824267782423,-238.71527196652715,-239.02230125523008,-239.32933054393303,-239.63635983263595,-239.94338912133887,-240.25041841004182,-240.55744769874474,-240.86447698744766,-241.17150627615058,-241.47853556485353,-241.78556485355645,-242.09259414225937,-242.3996234309623,-242.70665271966524,-243.01368200836816,-243.32071129707109,-243.62774058577403,-243.93476987447696,-244.24179916317988,-244.5488284518828,-244.85585774058575,-245.16288702928867,-245.4699163179916,-245.7769456066945,-246.08397489539746,-246.39100418410038,-246.6980334728033,-247.00506276150625,-247.31209205020917,-247.6191213389121,-247.92615062761502,-248.23317991631797,-248.5402092050209,-248.8472384937238,-249.15426778242673,-249.46129707112968,-249.7683263598326,-250.07535564853552,-250.38238493723847,-250.6894142259414,-250.9964435146443,-251.30347280334723,-251.61050209205018,-251.9175313807531,-252.22456066945603,-252.53158995815895,-252.8386192468619,-253.14564853556482,-253.45267782426774,-253.7597071129707,-254.0667364016736,-254.37376569037653,-254.68079497907945,-254.9878242677824,-255.29485355648532,-255.60188284518824,-255.90891213389116,-256.21594142259414,-256.52297071129703,-256.83,-257.13702928870293,-257.4440585774058,-257.7510878661088,-258.0581171548117,-258.3651464435146,-258.67217573221757,-258.9792050209205,-259.2862343096234,-259.59326359832636,-259.90029288702925,-260.2073221757322,-260.51435146443515,-260.82138075313804,-261.128410041841,-261.43543933054394,-261.74246861924684,-262.0494979079498,-262.35652719665273,-262.6635564853556,-262.9705857740586,-263.27761506276147,-263.5846443514644,-263.89167364016737,-264.19870292887026,-264.5057322175732,-264.81276150627616,-265.11979079497905,-265.426820083682,-265.73384937238495,-266.04087866108785,-266.3479079497908,-266.6549372384937,-266.96196652719664,-267.2689958158996,-267.5760251046025,-267.88305439330543,-268.1900836820084,-268.49711297071127,-268.8041422594142,-269.11117154811717,-269.41820083682006,-269.725230125523,-270.0322594142259,-270.33928870292885,-270.6463179916318,-270.9533472803347,-271.26037656903765,-271.5674058577406,-271.8744351464435,-272.18146443514644,-272.4884937238494,-272.7955230125523,-273.10255230125523,-273.4095815899581,-273.7166108786611,-274.023640167364,-274.3306694560669,-274.63769874476986,-274.9447280334728,-275.2517573221757,-275.55878661087866,-275.8658158995816,-276.1728451882845,-276.47987447698745,-276.78690376569034,-277.0939330543933,-277.40096234309624,-277.70799163179913,-278.0150209205021,-278.32205020920503,-278.6290794979079,-278.9361087866109,-279.2431380753138,-279.5501673640167,-279.85719665271967,-280.16422594142256,-280.4712552301255,-280.77828451882846,-281.08531380753135,-281.3923430962343,-281.69937238493725,-282.00640167364014,-282.3134309623431,-282.62046025104604,-282.92748953974893,-283.2345188284519,-283.5415481171548,-283.8485774058577,-284.1556066945607,-284.46263598326357,-284.7696652719665,-285.07669456066947,-285.38372384937236,-285.6907531380753,-285.99778242677826,-286.30481171548115,-286.6118410041841,-286.918870292887,-287.22589958158994,-287.5329288702929,-287.8399581589958,-288.14698744769873,-288.4540167364017,-288.7610460251046,-289.0680753138075,-289.3751046025105,-289.68213389121337,-289.9891631799163,-290.2961924686192,-290.60322175732216,-290.9102510460251,-291.217280334728,-291.52430962343095,-291.8313389121339,-292.1383682008368,-292.44539748953974,-292.75242677824264,-293.0594560669456,-293.36648535564854)
counts=c(0.0, 0.0,0.0,0.0,0.0,0.0,0.0,0.0,0.0,0.0,0.0,0.0,0.0,0.0,0.0,0.0,0.0,0.0,0.0,0.0,0.0,0.0,0.0,0.0,0.0,0.0,0.0,0.0,0.0,0.0,0.0,0.0,0.0,0.0,0.0,0.0,0.0,0.0,0.0,0.0,0.0,0.0,0.0,0.0,0.0,0.0,0.0,0.0,0.0,0.0,0.0,0.0,0.0,0.0,0.0,0.0,0.0,0.0,0.0,0.0,0.0,0.0,0.0,0.0,0.0,0.0,0.0,0.0,0.0,0.0,0.0,0.0,0.0,0.0,0.0,0.0,0.0,0.0,0.0,0.0,0.0,0.0,0.0,0.0,0.0,0.0,0.0,0.0,0.0,0.0,0.0,0.0,0.0,0.0,0.0,0.0,0.0,0.0,0.0,0.0,0.0,0.0,0.0,0.0,0.0,0.0,0.0,0.0,0.0,0.0,0.0,0.0,0.0,0.0,0.0,0.0,0.0,0.0,0.0,0.0,0.0,0.0,0.0,0.0,0.0,0.0,0.0,0.0,0.0,0.0,0.0,0.0,0.0,0.0,0.0,0.0,0.0,0.0,0.0,0.0,0.0,0.0,0.0,0.0,0.0,0.0,0.0,0.0,0.0,0.0,0.0,0.0,0.0,0.0,0.0,0.0,0.0,0.0,0.0,0.0,0.0,0.0,0.0,0.0,0.0,0.0,0.0,0.0,0.0,0.0,0.0,0.0,0.0,0.0,0.0,0.0,0.0,0.0,0.0,0.0,0.0,0.0,0.0,0.0,0.0,0.0,0.0,0.0,0.0,0.0,0.0,0.0,0.0,0.0,0.0,0.0,0.0,0.0,0.0,0.0,0.0,0.0,0.0,0.0,0.0,0.0,0.0,0.0,0.0,0.0,0.0,0.0,0.0,0.0,0.0,0.0,0.0,0.0,0.0,0.0,0.0,0.0,0.0,0.0,0.0,0.0,0.0,0.0,0.0,0.0,0.0,0.0,0.0,0.0,0.0,0.0,0.0,0.0,0.0,0.0,0.0,0.0,0.0,0.0,0.0,0.0,0.0,0.0,0.0,0.0,0.0,0.0,0.0,0.0,0.0,0.0,0.0,0.0,0.0,0.0,0.0,0.0,0.0,0.0,0.0,0.0,0.0,0.0,0.0,0.0,0.0,0.0,0.0,0.0,0.0,0.0,0.0,0.0,0.0,0.0,0.0,0.0,0.0,0.0,0.0,0.0,0.0,0.0,0.0,0.0,0.0,0.0,0.0,0.0,0.0,0.0,0.0,0.0,0.0,0.0,0.0,0.0,0.0,0.0,0.0,0.0,0.0,0.0,0.0,0.0,0.0,0.0,0.0,0.0,0.0,0.0,0.0,0.0,0.0,0.0,0.0,0.0,0.0,0.0,0.0,0.0,0.0,0.0,0.0,0.0,0.0,0.0,0.0,0.0,0.0,0.0,0.0,0.0,0.0,0.0,0.0,0.0,0.0,0.0,0.0,0.0,0.0,0.0,0.0,0.0,0.0,0.0,0.0,0.0,0.0,0.0,0.0,0.0,0.0,0.0,0.0,0.0,0.0,0.0,0.0,0.0,0.0,0.0,0.0,0.0,0.0,0.0,0.0,0.0,0.0,0.0,0.0,0.0,0.0,0.0,0.0,0.0,0.0,0.0,0.0,0.0,0.0,0.0,0.0,0.0,0.0,0.0,0.0,0.0,0.0,0.0,0.0,0.0,0.0,0.0,0.0,0.0,0.0,0.0,0.0,0.0,0.0,0.0,0.0,0.0,0.0,0.0,0.0,0.0,0.0,0.0,0.0,0.0,0.0,0.0,0.0,0.0,0.0,0.0,0.0,0.0,0.0,0.0,0.0,0.0,0.0,0.0,0.0,0.0,0.0,0.0,0.0,0.0,0.0,0.0,0.0,0.0,0.0,0.0,0.0,0.0,0.0,0.0,0.0,0.0,0.0,0.0,0.0,0.0,0.0,0.0,0.0,0.0,0.0,0.0,0.0,0.0,0.0,0.0,0.0,0.0,0.0,0.0,0.0,0.0,0.0,0.0,0.0,0.0,0.0,0.0,0.0,0.0,0.0,0.0,0.0,0.0,0.0,0.0,0.0,0.0,0.0,0.0,0.0,0.0,0.0,0.0,0.0,0.0,0.0,0.0,0.0,0.0,0.0,0.0,0.0,0.0,0.0,0.0,0.0,0.0,0.0,0.0,0.0,0.0,0.0,0.0,0.0,0.0,0.0,0.0,0.0,0.0,0.0,0.0,0.0,0.0,0.0,0.0,0.0,0.0,0.0,0.0,0.0,0.0,0.0,0.0,0.0,0.0,0.0,0.0,0.0,0.0,0.0,0.0,0.0,0.0,0.0,0.0,0.0,0.0,0.0,0.0,0.0,0.0,0.0,0.0,0.0,0.0,0.0,0.0,0.0,0.0,0.0,0.0,0.0,0.0,0.0,0.0,0.0,0.0,0.0,0.0,0.0,0.0,0.0,0.0,0.0,0.0,0.0,0.0,0.0,0.0,0.0,0.0,0.0,0.0,0.0,0.0,0.0,0.0,0.0,0.0,0.0,0.0,0.0,0.0,0.0,0.0,0.0,0.0,0.0,0.0,0.0,0.0,0.0,0.0,0.0,0.0,0.0,0.0,0.0,0.0,0.0,0.0,0.0,0.0,0.0,0.0,0.0,0.0,0.0,0.0,0.0,0.0,0.0,0.0,0.0,0.0,0.0,0.0,0.0,0.0,0.0,0.0,0.0,0.0,0.0,0.0,0.0,0.0,0.0,0.0,0.0,0.0,0.0,0.0,0.0,0.0,0.0,0.0,0.0,0.0,0.0,0.0,0.0,0.0,0.0,0.0,0.0,0.0,0.0,0.0,0.0,0.0,0.0,0.0,0.0,0.0,0.0,0.0,0.0,0.0,0.0,0.0,0.0,0.0,0.006006006006006006,0.016716716716716717,0.015615615615615615,0.03403403403403404,0.03443443443443443,0.01981981981981982,0.017217217217217216,0.00980980980980981,0.006806806806806807,0.005305305305305305,0.004204204204204204,0.0035035035035035035,0.002302302302302302,0.002702702702702703,0.0026026026026026027,0.002002002002002002,0.002102102102102102,0.0019019019019019018,0.002102102102102102,0.0018018018018018018,0.0012012012012012011,0.0014014014014014013,0.002102102102102102,0.0012012012012012011,0.002002002002002002,0.0016016016016016017,0.0015015015015015015,0.0014014014014014013,0.0013013013013013013,0.0015015015015015015,0.0017017017017017016,0.001001001001001001,0.0012012012012012011,0.0016016016016016017,0.0007007007007007007,0.0006006006006006006,0.0008008008008008008,0.0006006006006006006,0.0012012012012012011,0.0005005005005005005,0.0004004004004004004,0.0007007007007007007,0.0002002002002002002,0.0005005005005005005,0.001001001001001001,0.0006006006006006006,0.0008008008008008008,0.0008008008008008008,0.0011011011011011012,0.0007007007007007007,0.0008008008008008008,0.0004004004004004004,0.0005005005005005005,0.0008008008008008008,0.0004004004004004004,0.0006006006006006006,0.0004004004004004004,0.0003003003003003003,0.0,0.0001001001001001001,0.0005005005005005005,0.0005005005005005005,0.0001001001001001001,0.0006006006006006006,0.0002002002002002002,0.0002002002002002002,0.0003003003003003003,0.0004004004004004004,0.0,0.0,0.0002002002002002002,0.0001001001001001001,0.0002002002002002002,0.0001001001001001001,0.0,0.0001001001001001001,0.0004004004004004004,0.0003003003003003003,0.0002002002002002002,0.0004004004004004004,0.0006006006006006006,0.0003003003003003003,0.0005005005005005005,0.0007007007007007007,0.0005005005005005005,0.0002002002002002002,0.0008008008008008008,0.0007007007007007007,0.0017017017017017016,0.0008008008008008008,0.002302302302302302,0.0019019019019019018,0.002702702702702703,0.002902902902902903,0.003303303303303303,0.0036036036036036037,0.005405405405405406,0.004704704704704705,0.004704704704704705,0.0019019019019019018,0.0011011011011011012,0.0008008008008008008,0.0008008008008008008,0.0007007007007007007,0.0009009009009009009,0.002302302302302302,0.002902902902902903,0.0038038038038038036,0.009209209209209208,0.008208208208208207,0.0075075075075075074,0.007207207207207207,0.005605605605605605,0.004804804804804805,0.004904904904904905,0.005005005005005005,0.004404404404404405,0.003903903903903904,0.0038038038038038036,0.004704704704704705,0.0035035035035035035,0.0028028028028028026,0.003003003003003003,0.0014014014014014013,0.002102102102102102,0.002002002002002002,0.0017017017017017016,0.0011011011011011012,0.001001001001001001,0.0014014014014014013,0.0006006006006006006,0.001001001001001001,0.0009009009009009009,0.0013013013013013013,0.0003003003003003003,0.0006006006006006006,0.0005005005005005005,0.0004004004004004004,0.0003003003003003003,0.0004004004004004004,0.0002002002002002002,0.0007007007007007007,0.0002002002002002002,0.0002002002002002002,0.0003003003003003003,0.0003003003003003003,0.0004004004004004004,0.0005005005005005005,0.0002002002002002002,0.0001001001001001001,0.0006006006006006006,0.0003003003003003003,0.0,0.0004004004004004004,0.0013013013013013013,0.0012012012012012011,0.0018018018018018018,0.002002002002002002,0.0017017017017017016,0.0028028028028028026,0.0022022022022022024,0.0011011011011011012,0.0016016016016016017,0.0014014014014014013,0.001001001001001001,0.0004004004004004004,0.0006006006006006006,0.001001001001001001,0.0007007007007007007,0.0007007007007007007,0.0004004004004004004,0.0003003003003003003,0.0,0.0003003003003003003,0.0007007007007007007,0.0006006006006006006,0.0003003003003003003,0.0002002002002002002,0.0004004004004004004,0.0002002002002002002,0.0002002002002002002,0.0007007007007007007,0.0001001001001001001,0.0005005005005005005,0.0006006006006006006,0.0002002002002002002,0.0004004004004004004,0.0003003003003003003,0.0003003003003003003,0.0006006006006006006,0.0,0.0003003003003003003,0.0001001001001001001,0.0001001001001001001,0.0003003003003003003,0.0001001001001001001,0.0004004004004004004,0.0005005005005005005,0.0002002002002002002,0.0,0.0006006006006006006,0.0,0.0004004004004004004,0.0,0.0003003003003003003,0.0004004004004004004,0.0002002002002002002,0.0003003003003003003,0.0003003003003003003,0.0001001001001001001,0.0002002002002002002,0.0,0.0001001001001001001,0.0,0.0001001001001001001,0.0007007007007007007,0.0002002002002002002,0.0002002002002002002,0.0002002002002002002,0.0002002002002002002,0.0002002002002002002,0.0001001001001001001,0.0002002002002002002,0.0002002002002002002,0.0003003003003003003,0.0002002002002002002,0.0,0.0003003003003003003,0.0002002002002002002,0.0,0.0,0.0001001001001001001,0.0001001001001001001,0.0,0.0001001001001001001,0.0003003003003003003,0.0,0.0,0.0002002002002002002,0.0002002002002002002,0.0001001001001001001,0.0,0.0001001001001001001,0.0002002002002002002,0.0001001001001001001,0.0003003003003003003,0.0,0.0001001001001001001,0.0001001001001001001,0.0002002002002002002,0.0001001001001001001,0.0001001001001001001,0.0004004004004004004,0.0002002002002002002,0.0001001001001001001,0.0,0.0,0.0003003003003003003,0.0001001001001001001,0.0001001001001001001,0.0,0.0,0.0003003003003003003,0.0003003003003003003,0.0001001001001001001,0.0,0.0001001001001001001,0.0006006006006006006,0.0002002002002002002,0.0001001001001001001,0.0001001001001001001,0.0,0.0,0.0002002002002002002,0.0001001001001001001,0.0001001001001001001,0.0001001001001001001,0.0001001001001001001,0.0001001001001001001,0.0002002002002002002,0.0001001001001001001,0.0002002002002002002,0.0,0.0)
#mids=mids[58:length(mids)]
#counts=counts[58:length(counts)]

plot(c(seq(-290,0,by=1),0),rep(2,length(c(seq(290,0,by=-1),0))), xlab="", ylab="Frequency of shift in origination rate", xlim=c(-270,-230), ylim=c(0,0.03), type="l", col="white",lwd="1",las="1",cex.axis="1",cex.main="1",cex.lab="1",bty="n", main="B", axes=F)
rect(-323.2,-0.02,-298.9,300, col="white", border=NA)
rect(-298.9,-0.02,-272.95,300, col="whitesmoke", border=NA)
rect(-272.95,-0.02,-259.1,300, col="white", border=NA)
rect(-259.1,-0.02,-251.9,300, col="whitesmoke", border=NA)
rect(-251.9,-0.02,-247.2,300, col="white", border=NA)
rect(-247.2,-0.02,-237,300, col="whitesmoke", border=NA)
rect(-237,-0.02,-201.3,300, col="white", border=NA)
rect(-201.3,-0.02,-174.1,300, col="whitesmoke", border=NA)
rect(-174.1,-0.02,-163.5,300, col="white", border=NA)
rect(-163.5,-0.02,-145,300, col="whitesmoke", border=NA)
rect(-145,-0.02,-100.5,300, col="white", border=NA)
rect(-100.5,-0.02,-66,300, col="whitesmoke", border=NA)
rect(-66,-0.02,-56,300, col="white", border=NA)
rect(-56,-0.02,-33.9,300, col="whitesmoke", border=NA)
rect(-33.9,-0.02,-23.03,300, col="white", border=NA)
rect(-23.03,-0.02,-5.33,300, col="whitesmoke", border=NA)
rect(-5.33,-0.02,-2.58,300, col="white", border=NA)
rect(-2.58,-0.02,0,300, col="whitesmoke", border=NA)

rect(-261.28,-3,-259.51,300, col=alpha('#ffaf03',0.2), border=NA)
rect(-234.5,-3,-232,300, col=alpha('#ffaf03',0.2), border=NA)

axis(side=1, seq(-280, -220, by=10), col="black",col.axis="black",las=1)
axis(side=2, seq(0, 0.03, by=0.01), col="black",col.axis="black",las=2)
abline(v=c(-251.902),col="red",lty="dashed",lwd="2")

lines(mids,counts,type = 'h', lwd=5, col='#4c4cec')
bf2 = 0.0035462273027418835
bf6 = 0.02562273697042764
abline(h=bf2, lty=2)
abline(h=bf6, lty=2)

add_geochrono(0, -0.15)


# Extinction rate
time=c(-204.59525457001044, -204.6953110956113,-204.7953676212121,-204.89542414681296,-204.99548067241378,-205.09553719801463,-205.19559372361547,-205.2956502492163,-205.39570677481714,-205.49576330041796,-205.5958198260188,-205.69587635161963,-205.79593287722048,-205.8959894028213,-205.99604592842215,-206.096102454023,-206.19615897962382,-206.29621550522467,-206.3962720308255,-206.49632855642633,-206.59638508202715,-206.696441607628,-206.79649813322882,-206.89655465882967,-206.99661118443052,-207.09666771003134,-207.1967242356322,-207.296780761233,-207.39683728683386,-207.49689381243468,-207.59695033803553,-207.69700686363635,-207.7970633892372,-207.89711991483804,-207.99717644043886,-208.0972329660397,-208.19728949164053,-208.29734601724138,-208.3974025428422,-208.49745906844305,-208.59751559404387,-208.69757211964472,-208.79762864524557,-208.8976851708464,-208.99774169644724,-209.09779822204806,-209.1978547476489,-209.29791127324972,-209.39796779885057,-209.4980243244514,-209.59808085005224,-209.6981373756531,-209.7981939012539,-209.89825042685476,-209.99830695245558,-210.09836347805643,-210.19842000365725,-210.2984765292581,-210.39853305485892,-210.49858958045976,-210.5986461060606,-210.69870263166143,-210.79875915726228,-210.8988156828631,-210.99887220846395,-211.09892873406477,-211.19898525966562,-211.29904178526644,-211.3990983108673,-211.49915483646814,-211.59921136206896,-211.6992678876698,-211.79932441327063,-211.89938093887147,-211.9994374644723,-212.09949399007314,-212.19955051567396,-212.2996070412748,-212.39966356687566,-212.49972009247648,-212.59977661807733,-212.69983314367815,-212.799889669279,-212.89994619487982,-213.00000272048067,-213.10005924608149,-213.20011577168233,-213.30017229728318,-213.400228822884,-213.50028534848485,-213.60034187408567,-213.70039839968652,-213.80045492528734,-213.9005114508882,-214.000567976489,-214.10062450208986,-214.2006810276907,-214.30073755329153,-214.40079407889237,-214.5008506044932,-214.60090713009404,-214.70096365569486,-214.8010201812957,-214.90107670689653,-215.00113323249738,-215.10118975809823,-215.20124628369905,-215.3013028092999,-215.40135933490072,-215.50141586050157,-215.6014723861024,-215.70152891170324,-215.80158543730406,-215.9016419629049,-216.00169848850575,-216.10175501410657,-216.20181153970742,-216.30186806530824,-216.4019245909091,-216.5019811165099,-216.60203764211076,-216.70209416771158,-216.80215069331243,-216.90220721891328,-217.0022637445141,-217.10232027011494,-217.20237679571576,-217.3024333213166,-217.40248984691743,-217.50254637251828,-217.6026028981191,-217.70265942371995,-217.8027159493208,-217.90277247492162,-218.00282900052247,-218.1028855261233,-218.20294205172414,-218.30299857732496,-218.4030551029258,-218.50311162852663,-218.60316815412747,-218.70322467972832,-218.80328120532914,-218.90333773093,-219.0033942565308,-219.10345078213166,-219.20350730773248,-219.30356383333333,-219.40362035893418,-219.503676884535,-219.60373341013585,-219.70378993573667,-219.8038464613375,-219.90390298693833,-220.00395951253918,-220.10401603814,-220.20407256374085,-220.3041290893417,-220.40418561494252,-220.50424214054337,-220.6042986661442,-220.70435519174504,-220.80441171734586,-220.9044682429467,-221.00452476854753,-221.10458129414837,-221.20463781974922,-221.30469434535004,-221.4047508709509,-221.5048073965517,-221.60486392215256,-221.70492044775338,-221.80497697335423,-221.90503349895505,-222.0050900245559,-222.10514655015675,-222.20520307575757,-222.30525960135842,-222.40531612695924,-222.50537265256008,-222.6054291781609,-222.70548570376175,-222.80554222936257,-222.90559875496342,-223.00565528056427,-223.1057118061651,-223.20576833176594,-223.30582485736676,-223.4058813829676,-223.50593790856843,-223.60599443416928,-223.7060509597701,-223.80610748537094,-223.9061640109718,-224.0062205365726,-224.10627706217346,-224.20633358777428,-224.30639011337513,-224.40644663897595,-224.5065031645768,-224.60655969017762,-224.70661621577847,-224.80667274137932,-224.90672926698014,-225.00678579258098,-225.1068423181818,-225.20689884378265,-225.30695536938347,-225.40701189498432,-225.50706842058514,-225.607124946186,-225.70718147178684,-225.80723799738766,-225.9072945229885,-226.00735104858933,-226.10740757419018,-226.207464099791,-226.30752062539185,-226.40757715099267,-226.5076336765935,-226.60769020219436,-226.70774672779518,-226.80780325339603,-226.90785977899685,-227.0079163045977,-227.10797283019852,-227.20802935579937,-227.3080858814002,-227.40814240700104,-227.50819893260189,-227.6082554582027,-227.70831198380355,-227.80836850940437,-227.90842503500522,-228.00848156060604,-228.1085380862069,-228.2085946118077,-228.30865113740856,-228.4087076630094,-228.50876418861023,-228.60882071421108,-228.7088772398119,-228.80893376541275,-228.90899029101357,-229.00904681661441,-229.10910334221523,-229.20915986781608,-229.30921639341693,-229.40927291901775,-229.5093294446186,-229.60938597021942,-229.70944249582027,-229.8094990214211,-229.90955554702194,-230.00961207262276,-230.1096685982236,-230.20972512382446,-230.30978164942528,-230.40983817502612,-230.50989470062694,-230.6099512262278,-230.7100077518286,-230.81006427742946,-230.91012080303028,-231.01017732863113,-231.11023385423198,-231.2102903798328,-231.31034690543365,-231.41040343103447,-231.51045995663532,-231.61051648223614,-231.71057300783698,-231.8106295334378,-231.91068605903865,-232.0107425846395,-232.11079911024032,-232.21085563584117,-232.310912161442,-232.41096868704284,-232.51102521264366,-232.6110817382445,-232.71113826384533,-232.81119478944618,-232.91125131504702,-233.01130784064785,-233.1113643662487,-233.2114208918495,-233.31147741745036,-233.41153394305118,-233.51159046865203,-233.61164699425285,-233.7117035198537,-233.81176004545455,-233.91181657105537,-234.01187309665622,-234.11192962225704,-234.21198614785789,-234.3120426734587,-234.41209919905955,-234.51215572466037,-234.61221225026122,-234.71226877586207,-234.8123253014629,-234.91238182706374,-235.01243835266456,-235.1124948782654,-235.21255140386623,-235.31260792946708,-235.4126644550679,-235.51272098066875,-235.6127775062696,-235.71283403187041,-235.81289055747123,-235.91294708307208,-236.01300360867293,-236.11306013427375,-236.2131166598746,-236.31317318547542,-236.41322971107627,-236.51328623667712,-236.61334276227794,-236.71339928787876,-236.8134558134796,-236.91351233908046,-237.01356886468128,-237.11362539028212,-237.21368191588294,-237.3137384414838,-237.41379496708464,-237.51385149268546,-237.61390801828628,-237.71396454388713,-237.81402106948798,-237.9140775950888,-238.01413412068965,-238.11419064629047,-238.21424717189132,-238.31430369749216,-238.41436022309298,-238.5144167486938,-238.61447327429465,-238.7145297998955,-238.81458632549632,-238.91464285109717,-239.014699376698,-239.11475590229884,-239.2148124278997,-239.3148689535005,-239.41492547910133,-239.51498200470218,-239.61503853030302,-239.71509505590384,-239.8151515815047,-239.9152081071055,-240.01526463270636,-240.1153211583072,-240.21537768390803,-240.31543420950885,-240.4154907351097,-240.51554726071055,-240.61560378631137,-240.71566031191222,-240.81571683751304,-240.91577336311389,-241.01582988871473,-241.11588641431555,-241.21594293991637,-241.31599946551722,-241.41605599111807,-241.5161125167189,-241.61616904231974,-241.71622556792056,-241.8162820935214,-241.91633861912226,-242.01639514472308,-242.1164516703239,-242.21650819592475,-242.3165647215256,-242.41662124712641,-242.51667777272726,-242.61673429832808,-242.71679082392893,-242.81684734952978,-242.9169038751306,-243.01696040073142,-243.11701692633227,-243.21707345193312,-243.31712997753394,-243.4171865031348,-243.5172430287356,-243.61729955433646,-243.7173560799373,-243.81741260553812,-243.91746913113894,-244.0175256567398,-244.11758218234064,-244.21763870794146,-244.3176952335423,-244.41775175914313,-244.51780828474398,-244.61786481034483,-244.71792133594565,-244.81797786154647,-244.91803438714732,-245.01809091274816,-245.11814743834898,-245.21820396394983,-245.31826048955065,-245.4183170151515,-245.51837354075235,-245.61843006635317,-245.718486591954,-245.81854311755484,-245.9185996431557,-246.0186561687565,-246.11871269435736,-246.21876921995818,-246.31882574555902,-246.41888227115987,-246.5189387967607,-246.6189953223615,-246.71905184796236,-246.8191083735632,-246.91916489916403,-247.01922142476488,-247.1192779503657,-247.21933447596655,-247.3193910015674,-247.41944752716822,-247.51950405276904,-247.61956057836989,-247.71961710397073,-247.81967362957155,-247.9197301551724,-248.01978668077322,-248.11984320637407,-248.21989973197492,-248.31995625757574,-248.42001278317656,-248.5200693087774,-248.62012583437826,-248.72018235997908,-248.82023888557993,-248.92029541118075,-249.0203519367816,-249.12040846238244,-249.22046498798326,-249.32052151358408,-249.42057803918493,-249.52063456478578,-249.6206910903866,-249.72074761598745,-249.82080414158827,-249.92086066718912,-250.02091719278997,-250.1209737183908,-250.2210302439916,-250.32108676959245,-250.4211432951933,-250.52119982079412,-250.62125634639497,-250.7213128719958,-250.82136939759664,-250.9214259231975,-251.0214824487983,-251.12153897439913,-251.22159549999998,-251.32165202560083,-251.42170855120165,-251.5217650768025,-251.62182160240332,-251.72187812800416,-251.821934653605,-251.92199117920583,-252.02204770480665,-252.1221042304075,-252.22216075600835,-252.32221728160917,-252.42227380721002,-252.52233033281084,-252.6223868584117,-252.72244338401254,-252.82249990961336,-252.92255643521418,-253.02261296081502,-253.12266948641587,-253.2227260120167,-253.32278253761754,-253.42283906321836,-253.5228955888192,-253.62295211442006,-253.72300864002088,-253.8230651656217,-253.92312169122255,-254.0231782168234,-254.12323474242422,-254.22329126802506,-254.32334779362589,-254.42340431922673,-254.52346084482758,-254.6235173704284,-254.72357389602922,-254.82363042163007,-254.92368694723092,-255.02374347283174,-255.1237999984326,-255.2238565240334,-255.32391304963426,-255.4239695752351,-255.52402610083593,-255.62408262643675,-255.7241391520376,-255.82419567763844,-255.92425220323926,-256.0243087288401,-256.12436525444093,-256.2244217800418,-256.32447830564263,-256.4245348312435,-256.52459135684427,-256.6246478824451,-256.72470440804597,-256.8247609336468,-256.9248174592476,-257.02487398484845,-257.1249305104493,-257.22498703605015,-257.325043561651,-257.4251000872518,-257.52515661285264,-257.6252131384535,-257.72526966405434,-257.82532618965513,-257.925382715256,-258.0254392408568,-258.1254957664577,-258.2255522920585,-258.3256088176593,-258.42566534326016,-258.525721868861,-258.62577839446186,-258.72583492006265,-258.8258914456635,-258.92594797126435,-259.0260044968652,-259.12606102246605,-259.22611754806684,-259.3261740736677,-259.42623059926854,-259.5262871248694,-259.6263436504702,-259.726400176071,-259.8264567016719,-259.9265132272727,-260.02656975287357,-260.12662627847436,-260.2266828040752,-260.32673932967606,-260.4267958552769,-260.5268523808777,-260.62690890647855,-260.7269654320794,-260.82702195768024,-260.9270784832811,-261.0271350088819,-261.12719153448273,-261.2272480600836,-261.32730458568443,-261.4273611112852,-261.52741763688607,-261.6274741624869,-261.72753068808777,-261.8275872136886,-261.9276437392894,-262.02770026489026,-262.1277567904911,-262.22781331609195,-262.32786984169275,-262.4279263672936,-262.52798289289444,-262.6280394184953,-262.72809594409614,-262.82815246969693,-262.9282089952978,-263.02826552089863,-263.1283220464995,-263.22837857210027,-263.3284350977011,-263.42849162330197,-263.5285481489028,-263.62860467450366,-263.72866120010445,-263.8287177257053,-263.92877425130615,-264.028830776907,-264.1288873025078,-264.22894382810864,-264.3290003537095,-264.42905687931034,-264.5291134049112,-264.629169930512,-264.7292264561128,-264.8292829817137,-264.9293395073145,-265.0293960329153,-265.12945255851616,-265.229509084117,-265.32956560971786,-265.4296221353187,-265.5296786609195,-265.62973518652035,-265.7297917121212,-265.82984823772205,-265.92990476332284,-266.0299612889237,-266.13001781452454,-266.2300743401254,-266.33013086572623,-266.430187391327,-266.5302439169279,-266.6303004425287,-266.73035696812957,-266.83041349373036,-266.9304700193312,-267.03052654493206,-267.1305830705329,-267.23063959613376,-267.33069612173455,-267.4307526473354,-267.53080917293624,-267.6308656985371,-267.7309222241379,-267.83097874973873,-267.9310352753396,-268.03109180094043,-268.1311483265413,-268.23120485214207,-268.3312613777429,-268.43131790334377,-268.5313744289446,-268.6314309545454,-268.73148748014626,-268.8315440057471,-268.93160053134795,-269.0316570569488,-269.1317135825496,-269.23177010815044,-269.3318266337513,-269.43188315935214,-269.53193968495293,-269.6319962105538,-269.7320527361546,-269.8321092617555,-269.9321657873563,-270.0322223129571,-270.13227883855797,-270.2323353641588,-270.33239188975966,-270.43244841536045,-270.5325049409613,-270.63256146656215,-270.732617992163,-270.83267451776385,-270.93273104336464,-271.0327875689655,-271.13284409456634,-271.2329006201672,-271.332957145768,-271.4330136713688,-271.5330701969697,-271.6331267225705,-271.7331832481714,-271.83323977377216,-271.933296299373,-272.03335282497386,-272.1334093505747,-272.2334658761755,-272.33352240177635,-272.4335789273772,-272.53363545297805,-272.6336919785789,-272.7337485041797,-272.83380502978054,-272.9338615553814,-273.03391808098223,-273.133974606583,-273.2340311321839,-273.3340876577847,-273.43414418338557,-273.5342007089864,-273.6342572345872,-273.73431376018806,-273.8343702857889,-273.93442681138976,-274.03448333699055,-274.1345398625914,-274.23459638819224,-274.3346529137931,-274.43470943939394,-274.53476596499473,-274.6348224905956,-274.73487901619643,-274.8349355417973,-274.93499206739807,-275.0350485929989,-275.13510511859977,-275.2351616442006,-275.33521816980146,-275.43527469540226,-275.5353312210031,-275.63538774660395,-275.7354442722048,-275.8355007978056,-275.93555732340644,-276.0356138490073,-276.13567037460814,-276.235726900209,-276.3357834258098,-276.4358399514106,-276.5358964770115,-276.6359530026123,-276.7360095282131,-276.83606605381397,-276.9361225794148,-277.03617910501566,-277.1362356306165,-277.2362921562173,-277.33634868181815,-277.436405207419,-277.53646173301985,-277.63651825862064,-277.7365747842215,-277.83663130982234,-277.9366878354232,-278.03674436102403,-278.1368008866248,-278.2368574122257,-278.3369139378265,-278.4369704634274,-278.53702698902816,-278.637083514629,-278.73714004022986,-278.8371965658307,-278.93725309143156,-279.03730961703235,-279.1373661426332,-279.23742266823405,-279.3374791938349,-279.4375357194357,-279.53759224503654,-279.6376487706374,-279.73770529623823,-279.8377618218391,-279.9378183474399,-280.0378748730407,-280.13793139864157,-280.2379879242424,-280.3380444498432,-280.43810097544406,-280.5381575010449,-280.63821402664576,-280.7382705522466,-280.8383270778474,-280.93838360344824,-281.0384401290491,-281.13849665464994,-281.23855318025073,-281.3386097058516,-281.43866623145243,-281.5387227570533,-281.6387792826541,-281.7388358082549,-281.83889233385577,-281.9389488594566,-282.03900538505746,-282.13906191065826,-282.2391184362591,-282.33917496185995,-282.4392314874608,-282.53928801306165,-282.63934453866244,-282.7394010642633,-282.83945758986414,-282.939514115465,-283.0395706410658,-283.1396271666666,-283.2396836922675,-283.3397402178683,-283.4397967434692,-283.53985326906997,-283.6399097946708,-283.73996632027166,-283.8400228458725,-283.9400793714733,-284.04013589707415,-284.140192422675,-284.24024894827585,-284.3403054738767,-284.4403619994775,-284.54041852507834,-284.6404750506792,-284.74053157628003,-284.8405881018808,-284.9406446274817,-285.0407011530825,-285.14075767868337,-285.2408142042842,-285.340870729885,-285.44092725548586,-285.5409837810867,-285.64104030668756,-285.74109683228835,-285.8411533578892,-285.94120988349005,-286.0412664090909,-286.14132293469174,-286.24137946029253,-286.3414359858934,-286.44149251149423,-286.5415490370951,-286.6416055626959,-286.7416620882967,-286.84171861389757,-286.9417751394984,-287.04183166509927,-287.14188819070006,-287.2419447163009,-287.34200124190176,-287.4420577675026,-287.5421142931034,-287.64217081870424,-287.7422273443051,-287.84228386990594,-287.9423403955068,-288.0423969211076,-288.14245344670843,-288.2425099723093,-288.3425664979101,-288.4426230235109,-288.54267954911177,-288.6427360747126,-288.74279260031346,-288.8428491259143,-288.9429056515151,-289.04296217711595,-289.1430187027168,-289.24307522831765,-289.34313175391844,-289.4431882795193,-289.54324480512014,-289.643301330721,-289.74335785632184,-289.8434143819226,-289.9434709075235,-290.0435274331243,-290.1435839587252,-290.24364048432597,-290.3436970099268,-290.44375353552766,-290.5438100611285,-290.64386658672936,-290.74392311233015,-290.843979637931,-290.94403616353185,-291.0440926891327,-291.1441492147335,-291.24420574033434,-291.3442622659352,-291.44431879153603,-291.5443753171369,-291.6444318427377,-291.7444883683385,-291.84454489393937,-291.9446014195402,-292.044657945141,-292.14471447074186,-292.2447709963427,-292.34482752194356,-292.4448840475444,-292.5449405731452,-292.64499709874605,-292.7450536243469,-292.84511014994774,-292.94516667554853,-293.0452232011494,-293.14527972675023,-293.2453362523511,-293.34539277795193,-293.4454493035527)
rate=c(0.1056213724715172, 0.1056213724715172,0.1056213724715172,0.1056213724715172,0.1056213724715172,0.1056213724715172,0.1056213724715172,0.1056213724715172,0.1056213724715172,0.1056213724715172,0.1056213724715172,0.1056213724715172,0.1056213724715172,0.1056213724715172,0.1056213724715172,0.1056213724715172,0.1056213724715172,0.1056213724715172,0.1056213724715172,0.1056213724715172,0.1055698590762602,0.10543604084548555,0.10537036108940419,0.10531275353813133,0.10524323985792947,0.10517124918782483,0.10510529385125808,0.10503010846907815,0.10489508576453788,0.10468038517921899,0.1043848924341496,0.1041592507102189,0.10378928217526628,0.10362009720331009,0.10344713201487193,0.1033883153116699,0.10329511146705923,0.10322735942004732,0.10315491578080609,0.103097310768754,0.1030500461343632,0.10298686811828114,0.1029305570350954,0.10288998085602308,0.10284680406483107,0.1028197226174392,0.10277564801122319,0.10276101167116442,0.10274701003856476,0.10272930935174199,0.10270051679225178,0.10268659412886312,0.10267867982526788,0.10264224516424414,0.1026390239395226,0.1026390239395226,0.10260452866018159,0.10259123500953626,0.10257822028083707,0.10254914734814419,0.10254444422772188,0.10252345591088038,0.10251852339135543,0.10249986028885022,0.10249211253798667,0.10247813924147839,0.1024744987263248,0.1024744987263248,0.10247055114161041,0.10244045354590196,0.10242188113722989,0.10241484347931493,0.10240509760764983,0.10239698895056773,0.10239099862456935,0.10238262581566103,0.10238262581566103,0.10237824829104959,0.10237024083285262,0.10236489301189525,0.10236489301189525,0.10236240394188567,0.10236083106427188,0.10235212364307328,0.10234155381522991,0.10233968755274801,0.10233534792574371,0.10232697214051004,0.10231965116593714,0.10231965116593714,0.10231965116593714,0.10229858230488098,0.10228975946408535,0.10228382312506176,0.10227781095089031,0.10227061927144798,0.10226857286095473,0.10226857286095473,0.10226587962437587,0.10226422657604287,0.10226422657604287,0.1022628288853815,0.10224674602545655,0.10225376692183415,0.10224674602545655,0.10224014763173003,0.10222903662567105,0.10222903662567105,0.10222860710644796,0.10222903662567105,0.10222860710644796,0.10222753383700736,0.10222753383700736,0.10222753383700736,0.10222753383700736,0.10222903662567105,0.10223173703615357,0.10224014763173003,0.10223584841754668,0.10222903662567105,0.10222678833501114,0.10222678833501114,0.10222476053223717,0.10222142784419577,0.1022149783182899,0.1022149783182899,0.1022149783182899,0.10220762075930198,0.10220520938398855,0.10220105704349584,0.10220105704349584,0.10219605811856985,0.10218989590330492,0.10217606785735114,0.10217606785735114,0.10217986104861182,0.10217986104861182,0.10217986104861182,0.10217986104861182,0.10217986104861182,0.10217606785735114,0.10217606785735114,0.10217606785735114,0.10217606785735114,0.10217606785735114,0.10217037559059125,0.10217037559059125,0.10217365193789746,0.10217037559059125,0.1021671872984095,0.10216501429285726,0.1021671872984095,0.10216143776341353,0.10215634900216417,0.10215634900216417,0.10214713419996344,0.10213710134295056,0.10212978813818493,0.10212520069373046,0.10212432099359248,0.10212432099359248,0.10211647858862624,0.10211293917108248,0.1021038280612649,0.1020971421194708,0.1020971421194708,0.1020971421194708,0.10208872111812081,0.10208271595068055,0.10208271595068055,0.10208271595068055,0.10208271595068055,0.10208271595068055,0.10208271595068055,0.10208184747978348,0.10208007805513562,0.10208007805513562,0.10207871851861773,0.1020742325787318,0.1020742325787318,0.1020742325787318,0.10206927471857294,0.10206927471857294,0.1020661505620245,0.10205974460813197,0.10206281215042619,0.10206281215042619,0.1020661505620245,0.10206281215042619,0.10205974460813197,0.10205974460813197,0.10205817255209285,0.10205817255209285,0.10205593966643055,0.10205360763606941,0.10205593966643055,0.10205360763606941,0.10205360763606941,0.10204815457966782,0.10204815457966782,0.10204815457966782,0.10204131812243525,0.10203894791334644,0.10203649866066752,0.10203182661260315,0.10203182661260315,0.10202722969640762,0.10203182661260315,0.10202722969640762,0.10203182661260315,0.10202722969640762,0.10202256384350802,0.1020185328541836,0.10201467855620226,0.1020116159741142,0.1020116159741142,0.10200802933763536,0.10200802933763536,0.1020116159741142,0.10200346514512729,0.10200346514512729,0.1020019956824611,0.10199898638745385,0.10199898638745385,0.10199898638745385,0.10199898638745385,0.10199898638745385,0.10199898638745385,0.10199720362871043,0.10199720362871043,0.1019970850373483,0.1019970850373483,0.1019970850373483,0.10199615824270994,0.1019916265454061,0.10198894294751015,0.10198497606910134,0.10197617739868067,0.10197617739868067,0.10197412000602118,0.1019755056510178,0.1019755056510178,0.10197412000602118,0.10197412000602118,0.10197280439266371,0.10197148345242654,0.10196387897387837,0.1019618567966007,0.10195495982943145,0.10195495982943145,0.10195146960890702,0.10194750139651214,0.10193876865488631,0.10193728668431457,0.10193675423556636,0.10193460303841773,0.10192918998704659,0.10192530869867475,0.10192499335990667,0.10192316204671342,0.1019102516621545,0.10190480455655318,0.10189482320728971,0.10189329076972421,0.10189329076972421,0.10189329076972421,0.10189329076972421,0.10189329076972421,0.10188865844705494,0.10188865844705494,0.10188375427752938,0.10188375427752938,0.10187906455112332,0.10187333668987246,0.1018654183750465,0.1018654183750465,0.10186177028677426,0.10185899388759542,0.10185899388759542,0.10185899388759542,0.10185899388759542,0.10185899388759542,0.10185899388759542,0.10185899388759542,0.10184628768290144,0.10183743286743818,0.10183743286743818,0.10183743286743818,0.10183277956510345,0.10183277956510345,0.10183277956510345,0.10182774213896727,0.10182774213896727,0.10182450862396081,0.10182208291215349,0.10182450862396081,0.10182208291215349,0.10182208291215349,0.10182208291215349,0.10181453052088947,0.10181800631147173,0.10181800631147173,0.10181800631147173,0.10181800631147173,0.10182450862396081,0.10182450862396081,0.10182208291215349,0.10181800631147173,0.10181800631147173,0.10181800631147173,0.10181453052088947,0.10181453052088947,0.10181453052088947,0.10181185013262703,0.10181185013262703,0.10181185013262703,0.10181185013262703,0.10181185013262703,0.10181185013262703,0.10180730322386103,0.10180730322386103,0.10180460497267252,0.10179919340089763,0.10179919340089763,0.10179919340089763,0.10179919340089763,0.10179666407049165,0.10179666407049165,0.1017948782349419,0.10179389221865477,0.10179228315050512,0.10179228315050512,0.10179228315050512,0.10179228315050512,0.10179228315050512,0.10178931251697003,0.10178931251697003,0.10178931251697003,0.10178061159295358,0.10177433949982756,0.10177118693788448,0.10177118693788448,0.101763570733565,0.10175549560326727,0.10174328566878937,0.10174061602966064,0.10171347103972768,0.101711235798669,0.10170385749987561,0.10170121471850767,0.10170121471850767,0.10168672784326405,0.10165926197052694,0.10165857919809315,0.1016542705951374,0.1016424622694142,0.10163925502020432,0.10163742491537212,0.10162573199038023,0.10161812467142105,0.10161812467142105,0.10160528596257423,0.10160187663941156,0.10159705073598074,0.1015945120905623,0.10158441348908608,0.10157378718023895,0.10157110395311847,0.10156754223543363,0.10156754223543363,0.1015653039781568,0.1015653039781568,0.10156427936356863,0.10156427936356863,0.10156245540308262,0.10156029697086572,0.10155789342671483,0.10155409702917131,0.10155168496973548,0.10155168496973548,0.10154213396914716,0.10153390899238107,0.1015238210462069,0.10151846002772696,0.10151388318112606,0.10151388318112606,0.1015118530907238,0.1015110330691952,0.1015110330691952,0.1015110330691952,0.10150313211530088,0.10150313211530088,0.10150313211530088,0.10150313211530088,0.10150313211530088,0.10150313211530088,0.10150177569202455,0.10150177569202455,0.10150177569202455,0.1014986611723689,0.1014986611723689,0.1014986611723689,0.1014986611723689,0.10149680807214423,0.10149680807214423,0.10149252217168322,0.10148860257609824,0.10148860257609824,0.10148462682389861,0.10148033384229013,0.10147765672864353,0.1014710917318952,0.10147765672864353,0.1014710917318952,0.1014710917318952,0.1014710917318952,0.10146401167656488,0.10145981150108252,0.1014575595437653,0.1014575595437653,0.1014575595437653,0.10145736704521738,0.10145633070791799,0.10145633070791799,0.10145501850143165,0.10144592709768654,0.10144592709768654,0.10143718818533665,0.10143620770536965,0.10143620770536965,0.10143501890826598,0.10143501890826598,0.10143501890826598,0.1014340527054268,0.1014340527054268,0.1014340527054268,0.10143258458483653,0.10143258458483653,0.10143023170118849,0.10142754924561986,0.10142754924561986,0.10142754924561986,0.10142754924561986,0.10142122060959921,0.10141531443610602,0.10141531443610602,0.10140466046251737,0.10140466046251737,0.10140121117394202,0.10140121117394202,0.10140121117394202,0.10140121117394202,0.10140121117394202,0.10139807162169102,0.10139807162169102,0.10139807162169102,0.10140121117394202,0.10139807162169102,0.10139595202594243,0.10139595202594243,0.10139595202594243,0.10137024233142983,0.10137024233142983,0.10137024233142983,0.1013626438547815,0.1013626438547815,0.1013626438547815,0.1013626438547815,0.10136050001537636,0.1013603556157324,0.10135982692010535,0.10135982692010535,0.10135982692010535,0.10135982692010535,0.10134941232105107,0.10134941232105107,0.10134887997268427,0.10134621963955076,0.10134109231176919,0.10133948008452756,0.10133948008452756,0.10132058596493215,0.10132018539650117,0.10131953553233278,0.1013188123075337,0.10131361291142338,0.10131361291142338,0.10131361291142338,0.10130846480827604,0.10129125295095306,0.10128514306977823,0.10127981459521243,0.10127909312409035,0.10127384399982381,0.101262616672218,0.10125906991718825,0.10125203458704327,0.10124932237492673,0.10123991790532597,0.10123378989917148,0.10122474412678525,0.10121814681339451,0.10119510373967455,0.10119294648812208,0.10118687861285366,0.10117845464080273,0.10117811592283728,0.10117811592283728,0.1011769660888654,0.10116898941699717,0.1011629332710845,0.10115635803580737,0.10114041934001888,0.10114041934001888,0.10113416074633025,0.101126496104599,0.10111533899760555,0.10110639854345957,0.10110283365082312,0.10109727026886323,0.10108894694212742,0.10108894694212742,0.10108894694212742,0.10108894694212742,0.10108894694212742,0.10108894694212742,0.10108894694212742,0.10108894694212742,0.10108894694212742,0.10108894694212742,0.10108894694212742,0.10108894694212742,0.10108789554183545,0.10108789554183545,0.1010858319213985,0.1010858319213985,0.1010858319213985,0.1010858319213985,0.1010858319213985,0.1010858319213985,0.10107961026129726,0.10107961026129726,0.10107961026129726,0.10107961026129726,0.10107683534229904,0.10107683534229904,0.10107458233177223,0.10107303066888992,0.10106396302124881,0.10105443352997637,0.10105284009929226,0.10104995514334413,0.10104995514334413,0.10104995514334413,0.10104995514334413,0.10104995514334413,0.10104995514334413,0.10104320008036358,0.10103914121154606,0.10103914121154606,0.10103914121154606,0.10103914121154606,0.10103914121154606,0.10103914121154606,0.10103914121154606,0.10103914121154606,0.10103914121154606,0.10103519216958962,0.10103914121154606,0.1010285692020513,0.1010285692020513,0.1010285692020513,0.1010285692020513,0.1010285692020513,0.1010285692020513,0.10102461091645434,0.10102461091645434,0.10102461091645434,0.10102461091645434,0.10102435088558848,0.10102435088558848,0.10102435088558848,0.10102435088558848,0.10102425934500028,0.10102425934500028,0.10102425934500028,0.10102425934500028,0.10102425934500028,0.10102425934500028,0.10102425934500028,0.10102425934500028,0.10102419020721844,0.10102419020721844,0.10102425934500028,0.10102425934500028,0.10102233038644198,0.10102233038644198,0.10102233038644198,0.10102233038644198,0.10102233038644198,0.10102233038644198,0.10101801188867109,0.10101801188867109,0.10101801188867109,0.10101801188867109,0.10101624054290381,0.10101624054290381,0.10101624054290381,0.10101624054290381,0.10101624054290381,0.10101801188867109,0.10101624054290381,0.10101624054290381,0.10101801188867109,0.10101801188867109,0.10101801188867109,0.10101801188867109,0.10101801188867109,0.10101801188867109,0.10101801188867109,0.10101801188867109,0.10101624054290381,0.10101624054290381,0.10101801188867109,0.10101801188867109,0.10101801188867109,0.10101624054290381,0.10101801188867109,0.10101624054290381,0.10101360423871168,0.10101360423871168,0.10101360423871168,0.10100461185523094,0.10101194056071991,0.10101194056071991,0.10101194056071991,0.10100461185523094,0.10100461185523094,0.10099538493965668,0.10099018002751303,0.10099018002751303,0.10099018002751303,0.10099018002751303,0.10098983626105576,0.10098983626105576,0.10098983626105576,0.10098983626105576,0.10098983626105576,0.10098946526477609,0.10098946526477609,0.10098946526477609,0.1009874510255981,0.10098287632062841,0.1009777072226227,0.1009777072226227,0.10097494916981059,0.10097494916981059,0.10097396588421978,0.10097287291433664,0.10097287291433664,0.10097287291433664,0.1009707736957888,0.10096868208619847,0.10096868208619847,0.10096868208619847,0.10096868208619847,0.10096799035640742,0.10096799035640742,0.10096799035640742,0.10096799035640742,0.10096605427724384,0.10096127369745975,0.10096127369745975,0.10096127369745975,0.10096127369745975,0.10096127369745975,0.10096127369745975,0.10096127369745975,0.10096127369745975,0.10096127369745975,0.10096127369745975,0.10096127369745975,0.10096127369745975,0.10096127369745975,0.10096127369745975,0.10096127369745975,0.10096127369745975,0.10096127369745975,0.1009577103561709,0.1009577103561709,0.10096127369745975,0.10096127369745975,0.10096127369745975,0.10096127369745975,0.10096127369745975,0.10096127369745975,0.1009577103561709,0.10095587754749664,0.10095587754749664,0.10095587754749664,0.10095587754749664,0.10095587754749664,0.10095343524085795,0.10095343524085795,0.10095193608626338,0.10094941043825205,0.10094941043825205,0.10094623945235176,0.10094623945235176,0.1009443083832144,0.1009443083832144,0.1009443083832144,0.1009443083832144,0.1009443083832144,0.1009443083832144,0.1009443083832144,0.10094197899700975,0.10094197899700975,0.10094197899700975,0.10094197899700975,0.10094197899700975,0.10094197899700975,0.10093804249498192,0.10093804249498192,0.10094197899700975,0.10094197899700975,0.10094197899700975,0.10094197899700975,0.10094197899700975,0.10094197899700975,0.10094197899700975,0.10094197899700975,0.10094197899700975,0.10094197899700975,0.10094197899700975,0.10094197899700975,0.10094197899700975,0.10094197899700975,0.10094197899700975,0.10094197899700975,0.10094197899700975,0.10094197899700975,0.1009443083832144,0.10094941043825205,0.10095193608626338,0.10095193608626338,0.10095193608626338,0.10095193608626338,0.10095343524085795,0.10095587754749664,0.10095587754749664,0.10095587754749664,0.1009577103561709,0.1009577103561709,0.10096127369745975,0.10096127369745975,0.10096127369745975,0.10096127369745975,0.1009577103561709,0.1009577103561709,0.10096127369745975,0.10096127369745975,0.10096127369745975,0.10096127369745975,0.10096127369745975,0.10096127369745975,0.10096127369745975,0.10096127369745975,0.10096605427724384,0.10096605427724384,0.10096605427724384,0.10096605427724384,0.10096799035640742,0.10096799035640742,0.10096799035640742,0.10096868208619847,0.10096868208619847,0.10097287291433664,0.10097494916981059,0.10097494916981059,0.10097494916981059,0.1009777072226227,0.10098287632062841,0.10098946526477609,0.10099018002751303,0.10099179360099048,0.10101194056071991,0.10101194056071991,0.10101360423871168,0.10101801188867109,0.10101943824897533,0.10102419020721844,0.10102425934500028,0.10102435088558848,0.10102442883849706,0.1010285692020513,0.1010285692020513,0.10103519216958962,0.10103914121154606,0.10104320008036358,0.10104995514334413,0.10105284009929226,0.10107303066888992,0.10107525208144227,0.10107683534229904,0.10108789554183545,0.10108789554183545,0.10109183545576025,0.10109183545576025,0.10110283365082312,0.10110283365082312,0.10110639854345957,0.10110913562854323,0.10110913562854323,0.10111344303489417,0.10111344303489417,0.10111533899760555,0.10113766217246109,0.10114041934001888,0.10115635803580737,0.10115635803580737,0.10115635803580737,0.1011612162682665,0.10116651050784073,0.10117255519005944,0.10117811592283728,0.10117889346045725,0.10118481868654874,0.10118577752356106,0.10118925148819091,0.10118925148819091,0.10119294648812208,0.10119294648812208,0.10118925148819091,0.10119294648812208,0.10119510373967455,0.10119510373967455,0.10120442255371395,0.10121066329649377,0.10122474412678525,0.10122474412678525,0.10123991790532597,0.10125813809643087,0.10126106663019185,0.10127112377347651,0.10127604552204061,0.10127909312409035,0.10130846480827604,0.1013188123075337,0.10132760029728405,0.10134621963955076,0.10134887997268427,0.10135524970353121,0.10136050001537636,0.1013626438547815,0.10137627847118053,0.1013946396309502,0.10139807162169102,0.1014066974659859,0.10141531443610602,0.1014340527054268,0.10145260987064908,0.10145718747002103,0.10145736704521738,0.10145981150108252,0.1014710917318952,0.10148462682389861,0.10149680807214423,0.10150177569202455,0.1015084928467602,0.10151610251301245,0.10153180997980532,0.10155168496973548,0.10156245540308262,0.10156754223543363,0.10157110395311847,0.10159705073598074,0.10161812467142105,0.10161227041899118,0.10163444368340055,0.10164534789245115,0.10165828924009047,0.10166281665039667,0.10169834894767264,0.101711235798669,0.101711235798669,0.101711235798669,0.101711235798669,0.101711235798669)
minHPD=c(0.03179654606668588, 0.03179654606668588,0.03179654606668588,0.03179654606668588,0.03179654606668588,0.03179654606668588,0.03179654606668588,0.03179654606668588,0.03179654606668588,0.03179654606668588,0.03179654606668588,0.03179654606668588,0.03179654606668588,0.03179654606668588,0.03179654606668588,0.03179654606668588,0.03179654606668588,0.03179654606668588,0.03179654606668588,0.03179654606668588,0.028980897715574862,0.028980897715574862,0.032436110148763284,0.04187497289944061,0.04006203210740469,0.032436110148763284,0.03179654606668588,0.028980897715574862,0.04006203210740469,0.002722064413392908,0.028980897715574862,0.015896112880956246,0.028980897715574862,0.05933768157037281,0.06306114277620163,0.05933768157037281,0.05933768157037281,0.062221208943152494,0.0662037130271653,0.0662037130271653,0.0662037130271653,0.0662037130271653,0.06653595542031568,0.0662037130271653,0.06768849025780616,0.06720684137151889,0.06851865904485427,0.06720684137151889,0.0687794467227373,0.06754046760046375,0.0662037130271653,0.0690154889680218,0.0690154889680218,0.06851865904485427,0.06754046760046375,0.0690154889680218,0.0662037130271653,0.06768849025780616,0.06840587864398094,0.06754046760046375,0.06840587864398094,0.06962646763981563,0.07046568842407848,0.06754046760046375,0.0690154889680218,0.06754046760046375,0.06840587864398094,0.06840587864398094,0.06754046760046375,0.06851865904485427,0.06962646763981563,0.0687794467227373,0.06908190461566086,0.07115189327353989,0.06989055842854963,0.07069039838639722,0.07115189327353989,0.07115189327353989,0.07115189327353989,0.07115189327353989,0.07115189327353989,0.07223248966473253,0.07228812635137935,0.07228812635137935,0.07300371681873762,0.07228812635137935,0.0690154889680218,0.0690154889680218,0.06961043297455208,0.07004886427224924,0.07046568842407848,0.07115189327353989,0.07118153304657351,0.0717023634175705,0.07223248966473253,0.07228812635137935,0.072466488329488,0.072466488329488,0.07284793455706327,0.07300371681873762,0.07300371681873762,0.07300371681873762,0.07300371681873762,0.072466488329488,0.07300371681873762,0.07284793455706327,0.07300371681873762,0.07228812635137935,0.07115189327353989,0.07115189327353989,0.07228812635137935,0.07115189327353989,0.07115189327353989,0.07118153304657351,0.07118153304657351,0.07186372051574964,0.07223248966473253,0.07228812635137935,0.07228812635137935,0.072466488329488,0.07223248966473253,0.07228812635137935,0.07300371681873762,0.07300371681873762,0.07300371681873762,0.07300371681873762,0.07301707674400912,0.07300371681873762,0.07300371681873762,0.07300371681873762,0.07303701573021933,0.07300371681873762,0.07300371681873762,0.07300371681873762,0.07300371681873762,0.07300371681873762,0.07300371681873762,0.07300371681873762,0.07300371681873762,0.07300371681873762,0.07300371681873762,0.07300371681873762,0.07300371681873762,0.07300371681873762,0.07300371681873762,0.07370921937208966,0.07370921937208966,0.07370921937208966,0.07357517196457458,0.07357517196457458,0.07300371681873762,0.07300371681873762,0.07370921937208966,0.07357517196457458,0.07357517196457458,0.07370921937208966,0.07370921937208966,0.07337767016711519,0.07357517196457458,0.07357517196457458,0.07357517196457458,0.07357517196457458,0.07370921937208966,0.07357517196457458,0.07370921937208966,0.07370921937208966,0.07370921937208966,0.07384889002698539,0.0739122955669239,0.07398473948028066,0.07398473948028066,0.07398473948028066,0.07398473948028066,0.07398473948028066,0.07398473948028066,0.0741718448507804,0.0741718448507804,0.07370921937208966,0.07357517196457458,0.07357517196457458,0.07357517196457458,0.07357517196457458,0.07358653068841743,0.07358653068841743,0.07370921937208966,0.07370921937208966,0.07370921937208966,0.07370921937208966,0.07382443290503364,0.07398473948028066,0.07398473948028066,0.07398473948028066,0.07398473948028066,0.07398473948028066,0.0740385565990703,0.0740745400283689,0.07357517196457458,0.07357517196457458,0.07370921937208966,0.07370921937208966,0.07370921937208966,0.07357517196457458,0.07357517196457458,0.07357517196457458,0.07357517196457458,0.07370921937208966,0.07370921937208966,0.07370921937208966,0.07370921937208966,0.07370921937208966,0.07370921937208966,0.07398473948028066,0.0739122955669239,0.07398473948028066,0.07398473948028066,0.07398473948028066,0.07398473948028066,0.07398473948028066,0.07398473948028066,0.07370921937208966,0.07357517196457458,0.07357517196457458,0.07357517196457458,0.07357517196457458,0.07357517196457458,0.07357517196457458,0.07358653068841743,0.07370921937208966,0.07371563878693288,0.07371563878693288,0.07370921937208966,0.07370921937208966,0.07370921937208966,0.07357517196457458,0.07357517196457458,0.07370921937208966,0.07371563878693288,0.07382443290503364,0.07382443290503364,0.0739122955669239,0.0739122955669239,0.07398473948028066,0.07398473948028066,0.07398473948028066,0.07398473948028066,0.07398473948028066,0.0742115669301237,0.07398473948028066,0.07425642717741866,0.07425642717741866,0.0741718448507804,0.07441938757028121,0.07453470658747594,0.07452197479014998,0.07472812493439318,0.07479978846285028,0.07479978846285028,0.07479978846285028,0.07479978846285028,0.07479978846285028,0.07492392658316377,0.07498863865887515,0.07515411612795499,0.07515411612795499,0.07524938474561237,0.07524938474561237,0.07524938474561237,0.07524938474561237,0.07534716182365853,0.07534716182365853,0.07541886141894617,0.07541886141894617,0.07541886141894617,0.07545623685599206,0.07545623685599206,0.07542617755381675,0.07545623685599206,0.07548266951697838,0.07548266951697838,0.07548266951697838,0.07548266951697838,0.07548266951697838,0.07541886141894617,0.07541886141894617,0.07560772308162568,0.07560772308162568,0.07560772308162568,0.07560772308162568,0.07560772308162568,0.07560772308162568,0.07560772308162568,0.07564303667678851,0.07564303667678851,0.0756498225861671,0.07567146969949422,0.07567146969949422,0.07560772308162568,0.07564303667678851,0.07564303667678851,0.0758250512336728,0.0758682726539165,0.0758682726539165,0.0758682726539165,0.0758682726539165,0.0758682726539165,0.0758682726539165,0.0758682726539165,0.07591983316971307,0.07591983316971307,0.07591983316971307,0.07593273798149029,0.07593273798149029,0.07593273798149029,0.07593273798149029,0.07593273798149029,0.07593273798149029,0.07593273798149029,0.07593273798149029,0.07593273798149029,0.07593273798149029,0.07593273798149029,0.07612770367698671,0.07618102295762356,0.07618102295762356,0.07618102295762356,0.07618102295762356,0.07617298101358216,0.07617298101358216,0.07618102295762356,0.07617298101358216,0.07612770367698671,0.07612770367698671,0.07617298101358216,0.07617298101358216,0.07618102295762356,0.07612770367698671,0.07612770367698671,0.07612770367698671,0.07655208928761285,0.07668406279972177,0.07668406279972177,0.07668406279972177,0.07679567305744894,0.07682606478815196,0.07668406279972177,0.07682606478815196,0.07679567305744894,0.0769371004812915,0.07617298101358216,0.07612770367698671,0.07612770367698671,0.07617298101358216,0.07612770367698671,0.07617298101358216,0.07639943113520326,0.07668406279972177,0.07682606478815196,0.07668406279972177,0.07679567305744894,0.07679567305744894,0.07682606478815196,0.07682606478815196,0.07689847966923873,0.07645311250319037,0.07648283350509365,0.07668406279972177,0.07668406279972177,0.07679567305744894,0.07679567305744894,0.07679567305744894,0.07682606478815196,0.07682606478815196,0.07682606478815196,0.07682606478815196,0.07682606478815196,0.07682606478815196,0.07682606478815196,0.07684556043011294,0.07689847966923873,0.07692493072355512,0.07698268020930797,0.07698268020930797,0.07668406279972177,0.07668406279972177,0.07698268020930797,0.07698268020930797,0.07679567305744894,0.07682606478815196,0.07682606478815196,0.07682606478815196,0.07683095058940535,0.07683095058940535,0.07683095058940535,0.07683095058940535,0.07683095058940535,0.07683095058940535,0.07682606478815196,0.07682606478815196,0.07682606478815196,0.07684556043011294,0.07721952611372335,0.07721952611372335,0.07689847966923873,0.07689847966923873,0.07689847966923873,0.07692493072355512,0.07730680798255432,0.07730680798255432,0.07698268020930797,0.07698268020930797,0.07702229497069119,0.07752030452465017,0.07752030452465017,0.07752030452465017,0.07752030452465017,0.07752030452465017,0.07752030452465017,0.07679567305744894,0.07752030452465017,0.07752030452465017,0.07679567305744894,0.07682606478815196,0.07752030452465017,0.07679567305744894,0.07721952611372335,0.07730680798255432,0.07730680798255432,0.07679567305744894,0.07679567305744894,0.07679567305744894,0.07730680798255432,0.07730680798255432,0.07730680798255432,0.07682606478815196,0.07682606478815196,0.07682606478815196,0.07683095058940535,0.07683095058940535,0.07684556043011294,0.07684556043011294,0.07684556043011294,0.07684556043011294,0.07684556043011294,0.07684556043011294,0.07684556043011294,0.07698268020930797,0.07747519148687146,0.07747519148687146,0.07752030452465017,0.07752030452465017,0.07752030452465017,0.07752030452465017,0.07752030452465017,0.07747519148687146,0.07747519148687146,0.07747519148687146,0.07747519148687146,0.07752030452465017,0.07752545307202938,0.07752545307202938,0.07721952611372335,0.07730680798255432,0.07730680798255432,0.07730680798255432,0.07698268020930797,0.07698268020930797,0.07698268020930797,0.07698268020930797,0.07698268020930797,0.07698268020930797,0.07730680798255432,0.07730680798255432,0.07730680798255432,0.07730680798255432,0.07721952611372335,0.07721952611372335,0.07721952611372335,0.07730680798255432,0.07730680798255432,0.07730680798255432,0.07730680798255432,0.07752030452465017,0.07752030452465017,0.07752545307202938,0.07752545307202938,0.07752545307202938,0.07752030452465017,0.07752030452465017,0.07752030452465017,0.07752030452465017,0.07753005084669277,0.07752030452465017,0.07752030452465017,0.07752545307202938,0.07752545307202938,0.0777348451756105,0.07761774102780376,0.07761774102780376,0.07761774102780376,0.07752030452465017,0.0777548544767964,0.07776368768845994,0.07776368768845994,0.07776368768845994,0.07752030452465017,0.07786031360078703,0.07789407637251723,0.07789407637251723,0.07791595832237225,0.07791595832237225,0.07791595832237225,0.07747519148687146,0.07791595832237225,0.07791595832237225,0.07791595832237225,0.07752030452465017,0.07747519148687146,0.07752545307202938,0.07837068229342593,0.0783254253662031,0.07730680798255432,0.07730680798255432,0.07730680798255432,0.07730680798255432,0.07730680798255432,0.07730680798255432,0.07730680798255432,0.07730680798255432,0.07730680798255432,0.07730680798255432,0.07698268020930797,0.07698268020930797,0.07707185748352999,0.07707185748352999,0.07707185748352999,0.07707185748352999,0.07707185748352999,0.07707185748352999,0.07707185748352999,0.07707185748352999,0.07707185748352999,0.07707185748352999,0.07707185748352999,0.07707185748352999,0.07708464884908421,0.07708464884908421,0.07708464884908421,0.07708464884908421,0.07708464884908421,0.07708464884908421,0.07730680798255432,0.07708464884908421,0.07708464884908421,0.07708464884908421,0.07708464884908421,0.07708464884908421,0.07708464884908421,0.07707185748352999,0.07707185748352999,0.07708464884908421,0.07708464884908421,0.07708464884908421,0.07708464884908421,0.07708464884908421,0.07708464884908421,0.07708464884908421,0.07708464884908421,0.07708464884908421,0.07708464884908421,0.07730680798255432,0.07721952611372335,0.07721952611372335,0.07721952611372335,0.07721952611372335,0.07721952611372335,0.07721952611372335,0.07721952611372335,0.07721952611372335,0.07721952611372335,0.07752030452465017,0.07752030452465017,0.07752030452465017,0.07752030452465017,0.07752030452465017,0.07752030452465017,0.07752030452465017,0.07752030452465017,0.07752030452465017,0.07752030452465017,0.07752030452465017,0.07752030452465017,0.07752030452465017,0.07752030452465017,0.07752030452465017,0.07752030452465017,0.07721952611372335,0.07721952611372335,0.07721952611372335,0.07721952611372335,0.07721952611372335,0.07721952611372335,0.07730680798255432,0.07730680798255432,0.07730680798255432,0.07730680798255432,0.07730680798255432,0.07730680798255432,0.07730680798255432,0.07730680798255432,0.07730680798255432,0.07730680798255432,0.07730680798255432,0.07730680798255432,0.07730680798255432,0.07730680798255432,0.07730680798255432,0.07730680798255432,0.07730680798255432,0.07730680798255432,0.07730680798255432,0.07730680798255432,0.07730680798255432,0.07730680798255432,0.07730680798255432,0.07730680798255432,0.07730680798255432,0.07730680798255432,0.07730680798255432,0.07730680798255432,0.07730680798255432,0.07730680798255432,0.07730680798255432,0.07730680798255432,0.07730680798255432,0.07730680798255432,0.07730680798255432,0.07730680798255432,0.07730680798255432,0.07730680798255432,0.07730680798255432,0.07730680798255432,0.07730680798255432,0.07730680798255432,0.07730680798255432,0.07730680798255432,0.07730680798255432,0.07730680798255432,0.07730680798255432,0.07730680798255432,0.07730680798255432,0.07730680798255432,0.07730680798255432,0.07721952611372335,0.07752030452465017,0.07752030452465017,0.07752030452465017,0.07752030452465017,0.07721952611372335,0.07721952611372335,0.07721952611372335,0.07721952611372335,0.07721952611372335,0.07730680798255432,0.07730680798255432,0.07721952611372335,0.07721952611372335,0.07721952611372335,0.07721952611372335,0.07721952611372335,0.07721952611372335,0.07721952611372335,0.07721952611372335,0.07721952611372335,0.07721952611372335,0.07721952611372335,0.07721952611372335,0.07721952611372335,0.07721952611372335,0.07721952611372335,0.07721952611372335,0.07721952611372335,0.07721952611372335,0.07721952611372335,0.07721952611372335,0.07721952611372335,0.07752030452465017,0.07752030452465017,0.07752030452465017,0.07752030452465017,0.07752030452465017,0.07752030452465017,0.07752030452465017,0.07752030452465017,0.07752030452465017,0.07752030452465017,0.07752030452465017,0.07721952611372335,0.07721952611372335,0.07721952611372335,0.07730680798255432,0.07730680798255432,0.07730680798255432,0.07721952611372335,0.07721952611372335,0.07721952611372335,0.07721952611372335,0.07721952611372335,0.07721952611372335,0.07721952611372335,0.07721952611372335,0.07721952611372335,0.07730680798255432,0.07730680798255432,0.07730680798255432,0.07730680798255432,0.07730680798255432,0.07730680798255432,0.07730680798255432,0.07708464884908421,0.07708464884908421,0.07708464884908421,0.07708464884908421,0.07708464884908421,0.07708464884908421,0.07707185748352999,0.07707185748352999,0.07707185748352999,0.07707185748352999,0.07707185748352999,0.07707185748352999,0.07707185748352999,0.07707185748352999,0.07698268020930797,0.07698268020930797,0.07698268020930797,0.07698268020930797,0.07698268020930797,0.07698268020930797,0.07698268020930797,0.07698268020930797,0.07698268020930797,0.07698268020930797,0.07698268020930797,0.07698268020930797,0.07698268020930797,0.07698268020930797,0.07698268020930797,0.07698268020930797,0.07698268020930797,0.07698268020930797,0.07698268020930797,0.07698268020930797,0.07692493072355512,0.07692493072355512,0.07692493072355512,0.07689847966923873,0.07689847966923873,0.07689847966923873,0.07689847966923873,0.07689847966923873,0.07682606478815196,0.07682606478815196,0.07682606478815196,0.07682606478815196,0.07682606478815196,0.07682606478815196,0.07682606478815196,0.07682606478815196,0.07682606478815196,0.07682606478815196,0.07682606478815196,0.07682606478815196,0.07682606478815196,0.07682606478815196,0.07682606478815196,0.07682606478815196,0.07682606478815196,0.07682606478815196,0.07682606478815196,0.07678059625937372,0.07678059625937372,0.07678059625937372,0.07678059625937372,0.07669529937035692,0.07668406279972177,0.07669529937035692,0.07668406279972177,0.07668406279972177,0.07668406279972177,0.07668406279972177,0.07668406279972177,0.07678059625937372,0.07678059625937372,0.07678059625937372,0.07678059625937372,0.07668406279972177,0.07668406279972177,0.07668406279972177,0.07668406279972177,0.07668406279972177,0.07644677409354225,0.07644677409354225,0.07639943113520326,0.07639943113520326,0.07639943113520326,0.07639943113520326,0.07752030452465017,0.07617298101358216,0.07617298101358216,0.07752030452465017,0.07617298101358216,0.07752030452465017,0.07730680798255432,0.07730680798255432,0.07721952611372335,0.07721952611372335,0.07721952611372335,0.07668406279972177,0.07730680798255432,0.07707185748352999,0.07707185748352999,0.07668406279972177,0.07668406279972177,0.07747519148687146,0.07747519148687146,0.07668406279972177,0.07668406279972177,0.07730680798255432,0.07730680798255432,0.07678059625937372,0.07678059625937372,0.07721952611372335,0.07668678851992455,0.07668678851992455,0.07668678851992455,0.07668406279972177,0.07668406279972177,0.07668406279972177,0.07668406279972177,0.07668406279972177,0.07668406279972177,0.07684556043011294,0.07679567305744894,0.07678059625937372,0.07678059625937372,0.07669529937035692,0.07668678851992455,0.07641937143055631,0.0762656879260922,0.07668406279972177,0.07644677409354225,0.07639943113520326,0.07617298101358216,0.07617298101358216,0.07668406279972177,0.07668406279972177,0.07644677409354225,0.07644677409354225,0.07644677409354225,0.07639943113520326,0.07644677409354225,0.07617298101358216,0.07612770367698671,0.07612770367698671,0.07598307680946628,0.07612770367698671,0.07598307680946628,0.07591983316971307,0.07541558004435914,0.07541558004435914,0.07525244487450523,0.07541558004435914,0.07525244487450523,0.07612770367698671,0.07617298101358216,0.07612770367698671,0.07542617755381675,0.07525244487450523,0.07525244487450523,0.0748368806177667,0.07476574331443539,0.07480631704145856,0.07452197479014998,0.07441938757028121,0.07398473948028066,0.07398473948028066,0.07398473948028066,0.07398473948028066,0.07398473948028066)
maxHPD=c(2.3460809531322235, 2.3460809531322235,2.3460809531322235,2.3460809531322235,2.3460809531322235,2.3460809531322235,2.3460809531322235,2.3460809531322235,2.3460809531322235,2.3460809531322235,2.3460809531322235,2.3460809531322235,2.3460809531322235,2.3460809531322235,2.3460809531322235,2.3460809531322235,2.3460809531322235,2.3460809531322235,2.3460809531322235,2.3460809531322235,2.329528675992866,2.301798905192478,2.301798905192478,2.301798905192478,2.295376372724741,2.272378745309394,2.2554312999486896,2.219641544102277,2.1392835052969774,1.8613157342456599,1.6351401367320946,1.2730320447944319,0.8542074787490253,0.6629301394795292,0.511287827749626,0.40253128268641697,0.33295141912411713,0.2954692535538263,0.2651008486727858,0.2433043207522526,0.23103617086295208,0.2122392886230249,0.20648247937037315,0.19624385990526338,0.19287540432243028,0.18900668060501533,0.18366513033126425,0.17869536207014208,0.17807752324217752,0.1757016868602244,0.171035134197789,0.17089265676825707,0.16912021161253452,0.16645905470295874,0.1643109415280448,0.16550279560024703,0.16059004697852886,0.16059004697852886,0.15944954837778247,0.15759384427515066,0.15759384427515066,0.15744521023968835,0.15759384427515066,0.1530682436393142,0.1530682436393142,0.14970760788463486,0.14951816089370654,0.14951816089370654,0.14684066900222145,0.14684066900222145,0.14684066900222145,0.145689103637457,0.14544874278822367,0.14684066900222145,0.14544874278822367,0.14544874278822367,0.145689103637457,0.14541277994277907,0.14482649353308202,0.14427702278243212,0.14401677813136857,0.14482649353308202,0.14449263861874959,0.14401677813136857,0.1443246274145363,0.14325619262594866,0.1394737809375242,0.13938213985366207,0.1394737809375242,0.13960720760797543,0.1398274957795325,0.13938213985366207,0.1393560932157092,0.13960720760797543,0.1398274957795325,0.1393560932157092,0.1394737809375242,0.13938213985366207,0.13960720760797543,0.1394737809375242,0.1394737809375242,0.13938213985366207,0.13924687894882262,0.13865665860925877,0.13901425704930415,0.1387956936061311,0.13854113392343173,0.13753477941151446,0.1363192053547377,0.1363192053547377,0.13717032099823898,0.13586683441919942,0.13553232485351435,0.1351240020320382,0.13510128080970035,0.1352477989964924,0.1351240020320382,0.1351240020320382,0.1351240020320382,0.1351240020320382,0.13462124027193736,0.13462124027193736,0.135072910300915,0.13475622694925954,0.13462124027193736,0.13462124027193736,0.13462124027193736,0.13440364719547823,0.13406713038330847,0.13404909771717302,0.13406713038330847,0.1339844336491645,0.1339844336491645,0.1339112203626745,0.13368748273031253,0.13356677734058287,0.13356677734058287,0.13356677734058287,0.13356677734058287,0.13356677734058287,0.13353378494263168,0.13341616635161863,0.13341616635161863,0.13341616635161863,0.13341616635161863,0.13404909771717302,0.13403598592972557,0.13403598592972557,0.13381444946406912,0.13368748273031253,0.1329850208822245,0.1329850208822245,0.13358038948501985,0.13334999993051105,0.13334999993051105,0.1333944421600466,0.13334999993051105,0.1329850208822245,0.1329850208822245,0.1329850208822245,0.1329850208822245,0.13294209526021208,0.1329850208822245,0.13294209526021208,0.1329850208822245,0.13297805648848518,0.13294209526021208,0.1329850208822245,0.1329850208822245,0.13297805648848518,0.13294209526021208,0.13285210415649482,0.1328515647919605,0.1328515647919605,0.13281004674770627,0.1329850208822245,0.1329850208822245,0.13246941583007707,0.13221132898387397,0.13221132898387397,0.13221132898387397,0.13221132898387397,0.13221132898387397,0.13221132898387397,0.13221132898387397,0.13210221058578747,0.13210221058578747,0.1320802104048383,0.13210221058578747,0.1322038591612576,0.1322038591612576,0.1320802104048383,0.1320802104048383,0.13207313488472172,0.13210221058578747,0.13210221058578747,0.13153740862483457,0.1314991461327591,0.13161240561186305,0.13161240561186305,0.13161240561186305,0.1313642697131063,0.13132312218739609,0.13123719535054845,0.13122434617799497,0.13132312218739609,0.13123719535054845,0.13123719535054845,0.13119947283465783,0.13116202670442695,0.1311143409810558,0.1313642697131063,0.13123719535054845,0.13122434617799497,0.13122434617799497,0.13122434617799497,0.13119947283465783,0.13116202670442695,0.13116202670442695,0.13073356449530404,0.13054982644971544,0.1305146402345828,0.1305146402345828,0.1305146402345828,0.1305146402345828,0.1304024898921863,0.13027665264522373,0.13027665264522373,0.13027665264522373,0.13027665264522373,0.13015064016529018,0.1301365070970769,0.1301365070970769,0.12982047358771925,0.12967826438234778,0.12970879336342334,0.12967826438234778,0.12970879336342334,0.12970879336342334,0.12970879336342334,0.12970879336342334,0.12970879336342334,0.12967826438234778,0.12967826438234778,0.12965051298575309,0.12956721393613058,0.12970879336342334,0.12944834988944642,0.12967826438234778,0.12967826438234778,0.12956721393613058,0.12970879336342334,0.12967826438234778,0.12956721393613058,0.12970879336342334,0.12970879336342334,0.12967826438234778,0.12962093145495443,0.12956721393613058,0.12962093145495443,0.12967826438234778,0.12967826438234778,0.12970879336342334,0.12970879336342334,0.12967442284293162,0.12967442284293162,0.12967442284293162,0.12967442284293162,0.12970879336342334,0.12970879336342334,0.12970879336342334,0.12970879336342334,0.12967826438234778,0.12967826438234778,0.12967826438234778,0.12967826438234778,0.12967826438234778,0.12967826438234778,0.12967826438234778,0.12967826438234778,0.12967826438234778,0.12967826438234778,0.12956721393613058,0.12956721393613058,0.12967826438234778,0.12967826438234778,0.12967826438234778,0.12967826438234778,0.12967826438234778,0.12967826438234778,0.12967826438234778,0.12967826438234778,0.12967826438234778,0.12967826438234778,0.12967826438234778,0.12967826438234778,0.12956721393613058,0.12956721393613058,0.12956721393613058,0.12967826438234778,0.12967826438234778,0.12967826438234778,0.12967826438234778,0.12967826438234778,0.12967826438234778,0.12967826438234778,0.12967826438234778,0.12967826438234778,0.12967826438234778,0.12967826438234778,0.12967826438234778,0.12967826438234778,0.12967826438234778,0.12967826438234778,0.12967826438234778,0.12967826438234778,0.12967826438234778,0.12967826438234778,0.12967826438234778,0.12967826438234778,0.12967826438234778,0.12967826438234778,0.12967826438234778,0.12967826438234778,0.12967826438234778,0.12967826438234778,0.12965051298575309,0.12965051298575309,0.12967826438234778,0.12965051298575309,0.12956721393613058,0.12956721393613058,0.12956721393613058,0.12956721393613058,0.12956721393613058,0.12944834988944642,0.12944834988944642,0.12944834988944642,0.12967826438234778,0.12967826438234778,0.12967826438234778,0.12967826438234778,0.12967826438234778,0.12967826438234778,0.12944834988944642,0.12956721393613058,0.1293839801477403,0.12944834988944642,0.12854898605593912,0.12840121932463686,0.12840121932463686,0.1283918598267797,0.12818150711373594,0.12816106494303328,0.12823067536473523,0.12840121932463686,0.12840121932463686,0.12823067536473523,0.12823067536473523,0.12818150711373594,0.12818150711373594,0.1281455394310199,0.12818150711373594,0.12762373558825385,0.1276120620686464,0.127726191393582,0.1276120620686464,0.12768556478008028,0.12768556478008028,0.12762373558825385,0.12762373558825385,0.12762373558825385,0.1276120620686464,0.1276120620686464,0.12758822792581984,0.1275601822697196,0.12746673855944504,0.12746673855944504,0.12746673855944504,0.12746673855944504,0.12746673855944504,0.12746173162994423,0.1271130805123655,0.1271130805123655,0.12746173162994423,0.12746173162994423,0.12718172822532853,0.12718172822532853,0.12718172822532853,0.12718172822532853,0.1271130805123655,0.1271130805123655,0.1271130805123655,0.1271130805123655,0.1271130805123655,0.1271130805123655,0.1271130805123655,0.1271130805123655,0.1271130805123655,0.1271130805123655,0.12746673855944504,0.12746673855944504,0.1271130805123655,0.1271130805123655,0.1271130805123655,0.1271130805123655,0.12746673855944504,0.12746673855944504,0.1271130805123655,0.1271130805123655,0.1271130805123655,0.12758822792581984,0.12758822792581984,0.12758822792581984,0.12758822792581984,0.12758822792581984,0.1275601822697196,0.1268019881557328,0.1275601822697196,0.1275601822697196,0.1268019881557328,0.1268019881557328,0.12746673855944504,0.12672293037868884,0.1271130805123655,0.12718172822532853,0.12718172822532853,0.1266435411166835,0.1266435411166835,0.1266435411166835,0.1271130805123655,0.1271130805123655,0.1271130805123655,0.1266082311132614,0.1266082311132614,0.1266082311132614,0.1266082311132614,0.1266082311132614,0.1266082311132614,0.1266082311132614,0.1266082311132614,0.1266082311132614,0.1266082311132614,0.1266082311132614,0.1266082311132614,0.12672293037868884,0.1271130805123655,0.1271130805123655,0.12718172822532853,0.12718172822532853,0.12718172822532853,0.12718172822532853,0.12718172822532853,0.1271130805123655,0.1271130805123655,0.1271130805123655,0.1271130805123655,0.1271130805123655,0.1271130805123655,0.1271130805123655,0.1268019881557328,0.12679020260903195,0.12679020260903195,0.12679020260903195,0.12643825740342746,0.12643825740342746,0.12643825740342746,0.12643825740342746,0.12643825740342746,0.12643825740342746,0.12672293037868884,0.12672293037868884,0.12672293037868884,0.12672293037868884,0.1266082311132614,0.1266082311132614,0.1266082311132614,0.12667899939865018,0.1266435411166835,0.1266082311132614,0.1266082311132614,0.1267647443393464,0.12672293037868884,0.12672293037868884,0.12672293037868884,0.12672293037868884,0.12667899939865018,0.12667899939865018,0.1266082311132614,0.1266082311132614,0.1266082311132614,0.12655356416178346,0.12643825740342746,0.12643825740342746,0.12643825740342746,0.1266082311132614,0.12643825740342746,0.12643825740342746,0.12643825740342746,0.12629645509612272,0.12643825740342746,0.12643825740342746,0.12643825740342746,0.12643825740342746,0.126120007515602,0.12643825740342746,0.12643825740342746,0.12643825740342746,0.12643825740342746,0.12643825740342746,0.12643825740342746,0.12598767620867496,0.12643825740342746,0.12643825740342746,0.12643825740342746,0.12598767620867496,0.12598767620867496,0.12598767620867496,0.1268019881557328,0.12672293037868884,0.12572102153402887,0.12572102153402887,0.12572102153402887,0.12572102153402887,0.12572102153402887,0.12572102153402887,0.12572102153402887,0.12572102153402887,0.12572102153402887,0.12572102153402887,0.12537455575035583,0.12537455575035583,0.12541574559587113,0.12541574559587113,0.12541574559587113,0.12541574559587113,0.12541574559587113,0.12541574559587113,0.12539750903087932,0.12539750903087932,0.12537455575035583,0.12537455575035583,0.12537455575035583,0.12537455575035583,0.12537455575035583,0.12537455575035583,0.12537455575035583,0.12537455575035583,0.12537455575035583,0.12537455575035583,0.12556253814292212,0.12537455575035583,0.12537455575035583,0.12537455575035583,0.12537455575035583,0.12537455575035583,0.12537455575035583,0.12537455575035583,0.12537455575035583,0.12537455575035583,0.12537455575035583,0.12537455575035583,0.12537455575035583,0.12537455575035583,0.12537455575035583,0.12537455575035583,0.12537455575035583,0.12537455575035583,0.12537455575035583,0.12553113464713508,0.12541574559587113,0.12541574559587113,0.12541574559587113,0.12541574559587113,0.12541574559587113,0.12541574559587113,0.12541574559587113,0.12541574559587113,0.12541574559587113,0.12569691177392261,0.12569691177392261,0.12569691177392261,0.12569691177392261,0.12569691177392261,0.12569691177392261,0.12569691177392261,0.12569691177392261,0.12569691177392261,0.12569691177392261,0.12569691177392261,0.12569691177392261,0.12569691177392261,0.12569691177392261,0.12569691177392261,0.12569691177392261,0.12537455575035583,0.12537455575035583,0.12537455575035583,0.12537455575035583,0.12537455575035583,0.12537455575035583,0.12541574559587113,0.12539750903087932,0.12539750903087932,0.12539750903087932,0.12537455575035583,0.12537455575035583,0.12537455575035583,0.12537455575035583,0.12537455575035583,0.12537455575035583,0.12537455575035583,0.12537455575035583,0.12537455575035583,0.12537455575035583,0.12537455575035583,0.12537455575035583,0.12537455575035583,0.12537455575035583,0.12537455575035583,0.12537455575035583,0.12537455575035583,0.12539750903087932,0.12539750903087932,0.12541574559587113,0.12541574559587113,0.12539750903087932,0.12541574559587113,0.12541574559587113,0.12539750903087932,0.12541574559587113,0.12541574559587113,0.12541574559587113,0.12541574559587113,0.12541574559587113,0.12541574559587113,0.12541574559587113,0.12541574559587113,0.12541574559587113,0.12539750903087932,0.12539750903087932,0.12539750903087932,0.12539750903087932,0.12539750903087932,0.12539750903087932,0.12539750903087932,0.12539750903087932,0.12539750903087932,0.12541574559587113,0.12541574559587113,0.12541574559587113,0.12541574559587113,0.12537455575035583,0.12569691177392261,0.12569691177392261,0.12569691177392261,0.12569691177392261,0.12537455575035583,0.12537455575035583,0.12537455575035583,0.12537455575035583,0.12537455575035583,0.12541574559587113,0.12541574559587113,0.12537455575035583,0.12537455575035583,0.12537455575035583,0.12537455575035583,0.12537455575035583,0.12537455575035583,0.12537455575035583,0.12537455575035583,0.12537455575035583,0.12537455575035583,0.12537455575035583,0.12537455575035583,0.12537455575035583,0.12537455575035583,0.12537455575035583,0.12537455575035583,0.12537455575035583,0.12537455575035583,0.12537455575035583,0.12537455575035583,0.12537455575035583,0.12569691177392261,0.12569691177392261,0.12569691177392261,0.12569691177392261,0.12569691177392261,0.12569691177392261,0.12569691177392261,0.12569691177392261,0.12569691177392261,0.12569691177392261,0.12569691177392261,0.12541574559587113,0.12541574559587113,0.12541574559587113,0.12553113464713508,0.12553113464713508,0.12553113464713508,0.12541574559587113,0.12541574559587113,0.12541574559587113,0.12541574559587113,0.12541574559587113,0.12541574559587113,0.12541574559587113,0.12541574559587113,0.12541574559587113,0.12553113464713508,0.12553113464713508,0.12553113464713508,0.12553113464713508,0.12553113464713508,0.12556253814292212,0.12556253814292212,0.12537455575035583,0.12537455575035583,0.12537455575035583,0.12537455575035583,0.12537455575035583,0.12537455575035583,0.12537455575035583,0.12537455575035583,0.12537455575035583,0.12537455575035583,0.12537455575035583,0.12537455575035583,0.12541574559587113,0.12541574559587113,0.12537455575035583,0.12539750903087932,0.12539750903087932,0.12539750903087932,0.12539750903087932,0.12539750903087932,0.12539750903087932,0.12539750903087932,0.12539750903087932,0.12539750903087932,0.12539750903087932,0.12537455575035583,0.12539750903087932,0.12539750903087932,0.12539750903087932,0.12539750903087932,0.12541574559587113,0.12541574559587113,0.12541574559587113,0.12541574559587113,0.12539750903087932,0.12539750903087932,0.12541574559587113,0.12541574559587113,0.12541574559587113,0.12541574559587113,0.12541574559587113,0.12541574559587113,0.12536628714598333,0.12536628714598333,0.12536628714598333,0.12536628714598333,0.12536628714598333,0.12536628714598333,0.12536628714598333,0.12536628714598333,0.12537455575035583,0.12537455575035583,0.12537455575035583,0.12537455575035583,0.12539750903087932,0.12539750903087932,0.12539750903087932,0.12541574559587113,0.12541574559587113,0.12541574559587113,0.12541574559587113,0.12539750903087932,0.12539750903087932,0.12541574559587113,0.12541574559587113,0.12537455575035583,0.12537455575035583,0.12537455575035583,0.12537455575035583,0.12537455575035583,0.12537455575035583,0.12537455575035583,0.12539750903087932,0.12556253814292212,0.12556253814292212,0.12556253814292212,0.12556253814292212,0.125510746658621,0.125510746658621,0.12553113464713508,0.12556253814292212,0.12556253814292212,0.12539750903087932,0.12541574559587113,0.12541574559587113,0.125510746658621,0.12553113464713508,0.12556253814292212,0.12672293037868884,0.12541574559587113,0.12541574559587113,0.12672293037868884,0.12541574559587113,0.1268019881557328,0.1266435411166835,0.1266435411166835,0.1266082311132614,0.1266082311132614,0.1266082311132614,0.12614237882255938,0.1268019881557328,0.1266082311132614,0.1266082311132614,0.12623345573493416,0.126251250494021,0.1271130805123655,0.12718172822532853,0.12641721399784075,0.12643592361358671,0.1271130805123655,0.1271130805123655,0.1266435411166835,0.1266435411166835,0.1271130805123655,0.1266082311132614,0.1266082311132614,0.1266082311132614,0.1266082311132614,0.1266082311132614,0.1267647443393464,0.12679020260903195,0.1268388906111503,0.1268388906111503,0.1271130805123655,0.1271130805123655,0.12718172822532853,0.12718172822532853,0.1271130805123655,0.12718172822532853,0.1271130805123655,0.1271130805123655,0.1275601822697196,0.1275601822697196,0.1276120620686464,0.12746673855944504,0.1275601822697196,0.12818150711373594,0.12823067536473523,0.1281455394310199,0.12818150711373594,0.12818150711373594,0.12818150711373594,0.12840121932463686,0.12818150711373594,0.12818150711373594,0.12823067536473523,0.12818150711373594,0.12842384612854654,0.12840121932463686,0.12842384612854654,0.12812340327193414,0.12823067536473523,0.12818150711373594,0.12842384612854654,0.12847239278171638,0.12949780702498606,0.12967826438234778,0.12967826438234778,0.12944834988944642,0.12944834988944642,0.12962093145495443,0.12944834988944642,0.12944834988944642,0.12967826438234778,0.12949780702498606,0.12967826438234778,0.12956721393613058,0.12956721393613058,0.12956721393613058,0.12956721393613058,0.12956721393613058)
#time=time[4:length(time)]
#rate=rate[4:length(rate)]
#minHPD=minHPD[4:length(minHPD)]
#maxHPD=maxHPD[4:length(maxHPD)]

plot(c(seq(-290,0,by=1),0),rep(2,length(c(seq(290,0,by=-1),0))), xlab="", ylab="Rates (events/Myr/lineage)", xlim=c(-270,-230), ylim=c(0,0.25), type="l", col="white",lwd="1",las="1",cex.axis="1",cex.main="1",cex.lab="1",bty="n", main="C", axes=F)
rect(-323.2,-0.02,-298.9,300, col="white", border=NA)
rect(-298.9,-0.02,-272.95,300, col="whitesmoke", border=NA)
rect(-272.95,-0.02,-259.1,300, col="white", border=NA)
rect(-259.1,-0.02,-251.9,300, col="whitesmoke", border=NA)
rect(-251.9,-0.02,-247.2,300, col="white", border=NA)
rect(-247.2,-0.02,-237,300, col="whitesmoke", border=NA)
rect(-237,-0.02,-201.3,300, col="white", border=NA)
rect(-201.3,-0.02,-174.1,300, col="whitesmoke", border=NA)
rect(-174.1,-0.02,-163.5,300, col="white", border=NA)
rect(-163.5,-0.02,-145,300, col="whitesmoke", border=NA)
rect(-145,-0.02,-100.5,300, col="white", border=NA)
rect(-100.5,-0.02,-66,300, col="whitesmoke", border=NA)
rect(-66,-0.02,-56,300, col="white", border=NA)
rect(-56,-0.02,-33.9,300, col="whitesmoke", border=NA)
rect(-33.9,-0.02,-23.03,300, col="white", border=NA)
rect(-23.03,-0.02,-5.33,300, col="whitesmoke", border=NA)
rect(-5.33,-0.02,-2.58,300, col="white", border=NA)
rect(-2.58,-0.02,0,300, col="whitesmoke", border=NA)

rect(-261.28,-3,-259.51,300, col=alpha('#ffaf03',0.2), border=NA)
rect(-234.5,-3,-232,300, col=alpha('#ffaf03',0.2), border=NA)

axis(side=1, seq(-280, -220, by=10), col="black",col.axis="black",las=1)
axis(side=2, seq(0, 0.25, by=0.05), col="black",col.axis="black",las=2)
abline(v=c(-251.902),col="red",lty="dashed",lwd="2")

legend("topleft", bty="n", c("Extinction rate"),lwd="3",col=c("#e34a33"), cex=1)
lines(time,time,type = 'n')
polygon(c(time, rev(time)), c(maxHPD, rev(minHPD)), col = alpha('#e34a33',0.3), border = NA)
lines(time,rate, col = '#e34a33', lwd=2)

add_geochrono(0, -0.15)


# Frequency of shift in extinction rate
mids=c(-0.15351464435146442, -0.46054393305439323,-0.767573221757322,-1.074602510460251,-1.38163179916318,-1.6886610878661086,-1.9956903765690377,-2.302719665271966,-2.609748953974895,-2.916778242677824,-3.2238075313807526,-3.5308368200836813,-3.8378661087866104,-4.14489539748954,-4.451924686192468,-4.758953974895397,-5.065983263598326,-5.373012552301255,-5.680041841004184,-5.987071129707113,-6.294100418410041,-6.60112970711297,-6.908158995815899,-7.2151882845188275,-7.522217573221757,-7.829246861924686,-8.136276150627614,-8.443305439330544,-8.750334728033472,-9.0573640167364,-9.36439330543933,-9.671422594142259,-9.978451882845187,-10.285481171548117,-10.592510460251045,-10.899539748953973,-11.206569037656903,-11.513598326359832,-11.82062761506276,-12.12765690376569,-12.434686192468618,-12.741715481171546,-13.048744769874476,-13.355774058577405,-13.662803347280333,-13.969832635983263,-14.276861924686191,-14.58389121338912,-14.89092050209205,-15.197949790794977,-15.504979079497907,-15.812008368200836,-16.119037656903764,-16.426066945606692,-16.73309623430962,-17.040125523012552,-17.34715481171548,-17.65418410041841,-17.961213389121337,-18.268242677824265,-18.575271966527193,-18.882301255230125,-19.189330543933053,-19.49635983263598,-19.80338912133891,-20.110418410041838,-20.41744769874477,-20.724476987447698,-21.031506276150626,-21.338535564853554,-21.645564853556483,-21.95259414225941,-22.259623430962343,-22.56665271966527,-22.8736820083682,-23.180711297071127,-23.487740585774056,-23.794769874476984,-24.101799163179916,-24.408828451882844,-24.715857740585772,-25.0228870292887,-25.32991631799163,-25.636945606694557,-25.94397489539749,-26.251004184100417,-26.558033472803345,-26.865062761506273,-27.1720920502092,-27.47912133891213,-27.78615062761506,-28.09317991631799,-28.400209205020918,-28.707238493723846,-29.014267782426774,-29.321297071129703,-29.628326359832634,-29.935355648535563,-30.24238493723849,-30.54941422594142,-30.856443514644347,-31.16347280334728,-31.470502092050207,-31.777531380753135,-32.08456066945606,-32.39158995815899,-32.69861924686192,-33.005648535564845,-33.31267782426777,-33.6197071129707,-33.92673640167364,-34.233765690376565,-34.54079497907949,-34.84782426778242,-35.15485355648535,-35.46188284518828,-35.768912133891206,-36.075941422594134,-36.38297071129706,-36.68999999999999,-36.99702928870292,-37.30405857740585,-37.61108786610878,-37.91811715481171,-38.22514644351464,-38.53217573221757,-38.839205020920495,-39.14623430962342,-39.45326359832635,-39.76029288702928,-40.06732217573221,-40.37435146443514,-40.681380753138065,-40.988410041841,-41.29543933054393,-41.60246861924686,-41.909497907949785,-42.21652719665271,-42.52355648535564,-42.83058577405857,-43.1376150627615,-43.444644351464426,-43.751673640167354,-44.05870292887028,-44.36573221757321,-44.672761506276146,-44.979790794979074,-45.286820083682,-45.59384937238493,-45.90087866108786,-46.20790794979079,-46.514937238493715,-46.82196652719664,-47.12899581589957,-47.4360251046025,-47.74305439330543,-48.050083682008356,-48.35711297071129,-48.66414225941422,-48.97117154811715,-49.278200836820076,-49.585230125523005,-49.89225941422593,-50.19928870292886,-50.50631799163179,-50.81334728033472,-51.120376569037646,-51.427405857740574,-51.73443514644351,-52.04146443514644,-52.348493723849366,-52.655523012552294,-52.96255230125522,-53.26958158995815,-53.57661087866108,-53.88364016736401,-54.190669456066935,-54.49769874476986,-54.80472803347279,-55.11175732217572,-55.418786610878655,-55.72581589958158,-56.03284518828451,-56.33987447698744,-56.64690376569037,-56.953933054393296,-57.260962343096224,-57.56799163179915,-57.87502092050208,-58.18205020920501,-58.48907949790794,-58.796108786610866,-59.1031380753138,-59.41016736401673,-59.71719665271966,-60.024225941422586,-60.331255230125514,-60.63828451882844,-60.94531380753137,-61.2523430962343,-61.55937238493723,-61.866401673640155,-62.17343096234308,-62.48046025104602,-62.78748953974895,-63.094518828451875,-63.4015481171548,-63.70857740585773,-64.01560669456066,-64.3226359832636,-64.62966527196653,-64.93669456066945,-65.24372384937239,-65.55075313807531,-65.85778242677824,-66.16481171548116,-66.4718410041841,-66.77887029288702,-67.08589958158996,-67.39292887029288,-67.69995815899581,-68.00698744769875,-68.31401673640167,-68.6210460251046,-68.92807531380753,-69.23510460251046,-69.54213389121338,-69.84916317991632,-70.15619246861924,-70.46322175732217,-70.7702510460251,-71.07728033472803,-71.38430962343097,-71.69133891213389,-71.99836820083682,-72.30539748953974,-72.61242677824268,-72.9194560669456,-73.22648535564853,-73.53351464435146,-73.84054393305439,-74.14757322175731,-74.45460251046025,-74.76163179916317,-75.0686610878661,-75.37569037656904,-75.68271966527196,-75.9897489539749,-76.29677824267782,-76.60380753138075,-76.91083682008367,-77.21786610878661,-77.52489539748953,-77.83192468619247,-78.13895397489539,-78.44598326359832,-78.75301255230126,-79.06004184100418,-79.36707112970711,-79.67410041841003,-79.98112970711297,-80.28815899581589,-80.59518828451883,-80.90221757322175,-81.20924686192468,-81.5162761506276,-81.82330543933054,-82.13033472803347,-82.4373640167364,-82.74439330543933,-83.05142259414225,-83.35845188284519,-83.66548117154811,-83.97251046025104,-84.27953974895397,-84.5865690376569,-84.89359832635982,-85.20062761506276,-85.50765690376568,-85.81468619246861,-86.12171548117155,-86.42874476987447,-86.7357740585774,-87.04280334728033,-87.34983263598326,-87.65686192468618,-87.96389121338912,-88.27092050209204,-88.57794979079497,-88.8849790794979,-89.19200836820083,-89.49903765690377,-89.80606694560669,-90.11309623430962,-90.42012552301254,-90.72715481171548,-91.0341841004184,-91.34121338912134,-91.64824267782426,-91.95527196652719,-92.26230125523011,-92.56933054393305,-92.87635983263598,-93.1833891213389,-93.49041841004184,-93.79744769874476,-94.1044769874477,-94.41150627615062,-94.71853556485355,-95.02556485355647,-95.33259414225941,-95.63962343096233,-95.94665271966527,-96.25368200836819,-96.56071129707112,-96.86774058577406,-97.17476987447698,-97.48179916317991,-97.78882845188284,-98.09585774058577,-98.40288702928869,-98.70991631799163,-99.01694560669455,-99.32397489539748,-99.6310041841004,-99.93803347280334,-100.24506276150628,-100.5520920502092,-100.85912133891213,-101.16615062761505,-101.47317991631799,-101.78020920502091,-102.08723849372385,-102.39426778242677,-102.7012970711297,-103.00832635983262,-103.31535564853556,-103.6223849372385,-103.92941422594141,-104.23644351464435,-104.54347280334727,-104.8505020920502,-105.15753138075313,-105.46456066945606,-105.77158995815898,-106.07861924686192,-106.38564853556484,-106.69267782426778,-106.9997071129707,-107.30673640167363,-107.61376569037657,-107.92079497907949,-108.22782426778242,-108.53485355648534,-108.84188284518828,-109.1489121338912,-109.45594142259414,-109.76297071129706,-110.07,-110.37702928870291,-110.68405857740585,-110.99108786610878,-111.2981171548117,-111.60514644351464,-111.91217573221756,-112.2192050209205,-112.52623430962342,-112.83326359832635,-113.14029288702928,-113.44732217573221,-113.75435146443513,-114.06138075313807,-114.368410041841,-114.67543933054392,-114.98246861924686,-115.28949790794978,-115.59652719665272,-115.90355648535564,-116.21058577405857,-116.5176150627615,-116.82464435146443,-117.13167364016735,-117.43870292887028,-117.7457322175732,-118.05276150627614,-118.35979079497908,-118.666820083682,-118.97384937238493,-119.28087866108785,-119.58790794979079,-119.89493723849371,-120.20196652719665,-120.50899581589957,-120.8160251046025,-121.12305439330542,-121.43008368200836,-121.7371129707113,-122.04414225941422,-122.35117154811715,-122.65820083682007,-122.96523012552301,-123.27225941422593,-123.57928870292886,-123.88631799163178,-124.19334728033472,-124.50037656903764,-124.80740585774058,-125.11443514644351,-125.42146443514643,-125.72849372384937,-126.03552301255229,-126.34255230125522,-126.64958158995815,-126.95661087866108,-127.263640167364,-127.57066945606694,-127.87769874476986,-128.18472803347277,-128.49175732217572,-128.79878661087864,-129.10581589958156,-129.4128451882845,-129.71987447698743,-130.02690376569035,-130.33393305439327,-130.64096234309622,-130.94799163179914,-131.25502092050206,-131.56205020920498,-131.86907949790793,-132.17610878661085,-132.48313807531378,-132.79016736401672,-133.09719665271965,-133.40422594142257,-133.7112552301255,-134.01828451882844,-134.32531380753136,-134.63234309623428,-134.9393723849372,-135.24640167364015,-135.55343096234307,-135.860460251046,-136.16748953974894,-136.47451882845186,-136.78154811715478,-137.0885774058577,-137.39560669456066,-137.70263598326358,-138.0096652719665,-138.31669456066942,-138.62372384937237,-138.9307531380753,-139.2377824267782,-139.54481171548116,-139.85184100418408,-140.158870292887,-140.46589958158992,-140.77292887029287,-141.0799581589958,-141.38698744769871,-141.69401673640164,-142.00104602510459,-142.3080753138075,-142.61510460251043,-142.92213389121338,-143.2291631799163,-143.53619246861922,-143.84322175732214,-144.1502510460251,-144.457280334728,-144.76430962343093,-145.07133891213385,-145.3783682008368,-145.68539748953972,-145.99242677824265,-146.29945606694557,-146.60648535564852,-146.91351464435144,-147.22054393305436,-147.5275732217573,-147.83460251046023,-148.14163179916315,-148.44866108786607,-148.75569037656902,-149.06271966527194,-149.36974895397486,-149.67677824267778,-149.98380753138073,-150.29083682008365,-150.59786610878658,-150.90489539748953,-151.21192468619245,-151.51895397489537,-151.8259832635983,-152.13301255230124,-152.44004184100416,-152.74707112970708,-153.05410041841,-153.36112970711295,-153.66815899581587,-153.9751882845188,-154.28221757322174,-154.58924686192466,-154.89627615062759,-155.2033054393305,-155.51033472803346,-155.81736401673638,-156.1243933054393,-156.43142259414222,-156.73845188284517,-157.0454811715481,-157.352510460251,-157.65953974895396,-157.96656903765688,-158.2735983263598,-158.58062761506272,-158.88765690376567,-159.1946861924686,-159.50171548117152,-159.80874476987444,-160.1157740585774,-160.4228033472803,-160.72983263598323,-161.03686192468618,-161.3438912133891,-161.65092050209202,-161.95794979079494,-162.2649790794979,-162.5720083682008,-162.87903765690373,-163.18606694560665,-163.4930962343096,-163.80012552301253,-164.10715481171545,-164.4141841004184,-164.72121338912132,-165.02824267782424,-165.33527196652716,-165.6423012552301,-165.94933054393303,-166.25635983263595,-166.56338912133887,-166.87041841004182,-167.17744769874474,-167.48447698744766,-167.7915062761506,-168.09853556485353,-168.40556485355646,-168.71259414225938,-169.01962343096233,-169.32665271966525,-169.63368200836817,-169.9407112970711,-170.24774058577404,-170.55476987447696,-170.86179916317988,-171.1688284518828,-171.47585774058575,-171.78288702928867,-172.0899163179916,-172.39694560669454,-172.70397489539747,-173.0110041841004,-173.3180334728033,-173.62506276150626,-173.93209205020918,-174.2391213389121,-174.54615062761502,-174.85317991631797,-175.1602092050209,-175.4672384937238,-175.77426778242676,-176.08129707112968,-176.3883263598326,-176.69535564853553,-177.00238493723847,-177.3094142259414,-177.61644351464432,-177.92347280334724,-178.2305020920502,-178.5375313807531,-178.84456066945603,-179.15158995815898,-179.4586192468619,-179.76564853556482,-180.07267782426774,-180.3797071129707,-180.6867364016736,-180.99376569037653,-181.30079497907946,-181.6078242677824,-181.91485355648533,-182.22188284518825,-182.5289121338912,-182.83594142259412,-183.14297071129704,-183.44999999999996,-183.7570292887029,-184.06405857740583,-184.37108786610875,-184.67811715481167,-184.98514644351462,-185.29217573221754,-185.59920502092046,-185.90623430962341,-186.21326359832634,-186.52029288702926,-186.82732217573218,-187.13435146443513,-187.44138075313805,-187.74841004184097,-188.0554393305439,-188.36246861924684,-188.66949790794976,-188.97652719665268,-189.28355648535563,-189.59058577405855,-189.89761506276147,-190.2046443514644,-190.51167364016734,-190.81870292887027,-191.1257322175732,-191.4327615062761,-191.73979079497906,-192.04682008368198,-192.3538493723849,-192.66087866108782,-192.96790794979077,-193.2749372384937,-193.5819665271966,-193.88899581589956,-194.19602510460248,-194.5030543933054,-194.81008368200833,-195.11711297071128,-195.4241422594142,-195.73117154811712,-196.03820083682004,-196.345230125523,-196.6522594142259,-196.95928870292883,-197.26631799163178,-197.5733472803347,-197.88037656903762,-198.18740585774054,-198.4944351464435,-198.8014644351464,-199.10849372384934,-199.41552301255226,-199.7225523012552,-200.02958158995813,-200.33661087866105,-200.643640167364,-200.95066945606692,-201.25769874476984,-201.56472803347276,-201.8717573221757,-202.17878661087863,-202.48581589958155,-202.79284518828447,-203.09987447698742,-203.40690376569034,-203.71393305439327,-204.02096234309622,-204.32799163179914,-204.63502092050206,-204.94205020920498,-205.24907949790793,-205.55610878661085,-205.86313807531377,-206.1701673640167,-206.47719665271964,-206.78422594142256,-207.09125523012548,-207.39828451882843,-207.70531380753135,-208.01234309623428,-208.3193723849372,-208.62640167364015,-208.93343096234307,-209.240460251046,-209.5474895397489,-209.85451882845186,-210.16154811715478,-210.4685774058577,-210.77560669456065,-211.08263598326357,-211.3896652719665,-211.6966945606694,-212.00372384937236,-212.31075313807528,-212.6177824267782,-212.92481171548113,-213.23184100418408,-213.538870292887,-213.84589958158992,-214.15292887029284,-214.4599581589958,-214.7669874476987,-215.07401673640163,-215.38104602510458,-215.6880753138075,-215.99510460251042,-216.30213389121334,-216.6091631799163,-216.91619246861922,-217.22322175732214,-217.53025104602506,-217.837280334728,-218.14430962343093,-218.45133891213385,-218.7583682008368,-219.06539748953972,-219.37242677824264,-219.67945606694556,-219.9864853556485,-220.29351464435143,-220.60054393305435,-220.90757322175727,-221.21460251046022,-221.52163179916315,-221.82866108786607,-222.13569037656902,-222.44271966527194,-222.74974895397486,-223.05677824267778,-223.36380753138073,-223.67083682008365,-223.97786610878657,-224.2848953974895,-224.59192468619244,-224.89895397489536,-225.20598326359828,-225.51301255230123,-225.82004184100416,-226.12707112970708,-226.43410041841,-226.74112970711295,-227.04815899581587,-227.3551882845188,-227.6622175732217,-227.96924686192466,-228.27627615062758,-228.5833054393305,-228.89033472803345,-229.19736401673637,-229.5043933054393,-229.81142259414221,-230.11845188284516,-230.42548117154809,-230.732510460251,-231.03953974895393,-231.34656903765688,-231.6535983263598,-231.96062761506272,-232.26765690376567,-232.5746861924686,-232.8817154811715,-233.18874476987443,-233.49577405857738,-233.8028033472803,-234.10983263598322,-234.41686192468615,-234.7238912133891,-235.03092050209202,-235.33794979079494,-235.64497907949786,-235.9520083682008,-236.25903765690373,-236.56606694560665,-236.8730962343096,-237.18012552301252,-237.48715481171544,-237.79418410041836,-238.1012133891213,-238.40824267782423,-238.71527196652715,-239.02230125523008,-239.32933054393303,-239.63635983263595,-239.94338912133887,-240.25041841004182,-240.55744769874474,-240.86447698744766,-241.17150627615058,-241.47853556485353,-241.78556485355645,-242.09259414225937,-242.3996234309623,-242.70665271966524,-243.01368200836816,-243.32071129707109,-243.62774058577403,-243.93476987447696,-244.24179916317988,-244.5488284518828,-244.85585774058575,-245.16288702928867,-245.4699163179916,-245.7769456066945,-246.08397489539746,-246.39100418410038,-246.6980334728033,-247.00506276150625,-247.31209205020917,-247.6191213389121,-247.92615062761502,-248.23317991631797,-248.5402092050209,-248.8472384937238,-249.15426778242673,-249.46129707112968,-249.7683263598326,-250.07535564853552,-250.38238493723847,-250.6894142259414,-250.9964435146443,-251.30347280334723,-251.61050209205018,-251.9175313807531,-252.22456066945603,-252.53158995815895,-252.8386192468619,-253.14564853556482,-253.45267782426774,-253.7597071129707,-254.0667364016736,-254.37376569037653,-254.68079497907945,-254.9878242677824,-255.29485355648532,-255.60188284518824,-255.90891213389116,-256.21594142259414,-256.52297071129703,-256.83,-257.13702928870293,-257.4440585774058,-257.7510878661088,-258.0581171548117,-258.3651464435146,-258.67217573221757,-258.9792050209205,-259.2862343096234,-259.59326359832636,-259.90029288702925,-260.2073221757322,-260.51435146443515,-260.82138075313804,-261.128410041841,-261.43543933054394,-261.74246861924684,-262.0494979079498,-262.35652719665273,-262.6635564853556,-262.9705857740586,-263.27761506276147,-263.5846443514644,-263.89167364016737,-264.19870292887026,-264.5057322175732,-264.81276150627616,-265.11979079497905,-265.426820083682,-265.73384937238495,-266.04087866108785,-266.3479079497908,-266.6549372384937,-266.96196652719664,-267.2689958158996,-267.5760251046025,-267.88305439330543,-268.1900836820084,-268.49711297071127,-268.8041422594142,-269.11117154811717,-269.41820083682006,-269.725230125523,-270.0322594142259,-270.33928870292885,-270.6463179916318,-270.9533472803347,-271.26037656903765,-271.5674058577406,-271.8744351464435,-272.18146443514644,-272.4884937238494,-272.7955230125523,-273.10255230125523,-273.4095815899581,-273.7166108786611,-274.023640167364,-274.3306694560669,-274.63769874476986,-274.9447280334728,-275.2517573221757,-275.55878661087866,-275.8658158995816,-276.1728451882845,-276.47987447698745,-276.78690376569034,-277.0939330543933,-277.40096234309624,-277.70799163179913,-278.0150209205021,-278.32205020920503,-278.6290794979079,-278.9361087866109,-279.2431380753138,-279.5501673640167,-279.85719665271967,-280.16422594142256,-280.4712552301255,-280.77828451882846,-281.08531380753135,-281.3923430962343,-281.69937238493725,-282.00640167364014,-282.3134309623431,-282.62046025104604,-282.92748953974893,-283.2345188284519,-283.5415481171548,-283.8485774058577,-284.1556066945607,-284.46263598326357,-284.7696652719665,-285.07669456066947,-285.38372384937236,-285.6907531380753,-285.99778242677826,-286.30481171548115,-286.6118410041841,-286.918870292887,-287.22589958158994,-287.5329288702929,-287.8399581589958,-288.14698744769873,-288.4540167364017,-288.7610460251046,-289.0680753138075,-289.3751046025105,-289.68213389121337,-289.9891631799163,-290.2961924686192,-290.60322175732216,-290.9102510460251,-291.217280334728,-291.52430962343095,-291.8313389121339,-292.1383682008368,-292.44539748953974,-292.75242677824264,-293.0594560669456,-293.36648535564854)
counts=c(0.0, 0.0,0.0,0.0,0.0,0.0,0.0,0.0,0.0,0.0,0.0,0.0,0.0,0.0,0.0,0.0,0.0,0.0,0.0,0.0,0.0,0.0,0.0,0.0,0.0,0.0,0.0,0.0,0.0,0.0,0.0,0.0,0.0,0.0,0.0,0.0,0.0,0.0,0.0,0.0,0.0,0.0,0.0,0.0,0.0,0.0,0.0,0.0,0.0,0.0,0.0,0.0,0.0,0.0,0.0,0.0,0.0,0.0,0.0,0.0,0.0,0.0,0.0,0.0,0.0,0.0,0.0,0.0,0.0,0.0,0.0,0.0,0.0,0.0,0.0,0.0,0.0,0.0,0.0,0.0,0.0,0.0,0.0,0.0,0.0,0.0,0.0,0.0,0.0,0.0,0.0,0.0,0.0,0.0,0.0,0.0,0.0,0.0,0.0,0.0,0.0,0.0,0.0,0.0,0.0,0.0,0.0,0.0,0.0,0.0,0.0,0.0,0.0,0.0,0.0,0.0,0.0,0.0,0.0,0.0,0.0,0.0,0.0,0.0,0.0,0.0,0.0,0.0,0.0,0.0,0.0,0.0,0.0,0.0,0.0,0.0,0.0,0.0,0.0,0.0,0.0,0.0,0.0,0.0,0.0,0.0,0.0,0.0,0.0,0.0,0.0,0.0,0.0,0.0,0.0,0.0,0.0,0.0,0.0,0.0,0.0,0.0,0.0,0.0,0.0,0.0,0.0,0.0,0.0,0.0,0.0,0.0,0.0,0.0,0.0,0.0,0.0,0.0,0.0,0.0,0.0,0.0,0.0,0.0,0.0,0.0,0.0,0.0,0.0,0.0,0.0,0.0,0.0,0.0,0.0,0.0,0.0,0.0,0.0,0.0,0.0,0.0,0.0,0.0,0.0,0.0,0.0,0.0,0.0,0.0,0.0,0.0,0.0,0.0,0.0,0.0,0.0,0.0,0.0,0.0,0.0,0.0,0.0,0.0,0.0,0.0,0.0,0.0,0.0,0.0,0.0,0.0,0.0,0.0,0.0,0.0,0.0,0.0,0.0,0.0,0.0,0.0,0.0,0.0,0.0,0.0,0.0,0.0,0.0,0.0,0.0,0.0,0.0,0.0,0.0,0.0,0.0,0.0,0.0,0.0,0.0,0.0,0.0,0.0,0.0,0.0,0.0,0.0,0.0,0.0,0.0,0.0,0.0,0.0,0.0,0.0,0.0,0.0,0.0,0.0,0.0,0.0,0.0,0.0,0.0,0.0,0.0,0.0,0.0,0.0,0.0,0.0,0.0,0.0,0.0,0.0,0.0,0.0,0.0,0.0,0.0,0.0,0.0,0.0,0.0,0.0,0.0,0.0,0.0,0.0,0.0,0.0,0.0,0.0,0.0,0.0,0.0,0.0,0.0,0.0,0.0,0.0,0.0,0.0,0.0,0.0,0.0,0.0,0.0,0.0,0.0,0.0,0.0,0.0,0.0,0.0,0.0,0.0,0.0,0.0,0.0,0.0,0.0,0.0,0.0,0.0,0.0,0.0,0.0,0.0,0.0,0.0,0.0,0.0,0.0,0.0,0.0,0.0,0.0,0.0,0.0,0.0,0.0,0.0,0.0,0.0,0.0,0.0,0.0,0.0,0.0,0.0,0.0,0.0,0.0,0.0,0.0,0.0,0.0,0.0,0.0,0.0,0.0,0.0,0.0,0.0,0.0,0.0,0.0,0.0,0.0,0.0,0.0,0.0,0.0,0.0,0.0,0.0,0.0,0.0,0.0,0.0,0.0,0.0,0.0,0.0,0.0,0.0,0.0,0.0,0.0,0.0,0.0,0.0,0.0,0.0,0.0,0.0,0.0,0.0,0.0,0.0,0.0,0.0,0.0,0.0,0.0,0.0,0.0,0.0,0.0,0.0,0.0,0.0,0.0,0.0,0.0,0.0,0.0,0.0,0.0,0.0,0.0,0.0,0.0,0.0,0.0,0.0,0.0,0.0,0.0,0.0,0.0,0.0,0.0,0.0,0.0,0.0,0.0,0.0,0.0,0.0,0.0,0.0,0.0,0.0,0.0,0.0,0.0,0.0,0.0,0.0,0.0,0.0,0.0,0.0,0.0,0.0,0.0,0.0,0.0,0.0,0.0,0.0,0.0,0.0,0.0,0.0,0.0,0.0,0.0,0.0,0.0,0.0,0.0,0.0,0.0,0.0,0.0,0.0,0.0,0.0,0.0,0.0,0.0,0.0,0.0,0.0,0.0,0.0,0.0,0.0,0.0,0.0,0.0,0.0,0.0,0.0,0.0,0.0,0.0,0.0,0.0,0.0,0.0,0.0,0.0,0.0,0.0,0.0,0.0,0.0,0.0,0.0,0.0,0.0,0.0,0.0,0.0,0.0,0.0,0.0,0.0,0.0,0.0,0.0,0.0,0.0,0.0,0.0,0.0,0.0,0.0,0.0,0.0,0.0,0.0,0.0,0.0,0.0,0.0,0.0,0.0,0.0,0.0,0.0,0.0,0.0,0.0,0.0,0.0,0.0,0.0,0.0,0.0,0.0,0.0,0.0,0.0,0.0,0.0,0.0,0.0,0.0,0.0,0.0,0.0,0.0,0.0,0.0,0.0,0.0,0.0,0.0,0.0,0.0,0.0,0.0,0.0,0.0,0.0,0.0,0.0,0.0,0.0,0.0,0.0,0.0,0.0,0.0,0.0,0.0,0.0,0.0,0.0,0.0,0.0,0.0,0.0,0.0,0.0,0.0,0.0,0.0,0.0,0.0,0.0,0.0,0.0,0.0,0.0,0.0,0.0,0.0,0.0,0.0,0.0,0.0,0.0,0.0,0.0,0.0,0.0,0.0,0.0,0.0,0.0,0.0,0.0,0.0,0.0,0.0,0.0,0.0,0.0,0.0,0.0,0.0,0.0,0.0,0.0,0.0,0.0,0.0,0.0,0.0,0.0,0.0,0.0,0.0,0.0,0.0,0.004804804804804805,0.007907907907907907,0.007907907907907907,0.027527527527527528,0.03183183183183183,0.016116116116116116,0.01061061061061061,0.0075075075075075074,0.005405405405405406,0.004804804804804805,0.0038038038038038036,0.0028028028028028026,0.002902902902902903,0.002102102102102102,0.0024024024024024023,0.0014014014014014013,0.0019019019019019018,0.0011011011011011012,0.001001001001001001,0.0011011011011011012,0.0015015015015015015,0.0017017017017017016,0.0007007007007007007,0.0014014014014014013,0.0013013013013013013,0.0004004004004004004,0.0005005005005005005,0.001001001001001001,0.0005005005005005005,0.0007007007007007007,0.0007007007007007007,0.0009009009009009009,0.0007007007007007007,0.0008008008008008008,0.0006006006006006006,0.001001001001001001,0.0003003003003003003,0.001001001001001001,0.0003003003003003003,0.0004004004004004004,0.0002002002002002002,0.0007007007007007007,0.0005005005005005005,0.0006006006006006006,0.0005005005005005005,0.0006006006006006006,0.0005005005005005005,0.0005005005005005005,0.0009009009009009009,0.0005005005005005005,0.0002002002002002002,0.0002002002002002002,0.0005005005005005005,0.0004004004004004004,0.0004004004004004004,0.0007007007007007007,0.0005005005005005005,0.0003003003003003003,0.0002002002002002002,0.0001001001001001001,0.0004004004004004004,0.0005005005005005005,0.0005005005005005005,0.0005005005005005005,0.0003003003003003003,0.0007007007007007007,0.0003003003003003003,0.0008008008008008008,0.0005005005005005005,0.0005005005005005005,0.0006006006006006006,0.0005005005005005005,0.0004004004004004004,0.0006006006006006006,0.0007007007007007007,0.0003003003003003003,0.0009009009009009009,0.0006006006006006006,0.0005005005005005005,0.001001001001001001,0.0003003003003003003,0.0002002002002002002,0.0002002002002002002,0.0006006006006006006,0.0001001001001001001,0.0001001001001001001,0.0007007007007007007,0.0003003003003003003,0.0002002002002002002,0.0004004004004004004,0.0004004004004004004,0.0005005005005005005,0.0001001001001001001,0.0003003003003003003,0.0001001001001001001,0.0002002002002002002,0.0001001001001001001,0.0002002002002002002,0.0006006006006006006,0.0001001001001001001,0.0002002002002002002,0.0004004004004004004,0.0004004004004004004,0.0002002002002002002,0.0009009009009009009,0.0009009009009009009,0.0015015015015015015,0.0009009009009009009,0.0008008008008008008,0.001001001001001001,0.0008008008008008008,0.0008008008008008008,0.001001001001001001,0.0007007007007007007,0.0002002002002002002,0.0002002002002002002,0.0006006006006006006,0.0007007007007007007,0.0007007007007007007,0.0004004004004004004,0.0001001001001001001,0.0004004004004004004,0.0,0.0001001001001001001,0.0005005005005005005,0.0004004004004004004,0.0002002002002002002,0.0004004004004004004,0.0003003003003003003,0.0003003003003003003,0.0002002002002002002,0.0005005005005005005,0.0003003003003003003,0.0002002002002002002,0.0001001001001001001,0.0002002002002002002,0.0004004004004004004,0.0,0.0003003003003003003,0.0005005005005005005,0.0001001001001001001,0.0002002002002002002,0.0003003003003003003,0.0004004004004004004,0.0005005005005005005,0.0002002002002002002,0.0004004004004004004,0.0002002002002002002,0.0003003003003003003,0.0005005005005005005,0.0005005005005005005,0.0005005005005005005,0.0002002002002002002,0.0007007007007007007,0.001001001001001001,0.0015015015015015015,0.0006006006006006006,0.0011011011011011012,0.001001001001001001,0.0004004004004004004,0.0012012012012012011,0.0004004004004004004,0.0008008008008008008,0.0006006006006006006,0.0,0.0,0.0002002002002002002,0.0004004004004004004,0.0001001001001001001,0.0001001001001001001,0.0002002002002002002,0.0003003003003003003,0.0003003003003003003,0.0003003003003003003,0.0001001001001001001,0.0005005005005005005,0.0001001001001001001,0.0,0.0001001001001001001,0.0006006006006006006,0.0,0.0002002002002002002,0.0002002002002002002,0.0001001001001001001,0.0,0.0001001001001001001,0.0002002002002002002,0.0003003003003003003,0.0002002002002002002,0.0002002002002002002,0.0001001001001001001,0.0002002002002002002,0.0003003003003003003,0.0003003003003003003,0.0002002002002002002,0.0,0.0003003003003003003,0.0003003003003003003,0.0004004004004004004,0.0002002002002002002,0.0004004004004004004,0.0003003003003003003,0.0004004004004004004,0.0004004004004004004,0.0002002002002002002,0.0001001001001001001,0.0004004004004004004,0.0002002002002002002,0.0003003003003003003,0.0002002002002002002,0.0001001001001001001,0.0002002002002002002,0.0002002002002002002,0.0,0.0001001001001001001,0.0,0.0,0.0001001001001001001,0.0002002002002002002,0.0,0.0002002002002002002,0.0003003003003003003,0.0002002002002002002,0.0002002002002002002,0.0002002002002002002,0.0002002002002002002,0.0,0.0004004004004004004,0.0001001001001001001,0.0003003003003003003,0.0,0.0001001001001001001,0.0004004004004004004,0.0001001001001001001,0.0,0.0002002002002002002,0.0005005005005005005,0.0001001001001001001,0.0001001001001001001,0.0003003003003003003,0.0002002002002002002,0.0004004004004004004,0.0,0.0,0.0002002002002002002,0.0001001001001001001,0.0001001001001001001,0.0004004004004004004,0.0003003003003003003,0.0009009009009009009,0.0005005005005005005,0.0009009009009009009,0.0003003003003003003,0.0006006006006006006,0.0006006006006006006,0.0009009009009009009,0.0006006006006006006,0.0008008008008008008,0.0007007007007007007,0.0003003003003003003,0.0011011011011011012,0.0002002002002002002,0.0008008008008008008,0.0007007007007007007,0.0004004004004004004,0.0005005005005005005,0.0007007007007007007,0.0007007007007007007,0.0012012012012012011,0.0011011011011011012,0.002002002002002002,0.0011011011011011012,0.0011011011011011012,0.001001001001001001,0.0015015015015015015,0.0009009009009009009,0.0014014014014014013,0.0017017017017017016,0.0017017017017017016,0.002302302302302302,0.0015015015015015015,0.002102102102102102,0.0007007007007007007,0.0)
#mids=mids[58:length(mids)]
#counts=counts[58:length(counts)]

plot(c(seq(-290,0,by=1),0),rep(2,length(c(seq(290,0,by=-1),0))), xlab="", ylab="Frequency of shift in extinction rate", xlim=c(-270,-230), ylim=c(0,0.03), type="l", col="white",lwd="1",las="1",cex.axis="1",cex.main="1",cex.lab="1",bty="n", main="D", axes=F)
rect(-323.2,-0.02,-298.9,300, col="white", border=NA)
rect(-298.9,-0.02,-272.95,300, col="whitesmoke", border=NA)
rect(-272.95,-0.02,-259.1,300, col="white", border=NA)
rect(-259.1,-0.02,-251.9,300, col="whitesmoke", border=NA)
rect(-251.9,-0.02,-247.2,300, col="white", border=NA)
rect(-247.2,-0.02,-237,300, col="whitesmoke", border=NA)
rect(-237,-0.02,-201.3,300, col="white", border=NA)
rect(-201.3,-0.02,-174.1,300, col="whitesmoke", border=NA)
rect(-174.1,-0.02,-163.5,300, col="white", border=NA)
rect(-163.5,-0.02,-145,300, col="whitesmoke", border=NA)
rect(-145,-0.02,-100.5,300, col="white", border=NA)
rect(-100.5,-0.02,-66,300, col="whitesmoke", border=NA)
rect(-66,-0.02,-56,300, col="white", border=NA)
rect(-56,-0.02,-33.9,300, col="whitesmoke", border=NA)
rect(-33.9,-0.02,-23.03,300, col="white", border=NA)
rect(-23.03,-0.02,-5.33,300, col="whitesmoke", border=NA)
rect(-5.33,-0.02,-2.58,300, col="white", border=NA)
rect(-2.58,-0.02,0,300, col="whitesmoke", border=NA)

rect(-261.28,-3,-259.51,300, col=alpha('#ffaf03',0.2), border=NA)
rect(-234.5,-3,-232,300, col=alpha('#ffaf03',0.2), border=NA)

axis(side=1, seq(-280, -220, by=10), col="black",col.axis="black",las=1)
axis(side=2, seq(0, 0.03, by=0.01), col="black",col.axis="black",las=2)
abline(v=c(-251.902),col="red",lty="dashed",lwd="2")

lines(mids,counts,type = 'h', lwd=5, col='#e34a33')
abline(h=bf2, lty=2)
abline(h=bf6, lty=2)

add_geochrono(0, -0.15)

#Net Diversification Rate (???????? diversification negative ???)
time=c(-204.59525457001044, -204.6953110956113,-204.7953676212121,-204.89542414681296,-204.99548067241378,-205.09553719801463,-205.19559372361547,-205.2956502492163,-205.39570677481714,-205.49576330041796,-205.5958198260188,-205.69587635161963,-205.79593287722048,-205.8959894028213,-205.99604592842215,-206.096102454023,-206.19615897962382,-206.29621550522467,-206.3962720308255,-206.49632855642633,-206.59638508202715,-206.696441607628,-206.79649813322882,-206.89655465882967,-206.99661118443052,-207.09666771003134,-207.1967242356322,-207.296780761233,-207.39683728683386,-207.49689381243468,-207.59695033803553,-207.69700686363635,-207.7970633892372,-207.89711991483804,-207.99717644043886,-208.0972329660397,-208.19728949164053,-208.29734601724138,-208.3974025428422,-208.49745906844305,-208.59751559404387,-208.69757211964472,-208.79762864524557,-208.8976851708464,-208.99774169644724,-209.09779822204806,-209.1978547476489,-209.29791127324972,-209.39796779885057,-209.4980243244514,-209.59808085005224,-209.6981373756531,-209.7981939012539,-209.89825042685476,-209.99830695245558,-210.09836347805643,-210.19842000365725,-210.2984765292581,-210.39853305485892,-210.49858958045976,-210.5986461060606,-210.69870263166143,-210.79875915726228,-210.8988156828631,-210.99887220846395,-211.09892873406477,-211.19898525966562,-211.29904178526644,-211.3990983108673,-211.49915483646814,-211.59921136206896,-211.6992678876698,-211.79932441327063,-211.89938093887147,-211.9994374644723,-212.09949399007314,-212.19955051567396,-212.2996070412748,-212.39966356687566,-212.49972009247648,-212.59977661807733,-212.69983314367815,-212.799889669279,-212.89994619487982,-213.00000272048067,-213.10005924608149,-213.20011577168233,-213.30017229728318,-213.400228822884,-213.50028534848485,-213.60034187408567,-213.70039839968652,-213.80045492528734,-213.9005114508882,-214.000567976489,-214.10062450208986,-214.2006810276907,-214.30073755329153,-214.40079407889237,-214.5008506044932,-214.60090713009404,-214.70096365569486,-214.8010201812957,-214.90107670689653,-215.00113323249738,-215.10118975809823,-215.20124628369905,-215.3013028092999,-215.40135933490072,-215.50141586050157,-215.6014723861024,-215.70152891170324,-215.80158543730406,-215.9016419629049,-216.00169848850575,-216.10175501410657,-216.20181153970742,-216.30186806530824,-216.4019245909091,-216.5019811165099,-216.60203764211076,-216.70209416771158,-216.80215069331243,-216.90220721891328,-217.0022637445141,-217.10232027011494,-217.20237679571576,-217.3024333213166,-217.40248984691743,-217.50254637251828,-217.6026028981191,-217.70265942371995,-217.8027159493208,-217.90277247492162,-218.00282900052247,-218.1028855261233,-218.20294205172414,-218.30299857732496,-218.4030551029258,-218.50311162852663,-218.60316815412747,-218.70322467972832,-218.80328120532914,-218.90333773093,-219.0033942565308,-219.10345078213166,-219.20350730773248,-219.30356383333333,-219.40362035893418,-219.503676884535,-219.60373341013585,-219.70378993573667,-219.8038464613375,-219.90390298693833,-220.00395951253918,-220.10401603814,-220.20407256374085,-220.3041290893417,-220.40418561494252,-220.50424214054337,-220.6042986661442,-220.70435519174504,-220.80441171734586,-220.9044682429467,-221.00452476854753,-221.10458129414837,-221.20463781974922,-221.30469434535004,-221.4047508709509,-221.5048073965517,-221.60486392215256,-221.70492044775338,-221.80497697335423,-221.90503349895505,-222.0050900245559,-222.10514655015675,-222.20520307575757,-222.30525960135842,-222.40531612695924,-222.50537265256008,-222.6054291781609,-222.70548570376175,-222.80554222936257,-222.90559875496342,-223.00565528056427,-223.1057118061651,-223.20576833176594,-223.30582485736676,-223.4058813829676,-223.50593790856843,-223.60599443416928,-223.7060509597701,-223.80610748537094,-223.9061640109718,-224.0062205365726,-224.10627706217346,-224.20633358777428,-224.30639011337513,-224.40644663897595,-224.5065031645768,-224.60655969017762,-224.70661621577847,-224.80667274137932,-224.90672926698014,-225.00678579258098,-225.1068423181818,-225.20689884378265,-225.30695536938347,-225.40701189498432,-225.50706842058514,-225.607124946186,-225.70718147178684,-225.80723799738766,-225.9072945229885,-226.00735104858933,-226.10740757419018,-226.207464099791,-226.30752062539185,-226.40757715099267,-226.5076336765935,-226.60769020219436,-226.70774672779518,-226.80780325339603,-226.90785977899685,-227.0079163045977,-227.10797283019852,-227.20802935579937,-227.3080858814002,-227.40814240700104,-227.50819893260189,-227.6082554582027,-227.70831198380355,-227.80836850940437,-227.90842503500522,-228.00848156060604,-228.1085380862069,-228.2085946118077,-228.30865113740856,-228.4087076630094,-228.50876418861023,-228.60882071421108,-228.7088772398119,-228.80893376541275,-228.90899029101357,-229.00904681661441,-229.10910334221523,-229.20915986781608,-229.30921639341693,-229.40927291901775,-229.5093294446186,-229.60938597021942,-229.70944249582027,-229.8094990214211,-229.90955554702194,-230.00961207262276,-230.1096685982236,-230.20972512382446,-230.30978164942528,-230.40983817502612,-230.50989470062694,-230.6099512262278,-230.7100077518286,-230.81006427742946,-230.91012080303028,-231.01017732863113,-231.11023385423198,-231.2102903798328,-231.31034690543365,-231.41040343103447,-231.51045995663532,-231.61051648223614,-231.71057300783698,-231.8106295334378,-231.91068605903865,-232.0107425846395,-232.11079911024032,-232.21085563584117,-232.310912161442,-232.41096868704284,-232.51102521264366,-232.6110817382445,-232.71113826384533,-232.81119478944618,-232.91125131504702,-233.01130784064785,-233.1113643662487,-233.2114208918495,-233.31147741745036,-233.41153394305118,-233.51159046865203,-233.61164699425285,-233.7117035198537,-233.81176004545455,-233.91181657105537,-234.01187309665622,-234.11192962225704,-234.21198614785789,-234.3120426734587,-234.41209919905955,-234.51215572466037,-234.61221225026122,-234.71226877586207,-234.8123253014629,-234.91238182706374,-235.01243835266456,-235.1124948782654,-235.21255140386623,-235.31260792946708,-235.4126644550679,-235.51272098066875,-235.6127775062696,-235.71283403187041,-235.81289055747123,-235.91294708307208,-236.01300360867293,-236.11306013427375,-236.2131166598746,-236.31317318547542,-236.41322971107627,-236.51328623667712,-236.61334276227794,-236.71339928787876,-236.8134558134796,-236.91351233908046,-237.01356886468128,-237.11362539028212,-237.21368191588294,-237.3137384414838,-237.41379496708464,-237.51385149268546,-237.61390801828628,-237.71396454388713,-237.81402106948798,-237.9140775950888,-238.01413412068965,-238.11419064629047,-238.21424717189132,-238.31430369749216,-238.41436022309298,-238.5144167486938,-238.61447327429465,-238.7145297998955,-238.81458632549632,-238.91464285109717,-239.014699376698,-239.11475590229884,-239.2148124278997,-239.3148689535005,-239.41492547910133,-239.51498200470218,-239.61503853030302,-239.71509505590384,-239.8151515815047,-239.9152081071055,-240.01526463270636,-240.1153211583072,-240.21537768390803,-240.31543420950885,-240.4154907351097,-240.51554726071055,-240.61560378631137,-240.71566031191222,-240.81571683751304,-240.91577336311389,-241.01582988871473,-241.11588641431555,-241.21594293991637,-241.31599946551722,-241.41605599111807,-241.5161125167189,-241.61616904231974,-241.71622556792056,-241.8162820935214,-241.91633861912226,-242.01639514472308,-242.1164516703239,-242.21650819592475,-242.3165647215256,-242.41662124712641,-242.51667777272726,-242.61673429832808,-242.71679082392893,-242.81684734952978,-242.9169038751306,-243.01696040073142,-243.11701692633227,-243.21707345193312,-243.31712997753394,-243.4171865031348,-243.5172430287356,-243.61729955433646,-243.7173560799373,-243.81741260553812,-243.91746913113894,-244.0175256567398,-244.11758218234064,-244.21763870794146,-244.3176952335423,-244.41775175914313,-244.51780828474398,-244.61786481034483,-244.71792133594565,-244.81797786154647,-244.91803438714732,-245.01809091274816,-245.11814743834898,-245.21820396394983,-245.31826048955065,-245.4183170151515,-245.51837354075235,-245.61843006635317,-245.718486591954,-245.81854311755484,-245.9185996431557,-246.0186561687565,-246.11871269435736,-246.21876921995818,-246.31882574555902,-246.41888227115987,-246.5189387967607,-246.6189953223615,-246.71905184796236,-246.8191083735632,-246.91916489916403,-247.01922142476488,-247.1192779503657,-247.21933447596655,-247.3193910015674,-247.41944752716822,-247.51950405276904,-247.61956057836989,-247.71961710397073,-247.81967362957155,-247.9197301551724,-248.01978668077322,-248.11984320637407,-248.21989973197492,-248.31995625757574,-248.42001278317656,-248.5200693087774,-248.62012583437826,-248.72018235997908,-248.82023888557993,-248.92029541118075,-249.0203519367816,-249.12040846238244,-249.22046498798326,-249.32052151358408,-249.42057803918493,-249.52063456478578,-249.6206910903866,-249.72074761598745,-249.82080414158827,-249.92086066718912,-250.02091719278997,-250.1209737183908,-250.2210302439916,-250.32108676959245,-250.4211432951933,-250.52119982079412,-250.62125634639497,-250.7213128719958,-250.82136939759664,-250.9214259231975,-251.0214824487983,-251.12153897439913,-251.22159549999998,-251.32165202560083,-251.42170855120165,-251.5217650768025,-251.62182160240332,-251.72187812800416,-251.821934653605,-251.92199117920583,-252.02204770480665,-252.1221042304075,-252.22216075600835,-252.32221728160917,-252.42227380721002,-252.52233033281084,-252.6223868584117,-252.72244338401254,-252.82249990961336,-252.92255643521418,-253.02261296081502,-253.12266948641587,-253.2227260120167,-253.32278253761754,-253.42283906321836,-253.5228955888192,-253.62295211442006,-253.72300864002088,-253.8230651656217,-253.92312169122255,-254.0231782168234,-254.12323474242422,-254.22329126802506,-254.32334779362589,-254.42340431922673,-254.52346084482758,-254.6235173704284,-254.72357389602922,-254.82363042163007,-254.92368694723092,-255.02374347283174,-255.1237999984326,-255.2238565240334,-255.32391304963426,-255.4239695752351,-255.52402610083593,-255.62408262643675,-255.7241391520376,-255.82419567763844,-255.92425220323926,-256.0243087288401,-256.12436525444093,-256.2244217800418,-256.32447830564263,-256.4245348312435,-256.52459135684427,-256.6246478824451,-256.72470440804597,-256.8247609336468,-256.9248174592476,-257.02487398484845,-257.1249305104493,-257.22498703605015,-257.325043561651,-257.4251000872518,-257.52515661285264,-257.6252131384535,-257.72526966405434,-257.82532618965513,-257.925382715256,-258.0254392408568,-258.1254957664577,-258.2255522920585,-258.3256088176593,-258.42566534326016,-258.525721868861,-258.62577839446186,-258.72583492006265,-258.8258914456635,-258.92594797126435,-259.0260044968652,-259.12606102246605,-259.22611754806684,-259.3261740736677,-259.42623059926854,-259.5262871248694,-259.6263436504702,-259.726400176071,-259.8264567016719,-259.9265132272727,-260.02656975287357,-260.12662627847436,-260.2266828040752,-260.32673932967606,-260.4267958552769,-260.5268523808777,-260.62690890647855,-260.7269654320794,-260.82702195768024,-260.9270784832811,-261.0271350088819,-261.12719153448273,-261.2272480600836,-261.32730458568443,-261.4273611112852,-261.52741763688607,-261.6274741624869,-261.72753068808777,-261.8275872136886,-261.9276437392894,-262.02770026489026,-262.1277567904911,-262.22781331609195,-262.32786984169275,-262.4279263672936,-262.52798289289444,-262.6280394184953,-262.72809594409614,-262.82815246969693,-262.9282089952978,-263.02826552089863,-263.1283220464995,-263.22837857210027,-263.3284350977011,-263.42849162330197,-263.5285481489028,-263.62860467450366,-263.72866120010445,-263.8287177257053,-263.92877425130615,-264.028830776907,-264.1288873025078,-264.22894382810864,-264.3290003537095,-264.42905687931034,-264.5291134049112,-264.629169930512,-264.7292264561128,-264.8292829817137,-264.9293395073145,-265.0293960329153,-265.12945255851616,-265.229509084117,-265.32956560971786,-265.4296221353187,-265.5296786609195,-265.62973518652035,-265.7297917121212,-265.82984823772205,-265.92990476332284,-266.0299612889237,-266.13001781452454,-266.2300743401254,-266.33013086572623,-266.430187391327,-266.5302439169279,-266.6303004425287,-266.73035696812957,-266.83041349373036,-266.9304700193312,-267.03052654493206,-267.1305830705329,-267.23063959613376,-267.33069612173455,-267.4307526473354,-267.53080917293624,-267.6308656985371,-267.7309222241379,-267.83097874973873,-267.9310352753396,-268.03109180094043,-268.1311483265413,-268.23120485214207,-268.3312613777429,-268.43131790334377,-268.5313744289446,-268.6314309545454,-268.73148748014626,-268.8315440057471,-268.93160053134795,-269.0316570569488,-269.1317135825496,-269.23177010815044,-269.3318266337513,-269.43188315935214,-269.53193968495293,-269.6319962105538,-269.7320527361546,-269.8321092617555,-269.9321657873563,-270.0322223129571,-270.13227883855797,-270.2323353641588,-270.33239188975966,-270.43244841536045,-270.5325049409613,-270.63256146656215,-270.732617992163,-270.83267451776385,-270.93273104336464,-271.0327875689655,-271.13284409456634,-271.2329006201672,-271.332957145768,-271.4330136713688,-271.5330701969697,-271.6331267225705,-271.7331832481714,-271.83323977377216,-271.933296299373,-272.03335282497386,-272.1334093505747,-272.2334658761755,-272.33352240177635,-272.4335789273772,-272.53363545297805,-272.6336919785789,-272.7337485041797,-272.83380502978054,-272.9338615553814,-273.03391808098223,-273.133974606583,-273.2340311321839,-273.3340876577847,-273.43414418338557,-273.5342007089864,-273.6342572345872,-273.73431376018806,-273.8343702857889,-273.93442681138976,-274.03448333699055,-274.1345398625914,-274.23459638819224,-274.3346529137931,-274.43470943939394,-274.53476596499473,-274.6348224905956,-274.73487901619643,-274.8349355417973,-274.93499206739807,-275.0350485929989,-275.13510511859977,-275.2351616442006,-275.33521816980146,-275.43527469540226,-275.5353312210031,-275.63538774660395,-275.7354442722048,-275.8355007978056,-275.93555732340644,-276.0356138490073,-276.13567037460814,-276.235726900209,-276.3357834258098,-276.4358399514106,-276.5358964770115,-276.6359530026123,-276.7360095282131,-276.83606605381397,-276.9361225794148,-277.03617910501566,-277.1362356306165,-277.2362921562173,-277.33634868181815,-277.436405207419,-277.53646173301985,-277.63651825862064,-277.7365747842215,-277.83663130982234,-277.9366878354232,-278.03674436102403,-278.1368008866248,-278.2368574122257,-278.3369139378265,-278.4369704634274,-278.53702698902816,-278.637083514629,-278.73714004022986,-278.8371965658307,-278.93725309143156,-279.03730961703235,-279.1373661426332,-279.23742266823405,-279.3374791938349,-279.4375357194357,-279.53759224503654,-279.6376487706374,-279.73770529623823,-279.8377618218391,-279.9378183474399,-280.0378748730407,-280.13793139864157,-280.2379879242424,-280.3380444498432,-280.43810097544406,-280.5381575010449,-280.63821402664576,-280.7382705522466,-280.8383270778474,-280.93838360344824,-281.0384401290491,-281.13849665464994,-281.23855318025073,-281.3386097058516,-281.43866623145243,-281.5387227570533,-281.6387792826541,-281.7388358082549,-281.83889233385577,-281.9389488594566,-282.03900538505746,-282.13906191065826,-282.2391184362591,-282.33917496185995,-282.4392314874608,-282.53928801306165,-282.63934453866244,-282.7394010642633,-282.83945758986414,-282.939514115465,-283.0395706410658,-283.1396271666666,-283.2396836922675,-283.3397402178683,-283.4397967434692,-283.53985326906997,-283.6399097946708,-283.73996632027166,-283.8400228458725,-283.9400793714733,-284.04013589707415,-284.140192422675,-284.24024894827585,-284.3403054738767,-284.4403619994775,-284.54041852507834,-284.6404750506792,-284.74053157628003,-284.8405881018808,-284.9406446274817,-285.0407011530825,-285.14075767868337,-285.2408142042842,-285.340870729885,-285.44092725548586,-285.5409837810867,-285.64104030668756,-285.74109683228835,-285.8411533578892,-285.94120988349005,-286.0412664090909,-286.14132293469174,-286.24137946029253,-286.3414359858934,-286.44149251149423,-286.5415490370951,-286.6416055626959,-286.7416620882967,-286.84171861389757,-286.9417751394984,-287.04183166509927,-287.14188819070006,-287.2419447163009,-287.34200124190176,-287.4420577675026,-287.5421142931034,-287.64217081870424,-287.7422273443051,-287.84228386990594,-287.9423403955068,-288.0423969211076,-288.14245344670843,-288.2425099723093,-288.3425664979101,-288.4426230235109,-288.54267954911177,-288.6427360747126,-288.74279260031346,-288.8428491259143,-288.9429056515151,-289.04296217711595,-289.1430187027168,-289.24307522831765,-289.34313175391844,-289.4431882795193,-289.54324480512014,-289.643301330721,-289.74335785632184,-289.8434143819226,-289.9434709075235,-290.0435274331243,-290.1435839587252,-290.24364048432597,-290.3436970099268,-290.44375353552766,-290.5438100611285,-290.64386658672936,-290.74392311233015,-290.843979637931,-290.94403616353185,-291.0440926891327,-291.1441492147335,-291.24420574033434,-291.3442622659352,-291.44431879153603,-291.5443753171369,-291.6444318427377,-291.7444883683385,-291.84454489393937,-291.9446014195402,-292.044657945141,-292.14471447074186,-292.2447709963427,-292.34482752194356,-292.4448840475444,-292.5449405731452,-292.64499709874605,-292.7450536243469,-292.84511014994774,-292.94516667554853,-293.0452232011494,-293.14527972675023,-293.2453362523511,-293.34539277795193,-293.4454493035527)
net_rate=c(-0.02619114483758316, -0.02619114483758316,-0.02619114483758316,-0.02619114483758316,-0.02619114483758316,-0.02619114483758316,-0.02619114483758316,-0.02619114483758316,-0.02619114483758316,-0.02619114483758316,-0.02619114483758316,-0.02619114483758316,-0.02619114483758316,-0.02619114483758316,-0.02619114483758316,-0.02619114483758316,-0.02619114483758316,-0.02619114483758316,-0.02619114483758316,-0.02619114483758316,-0.0255180187905774,-0.025946379479633956,-0.028400815617728257,-0.03354620788578292,-0.03771858748865118,-0.04198760756643229,-0.046424518870846525,-0.046280596189155074,-0.034152886743569644,-0.037624182229181805,-0.04908209055194442,-0.05480232452296347,-0.03868563051361906,-0.034392078596089844,-0.03478328635715729,-0.03232615751286276,-0.030647651106802055,-0.03101911355078867,-0.030595655798728385,-0.03050182857636595,-0.03167260932159111,-0.030687816902967163,-0.030445752499515595,-0.029520117335689544,-0.02869463005004019,-0.02765364895855822,-0.025553394621688787,-0.02430741586484512,-0.024986035831134654,-0.025148948352653633,-0.023983166114429605,-0.023251558354608366,-0.022754137717557035,-0.022072633543169,-0.0220363530301427,-0.02234217415772916,-0.021600508011897477,-0.021525068041908013,-0.021290939319855613,-0.02133836892185336,-0.02151985787307675,-0.020709609438896763,-0.021066222682363807,-0.020701023211126247,-0.020566970148118886,-0.020153478244660187,-0.020143609146924493,-0.020311585109795013,-0.02033873189200702,-0.020075919823006508,-0.019912151124546952,-0.01979419816117302,-0.01993869203615914,-0.020106103672579933,-0.020200891754294098,-0.02036566780215533,-0.02047297679979096,-0.020370387899247968,-0.020187637463146644,-0.02016812485134562,-0.02030821571155815,-0.020345950855172455,-0.020232279079060868,-0.02016135818795265,-0.020131304353855378,-0.02009594819108145,-0.02011111935358734,-0.0202203962618891,-0.020221754291410005,-0.020553561025262696,-0.02055452451721951,-0.020360122807409287,-0.020402163736870635,-0.020490814233506478,-0.020533574763127452,-0.02060834383958357,-0.020625276965272606,-0.02072045132067532,-0.02077772256869824,-0.020711532597435564,-0.02095602428271873,-0.021014710683455097,-0.02098849479339029,-0.021045217377139176,-0.02117011287941471,-0.02135278528294242,-0.021268208426307864,-0.021260912593903485,-0.021418642935256766,-0.021588327054750434,-0.021567324290986647,-0.021643915380753373,-0.021892524559138867,-0.02197669586451464,-0.022038253902330426,-0.022088512942193397,-0.0220035167546256,-0.022142892945106428,-0.022223970849947282,-0.022247136053977743,-0.022262623312406107,-0.022351988236254932,-0.022462781550322476,-0.022426385839419985,-0.022485560979435642,-0.022519051446557106,-0.022507895481929725,-0.02251680994644279,-0.02251956282080652,-0.022517989415248806,-0.022499075314273517,-0.022634802893965203,-0.02265755109167976,-0.022647080440142076,-0.022697371381713963,-0.022664989188429643,-0.022809829324942077,-0.022853263221525272,-0.02286570006159206,-0.022892805479138262,-0.022879521499772015,-0.022895089406646855,-0.022907134803287398,-0.022914590898395055,-0.022910066884256605,-0.022910603429647736,-0.022900623643987525,-0.022897728973261536,-0.022878725936520215,-0.022879410462931047,-0.022862752215156455,-0.02287842408791964,-0.02282985198454401,-0.0227961186606305,-0.02285091589840832,-0.022901865155321548,-0.022858205121115308,-0.022914991667448727,-0.022901658398723216,-0.022894840645142713,-0.022923851969538573,-0.02292880192728908,-0.02295239727830544,-0.022994624472169753,-0.023000827684304247,-0.023062535843227372,-0.023204817070310746,-0.023227296373897435,-0.02328022554179421,-0.02326056956643513,-0.0233281078871294,-0.023364423345019196,-0.02337267620201508,-0.023450870828954175,-0.023482231776741705,-0.023476182069346135,-0.023526673230106133,-0.02350185217871631,-0.023490876145377454,-0.023508804270188668,-0.02352008070444864,-0.02352454927417603,-0.023534099475895572,-0.023561785351426993,-0.02350511106064758,-0.02352587400885228,-0.023533215988063166,-0.023545451242426796,-0.02355166570658397,-0.02356850130532202,-0.023587197554754535,-0.02354301870554461,-0.02354301870554461,-0.02353985408372993,-0.023525469859043205,-0.02354256185461172,-0.0235562414867059,-0.023550906676874345,-0.023537996879831616,-0.023537996879831616,-0.023537996879831616,-0.023540972382921202,-0.023536988118252937,-0.023542469203559842,-0.023534385789953885,-0.023529836260373662,-0.02351897495801198,-0.02356170851160395,-0.023550824581114755,-0.023560869812620778,-0.023537198284506268,-0.023521321170128565,-0.023507128001320647,-0.023428004351685756,-0.023428955726727423,-0.023447666411104122,-0.023439890582236073,-0.023427559265251023,-0.02348058218832484,-0.023409723154162895,-0.023401431408111035,-0.023392221438272832,-0.02336194872966654,-0.023373561612735093,-0.023373561612735093,-0.02337179375038783,-0.023341631479477397,-0.023357855403626806,-0.02334537727544145,-0.023344504040075032,-0.02329526650115483,-0.023291010639322818,-0.023291010639322818,-0.02327269191797782,-0.02323514878803537,-0.02319845670553905,-0.023123095293402583,-0.023107298349662013,-0.023107298349662013,-0.023082399836791456,-0.023093102271640593,-0.023074302806210322,-0.02306142200555904,-0.02306142200555904,-0.023049174109654874,-0.023038873705616934,-0.022961029419176705,-0.022947396315420712,-0.02293959788472505,-0.02293959788472505,-0.02292218260277451,-0.022909952420123395,-0.02284191617538152,-0.022788749926976572,-0.022781472085894677,-0.022773948310728924,-0.02276910197757876,-0.022730440710577563,-0.022718227461857532,-0.02271315311044002,-0.022699443718612176,-0.022674403480953745,-0.022650263775138985,-0.022647090321703492,-0.02259257286952041,-0.022562121051726884,-0.02255180352573342,-0.022548954241815963,-0.0225411954958051,-0.022517194035997105,-0.022511191267704515,-0.022468387254307828,-0.022419009313146606,-0.022372950846939386,-0.022305149911839642,-0.02229890418015594,-0.022264061981431837,-0.02223026182847892,-0.022187392322049845,-0.0221502938373895,-0.0221502938373895,-0.022148115040830606,-0.02213941441379765,-0.022109493981418697,-0.022006983358482977,-0.021896552568235018,-0.021836236372665345,-0.021834164654799162,-0.021734577250052685,-0.021582276834927028,-0.02151004067271944,-0.021388094308864472,-0.021295491483920757,-0.02123891002262652,-0.021194375678193832,-0.021092826987333474,-0.020817883108425094,-0.02073858684246769,-0.020594248710986647,-0.020438389436815464,-0.020216202829261627,-0.020025617590979823,-0.01969268980913122,-0.01938341056057879,-0.019127705557863642,-0.01884992184535792,-0.018562854271904208,-0.018248643130746544,-0.01786181218041542,-0.017576692649730823,-0.017327388167486846,-0.016952301601264277,-0.016517474758085883,-0.016158498525406774,-0.015543704223065922,-0.014643178914274116,-0.014065189466652795,-0.013581687979521077,-0.012971941016764257,-0.012271891505898127,-0.011700647277735638,-0.01111413983669316,-0.010509998027717982,-0.01032567698919376,-0.01009258260514986,-0.009980169199203035,-0.009830672166786018,-0.009831141389102281,-0.009777726535141381,-0.009753014337558284,-0.009683703607927032,-0.009701164721475268,-0.009655694563930724,-0.009555308762907487,-0.009554617842585093,-0.009505438132227288,-0.00952087223057053,-0.009471857090847944,-0.009462230149278189,-0.009417030554723229,-0.009434747262821175,-0.009569925710195458,-0.009731473328366446,-0.009985277911008922,-0.010304194549009325,-0.010403928267360979,-0.010601564997137531,-0.010832246965871165,-0.011020401190302969,-0.01158235525670362,-0.012171339405756765,-0.013196574142679145,-0.013963667341895135,-0.014886618454149703,-0.015520368705636991,-0.016219895079204093,-0.01683302109670901,-0.017481077589387533,-0.01806620605513764,-0.0185654121674434,-0.018879178152076743,-0.01934177701262304,-0.019745857417849386,-0.02001288487371033,-0.020416929250610234,-0.02066123430430391,-0.02087168136598819,-0.0212164446296357,-0.021429471692292344,-0.021558265008287343,-0.02188562046963519,-0.02210940235463909,-0.022347462988373982,-0.022554148089300202,-0.02284080930051409,-0.02294149453719998,-0.023041701037336382,-0.023247309523160706,-0.023317409309611296,-0.02360833769220428,-0.02372419862571439,-0.02384642641150906,-0.0239402710033228,-0.024132299385122593,-0.02423146597619232,-0.02437499933497378,-0.02460622744941258,-0.024754522185750655,-0.024912010833017174,-0.02504195152520706,-0.02506202614221102,-0.02515729782280048,-0.02523916552942317,-0.025294500265319306,-0.025335012919831697,-0.025495640480407512,-0.025541906473205485,-0.025615614340203954,-0.025626144543882377,-0.025660119924459317,-0.02568668750157887,-0.02575316900363945,-0.025777797156531473,-0.02585547229721135,-0.02588888781633097,-0.0259309546945141,-0.025942646734755822,-0.02600330031960182,-0.02602028920985288,-0.026049436192332857,-0.026045081730850038,-0.026071089475048045,-0.02609645912142897,-0.026126625363425582,-0.026144008590447833,-0.026152567356261026,-0.0261695011761528,-0.02617938796479095,-0.02620567151612732,-0.026221809801858016,-0.026217776152219433,-0.026240955570139342,-0.026247886028046355,-0.026254478497936322,-0.026272925506258506,-0.02627066664355048,-0.026293513305387064,-0.026306801142087298,-0.02632575163654115,-0.026340073456515876,-0.026337541375304054,-0.026337541375304054,-0.0263305219177959,-0.026343063216684972,-0.026343063216684972,-0.026362965914896033,-0.02636977341454072,-0.02638328979610051,-0.02637673021135341,-0.02637918779765219,-0.026395196986893302,-0.02639856046181931,-0.02639791394177514,-0.026395626956230853,-0.026400098271794306,-0.02639551803279587,-0.02638310800646877,-0.026383658552870268,-0.02641172168387867,-0.026411352309921275,-0.026416443010644275,-0.02641947520128682,-0.02643668333657348,-0.02643409042030614,-0.02645037067711339,-0.026448766487015597,-0.0264527044495691,-0.026445917059230217,-0.026438255248034153,-0.026444808017243186,-0.026440242469174226,-0.026417463595423896,-0.02642657440524357,-0.02642657440524357,-0.026418955759464915,-0.026426051961820664,-0.02642806204207582,-0.026432066511617874,-0.02643139734310634,-0.02640639671720139,-0.026396881047686862,-0.02638121440664725,-0.026367085550219764,-0.026351805695208924,-0.02632972935584061,-0.026334687787136882,-0.026321851860801163,-0.02631116759513023,-0.026301906839783486,-0.026298709350471742,-0.02630674583580627,-0.02628135172700289,-0.02627678859784384,-0.026261160171901866,-0.026252125901200317,-0.02624914860238878,-0.02624549512784082,-0.02624549512784082,-0.026215039793267437,-0.02621073116877759,-0.02620297242662915,-0.026200219552503016,-0.02621356550339931,-0.026209374253245866,-0.026193414206183215,-0.026187189066386517,-0.026189902931659164,-0.026257429324046018,-0.026257828316138515,-0.026279181805897025,-0.026300710955193613,-0.026353554721177803,-0.02632293157314365,-0.026361551196253965,-0.026390995364343042,-0.026396040966092448,-0.026429902897945664,-0.026475633228974338,-0.026526808858806584,-0.02654131762771875,-0.02663018511044128,-0.026643975457823547,-0.026663911214998254,-0.026683886303796072,-0.026719609812704995,-0.02672024975022338,-0.026753527525018594,-0.026746294274303684,-0.02676915487555629,-0.026795838717139985,-0.026814338737115948,-0.026837632704391646,-0.026846444940731476,-0.02687800179630205,-0.026889796668447926,-0.026913810576605898,-0.026913810576605898,-0.026919376541819955,-0.02693870828175248,-0.026945399750478747,-0.02694378712318209,-0.026971597142498825,-0.02699045767298323,-0.026996138924819772,-0.02698933733657072,-0.02700699129060186,-0.027028512260532378,-0.027043788533954956,-0.02703873259798521,-0.027043049837494306,-0.02704840762884155,-0.02704840762884155,-0.02704840762884155,-0.027057249443402105,-0.0270605379093611,-0.027065143690374802,-0.02705947575123807,-0.027054838679091975,-0.027052617405204347,-0.027042716368317458,-0.027045114572684163,-0.027040448661117482,-0.027040448661117482,-0.027051110671002382,-0.0270671637626723,-0.027085742642876384,-0.027083903564229485,-0.027086297690173733,-0.027089616729592925,-0.027087857652003156,-0.027088886493473588,-0.027104862922721244,-0.027102391690700996,-0.027108346800429575,-0.027108346800429575,-0.027108346800429575,-0.02711887709720228,-0.027114852133856983,-0.027115265911404934,-0.027098184671115143,-0.027096521471105434,-0.027102458176833946,-0.027106634366224413,-0.027106634366224413,-0.02713037302194245,-0.027123141834000372,-0.027135409277755353,-0.02713676065039971,-0.02713676065039971,-0.027127281550816878,-0.02712871907252072,-0.02713593833303885,-0.027135679879021088,-0.02714174938917188,-0.027147669796661982,-0.027151331715891867,-0.02715983455051847,-0.0271606791213596,-0.0271606791213596,-0.027164726700295308,-0.027166444666852783,-0.02716837756713881,-0.027178787751830698,-0.027180481565147976,-0.027177168789513553,-0.02716503193181471,-0.02716503193181471,-0.02717686734657444,-0.02717686734657444,-0.027189084231017634,-0.02719235690586976,-0.0271817619475083,-0.02717859183876941,-0.02717859183876941,-0.027179085480753658,-0.027174483370370896,-0.027173101920026817,-0.0271763271081667,-0.027167598758297995,-0.027169112554946997,-0.02717065542829527,-0.027166265243471373,-0.027166265243471373,-0.027169367610336923,-0.027164235589696096,-0.027170705372925374,-0.027170705372925374,-0.027170705372925374,-0.027171926408790816,-0.027171926408790816,-0.027172378179263747,-0.027166380926920385,-0.02717038014390592,-0.02718084723863954,-0.027176946299487127,-0.027181210622300243,-0.027181811634803918,-0.02718500496148097,-0.027183594501984907,-0.027176118631964064,-0.02717475624997412,-0.02717475624997412,-0.027173611227098705,-0.027179386131623535,-0.027178229526925616,-0.027181946438100464,-0.027173116368464093,-0.027173116368464093,-0.02716958829169324,-0.027167142210130762,-0.027171019292234217,-0.027173998124049255,-0.027173998124049255,-0.02717159125261402,-0.027172489926875112,-0.02717443252695333,-0.027177112976950038,-0.027180299261019232,-0.02717762794949318,-0.02718323446415464,-0.02718488626663595,-0.027186963709094094,-0.0271844615880497,-0.027178167085465374,-0.027178167085465374,-0.027178443806933898,-0.027178443806933898,-0.027177521707097158,-0.027170637594152006,-0.027170637594152006,-0.027173898401011386,-0.027170636432196714,-0.027165522164532902,-0.027169584693965854,-0.027173963523531047,-0.02717456454235224,-0.02717110056773295,-0.027170079446790816,-0.027170079446790816,-0.02717421319458172,-0.027165806885257337,-0.027164906283842303,-0.027164906283842303,-0.027164906283842303,-0.027164906283842303,-0.027164906283842303,-0.027164906283842303,-0.027171148632138035,-0.027178898059162158,-0.027178898059162158,-0.027179786984734344,-0.02718407892536539,-0.02718407892536539,-0.027183962469349857,-0.027183962469349857,-0.02718197372774327,-0.027183688578943942,-0.027186606943787498,-0.027183906332206992,-0.027189876314009136,-0.02719649026759452,-0.027195060683845827,-0.027195060683845827,-0.027195060683845827,-0.027200936307795003,-0.027200936307795003,-0.027197421891487272,-0.02719613924092535,-0.02719613924092535,-0.027195340496045314,-0.027195340496045314,-0.02719828625785662,-0.0271891120470156,-0.027190761505770142,-0.027189342851988027,-0.027190512589252903,-0.027189341647377366,-0.027178162578387337,-0.0271809767971369,-0.027185905495886523,-0.027185905495886523,-0.02718782439642707,-0.02718782439642707,-0.02718782439642707,-0.02718782439642707,-0.02718782439642707,-0.027178877952063765,-0.027177183450785573,-0.027166474913528013,-0.02716864956105664,-0.02716864956105664,-0.02716864956105664,-0.02716037541697849,-0.027161051406550337,-0.027165062359166145,-0.027165062359166145,-0.027165062359166145,-0.027165062359166145,-0.027165062359166145,-0.02716484086464094,-0.027154974241151163,-0.027156397358664937,-0.02715131131744702,-0.027155061745003074,-0.027154908073560365,-0.027154908073560365,-0.027154908073560365,-0.027148370518024594,-0.027148370518024594,-0.027148370518024594,-0.027148370518024594,-0.027148370518024594,-0.027151156676467034,-0.027157146086726744,-0.027162096858444527,-0.027162096858444527,-0.027162096858444527,-0.027162096858444527,-0.027166837810568684,-0.027170813808722136,-0.027170813808722136,-0.027170813808722136,-0.027175784309077335,-0.02717617597456436,-0.027178716340826095,-0.02718096958532914,-0.02718096958532914,-0.02718096958532914,-0.027175892690451262,-0.027175892690451262,-0.027186757562748482,-0.027186757562748482,-0.027184276282620726,-0.027184276282620726,-0.027184276282620726,-0.027184556618507688,-0.02718313929709551,-0.02718313929709551,-0.02718866258903712,-0.02718866258903712,-0.02718866258903712,-0.02718866258903712,-0.027191676034035057,-0.027183188364028967,-0.027183188364028967,-0.027187867045089874,-0.027187867045089874,-0.02720390794302534,-0.02721130290388824,-0.027211119719499858,-0.027210957186480027,-0.027223764356095765,-0.027225977495327895,-0.027235699152094013,-0.02724234154601739,-0.02724337609263238,-0.027269402472646753,-0.02726846858104497,-0.02727161084782388,-0.027285903204598,-0.027290373812383268,-0.027304585597398113,-0.0273147831454087,-0.027326256647509668,-0.027340029688680562,-0.02734554896544006,-0.027353178740920837,-0.02735580613606702,-0.027362230048557163,-0.027378060027720415,-0.027397300491306516,-0.02740334001931213,-0.027420188855361138,-0.027438618281544064,-0.02744584021177497,-0.02746688050144344,-0.027477146297044716,-0.027494216236242312,-0.027488963410139185,-0.02750015249644527,-0.027509815116780093,-0.027517450751458672,-0.027532735903987526,-0.027532735903987526,-0.027548551572675672,-0.027548551572675672,-0.027557160036235553,-0.02761019734130895,-0.02762367620530084,-0.027661007511170944,-0.027661007511170944,-0.027665867402954764,-0.02767289465766098,-0.027696670590850098,-0.027724898719547062,-0.027737351181815795,-0.027757714333100772,-0.027769999805768882,-0.02777107284031144,-0.027795831216332022,-0.02779725969559276,-0.027807448768420274,-0.02780926360111274,-0.027808512625813995,-0.027822524039596154,-0.02782447666761917,-0.02782447666761917,-0.027868028340159768,-0.027882930074858932,-0.02790644597530452,-0.027908377805488084,-0.027949239635597967,-0.02799628360184732,-0.028016334226355234,-0.02806384296062778,-0.028079806271107285,-0.028101679601533147,-0.028190026892043894,-0.028238958961332532,-0.028264717236708304,-0.02837721289354066,-0.028404425328873422,-0.028439814619933047,-0.028476340934867585,-0.028521186538425926,-0.028542317666804196,-0.028602220534040535,-0.02863008433219267,-0.028649517357389465,-0.028672496506715873,-0.02871953197401137,-0.02877380152262427,-0.028808625269975772,-0.028826720413874088,-0.028857555987088813,-0.02889478182907407,-0.028915009468214424,-0.028935879644297318,-0.028987071567313484,-0.02908105578251517,-0.029143115917575686,-0.02918255314261951,-0.02927012413820012,-0.029354983101703987,-0.029405854598794683,-0.02942235731744975,-0.02963636379862248,-0.02975053757087191,-0.029786563731487317,-0.029865587111323477,-0.02992953221147773,-0.030025923708389732,-0.030100068173275183,-0.03025458815609279,-0.03039362793687971,-0.03039362793687971,-0.03039362793687971,-0.03039362793687971,-0.03039362793687971)
net_minHPD=c(-1.3604851010611014, -1.3604851010611014,-1.3604851010611014,-1.3604851010611014,-1.3604851010611014,-1.3604851010611014,-1.3604851010611014,-1.3604851010611014,-1.3604851010611014,-1.3604851010611014,-1.3604851010611014,-1.3604851010611014,-1.3604851010611014,-1.3604851010611014,-1.3604851010611014,-1.3604851010611014,-1.3604851010611014,-1.3604851010611014,-1.3604851010611014,-1.3604851010611014,-1.3604851010611014,-1.2486774649438617,-1.1853963626659059,-1.2843468738593329,-1.4988585308189226,-1.4781318573800308,-1.4505095203314293,-1.3907148121756279,-1.2843468738593329,-1.2927218775423732,-1.3099219931535258,-1.3060738927547204,-1.0234704334388693,-0.8102124582938163,-0.6039617260435203,-0.5836622333964822,-0.4673502086467877,-0.3431470509623378,-0.3422531916281444,-0.2812123815373182,-0.2711057713815749,-0.21247611221578155,-0.20492551818213875,-0.21004985985773023,-0.18097773685555713,-0.18828257804367673,-0.18666171605354104,-0.18097773685555713,-0.1782353938946794,-0.17062447487948001,-0.17062447487948001,-0.1705749535479007,-0.1705749535479007,-0.16811103619225318,-0.16317464412533506,-0.1415323390584769,-0.13899591739960748,-0.1366898015799397,-0.13439546171766015,-0.1415323390584769,-0.13500049168478873,-0.13850963473168665,-0.12086029423430007,-0.12086029423430007,-0.11785768806002304,-0.11686933232120335,-0.11686933232120335,-0.11545685615922802,-0.10877032528150346,-0.10574419274139871,-0.10574419274139871,-0.10464613815261588,-0.10288802293061398,-0.09805357292432201,-0.09986578223263971,-0.09766477925941341,-0.10574419274139871,-0.10288802293061398,-0.10288802293061398,-0.09970510018440017,-0.0982573206372952,-0.09805357292432201,-0.09591483331421836,-0.09591483331421836,-0.09970510018440017,-0.09805357292432201,-0.09701348133126152,-0.09591483331421836,-0.0982573206372952,-0.09666268202365062,-0.09591483331421836,-0.08967558056597612,-0.08845736437793622,-0.09078948204058508,-0.08948557879723225,-0.08396660968159954,-0.0957728502743843,-0.09493888452002687,-0.0840282131380104,-0.0840282131380104,-0.0833169995822758,-0.08295415459362188,-0.08967558056597612,-0.08870923202964416,-0.0882667975268528,-0.0840282131380104,-0.0840282131380104,-0.0840282131380104,-0.0840282131380104,-0.0826104979894326,-0.08217759548308545,-0.08231317686010023,-0.0793682743713832,-0.07895671238178267,-0.07915775261909681,-0.07690938838477282,-0.07690938838477282,-0.07690938838477282,-0.07690938838477282,-0.07690938838477282,-0.0768759758686985,-0.07720425515357472,-0.0768759758686985,-0.07267005320100142,-0.07267005320100142,-0.07267005320100142,-0.07308097094101043,-0.07267005320100142,-0.07895671238178267,-0.0787443580567446,-0.07690938838477282,-0.07720425515357472,-0.07720425515357472,-0.0768759758686985,-0.07690938838477282,-0.07690938838477282,-0.07895671238178267,-0.0787443580567446,-0.07872035393240864,-0.07858979048676391,-0.07690938838477282,-0.07720425515357472,-0.07720425515357472,-0.07690938838477282,-0.07690938838477282,-0.0768759758686985,-0.0767711234549911,-0.0767711234549911,-0.07673805545045573,-0.0759468115734668,-0.07720425515357472,-0.07690938838477282,-0.07451964739913353,-0.0743618221013499,-0.07348503727216855,-0.07267005320100142,-0.07267005320100142,-0.07258559614468323,-0.07252048574298274,-0.07252048574298274,-0.07308097094101043,-0.07267005320100142,-0.07267005320100142,-0.07267005320100142,-0.07258559614468323,-0.07451964739913353,-0.07267005320100142,-0.07267005320100142,-0.07308097094101043,-0.07267005320100142,-0.07258559614468323,-0.07252048574298274,-0.07252048574298274,-0.07213285790688437,-0.07213285790688437,-0.0715034158431713,-0.07348503727216855,-0.07690938838477282,-0.07348503727216855,-0.07690938838477282,-0.07308097094101043,-0.07267005320100142,-0.07267005320100142,-0.07267005320100142,-0.07267005320100142,-0.07213285790688437,-0.07213285790688437,-0.07213285790688437,-0.07720425515357472,-0.07690938838477282,-0.07690938838477282,-0.07451964739913353,-0.07451964739913353,-0.07451964739913353,-0.07451964739913353,-0.07348503727216855,-0.07374570813522044,-0.07348503727216855,-0.07348503727216855,-0.07348503727216855,-0.07348503727216855,-0.07308097094101043,-0.07308097094101043,-0.07267005320100142,-0.07261293579264741,-0.07252048574298274,-0.07252048574298274,-0.07348503727216855,-0.07267005320100142,-0.07308097094101043,-0.07308097094101043,-0.07267005320100142,-0.07267005320100142,-0.07261293579264741,-0.07261293579264741,-0.07267005320100142,-0.07261293579264741,-0.07267005320100142,-0.07261293579264741,-0.07258559614468323,-0.07252048574298274,-0.07213285790688437,-0.07258559614468323,-0.07252048574298274,-0.07252048574298274,-0.07213285790688437,-0.07205487979049774,-0.0718495910524425,-0.07196620954742003,-0.07196620954742003,-0.0718495910524425,-0.0718495910524425,-0.0718495910524425,-0.0715034158431713,-0.0715034158431713,-0.07261293579264741,-0.07267005320100142,-0.07039393872528918,-0.07039393872528918,-0.07012022352239136,-0.07053170797865993,-0.07053170797865993,-0.07039393872528918,-0.07039393872528918,-0.07012022352239136,-0.07008871119754298,-0.07261293579264741,-0.07012022352239136,-0.07012022352239136,-0.07012022352239136,-0.07374570813522044,-0.07348503727216855,-0.07308097094101043,-0.07308097094101043,-0.07267005320100142,-0.07261293579264741,-0.07261293579264741,-0.07261293579264741,-0.07261293579264741,-0.07261293579264741,-0.07267005320100142,-0.07267005320100142,-0.07267005320100142,-0.07267005320100142,-0.07261293579264741,-0.07267005320100142,-0.07261293579264741,-0.07261293579264741,-0.07267005320100142,-0.07267005320100142,-0.07261293579264741,-0.07261293579264741,-0.07261293579264741,-0.07213285790688437,-0.07261293579264741,-0.07213285790688437,-0.07261293579264741,-0.07261293579264741,-0.07252048574298274,-0.07261293579264741,-0.07261293579264741,-0.07261293579264741,-0.07261293579264741,-0.07261293579264741,-0.07292623062458706,-0.07348503727216855,-0.07348503727216855,-0.07348503727216855,-0.07012022352239136,-0.07008871119754298,-0.07012022352239136,-0.07039393872528918,-0.07012022352239136,-0.0715034158431713,-0.0715034158431713,-0.0718495910524425,-0.07261293579264741,-0.07261293579264741,-0.07261293579264741,-0.07213285790688437,-0.07308097094101043,-0.07308097094101043,-0.0715034158431713,-0.07008871119754298,-0.07261293579264741,-0.0715034158431713,-0.07261293579264741,-0.07292623062458706,-0.07261293579264741,-0.07308097094101043,-0.07348503727216855,-0.07451964739913353,-0.07348503727216855,-0.06938623552011872,-0.07012022352239136,-0.07348503727216855,-0.07374570813522044,-0.07686988975278573,-0.07444170968062121,-0.0759346051600712,-0.07374570813522044,-0.07686988975278573,-0.07348503727216855,-0.07348503727216855,-0.0743618221013499,-0.0759346051600712,-0.07686988975278573,-0.07686988975278573,-0.07686988975278573,-0.07686988975278573,-0.0787443580567446,-0.0787443580567446,-0.07686988975278573,-0.0787443580567446,-0.0787443580567446,-0.0787443580567446,-0.0787443580567446,-0.0787443580567446,-0.07686988975278573,-0.07686988975278573,-0.07686988975278573,-0.0750567223479904,-0.07346880250443133,-0.07346880250443133,-0.07686988975278573,-0.0750567223479904,-0.07308097094101043,-0.0767711234549911,-0.07342844165894673,-0.07252048574298274,-0.07259815183094384,-0.07259815183094384,-0.07007087784302624,-0.07398064508523225,-0.06942450256002153,-0.06634584531393715,-0.07007087784302624,-0.06755295314540924,-0.07007087784302624,-0.06768635444284626,-0.06768635444284626,-0.07007087784302624,-0.07259815183094384,-0.07007087784302624,-0.06821598411835834,-0.07007087784302624,-0.06833056183125401,-0.06768635444284626,-0.06755295314540924,-0.06768635444284626,-0.07007087784302624,-0.06913048980595915,-0.06801202656637924,-0.07007087784302624,-0.06833056183125401,-0.06821598411835834,-0.06743183762724803,-0.06743183762724803,-0.06701053684026115,-0.06543705798623403,-0.06755295314540924,-0.06528122959269778,-0.06759968564592117,-0.0652018389614499,-0.06663363313245324,-0.0652018389614499,-0.06430633447981166,-0.06348949523223293,-0.06335474169826659,-0.06419658767151802,-0.06342593288003243,-0.06348949523223293,-0.06329271834816445,-0.06293241204682837,-0.06543705798623403,-0.0652018389614499,-0.06543705798623403,-0.06455130451659873,-0.06501126196818707,-0.06431873013295686,-0.06419658767151802,-0.06419658767151802,-0.06342593288003243,-0.06342593288003243,-0.06342593288003243,-0.0630987391176798,-0.06293241204682837,-0.06238239905254925,-0.062487726506549254,-0.06235463443343243,-0.06238239905254925,-0.06348949523223293,-0.06348949523223293,-0.06342593288003243,-0.06335474169826659,-0.06335474169826659,-0.06253755373095145,-0.0624347221892117,-0.06297955998957107,-0.06293241204682837,-0.062725534275407,-0.0624347221892117,-0.0624347221892117,-0.06238239905254925,-0.06238239905254925,-0.06229524576708116,-0.06226263595899871,-0.06226263595899871,-0.06216027347888545,-0.06204501739443779,-0.06208916717838481,-0.06208916717838481,-0.06216027347888545,-0.06204501739443779,-0.06204501739443779,-0.06187313476680465,-0.06185487574938327,-0.06182714522262236,-0.062487726506549254,-0.0624347221892117,-0.06238239905254925,-0.06238239905254925,-0.06238239905254925,-0.06238239905254925,-0.06237204015497052,-0.06237204015497052,-0.06253755373095145,-0.06253755373095145,-0.06235463443343243,-0.06235463443343243,-0.06235463443343243,-0.06235463443343243,-0.062487726506549254,-0.0624347221892117,-0.06238239905254925,-0.06238239905254925,-0.0624347221892117,-0.06237204015497052,-0.0624347221892117,-0.06238239905254925,-0.0624347221892117,-0.06235463443343243,-0.0624347221892117,-0.0624347221892117,-0.060704272975489304,-0.060676891187595124,-0.060676891187595124,-0.060676891187595124,-0.060676891187595124,-0.060704272975489304,-0.060676891187595124,-0.060704272975489304,-0.060704272975489304,-0.060704272975489304,-0.060676891187595124,-0.060656904137211136,-0.060656904137211136,-0.060676891187595124,-0.060676891187595124,-0.060656904137211136,-0.060656904137211136,-0.06028937729477366,-0.060335053303583866,-0.06028937729477366,-0.060335053303583866,-0.060335053303583866,-0.060335053303583866,-0.060335053303583866,-0.060335053303583866,-0.06028937729477366,-0.06028937729477366,-0.06018669633150779,-0.05994369412130707,-0.059951198960093946,-0.05982495134915815,-0.060704272975489304,-0.05937218873740423,-0.05929230773670527,-0.05929230773670527,-0.060656904137211136,-0.059951198960093946,-0.059951198960093946,-0.05994369412130707,-0.059951198960093946,-0.059329980253527495,-0.05937218873740423,-0.0590240672977736,-0.059048305481460596,-0.0590240672977736,-0.05902175939746708,-0.05873163010556742,-0.058789637936026984,-0.0584779428297217,-0.0584779428297217,-0.05937218873740423,-0.05907283326426826,-0.05907283326426826,-0.05916348996145507,-0.0576404528690646,-0.0576279030407659,-0.0576279030407659,-0.057609354496326676,-0.0576404528690646,-0.0576404528690646,-0.0576404528690646,-0.057489007960140004,-0.057489007960140004,-0.0576404528690646,-0.05766528195544965,-0.0576404528690646,-0.0576404528690646,-0.059951198960093946,-0.059951198960093946,-0.059951198960093946,-0.059951198960093946,-0.059951198960093946,-0.05968607843257577,-0.05968607843257577,-0.05968607843257577,-0.05968607843257577,-0.05954026509291611,-0.05954026509291611,-0.05954026509291611,-0.05954026509291611,-0.05938979534304159,-0.05938979534304159,-0.05938979534304159,-0.05938979534304159,-0.05938979534304159,-0.05938979534304159,-0.05938979534304159,-0.059951198960093946,-0.059951198960093946,-0.05938979534304159,-0.05938979534304159,-0.05937218873740423,-0.05968607843257577,-0.05907283326426826,-0.05907283326426826,-0.05954026509291611,-0.05954026509291611,-0.05907283326426826,-0.05968607843257577,-0.05968607843257577,-0.05968607843257577,-0.05968607843257577,-0.05907283326426826,-0.05907283326426826,-0.05907283326426826,-0.05907283326426826,-0.05907283326426826,-0.05954026509291611,-0.05954026509291611,-0.05954026509291611,-0.05951998152761957,-0.05954026509291611,-0.059442839767177014,-0.059442839767177014,-0.059442839767177014,-0.05937218873740423,-0.05938979534304159,-0.05938979534304159,-0.05938979534304159,-0.05937218873740423,-0.05937218873740423,-0.05937218873740423,-0.05938979534304159,-0.05938979534304159,-0.05938979534304159,-0.05929455964067369,-0.05929455964067369,-0.05929455964067369,-0.05938979534304159,-0.05938979534304159,-0.05938979534304159,-0.05922436202290833,-0.05922436202290833,-0.059329980253527495,-0.059329980253527495,-0.059329980253527495,-0.059329980253527495,-0.059329980253527495,-0.059329980253527495,-0.059329980253527495,-0.059329980253527495,-0.059329980253527495,-0.059329980253527495,-0.059329980253527495,-0.059329980253527495,-0.05922436202290833,-0.05922436202290833,-0.05922436202290833,-0.05922436202290833,-0.05922436202290833,-0.05922436202290833,-0.05922436202290833,-0.05922436202290833,-0.05922436202290833,-0.05922436202290833,-0.05922436202290833,-0.05922436202290833,-0.05922436202290833,-0.05922436202290833,-0.05922436202290833,-0.05929455964067369,-0.05929455964067369,-0.05922436202290833,-0.05922436202290833,-0.05929455964067369,-0.05922436202290833,-0.05929455964067369,-0.05929455964067369,-0.05929455964067369,-0.05922436202290833,-0.05922436202290833,-0.05922436202290833,-0.05922436202290833,-0.05922436202290833,-0.05922436202290833,-0.05929455964067369,-0.05929455964067369,-0.05929455964067369,-0.05929455964067369,-0.05929455964067369,-0.05929455964067369,-0.05929455964067369,-0.05922436202290833,-0.05922436202290833,-0.05929455964067369,-0.05929455964067369,-0.05929455964067369,-0.059329980253527495,-0.059329980253527495,-0.059329980253527495,-0.059329980253527495,-0.059329980253527495,-0.059329980253527495,-0.05929455964067369,-0.059329980253527495,-0.059329980253527495,-0.059329980253527495,-0.059329980253527495,-0.05929455964067369,-0.05929455964067369,-0.059329980253527495,-0.059329980253527495,-0.059329980253527495,-0.059329980253527495,-0.059329980253527495,-0.05929455964067369,-0.059329980253527495,-0.059329980253527495,-0.059329980253527495,-0.059329980253527495,-0.059329980253527495,-0.059329980253527495,-0.059329980253527495,-0.059329980253527495,-0.059329980253527495,-0.059329980253527495,-0.05929455964067369,-0.059329980253527495,-0.059329980253527495,-0.059329980253527495,-0.059329980253527495,-0.059329980253527495,-0.059329980253527495,-0.059329980253527495,-0.059329980253527495,-0.059329980253527495,-0.05929455964067369,-0.05929455964067369,-0.05929455964067369,-0.05929455964067369,-0.059329980253527495,-0.059329980253527495,-0.059329980253527495,-0.059329980253527495,-0.059329980253527495,-0.05938979534304159,-0.05938979534304159,-0.05938979534304159,-0.05938979534304159,-0.05938979534304159,-0.05938979534304159,-0.05938979534304159,-0.05938979534304159,-0.05938979534304159,-0.05938979534304159,-0.059329980253527495,-0.059329980253527495,-0.059329980253527495,-0.059329980253527495,-0.059329980253527495,-0.059329980253527495,-0.059329980253527495,-0.05938979534304159,-0.05938979534304159,-0.05938979534304159,-0.05938979534304159,-0.05938979534304159,-0.05938979534304159,-0.05938979534304159,-0.05938979534304159,-0.059442839767177014,-0.059442839767177014,-0.059442839767177014,-0.059442839767177014,-0.059442839767177014,-0.059442839767177014,-0.05951998152761957,-0.05951998152761957,-0.05954026509291611,-0.05954026509291611,-0.05954026509291611,-0.05954026509291611,-0.05954026509291611,-0.05951998152761957,-0.05951998152761957,-0.05951998152761957,-0.05951998152761957,-0.05951998152761957,-0.059442839767177014,-0.059442839767177014,-0.05951998152761957,-0.05951998152761957,-0.05951998152761957,-0.05951998152761957,-0.059442839767177014,-0.059442839767177014,-0.059442839767177014,-0.059442839767177014,-0.05951998152761957,-0.05951998152761957,-0.05954026509291611,-0.05954026509291611,-0.05954026509291611,-0.05954026509291611,-0.05951998152761957,-0.05951998152761957,-0.05954026509291611,-0.05954026509291611,-0.05954026509291611,-0.05954026509291611,-0.05954026509291611,-0.05954026509291611,-0.05954026509291611,-0.05954026509291611,-0.05954026509291611,-0.05954026509291611,-0.05954026509291611,-0.05954026509291611,-0.05954026509291611,-0.06044224682838127,-0.06044224682838127,-0.06044224682838127,-0.06044224682838127,-0.06044224682838127,-0.06044224682838127,-0.06044224682838127,-0.06044224682838127,-0.059329980253527495,-0.059329980253527495,-0.05994369412130707,-0.05994369412130707,-0.05994369412130707,-0.05994369412130707,-0.05994369412130707,-0.05994369412130707,-0.059951198960093946,-0.059951198960093946,-0.059951198960093946,-0.059951198960093946,-0.06065107605688884,-0.06065107605688884,-0.060704272975489304,-0.060704272975489304,-0.060704272975489304,-0.060676891187595124,-0.060704272975489304,-0.060676891187595124,-0.060704272975489304,-0.06018669633150779,-0.06028937729477366,-0.06035976744620864,-0.06035976744620864,-0.06038608018516435,-0.06041667695241534,-0.06044224682838127,-0.06038608018516435,-0.06041667695241534,-0.06044224682838127,-0.06044224682838127,-0.06044224682838127,-0.060676891187595124,-0.060676891187595124,-0.060676891187595124,-0.060656904137211136,-0.060676891187595124,-0.060656904137211136,-0.060656904137211136,-0.060656904137211136,-0.060676891187595124,-0.060704272975489304,-0.060656904137211136,-0.060676891187595124,-0.060676891187595124,-0.060704272975489304,-0.060704272975489304,-0.060704272975489304,-0.060704272975489304,-0.060704272975489304,-0.060704272975489304,-0.060704272975489304,-0.060704272975489304,-0.060656904137211136,-0.060656904137211136,-0.060704272975489304,-0.06086006470688083,-0.06103438921360815,-0.06103438921360815,-0.06103438921360815,-0.06120153303378355,-0.06185487574938327,-0.06187313476680465,-0.060656904137211136,-0.060676891187595124,-0.06226263595899871,-0.06238239905254925,-0.0624347221892117,-0.06229524576708116,-0.06238239905254925,-0.0624347221892117,-0.059951198960093946,-0.060138871205145536,-0.06018669633150779,-0.06035976744620864,-0.06028937729477366,-0.06044224682838127,-0.06038608018516435,-0.060676891187595124,-0.060676891187595124,-0.060676891187595124,-0.060704272975489304,-0.060704272975489304,-0.060656904137211136,-0.06065107605688884,-0.060676891187595124,-0.0610137484388974,-0.06120153303378355,-0.06182714522262236,-0.06185487574938327,-0.06224058136160969,-0.06226263595899871,-0.06237204015497052,-0.06240824472724619,-0.06240824472724619,-0.0624347221892117,-0.06344209379971866,-0.06344209379971866,-0.06342593288003243,-0.06348949523223293,-0.06361041458848575,-0.06430633447981166,-0.06348949523223293,-0.06348949523223293,-0.06348949523223293,-0.06348949523223293,-0.06348949523223293)
net_maxHPD=c(1.413200690687577, 1.413200690687577,1.413200690687577,1.413200690687577,1.413200690687577,1.413200690687577,1.413200690687577,1.413200690687577,1.413200690687577,1.413200690687577,1.413200690687577,1.413200690687577,1.413200690687577,1.413200690687577,1.413200690687577,1.413200690687577,1.413200690687577,1.413200690687577,1.413200690687577,1.413200690687577,1.3784099147586704,1.4357686813435155,1.4745824549471906,1.3784099147586704,1.1371535824911005,1.1397852547545124,1.110087716923669,1.108564296836574,1.110087716923669,1.2125205735969304,1.189074923932012,1.058779044778811,1.0243727290882807,0.9789589410034777,0.9831170287435095,0.7874440930123485,0.6810582411196958,0.6545231851306162,0.5287096713877992,0.496671150871075,0.43145458157281447,0.4070230929761523,0.36532134870528904,0.31794401279396234,0.30638119673701936,0.27600462684814164,0.24574306471024582,0.22747550147086465,0.20238896998547506,0.1974286109551574,0.17771338521293498,0.16465696453935386,0.15507494622358955,0.1412675915996291,0.13847657458953444,0.1534257779919424,0.1412675915996291,0.1364199031270394,0.13190528999633563,0.11650092531768456,0.11378448554892673,0.10492086857007105,0.11443508726510497,0.10791521323014291,0.10388905125128099,0.1016603351307862,0.09858066586471483,0.09858066586471483,0.1016603351307862,0.1016603351307862,0.09858066586471483,0.09858066586471483,0.09910763139071642,0.1016603351307862,0.09821178836725979,0.09858066586471483,0.08824227019695681,0.08907569016875715,0.087239328008694,0.08824227019695681,0.087239328008694,0.087239328008694,0.08842039667974388,0.0869216980778765,0.08206449313401996,0.08206449313401996,0.08206449313401996,0.08244784490306395,0.07829423965933152,0.07791062117916633,0.07791062117916633,0.08206449313401996,0.08206449313401996,0.07780185826422613,0.07791062117916633,0.08206449313401996,0.0694307716559995,0.0694307716559995,0.07920524623139934,0.07829423965933152,0.07791062117916633,0.07791062117916633,0.06955096617325202,0.06978440938597674,0.06912348330986674,0.07230623031096958,0.0717219797747334,0.07006835042100301,0.06903552824216817,0.06955096617325202,0.06955096617325202,0.06870829988886651,0.07028960627878275,0.0694307716559995,0.06870829988886651,0.07028960627878275,0.07006835042100301,0.0694307716559995,0.06912348330986674,0.06847171730586775,0.06806620921175156,0.0665677076609653,0.06606340384986127,0.06955096617325202,0.06939933549423681,0.06912348330986674,0.06854290295985901,0.06854290295985901,0.061798365925474635,0.061798365925474635,0.06352323285499599,0.06235919339814232,0.06235919339814232,0.06235919339814232,0.061731178948896,0.061215426158057945,0.058609847368332385,0.058609847368332385,0.058609847368332385,0.058609847368332385,0.06013868088807721,0.05954747413982918,0.05900282907875588,0.05900282907875588,0.05900282907875588,0.058609847368332385,0.058609847368332385,0.058609847368332385,0.058609847368332385,0.058821231443261485,0.05720053527218864,0.05720053527218864,0.05900282907875588,0.058609847368332385,0.05900282907875588,0.05900282907875588,0.05900282907875588,0.058609847368332385,0.058609847368332385,0.058609847368332385,0.05786571068179083,0.05786571068179083,0.057776197671159324,0.057776197671159324,0.057776197671159324,0.055212740810693994,0.05720053527218864,0.05663652020371818,0.055212740810693994,0.055212740810693994,0.055096378914011895,0.05462827936803795,0.05462827936803795,0.05487873717974061,0.05462827936803795,0.055212740810693994,0.05294515404009015,0.049415139317374776,0.05294515404009015,0.049415139317374776,0.05314335516198833,0.053266956783305536,0.05294515404009015,0.05288307885656786,0.052700612588894954,0.05294515404009015,0.05294515404009015,0.05294515404009015,0.047360681691740666,0.04727533910667957,0.04722217551968251,0.048999519769418964,0.048999519769418964,0.048999519769418964,0.04883358029092401,0.0497346995552711,0.048999519769418964,0.048999519769418964,0.04883358029092401,0.04883358029092401,0.04883358029092401,0.048999519769418964,0.04883358029092401,0.04883358029092401,0.048778334654943634,0.04883358029092401,0.048778334654943634,0.047360681691740666,0.04803125236557798,0.047360681691740666,0.04727533910667957,0.047360681691740666,0.04727533910667957,0.04727533910667957,0.04727533910667957,0.047049995554350174,0.04673247007077784,0.04661929262565881,0.04673247007077784,0.046262912772766215,0.046262912772766215,0.04661929262565881,0.046262912772766215,0.046262912772766215,0.046262912772766215,0.046262912772766215,0.046262912772766215,0.046262912772766215,0.046262912772766215,0.046262912772766215,0.04624391737850074,0.04624391737850074,0.04624391737850074,0.046262912772766215,0.04624391737850074,0.044910080378216394,0.04467223185901495,0.04673247007077784,0.04673247007077784,0.04673247007077784,0.046262912772766215,0.046262912772766215,0.046262912772766215,0.046262912772766215,0.046262912772766215,0.04624391737850074,0.04352805320991768,0.045869758200768815,0.045869758200768815,0.045869758200768815,0.04204400582157977,0.04204400582157977,0.04204400582157977,0.042001392928228964,0.04204400582157977,0.04204400582157977,0.042001392928228964,0.04204400582157977,0.04204400582157977,0.04204400582157977,0.04186165990697285,0.04166233082937583,0.041485136108268136,0.041485136108268136,0.041485136108268136,0.041485136108268136,0.04166233082937583,0.04166233082937583,0.041485136108268136,0.041485136108268136,0.041485136108268136,0.04166233082937583,0.04166233082937583,0.04204400582157977,0.04166233082937583,0.04204400582157977,0.04166233082937583,0.04166233082937583,0.04204400582157977,0.042001392928228964,0.042001392928228964,0.042001392928228964,0.04204400582157977,0.04204400582157977,0.04204400582157977,0.042001392928228964,0.04204400582157977,0.04204400582157977,0.04579947042890299,0.046262912772766215,0.04661929262565881,0.04673247007077784,0.04722217551968251,0.04624391737850074,0.046262912772766215,0.046262912772766215,0.04673247007077784,0.0471085402033022,0.04803125236557798,0.048999519769418964,0.04883358029092401,0.0497346995552711,0.05294515404009015,0.055096378914011895,0.05314335516198833,0.055170750464549376,0.05472747909293081,0.055170750464549376,0.05698454984285567,0.05786571068179083,0.058821231443261485,0.05954747413982918,0.06275198748247497,0.06829134458350364,0.06928323365804077,0.06939933549423681,0.07191368032505449,0.07306647990458306,0.07829423965933152,0.08206449313401996,0.08873107050675091,0.08964343859337284,0.0970665393930537,0.09755112461114492,0.09881224723262036,0.09821178836725979,0.09755112461114492,0.09755112461114492,0.09821178836725979,0.09858066586471483,0.09755112461114492,0.09755112461114492,0.09881224723262036,0.09821178836725979,0.09821178836725979,0.09821178836725979,0.09821178836725979,0.09881224723262036,0.09881224723262036,0.09858066586471483,0.09821178836725979,0.09881224723262036,0.09750328243684314,0.09556605329896371,0.08826618955243795,0.08873107050675091,0.08761946105100145,0.08206449313401996,0.08206449313401996,0.07829423965933152,0.07442600274174932,0.06829134458350364,0.06649341928067569,0.058609847368332385,0.058609847368332385,0.058609847368332385,0.05294515404009015,0.05294515404009015,0.047360681691740666,0.047895281492378664,0.045869758200768815,0.041625609537750796,0.0366247378634621,0.036379493073599,0.036440170438993835,0.03253289510636244,0.032815260220391884,0.031926448337600374,0.031371618787098,0.03083367093180378,0.026692786527550055,0.026116166152924725,0.025930176833996066,0.0227087480231334,0.0227087480231334,0.021866828867937727,0.02111813850133068,0.020079552936559927,0.020079552936559927,0.020201041162775574,0.017478695214676362,0.018942044884450948,0.015530143762831697,0.017004856844383034,0.015147046182405047,0.015530143762831697,0.015147046182405047,0.015466381488479758,0.015142466937081586,0.0137942905558089,0.014145085940795513,0.013946513863617421,0.0137942905558089,0.013946513863617421,0.011183325666654795,0.010680717999066766,0.010347538317349136,0.010867665188827993,0.010347538317349136,0.010613482485860498,0.010657775570364098,0.010347538317349136,0.010840806339800974,0.010340303256226646,0.010249243002543915,0.010347538317349136,0.010347538317349136,0.010657775570364098,0.010347538317349136,0.010347538317349136,0.010249243002543915,0.008826096192750668,0.008740285293968475,0.008617255621091224,0.008661462183936222,0.008661462183936222,0.009367154039034792,0.009367154039034792,0.008690004858351932,0.008661462183936222,0.008826096192750668,0.008826096192750668,0.008740285293968475,0.008661462183936222,0.008617255621091224,0.008690004858351932,0.008661462183936222,0.008617255621091224,0.008661462183936222,0.008690004858351932,0.008690004858351932,0.008690004858351932,0.008661462183936222,0.008690004858351932,0.008690004858351932,0.008740285293968475,0.008661462183936222,0.008661462183936222,0.007954875435990716,0.007954875435990716,0.007954875435990716,0.007954875435990716,0.007954875435990716,0.007954875435990716,0.007954875435990716,0.007954875435990716,0.00772735082290045,0.00772735082290045,0.007954875435990716,0.007954875435990716,0.007954875435990716,0.007954875435990716,0.00772735082290045,0.00772735082290045,0.007708437920327202,0.007708437920327202,0.007564934941754503,0.007564934941754503,0.007471850806452518,0.007471850806452518,0.007393966740166083,0.0073054951202152635,0.007178121996296097,0.007178121996296097,0.008826096192750668,0.008826096192750668,0.008826096192750668,0.008826096192750668,0.008826096192750668,0.008826096192750668,0.008826096192750668,0.008740285293968475,0.008661462183936222,0.008690004858351932,0.008661462183936222,0.008661462183936222,0.008661462183936222,0.008617255621091224,0.00856142199959481,0.008555426695006585,0.00856142199959481,0.008826096192750668,0.008690004858351932,0.008690004858351932,0.008690004858351932,0.008690004858351932,0.008690004858351932,0.008690004858351932,0.008690004858351932,0.008690004858351932,0.008661462183936222,0.008740285293968475,0.008826096192750668,0.008661462183936222,0.008661462183936222,0.00772735082290045,0.008740285293968475,0.008690004858351932,0.008661462183936222,0.007178121996296097,0.007627355130984198,0.007471850806452518,0.007393966740166083,0.007178121996296097,0.007564934941754503,0.007178121996296097,0.0073054951202152635,0.007059791891178738,0.006930535768755658,0.006930535768755658,0.007059791891178738,0.006930535768755658,0.007026953539191097,0.006943364633011123,0.0059649462906844475,0.006119973000408216,0.006119973000408216,0.0059649462906844475,0.0073054951202152635,0.007178121996296097,0.007178121996296097,0.007178121996296097,0.007128612911285304,0.007059791891178738,0.007128612911285304,0.007178121996296097,0.007178121996296097,0.007041310457785707,0.006943364633011123,0.006930535768755658,0.006930535768755658,0.004531470151327585,0.004406669050841847,0.004434651845475354,0.004406669050841847,0.004321121234790282,0.004531470151327585,0.004498468223982713,0.004498468223982713,0.00445356285856735,0.00445356285856735,0.00445356285856735,0.00445356285856735,0.004498468223982713,0.004531470151327585,0.004531470151327585,0.004531470151327585,0.004531470151327585,0.004498468223982713,0.00445356285856735,0.004406669050841847,0.0038718533032171265,0.0038718533032171265,0.004406669050841847,0.004321121234790282,0.004272056409439159,0.003907381981276256,0.00445356285856735,0.00445356285856735,0.003907381981276256,0.003907381981276256,0.00445356285856735,0.0038718533032171265,0.003907381981276256,0.003907381981276256,0.003907381981276256,0.00445356285856735,0.00445356285856735,0.00445356285856735,0.00445356285856735,0.00445356285856735,0.003907381981276256,0.0038718533032171265,0.0038718533032171265,0.0038718533032171265,0.0038718533032171265,0.003907381981276256,0.003907381981276256,0.003907381981276256,0.0038718533032171265,0.0038718533032171265,0.0038718533032171265,0.0038718533032171265,0.0038718533032171265,0.0038564140311126843,0.0038564140311126843,0.0038094741181824293,0.0038094741181824293,0.0038094741181824293,0.0038718533032171265,0.0038718533032171265,0.0038718533032171265,0.00371652415662313,0.00371652415662313,0.00371652415662313,0.0038564140311126843,0.0038564140311126843,0.00371652415662313,0.00371652415662313,0.00371652415662313,0.00371652415662313,0.00371652415662313,0.00371652415662313,0.00371652415662313,0.00371652415662313,0.00371652415662313,0.00371652415662313,0.00371652415662313,0.00371652415662313,0.0038564140311126843,0.0038718533032171265,0.0038718533032171265,0.0038718533032171265,0.0038718533032171265,0.0038564140311126843,0.003907381981276256,0.003907381981276256,0.003907381981276256,0.003907381981276256,0.003907381981276256,0.003907381981276256,0.003907381981276256,0.003907381981276256,0.003907381981276256,0.0038564140311126843,0.0038564140311126843,0.003907381981276256,0.003907381981276256,0.0038564140311126843,0.003907381981276256,0.0038564140311126843,0.0038564140311126843,0.0038564140311126843,0.003907381981276256,0.003907381981276256,0.003907381981276256,0.003907381981276256,0.003907381981276256,0.003907381981276256,0.0038564140311126843,0.0038564140311126843,0.0038564140311126843,0.0038564140311126843,0.0038564140311126843,0.0038718533032171265,0.0038718533032171265,0.003907381981276256,0.003907381981276256,0.0038564140311126843,0.0038718533032171265,0.0038718533032171265,0.0038564140311126843,0.0038564140311126843,0.0038718533032171265,0.0038718533032171265,0.0038564140311126843,0.0038564140311126843,0.0038718533032171265,0.0038564140311126843,0.0038564140311126843,0.0038564140311126843,0.0038564140311126843,0.0038718533032171265,0.0038718533032171265,0.0038564140311126843,0.0038564140311126843,0.0038564140311126843,0.0038564140311126843,0.0038564140311126843,0.0038718533032171265,0.0038564140311126843,0.0038564140311126843,0.0038564140311126843,0.0038564140311126843,0.0038564140311126843,0.0038564140311126843,0.0038564140311126843,0.0038718533032171265,0.0038564140311126843,0.0038564140311126843,0.0038718533032171265,0.0038564140311126843,0.0038564140311126843,0.0038564140311126843,0.0038564140311126843,0.0038718533032171265,0.0038718533032171265,0.0038718533032171265,0.0038718533032171265,0.0038564140311126843,0.0038718533032171265,0.0038718533032171265,0.0038718533032171265,0.0038718533032171265,0.0038564140311126843,0.0038564140311126843,0.0038718533032171265,0.0038718533032171265,0.0038718533032171265,0.0038718533032171265,0.0038718533032171265,0.0038718533032171265,0.0038718533032171265,0.0038718533032171265,0.0038718533032171265,0.0038718533032171265,0.0038718533032171265,0.0038718533032171265,0.0038718533032171265,0.003907381981276256,0.003907381981276256,0.003907381981276256,0.003907381981276256,0.003907381981276256,0.003907381981276256,0.003907381981276256,0.0038718533032171265,0.0038718533032171265,0.0038718533032171265,0.0038718533032171265,0.0038718533032171265,0.0038718533032171265,0.003907381981276256,0.003907381981276256,0.003907381981276256,0.003907381981276256,0.003907381981276256,0.003907381981276256,0.003907381981276256,0.003907381981276256,0.0038718533032171265,0.0038718533032171265,0.0038718533032171265,0.0038718533032171265,0.0038718533032171265,0.0038718533032171265,0.0038718533032171265,0.0038718533032171265,0.0038718533032171265,0.0038718533032171265,0.0038718533032171265,0.0038718533032171265,0.003907381981276256,0.003907381981276256,0.0038718533032171265,0.0038718533032171265,0.0038718533032171265,0.0038718533032171265,0.003907381981276256,0.003907381981276256,0.003907381981276256,0.003907381981276256,0.0038718533032171265,0.0038718533032171265,0.0038718533032171265,0.0038718533032171265,0.0038718533032171265,0.0038718533032171265,0.0038718533032171265,0.0038718533032171265,0.0038718533032171265,0.0038718533032171265,0.0038718533032171265,0.0038718533032171265,0.0038718533032171265,0.0038718533032171265,0.0038718533032171265,0.0038718533032171265,0.0038718533032171265,0.0038718533032171265,0.0038718533032171265,0.0038718533032171265,0.00400669605678583,0.0031432011015622985,0.0031432011015622985,0.0031432011015622985,0.0031432011015622985,0.0031432011015622985,0.0031432011015622985,0.0031432011015622985,0.0031432011015622985,0.004286229466066424,0.004286229466066424,0.00371652415662313,0.00371652415662313,0.00371652415662313,0.00371652415662313,0.00371652415662313,0.00371652415662313,0.00371652415662313,0.00371652415662313,0.0038094741181824293,0.0038094741181824293,0.0031432011015622985,0.0031432011015622985,0.0031432011015622985,0.0031432011015622985,0.0031432011015622985,0.0031432011015622985,0.0031432011015622985,0.0033049310148347555,0.0033049310148347555,0.0038718533032171265,0.003907381981276256,0.0038718533032171265,0.0038718533032171265,0.0038718533032171265,0.0038718533032171265,0.0038718533032171265,0.0038718533032171265,0.0038718533032171265,0.0038718533032171265,0.003907381981276256,0.003907381981276256,0.00371652415662313,0.00371652415662313,0.00371652415662313,0.0038094741181824293,0.0038094741181824293,0.0038564140311126843,0.0038564140311126843,0.0038718533032171265,0.0038718533032171265,0.003907381981276256,0.004212861842056506,0.004212861842056506,0.004263034751299424,0.004286229466066424,0.004286229466066424,0.004321121234790282,0.004321121234790282,0.004286229466066424,0.004286229466066424,0.004286229466066424,0.004286229466066424,0.004406669050841847,0.004406669050841847,0.00445356285856735,0.004531470151327585,0.004434651845475354,0.004434651845475354,0.00445356285856735,0.00445356285856735,0.0038718533032171265,0.003907381981276256,0.00518385961459962,0.00525341178262094,0.0038718533032171265,0.0038718533032171265,0.003907381981276256,0.00445356285856735,0.00445356285856735,0.004498468223982713,0.007128612911285304,0.007059791891178738,0.007059791891178738,0.007059791891178738,0.007178121996296097,0.007059791891178738,0.007178121996296097,0.006943364633011123,0.007147207234217995,0.007178121996296097,0.007178121996296097,0.0073054951202152635,0.007471850806452518,0.007569490220795172,0.007569490220795172,0.007569490220795172,0.007569490220795172,0.007178121996296097,0.0073054951202152635,0.007059791891178738,0.007178121996296097,0.007178121996296097,0.007178121996296097,0.007569490220795172,0.007937029175954638,0.007059791891178738,0.0073054951202152635,0.007471850806452518,0.007569490220795172,0.00772735082290045,0.007569490220795172,0.008617255621091224,0.008617255621091224,0.008617255621091224,0.008617255621091224,0.008617255621091224)
#time=time[4:length(time)]
#net_rate=net_rate[4:length(net_rate)]
#net_minHPD=net_minHPD[4:length(net_minHPD)]
#net_maxHPD=net_maxHPD[4:length(net_maxHPD)]

plot(c(seq(-290,0,by=1),0),rep(2,length(c(seq(290,0,by=-1),0))), xlab="", ylab="Rates (events/Myr/lineage)", xlim=c(-270,-230), ylim=c(-0.1,0.2), type="l", col="white",lwd="1",las="1",cex.axis="1",cex.main="1",cex.lab="1",bty="n", main="E", axes=F)
rect(-323.2,-3,-298.9,300, col="white", border=NA)
rect(-298.9,-3,-272.95,300, col="whitesmoke", border=NA)
rect(-272.95,-3,-259.1,300, col="white", border=NA)
rect(-259.1,-3,-251.9,300, col="whitesmoke", border=NA)
rect(-251.9,-3,-247.2,300, col="white", border=NA)
rect(-247.2,-3,-237,300, col="whitesmoke", border=NA)
rect(-237,-3,-201.3,300, col="white", border=NA)
rect(-201.3,-3,-174.1,300, col="whitesmoke", border=NA)
rect(-174.1,-3,-163.5,300, col="white", border=NA)
rect(-163.5,-3,-145,300, col="whitesmoke", border=NA)
rect(-145,-3,-100.5,300, col="white", border=NA)
rect(-100.5,-3,-66,300, col="whitesmoke", border=NA)
rect(-66,-3,-56,300, col="white", border=NA)
rect(-56,-3,-33.9,300, col="whitesmoke", border=NA)
rect(-33.9,-3,-23.03,300, col="white", border=NA)
rect(-23.03,-3,-5.33,300, col="whitesmoke", border=NA)
rect(-5.33,-3,-2.58,300, col="white", border=NA)
rect(-2.58,-3,0,300, col="whitesmoke", border=NA)


rect(-261.28,-3,-259.51,300, col=alpha('#ffaf03',0.2), border=NA)
rect(-234.5,-3,-232,300, col=alpha('#ffaf03',0.2), border=NA)

legend("topleft", bty="n", c("Net diversification rate"),lwd="3",col=c("#504A4B"), cex=1)

axis(side=1, seq(-280, -220, by=10), col="black",col.axis="black",las=1)
axis(side=2, seq(-0.1, 0.2, by=0.05), col="black",col.axis="black",las=2)

lines(time,time,type = 'n', lwd=2, col= '#504A4B')
polygon(c(time, rev(time)), c(net_maxHPD, rev(net_minHPD)), col = alpha('#504A4B',0.2), border = NA)
lines(time,net_rate, col = '#504A4B', lwd=2)
abline(h=0,lty=2,col="darkred")

abline(v=c(-251.9, -201.3), lty="dashed", col="red", lwd="2")

add_geochrono(-0.1, -0.6)

dev.print(device=pdf, file="RJMCMC_Fused_genus.pdf", width=8.3, height=11.7)
