# Supplementary material for: Multiple drivers and lineage-specific insect extinctions during the Permo–Triassic
Source: Nat Commun. 2022 Dec 6;13:7512. doi: 10.1038/s41467-022-35284-4 (PMC9726944; doi:10.1038/s41467-022-35284-4)
Supplement: Supplementary file 7 — Source Data [file 41467_2022_35284_MOESM7_ESM.zip › Source_Data/SupplementaryFigure23/TeTs-RJMCMC28.txt]

clade	species	ts	te	ts	te	ts	te	ts	te	ts	te	ts	te	ts	te	ts	te	ts	te	ts	te
0.0	1.0	298.9233782058436	296.4309708684489	298.92710788971647	295.5937682260772	298.97511267530297	295.5242272577781	297.3887777029186	293.55288665890106	299.60714738904227	293.16425539921664	299.9598240222496	292.86902102685457	297.2807349797369	292.02602083423784	300.2757144384643	293.9719840514513	298.05420257292354	291.66090656809746	298.3608691889506	294.10931803480463
0.0	2.0	205.68409406496892	203.6966320494937	204.53915187765892	203.6249409080035	207.3472315837785	204.50738094461605	206.10717709020741	204.43287620174775	201.86026328090844	201.15370740544708	206.5395061800211	206.04826149019885	204.0295015783545	203.55622942957444	209.47281623918323	205.43916171719928	204.4571656801321	203.97334806799526	206.64723366055645	204.53608049567816
0.0	3.0	293.506964421211	248.1011865836708	294.31059968854385	248.3725672731341	293.58163764880976	248.86655095294572	293.0120352183994	248.79490542846818	285.9759506587655	248.38453769850992	291.2922294582604	248.28054508433607	289.84920101049875	247.49994761451038	289.8263409024478	248.43636833818547	288.4678914183914	248.1769859691055	289.5260546736672	249.20813241842094
0.0	4.0	262.1477925087646	252.7205957453501	261.86991760658486	257.54237331635005	260.9060349579753	255.58465496845747	259.8207428316642	250.4596410984682	258.95734122264156	252.73378355676235	259.5248597661193	254.81902144675232	254.9247237203009	251.64759956384307	261.8382730648197	250.94558837921463	259.45571056349286	250.6821063973997	255.9740212444001	250.47306366996
0.0	5.0	261.5937789001979	260.4919512782009	262.7773749186942	261.5215306280949	264.1367003798729	262.8970747849314	261.784618921072	260.6129438637285	263.85520563625727	262.62351541404274	261.05603912870765	260.0359343669837	261.9354611993124	260.80212583723466	260.23435373462735	259.5727348741088	263.52719419591443	262.27056948434944	264.3201227314651	263.1485287345203
0.0	6.0	298.8525465740577	298.57755883353394	294.24119719955826	293.02863146336625	297.2440317646753	297.0187377282945	297.62588867024385	297.2468475459074	295.89107308067713	295.53768512553467	297.29696254114344	297.0295684999336	295.3430091601596	295.07463884849153	297.2005564575299	296.87246786766593	298.4591631910248	298.22188092191004	296.3875728109733	296.1153654943142
0.0	7.0	239.38933125040614	239.23795435058233	238.93839149837385	238.7902199261917	239.16514702677972	239.01896260787368	238.6904507827285	238.53332368424896	237.5578803623646	237.14547164849168	238.60795847942336	238.4638587934179	238.67166307652306	238.509847841326	239.54364922379563	239.4055770730158	237.43359187431213	236.67478407778782	238.39663559578594	238.24446193445317
0.0	8.0	299.316930539613	284.30990966006874	298.1881405946044	289.99069557901595	298.8404002938838	281.9693811584976	299.4344085834936	287.0635093898405	298.7036516323319	285.1222216847673	298.2522698035933	288.2905590698999	298.9603753498104	286.7753832578587	299.26426197999683	288.452819964415	298.9733795735874	289.2517873443764	299.02511696296324	284.7742505187495
0.0	9.0	237.69647975397095	237.4892998701609	238.8970222650918	238.7430224022052	237.11406972638	234.98647692407704	238.64276256702215	238.48886128439852	239.54444394527934	239.3921449377765	238.3745253804764	238.2237630013048	238.64212836017361	238.48880894332254	237.1691618931651	235.53084619839763	238.3099680329575	238.15680008394457	237.13126931824777	235.28479880892522
0.0	10.0	297.99085215601775	296.6515277148431	296.778321849243	293.76799339259424	299.39814262824115	295.8311904294954	297.0964478151404	295.0670755207701	298.2747992558885	292.4650532524956	297.45432708092915	292.6295606922323	298.962351389438	293.8034085231275	297.6845078007528	292.7903298780276	299.3185269737968	291.96316145887533	296.17982879312177	293.7191626430703
0.0	11.0	271.3500411738134	271.24243112739714	267.6125748016148	267.50045620606284	268.6790570819006	268.57887802426336	267.3927514177464	267.26506019044604	270.8878725398714	270.77684199904013	268.29504140984534	268.18087118791703	268.3725075317951	268.2697051774387	272.3766897764988	272.2704210492722	267.1594335143683	266.7013447767419	268.2148001766877	268.10392073897054
0.0	12.0	229.5703066240723	224.05168070807844	233.25317497779753	226.72913944027374	234.71228896511684	227.9181738183053	236.36374309694455	226.58859345333732	235.02429981518463	228.9637561083879	233.40083382291178	229.2960382936775	230.67457062266695	224.2259074510228	234.6632579110115	226.10833190286465	233.7407802932871	228.48089876730282	232.92526853364234	228.2642516376112
0.0	13.0	234.9056111177675	223.55871007570875	236.18333279652018	224.3562050594523	235.6338422822361	228.83556631574677	237.05105903347527	224.82710972697103	235.60527351951373	228.0200860751256	235.9866842284925	228.6976645363173	232.28707610812177	229.2467349565008	233.431264129923	223.62029399354242	233.89502932743247	228.74782667705503	236.7238976705203	223.79708701364748
0.0	14.0	299.070626987741	297.28648491634027	299.48045770662475	292.15532348135645	298.06228572719584	295.0832396221797	296.3876693098495	293.87872619204046	299.17417056355214	293.3575704560547	299.6989673048244	294.4443571629459	298.95134629646117	292.5553483103708	299.2762493119633	296.73647720513355	299.18954499716887	291.63887841617526	297.95187991447136	294.9457679133978
0.0	15.0	216.88918865214913	212.91936120761554	214.74559529867733	210.99747657815192	223.736383731825	219.5867465312391	221.94883333627791	217.46401964158787	212.30441221826942	208.7669848889175	225.69434217608404	222.36815832508984	214.73293657681867	211.43857070265403	223.7295372717636	220.3496062777972	220.99094508608474	217.38622560284853	221.43063822740527	217.8118801420725
0.0	16.0	222.16965007281442	218.22833963983416	221.08122774220652	217.33502092427543	227.749771812525	224.17818759538693	218.90590669826125	214.6282380873799	215.4210722570207	211.65225663763604	218.85430304907234	214.9839101551414	214.0782679324282	210.77454395766804	220.77740533727075	216.9990753173011	226.54461272409807	223.52387206239766	215.7452945757813	212.2742395123545
0.0	17.0	254.08915415333652	249.64818355708366	253.38505552449078	249.30701794887668	254.46161274324496	249.90837488839983	254.06077295310692	248.9884138597603	253.43989779026475	249.42079838122632	253.91565366328336	248.85498950563328	254.3809107929275	249.52645390172745	254.34511932491148	249.34996879956606	253.64045534253128	250.60245694163737	254.26781708358052	249.45895294012615
0.0	18.0	253.09324514356172	250.35562956678177	253.17797475111277	250.9268698249786	253.8841066109944	252.64078368265154	253.03355482987305	250.3022781216652	253.42360704911835	251.2475607759038	253.03305365976567	249.91545927369197	253.88739665010112	252.49313743783972	254.22557588572468	253.21888432147426	252.6332453809948	249.96440981402114	252.75803907956958	249.82397659953898
0.0	19.0	287.8287710312714	287.72778876574273	286.3528452244368	286.25548400687603	283.91748894663743	283.810903570669	288.78032576933106	288.68671823664704	287.5055671104693	287.4043906969114	288.1853242997416	288.0866803098514	284.8277335580494	284.7330500059316	286.366870502917	286.2680402124574	287.38279631784576	287.29015558593716	289.16738556347485	289.0697409012968
0.0	20.0	253.91538486164436	252.44055987047045	254.0354491008397	252.88060238266897	253.50052479997217	251.81076898774836	253.1296400922365	250.76146327877964	253.21487413926846	250.76284219134587	253.29778331641396	250.8243659114128	253.85187456614568	252.54172520937362	253.02046596019778	250.27868506050928	252.6278475715318	249.91311689419	253.32297490228788	251.11411878918324
0.0	21.0	212.91974629773415	200.31020959763111	211.7199146343142	202.71786825957471	202.0897219497591	201.75663605859077	202.78778304639292	202.36896466499965	212.44539567918082	201.616597563138	202.814535006646	201.11645888519823	206.93121503450465	202.4336242007171	210.01570419337574	203.19871719751455	207.0966703281869	203.0249401520745	205.62855800310433	201.67195441969724
0.0	22.0	273.44890404397387	266.1696095559627	273.29854666237316	266.1109302429622	273.6289510367779	266.2497433545362	273.16806621798867	266.13614409501713	273.6688173738224	266.2898272519628	273.4342220054384	266.01451825397135	273.546118710631	266.656667540416	273.45266092791695	266.6725323253514	272.80702549049903	266.45294666190193	273.54858119883323	266.1247103759699
0.0	23.0	299.18160871501146	292.26559346364945	298.2216467050845	292.20891814173774	298.45051515003195	293.7036671397734	299.5380712816995	293.24856153736033	297.5080418073569	292.36155735673725	298.8206422885152	292.86923272839056	299.12071271694464	293.4937816813211	298.38046571935666	293.4177404692642	297.7349806347191	292.386965008513	298.2937228065846	292.06029638860355
0.0	24.0	209.13731819298528	204.8400096515605	202.41978113956327	201.70424823347778	202.11677116628323	201.80062059101732	203.49856420353387	203.24839757673746	210.42564510115324	205.77206034128105	205.23760654737436	204.8003151008196	206.7339213590229	204.32384320289844	211.32096310411845	206.82089224497318	204.55466223887686	204.16315665012235	203.79158566189753	202.86524063688455
0.0	25.0	239.001133343657	238.8553219333169	239.04664815790932	238.89301129643232	239.4952307312984	239.34798376038674	237.85352917757575	237.67468244391515	237.307734200736	235.83280705968448	238.5965954032644	238.4501345046747	237.5480408564	237.10148974909032	238.00367368824388	237.84705954907326	237.96776077855355	237.82317747038303	238.6013619372017	238.44924353634667
0.0	26.0	299.47464314696913	291.38361814945694	299.1042542477757	295.108950171376	297.3562708404146	292.10438258413296	296.19857398856146	293.95217013723254	298.2879353892663	292.25041643344616	298.10051487441496	293.04709194525856	297.9055621349671	297.02069593403223	298.3034133570791	292.6814540752601	297.9131426583124	292.1711087949707	299.36347280353476	293.2520393913835
0.0	27.0	236.6291956684268	228.11422741596135	236.89912257805778	224.36782491670735	235.42873682367662	224.73081317632784	235.08921415185472	224.56575640743483	236.30353870396254	223.8352118675845	235.99076881231042	225.33860395247066	237.0030757842472	224.72558768655853	235.9147033853224	223.58616256536203	235.2306905379914	225.53370026644166	236.58823727963815	227.41293946524306
0.0	28.0	299.46647641475056	233.75893123133102	299.59879899685444	237.6744573155868	298.56818616008013	234.04895813653872	299.3520704827215	233.45444964689398	299.5380313458908	233.70864915546633	299.0706312446571	232.9969090581835	299.3250281617728	235.32726574381527	299.01499169595144	234.716418271927	299.2816062498726	238.50325240320885	299.31901752505905	233.6904622049331
0.0	29.0	211.62933399449534	206.69795692300173	210.89525138454698	206.4890045414788	209.16836170205997	205.3080570746955	204.16981978674397	203.92974182542093	209.1834946814713	205.01603005718547	207.7271219852292	207.10186901462652	202.33424623713952	201.88761875790328	203.557502791591	202.79673450521062	207.34052304524764	204.70675645757527	206.7215728262478	204.73674195077623
0.0	30.0	297.5239385823868	265.15557780493646	296.2476508667325	271.0153885034513	297.37822809641557	270.45311134892927	298.60234697884295	267.5304691442443	296.18546056194	268.4979021617162	297.6792121887768	265.46491680764075	297.4103350919424	269.55518758735474	297.34779521915164	270.5064252734158	296.47667084821023	265.43300837666663	299.2613034971748	265.0911325544163
0.0	31.0	281.79314196148357	281.05259438471614	283.17702745717446	282.6243513618443	274.450302185822	273.7723853969366	281.5492480372318	280.73817907000085	277.8868454089711	277.02219219063664	280.02131786413196	279.22055801724633	278.20948712620753	277.43706567145045	283.1331215698327	282.5693325553598	277.82740718733004	277.019952068726	278.7504304358083	277.9657519070289
0.0	32.0	298.2530688889834	292.8434126948381	299.6991629602242	293.79885341278856	297.7449471659911	293.46722423626716	299.4430402373388	292.19618949095457	299.4871446219706	293.499018098412	299.03983935710363	292.40056800606095	298.74312729967005	292.17336684012605	299.17898741222416	293.41994216274566	299.6842609494797	292.761682603717	297.80100347338436	292.0117943571738
0.0	33.0	298.7714503341395	264.75750193335665	299.1357138871259	263.625434736048	299.04180697867616	263.3235540482005	298.9256795002318	264.7586875517979	299.04892997787584	263.7114269243094	298.13391073282475	263.8427627780585	298.90333281250673	263.36233339551353	298.89720237650283	264.7081397378434	298.9571903413283	264.0630471818265	299.1052563084674	263.79003957159756
0.0	34.0	237.22103993145205	235.43360008384747	238.1448880170601	237.99255501261916	238.52374161637	238.3691328915506	238.43567299985122	238.28280790168537	237.3325665859877	236.08788468147935	239.35768608128524	239.2123564331809	237.34161806519137	236.3657936884828	238.3375998369029	238.19382276242158	237.92680594822045	237.77872190472937	239.39078020321983	239.23539391258097
0.0	35.0	297.92680471521	283.29489483393667	298.5454704831415	283.41768619599804	295.8315720577075	283.35421112721644	298.35615178552285	283.28665083255987	298.86297247757125	283.26486059390913	296.89868138167515	283.290557956227	296.75767122179917	283.29638676781923	297.9326492681101	283.35520402497696	296.1009989030735	283.3086975300222	297.36326754547525	283.2719925908029
0.0	36.0	297.28870019751724	292.4046682243145	297.8520574589021	292.1197085186319	299.1323505711324	295.05044184715007	298.4643816799324	292.438465104178	298.09843406091426	291.9755662202482	299.62265078133686	291.6080329639609	299.2825365547007	293.4951104298156	299.66121590947205	292.61022502063275	298.630792828793	292.59899238365676	298.8790915551549	295.1306433572747
0.0	37.0	221.96365811115515	217.67693496748873	214.22101382817573	210.64829371553117	227.27984425743736	224.08470765207275	220.04519642355473	215.84960365378484	225.7652909988306	222.6892437449151	215.24624614584542	211.45480502711496	215.6251682330737	212.13735906145735	213.11249425742557	210.17545813613992	225.82217424060633	222.68853625638224	221.2357824291187	217.78931422888166
0.0	38.0	299.18601965566677	294.01149229424163	299.2858753093633	293.65970737038316	299.3147362816682	294.5482598056154	297.98173139919885	292.6588824475276	298.24702752442425	292.97789165929186	299.4365902958002	293.70702566045003	299.01249316862067	293.16903582613844	297.8239033567445	292.2605957202256	299.0164943691293	295.7593856003186	297.79410927348374	292.36248686284927
0.0	39.0	290.7218616011805	289.934330218857	287.0245246899571	286.92688338747774	285.8962630056767	285.80569070376043	287.420042941631	287.3223740309731	287.79005498590334	287.6890179582314	285.41212914230897	285.3153821555629	287.6402116542033	287.544250924404	286.34457135401436	286.25141657916555	284.5450031966657	284.4494814681351	286.6681489535678	286.5679311093963
0.0	40.0	264.17554302310253	259.605406934012	264.7366383062955	259.7000598889114	264.14075031368685	260.45023512195064	263.96770588414836	259.92108052506546	264.29641881389745	259.53066211637747	264.1047070194672	259.6181899136312	263.73322193487405	259.6885389447783	264.71197348730743	259.96002275163545	264.664115711708	259.933004108381	263.7925456224531	259.54916987492174
0.0	41.0	276.47111315687215	263.6120020589172	275.48065945675586	264.09370065032914	274.9618678846807	263.32075567255043	275.6643404812779	264.50856689682547	276.1178902071966	264.51694797344555	276.25874116797434	263.2329000345032	272.2178348654016	264.75876746248724	273.55689412681613	268.0293010132685	275.1522878553002	264.81504536543605	271.31243223685817	265.2348779320079
0.0	42.0	295.5148389479087	248.79647369614725	296.2223724018183	249.08556264251118	295.3261950009289	248.91801209883832	295.17146890227974	250.02922211799165	295.2984436210456	249.27842948553354	297.9497822508063	250.04732898988493	296.7861556590102	248.9470236251691	295.87818321922975	249.28356174948198	298.0207097783158	249.34558156186483	298.9197762224704	248.64998567744635
0.0	43.0	296.4056817937696	280.95913626413153	295.1952202793325	273.6530120506185	294.7173376488116	277.01758327796347	296.1412301886419	274.4873256206894	294.97898013279644	274.899468067489	299.0360757493228	277.37729413673554	296.5166794928832	273.1562703086609	299.6836898304332	283.13898039555914	294.1040843925229	283.87190833901093	294.8922691783455	277.4594961384192
0.0	44.0	238.60180937211217	233.57658012026567	241.17544272102674	236.40691314543778	240.53532541336355	232.5664337278122	243.3906712893713	232.0651921108163	239.8393284210722	234.57769780983125	240.07609600412843	235.2672123415145	241.38216886113034	233.4192933360944	241.30573484456824	235.18882223944073	242.82111718511607	231.33739434497653	239.41827714971697	233.16452724562598
0.0	45.0	289.11396562503404	289.0190752053189	289.62468805146136	289.51842323136043	287.13495579300695	287.0430774923134	287.361328855819	287.2636129423678	284.2187032100891	284.11991830685105	285.7558149089315	285.6577421026158	286.49479897277047	286.3990921463836	289.116316605684	289.02237279734356	285.70039110213196	285.6043644065219	289.3169415301945	289.21985829038834
0.0	46.0	235.17446793625865	224.02358333578886	234.34465938839548	223.7887934537805	236.6787394549694	226.5826839223515	235.84791138771064	226.76870186928053	234.63916361100334	223.9443502808462	236.9436180839953	224.0513066250654	237.06238933970252	224.3758172804161	236.84403864561943	224.14458612618827	236.75768583091764	230.20713848578825	236.26744776321894	225.92445959314605
0.0	47.0	208.8262427605579	204.38855679663234	209.9940087819739	205.45855067694345	209.8230120402893	205.751255197084	208.3238548541752	205.37535962305782	210.03954850684323	205.34629414395576	204.00003516024196	203.56678112887954	207.89951924686468	205.23423147093175	202.63187549877307	201.92224966877126	209.66250319731938	206.23051318301577	206.28283611537788	204.28967351109108
0.0	48.0	292.2101061678183	291.2298295003571	292.79362698794915	291.7341231778176	293.5064264236599	292.8960795365649	291.96917662411573	290.9834439886153	293.3247653129878	292.5265981802394	293.06688821067377	292.1916386779566	292.8432356059582	291.96240734590685	292.0891058904102	291.1480043585412	292.274903899531	291.2743122039623	293.3190051328031	292.56631079831794
0.0	49.0	284.5448537555425	265.40276958075384	278.3347822025123	264.50830558504305	282.45814728908294	263.610659298138	282.2259573302861	266.0861061331377	284.2590033590376	263.81001609916643	280.0012056222774	265.48788618712865	285.42404960077124	262.3214834425547	285.44054186556144	265.9939524219798	284.37786753462484	263.7445349514733	281.98291752987006	265.0590605663028
0.0	50.0	253.25211167978108	250.7440799965493	253.37879494228983	251.35559772298302	253.22681114867544	250.79207485398197	253.4498641040447	251.6948100376444	253.57844350744838	251.61462138160115	253.5343380678404	251.57817044592358	253.60224586621558	251.88011111635626	253.90386343552927	252.6959005138145	253.45147753883944	251.30125405900975	252.62870480072777	249.64106580489184
0.0	51.0	269.35391301205004	269.24401800952563	270.35410805354655	270.24807438097463	271.6709691269828	271.5760128765441	267.600888232238	267.492231280007	267.8848067659064	267.77362003977606	269.48266659108583	269.37477067559706	271.40011346979196	271.29287200057024	267.7048930435262	267.5960793222934	270.9898626822469	270.88117576323805	270.8246039380704	270.71448168765744
0.0	52.0	285.49615571099173	253.66285586127995	284.7687990610061	253.4542667408185	285.34693069073643	250.85233127202716	285.27041912752765	250.45614950989736	280.8970307845528	255.5381870692865	283.2465076259152	252.62802876160748	283.9900975207723	251.4002232360833	285.7253991927628	252.6010023197112	285.366853102021	255.8500617245101	285.78314871765843	255.04560480484596
0.0	53.0	287.7704406667134	287.66388759244404	284.0061070354269	283.90115255306256	290.71620971189907	289.9375028423449	286.6689622219692	286.57009996620195	288.2984158241984	288.2013712446744	289.60753022358466	289.5018830511932	284.2892540547102	284.1906036716885	287.23172893175206	287.1310000751231	287.6893449665153	287.58819586036213	288.36585873659436	288.26634634010867
0.0	54.0	271.3638087514871	271.24955623575283	267.9778634398764	267.8700339752669	270.9831126052688	270.8823069090902	273.01539417035826	272.73634411997153	267.1781772300826	266.70916028960454	269.76398316079946	269.6598989791114	271.5506302999468	271.4437485871442	271.6809708435208	271.5757803993254	268.1511478477156	268.04355479714735	272.12485471164024	272.01447517318564
0.0	55.0	288.8662377229411	288.76775229856435	285.41951500206443	285.3229591487519	285.23134240974747	285.13666810675926	287.3707488281209	287.2750571658845	284.1636042554109	284.06452423311714	289.2824261918974	289.18851703906864	286.4145007586003	286.3246079670367	288.55555481969986	288.46009481137537	284.78443028491995	284.6927583223636	285.3269918803628	285.23013646729004
0.0	56.0	204.58499463900716	202.8672428373991	208.1669840305228	204.63113096692652	207.2093258816255	204.47480720199746	210.6341863700686	206.40509836260253	203.71304445620171	202.78923555963917	206.9095882218455	206.42780995056745	204.87786381709722	204.19289795862144	209.16624249342263	205.43334384983564	203.81607090637485	203.45692622007067	205.2603479429381	204.11638655900487
0.0	57.0	230.24686710921276	226.23310792602027	229.5223951557289	225.6533545067839	231.93591658401178	228.13089222921366	228.09897031571154	223.69866038111164	228.5438476747065	224.00622163859524	233.21618142567507	229.98572833052512	235.08678852472528	233.33036147654903	234.75615500238519	232.80755713400487	228.0058898602226	224.64016232333913	234.89758910210048	232.86590167249167
0.0	58.0	267.81396121071134	267.70551283369167	272.187381929115	272.0867536943429	269.1403537602287	269.0332713559291	267.0526368058169	266.40352947608125	268.93379189420943	268.82471825719955	270.6259306835257	270.5212901149157	267.3525115146856	267.2207182363146	271.0236030622359	270.91372357517105	270.4268289397025	270.3152754387106	268.0198268883234	267.9098705477466
0.0	59.0	283.00811508635326	273.87422706856887	283.04295335379504	274.0709429650147	283.39496624628526	273.07144372581655	283.13326655367405	273.13789692389634	282.8327686828217	273.07789201926306	283.3480030539137	273.194679590119	283.27401043802945	272.9385818032985	283.42898920270693	273.536394358559	282.04576213876925	272.9920726181279	283.1589325370191	273.7720300555243
0.0	60.0	240.30314995829247	224.6573376033241	239.99423354206024	232.229109123871	239.78453877049824	221.3428734628534	239.6085763850361	230.16890070331195	241.03867333097247	227.85122927854977	240.1465492320249	226.46360403690272	239.78152515188978	226.09347098731928	239.990846497444	233.21154785344754	239.11544708332144	222.15270939123542	240.74657305760746	228.4202337199071
0.0	61.0	234.24088694674546	200.60308878656494	232.04998898493002	202.4700828705929	235.94363727236774	203.89495384529098	236.52291624206927	204.93596593724712	234.04092727845884	204.33918006309617	233.69037284541218	207.1778011076926	230.56154485694904	204.51730154143533	231.25114476776218	202.04734478819253	233.54393066811787	205.35845507571025	233.57878835513756	203.94830837890765
0.0	62.0	267.4031922764855	267.2746288543983	267.6501911277973	267.5478643034376	270.90317647896205	270.802582916859	269.91093819978	269.80188315679226	272.425585375358	272.30752943718517	268.7893696339789	268.6773539241113	272.0922959259809	271.98601379359997	268.5033064119503	268.3894449170248	270.18742263949065	270.0770702078695	269.13671426833616	269.02911461249204
0.0	63.0	297.0083435175716	293.20068560723195	295.84539987448335	292.4789522817744	299.2895101830058	294.158001954369	298.30950546773767	291.88898513318844	300.04052415361485	294.8421141913838	296.10634785858775	294.213510445588	298.81938208710335	291.963444152697	299.4536365521341	292.2907083780839	295.3923979797024	294.1005328023313	297.2471735424098	292.24695926069074
0.0	64.0	290.7374446033562	290.17633570729583	291.84878152894856	290.8981414914172	293.034475206177	292.2258670184605	292.3057608951471	291.3010341963098	292.8656107707409	291.9164438839635	293.19183773698427	292.39539105729875	293.36212384553374	292.61161844407076	292.32948444561487	291.381534430784	291.7862553794913	290.86533851268376	290.6260646587149	290.09594574813815
0.0	65.0	290.6350910925586	283.9331754347221	293.38339631287573	282.8245606980746	294.0133104070771	282.90698617138304	293.8564569731527	281.62748177239723	290.27809553707084	284.05384069505976	292.7038852786221	284.6748851050297	293.6317529564506	279.7330296614674	291.8219956030186	289.0929525784946	292.0651317821249	281.42079692562504	292.47828579881116	282.2077503964688
0.0	66.0	242.34082750684325	241.44636315385023	242.9095875599929	241.5275755516189	240.7379108335858	240.59017194709276	238.27527259844192	238.1182442472757	241.29810925180777	241.11952299294322	240.44469267322398	240.29478255184364	239.31694544436812	239.1680817415297	239.3090348182527	239.16759883855568	237.66604392471993	237.45751035806822	239.02258177871602	238.87393943119764
0.0	67.0	231.124358023981	227.1293781051621	233.44193329658407	231.20967594464486	232.59527977181727	229.741856799597	232.2668566103884	229.97054613848627	231.95559713349203	229.10079622351887	228.7241183538517	224.33537771804723	235.8615599776492	234.51740615015754	235.1541632644286	233.24192444798433	235.00461556927732	232.72805720391926	236.64256249935036	235.439511592244
0.0	68.0	253.59686310820462	251.48110910867874	253.08641797286083	250.74256365418753	254.06012687445576	252.9021032265192	252.53711435524716	249.32329062781363	253.67925540144472	251.94028377579167	252.43814611993363	249.39777278671033	254.04609967398943	253.12234399993557	253.63811253991267	251.91688669824165	253.8491423459247	252.50590536419654	252.8937298302929	249.83402650453468
0.0	69.0	294.24848299317256	285.26167898612493	296.18777540315943	277.24730225326965	294.89256137879147	284.31218354953666	296.07616233324444	278.77630717110867	295.92851428614557	287.9749052234988	295.52697745833404	286.63009314541216	294.9848741021294	276.2234370060565	295.1127232642498	280.10335734408216	294.31093341819377	282.23997708544385	294.3941491307171	287.7597404703001
0.0	70.0	298.94071576153294	263.4963165123064	299.97584397915045	265.29795468522104	300.1717924785752	264.5343357008996	299.8129243601352	264.4973319464713	299.4215018872342	263.8021215170951	300.1961573456548	262.8525736750776	298.1623639844475	263.5463832818311	300.03685773383677	264.6739504204453	300.419791655051	262.99438724446446	299.50290811850255	264.0335543710964
0.0	71.0	296.53044160851243	262.0100018180064	298.4625936630015	260.98860707425587	299.9046116516922	261.758886287836	296.6795797419142	261.32370511470344	300.10874459768394	261.944610294556	298.0913487705076	260.5361033531473	299.63566172621444	260.12507421077856	298.2755307987616	261.08702128219977	298.87439436843823	260.91440758577414	298.71077520023744	261.75485500214074
0.0	72.0	280.8906278264851	280.1109936049212	281.7118877179392	280.94770101511915	275.811818966624	275.0262045502589	278.01163706362803	277.16599555295517	276.77493381773616	275.9475276398008	282.39900169624866	281.71099271545137	279.47392307005407	278.6983129709925	279.4512198639661	278.6057203849822	279.24532345001484	278.4042383838673	278.3282836596803	277.57646290083227
0.0	73.0	237.43247825727124	228.1472550280541	235.36784881135517	232.16756768969248	232.16057970798812	223.84748865799597	237.81965430379137	223.9807574215516	231.46029409543056	226.21858904825268	236.72692257941569	223.95760535843837	234.46288144255692	228.17932982346332	236.18116461594195	230.0604021747976	234.19888634606835	224.4153211050023	235.58267188990015	226.85500584471757
0.0	74.0	299.01308394967987	293.24296923767537	298.8801023803739	294.4288116626376	298.9807728418841	293.5827084264732	298.83780013315726	295.4662210635991	299.1443656688315	292.91028299318367	298.85455306004934	293.26296247193557	299.0593754350804	294.6141810007703	299.02943521521934	293.97057422989445	299.074432588335	295.19632616050967	299.0483337319404	295.73887143457955
0.0	75.0	260.6632784229737	252.89423637871968	260.7192717354144	252.61996888042347	260.1350967316367	252.65863504751627	260.61731056765166	252.79632051268064	260.3399878451846	252.91337805077723	260.57993437654056	252.29367302879277	260.5956695258314	252.89785606405997	260.54301777890487	252.62240623226887	260.68551011880214	253.86668479138507	260.635804221534	252.9020048715081
0.0	76.0	293.9386818893932	293.07063679095916	295.36011062422426	294.76485470901133	296.56457421062595	296.33688927262364	294.19638572183277	293.19181160889724	298.58497916242004	298.24329077115954	296.6835172747957	296.432053021018	295.11986066813745	294.74054974690125	294.9694924270459	294.4583475038866	294.09130904781966	293.49909914462654	298.9197054517172	298.6239528241767
0.0	77.0	298.1424259550483	295.9508525531237	296.65065672565703	294.40134392537874	295.53135239532537	291.8821868642901	298.68339542182014	297.6367962245979	298.99071427317637	292.5363327701383	297.85199179514615	291.7258186891942	294.87448619802024	292.5745216899569	297.18758733221375	293.66564047416847	298.0930885469223	296.75830500031356	297.8148763688292	291.7328611943575
0.0	78.0	244.2420070855317	237.20465228035062	240.1977985793725	233.25654704689708	246.5890105766955	232.80768211335106	246.12434471125022	232.1961774512644	244.4012976792188	232.97173725361853	244.91493253215378	232.9476397751354	244.08940475134102	232.8059215254338	245.71457589749707	234.42092304765143	243.7690592575358	232.57041268006563	245.9097475774809	232.55931661538634
0.0	79.0	252.457896168211	249.43731038647368	252.09026934394515	250.06837658500535	252.2183656362282	249.76236320388088	252.46551334155643	249.48871027078565	252.52635375056684	249.63264178106365	252.35731366722393	249.2583047861471	252.30457780106676	249.90546120580086	252.20220574200442	249.8218791995324	252.0465267473742	249.97327978188528	252.34285597584815	249.40803909056928
0.0	80.0	296.41383732371946	280.091879945229	296.60643898983363	282.71104792691074	300.2997003756856	280.13247636274355	296.34726382919064	283.4627437878629	296.6213616283217	284.2014021120081	298.10140398327	285.48935391473407	300.0299498613623	283.2440375194459	300.11784972251877	287.4333836142494	295.8956564396434	287.78955611102043	297.74975347046313	282.3080102698579
0.0	81.0	265.62193297016637	264.5462809488816	266.56448390139815	265.8359222302353	266.55265053782	265.87112635573726	266.3812183978752	265.55003916642454	266.48594740323665	265.67258340858564	265.50146492880145	264.2444500090144	266.7141668464197	266.0951222156694	266.63200255048264	266.0136961755725	266.3412838379023	265.4892158429854	265.71222973794414	264.66116821198693
0.0	82.0	298.9024407908415	290.1185269178092	298.9596798675273	290.4031274658529	299.06191714880913	290.7176091283535	298.8086548928987	290.2604034678235	298.8541016964635	290.1728778890573	299.0909513769704	290.2546753092446	299.0330090856343	290.52225412500826	299.05561180904266	290.1421735585232	298.8498594453254	290.1137131250021	299.0866509754579	290.02885833193824
0.0	83.0	288.8600911821365	288.7602376398325	285.82972884536076	285.7342801316986	284.61026284090934	284.518408178564	286.58300770480605	286.48562103768245	287.5707581102227	287.4713808601486	285.8529109313883	285.75113667259535	288.4242817836814	288.33050828840356	287.04668456951197	286.9545672433127	285.57732451534025	285.4835452902209	286.8129400474809	286.7165498901229
0.0	84.0	280.2910077866787	273.5981535137827	283.48488412129893	272.9436841854774	282.9611393830337	272.9813117973621	282.09287239192906	273.0809817028059	283.28477455002735	273.7572495372792	282.5552888814293	272.93046097634664	283.2305921413119	272.86378332441035	283.04435226215526	273.4048969121483	283.0642282600562	273.64777829468886	283.0071507653242	272.99723052142514
0.0	85.0	297.6111511626365	248.62190393601765	299.17953289920547	249.204578526979	297.3548646605106	248.67745391029692	295.65834571904264	248.75948148115603	296.83819385522486	249.20721990659516	296.4743442790845	249.78308798125528	296.7277215394952	250.21529770655403	299.25989509530297	249.35313093622236	295.334267312117	248.52659531005406	297.549349493525	248.93061987000306
0.0	86.0	283.38754790485757	273.46903493950583	281.747428559561	275.23237393305806	281.1124425967495	276.864129627268	281.62667186371925	273.1138226750612	282.70938836457975	274.1182513706947	282.66400259516683	277.73269252839196	283.6403113876177	278.2823351943957	281.0910548893679	274.12651564810545	282.8143439139561	273.1171712391053	282.729312276561	274.57877653215087
0.0	87.0	296.0061637395502	295.7234597462286	295.2390535521991	294.64225791219957	295.27328110486513	295.04214160140435	297.3372385201831	296.96228311672616	298.0891597917211	297.7385757180575	298.7964765582094	298.52857190487987	297.31570942780655	297.0621323014651	298.86189543983056	298.57337324842376	295.39108272742465	295.1260187671336	298.6436681853807	298.3468216662658
0.0	88.0	280.6893963924208	279.8720301720419	277.30856068353404	276.53924935277877	277.65389432725345	276.84036530937425	278.8927814263984	278.04686987458217	277.7305135028331	276.8786498561351	275.6251802961847	274.8258712897627	280.7199815720176	279.99460791874554	279.31060630497427	278.41935326764514	273.6564288777371	273.1769245138881	277.1760326533673	276.39674129751154
0.0	89.0	292.0020723646644	291.07078463707995	292.1365954086296	291.09498923111846	293.4696443485481	292.80206015887717	291.171154333756	290.4161331275125	292.7659967560025	291.7908390455093	293.4052936411228	292.70630477606875	292.14332957828987	291.2178226184187	292.7059839487963	291.7131513586775	293.3267050996558	292.5772272111378	292.21896039199544	291.3064701157853
0.0	90.0	240.03498775746684	227.62947119601188	239.83142266409644	231.66149801981075	237.5044612372179	228.46777224811828	243.9535680920578	222.80098538446455	240.98979371192593	222.15596039114087	237.5705463654061	223.63034929389408	241.23126375579758	230.78883801364435	238.5396415706246	232.19734999406836	238.00459947055313	224.6019538238773	240.38674253576514	231.5937580453265
0.0	91.0	298.7444367338545	295.30085012917124	298.67722450654446	292.2620825218213	297.77785273288737	291.4525443635151	295.85455704524907	293.478449538754	295.3353580462985	294.41472536544956	299.54781877093865	292.80463892049846	298.104706143707	292.0067531455785	298.4671472341551	297.1618501906944	296.52679331740336	292.57718336212065	299.4448257625481	296.8453910135247
0.0	92.0	296.69757394970503	296.4140071996051	298.7086879711722	298.2624922209953	295.2286083579618	295.0018100211875	297.646992738066	297.2829934919316	295.78578571776865	295.4105091900259	296.36834256388573	296.1150525747128	297.0098809898607	296.765985736771	295.7894235479948	295.449550077306	297.4110729516218	297.16915911645816	298.6042250576217	298.3000686024022
0.0	93.0	298.7291188512139	292.4950210527126	298.8867199458126	294.10742368827516	297.3563401746301	291.99609548894256	298.4540122653732	295.4405504317603	299.1731625148581	294.23234119761076	299.52681230308946	294.75906420464196	299.3133996214398	295.37520572822103	297.9594903578485	293.25396979997333	299.196557845121	291.8131013058536	296.1905019253517	292.15194679406164
0.0	94.0	296.01166665598436	295.72340757249657	295.729941521893	295.14444503832266	298.5742237291483	298.35999839826445	294.46905628301545	293.56913015554966	298.92402996072497	298.5842737936382	297.2326007281567	296.9783554171082	295.61238265341905	295.35623544190787	296.78868067283645	296.4841284719137	297.706965650264	297.4667095980673	294.8938369617488	294.4004602462583
0.0	95.0	254.1316126525328	236.16014359542302	253.46102002900403	236.29684629545002	253.55987380114703	235.90508029565305	253.0413403115754	236.24445881783225	253.96797893762246	236.0663482975463	253.7665833439238	236.03514300826382	253.7409705706792	236.38458631730157	253.90333825806994	236.26716595896565	253.88003927192875	236.12428621284047	253.1070723215686	236.03485711720685
0.0	96.0	291.02652763310675	282.8330825188876	292.3493871287866	283.3313492932134	291.335305624175	283.96856959154616	291.72157516923295	281.7947331684927	291.9387840792105	282.62432733103753	291.8204846665118	282.9213368519386	291.542081601438	281.8893821146731	291.8514154295145	282.6511763408321	291.35014191925507	282.88442474624594	291.9205561506941	281.8894182749854
0.0	97.0	287.7836523693667	238.26664285550794	292.2261113565867	234.09512678263832	286.80866289988916	233.78989103757212	288.09531310596657	233.77120761578948	287.17583848739025	238.35791733500776	291.78389549440493	234.3143715665979	289.00480967683126	234.78898438768812	287.5258828118278	239.60654953999912	287.7919804738078	236.837369583458	287.0469837021997	233.75460713366445
0.0	98.0	299.0413972526972	293.01653313387004	299.0183212335632	292.4257451960752	298.98840040559963	292.79781156302556	299.02474556086077	292.70413188009746	299.14228298183343	292.35797133684554	299.144984899853	292.57372398714296	298.48562689470754	292.7798252143632	298.8833249125664	292.29877748092923	299.2003927509158	292.653868869072	299.3746526100945	292.53422075604885
0.0	99.0	295.7028917272994	295.42867878418804	294.45978040346154	293.3265339824601	295.6312200024057	295.4026503053571	296.8977710153646	296.52402591736535	295.4407438018153	295.06823355808024	298.20461753268086	297.95520718497704	295.75292068149395	295.47780775218035	295.7884329687727	295.45315524713203	296.0336017396143	295.7901417694821	296.3955962044811	296.105452295274
0.0	100.0	299.4706846693772	221.75324156041606	299.4819436618646	216.31683849790858	299.3022801398661	207.05683365403613	299.40522590490906	207.9147542652021	299.4640941528476	208.42712123605048	299.2774667899002	211.0020713813128	299.38630840667474	215.61108749806752	299.31223265331374	221.60494029384662	299.4479329660418	208.16556699562014	299.09640718175024	220.08528590055818
