# Supplementary material for: Multiple drivers and lineage-specific insect extinctions during the Permo–Triassic
Source: Nat Commun. 2022 Dec 6;13:7512. doi: 10.1038/s41467-022-35284-4 (PMC9726944; doi:10.1038/s41467-022-35284-4)
Supplement: Supplementary file 7 — Source Data [file 41467_2022_35284_MOESM7_ESM.zip › Source_Data/Figure1/Fig1-RTT_LTT_insects.R]

library(scales)
par(mfrow=c(2,3), mar=c(4,4,2,2))

#########################################################
## DIVERSIFICATION THROUGH TIME AND DIVERSITY DYNAMICS ##
#########################################################
add_geochrono <- function(Y1,Y2){
polygon(-c(273.01,273.01,266.9,266.9), c(Y1,Y2,Y2,Y1), col = "#e99b85", lwd = 0.5) # Roadian
polygon(-c(266.9,266.9,264.28,264.28), c(Y1,Y2,Y2,Y1), col = "#eba490", lwd = 0.5) # Wordian
polygon(-c(264.28,264.28,259.51,259.51), c(Y1,Y2,Y2,Y1), col = "#edae9b", lwd = 0.5) # Capitanian
polygon(-c(259.51,259.51,254.14,254.14), c(Y1,Y2,Y2,Y1), col = "#f1c1b2", lwd = 0.5) # Wuchiapingian
polygon(-c(254.14,254.14,251.902,251.902), c(Y1,Y2,Y2,Y1), col = "#f3cbbe", lwd = 0.5) # Changhsingian
polygon(-c(251.902,251.902,251.2,251.2), c(Y1,Y2,Y2,Y1), col = "#a06aa7", lwd = 0.5) # Induan
polygon(-c(251.2,251.2,247.2,247.2), c(Y1,Y2,Y2,Y1), col = "#aa74ac", lwd = 0.5) # Olenekian
polygon(-c(247.2,247.2,242,242), c(Y1,Y2,Y2,Y1), col = "#b58ebc", lwd = 0.5) # Anisian
polygon(-c(242,242,237,237), c(Y1,Y2,Y2,Y1), col = "#c099c2", lwd = 0.5) # Ladinian
polygon(-c(237,237,227,227), c(Y1,Y2,Y2,Y1), col = "#c2aace", lwd = 0.5) # Carnian
}

#########################
##  ALL INSECTS GENUS ##
#########################

############################## Speciation and extinction rates

time1=c(-204.57627118631052, -204.67628402971621,-204.77629687312188,-204.87630971652754,-204.97632255993324,-205.0763354033389,-205.1763482467446,-205.27636109015026,-205.37637393355593,-205.47638677696162,-205.57639962036728,-205.67641246377298,-205.77642530717864,-205.8764381505843,-205.97645099399,-206.07646383739566,-206.17647668080136,-206.27648952420702,-206.3765023676127,-206.47651521101838,-206.57652805442405,-206.67654089782974,-206.7765537412354,-206.87656658464107,-206.97657942804676,-207.07659227145243,-207.17660511485812,-207.27661795826378,-207.37663080166945,-207.47664364507514,-207.5766564884808,-207.6766693318865,-207.77668217529217,-207.87669501869783,-207.97670786210352,-208.0767207055092,-208.17673354891485,-208.27674639232055,-208.3767592357262,-208.4767720791319,-208.57678492253757,-208.67679776594323,-208.77681060934893,-208.8768234527546,-208.9768362961603,-209.07684913956595,-209.17686198297162,-209.2768748263773,-209.37688766978297,-209.47690051318867,-209.57691335659433,-209.6769262,-209.7769390434057,-209.87695188681136,-209.97696473021705,-210.0769775736227,-210.17699041702838,-210.27700326043407,-210.37701610383974,-210.47702894724543,-210.5770417906511,-210.67705463405676,-210.77706747746245,-210.87708032086812,-210.9770931642738,-211.07710600767948,-211.17711885108514,-211.27713169449083,-211.3771445378965,-211.4771573813022,-211.57717022470786,-211.67718306811352,-211.77719591151921,-211.87720875492488,-211.97722159833057,-212.07723444173624,-212.1772472851419,-212.2772601285476,-212.37727297195326,-212.47728581535895,-212.57729865876462,-212.67731150217028,-212.77732434557598,-212.87733718898164,-212.97735003238733,-213.077362875793,-213.17737571919866,-213.27738856260436,-213.37740140601002,-213.47741424941572,-213.57742709282138,-213.67743993622705,-213.77745277963274,-213.8774656230384,-213.9774784664441,-214.07749130984976,-214.17750415325543,-214.27751699666112,-214.37752984006679,-214.47754268347248,-214.57755552687814,-214.6775683702838,-214.7775812136895,-214.87759405709517,-214.97760690050083,-215.07761974390652,-215.1776325873122,-215.27764543071788,-215.37765827412355,-215.4776711175292,-215.5776839609349,-215.67769680434057,-215.77770964774626,-215.87772249115193,-215.9777353345576,-216.0777481779633,-216.17776102136895,-216.27777386477464,-216.3777867081803,-216.47779955158597,-216.57781239499167,-216.67782523839733,-216.77783808180303,-216.8778509252087,-216.97786376861436,-217.07787661202005,-217.1778894554257,-217.2779022988314,-217.37791514223707,-217.47792798564274,-217.57794082904843,-217.6779536724541,-217.7779665158598,-217.87797935926545,-217.97799220267112,-218.0780050460768,-218.17801788948248,-218.27803073288817,-218.37804357629383,-218.4780564196995,-218.5780692631052,-218.67808210651086,-218.77809494991655,-218.87810779332222,-218.97812063672788,-219.07813348013357,-219.17814632353924,-219.27815916694493,-219.3781720103506,-219.47818485375626,-219.57819769716195,-219.67821054056762,-219.7782233839733,-219.87823622737898,-219.97824907078464,-220.07826191419034,-220.178274757596,-220.2782876010017,-220.37830044440736,-220.47831328781302,-220.57832613121872,-220.67833897462438,-220.77835181803007,-220.87836466143574,-220.9783775048414,-221.0783903482471,-221.17840319165276,-221.27841603505846,-221.37842887846412,-221.47844172186979,-221.57845456527548,-221.67846740868114,-221.7784802520868,-221.8784930954925,-221.97850593889817,-222.07851878230386,-222.17853162570952,-222.2785444691152,-222.37855731252088,-222.47857015592655,-222.57858299933224,-222.6785958427379,-222.77860868614357,-222.87862152954926,-222.97863437295493,-223.07864721636062,-223.1786600597663,-223.27867290317195,-223.37868574657764,-223.4786985899833,-223.578711433389,-223.67872427679467,-223.77873712020033,-223.87874996360603,-223.9787628070117,-224.07877565041738,-224.17878849382305,-224.2788013372287,-224.3788141806344,-224.47882702404007,-224.57883986744577,-224.67885271085143,-224.7788655542571,-224.8788783976628,-224.97889124106845,-225.07890408447415,-225.1789169278798,-225.27892977128548,-225.37894261469117,-225.47895545809683,-225.57896830150253,-225.6789811449082,-225.77899398831386,-225.87900683171955,-225.97901967512522,-226.0790325185309,-226.17904536193657,-226.27905820534224,-226.37907104874793,-226.4790838921536,-226.5790967355593,-226.67910957896495,-226.77912242237062,-226.8791352657763,-226.97914810918198,-227.07916095258767,-227.17917379599334,-227.279186639399,-227.3791994828047,-227.47921232621036,-227.57922516961605,-227.67923801302172,-227.77925085642738,-227.87926369983307,-227.97927654323874,-228.0792893866444,-228.1793022300501,-228.27931507345576,-228.37932791686146,-228.47934076026712,-228.57935360367279,-228.67936644707848,-228.77937929048414,-228.87939213388984,-228.9794049772955,-229.07941782070117,-229.17943066410686,-229.27944350751253,-229.37945635091822,-229.47946919432388,-229.57948203772955,-229.67949488113524,-229.7795077245409,-229.8795205679466,-229.97953341135226,-230.07954625475793,-230.17955909816362,-230.2795719415693,-230.37958478497498,-230.47959762838065,-230.5796104717863,-230.679623315192,-230.77963615859767,-230.87964900200336,-230.97966184540903,-231.0796746888147,-231.17968753222038,-231.27970037562605,-231.37971321903174,-231.4797260624374,-231.57973890584307,-231.67975174924877,-231.77976459265443,-231.87977743606012,-231.9797902794658,-232.07980312287145,-232.17981596627715,-232.2798288096828,-232.3798416530885,-232.47985449649417,-232.57986733989983,-232.67988018330553,-232.7798930267112,-232.8799058701169,-232.97991871352255,-233.07993155692822,-233.1799444003339,-233.27995724373957,-233.37997008714527,-233.47998293055093,-233.5799957739566,-233.6800086173623,-233.78002146076795,-233.88003430417365,-233.9800471475793,-234.08005999098498,-234.18007283439067,-234.28008567779634,-234.38009852120203,-234.4801113646077,-234.58012420801336,-234.68013705141905,-234.78014989482472,-234.88016273823038,-234.98017558163608,-235.08018842504174,-235.18020126844743,-235.2802141118531,-235.38022695525876,-235.48023979866446,-235.58025264207012,-235.68026548547581,-235.78027832888148,-235.88029117228714,-235.98030401569284,-236.0803168590985,-236.1803297025042,-236.28034254590986,-236.38035538931553,-236.48036823272122,-236.58038107612688,-236.68039391953258,-236.78040676293824,-236.8804196063439,-236.9804324497496,-237.08044529315526,-237.18045813656096,-237.28047097996662,-237.3804838233723,-237.48049666677798,-237.58050951018365,-237.68052235358934,-237.780535196995,-237.88054804040067,-237.98056088380636,-238.08057372721203,-238.18058657061772,-238.28059941402338,-238.38061225742905,-238.48062510083474,-238.5806379442404,-238.6806507876461,-238.78066363105177,-238.88067647445743,-238.98068931786312,-239.0807021612688,-239.18071500467448,-239.28072784808015,-239.3807406914858,-239.4807535348915,-239.58076637829717,-239.68077922170286,-239.78079206510853,-239.8808049085142,-239.9808177519199,-240.08083059532555,-240.18084343873124,-240.2808562821369,-240.38086912554257,-240.48088196894827,-240.58089481235393,-240.68090765575963,-240.7809204991653,-240.88093334257096,-240.98094618597665,-241.0809590293823,-241.18097187278798,-241.28098471619367,-241.38099755959934,-241.48101040300503,-241.5810232464107,-241.68103608981636,-241.78104893322205,-241.88106177662772,-241.9810746200334,-242.08108746343908,-242.18110030684474,-242.28111315025043,-242.3811259936561,-242.4811388370618,-242.58115168046746,-242.68116452387312,-242.78117736727881,-242.88119021068448,-242.98120305409017,-243.08121589749584,-243.1812287409015,-243.2812415843072,-243.38125442771286,-243.48126727111855,-243.58128011452422,-243.68129295792988,-243.78130580133558,-243.88131864474124,-243.98133148814694,-244.0813443315526,-244.18135717495826,-244.28137001836396,-244.38138286176962,-244.48139570517532,-244.58140854858098,-244.68142139198665,-244.78143423539234,-244.881447078798,-244.9814599222037,-245.08147276560936,-245.18148560901503,-245.28149845242072,-245.38151129582639,-245.48152413923208,-245.58153698263774,-245.6815498260434,-245.7815626694491,-245.88157551285477,-245.98158835626046,-246.08160119966612,-246.1816140430718,-246.28162688647748,-246.38163972988315,-246.48165257328884,-246.5816654166945,-246.68167826010017,-246.78169110350586,-246.88170394691153,-246.98171679031722,-247.0817296337229,-247.18174247712855,-247.28175532053424,-247.3817681639399,-247.4817810073456,-247.58179385075127,-247.68180669415693,-247.78181953756263,-247.8818323809683,-247.98184522437396,-248.08185806777965,-248.1818709111853,-248.281883754591,-248.38189659799667,-248.48190944140234,-248.58192228480803,-248.6819351282137,-248.7819479716194,-248.88196081502505,-248.98197365843072,-249.0819865018364,-249.18199934524208,-249.28201218864777,-249.38202503205343,-249.4820378754591,-249.5820507188648,-249.68206356227046,-249.78207640567615,-249.88208924908182,-249.98210209248748,-250.08211493589317,-250.18212777929884,-250.28214062270453,-250.3821534661102,-250.48216630951586,-250.58217915292155,-250.68219199632722,-250.7822048397329,-250.88221768313858,-250.98223052654424,-251.08224336994994,-251.1822562133556,-251.2822690567613,-251.38228190016696,-251.48229474357262,-251.58230758697832,-251.68232043038398,-251.78233327378967,-251.88234611719534,-251.982358960601,-252.0823718040067,-252.18238464741236,-252.28239749081806,-252.38241033422372,-252.48242317762939,-252.58243602103508,-252.68244886444074,-252.78246170784644,-252.8824745512521,-252.98248739465777,-253.08250023806346,-253.18251308146912,-253.28252592487482,-253.38253876828048,-253.48255161168615,-253.58256445509184,-253.6825772984975,-253.7825901419032,-253.88260298530886,-253.98261582871453,-254.08262867212022,-254.1826415155259,-254.28265435893158,-254.38266720233725,-254.4826800457429,-254.5826928891486,-254.68270573255427,-254.78271857595993,-254.88273141936563,-254.9827442627713,-255.08275710617698,-255.18276994958265,-255.28278279298831,-255.382795636394,-255.48280847979967,-255.58282132320537,-255.68283416661103,-255.7828470100167,-255.8828598534224,-255.98287269682805,-256.08288554023375,-256.18289838363944,-256.2829112270451,-256.38292407045077,-256.48293691385646,-256.5829497572621,-256.6829626006678,-256.7829754440735,-256.8829882874791,-256.9830011308848,-257.0830139742905,-257.1830268176962,-257.28303966110184,-257.38305250450753,-257.4830653479132,-257.58307819131886,-257.68309103472455,-257.78310387813025,-257.8831167215359,-257.9831295649416,-258.08314240834727,-258.1831552517529,-258.2831680951586,-258.3831809385643,-258.48319378197,-258.5832066253756,-258.6832194687813,-258.783232312187,-258.88324515559265,-258.98325799899834,-259.08327084240403,-259.18328368580967,-259.28329652921536,-259.38330937262106,-259.48332221602675,-259.5833350594324,-259.6833479028381,-259.7833607462438,-259.8833735896494,-259.9833864330551,-260.0833992764608,-260.18341211986643,-260.2834249632721,-260.3834378066778,-260.4834506500835,-260.58346349348915,-260.68347633689484,-260.78348918030053,-260.88350202370617,-260.98351486711186,-261.08352771051756,-261.1835405539232,-261.2835533973289,-261.3835662407346,-261.4835790841403,-261.5835919275459,-261.6836047709516,-261.7836176143573,-261.88363045776293,-261.9836433011686,-262.0836561445743,-262.18366898797996,-262.28368183138565,-262.38369467479134,-262.48370751819704,-262.5837203616027,-262.68373320500837,-262.78374604841406,-262.8837588918197,-262.9837717352254,-263.0837845786311,-263.1837974220367,-263.2838102654424,-263.3838231088481,-263.4838359522538,-263.58384879565943,-263.6838616390651,-263.7838744824708,-263.88388732587646,-263.98390016928215,-264.08391301268784,-264.1839258560935,-264.2839386994992,-264.38395154290487,-264.4839643863105,-264.5839772297162,-264.6839900731219,-264.7840029165276,-264.8840157599332,-264.9840286033389,-265.0840414467446,-265.18405429015024,-265.28406713355594,-265.38407997696163,-265.48409282036727,-265.58410566377296,-265.68411850717865,-265.78413135058435,-265.88414419399,-265.9841570373957,-266.08416988080137,-266.184182724207,-266.2841955676127,-266.3842084110184,-266.484221254424,-266.5842340978297,-266.6842469412354,-266.7842597846411,-266.88427262804674,-266.98428547145244,-267.08429831485813,-267.18431115826377,-267.28432400166946,-267.38433684507515,-267.4843496884808,-267.5843625318865,-267.6843753752922,-267.78438821869787,-267.8844010621035,-267.9844139055092,-268.0844267489149,-268.18443959232053,-268.2844524357262,-268.3844652791319,-268.48447812253755,-268.58449096594325,-268.68450380934894,-268.78451665275463,-268.88452949616027,-268.98454233956596,-269.08455518297166,-269.1845680263773,-269.284580869783,-269.3845937131887,-269.4846065565943,-269.5846194,-269.6846322434057,-269.7846450868114,-269.88465793021703,-269.9846707736227,-270.0846836170284,-270.18469646043405,-270.28470930383975,-270.38472214724544,-270.4847349906511,-270.58474783405677,-270.68476067746246,-270.78477352086816,-270.8847863642738,-270.9847992076795,-271.0848120510852,-271.1848248944908,-271.2848377378965,-271.3848505813022,-271.48486342470784,-271.58487626811353,-271.6848891115192,-271.78490195492486,-271.88491479833056,-271.98492764173625,-272.08494048514194,-272.1849533285476,-272.2849661719533,-272.38497901535897,-272.4849918587646,-272.5850047021703,-272.685017545576,-272.7850303889816,-272.8850432323873,-272.985056075793,-273.0850689191987,-273.18508176260434,-273.28509460601003,-273.3851074494157,-273.48512029282136,-273.58513313622706,-273.68514597963275,-273.7851588230384,-273.8851716664441,-273.9851845098498,-274.08519735325547,-274.1852101966611,-274.2852230400668,-274.3852358834725,-274.4852487268781,-274.5852615702838,-274.6852744136895,-274.78528725709515,-274.88530010050084,-274.98531294390654,-275.08532578731223,-275.18533863071787,-275.28535147412356,-275.38536431752925,-275.4853771609349,-275.5853900043406,-275.6854028477463,-275.7854156911519,-275.8854285345576,-275.9854413779633,-276.085454221369,-276.1854670647746,-276.2854799081803,-276.385492751586,-276.48550559499165,-276.58551843839734,-276.68553128180304,-276.7855441252087,-276.88555696861437,-276.98556981202006,-277.08558265542575,-277.1855954988314,-277.2856083422371,-277.3856211856428,-277.4856340290484,-277.5856468724541,-277.6856597158598,-277.78567255926544,-277.88568540267113,-277.9856982460768,-278.08571108948246,-278.18572393288815,-278.28573677629385,-278.38574961969954,-278.4857624631052,-278.58577530651087,-278.68578814991656,-278.7858009933222,-278.8858138367279,-278.9858266801336,-279.0858395235392,-279.1858523669449,-279.2858652103506,-279.3858780537563,-279.48589089716194,-279.58590374056763,-279.6859165839733,-279.78592942737896,-279.88594227078465,-279.98595511419035,-280.085967957596,-280.1859808010017,-280.28599364440737,-280.38600648781306,-280.4860193312187,-280.5860321746244,-280.6860450180301,-280.7860578614357,-280.8860707048414,-280.9860835482471,-281.08609639165275,-281.18610923505844,-281.28612207846413,-281.3861349218698,-281.48614776527546,-281.58616060868115,-281.68617345208685,-281.7861862954925,-281.8861991388982,-281.98621198230387,-282.0862248257095,-282.1862376691152,-282.2862505125209,-282.3862633559266,-282.4862761993322,-282.5862890427379,-282.6863018861436,-282.78631472954925,-282.88632757295494,-282.98634041636063,-283.08635325976627,-283.18636610317196,-283.28637894657766,-283.38639178998335,-283.486404633389,-283.5864174767947,-283.6864303202004,-283.786443163606,-283.8864560070117,-283.9864688504174,-284.08648169382303,-284.1864945372287,-284.2865073806344,-284.38652022404005,-284.48653306744575,-284.58654591085144,-284.68655875425713,-284.78657159766277,-284.88658444106846,-284.98659728447416,-285.0866101278798,-285.1866229712855,-285.2866358146912,-285.3866486580968,-285.4866615015025,-285.5866743449082,-285.6866871883139,-285.78670003171953,-285.8867128751252,-285.9867257185309,-286.08673856193656,-286.18675140534225,-286.28676424874794,-286.3867770921536,-286.4867899355593,-286.58680277896497,-286.68681562237066,-286.7868284657763,-286.886841309182,-286.9868541525877,-287.0868669959933,-287.186879839399,-287.2868926828047,-287.38690552621034,-287.48691836961603,-287.5869312130217,-287.6869440564274,-287.78695689983306,-287.88696974323875,-287.98698258664444,-288.0869954300501,-288.1870082734558,-288.28702111686147,-288.3870339602671,-288.4870468036728,-288.5870596470785,-288.6870724904842,-288.7870853338898,-288.8870981772955,-288.9871110207012,-289.08712386410684,-289.18713670751254,-289.28714955091823,-289.38716239432387,-289.48717523772956,-289.58718808113525,-289.68720092454095,-289.7872137679466,-289.8872266113523,-289.98723945475797,-290.0872522981636,-290.1872651415693,-290.287277984975,-290.3872908283806,-290.4873036717863,-290.587316515192,-290.68732935859765,-290.78734220200334,-290.88735504540904,-290.98736788881473,-291.08738073222037,-291.18739357562606,-291.28740641903175,-291.3874192624374,-291.4874321058431,-291.5874449492488,-291.6874577926544,-291.7874706360601,-291.8874834794658,-291.9874963228715,-292.08750916627713,-292.1875220096828,-292.2875348530885,-292.38754769649415,-292.48756053989985,-292.58757338330554,-292.6875862267112,-292.78759907011687,-292.88761191352256,-292.98762475692826,-293.0876376003339,-293.1876504437396,-293.2876632871453,-293.3876761305509,-293.4876889739566)
time2=c(-204.57627118631052, -204.67628402971621,-204.77629687312188,-204.87630971652754,-204.97632255993324,-205.0763354033389,-205.1763482467446,-205.27636109015026,-205.37637393355593,-205.47638677696162,-205.57639962036728,-205.67641246377298,-205.77642530717864,-205.8764381505843,-205.97645099399,-206.07646383739566,-206.17647668080136,-206.27648952420702,-206.3765023676127,-206.47651521101838,-206.57652805442405,-206.67654089782974,-206.7765537412354,-206.87656658464107,-206.97657942804676,-207.07659227145243,-207.17660511485812,-207.27661795826378,-207.37663080166945,-207.47664364507514,-207.5766564884808,-207.6766693318865,-207.77668217529217,-207.87669501869783,-207.97670786210352,-208.0767207055092,-208.17673354891485,-208.27674639232055,-208.3767592357262,-208.4767720791319,-208.57678492253757,-208.67679776594323,-208.77681060934893,-208.8768234527546,-208.9768362961603,-209.07684913956595,-209.17686198297162,-209.2768748263773,-209.37688766978297,-209.47690051318867,-209.57691335659433,-209.6769262,-209.7769390434057,-209.87695188681136,-209.97696473021705,-210.0769775736227,-210.17699041702838,-210.27700326043407,-210.37701610383974,-210.47702894724543,-210.5770417906511,-210.67705463405676,-210.77706747746245,-210.87708032086812,-210.9770931642738,-211.07710600767948,-211.17711885108514,-211.27713169449083,-211.3771445378965,-211.4771573813022,-211.57717022470786,-211.67718306811352,-211.77719591151921,-211.87720875492488,-211.97722159833057,-212.07723444173624,-212.1772472851419,-212.2772601285476,-212.37727297195326,-212.47728581535895,-212.57729865876462,-212.67731150217028,-212.77732434557598,-212.87733718898164,-212.97735003238733,-213.077362875793,-213.17737571919866,-213.27738856260436,-213.37740140601002,-213.47741424941572,-213.57742709282138,-213.67743993622705,-213.77745277963274,-213.8774656230384,-213.9774784664441,-214.07749130984976,-214.17750415325543,-214.27751699666112,-214.37752984006679,-214.47754268347248,-214.57755552687814,-214.6775683702838,-214.7775812136895,-214.87759405709517,-214.97760690050083,-215.07761974390652,-215.1776325873122,-215.27764543071788,-215.37765827412355,-215.4776711175292,-215.5776839609349,-215.67769680434057,-215.77770964774626,-215.87772249115193,-215.9777353345576,-216.0777481779633,-216.17776102136895,-216.27777386477464,-216.3777867081803,-216.47779955158597,-216.57781239499167,-216.67782523839733,-216.77783808180303,-216.8778509252087,-216.97786376861436,-217.07787661202005,-217.1778894554257,-217.2779022988314,-217.37791514223707,-217.47792798564274,-217.57794082904843,-217.6779536724541,-217.7779665158598,-217.87797935926545,-217.97799220267112,-218.0780050460768,-218.17801788948248,-218.27803073288817,-218.37804357629383,-218.4780564196995,-218.5780692631052,-218.67808210651086,-218.77809494991655,-218.87810779332222,-218.97812063672788,-219.07813348013357,-219.17814632353924,-219.27815916694493,-219.3781720103506,-219.47818485375626,-219.57819769716195,-219.67821054056762,-219.7782233839733,-219.87823622737898,-219.97824907078464,-220.07826191419034,-220.178274757596,-220.2782876010017,-220.37830044440736,-220.47831328781302,-220.57832613121872,-220.67833897462438,-220.77835181803007,-220.87836466143574,-220.9783775048414,-221.0783903482471,-221.17840319165276,-221.27841603505846,-221.37842887846412,-221.47844172186979,-221.57845456527548,-221.67846740868114,-221.7784802520868,-221.8784930954925,-221.97850593889817,-222.07851878230386,-222.17853162570952,-222.2785444691152,-222.37855731252088,-222.47857015592655,-222.57858299933224,-222.6785958427379,-222.77860868614357,-222.87862152954926,-222.97863437295493,-223.07864721636062,-223.1786600597663,-223.27867290317195,-223.37868574657764,-223.4786985899833,-223.578711433389,-223.67872427679467,-223.77873712020033,-223.87874996360603,-223.9787628070117,-224.07877565041738,-224.17878849382305,-224.2788013372287,-224.3788141806344,-224.47882702404007,-224.57883986744577,-224.67885271085143,-224.7788655542571,-224.8788783976628,-224.97889124106845,-225.07890408447415,-225.1789169278798,-225.27892977128548,-225.37894261469117,-225.47895545809683,-225.57896830150253,-225.6789811449082,-225.77899398831386,-225.87900683171955,-225.97901967512522,-226.0790325185309,-226.17904536193657,-226.27905820534224,-226.37907104874793,-226.4790838921536,-226.5790967355593,-226.67910957896495,-226.77912242237062,-226.8791352657763,-226.97914810918198,-227.07916095258767,-227.17917379599334,-227.279186639399,-227.3791994828047,-227.47921232621036,-227.57922516961605,-227.67923801302172,-227.77925085642738,-227.87926369983307,-227.97927654323874,-228.0792893866444,-228.1793022300501,-228.27931507345576,-228.37932791686146,-228.47934076026712,-228.57935360367279,-228.67936644707848,-228.77937929048414,-228.87939213388984,-228.9794049772955,-229.07941782070117,-229.17943066410686,-229.27944350751253,-229.37945635091822,-229.47946919432388,-229.57948203772955,-229.67949488113524,-229.7795077245409,-229.8795205679466,-229.97953341135226,-230.07954625475793,-230.17955909816362,-230.2795719415693,-230.37958478497498,-230.47959762838065,-230.5796104717863,-230.679623315192,-230.77963615859767,-230.87964900200336,-230.97966184540903,-231.0796746888147,-231.17968753222038,-231.27970037562605,-231.37971321903174,-231.4797260624374,-231.57973890584307,-231.67975174924877,-231.77976459265443,-231.87977743606012,-231.9797902794658,-232.07980312287145,-232.17981596627715,-232.2798288096828,-232.3798416530885,-232.47985449649417,-232.57986733989983,-232.67988018330553,-232.7798930267112,-232.8799058701169,-232.97991871352255,-233.07993155692822,-233.1799444003339,-233.27995724373957,-233.37997008714527,-233.47998293055093,-233.5799957739566,-233.6800086173623,-233.78002146076795,-233.88003430417365,-233.9800471475793,-234.08005999098498,-234.18007283439067,-234.28008567779634,-234.38009852120203,-234.4801113646077,-234.58012420801336,-234.68013705141905,-234.78014989482472,-234.88016273823038,-234.98017558163608,-235.08018842504174,-235.18020126844743,-235.2802141118531,-235.38022695525876,-235.48023979866446,-235.58025264207012,-235.68026548547581,-235.78027832888148,-235.88029117228714,-235.98030401569284,-236.0803168590985,-236.1803297025042,-236.28034254590986,-236.38035538931553,-236.48036823272122,-236.58038107612688,-236.68039391953258,-236.78040676293824,-236.8804196063439,-236.9804324497496,-237.08044529315526,-237.18045813656096,-237.28047097996662,-237.3804838233723,-237.48049666677798,-237.58050951018365,-237.68052235358934,-237.780535196995,-237.88054804040067,-237.98056088380636,-238.08057372721203,-238.18058657061772,-238.28059941402338,-238.38061225742905,-238.48062510083474,-238.5806379442404,-238.6806507876461,-238.78066363105177,-238.88067647445743,-238.98068931786312,-239.0807021612688,-239.18071500467448,-239.28072784808015,-239.3807406914858,-239.4807535348915,-239.58076637829717,-239.68077922170286,-239.78079206510853,-239.8808049085142,-239.9808177519199,-240.08083059532555,-240.18084343873124,-240.2808562821369,-240.38086912554257,-240.48088196894827,-240.58089481235393,-240.68090765575963,-240.7809204991653,-240.88093334257096,-240.98094618597665,-241.0809590293823,-241.18097187278798,-241.28098471619367,-241.38099755959934,-241.48101040300503,-241.5810232464107,-241.68103608981636,-241.78104893322205,-241.88106177662772,-241.9810746200334,-242.08108746343908,-242.18110030684474,-242.28111315025043,-242.3811259936561,-242.4811388370618,-242.58115168046746,-242.68116452387312,-242.78117736727881,-242.88119021068448,-242.98120305409017,-243.08121589749584,-243.1812287409015,-243.2812415843072,-243.38125442771286,-243.48126727111855,-243.58128011452422,-243.68129295792988,-243.78130580133558,-243.88131864474124,-243.98133148814694,-244.0813443315526,-244.18135717495826,-244.28137001836396,-244.38138286176962,-244.48139570517532,-244.58140854858098,-244.68142139198665,-244.78143423539234,-244.881447078798,-244.9814599222037,-245.08147276560936,-245.18148560901503,-245.28149845242072,-245.38151129582639,-245.48152413923208,-245.58153698263774,-245.6815498260434,-245.7815626694491,-245.88157551285477,-245.98158835626046,-246.08160119966612,-246.1816140430718,-246.28162688647748,-246.38163972988315,-246.48165257328884,-246.5816654166945,-246.68167826010017,-246.78169110350586,-246.88170394691153,-246.98171679031722,-247.0817296337229,-247.18174247712855,-247.28175532053424,-247.3817681639399,-247.4817810073456,-247.58179385075127,-247.68180669415693,-247.78181953756263,-247.8818323809683,-247.98184522437396,-248.08185806777965,-248.1818709111853,-248.281883754591,-248.38189659799667,-248.48190944140234,-248.58192228480803,-248.6819351282137,-248.7819479716194,-248.88196081502505,-248.98197365843072,-249.0819865018364,-249.18199934524208,-249.28201218864777,-249.38202503205343,-249.4820378754591,-249.5820507188648,-249.68206356227046,-249.78207640567615,-249.88208924908182,-249.98210209248748,-250.08211493589317,-250.18212777929884,-250.28214062270453,-250.3821534661102,-250.48216630951586,-250.58217915292155,-250.68219199632722,-250.7822048397329,-250.88221768313858,-250.98223052654424,-251.08224336994994,-251.1822562133556,-251.2822690567613,-251.38228190016696,-251.48229474357262,-251.58230758697832,-251.68232043038398,-251.78233327378967,-251.88234611719534,-251.982358960601,-252.0823718040067,-252.18238464741236,-252.28239749081806,-252.38241033422372,-252.48242317762939,-252.58243602103508,-252.68244886444074,-252.78246170784644,-252.8824745512521,-252.98248739465777,-253.08250023806346,-253.18251308146912,-253.28252592487482,-253.38253876828048,-253.48255161168615,-253.58256445509184,-253.6825772984975,-253.7825901419032,-253.88260298530886,-253.98261582871453,-254.08262867212022,-254.1826415155259,-254.28265435893158,-254.38266720233725,-254.4826800457429,-254.5826928891486,-254.68270573255427,-254.78271857595993,-254.88273141936563,-254.9827442627713,-255.08275710617698,-255.18276994958265,-255.28278279298831,-255.382795636394,-255.48280847979967,-255.58282132320537,-255.68283416661103,-255.7828470100167,-255.8828598534224,-255.98287269682805,-256.08288554023375,-256.18289838363944,-256.2829112270451,-256.38292407045077,-256.48293691385646,-256.5829497572621,-256.6829626006678,-256.7829754440735,-256.8829882874791,-256.9830011308848,-257.0830139742905,-257.1830268176962,-257.28303966110184,-257.38305250450753,-257.4830653479132,-257.58307819131886,-257.68309103472455,-257.78310387813025,-257.8831167215359,-257.9831295649416,-258.08314240834727,-258.1831552517529,-258.2831680951586,-258.3831809385643,-258.48319378197,-258.5832066253756,-258.6832194687813,-258.783232312187,-258.88324515559265,-258.98325799899834,-259.08327084240403,-259.18328368580967,-259.28329652921536,-259.38330937262106,-259.48332221602675,-259.5833350594324,-259.6833479028381,-259.7833607462438,-259.8833735896494,-259.9833864330551,-260.0833992764608,-260.18341211986643,-260.2834249632721,-260.3834378066778,-260.4834506500835,-260.58346349348915,-260.68347633689484,-260.78348918030053,-260.88350202370617,-260.98351486711186,-261.08352771051756,-261.1835405539232,-261.2835533973289,-261.3835662407346,-261.4835790841403,-261.5835919275459,-261.6836047709516,-261.7836176143573,-261.88363045776293,-261.9836433011686,-262.0836561445743,-262.18366898797996,-262.28368183138565,-262.38369467479134,-262.48370751819704,-262.5837203616027,-262.68373320500837,-262.78374604841406,-262.8837588918197,-262.9837717352254,-263.0837845786311,-263.1837974220367,-263.2838102654424,-263.3838231088481,-263.4838359522538,-263.58384879565943,-263.6838616390651,-263.7838744824708,-263.88388732587646,-263.98390016928215,-264.08391301268784,-264.1839258560935,-264.2839386994992,-264.38395154290487,-264.4839643863105,-264.5839772297162,-264.6839900731219,-264.7840029165276,-264.8840157599332,-264.9840286033389,-265.0840414467446,-265.18405429015024,-265.28406713355594,-265.38407997696163,-265.48409282036727,-265.58410566377296,-265.68411850717865,-265.78413135058435,-265.88414419399,-265.9841570373957,-266.08416988080137,-266.184182724207,-266.2841955676127,-266.3842084110184,-266.484221254424,-266.5842340978297,-266.6842469412354,-266.7842597846411,-266.88427262804674,-266.98428547145244,-267.08429831485813,-267.18431115826377,-267.28432400166946,-267.38433684507515,-267.4843496884808,-267.5843625318865,-267.6843753752922,-267.78438821869787,-267.8844010621035,-267.9844139055092,-268.0844267489149,-268.18443959232053,-268.2844524357262,-268.3844652791319,-268.48447812253755,-268.58449096594325,-268.68450380934894,-268.78451665275463,-268.88452949616027,-268.98454233956596,-269.08455518297166,-269.1845680263773,-269.284580869783,-269.3845937131887,-269.4846065565943,-269.5846194,-269.6846322434057,-269.7846450868114,-269.88465793021703,-269.9846707736227,-270.0846836170284,-270.18469646043405,-270.28470930383975,-270.38472214724544,-270.4847349906511,-270.58474783405677,-270.68476067746246,-270.78477352086816,-270.8847863642738,-270.9847992076795,-271.0848120510852,-271.1848248944908,-271.2848377378965,-271.3848505813022,-271.48486342470784,-271.58487626811353,-271.6848891115192,-271.78490195492486,-271.88491479833056,-271.98492764173625,-272.08494048514194,-272.1849533285476,-272.2849661719533,-272.38497901535897,-272.4849918587646,-272.5850047021703,-272.685017545576,-272.7850303889816,-272.8850432323873,-272.985056075793,-273.0850689191987,-273.18508176260434,-273.28509460601003,-273.3851074494157,-273.48512029282136,-273.58513313622706,-273.68514597963275,-273.7851588230384,-273.8851716664441,-273.9851845098498,-274.08519735325547,-274.1852101966611,-274.2852230400668,-274.3852358834725,-274.4852487268781,-274.5852615702838,-274.6852744136895,-274.78528725709515,-274.88530010050084,-274.98531294390654,-275.08532578731223,-275.18533863071787,-275.28535147412356,-275.38536431752925,-275.4853771609349,-275.5853900043406,-275.6854028477463,-275.7854156911519,-275.8854285345576,-275.9854413779633,-276.085454221369,-276.1854670647746,-276.2854799081803,-276.385492751586,-276.48550559499165,-276.58551843839734,-276.68553128180304,-276.7855441252087,-276.88555696861437,-276.98556981202006,-277.08558265542575,-277.1855954988314,-277.2856083422371,-277.3856211856428,-277.4856340290484,-277.5856468724541,-277.6856597158598,-277.78567255926544,-277.88568540267113,-277.9856982460768,-278.08571108948246,-278.18572393288815,-278.28573677629385,-278.38574961969954,-278.4857624631052,-278.58577530651087,-278.68578814991656,-278.7858009933222,-278.8858138367279,-278.9858266801336,-279.0858395235392,-279.1858523669449,-279.2858652103506,-279.3858780537563,-279.48589089716194,-279.58590374056763,-279.6859165839733,-279.78592942737896,-279.88594227078465,-279.98595511419035,-280.085967957596,-280.1859808010017,-280.28599364440737,-280.38600648781306,-280.4860193312187,-280.5860321746244,-280.6860450180301,-280.7860578614357,-280.8860707048414,-280.9860835482471,-281.08609639165275,-281.18610923505844,-281.28612207846413,-281.3861349218698,-281.48614776527546,-281.58616060868115,-281.68617345208685,-281.7861862954925,-281.8861991388982,-281.98621198230387,-282.0862248257095,-282.1862376691152,-282.2862505125209,-282.3862633559266,-282.4862761993322,-282.5862890427379,-282.6863018861436,-282.78631472954925,-282.88632757295494,-282.98634041636063,-283.08635325976627,-283.18636610317196,-283.28637894657766,-283.38639178998335,-283.486404633389,-283.5864174767947,-283.6864303202004,-283.786443163606,-283.8864560070117,-283.9864688504174,-284.08648169382303,-284.1864945372287,-284.2865073806344,-284.38652022404005,-284.48653306744575,-284.58654591085144,-284.68655875425713,-284.78657159766277,-284.88658444106846,-284.98659728447416,-285.0866101278798,-285.1866229712855,-285.2866358146912,-285.3866486580968,-285.4866615015025,-285.5866743449082,-285.6866871883139,-285.78670003171953,-285.8867128751252,-285.9867257185309,-286.08673856193656,-286.18675140534225,-286.28676424874794,-286.3867770921536,-286.4867899355593,-286.58680277896497,-286.68681562237066,-286.7868284657763,-286.886841309182,-286.9868541525877,-287.0868669959933,-287.186879839399,-287.2868926828047,-287.38690552621034,-287.48691836961603,-287.5869312130217,-287.6869440564274,-287.78695689983306,-287.88696974323875,-287.98698258664444,-288.0869954300501,-288.1870082734558,-288.28702111686147,-288.3870339602671,-288.4870468036728,-288.5870596470785,-288.6870724904842,-288.7870853338898,-288.8870981772955,-288.9871110207012,-289.08712386410684,-289.18713670751254,-289.28714955091823,-289.38716239432387,-289.48717523772956,-289.58718808113525,-289.68720092454095,-289.7872137679466,-289.8872266113523,-289.98723945475797,-290.0872522981636,-290.1872651415693,-290.287277984975,-290.3872908283806,-290.4873036717863,-290.587316515192,-290.68732935859765,-290.78734220200334,-290.88735504540904,-290.98736788881473,-291.08738073222037,-291.18739357562606,-291.28740641903175,-291.3874192624374,-291.4874321058431,-291.5874449492488,-291.6874577926544,-291.7874706360601,-291.8874834794658,-291.9874963228715,-292.08750916627713,-292.1875220096828,-292.2875348530885,-292.38754769649415,-292.48756053989985,-292.58757338330554,-292.6875862267112,-292.78759907011687,-292.88761191352256,-292.98762475692826,-293.0876376003339,-293.1876504437396,-293.2876632871453,-293.3876761305509,-293.4876889739566)
rate1=c(0.3114547343691523, 0.3114547343691523,0.3114547343691523,0.3114547343691523,0.3114547343691523,0.3114547343691523,0.3114547343691523,0.3114547343691523,0.3114547343691523,0.3114547343691523,0.3114547343691523,0.3114547343691523,0.3114547343691523,0.3114547343691523,0.3114547343691523,0.3114547343691523,0.3114547343691523,0.3114547343691523,0.3114547343691523,0.3114547343691523,0.3114190011821599,0.311323586144714,0.3112959525090073,0.3112959525090073,0.3112643538732446,0.3112073697908586,0.31119741606954865,0.31119741606954865,0.31119741606954865,0.3111836919523139,0.3111836919523139,0.3111836919523139,0.3111836919523139,0.3111653124788045,0.3111653124788045,0.3111653124788045,0.3111653124788045,0.3111653124788045,0.31006503310609224,0.3092540894807818,0.30921401009852056,0.29904058560595126,0.2646500799572111,0.26362709399979734,0.23828611528054597,0.04676549190669796,0.04410391547876394,0.041974513544064465,0.041974513544064465,0.04062846838420796,0.04062846838420796,0.04062846838420796,0.04062846838420796,0.03998679721935988,0.03986764952274192,0.03986764952274192,0.03986764952274192,0.03986764952274192,0.03946195385904372,0.03930691320974476,0.03909133919059243,0.03905834678956982,0.03905834678956982,0.03905834678956982,0.03905834678956982,0.03905834678956982,0.039060762580001865,0.039060762580001865,0.039060762580001865,0.039060762580001865,0.039060762580001865,0.039060762580001865,0.039060762580001865,0.03905834678956982,0.03905834678956982,0.03905834678956982,0.03905834678956982,0.03905834678956982,0.03905834678956982,0.03905834678956982,0.03905834678956982,0.03905834678956982,0.03905834678956982,0.03905834678956982,0.03905834678956982,0.03905834678956982,0.03905834678956982,0.03905834678956982,0.03905834678956982,0.03905834678956982,0.03905834678956982,0.03905834678956982,0.03905834678956982,0.03905834678956982,0.03905834678956982,0.03905834678956982,0.03905834678956982,0.03905834678956982,0.03905834678956982,0.03905834678956982,0.03905834678956982,0.03905834678956982,0.039060762580001865,0.03905834678956982,0.03905834678956982,0.03905834678956982,0.03905834678956982,0.03905834678956982,0.03905834678956982,0.03905834678956982,0.03905834678956982,0.03905834678956982,0.03905834678956982,0.03905834678956982,0.039060762580001865,0.039060762580001865,0.039060762580001865,0.039060762580001865,0.03906186235319318,0.03906186235319318,0.03906186235319318,0.03906186235319318,0.03906186235319318,0.039063654305406134,0.039063654305406134,0.039063654305406134,0.039063654305406134,0.039063654305406134,0.039063654305406134,0.039063654305406134,0.03906543862364556,0.03906543862364556,0.03906543862364556,0.03906543862364556,0.03906543862364556,0.03906543862364556,0.03906543862364556,0.03906543862364556,0.03906543862364556,0.03906543862364556,0.03906808705419397,0.03906808705419397,0.03906808705419397,0.03906543862364556,0.03906543862364556,0.03906543862364556,0.03906543862364556,0.03906543862364556,0.03907993868586025,0.03907993868586025,0.03907993868586025,0.0390791019323948,0.0390779158077043,0.03908302439333561,0.03908615893604754,0.03908615893604754,0.03911872916405823,0.039118905720259826,0.039119403102494316,0.03916038016274713,0.03916729964667055,0.03916729964667055,0.039279727191574784,0.039345694466236,0.03940259938674898,0.03940794190144975,0.03941507988624747,0.039416149431113816,0.03942805974002196,0.0395942759778702,0.03964709087907918,0.03964709087907918,0.03964709087907918,0.03964709087907918,0.03969756586888773,0.03970530122741009,0.039746273728343495,0.03984853504829701,0.03991652610310602,0.039921445269346795,0.039921445269346795,0.04046590257901833,0.0406127257783153,0.040660123119926776,0.04080236586458296,0.040859135967141025,0.041189867745865597,0.041386304089931984,0.04146000332513458,0.04180752074066432,0.04185355544277748,0.04286638901713412,0.04409755694837536,0.04423048413356513,0.044569637782853645,0.045203274710145534,0.04772695981889076,0.05035512434897352,0.052334612731229795,0.08545177297562698,0.09163024723106913,0.0953070405035831,0.09790170501221165,0.10039854120147153,0.10610446244933674,0.10780654823454563,0.11155619384900271,0.11394017478702047,0.11394017478702047,0.11489248024331239,0.11601801494881103,0.11799639781978458,0.12105348827107118,0.13222057465502787,0.13229537849659279,0.13247733362028158,0.13251038015443553,0.13468402211130553,0.13522609262273844,0.13524230025814,0.13524230025814,0.13526209595442198,0.13526209595442198,0.13526209595442198,0.13526209595442198,0.13526209595442198,0.13522609262273844,0.13451631213878118,0.1343611102105301,0.13429210446856643,0.13416659905859105,0.13392035926255716,0.13370262351039885,0.13247733362028158,0.13202655121448242,0.1315765336196436,0.1310722974864012,0.1307419334523614,0.13062975103112384,0.1299647693525549,0.12980411637139033,0.12914486379888646,0.12895247661086118,0.12894022784588682,0.1289223255070796,0.12888591551176404,0.12885433399492666,0.12881524100978306,0.12880923217552345,0.12879378027232735,0.1287831534282049,0.1287831534282049,0.1287815555040022,0.1287815555040022,0.12877936042069016,0.12877936042069016,0.12877936042069016,0.1287815555040022,0.12877936042069016,0.12877936042069016,0.12877936042069016,0.12877936042069016,0.12876429796148214,0.12877303061596107,0.12877936042069016,0.12877936042069016,0.12877936042069016,0.12877936042069016,0.1287815555040022,0.1287815555040022,0.12880923217552345,0.12880923217552345,0.12880592874390207,0.12880592874390207,0.12880923217552345,0.12880923217552345,0.1289335679459265,0.1289587464153792,0.12899314633550535,0.12903150454304374,0.12905074736834876,0.12972586460952662,0.1297687296717998,0.1299647693525549,0.1299890061140219,0.13006474707118415,0.13008438590691623,0.13014576720783477,0.13035541332890138,0.1307419334523614,0.13097037381710663,0.1312390901996841,0.1315381657372422,0.1322365036519972,0.1331429326117689,0.13323792820271296,0.1335182395556886,0.13370813002245008,0.13416928416153884,0.13469572670115776,0.1362030371281301,0.13682620499623882,0.13788212081530604,0.1389592222396938,0.1410994596642327,0.14271096070449638,0.14459909552891126,0.1497010148654405,0.15315228797091496,0.15492477098335586,0.1559060065721141,0.15661738562057143,0.16120119611711564,0.1622529721604679,0.16372494241750002,0.16528560927453823,0.16664451423491533,0.1672878693698565,0.16807270187496512,0.16952584533575565,0.17233645965485903,0.17378892411568314,0.17860948825328704,0.17999295377058425,0.18192632468370257,0.18328211066321323,0.18886936665144138,0.19093184803990254,0.1953749333811346,0.1971779263113721,0.19872392924034887,0.19874966992711657,0.1989112509856108,0.19893526958222899,0.19902121816791457,0.19900645561914926,0.1990336465626409,0.19905648379611482,0.19906707293922013,0.19906707293922013,0.19906707293922013,0.19907533769546176,0.19907533769546176,0.19907533769546176,0.19907533769546176,0.19911665921028787,0.19911665921028787,0.19911665921028787,0.19911998704511913,0.19911998704511913,0.19911998704511913,0.19911998704511913,0.19912381879888325,0.19912381879888325,0.19912381879888325,0.1991532015728174,0.1991532015728174,0.2200158102229921,0.225068355787588,0.2361749270001296,0.23630264455742223,0.24983379858024704,0.28488829307553665,0.4356718779181604,0.46507814888664134,0.48051981743042005,0.4805531309368971,0.4892444028359849,0.48973297294675955,0.48974901028990825,0.48990144232602567,0.48990144232602567,0.48990144232602567,0.48990144232602567,0.48990144232602567,0.48990144232602567,0.48990144232602567,0.48990144232602567,0.48990144232602567,0.4776773577980076,0.47035627398830093,0.43957939171004945,0.43946963964996644,0.26342455411801874,0.25142314302370555,0.16615016614263745,0.16501993916261504,0.15634301741050016,0.15223598355967455,0.15223598355967455,0.15223598355967455,0.1520545153941489,0.1520397399740221,0.1520397399740221,0.15203701536173705,0.15203701536173705,0.15203701536173705,0.15203701536173705,0.15203701536173705,0.15203701536173705,0.15203701536173705,0.15203701536173705,0.15203701536173705,0.1520397399740221,0.1520397399740221,0.1520397399740221,0.15204342541146226,0.1520491983789166,0.1520491983789166,0.1520491983789166,0.15204342541146226,0.15204342541146226,0.15204342541146226,0.1520545153941489,0.15206158837312048,0.1520914496639183,0.15209993741634364,0.15209993741634364,0.1521077954388732,0.1521077954388732,0.152110658475612,0.152110658475612,0.152110658475612,0.152110658475612,0.152110658475612,0.1521077954388732,0.1521077954388732,0.1521077954388732,0.1521077954388732,0.15196156736177643,0.15196156736177643,0.151872023146844,0.15184972030272337,0.15178663041143894,0.15172964862060398,0.14873163851251248,0.14755240457512173,0.14211497586711658,0.14140582303233756,0.14013964525227782,0.13966147067193008,0.13834687532111795,0.13711696183153455,0.13587874066971944,0.13267445348029328,0.1309357475327437,0.13039694989137324,0.12993651758830888,0.12981551283331505,0.1282110897284568,0.12807557759457083,0.12729948347551953,0.12723285189741584,0.1271410264501815,0.1271410264501815,0.1271410264501815,0.1271410264501815,0.1271410264501815,0.1271410264501815,0.1271410264501815,0.1271410264501815,0.1271410264501815,0.1271410264501815,0.1271410264501815,0.1271410264501815,0.1271410264501815,0.1271410264501815,0.1271410264501815,0.1271410264501815,0.13129202725545075,0.13156074701354792,0.1519942932731985,0.35666003841141863,0.43868266564119807,0.4393460559222713,0.4435291711445142,0.4435476085253462,0.4514763669478238,0.4514763669478238,0.4514763669478238,0.4514763669478238,0.4514763669478238,0.4514763669478238,0.4514763669478238,0.4514763669478238,0.4514763669478238,0.4514763669478238,0.4514763669478238,0.4514763669478238,0.4514763669478238,0.4514763669478238,0.4514763669478238,0.4514763669478238,0.4514763669478238,0.45145774806007377,0.45143090659211993,0.4514287482575772,0.4514287482575772,0.4410232360057423,0.4410232360057423,0.4410232360057423,0.3704142718570314,0.12634703237732178,0.12143461439970574,0.12127735232243494,0.12000393952933072,0.12000393952933072,0.12000393952933072,0.12000393952933072,0.11994861880784016,0.11994861880784016,0.11994505392751786,0.11994505392751786,0.11994505392751786,0.11994505392751786,0.11994505392751786,0.11833649297906632,0.11833649297906632,0.11833467905539827,0.11833467905539827,0.11833467905539827,0.11833467905539827,0.11833467905539827,0.11833467905539827,0.11833467905539827,0.11833467905539827,0.11833467905539827,0.11833452127296913,0.11833452127296913,0.11833452127296913,0.11833452127296913,0.11833452127296913,0.11833452127296913,0.11833452127296913,0.11833452127296913,0.11833452127296913,0.11833452127296913,0.11833452127296913,0.11833467905539827,0.11833467905539827,0.11833467905539827,0.11833467905539827,0.11833649297906632,0.11833649297906632,0.11833649297906632,0.11833649297906632,0.11833649297906632,0.11833649297906632,0.11833649297906632,0.11833649297906632,0.11833649297906632,0.11833649297906632,0.11833649297906632,0.11833649297906632,0.11833467905539827,0.11833467905539827,0.11833467905539827,0.11833467905539827,0.11833467905539827,0.11833467905539827,0.11833467905539827,0.11833467905539827,0.11833467905539827,0.11833467905539827,0.11833467905539827,0.11833649297906632,0.11833649297906632,0.11833649297906632,0.11833649297906632,0.11833649297906632,0.11833649297906632,0.11833881955441461,0.11833881955441461,0.11833881955441461,0.11833881955441461,0.11833881955441461,0.11833881955441461,0.11833881955441461,0.11833881955441461,0.11833881955441461,0.11833881955441461,0.11833881955441461,0.11833881955441461,0.11833881955441461,0.11833881955441461,0.11833881955441461,0.11833881955441461,0.11833881955441461,0.11833881955441461,0.11833881955441461,0.11833881955441461,0.11833969256751851,0.11833969256751851,0.11833969256751851,0.11833969256751851,0.11833969256751851,0.11833969256751851,0.11833969256751851,0.11833999385914283,0.11833999385914283,0.11833999385914283,0.11833999385914283,0.11833999385914283,0.11833999385914283,0.11833999385914283,0.11833999385914283,0.11833999385914283,0.11833999385914283,0.11833999385914283,0.11833999385914283,0.11833999385914283,0.11833999385914283,0.11834252506782666,0.11834252506782666,0.11834252506782666,0.11834252506782666,0.11834592730819585,0.11834592730819585,0.11834592730819585,0.11834592730819585,0.11834592730819585,0.11834592730819585,0.11834592730819585,0.11834592730819585,0.11834592730819585,0.11834592730819585,0.11834592730819585,0.11834592730819585,0.11834592730819585,0.11834592730819585,0.11834592730819585,0.11834592730819585,0.11834592730819585,0.11834592730819585,0.11834592730819585,0.11834592730819585,0.11834592730819585,0.11834592730819585,0.11834592730819585,0.11834592730819585,0.11834592730819585,0.11834592730819585,0.11834592730819585,0.11834592730819585,0.11834592730819585,0.11834592730819585,0.11834592730819585,0.11834592730819585,0.11834592730819585,0.11834781433081833,0.11834781433081833,0.11834781433081833,0.11834781433081833,0.11835077886119877,0.11835077886119877,0.11835077886119877,0.11836097314120453,0.11836472537074924,0.11836969199943038,0.1183730145756308,0.11838218539469933,0.11838218539469933,0.1183899780401256,0.11839264832117918,0.11839695009590259,0.11839695009590259,0.1183999314756024,0.11846350449656223,0.11846350449656223,0.11847289440290995,0.11848439140384437,0.11886315668491441,0.11936765797232884,0.11936943179926414,0.11939652718055738,0.11941099883470174,0.1194343824684384,0.1194343824684384,0.11943756729180652,0.11943756729180652,0.11943864462172843,0.11943864462172843,0.11943864462172843,0.11943864462172843,0.11943756729180652,0.11943756729180652,0.11943756729180652,0.11943756729180652,0.11943756729180652,0.11943603171182969,0.11943536068952597,0.11943478464343386,0.11883152220114876,0.1178678163707192,0.11784984549739516,0.11774233449857625,0.11772382708239454,0.11771762373297029,0.11768302124748825,0.11766393912546892,0.11763542117579198,0.11740142531305814,0.11736338596123416,0.11736221730389691,0.11734514286980133,0.11732438821080131,0.11730106145741068,0.11729017982560683,0.11727433268934662,0.1172481259388064,0.11723077520364955,0.1172247172278442,0.11722079523592721,0.11721161058805893,0.11716614221508677,0.1171422410531559,0.11710596671197496,0.11709988879557044,0.11708385866751475,0.11708247370829457,0.117078692958746,0.11706728056597547,0.1170561354643678,0.11705333994850861,0.11705189558574988,0.11704767683930964,0.11704254338410888,0.11703809468848791,0.11702794222881302,0.11697454527081512,0.11697454527081512,0.1169735884988595,0.1169735884988595,0.1169675312847258,0.11696445976840036,0.11696159462344168,0.11696090459694497,0.11695814735088908,0.11695408798689186,0.11695208984421726,0.11695208984421726,0.11695208984421726,0.11695120823270047,0.11695120823270047,0.11695120823270047,0.11695120823270047,0.11695120823270047,0.11695120823270047,0.11695120823270047,0.11695120823270047,0.11695120823270047,0.11695120823270047,0.11695120823270047,0.11695120823270047,0.11695120823270047,0.11695208984421726,0.11695208984421726,0.11695408798689186,0.11695408798689186,0.11695408798689186,0.116987713198168,0.116987713198168,0.11698986957791742,0.11698986957791742,0.11698986957791742,0.11698986957791742,0.11698986957791742,0.11698986957791742,0.11698986957791742,0.11886578958744802,0.11957768141841094,0.11957768141841094,0.12299972705377099,0.12304117847223867,0.12822427919384227,0.13387946791905614,0.3852158645498088,0.4161461002926075,0.41729295219681106,0.42257636853631886,0.42257636853631886,0.42257636853631886,0.43870287626931953,0.43870287626931953,0.43870287626931953,0.43870287626931953,0.43870287626931953,0.43870287626931953,0.43870287626931953,0.43870287626931953,0.43870287626931953,0.43870287626931953,0.4262482375758861,0.42191823194209965,0.40045620304523544,0.3948704661224196,0.3939063169988296,0.21467907939572153,0.1962776080414294,0.19039175031408967,0.1902311043119498,0.18992623640253498,0.18246098600950528,0.1824202257960344,0.18218320377477426,0.18217806962174787,0.1821713850343926,0.18216602954928512,0.18216602954928512,0.18216602954928512,0.1778313245277143,0.1778313245277143,0.1778313245277143,0.1778376268319457,0.17784342731075764,0.17786059541134552,0.17787136078338595,0.17787136078338595,0.17788158090929063,0.17792650517506697,0.17792650517506697,0.1779313037837595,0.17794275885604305,0.1779527028975073,0.17796751858612958,0.1780186216819461,0.1780895872574213,0.17816709878521936,0.1782984453090216,0.17851892188695734,0.17874149777565063,0.17916454346358876,0.17954707040953238,0.17968282107933792,0.18009530859852763,0.1810058927739373,0.18191552769415276,0.18264055278267372,0.18308001134308327,0.18366351642622236,0.1844381275469944,0.18561243016133938,0.1866691807273531,0.18876969132918847,0.1896692553923749,0.19146490811891526,0.192004659559439,0.19246387729774622,0.19350140205653676,0.19538207781095668,0.19650048988055285,0.19722373837387067,0.19793864546514806,0.19821155061985052,0.19829550423322673,0.1983518425670993,0.1983741218403991,0.19845936262816832,0.198501148653595,0.19852166437411578,0.1985651979028185,0.19856847396795546,0.19859755966075993,0.19859755966075993,0.19859755966075993,0.19859755966075993,0.19860711368265715,0.19862180372048427,0.1986335033028086,0.1986544562815143,0.1986767988548494,0.1986767988548494,0.19868053420912385,0.19868053420912385,0.19868439796898968,0.19868439796898968,0.19868439796898968,0.1986934635227341,0.19871738018675783,0.19871738018675783,0.19871738018675783,0.19872321586434039,0.19872321586434039,0.19874656704357102,0.19874817238864964,0.1987513407688053,0.1987513407688053,0.1987513407688053,0.1987513407688053,0.1987513407688053)
rate2=c(0.2759475765661217, 0.2759475765661217,0.2759475765661217,0.2759475765661217,0.2759475765661217,0.2759475765661217,0.2759475765661217,0.2759475765661217,0.2759475765661217,0.2759475765661217,0.2759475765661217,0.2759475765661217,0.2759475765661217,0.2759475765661217,0.2759475765661217,0.2759475765661217,0.2759475765661217,0.2759475765661217,0.2759475765661217,0.2759475765661217,0.27671837586841935,0.29152658425652656,0.29611304669434807,0.2992437517550989,0.3142282530969761,0.3168016880232446,0.32385924497216806,0.3439933116671575,0.35974414188184484,0.3689684005133254,0.3771285660085973,0.381549515856363,0.41726965175414255,0.4203731987280449,0.4540252446265508,0.4634115926418091,0.47236114998312606,0.4724344573258258,0.4725431198377874,0.4725431198377874,0.4725431198377874,0.4725431198377874,0.42842977825206313,0.4282869931674434,0.4282869931674434,0.42813554111629476,0.42813554111629476,0.3999770329985258,0.3999770329985258,0.37258934749682027,0.3725708720121013,0.3725708720121013,0.30610991515895264,0.29533650554039853,0.29533650554039853,0.29533650554039853,0.07515748363924321,0.06002435201907437,0.05270840143913793,0.05270840143913793,0.05268801618402566,0.05268801618402566,0.05268801618402566,0.05166367342886699,0.05166367342886699,0.046957416831286,0.046957416831286,0.046957416831286,0.046957416831286,0.046957416831286,0.04639746223797166,0.04639746223797166,0.046396338048600966,0.046396338048600966,0.046396198703762305,0.046396198703762305,0.04629242555535451,0.04629242555535451,0.04629242555535451,0.04629242555535451,0.04629242555535451,0.04629047544774333,0.04628653510878809,0.046255624436982834,0.046251069955320454,0.04624805444058527,0.04622570968847857,0.046218541216706356,0.046215457921468486,0.04621154225732443,0.046208409237960435,0.04620152517923719,0.04619746305123641,0.04619746305123641,0.04619746305123641,0.046195477432853516,0.04619147976117541,0.04619147976117541,0.04617719029133712,0.046172080960953765,0.04615360981901925,0.046126031075706314,0.046113996911653354,0.046102482992003445,0.0460768760207324,0.046065462054828824,0.04605936802428128,0.04604674449390016,0.046044503136670245,0.046044503136670245,0.046039981700655305,0.04603226184163933,0.04603226184163933,0.04602456391872069,0.04601899690226198,0.04601899690226198,0.046013650678453075,0.046013650678453075,0.046013650678453075,0.046013650678453075,0.046013650678453075,0.046013650678453075,0.046013650678453075,0.0460100928517843,0.0460100928517843,0.0460100928517843,0.0460100928517843,0.0460100928517843,0.04600644738169249,0.04600644738169249,0.0460100928517843,0.0460100928517843,0.0460100928517843,0.0460100928517843,0.04600644738169249,0.04600644738169249,0.04600644738169249,0.04600644738169249,0.04600644738169249,0.04600644738169249,0.04600644738169249,0.04600644738169249,0.04600644738169249,0.04600644738169249,0.04600644738169249,0.04600644738169249,0.04600644738169249,0.04600644738169249,0.04600644738169249,0.04600644738169249,0.04600644738169249,0.04600644738169249,0.046003154115057454,0.046003154115057454,0.046003154115057454,0.046003154115057454,0.046003154115057454,0.046003154115057454,0.046003154115057454,0.046003154115057454,0.046003154115057454,0.04600077481124447,0.04600077481124447,0.04600077481124447,0.046003154115057454,0.046003154115057454,0.046003154115057454,0.046003154115057454,0.046003154115057454,0.046003154115057454,0.046003154115057454,0.046003154115057454,0.04601520584104897,0.04601520584104897,0.04601899690226198,0.04603226184163933,0.046039981700655305,0.04604270338080989,0.04604674449390016,0.046047467787169255,0.046047467787169255,0.046051442620639205,0.046061064946849375,0.046061064946849375,0.046063548693498754,0.046064841259465465,0.046128256450770184,0.04614196358996715,0.046156894028826626,0.04620005424420745,0.04620470579767444,0.046255624436982834,0.04625989376986214,0.04626732795194828,0.04643438997789988,0.04652623701273207,0.04657540559275092,0.04658478401340123,0.0466853147220934,0.04676211137491279,0.04699530282439819,0.04702367843231384,0.047409623207093646,0.047459040791096696,0.04799289962122867,0.04836434444578147,0.04839341710867626,0.048667501863442805,0.04883887199658747,0.04908433464356251,0.052411585921526574,0.053737361037908896,0.055650400314737156,0.06436164763726351,0.07267688700818237,0.07439603596606573,0.09608334449977951,0.10417771580757507,0.10755585798815974,0.10795382238065954,0.10897539722876107,0.10947906551031755,0.11125988994584679,0.11136673421304849,0.11149753651119598,0.11158624189816271,0.1116318462461495,0.11167487522865108,0.11168426076104278,0.11179314545806193,0.11179660291125865,0.11179660291125865,0.11179660291125865,0.11180624992665755,0.11179660291125865,0.11179660291125865,0.11172975464275561,0.11171934280284834,0.11167487522865108,0.11103328659332348,0.11040398187346154,0.11026994213141567,0.1101729158353284,0.11010505137087201,0.11005235157492957,0.11001025095335551,0.10995811258433816,0.10992171048013843,0.1099067281259428,0.10989804911199766,0.10986800591887785,0.10986466184372727,0.10985383456210716,0.10984897558493996,0.10978791812153448,0.1097726584054821,0.10975267174699585,0.10974879812679553,0.10974525178309356,0.10974217155122824,0.1097238879988433,0.10970745983599668,0.10969559294326638,0.10968001399313834,0.10968001399313834,0.10968001399313834,0.10966296390833521,0.10965586020802814,0.10962987762888253,0.10962578182147452,0.10962065422454267,0.10962065422454267,0.10962065422454267,0.10962065422454267,0.10961294257561674,0.10961294257561674,0.10961294257561674,0.10960359739007586,0.10960056081881211,0.10959657975378272,0.10959077706204037,0.10959077706204037,0.1095751550704593,0.10955921939204606,0.10955921939204606,0.10955921939204606,0.10955381656296148,0.10954670962666815,0.10954670962666815,0.10952486618439092,0.1095014946945186,0.10949434654612289,0.10949434654612289,0.10949434654612289,0.10949434654612289,0.10949434654612289,0.10949434654612289,0.10949434654612289,0.10949434654612289,0.10949434654612289,0.10949434654612289,0.10949434654612289,0.10949434654612289,0.10949434654612289,0.10949434654612289,0.10949434654612289,0.11316649027651964,0.11317220200361425,0.11317220200361425,0.11410618894344077,0.12088394645169091,0.12112596361691086,0.39590180783683215,0.48109272523793656,0.49993280379147376,0.5149043291836213,0.5154977540944832,0.5154977540944832,0.5154977540944832,0.5154977540944832,0.5178330728085891,0.5178330728085891,0.5178330728085891,0.5178330728085891,0.5178330728085891,0.5178330728085891,0.5178330728085891,0.5178330728085891,0.5178330728085891,0.5178330728085891,0.5178330728085891,0.5178330728085891,0.5149485389840742,0.49665664290292133,0.4897599864782002,0.48803806135467237,0.4852369781948398,0.43071907873427945,0.4306497661527104,0.2291594051629359,0.1615875402965365,0.16090268970567026,0.160894539619362,0.1566442282392286,0.14502084136220544,0.14502084136220544,0.14502084136220544,0.14502084136220544,0.14502084136220544,0.14502084136220544,0.14502084136220544,0.14502084136220544,0.14502084136220544,0.14500769453909412,0.1446909579458024,0.1440647719366921,0.14316857528047738,0.14247560887359634,0.14170691947327663,0.14134426376092407,0.14111990332130106,0.14093173518564922,0.14082085563072722,0.14082085563072722,0.1407793571832767,0.1407793571832767,0.1407793571832767,0.1407752775723949,0.1407752775723949,0.1407752775723949,0.1407669842763809,0.1407605428709785,0.1407605428709785,0.1407576569541732,0.14075322607270044,0.14075322607270044,0.14075322607270044,0.14075322607270044,0.1407576569541732,0.1407576569541732,0.1407576569541732,0.1407576569541732,0.1407576569541732,0.1407576569541732,0.1407576569541732,0.1407576569541732,0.1407576569541732,0.1407605428709785,0.1407793571832767,0.14080500188443373,0.14084521741155298,0.14088821454604206,0.1408982857600954,0.14094706097241816,0.1410205204489381,0.14122737045048162,0.14127478423036927,0.1413583691830748,0.14149190784588672,0.14152080665834715,0.1415270783952829,0.1415270783952829,0.14153291123497924,0.14153291123497924,0.14153291123497924,0.1415228428124303,0.14151796469048641,0.14150822621052903,0.14146455938579244,0.14140634677388336,0.14126633010434173,0.14119941314579312,0.14070763024952349,0.14018024730740233,0.13986874646725836,0.13912041804845657,0.13881812057352133,0.1381691339597875,0.13624272277277516,0.1330696335741234,0.1303139536115725,0.12965464523609488,0.12896963247406154,0.1286796996971802,0.1283418972203486,0.1275259975403719,0.1273173736348433,0.12716843436158867,0.12231984215351187,0.12208402399389338,0.1207906428472108,0.12032161984463022,0.12023533745272805,0.12021915024974908,0.11909068563991515,0.11908550718877944,0.11908550718877944,0.11908550718877944,0.11908550718877944,0.11908550718877944,0.11908550718877944,0.11908550718877944,0.11907236454861875,0.11907236454861875,0.11907236454861875,0.11907236454861875,0.11907236454861875,0.11907236454861875,0.11907236454861875,0.11907236454861875,0.11907236454861875,0.11907236454861875,0.11907236454861875,0.11907236454861875,0.11907236454861875,0.11907236454861875,0.11907236454861875,0.11907236454861875,0.11907236454861875,0.1208189116196124,0.12275626167477238,0.12359200398890857,0.13450428992338492,0.14327002957016532,0.1439720461307899,0.5084388077182513,0.5592752638043763,0.5669801927681122,0.5669801927681122,0.56769046828762,0.56769046828762,0.56769046828762,0.56769046828762,0.56769046828762,0.56769046828762,0.56769046828762,0.56769046828762,0.56769046828762,0.56769046828762,0.56769046828762,0.56769046828762,0.56769046828762,0.5675453338423793,0.5675380046652829,0.5675380046652829,0.5675380046652829,0.5629491876620051,0.5624605275216621,0.5596341195755968,0.5501894714568726,0.5501894714568726,0.549119019698177,0.549119019698177,0.5407946171719773,0.5207428023573482,0.5190673977400706,0.518956907613005,0.26464764902702376,0.152509942276577,0.15220726714221694,0.14998079343419757,0.14466663085352133,0.14466663085352133,0.13688007572913746,0.13688007572913746,0.13688007572913746,0.13688007572913746,0.13688007572913746,0.13684704610300094,0.13659608930258585,0.13614075905917206,0.13295651680717557,0.13285607409784203,0.13208595047073346,0.13200747699527438,0.131943611231242,0.13189429550839643,0.13189429550839643,0.13188483987190797,0.13187187663964278,0.13186611529365144,0.13185860232415836,0.13184202578926885,0.13184100697692575,0.13184100697692575,0.1318314844119743,0.1318362635129721,0.1318314844119743,0.1318216966551251,0.1317636557872941,0.1317636557872941,0.13173119715183357,0.13173119715183357,0.13173119715183357,0.13173119715183357,0.13171674731697552,0.13171674731697552,0.13171674731697552,0.13171674731697552,0.13171674731697552,0.13171674731697552,0.13171674731697552,0.13171674731697552,0.13171674731697552,0.13171674731697552,0.13171674731697552,0.13171674731697552,0.13173119715183357,0.13174536351427898,0.13174536351427898,0.13175142955889474,0.13175142955889474,0.13173119715183357,0.13173119715183357,0.13173119715183357,0.13173119715183357,0.13171674731697552,0.13171674731697552,0.13171674731697552,0.13170265979942153,0.13170265979942153,0.13170265979942153,0.1316992936831507,0.1316992936831507,0.1316992936831507,0.1316992936831507,0.1316992936831507,0.1316992936831507,0.1316992936831507,0.13168133710846475,0.13165890251392526,0.13165437889712944,0.13165437889712944,0.13165437889712944,0.13165437889712944,0.13165437889712944,0.13165437889712944,0.13165437889712944,0.13165437889712944,0.13165437889712944,0.13165890251392526,0.13165890251392526,0.13165890251392526,0.13165890251392526,0.13166364780017437,0.1316992936831507,0.13170265979942153,0.13171674731697552,0.13177477327310458,0.1317865900515,0.1317865900515,0.1318216966551251,0.1318314844119743,0.13185860232415836,0.13186611529365144,0.1319345686862708,0.13214652883953926,0.13215677021029504,0.13243864370684802,0.13248422436368384,0.13248422436368384,0.13319165305172898,0.13350896924566347,0.13351749997368528,0.13352976585063547,0.13482936452234218,0.1349516219974981,0.13503277178305648,0.13552760348146725,0.14053447072682956,0.14281404767710684,0.1471849817202594,0.16014245458288562,0.16212602651709251,0.2088988038975625,0.22742733693609735,0.2275542384718575,0.22768649766372065,0.22778139073452192,0.22864170759487207,0.2454038962479101,0.2454038962479101,0.2455196994168192,0.24558654917690678,0.24558654917690678,0.24531491505576192,0.24531491505576192,0.24531491505576192,0.24531491505576192,0.24531491505576192,0.24531491505576192,0.24531491505576192,0.24497937114865945,0.24497937114865945,0.18093256174748462,0.16654500380836407,0.1642146491243499,0.1547862390213209,0.15456776160660377,0.15210177428122096,0.1461445883577689,0.14611824245859678,0.1423702074932936,0.14134463517126455,0.13476103091985664,0.13264568148529401,0.1319151652234415,0.12900553428528555,0.12876115551141643,0.12875326418513228,0.12875326418513228,0.12875145435137325,0.1287227937353007,0.12871751439326473,0.12870711030845744,0.12870711030845744,0.1287004409354165,0.1287004409354165,0.1287004409354165,0.1287004409354165,0.1286949234756648,0.1286830867702119,0.1286830867702119,0.12866829219858356,0.12866829219858356,0.12866829219858356,0.12866829219858356,0.12866829219858356,0.12866829219858356,0.1286752550197089,0.1286949234756648,0.1286949234756648,0.12877451731776285,0.12883166496832846,0.12889224090488488,0.12898254233032652,0.1291326756871935,0.1292183066730806,0.1295252085899617,0.13219242820796373,0.13394520521053188,0.1350115822617296,0.13532200195512006,0.13544331660372588,0.1370816310008147,0.1370995129710182,0.13709249407846813,0.1370472217377957,0.13704492354848613,0.1369953872238718,0.13692808273296395,0.13667005662463078,0.13652340978854555,0.13614621251819914,0.13469736194533466,0.13396367853798286,0.13302402370530347,0.13159130487511644,0.13091854763886457,0.13049206949210782,0.12983629713912898,0.1280821186708516,0.12444683597487638,0.12391813200962962,0.12359322342462983,0.12246664746931218,0.1218994222174685,0.12167545482096359,0.1208658444048291,0.12024044368651543,0.11969743143534911,0.11937732999789125,0.1192289226052432,0.11902916195447556,0.11861490242622076,0.11831738599998827,0.11716622895659887,0.11691293178189088,0.11686882560943053,0.11675765115599401,0.11609103933421575,0.11592679285468299,0.11558016742276858,0.11550916030165319,0.11508558326733276,0.11449613377461607,0.11442612895706629,0.11436350945623616,0.11424243289586816,0.11408748660331401,0.1140227242103301,0.11397491051450351,0.11397491051450351,0.11386774022265257,0.11359093019417146,0.11355426063847819,0.11355321711354632,0.11341901608973148,0.11340681304512198,0.11334057289737257,0.11333475032891357,0.11330950905181181,0.11330950905181181,0.11330074991070041,0.11330074991070041,0.11330074991070041,0.11330074991070041,0.11330074991070041,0.11330074991070041,0.11330074991070041,0.1132955233440473,0.1132955233440473,0.1132955233440473,0.11328979658981642,0.11328979658981642,0.11328979658981642,0.11328979658981642,0.11328979658981642,0.1132955233440473,0.1132955233440473,0.11330074991070041,0.11330298544970413,0.11330950905181181,0.11332403017850429,0.11333475032891357,0.11333554729747602,0.11333810806624126,0.11336569050251259,0.11347298705017585,0.11357400871057663,0.11365060878878896,0.11372039787674174,0.1138329094094416,0.11394515071519087,0.11408122577387175,0.1143162011711697,0.11439887807903948,0.11528189138165033,0.11603551288796335,0.11625978081918095,0.11684907525441597,0.11811383657583904,0.11891718802858173,0.11954924809509754,0.12139057287100774,0.12215380276173929,0.12292924342861704,0.12436909292407039,0.1252853942668214,0.12583726148961508,0.12621741442670437,0.1262213486006843,0.12625817703460887,0.12626074220636782,0.1262627582696403,0.1262704406628402,0.1262704406628402,0.12627163730051552,0.12627163730051552,0.12627350066005352,0.12627350066005352,0.12627350066005352,0.12627350066005352,0.126266380745443,0.1262627582696403,0.12625263393609398,0.12623855598345685,0.1262264115510533,0.12621481476659907,0.12595610410908648,0.12591933916993303,0.12591574741978337,0.12588513499622633,0.12583726148961508,0.1258345799209674,0.12583103391405215,0.1258272467369619,0.1258238961521682,0.12580863842677953,0.12580094482192586,0.12578932850600316,0.12578932850600316,0.12579207166156886,0.12579207166156886,0.12578932850600316,0.12578932850600316,0.12578932850600316,0.12578932850600316,0.12578932850600316,0.12578932850600316,0.12578932850600316,0.12579669572749336,0.12579207166156886,0.12579207166156886,0.12579207166156886,0.12579207166156886,0.12579207166156886,0.12579207166156886,0.12579207166156886,0.12579669572749336,0.12579207166156886,0.12579207166156886,0.12579207166156886,0.12579669572749336,0.12579669572749336,0.12580094482192586,0.12580094482192586,0.12580094482192586,0.12580094482192586,0.1258048401785642,0.1258136842364717,0.1258136842364717,0.12581650813736844,0.1258272467369619,0.1258272467369619,0.1258272467369619,0.12584083285331718,0.12585074502232757,0.12585074502232757,0.12585396637220467,0.12586504535004567,0.12586504535004567,0.12586504535004567,0.12586827366244352,0.12587242944870813,0.12591574741978337,0.12596931218621832,0.12604858974819833,0.12617929486231005,0.12621741442670437,0.12628714742874175,0.12634569250911837,0.1267936256514023,0.12682914800258507,0.1268975605098412,0.12713742671519446,0.12754068016302805,0.12785210407818312,0.12839066303737898,0.13176627259593549,0.13314295901584372,0.1349331198186406,0.1406851209590229,0.15782210661887203,0.3203644474029934,0.3723080735801755,0.3723080735801755,0.3723080735801755,0.3723080735801755,0.3723080735801755)
minHPD1=c(0.1875848489742992, 0.1875848489742992,0.1875848489742992,0.1875848489742992,0.1875848489742992,0.1875848489742992,0.1875848489742992,0.1875848489742992,0.1875848489742992,0.1875848489742992,0.1875848489742992,0.1875848489742992,0.1875848489742992,0.1875848489742992,0.1875848489742992,0.1875848489742992,0.1875848489742992,0.1875848489742992,0.1875848489742992,0.1875848489742992,0.18787465111466578,0.1875848489742992,0.18780142851910814,0.1875848489742992,0.18752203337775925,0.18749279623588946,0.18749279623588946,0.18749279623588946,0.18746848317177814,0.18745877473543798,0.18745877473543798,0.18745877473543798,0.18745877473543798,0.18745877473543798,0.18745877473543798,0.18746848317177814,0.18745877473543798,0.18745877473543798,0.18459308111145875,0.18032252442439323,0.18102599084617238,0.03260077108606796,0.02635013329510441,0.02635013329510441,0.024350965920819905,0.025059852500385987,0.023574751631609416,0.024744389455106833,0.024744389455106833,0.024056546747481596,0.024056546747481596,0.024056546747481596,0.024056546747481596,0.022199049272929525,0.01956997873340433,0.01956997873340433,0.01956997873340433,0.01956997873340433,0.024151568172858722,0.02494630476111076,0.026563544487191903,0.026858608625428854,0.026858608625428854,0.026858608625428854,0.026858608625428854,0.026858608625428854,0.026858608625428854,0.026858608625428854,0.026858608625428854,0.026858608625428854,0.026858608625428854,0.026858608625428854,0.026858608625428854,0.026863245898257983,0.026863245898257983,0.026863245898257983,0.026863245898257983,0.026863245898257983,0.026863245898257983,0.026863245898257983,0.026863245898257983,0.026863245898257983,0.026863245898257983,0.026863245898257983,0.026863245898257983,0.026863245898257983,0.026863245898257983,0.026863245898257983,0.026863245898257983,0.026863245898257983,0.026863245898257983,0.026863245898257983,0.026863245898257983,0.026863245898257983,0.026863245898257983,0.026863245898257983,0.02635013329510441,0.02635013329510441,0.02635013329510441,0.02635013329510441,0.02635013329510441,0.02635013329510441,0.02635013329510441,0.026863245898257983,0.026863245898257983,0.026863245898257983,0.026863245898257983,0.026863245898257983,0.026863245898257983,0.026863245898257983,0.026863245898257983,0.026863245898257983,0.026863245898257983,0.026863245898257983,0.026863245898257983,0.026863245898257983,0.026863245898257983,0.026863245898257983,0.026858608625428854,0.026858608625428854,0.026858608625428854,0.026858608625428854,0.026858608625428854,0.026854566681869082,0.026854566681869082,0.026854566681869082,0.026854566681869082,0.026854566681869082,0.026854566681869082,0.026854566681869082,0.026854566681869082,0.026854566681869082,0.026854566681869082,0.026854566681869082,0.026854566681869082,0.026854566681869082,0.026854566681869082,0.026858608625428854,0.026858608625428854,0.026858608625428854,0.026854566681869082,0.026854566681869082,0.026854566681869082,0.026854566681869082,0.026854566681869082,0.026854566681869082,0.026854566681869082,0.026854566681869082,0.026723184892235123,0.026723184892235123,0.026723184892235123,0.026723184892235123,0.026723184892235123,0.02604964051558221,0.02672760943230953,0.02672760943230953,0.02635013329510441,0.026354380497537022,0.026354380497537022,0.026227409896705217,0.02606879445005413,0.026067488338672968,0.02536832155955606,0.02503052022755066,0.024350965920819905,0.024056546747481596,0.024252707933629703,0.024151568172858722,0.024164467512680476,0.024263818335906122,0.022283574121568676,0.022283574121568676,0.022283574121568676,0.022283574121568676,0.01953856721270821,0.019398378406109897,0.016017850999778586,0.02310923120431068,0.022199049272929525,0.022199049272929525,0.022199049272929525,0.024263818335906122,0.024263818335906122,0.024947406663485196,0.02536832155955606,0.02536832155955606,0.024990558042525556,0.025416593995159678,0.025723608416844082,0.026277736084767533,0.026277736084767533,0.025763897430931215,0.027743467139141352,0.027791265177072866,0.026241916792503078,0.027791265177072866,0.02793765781433279,0.030181242877956215,0.030065150336073626,0.03032415602797266,0.030329145663477285,0.030329145663477285,0.030790409619375868,0.03089142835172053,0.03215540288377015,0.032005880148389725,0.032005880148389725,0.032005880148389725,0.032005880148389725,0.032005880148389725,0.03208488873130709,0.03208488873130709,0.03201816935042769,0.03304257613486772,0.03304257613486772,0.03487974558986786,0.03487974558986786,0.08247291424185539,0.08301485466762296,0.08152790885749309,0.08152790885749309,0.08255300163657846,0.08255300163657846,0.08255300163657846,0.08255300163657846,0.08255300163657846,0.08165668890451057,0.0821563909657873,0.08068238106092693,0.07798944094792955,0.07798944094792955,0.07734854703245267,0.07124333205857468,0.07386396051241668,0.07649458748608855,0.08055045168908867,0.08012783349963361,0.08055045168908867,0.08055045168908867,0.08247291424185539,0.08235886435278009,0.08036539828472715,0.080446995228077,0.080446995228077,0.08055045168908867,0.08097795654591336,0.08100315846535841,0.08036539828472715,0.08055045168908867,0.08128466501373152,0.08128466501373152,0.08128466501373152,0.08055045168908867,0.08055045168908867,0.08055045168908867,0.08055045168908867,0.08055045168908867,0.08055045168908867,0.08055045168908867,0.08055045168908867,0.08055045168908867,0.08055045168908867,0.08036539828472715,0.08115994047879392,0.08055045168908867,0.08055045168908867,0.08055045168908867,0.08055045168908867,0.08128466501373152,0.08128466501373152,0.08115994047879392,0.08115994047879392,0.08115994047879392,0.08115994047879392,0.08115994047879392,0.08115994047879392,0.08097795654591336,0.08097795654591336,0.08097795654591336,0.08097795654591336,0.08055045168908867,0.08247291424185539,0.08247291424185539,0.08235886435278009,0.08247291424185539,0.08247291424185539,0.08247291424185539,0.08247291424185539,0.08247291424185539,0.08247291424185539,0.08247291424185539,0.08247291424185539,0.08097795654591336,0.08036539828472715,0.08384158946238743,0.08253680482038674,0.08253680482038674,0.08247822410989127,0.08448832665244282,0.0861037181637317,0.08594696194118533,0.0861037181637317,0.08636553146155763,0.08597181632287317,0.09107297032963668,0.09160447796963068,0.09172131548646621,0.09322859208301372,0.097645877640417,0.09990693215605691,0.09936716092432853,0.09874977739776472,0.10371551858054391,0.10462781506509738,0.10371551858054391,0.10647008434280616,0.10647008434280616,0.10643308374334379,0.10647008434280616,0.10738218887443376,0.11140993422521255,0.1117902151465305,0.11135369319916641,0.1117902151465305,0.1134516566601342,0.11302855047420073,0.120950057284954,0.12041756861962763,0.12741001647273512,0.13026946892466404,0.13407944225490176,0.13413744604537056,0.1342877228406185,0.1342877228406185,0.13489629053979324,0.1346006766629897,0.13489066332653288,0.1346006766629897,0.1346006766629897,0.1346006766629897,0.1346006766629897,0.1346006766629897,0.1346006766629897,0.1346006766629897,0.1346006766629897,0.13489629053979324,0.13489629053979324,0.13489629053979324,0.1344774513647614,0.1344774513647614,0.1344774513647614,0.13398401985931555,0.13396668236597403,0.13396668236597403,0.1342877228406185,0.1342646115092552,0.1342646115092552,0.14044423455669536,0.14360801951716495,0.14622780365996246,0.14622780365996246,0.14677336405127378,0.14748242354792696,0.14861555390093364,0.19160116467634994,0.20282259003387373,0.20273150000210732,0.23808010577347388,0.2424493211799217,0.24293088227384124,0.24479515409301864,0.24293088227384124,0.24293088227384124,0.24293088227384124,0.24293088227384124,0.24293088227384124,0.24293088227384124,0.24293088227384124,0.24293088227384124,0.12267154011120576,0.12124116890086707,0.11673698810266071,0.11685565561914642,0.1057789930046968,0.10599127487321669,0.10404766980115886,0.10404766980115886,0.09663696479270202,0.10672053681639684,0.10672053681639684,0.10672053681639684,0.10695954417680165,0.10708978596391507,0.10676744504088159,0.1074284027038674,0.10749492003643436,0.10749492003643436,0.10749492003643436,0.10749492003643436,0.10749492003643436,0.10749492003643436,0.10749492003643436,0.10749492003643436,0.10749492003643436,0.10749492003643436,0.10749492003643436,0.10749492003643436,0.10749943657675623,0.10749943657675623,0.10749943657675623,0.10749492003643436,0.10749492003643436,0.10749492003643436,0.10749492003643436,0.1074284027038674,0.10676744504088159,0.10708978596391507,0.10708978596391507,0.10708978596391507,0.10708978596391507,0.10708978596391507,0.10708978596391507,0.10708978596391507,0.10708978596391507,0.10708978596391507,0.10708978596391507,0.10708978596391507,0.10708978596391507,0.10708978596391507,0.10708978596391507,0.10708978596391507,0.10676744504088159,0.10672053681639684,0.10672053681639684,0.10672053681639684,0.09432458052988946,0.0387363416367379,2.0928069957721162e-05,2.0928069957721162e-05,2.0928069957721162e-05,2.0928069957721162e-05,2.0928069957721162e-05,2.0928069957721162e-05,9.093291474231869e-05,0.0001254012355042818,5.5872462569038435e-05,2.0928069957721162e-05,2.0928069957721162e-05,2.0928069957721162e-05,2.0928069957721162e-05,2.0928069957721162e-05,0.00011354070053775605,0.00011354070053775605,0.00012847865744920362,0.00012847865744920362,0.00012847865744920362,0.00012847865744920362,0.00012847865744920362,0.00012847865744920362,0.00012847865744920362,0.00012847865744920362,0.00012847865744920362,0.00012847865744920362,0.00012847865744920362,0.00012847865744920362,0.00012847865744920362,0.00012847865744920362,0.00012847865744920362,0.00012847865744920362,2.0928069957721162e-05,2.0928069957721162e-05,2.0928069957721162e-05,0.00221451527715796,0.13113240222994155,0.13216591174944928,0.142256982972347,0.14232839223659347,0.34589113234019325,0.34589113234019325,0.34589113234019325,0.34589113234019325,0.34589113234019325,0.34589113234019325,0.34589113234019325,0.34589113234019325,0.34589113234019325,0.34589113234019325,0.34589113234019325,0.34589113234019325,0.34589113234019325,0.34589113234019325,0.34589113234019325,0.34589113234019325,0.34589113234019325,0.34589113234019325,0.3454042746737735,0.34470850362204053,0.34470850362204053,0.10839197777535725,0.10839197777535725,0.10839197777535725,0.10615829932679524,0.10428048715107119,0.10245898875980256,0.10210592004966935,0.10095113571907545,0.10095113571907545,0.10095113571907545,0.10095113571907545,0.10095113571907545,0.10095113571907545,0.10095113571907545,0.10095113571907545,0.10095113571907545,0.10095113571907545,0.10095113571907545,0.10471586027189803,0.10471586027189803,0.10484991139133884,0.10484991139133884,0.10484991139133884,0.10484991139133884,0.10484991139133884,0.10484991139133884,0.10484991139133884,0.10484991139133884,0.10484991139133884,0.10484991139133884,0.10484991139133884,0.10484991139133884,0.10484991139133884,0.10484991139133884,0.10484991139133884,0.10484991139133884,0.10484991139133884,0.10484991139133884,0.10484991139133884,0.10484991139133884,0.10484991139133884,0.10484991139133884,0.10484991139133884,0.10484991139133884,0.1047380506999972,0.1047380506999972,0.1047380506999972,0.1047380506999972,0.1047380506999972,0.10475612735878975,0.10475612735878975,0.10475612735878975,0.10475612735878975,0.10475612735878975,0.10475612735878975,0.10475612735878975,0.10475612735878975,0.10475612735878975,0.10475612735878975,0.10475612735878975,0.10466596252821146,0.10466596252821146,0.10464454115765581,0.10464454115765581,0.10464454115765581,0.10464454115765581,0.10464454115765581,0.10464454115765581,0.10464454115765581,0.10464454115765581,0.10464454115765581,0.10464454115765581,0.10464454115765581,0.10479062579735662,0.10479062579735662,0.10479062579735662,0.10479062579735662,0.10479062579735662,0.10479062579735662,0.10466596252821146,0.10466596252821146,0.10466596252821146,0.10466596252821146,0.10466596252821146,0.10466596252821146,0.10466596252821146,0.10466596252821146,0.10466596252821146,0.10466596252821146,0.10466596252821146,0.10466596252821146,0.10466596252821146,0.10466596252821146,0.10479062579735662,0.10479062579735662,0.10479062579735662,0.10479062579735662,0.10479062579735662,0.10479062579735662,0.10479062579735662,0.10464454115765581,0.10464454115765581,0.10464454115765581,0.10464454115765581,0.10464454115765581,0.10464454115765581,0.10464454115765581,0.10464454115765581,0.10464454115765581,0.10464454115765581,0.10464454115765581,0.10464454115765581,0.10464454115765581,0.10464454115765581,0.10464454115765581,0.10464454115765581,0.10464454115765581,0.10464454115765581,0.10464454115765581,0.10464454115765581,0.10464454115765581,0.10464454115765581,0.10464454115765581,0.10464454115765581,0.10466596252821146,0.10466596252821146,0.10466596252821146,0.10466596252821146,0.10466596252821146,0.10466596252821146,0.10466596252821146,0.10466596252821146,0.10466596252821146,0.10466596252821146,0.10466596252821146,0.10466596252821146,0.10466596252821146,0.10466596252821146,0.10464454115765581,0.10464454115765581,0.10464454115765581,0.10464454115765581,0.10464454115765581,0.10464454115765581,0.10464454115765581,0.10464454115765581,0.10464454115765581,0.10464454115765581,0.10464454115765581,0.10464454115765581,0.10464454115765581,0.10479062579735662,0.10479062579735662,0.10479062579735662,0.10479062579735662,0.10464454115765581,0.10466596252821146,0.10466596252821146,0.10454763494759249,0.1046751400409323,0.10464454115765581,0.10464454115765581,0.10454763494759249,0.10454763494759249,0.10466596252821146,0.10464454115765581,0.10454763494759249,0.10454763494759249,0.10484991139133884,0.10427333780861672,0.10427333780861672,0.10414108166773121,0.10427333780861672,0.10112361271614999,0.10042267616594737,0.10042267616594737,0.09929965043564352,0.09929965043564352,0.09929965043564352,0.09929965043564352,0.09929965043564352,0.09929965043564352,0.09929965043564352,0.09929965043564352,0.09929965043564352,0.10112361271614999,0.10112361271614999,0.10112361271614999,0.10112361271614999,0.10112361271614999,0.10112361271614999,0.10112361271614999,0.10112361271614999,0.10112361271614999,0.07844656536094852,0.07669713414967097,0.07673083945052246,0.07700118540895837,0.07794501751356243,0.07800757341176036,0.07776402188573657,0.07776402188573657,0.07794501751356243,0.07802910117152574,0.07776402188573657,0.07776402188573657,0.07777471751570599,0.07768565159884133,0.07776402188573657,0.07783156923403063,0.07768565159884133,0.07768565159884133,0.07673083945052246,0.07673083945052246,0.07673083945052246,0.07673083945052246,0.07636734051227792,0.07636374867362458,0.07539340498634935,0.07536524787459588,0.07531775098430157,0.07529849867118397,0.07523408159869811,0.07525249431016777,0.07487291451592157,0.07487291451592157,0.07487291451592157,0.07487291451592157,0.07505763736613336,0.07505763736613336,0.07505763736613336,0.0747745787328226,0.0747745787328226,0.0747745787328226,0.07473212446797463,0.07458268286869348,0.07451677160722017,0.07451677160722017,0.07451677160722017,0.07446115759504324,0.07446115759504324,0.07446115759504324,0.07446115759504324,0.07446115759504324,0.07443421748410105,0.07443421748410105,0.07443421748410105,0.07443421748410105,0.07443421748410105,0.07443421748410105,0.07443421748410105,0.07443421748410105,0.07443421748410105,0.07446115759504324,0.07446115759504324,0.07355163204377616,0.07355163204377616,0.07434254388370445,0.07434254388370445,0.07434254388370445,0.07434254388370445,0.07434254388370445,0.07386696727298564,0.07386696727298564,0.07385178858373509,0.07385178858373509,0.07385178858373509,0.07385178858373509,0.07385178858373509,0.07385178858373509,0.07385178858373509,0.07487291451592157,0.07855063531662863,0.07855063531662863,0.07876997860349651,0.07928610068524704,0.08217654480463862,0.08060759422322034,0.0826066725404759,0.10502331003578112,0.10502331003578112,0.10509168659320994,0.10509168659320994,0.10509168659320994,0.321836141780263,0.321836141780263,0.321836141780263,0.321836141780263,0.321836141780263,0.321836141780263,0.321836141780263,0.321836141780263,0.321836141780263,0.321836141780263,0.11573225446243507,0.11573225446243507,0.11248566721225646,0.11248566721225646,0.11248566721225646,0.10741826564122266,0.10741826564122266,0.10728742876436044,0.10728742876436044,0.10749826571801889,0.09020352748874699,0.09033535150455897,0.09033535150455897,0.09033535150455897,0.09033535150455897,0.09033535150455897,0.09033535150455897,0.09033535150455897,0.0953182134945036,0.0953182134945036,0.0953182134945036,0.0953182134945036,0.09526596070173725,0.09513811578774338,0.09513811578774338,0.09513811578774338,0.09513811578774338,0.09513811578774338,0.09513811578774338,0.09513811578774338,0.09513811578774338,0.09513811578774338,0.09513811578774338,0.0949235392711857,0.09526596070173725,0.09507840924945285,0.09318799686325585,0.09180516600794185,0.09071012166167629,0.0907200127431541,0.09071012166167629,0.09083232612097668,0.09137327849897464,0.09150021745901317,0.09163532013813556,0.0949235392711857,0.09906672260783687,0.09775214155391955,0.09659378006432025,0.09938242979897313,0.09898029135917265,0.11005288242408702,0.11328498319304145,0.1211186985034502,0.12128987514694937,0.12128987514694937,0.13032359307507682,0.1406871749924039,0.14373116609361855,0.14658680399306181,0.14662365665808236,0.14658680399306181,0.14641463802832186,0.14678143093431223,0.14684199284040408,0.14702717516468447,0.14710966448499663,0.1498915629366148,0.14710966448499663,0.1498915629366148,0.14810941960376084,0.14810941960376084,0.14810941960376084,0.14810941960376084,0.14810941960376084,0.14810941960376084,0.14816214978147654,0.14816214978147654,0.1483050667259215,0.1483050667259215,0.1483050667259215,0.1483050667259215,0.1483050667259215,0.1483050667259215,0.14816214978147654,0.14810941960376084,0.14810941960376084,0.14810941960376084,0.14810941960376084,0.14810941960376084,0.14810941960376084,0.1498915629366148,0.1498915629366148,0.14710966448499663,0.14710966448499663,0.14710966448499663,0.14710966448499663,0.14710966448499663)
minHPD2=c(0.10434480303735609, 0.10434480303735609,0.10434480303735609,0.10434480303735609,0.10434480303735609,0.10434480303735609,0.10434480303735609,0.10434480303735609,0.10434480303735609,0.10434480303735609,0.10434480303735609,0.10434480303735609,0.10434480303735609,0.10434480303735609,0.10434480303735609,0.10434480303735609,0.10434480303735609,0.10434480303735609,0.10434480303735609,0.10434480303735609,0.10679253834101593,0.06980013517669405,0.0757398903521358,0.07925465432553308,0.09533799170400989,0.09533799170400989,0.0996619766209806,0.10926993617079586,0.10897623112467968,0.1128590248114101,0.12187374084202234,0.12187374084202234,0.14109531690932955,0.14002593339707994,0.23597687014808139,0.24998017099403347,0.24998017099403347,0.24998017099403347,0.24998017099403347,0.24998017099403347,0.24998017099403347,0.24998017099403347,0.049627029887450054,0.049627029887450054,0.049627029887450054,0.049627029887450054,0.049627029887450054,0.03968327357060716,0.03968327357060716,0.03862976583119114,0.03862976583119114,0.03862976583119114,0.029805074772458768,0.03023601111643109,0.03023601111643109,0.03023601111643109,0.025407962139868377,0.025314538934936626,0.028667283279013835,0.028667283279013835,0.028667283279013835,0.028667283279013835,0.028667283279013835,0.026886950437960876,0.026886950437960876,0.025314538934936626,0.025314538934936626,0.025314538934936626,0.025314538934936626,0.025314538934936626,0.03032124657262486,0.03032124657262486,0.030346173202219415,0.030346173202219415,0.0303394804833239,0.0303394804833239,0.030162336312358512,0.030162336312358512,0.030162336312358512,0.030162336312358512,0.030162336312358512,0.030162336312358512,0.030162336312358512,0.0303394804833239,0.030573921810332354,0.030573921810332354,0.0308158286392484,0.030849067326345646,0.030840048371129355,0.0308158286392484,0.0308158286392484,0.030938592797001382,0.0308158286392484,0.0309820552096961,0.0309820552096961,0.0308158286392484,0.0309820552096961,0.0309820552096961,0.03102416817658594,0.03102416817658594,0.031076659343557255,0.03115135663836587,0.03115135663836587,0.031076659343557255,0.031246167278865103,0.031246167278865103,0.031246167278865103,0.031164547909009063,0.03115135663836587,0.03115135663836587,0.03115135663836587,0.031164547909009063,0.031164547909009063,0.03115135663836587,0.03115135663836587,0.03115135663836587,0.031164547909009063,0.031164547909009063,0.031164547909009063,0.031164547909009063,0.031164547909009063,0.031164547909009063,0.031164547909009063,0.031164547909009063,0.031164547909009063,0.031164547909009063,0.031164547909009063,0.031164547909009063,0.031164547909009063,0.031164547909009063,0.03115135663836587,0.03115135663836587,0.03115135663836587,0.03115135663836587,0.031164547909009063,0.031164547909009063,0.031164547909009063,0.031164547909009063,0.031164547909009063,0.031164547909009063,0.031164547909009063,0.031164547909009063,0.031164547909009063,0.031164547909009063,0.031164547909009063,0.031164547909009063,0.031164547909009063,0.031164547909009063,0.031164547909009063,0.031164547909009063,0.031164547909009063,0.031164547909009063,0.031164547909009063,0.031164547909009063,0.031164547909009063,0.031164547909009063,0.031164547909009063,0.031164547909009063,0.031164547909009063,0.031164547909009063,0.031164547909009063,0.031164547909009063,0.031164547909009063,0.031164547909009063,0.03115135663836587,0.03115135663836587,0.03115135663836587,0.03115135663836587,0.03115135663836587,0.031246167278865103,0.031246167278865103,0.031246167278865103,0.03115135663836587,0.03115135663836587,0.03108126285355785,0.0308158286392484,0.0308158286392484,0.0308158286392484,0.0308158286392484,0.030778120514290783,0.03080045613516855,0.0308158286392484,0.030633448727989187,0.030573921810332354,0.030559179514484457,0.0303394804833239,0.030162336312358512,0.029897826709195954,0.030162336312358512,0.030162336312358512,0.030162336312358512,0.029470794961586326,0.02938711546880937,0.02941535999784975,0.029897826709195954,0.02861527494967244,0.028667283279013835,0.028667283279013835,0.027946213262918733,0.027946213262918733,0.02861527494967244,0.02758246024645925,0.030162336312358512,0.029908539582124145,0.030162336312358512,0.030247923829028432,0.030162336312358512,0.030162336312358512,0.03016663391055767,0.029470794961586326,0.030162336312358512,0.03132976878013981,0.0307498134759928,0.03115135663836587,0.0307498134759928,0.03025216114488192,0.03026633015375951,0.03187468724286624,0.03513360805418813,0.03520807768227404,0.03475433783819466,0.03475433783819466,0.041605374325381056,0.04299505524412591,0.04760813983461925,0.04766681905713772,0.049469813708340596,0.05460086886666015,0.05460086886666015,0.054809256713855954,0.05490484201358809,0.05503824781963055,0.055530845724755605,0.056386970835403546,0.05597377944096648,0.057284317711486094,0.057508609538775825,0.05709434432574566,0.05597377944096648,0.06069059014905963,0.061193090391794255,0.061193090391794255,0.06210466831173481,0.06255209389020504,0.06265334296666628,0.062482003915610235,0.062482003915610235,0.06215328205272986,0.06210466831173481,0.06210466831173481,0.06223501598729844,0.062284256418323115,0.062284256418323115,0.0622719127089573,0.06255209389020504,0.06265790325360904,0.06265334296666628,0.06265790325360904,0.06265334296666628,0.06265334296666628,0.06274401456895645,0.06274401456895645,0.06274401456895645,0.06274401456895645,0.06274401456895645,0.06274401456895645,0.06274401456895645,0.06279245244355308,0.06312414542721884,0.06304874571118833,0.06316975945594729,0.06316975945594729,0.06316975945594729,0.06316975945594729,0.06316975945594729,0.06316975945594729,0.06316975945594729,0.0630969115402678,0.06322580295771327,0.06322580295771327,0.06322580295771327,0.06322580295771327,0.06319245224134869,0.06322580295771327,0.06322580295771327,0.06322580295771327,0.06322580295771327,0.06322580295771327,0.06322580295771327,0.06322580295771327,0.06322580295771327,0.06322580295771327,0.06322580295771327,0.06322580295771327,0.06322580295771327,0.06322580295771327,0.0630969115402678,0.0630969115402678,0.0630969115402678,0.0630969115402678,0.0630969115402678,0.0630969115402678,0.0630969115402678,0.0630969115402678,0.0630969115402678,0.0630969115402678,0.059955566678836676,0.059955566678836676,0.059955566678836676,0.06008383454820752,0.06279245244355308,0.06265790325360904,0.06379645254111177,0.06466131795211155,0.06641475959320081,0.10420839625622935,0.10937911236096098,0.10937911236096098,0.10937911236096098,0.10937911236096098,0.3726717555310926,0.3726717555310926,0.3726717555310926,0.3726717555310926,0.3726717555310926,0.3726717555310926,0.3726717555310926,0.3726717555310926,0.3726717555310926,0.3726717555310926,0.3726717555310926,0.3726717555310926,0.3698116384277901,0.14495264758578671,0.14525518486486647,0.14528458639501718,0.14495264758578671,0.13080802544592413,0.12937309345375753,0.11630089009550483,0.11112387355366043,0.11314769057584782,0.11213606072563505,0.1090221710012261,0.10187258908313165,0.10187258908313165,0.10187258908313165,0.10187258908313165,0.10187258908313165,0.10187258908313165,0.10187258908313165,0.10187258908313165,0.10187258908313165,0.10187258908313165,0.1012209655464592,0.10019931501059405,0.0937389875592087,0.10009549878973241,0.10009549878973241,0.10175202172096447,0.10193649945438187,0.10193649945438187,0.10071028481896173,0.10071028481896173,0.10079982265724888,0.10079982265724888,0.10079982265724888,0.10079982265724888,0.10079982265724888,0.10079982265724888,0.10071736087811803,0.10071736087811803,0.10071736087811803,0.10071736087811803,0.10079982265724888,0.10079982265724888,0.10079982265724888,0.10079982265724888,0.10071736087811803,0.10071736087811803,0.10071736087811803,0.10071736087811803,0.10071736087811803,0.10071736087811803,0.10071736087811803,0.10071736087811803,0.10071736087811803,0.10071736087811803,0.10071028481896173,0.10071028481896173,0.10071028481896173,0.10023121128963121,0.10019931501059405,0.10071028481896173,0.10193649945438187,0.10193649945438187,0.10099851372416262,0.10193649945438187,0.10099950941152318,0.10090733144269674,0.10082668578372349,0.10082668578372349,0.10079982265724888,0.10079982265724888,0.10079982265724888,0.10071028481896173,0.10071028481896173,0.10082668578372349,0.10006236347076056,0.10009549878973241,0.09968584292372323,0.09964130463067354,0.09551815819386261,0.09278046951357118,0.08828398028716547,0.06761128360032263,0.06133191062911177,0.046198548190123624,0.030856146770869702,0.019204408132936637,0.016858677443135153,0.015897209167336272,0.016858677443135153,0.016731364692056227,0.015053232258681496,0.015053232258681496,0.015170071713375196,0.014002494914960383,0.005594190760100968,0.005594190760100968,0.0065292627639679255,0.0038409579928328505,0.003875594274362851,0.003875594274362851,0.00032770613053857776,0.00032770613053857776,0.00032770613053857776,0.00032770613053857776,0.00032770613053857776,0.00032770613053857776,0.00032770613053857776,0.00032770613053857776,0.00032770613053857776,0.00032770613053857776,0.00032770613053857776,0.00032770613053857776,0.00032770613053857776,0.00032770613053857776,0.00032770613053857776,0.00032770613053857776,0.00032770613053857776,0.00032770613053857776,0.00032770613053857776,0.00032770613053857776,0.00032770613053857776,0.00032770613053857776,0.00032770613053857776,0.00032770613053857776,0.00032770613053857776,2.027202201059123e-05,2.027202201059123e-05,6.482771931436324e-05,2.027202201059123e-05,2.027202201059123e-05,2.027202201059123e-05,0.03524169210248975,0.11997760852755607,0.42754169239357803,0.42754169239357803,0.42754169239357803,0.42754169239357803,0.42754169239357803,0.42754169239357803,0.42754169239357803,0.42754169239357803,0.42754169239357803,0.42754169239357803,0.42754169239357803,0.42754169239357803,0.42754169239357803,0.42754169239357803,0.42754169239357803,0.42754169239357803,0.42754169239357803,0.42754169239357803,0.42754169239357803,0.42178261548959106,0.4202513900757362,0.3952397166399978,0.2518213688764899,0.2518213688764899,0.23897419292783642,0.23897419292783642,0.14893939906849996,0.11340827449696267,0.11223751745444532,0.11246659528294557,0.10451014409851977,0.09889110829591627,0.09886577250734493,0.0965125469780584,0.09573429336229661,0.09573429336229661,0.09541942201881326,0.09541942201881326,0.09541942201881326,0.09541942201881326,0.09541942201881326,0.09542714861459406,0.09541942201881326,0.09456929762236879,0.09922221302425581,0.09995963641769914,0.1001653186932193,0.10097315684528364,0.10060386383567346,0.10081003240574674,0.10081003240574674,0.10081003240574674,0.1008131718017273,0.1008131718017273,0.10091483276821155,0.10097315684528364,0.10097315684528364,0.10094535747154944,0.10097315684528364,0.10097315684528364,0.10097315684528364,0.10097315684528364,0.10221520198340481,0.10221520198340481,0.10212878640779835,0.10212878640779835,0.10212878640779835,0.10212878640779835,0.10181519323021024,0.10181519323021024,0.10181519323021024,0.10181519323021024,0.10221520198340481,0.10221520198340481,0.10221520198340481,0.10221520198340481,0.10221520198340481,0.10221520198340481,0.10221520198340481,0.10221520198340481,0.10221520198340481,0.10221520198340481,0.10221520198340481,0.10221520198340481,0.10221520198340481,0.10221520198340481,0.10221520198340481,0.10221520198340481,0.10221520198340481,0.10181519323021024,0.10181519323021024,0.10181519323021024,0.10181519323021024,0.10181519323021024,0.10181519323021024,0.10181519323021024,0.10181519323021024,0.10181519323021024,0.10174264446559944,0.10174264446559944,0.10174264446559944,0.10174264446559944,0.10097315684528364,0.10152609349186081,0.10097315684528364,0.10097315684528364,0.10097315684528364,0.10097315684528364,0.10097315684528364,0.10097315684528364,0.10097315684528364,0.10097315684528364,0.10097315684528364,0.10097315684528364,0.10097315684528364,0.10097315684528364,0.10097315684528364,0.10094535747154944,0.10097315684528364,0.10094535747154944,0.10152609349186081,0.10081003240574674,0.10081003240574674,0.10081003240574674,0.10081003240574674,0.10060386383567346,0.10097315684528364,0.10097315684528364,0.10094535747154944,0.10212878640779835,0.10212878640779835,0.10106865183468179,0.10094535747154944,0.10094535747154944,0.09891603970085047,0.09880803383711233,0.098473338002989,0.098473338002989,0.08886283661774068,0.09014296088735192,0.08966167709059636,0.09305215913750686,0.09739947019077635,0.09739947019077635,0.09880803383711233,0.10454853458787229,0.10992023986253747,0.11702852954965934,0.121200220211226,0.121200220211226,0.121200220211226,0.12132970983887552,0.12132970983887552,0.12611960038382647,0.12611960038382647,0.12611960038382647,0.12615344744993387,0.12615344744993387,0.12611960038382647,0.12611960038382647,0.12611960038382647,0.12611960038382647,0.12611960038382647,0.12611960038382647,0.12611960038382647,0.12556199664561268,0.12556199664561268,0.10896515742162245,0.10910518028561599,0.1100555314365654,0.10780398055376304,0.10780398055376304,0.10459755629470989,0.10188206305994077,0.10188206305994077,0.08871477616996627,0.08766653506035785,0.08841171833767401,0.07154815556651505,0.07738787078752644,0.09034912355712849,0.0927988979227525,0.0927988979227525,0.0927988979227525,0.09139596594301916,0.09191264442934964,0.09191264442934964,0.09191264442934964,0.09191264442934964,0.09191264442934964,0.09191264442934964,0.09191264442934964,0.09191264442934964,0.09191264442934964,0.09191264442934964,0.09191264442934964,0.09191264442934964,0.09191264442934964,0.09139596594301916,0.09139596594301916,0.09139596594301916,0.09139596594301916,0.0927988979227525,0.0927988979227525,0.09095375004030225,0.09083452192732261,0.09034912355712849,0.08997304121675487,0.08961716906056302,0.08898384437643835,0.08839637377987539,0.08686413854766642,0.07154815556651505,0.09325854769302802,0.10269365247078174,0.10285477219528454,0.10285477219528454,0.10216333377200294,0.10216333377200294,0.10216333377200294,0.10216333377200294,0.10216333377200294,0.10216333377200294,0.10216333377200294,0.10179835597366067,0.10395871077948553,0.10395871077948553,0.10166369635508832,0.1015282018001806,0.09708169887873867,0.09610100506549998,0.09526636047586236,0.09150127442627665,0.08173293450224288,0.07585147878828902,0.06667678727347076,0.06566343583898182,0.06623541571438302,0.06891132907066497,0.06891132907066497,0.06910782964140572,0.0691120217044178,0.06910782964140572,0.06910782964140572,0.06766768131892065,0.0677809583535902,0.06838155179137521,0.06861061417830454,0.06766768131892065,0.06554009520774128,0.06432109196890753,0.06456143286154707,0.06477091621427897,0.06249128009330316,0.06270472758929553,0.06275304623430163,0.06270472758929553,0.06270472758929553,0.06331072212284637,0.06342339669172724,0.0635423644857514,0.06380572038102407,0.06270472758929553,0.06270472758929553,0.06270472758929553,0.06270472758929553,0.06270472758929553,0.06328765536440206,0.0629570519912588,0.0629570519912588,0.06342339669172724,0.06270472758929553,0.06270622161004147,0.06270472758929553,0.06215859509090059,0.06215859509090059,0.06270622161004147,0.06270622161004147,0.06270622161004147,0.06270622161004147,0.06215859509090059,0.06215859509090059,0.06215859509090059,0.06215859509090059,0.06215859509090059,0.06215859509090059,0.06270472758929553,0.06270472758929553,0.06270472758929553,0.06270472758929553,0.06270472758929553,0.06270472758929553,0.06270472758929553,0.06270472758929553,0.06270472758929553,0.06211133460737353,0.06270472758929553,0.06270472758929553,0.06270472758929553,0.06211133460737353,0.06211133460737353,0.06293215020333226,0.06304622713615039,0.06304622713615039,0.06293942520600046,0.06293942520600046,0.06270472758929553,0.06270472758929553,0.06247339406315835,0.06236514814504208,0.05972929341019838,0.05941166790843679,0.058696974413321674,0.058540729417146636,0.06296556883863028,0.06412612967242885,0.06273473910488103,0.06740338816893958,0.0684787121277456,0.073922674692009,0.08538858620108054,0.09416230528679072,0.09614970849870191,0.09800131754046133,0.09800131754046133,0.09800131754046133,0.09800131754046133,0.09800131754046133,0.09800131754046133,0.09800131754046133,0.09800131754046133,0.09800131754046133,0.09801021163728782,0.09801021163728782,0.09801021163728782,0.09800131754046133,0.09800131754046133,0.09800131754046133,0.09816681319376169,0.09816681319376169,0.09825923874464143,0.09885788755316852,0.09968451431169266,0.10005674958185391,0.10002745891649145,0.10005674958185391,0.10024779487644302,0.09964548660280496,0.09964548660280496,0.09964548660280496,0.09966685117059716,0.09892990086623955,0.09964548660280496,0.09964548660280496,0.09964548660280496,0.09964548660280496,0.09964548660280496,0.09964548660280496,0.09964548660280496,0.09964548660280496,0.09964548660280496,0.09964548660280496,0.09964548660280496,0.09964548660280496,0.09964548660280496,0.09964548660280496,0.09964548660280496,0.09964548660280496,0.09964548660280496,0.09964548660280496,0.09964548660280496,0.09964548660280496,0.09964548660280496,0.09964548660280496,0.09964548660280496,0.09964548660280496,0.09964548660280496,0.09964548660280496,0.09964548660280496,0.09964548660280496,0.09964548660280496,0.09964548660280496,0.09964548660280496,0.09964548660280496,0.09964548660280496,0.09892990086623955,0.09889275995604323,0.09968451431169266,0.09968451431169266,0.09964548660280496,0.10014680958921952,0.09968451431169266,0.09966685117059716,0.10014680958921952,0.10014680958921952,0.10014680958921952,0.09964548660280496,0.10002745891649145,0.09972754699669785,0.09966685117059716,0.09889275995604323,0.09816681319376169,0.09800131754046133,0.09770640878354585,0.09669377204701321,0.09608434076573652,0.09588105949088155,0.09510559260436037,0.09230005208219742,0.08940493664766741,0.09066144588949869,0.09150127442627665,0.09178165200017539,0.09178165200017539,0.09407819911330625,0.09398676873744996,0.09614970849870191,0.09801619155529609,0.11986463880141984,0.11986463880141984,0.11986463880141984,0.11986463880141984,0.11986463880141984)
maxHPD1=c(0.43042461642477137, 0.43042461642477137,0.43042461642477137,0.43042461642477137,0.43042461642477137,0.43042461642477137,0.43042461642477137,0.43042461642477137,0.43042461642477137,0.43042461642477137,0.43042461642477137,0.43042461642477137,0.43042461642477137,0.43042461642477137,0.43042461642477137,0.43042461642477137,0.43042461642477137,0.43042461642477137,0.43042461642477137,0.43042461642477137,0.43042461642477137,0.43042461642477137,0.43042461642477137,0.43042461642477137,0.43042461642477137,0.43042461642477137,0.43042461642477137,0.43042461642477137,0.43042461642477137,0.43042461642477137,0.43042461642477137,0.43042461642477137,0.43042461642477137,0.4307582823614927,0.430944105661334,0.4310744629800481,0.4311184350479228,0.4311184350479228,0.43411898338433613,0.43411898338433613,0.4377125791345302,0.41014513927030133,0.39541518349479193,0.39541518349479193,0.387495633737466,0.33595799615017397,0.31848491009328095,0.2853391660577671,0.2853391660577671,0.23348623721180897,0.23348623721180897,0.23348623721180897,0.23348623721180897,0.19245130691114545,0.17829352516223185,0.17829352516223185,0.17829352516223185,0.17829352516223185,0.05481287045841287,0.052884474709634643,0.052044731996157556,0.05202034792076512,0.05202034792076512,0.05202034792076512,0.05202034792076512,0.05202034792076512,0.05202034792076512,0.05202034792076512,0.05202034792076512,0.05202034792076512,0.05202034792076512,0.05202034792076512,0.05202034792076512,0.05202034792076512,0.05202034792076512,0.05202034792076512,0.05202034792076512,0.05202034792076512,0.05202034792076512,0.05202034792076512,0.05202034792076512,0.05202034792076512,0.05202034792076512,0.05202034792076512,0.05202034792076512,0.05202034792076512,0.05202034792076512,0.05202034792076512,0.05202034792076512,0.05202034792076512,0.05202034792076512,0.05202034792076512,0.05202034792076512,0.05202034792076512,0.05202034792076512,0.05202034792076512,0.051498671968587525,0.051498671968587525,0.051498671968587525,0.051498671968587525,0.051498671968587525,0.051498671968587525,0.051498671968587525,0.05202034792076512,0.05202034792076512,0.05202034792076512,0.05202034792076512,0.05202034792076512,0.05202034792076512,0.05202034792076512,0.05202034792076512,0.05202034792076512,0.05202034792076512,0.05202034792076512,0.05202034792076512,0.05202034792076512,0.05202034792076512,0.05202034792076512,0.05202034792076512,0.05202034792076512,0.05202034792076512,0.05202034792076512,0.05202034792076512,0.05202034792076512,0.05202034792076512,0.05202034792076512,0.05202034792076512,0.05202034792076512,0.05202034792076512,0.05202034792076512,0.05202034792076512,0.05202034792076512,0.05202034792076512,0.05202034792076512,0.05202034792076512,0.05202034792076512,0.05202034792076512,0.05203549761868775,0.05203549761868775,0.05203549761868775,0.05203549761868775,0.05203549761868775,0.05203549761868775,0.05203549761868775,0.05203549761868775,0.05203549761868775,0.05203549761868775,0.05203549761868775,0.052044731996157556,0.052044731996157556,0.05206756808494595,0.05206756808494595,0.05206756808494595,0.051439095079032056,0.0521408330381397,0.0521408330381397,0.05200620838904852,0.05201677166277816,0.05202034792076512,0.0521408330381397,0.05201695802986581,0.05201695802986581,0.052262111234473094,0.05276309767765788,0.05288611061081741,0.05301274309860529,0.05347413744156615,0.05338660520263697,0.0536281496922036,0.05635195088554759,0.05629927627754839,0.05635195088554759,0.05635195088554759,0.05635195088554759,0.05731680560624561,0.05792990436389661,0.07143262351549884,0.09114688062927175,0.09509847112368837,0.09520446985663475,0.09520446985663475,0.11421513641394196,0.11506021646037216,0.11600571545324889,0.11788507365236775,0.118180893557372,0.12033384468377253,0.12196227980295467,0.12303965205804618,0.12536177856170444,0.12539652792500472,0.13716391060448688,0.13957115136075934,0.1397706322459916,0.1441695831087744,0.14796305367549362,0.1498624322563644,0.15898242507347912,0.15891247773927022,0.15889896426263753,0.15889896426263753,0.1595146546930898,0.1606823674048059,0.1608435681448637,0.16193301625781784,0.16214441625898268,0.16946364063176395,0.1693213483631621,0.1693213483631621,0.16946364063176395,0.17000783652874957,0.1710494835822818,0.17645751362249532,0.23162219316446422,0.23162219316446422,0.23325756153524643,0.23325756153524643,0.24989376238514702,0.23847222714281965,0.23668869235443998,0.23668869235443998,0.23577587849515055,0.23577587849515055,0.23577587849515055,0.23577587849515055,0.23577587849515055,0.23465767342854657,0.23065533651334236,0.22803374319705527,0.22378750535910683,0.22309042760169084,0.2193064644317574,0.21069469269092225,0.1930117393241266,0.191288113604652,0.19067406561453107,0.18840730470413378,0.18734346290640255,0.18676516391141026,0.18645218060634938,0.18581526417776037,0.1836324831679788,0.1836324831679788,0.1836324831679788,0.18355828565283777,0.18389858572100254,0.18389858572100254,0.1832246858950478,0.18326148493239558,0.18393184578602478,0.18393184578602478,0.18393184578602478,0.1832246858950478,0.18326148493239558,0.18326148493239558,0.18326148493239558,0.18326148493239558,0.1832246858950478,0.18326148493239558,0.18326148493239558,0.18326148493239558,0.18326148493239558,0.1832246858950478,0.18393184578602478,0.18326148493239558,0.18326148493239558,0.18326148493239558,0.18326148493239558,0.18393184578602478,0.18393184578602478,0.18389858572100254,0.18393184578602478,0.18393184578602478,0.18393184578602478,0.18393184578602478,0.18393184578602478,0.18389858572100254,0.18393184578602478,0.18393184578602478,0.18393184578602478,0.18355828565283777,0.18528268619908742,0.18539939654297224,0.18556926680509644,0.18579713089410863,0.1860673988971754,0.1862898416704002,0.18633237884256532,0.1868139140377259,0.18701129401029803,0.18754582235615114,0.1876951475611612,0.18791035944816442,0.18950463752825636,0.19535949460516652,0.19475092309937367,0.1961986209393383,0.19738878680850622,0.20151886518247303,0.20415925527613607,0.20516905872609467,0.2068973308514424,0.20932694494918966,0.21121806418619563,0.22064614958041126,0.22239498946336778,0.2255201938613206,0.23108181159190028,0.23265352834396302,0.23499628520036675,0.23488675131540732,0.2349097621112834,0.23780462076619688,0.2389116705721427,0.23833853336008337,0.2401688695715388,0.24088420750382392,0.2408207669056337,0.2407845553502022,0.24178060349803918,0.2491038756943779,0.2481849842713329,0.2549832052029197,0.2542534224166442,0.2573784332212292,0.25782257015234716,0.2647387290209124,0.26601828576198233,0.2761798430891701,0.2775631371436511,0.2809946624592244,0.2809946624592244,0.2809566790770866,0.2809566790770866,0.2813751819089834,0.2809946624592244,0.28122237457608196,0.2809946624592244,0.2809946624592244,0.2809946624592244,0.2809946624592244,0.2809946624592244,0.2809946624592244,0.2809946624592244,0.2809946624592244,0.2813751819089834,0.2813751819089834,0.2813751819089834,0.2809946624592244,0.2809946624592244,0.2809946624592244,0.28056146003420596,0.28056146003420596,0.28056146003420596,0.2809566790770866,0.2809946624592244,0.2809946624592244,0.5250800282465451,0.5325236037760498,0.5411060842449109,0.5411060842449109,0.5476886172205483,0.5652350614617757,0.5713523658655746,0.5818288350106801,0.5939214818460316,0.5936614820312615,0.5970461837720276,0.5968085837936353,0.5968085837936353,0.5968747871677801,0.594912739643185,0.594912739643185,0.594912739643185,0.594912739643185,0.594912739643185,0.594912739643185,0.594912739643185,0.594912739643185,0.5864480005306737,0.5863242806905637,0.5864480005306737,0.5867145859525975,0.574135196420544,0.574135196420544,0.5499378539186748,0.5499738410394742,0.49754253943986243,0.283007256037092,0.283007256037092,0.283007256037092,0.2809687190423467,0.2802745732405009,0.2799297366847112,0.28056146003420596,0.28056146003420596,0.28056146003420596,0.28056146003420596,0.28056146003420596,0.28056146003420596,0.28056146003420596,0.28056146003420596,0.28056146003420596,0.28056146003420596,0.28056146003420596,0.28056146003420596,0.28056146003420596,0.28056146003420596,0.28056146003420596,0.28056146003420596,0.28056146003420596,0.28056146003420596,0.28056146003420596,0.28056146003420596,0.28056146003420596,0.2799297366847112,0.2802745732405009,0.2802745732405009,0.2802745732405009,0.2802745732405009,0.2802745732405009,0.2802745732405009,0.2802745732405009,0.2802745732405009,0.2802745732405009,0.28030062505208914,0.28030062505208914,0.28030062505208914,0.28030062505208914,0.2809687190423467,0.2809687190423467,0.2809946624592244,0.2809946624592244,0.2813751819089834,0.2818541519017725,0.3033569872203704,0.2960129733602281,0.20582420948064623,0.20305207554932372,0.19899301784853626,0.19726470809196414,0.1913399963534178,0.1880435170463794,0.18429534104019352,0.1782965507714068,0.17392231986380757,0.17348339115754058,0.17298071007419416,0.17277173188719935,0.17104582315070735,0.17081701821038456,0.16974177759831094,0.169689788269971,0.1696801400100123,0.1696801400100123,0.1696801400100123,0.1696801400100123,0.1696801400100123,0.1696801400100123,0.1696801400100123,0.1696801400100123,0.1696801400100123,0.1696801400100123,0.1696801400100123,0.1696801400100123,0.1696801400100123,0.1696801400100123,0.1696801400100123,0.1696801400100123,0.37048202147418835,0.37306355074643616,0.4743329875404614,0.5090983541785401,0.5337528191008949,0.5336070294191063,0.5352416300356762,0.5352416300356762,0.5439386100016326,0.5439386100016326,0.5439386100016326,0.5439386100016326,0.5439386100016326,0.5439386100016326,0.5439386100016326,0.5439386100016326,0.5439386100016326,0.5439386100016326,0.5439386100016326,0.5439386100016326,0.5439386100016326,0.5439386100016326,0.5439386100016326,0.5439386100016326,0.5439386100016326,0.5442270313022342,0.5443456265890404,0.5439386100016326,0.5439386100016326,0.5243302291913747,0.5243302291913747,0.5243302291913747,0.5017515375416703,0.48107935908060767,0.41725457666910576,0.41298407755763106,0.3711777661046961,0.3711777661046961,0.3711777661046961,0.3711777661046961,0.3711777661046961,0.3711777661046961,0.3711777661046961,0.3711777661046961,0.3711777661046961,0.3711777661046961,0.3711777661046961,0.13264370225619582,0.13264370225619582,0.13275571059725236,0.13275571059725236,0.13275571059725236,0.13275571059725236,0.13275571059725236,0.13275571059725236,0.13275571059725236,0.13275571059725236,0.13275571059725236,0.13275571059725236,0.13275571059725236,0.13275571059725236,0.13275571059725236,0.13275571059725236,0.13275571059725236,0.13275571059725236,0.13275571059725236,0.13275571059725236,0.13275571059725236,0.13275571059725236,0.13275162311834104,0.13275162311834104,0.13275162311834104,0.13275162311834104,0.13262303832327585,0.13262303832327585,0.13262303832327585,0.13262303832327585,0.13262303832327585,0.13261936173544783,0.13261936173544783,0.13261936173544783,0.13261936173544783,0.13261936173544783,0.13261936173544783,0.13261936173544783,0.13261936173544783,0.13261936173544783,0.13261936173544783,0.13261936173544783,0.1325226459638199,0.1325226459638199,0.13248100224768697,0.13248100224768697,0.13248100224768697,0.13248100224768697,0.13248100224768697,0.13248100224768697,0.13248100224768697,0.13248100224768697,0.13248100224768697,0.13248100224768697,0.13248100224768697,0.13262303832327585,0.13262303832327585,0.13262303832327585,0.13262303832327585,0.13262303832327585,0.13262303832327585,0.13248100224768697,0.13248100224768697,0.13248100224768697,0.13248100224768697,0.13248100224768697,0.13248100224768697,0.13248100224768697,0.13248100224768697,0.13248100224768697,0.13248100224768697,0.13248100224768697,0.13248100224768697,0.13248100224768697,0.13248100224768697,0.13262303832327585,0.13262303832327585,0.13262303832327585,0.13262303832327585,0.13262303832327585,0.13262303832327585,0.13262303832327585,0.13248100224768697,0.13248100224768697,0.13248100224768697,0.13248100224768697,0.13248100224768697,0.13248100224768697,0.13248100224768697,0.13248100224768697,0.13248100224768697,0.13248100224768697,0.13248100224768697,0.13248100224768697,0.13248100224768697,0.13248100224768697,0.13248100224768697,0.13248100224768697,0.13248100224768697,0.13248100224768697,0.13248100224768697,0.13248100224768697,0.13248100224768697,0.13248100224768697,0.13248100224768697,0.13248100224768697,0.1325226459638199,0.1325226459638199,0.1325226459638199,0.1325226459638199,0.1325226459638199,0.1325226459638199,0.1325226459638199,0.1325226459638199,0.1325226459638199,0.1325226459638199,0.1325226459638199,0.1325226459638199,0.1325226459638199,0.1325226459638199,0.13248100224768697,0.13248100224768697,0.13248100224768697,0.13248100224768697,0.13248100224768697,0.13248100224768697,0.13248100224768697,0.13248100224768697,0.13248100224768697,0.13248100224768697,0.13248100224768697,0.13248100224768697,0.13248100224768697,0.13262303832327585,0.13262303832327585,0.13262303832327585,0.13262303832327585,0.13248100224768697,0.1325226459638199,0.1325226459638199,0.13248100224768697,0.13262303832327585,0.13262303832327585,0.13264370225619582,0.13261936173544783,0.13261936173544783,0.13282412936982732,0.13283278108750554,0.13275162311834104,0.13275162311834104,0.13311711115424396,0.1331511114902573,0.1331511114902573,0.13311711115424396,0.13347295961474165,0.13798192824464514,0.25769127490390037,0.25769127490390037,0.2580668345526403,0.2581270098818748,0.25832962075050414,0.25832962075050414,0.2584664609998184,0.2584664609998184,0.2584664609998184,0.2584664609998184,0.2584664609998184,0.26040027970494756,0.26040443877847425,0.26040443877847425,0.26040443877847425,0.26040443877847425,0.26040443877847425,0.26041240237488217,0.26041240237488217,0.26056843310766076,0.23406451195743924,0.1362976777255957,0.1362334753174414,0.13552139844614175,0.13615610806899683,0.13611841792481855,0.13552139844614175,0.13542178573264763,0.13552139844614175,0.13550480066716672,0.1354025104602662,0.1354025104602662,0.1354025104602662,0.13539215408792554,0.1354025104602662,0.13552139844614175,0.13548911787689188,0.13552139844614175,0.1347485138246342,0.134781143925813,0.13480962842726957,0.1348962228894487,0.13470518993889433,0.13474370847650421,0.13398335191931993,0.13398335191931993,0.13398335191931993,0.13398335191931993,0.1339526991946461,0.13398335191931993,0.13368680766745925,0.13368680766745925,0.13368680766745925,0.13368680766745925,0.1338979673278864,0.1339526991946461,0.13398335191931993,0.13398335191931993,0.13398335191931993,0.13398335191931993,0.13398335191931993,0.13397165170057576,0.13398335191931993,0.13398335191931993,0.13398335191931993,0.1339526991946461,0.1339526991946461,0.13397165170057576,0.13397165170057576,0.13397165170057576,0.13398335191931993,0.13398335191931993,0.13398335191931993,0.13398335191931993,0.13398335191931993,0.13398335191931993,0.13398335191931993,0.13398335191931993,0.13398335191931993,0.13398335191931993,0.13397165170057576,0.13311406312451057,0.13311711115424396,0.1339526991946461,0.1339526991946461,0.1339526991946461,0.1339526991946461,0.1339526991946461,0.1339526991946461,0.1339526991946461,0.1339526991946461,0.1339526991946461,0.1339526991946461,0.1339526991946461,0.1339526991946461,0.1339526991946461,0.1339526991946461,0.4448638142145986,0.45316726124167134,0.45316726124167134,0.47168197544508916,0.4722807481866708,0.49975300212290397,0.5081147129101143,0.5240477387413739,0.5492601584020521,0.5492601584020521,0.5491827019949271,0.5491827019949271,0.5491827019949271,0.6238135774767808,0.6238135774767808,0.6238135774767808,0.6238135774767808,0.6238135774767808,0.6238135774767808,0.6238135774767808,0.6238135774767808,0.6238135774767808,0.6238135774767808,0.5849698800781525,0.5849698800781525,0.5830486929363508,0.5831246272599326,0.5831246272599326,0.5768942103217232,0.5768942103217232,0.5768942103217232,0.5768942103217232,0.5773735035932204,0.40963073175572234,0.40959748369787663,0.40261612978349176,0.40261612978349176,0.40261612978349176,0.4026755582623217,0.4026755582623217,0.4026755582623217,0.22958991652936026,0.22958991652936026,0.22958991652936026,0.22958991652936026,0.22958991652936026,0.22954956156986184,0.22954956156986184,0.22954956156986184,0.22954956156986184,0.22954956156986184,0.22954956156986184,0.22954956156986184,0.22958991652936026,0.22954956156986184,0.22958991652936026,0.22958991652936026,0.23026904490457678,0.23038431945793855,0.22958991652936026,0.22967886016348313,0.2305074506252,0.23421389951886284,0.2372659763581221,0.23841865831596673,0.2413513436766903,0.25051085208316576,0.2556172750947018,0.26282818901916777,0.2690889293473271,0.27045332345028217,0.27266072802015084,0.28011518748236414,0.2826189230690853,0.29596481280301246,0.2989600164793289,0.3035076033287275,0.3035076033287275,0.3035076033287275,0.3153419988725074,0.3236006111095973,0.32340275343453717,0.32271759842368963,0.3189102473986674,0.3171731128676364,0.3166913403578827,0.3166913403578827,0.3166320311697691,0.3166320311697691,0.31647387037297353,0.3191818485126574,0.3164613840070727,0.3191818485126574,0.3172277631353934,0.3172277631353934,0.3172277631353934,0.3172277631353934,0.3171731128676364,0.3171731128676364,0.3171731128676364,0.3171731128676364,0.3172277631353934,0.3172277631353934,0.3172277631353934,0.3172277631353934,0.3172277631353934,0.3172277631353934,0.3171731128676364,0.3171731128676364,0.3171731128676364,0.3171731128676364,0.3171731128676364,0.3172277631353934,0.3172277631353934,0.3191818485126574,0.3191818485126574,0.31647387037297353,0.31647387037297353,0.31647387037297353,0.31647387037297353,0.31647387037297353)
maxHPD2=c(0.46179111766310416, 0.46179111766310416,0.46179111766310416,0.46179111766310416,0.46179111766310416,0.46179111766310416,0.46179111766310416,0.46179111766310416,0.46179111766310416,0.46179111766310416,0.46179111766310416,0.46179111766310416,0.46179111766310416,0.46179111766310416,0.46179111766310416,0.46179111766310416,0.46179111766310416,0.46179111766310416,0.46179111766310416,0.46179111766310416,0.46748755742837433,0.6044832365583296,0.7048337196806141,0.7146881390695149,0.7965909774622988,0.801876008523013,0.8193407322718853,0.8341193772720166,0.838042533831659,0.8394608275920489,0.8525929489808243,0.8525929489808243,0.8962313547043579,0.8940806740365873,0.9124721215708665,0.8980265727722299,0.8815851498569668,0.8808331200115564,0.8807443912170936,0.8807443912170936,0.8807443912170936,0.8807443912170936,0.8420673546988284,0.8420673546988284,0.8420673546988284,0.8420673546988284,0.8420673546988284,0.8158635139266055,0.8158635139266055,0.8079413038507972,0.8079413038507972,0.8079413038507972,0.6233536623378281,0.6162944243816824,0.6162944243816824,0.6162944243816824,0.5511994984943984,0.40259863202613944,0.3539259903293552,0.3539259903293552,0.3539259903293552,0.3539259903293552,0.3539259903293552,0.3481823579624123,0.3481823579624123,0.08647153718831455,0.08647153718831455,0.08647153718831455,0.08647153718831455,0.08647153718831455,0.07482772196216136,0.07482772196216136,0.07482772196216136,0.07482772196216136,0.07480674879945198,0.07480674879945198,0.07380059359363428,0.07380059359363428,0.07380059359363428,0.07380059359363428,0.07378327571249871,0.0737697693510935,0.07374067581694659,0.07371519781907103,0.07392021153583507,0.07391267794716755,0.07389407038992965,0.07392021153583507,0.0738984932871616,0.07385870496366875,0.07385870496366875,0.07392021153583507,0.0737697693510935,0.07392021153583507,0.07392021153583507,0.0737697693510935,0.07392021153583507,0.07392021153583507,0.07392021153583507,0.07391267794716755,0.07388728933897261,0.07391267794716755,0.0738984932871616,0.07378327571249871,0.0738984932871616,0.07389407038992965,0.07389407038992965,0.0737697693510935,0.0737697693510935,0.0737697693510935,0.0737697693510935,0.0737697693510935,0.0737697693510935,0.07374067581694659,0.07374067581694659,0.07374067581694659,0.07374067581694659,0.07374067581694659,0.07374067581694659,0.07374067581694659,0.07374067581694659,0.07374067581694659,0.07374067581694659,0.07374067581694659,0.07374067581694659,0.07374067581694659,0.07374067581694659,0.07374067581694659,0.07374067581694659,0.07374067581694659,0.07374067581694659,0.07374067581694659,0.07374067581694659,0.07374067581694659,0.0737697693510935,0.0737697693510935,0.0737697693510935,0.0737697693510935,0.0737697693510935,0.0737697693510935,0.0737697693510935,0.0737697693510935,0.0737697693510935,0.0737697693510935,0.0737697693510935,0.0737697693510935,0.0737697693510935,0.0737697693510935,0.0737697693510935,0.0737697693510935,0.0737697693510935,0.0737697693510935,0.0737697693510935,0.0737697693510935,0.0737697693510935,0.0737697693510935,0.0737697693510935,0.0737697693510935,0.0737697693510935,0.0737697693510935,0.0737697693510935,0.0737697693510935,0.0737697693510935,0.0737697693510935,0.0737697693510935,0.0737697693510935,0.0737697693510935,0.0737697693510935,0.07378327571249871,0.07389407038992965,0.0738984932871616,0.07391267794716755,0.0738984932871616,0.0738984932871616,0.0738984932871616,0.07368840401212205,0.07371519781907103,0.07374067581694659,0.07378327571249871,0.07380059359363428,0.07384095455678218,0.0738984932871616,0.07391267794716755,0.07391267794716755,0.07391267794716755,0.07375734037503752,0.07380059359363428,0.07384095455678218,0.07461576427785571,0.07488952838486308,0.07498985123965117,0.07503858681921774,0.07503858681921774,0.07519926932635568,0.07748058436876437,0.07750224479437874,0.07948009029553793,0.0799881661235408,0.08117239421139405,0.08598317233414664,0.09324163359444183,0.093267887300738,0.10228586934777502,0.10231669520053843,0.10624133501030653,0.11011286251144119,0.11021255820949726,0.11173034177196492,0.11258889882766203,0.11337018600914209,0.12350106190137898,0.12587511051554778,0.12640462683218456,0.1283356794519338,0.1297352913716761,0.12976861987504737,0.1371453229176121,0.1486460297246746,0.15340396221317223,0.15340396221317223,0.15239635809878846,0.15936965597254843,0.1598471419383886,0.1602153033970797,0.16391693931699483,0.16304147886329048,0.1637023263124192,0.16756233710227725,0.16756233710227725,0.1619497677147851,0.1619497677147851,0.1619497677147851,0.1619497677147851,0.1619497677147851,0.1602153033970797,0.1598471419383886,0.1582531590614606,0.15744516490425203,0.15507088932562466,0.1474538740715578,0.14355363812920915,0.14255663959047185,0.1426132212898788,0.14260362935600984,0.1424941549984845,0.14206817659878035,0.14168937774436183,0.14120511563137647,0.14100219973913536,0.14095749076414824,0.14091924130617586,0.14091924130617586,0.1408235450732299,0.14078453273010838,0.14076234999308754,0.1408235450732299,0.14074937056275352,0.14074937056275352,0.14071126879538928,0.1407006100141515,0.14074937056275352,0.14074540168670155,0.14071126879538928,0.1407006100141515,0.1407006100141515,0.1407006100141515,0.14068712405115286,0.14071830576477284,0.14091924130617586,0.1408235450732299,0.14091924130617586,0.14091924130617586,0.14091924130617586,0.14091924130617586,0.14091924130617586,0.14091924130617586,0.14091924130617586,0.1408235450732299,0.14091924130617586,0.14091924130617586,0.14090927650175913,0.14090927650175913,0.1408235450732299,0.14087598269062832,0.14087598269062832,0.14087598269062832,0.14087598269062832,0.14091924130617586,0.14091924130617586,0.14091924130617586,0.14091924130617586,0.14091924130617586,0.14091924130617586,0.14091924130617586,0.14091924130617586,0.14091924130617586,0.1408235450732299,0.1408235450732299,0.1408235450732299,0.1408235450732299,0.1408235450732299,0.1408235450732299,0.1408235450732299,0.1408235450732299,0.1408235450732299,0.1408235450732299,0.414011681933205,0.414011681933205,0.414011681933205,0.44990198228204964,0.5453271857438754,0.5452911927563335,0.6681068774476442,0.6684080510212727,0.6684080510212727,0.6683694373243139,0.6684080510212727,0.6684080510212727,0.6684080510212727,0.6684080510212727,0.6799978901521074,0.6799978901521074,0.6799978901521074,0.6799978901521074,0.6799978901521074,0.6799978901521074,0.6799978901521074,0.6799978901521074,0.6799978901521074,0.6799978901521074,0.6799978901521074,0.6799978901521074,0.7030321944504129,0.6023307871281588,0.5977997786170988,0.5975697159590859,0.5967400656722784,0.5906314219162647,0.5892524346669181,0.5539656351144232,0.49079878217531064,0.48917039359915016,0.4881837737567203,0.47790846900950934,0.25369777523489995,0.25369777523489995,0.25369777523489995,0.25369777523489995,0.25369777523489995,0.25369777523489995,0.25369777523489995,0.25369777523489995,0.25369777523489995,0.25369777523489995,0.24913671619434588,0.2372929347998771,0.19516652736864726,0.19106584712446661,0.18506286053030602,0.1846831177399044,0.18407068101576907,0.18359115511510404,0.18182762985530074,0.18182762985530074,0.18173290680924573,0.18173290680924573,0.18173290680924573,0.18173290680924573,0.18173290680924573,0.18173290680924573,0.18169348809329133,0.18169348809329133,0.18169348809329133,0.18169348809329133,0.18173290680924573,0.18173290680924573,0.18173290680924573,0.18173290680924573,0.18169348809329133,0.18169348809329133,0.18169348809329133,0.18169348809329133,0.18169348809329133,0.18169348809329133,0.18169348809329133,0.18169348809329133,0.18169348809329133,0.18169348809329133,0.18169348809329133,0.18169348809329133,0.18173290680924573,0.1813866988886322,0.1813866988886322,0.18197476051436548,0.18324233923106872,0.18359115511510404,0.1829295305987922,0.18437376696569216,0.18414246654200378,0.18432090285029248,0.18432090285029248,0.18432090285029248,0.18432090285029248,0.18432090285029248,0.18432090285029248,0.18425813398291774,0.18437376696569216,0.18464396089071433,0.18415792553240443,0.18464396089071433,0.18506286053030602,0.18566369351820258,0.18670112942928052,0.19093359847497085,0.19311492382078757,0.19312604784611734,0.19312604784611734,0.18415792553240443,0.18169348809329133,0.17583134682716622,0.17227330877927058,0.17019603203000258,0.1701099940440655,0.17016608023209254,0.16835742976588366,0.16969752119250753,0.16970615270325431,0.16839940962948555,0.16056621734422402,0.16010109364029085,0.15953329431996746,0.15675916792630984,0.15675916792630984,0.15675916792630984,0.15286319819406027,0.15286319819406027,0.15286319819406027,0.15286319819406027,0.15286319819406027,0.15286319819406027,0.15286319819406027,0.15286319819406027,0.15286319819406027,0.15286319819406027,0.15286319819406027,0.15286319819406027,0.15286319819406027,0.15286319819406027,0.15286319819406027,0.15286319819406027,0.15286319819406027,0.15286319819406027,0.15286319819406027,0.15286319819406027,0.15286319819406027,0.15286319819406027,0.15286319819406027,0.15286319819406027,0.15286319819406027,0.16159444345419535,0.48443854845671136,0.5055672611439272,0.5737053288935904,0.598988282392645,0.6002114283719072,0.675924463271877,0.7198828476991578,0.7424545890567554,0.7424545890567554,0.7278661978728367,0.7278661978728367,0.7278661978728367,0.7278661978728367,0.7278661978728367,0.7278661978728367,0.7278661978728367,0.7278661978728367,0.7278661978728367,0.7278661978728367,0.7278661978728367,0.7278661978728367,0.7278661978728367,0.7279520551672855,0.7281147175277618,0.7281147175277618,0.7281147175277618,0.7428979444195944,0.7450002267960879,0.7851989758801923,0.7014123236593931,0.7014123236593931,0.7102971398533681,0.7102971398533681,0.6735316563272036,0.6398762923672952,0.6385566108369101,0.6385566108369101,0.6228722098977219,0.5630248241672526,0.5630248241672526,0.5532587653716361,0.5505235338781466,0.5505235338781466,0.27634697520120466,0.27634697520120466,0.27634697520120466,0.27634697520120466,0.27634697520120466,0.2739956208385285,0.2688933319412815,0.2620157532921121,0.17118720393718606,0.1715513880103458,0.1688145367258795,0.1694659615230356,0.1688145367258795,0.1688550282228305,0.16884942148245918,0.1688145367258795,0.1688145367258795,0.1688145367258795,0.16887762766566794,0.16887762766566794,0.16887762766566794,0.16887762766566794,0.16887762766566794,0.1688550282228305,0.1688550282228305,0.1688145367258795,0.1699317841863454,0.1699317841863454,0.1697663914345899,0.1697663914345899,0.1697663914345899,0.1697663914345899,0.16941585357020258,0.16941585357020258,0.16941585357020258,0.16941585357020258,0.1697663914345899,0.16975164500394235,0.16975164500394235,0.16975164500394235,0.16975164500394235,0.16975164500394235,0.16975164500394235,0.16975164500394235,0.16975164500394235,0.16975164500394235,0.16975164500394235,0.16975164500394235,0.16975164500394235,0.16975164500394235,0.16975164500394235,0.16975164500394235,0.1697663914345899,0.16941585357020258,0.16941585357020258,0.16941585357020258,0.1694659615230356,0.1694659615230356,0.1694659615230356,0.16949683010445002,0.16949683010445002,0.16949683010445002,0.1694659615230356,0.1694659615230356,0.16949683010445002,0.16949683010445002,0.16874713645062606,0.16935067286997837,0.1688145367258795,0.1688145367258795,0.1688145367258795,0.1688145367258795,0.1688145367258795,0.1688145367258795,0.1688145367258795,0.1688145367258795,0.1688145367258795,0.1688145367258795,0.1688145367258795,0.1688145367258795,0.1688145367258795,0.1688145367258795,0.1688550282228305,0.16887762766566794,0.1694659615230356,0.1688145367258795,0.16884942148245918,0.1688550282228305,0.16897484851745906,0.1688550282228305,0.16935067286997837,0.16935067286997837,0.1694659615230356,0.17118720393718606,0.17119686635230177,0.17119686635230177,0.17114466614238358,0.17114466614238358,0.17119686635230177,0.1724375587955473,0.17227151955341963,0.1723204493042601,0.1916022203504176,0.20388700679116883,0.2104412863725325,0.22571809723061248,0.2731373324566864,0.2835031287522867,0.3005603476079435,0.35293658796355465,0.35799880280953233,0.3754528711490218,0.3753606233112315,0.3753606233112315,0.3753606233112315,0.3754528711490218,0.3753606233112315,0.37365573318186635,0.37365573318186635,0.3735714667218167,0.3735714667218167,0.3735714667218167,0.37365573318186635,0.37365573318186635,0.37365573318186635,0.37365573318186635,0.37365573318186635,0.37365573318186635,0.37365573318186635,0.37320773641899513,0.37320773641899513,0.36514954470108557,0.3639210423665692,0.36407818450423163,0.3354804918450386,0.3356535234368215,0.32214007993295024,0.3062664319407359,0.3062664319407359,0.29166256654507744,0.2854848191699732,0.24633849582898343,0.2000428361309802,0.1811621537167459,0.17213027372175652,0.17376517239243394,0.1737846337209368,0.1737846337209368,0.1723204493042601,0.1726983346554244,0.1726983346554244,0.1726983346554244,0.1726983346554244,0.1726983346554244,0.1726983346554244,0.1726983346554244,0.17273451756811992,0.17273451756811992,0.17273451756811992,0.17273451756811992,0.17273451756811992,0.17273451756811992,0.17227151955341963,0.17227151955341963,0.17227151955341963,0.1723204493042601,0.17380277939568012,0.1738685734486791,0.17213027372175652,0.17227151955341963,0.17213027372175652,0.17213027372175652,0.17208378756918274,0.17213027372175652,0.17227151955341963,0.1725755738118603,0.19867975761110104,0.26545072669521846,0.27473207195090404,0.2880631946355092,0.2880631946355092,0.2767644358875825,0.2767644358875825,0.2767644358875825,0.2767644358875825,0.2767644358875825,0.2767644358875825,0.2767644358875825,0.2767644358875825,0.2794007237590503,0.2806982261151595,0.2872140772873551,0.28928506547502,0.28928506547502,0.290765208982818,0.29132369409726305,0.28928506547502,0.28062557858838333,0.2802948074078172,0.17119686635230177,0.1697663914345899,0.16992754572661628,0.164987121435602,0.16434986507940505,0.16430428445510584,0.16348058281578248,0.16281494618693126,0.1628484415133479,0.1603711327620545,0.16026728133405313,0.1604951141603706,0.16026728133405313,0.15842609766578522,0.1551766660536413,0.15347512582771547,0.15347512582771547,0.15347512582771547,0.14714033645898333,0.14683208842654646,0.1450711726340565,0.1447351557854845,0.14209640954803696,0.14096330818366834,0.14096330818366834,0.1409246471711647,0.14100581460025505,0.13989518119439698,0.13989518119439698,0.14000731970255356,0.14000731970255356,0.1398288777500757,0.1399328139960281,0.13961141406156363,0.13961141406156363,0.13983316861648662,0.13904783198788523,0.1389550928553009,0.1389550928553009,0.1383918185315606,0.1383918185315606,0.1389550928553009,0.1389550928553009,0.1389550928553009,0.1389550928553009,0.1383918185315606,0.1383918185315606,0.1383918185315606,0.1383918185315606,0.1383918185315606,0.1383918185315606,0.1389550928553009,0.1389550928553009,0.1389550928553009,0.1389550928553009,0.1389550928553009,0.1389550928553009,0.1389550928553009,0.1389550928553009,0.1389550928553009,0.1383918185315606,0.1389550928553009,0.1389550928553009,0.1389550928553009,0.1383918185315606,0.1383918185315606,0.13958720245152673,0.13983316861648662,0.1398779579913031,0.13989146687757528,0.14001862654429728,0.14000731970255356,0.14049543526507116,0.14096330818366834,0.14100581460025505,0.1418900341679363,0.1460550408878221,0.1466546435328368,0.15124286300484666,0.16352980411281517,0.16687434663677586,0.168055304551994,0.17892199154428456,0.18177225056932458,0.18737082414150524,0.19379204961738963,0.19352631297684614,0.18988920631704143,0.1896691809667103,0.1896691809667103,0.1895337087947849,0.18946643664456164,0.1894008278780032,0.1893772956498463,0.1893772956498463,0.1893772956498463,0.18936775329206026,0.18936775329206026,0.18936775329206026,0.18936775329206026,0.18934699597651453,0.18905133932692014,0.18902125716761173,0.18905133932692014,0.18903718227952776,0.18903718227952776,0.1895337087947849,0.1889752660449417,0.18919329997744594,0.18911872758418646,0.18900677182776174,0.18905133932692014,0.18832254599395484,0.18832254599395484,0.18829608969048992,0.18829608969048992,0.18745824346584258,0.1881080378739435,0.18804956967471578,0.18804956967471578,0.18799519352862615,0.18799519352862615,0.18796902381562955,0.18793686227098588,0.18793686227098588,0.18793686227098588,0.18793686227098588,0.18793686227098588,0.18793686227098588,0.18793686227098588,0.18793686227098588,0.18793686227098588,0.18793686227098588,0.18793686227098588,0.18793686227098588,0.18793686227098588,0.18796902381562955,0.18799519352862615,0.18799519352862615,0.18799519352862615,0.18799519352862615,0.18799519352862615,0.18799519352862615,0.18799519352862615,0.18799519352862615,0.18799519352862615,0.18799519352862615,0.18799519352862615,0.18814835484261802,0.18814835484261802,0.18745824346584258,0.18747857356790393,0.18829608969048992,0.18829608969048992,0.18844905861777397,0.18900677182776174,0.1885556417578942,0.1885556417578942,0.18905133932692014,0.18905133932692014,0.18905133932692014,0.18857630548499937,0.18900677182776174,0.18893961208976007,0.18905133932692014,0.1893772956498463,0.18944271691125164,0.18983939993075172,0.19018545901721617,0.18961201070329325,0.1960389569893553,0.19706187542132403,0.19749045939463636,0.20227239560770488,0.21867415820149552,0.25063971215796443,0.2762864358831447,0.34875297386385473,0.3624969879942059,0.37107917125102086,0.3899659283377862,0.42060607109175874,0.514953769343114,0.5703197581089653,0.5703197581089653,0.5703197581089653,0.5703197581089653,0.5703197581089653)


plot(c(seq(-290,0,by=1),0),rep(2,length(c(seq(290,0,by=-1),0))), xlab="", ylab="Rates (events/Myr/lineage)", xlim=c(-270,-230), ylim=c(0,0.7), type="l", col="white",lwd="1",las="1",cex.axis="1",cex.main="1",cex.lab="1",bty="n", main="A", axes=F)
rect(-323.2,-0.02,-298.9,300, col="white", border=NA)
rect(-298.9,-0.02,-272.95,300, col="whitesmoke", border=NA)
rect(-272.95,-0.02,-259.1,300, col="white", border=NA)
rect(-259.1,-0.02,-251.9,300, col="whitesmoke", border=NA)
rect(-251.9,-0.02,-247.2,300, col="white", border=NA)
rect(-247.2,-0.02,-237,300, col="whitesmoke", border=NA)
rect(-237,-0.02,-201.3,300, col="white", border=NA)
rect(-201.3,-0.02,-174.1,300, col="whitesmoke", border=NA)
rect(-174.1,-0.02,-163.5,300, col="white", border=NA)
rect(-163.5,-0.02,-145,300, col="whitesmoke", border=NA)
rect(-145,-0.02,-100.5,300, col="white", border=NA)
rect(-100.5,-0.02,-66,300, col="whitesmoke", border=NA)
rect(-66,-0.02,-56,300, col="white", border=NA)
rect(-56,-0.02,-33.9,300, col="whitesmoke", border=NA)
rect(-33.9,-0.02,-23.03,300, col="white", border=NA)
rect(-23.03,-0.02,-5.33,300, col="whitesmoke", border=NA)
rect(-5.33,-0.02,-2.58,300, col="white", border=NA)
rect(-2.58,-0.02,0,300, col="whitesmoke", border=NA)


rect(-261.28,-3,-259.51,300, col=alpha('#ffaf03',0.2), border=NA)
rect(-234.5,-3,-232,300, col=alpha('#ffaf03',0.2), border=NA)
abline(v=c(-251.902),col="red",lty="dashed",lwd="2")


axis(side=1, seq(-280, -220, by=10), col="black",col.axis="black",las=1)
axis(side=2, seq(0, 0.7, by=0.1), col="black",col.axis="black",las=2)

legend("topleft", bty="n", c("Origination rate","Extinction rate"),lwd="3",col=c("#4c4cec","#e34a33"), cex=1)
	
lines(time1,time1,type = 'n')
polygon(c(time1, rev(time1)), c(maxHPD1, rev(minHPD1)), col = alpha('#4c4cec',0.3), border = NA)
lines(time1,rate1, col = '#4c4cec', lwd=2)

lines(time2,time2,type = 'n')
polygon(c(time2, rev(time2)), c(maxHPD2, rev(minHPD2)), col = alpha('#e34a33',0.3), border = NA)
lines(time2,rate2, col = '#e34a33', lwd=2)

add_geochrono(0, -0.15)


############################# Net diversification rates 

time=c(-204.57627118631052, -204.67628402971621,-204.77629687312188,-204.87630971652754,-204.97632255993324,-205.0763354033389,-205.1763482467446,-205.27636109015026,-205.37637393355593,-205.47638677696162,-205.57639962036728,-205.67641246377298,-205.77642530717864,-205.8764381505843,-205.97645099399,-206.07646383739566,-206.17647668080136,-206.27648952420702,-206.3765023676127,-206.47651521101838,-206.57652805442405,-206.67654089782974,-206.7765537412354,-206.87656658464107,-206.97657942804676,-207.07659227145243,-207.17660511485812,-207.27661795826378,-207.37663080166945,-207.47664364507514,-207.5766564884808,-207.6766693318865,-207.77668217529217,-207.87669501869783,-207.97670786210352,-208.0767207055092,-208.17673354891485,-208.27674639232055,-208.3767592357262,-208.4767720791319,-208.57678492253757,-208.67679776594323,-208.77681060934893,-208.8768234527546,-208.9768362961603,-209.07684913956595,-209.17686198297162,-209.2768748263773,-209.37688766978297,-209.47690051318867,-209.57691335659433,-209.6769262,-209.7769390434057,-209.87695188681136,-209.97696473021705,-210.0769775736227,-210.17699041702838,-210.27700326043407,-210.37701610383974,-210.47702894724543,-210.5770417906511,-210.67705463405676,-210.77706747746245,-210.87708032086812,-210.9770931642738,-211.07710600767948,-211.17711885108514,-211.27713169449083,-211.3771445378965,-211.4771573813022,-211.57717022470786,-211.67718306811352,-211.77719591151921,-211.87720875492488,-211.97722159833057,-212.07723444173624,-212.1772472851419,-212.2772601285476,-212.37727297195326,-212.47728581535895,-212.57729865876462,-212.67731150217028,-212.77732434557598,-212.87733718898164,-212.97735003238733,-213.077362875793,-213.17737571919866,-213.27738856260436,-213.37740140601002,-213.47741424941572,-213.57742709282138,-213.67743993622705,-213.77745277963274,-213.8774656230384,-213.9774784664441,-214.07749130984976,-214.17750415325543,-214.27751699666112,-214.37752984006679,-214.47754268347248,-214.57755552687814,-214.6775683702838,-214.7775812136895,-214.87759405709517,-214.97760690050083,-215.07761974390652,-215.1776325873122,-215.27764543071788,-215.37765827412355,-215.4776711175292,-215.5776839609349,-215.67769680434057,-215.77770964774626,-215.87772249115193,-215.9777353345576,-216.0777481779633,-216.17776102136895,-216.27777386477464,-216.3777867081803,-216.47779955158597,-216.57781239499167,-216.67782523839733,-216.77783808180303,-216.8778509252087,-216.97786376861436,-217.07787661202005,-217.1778894554257,-217.2779022988314,-217.37791514223707,-217.47792798564274,-217.57794082904843,-217.6779536724541,-217.7779665158598,-217.87797935926545,-217.97799220267112,-218.0780050460768,-218.17801788948248,-218.27803073288817,-218.37804357629383,-218.4780564196995,-218.5780692631052,-218.67808210651086,-218.77809494991655,-218.87810779332222,-218.97812063672788,-219.07813348013357,-219.17814632353924,-219.27815916694493,-219.3781720103506,-219.47818485375626,-219.57819769716195,-219.67821054056762,-219.7782233839733,-219.87823622737898,-219.97824907078464,-220.07826191419034,-220.178274757596,-220.2782876010017,-220.37830044440736,-220.47831328781302,-220.57832613121872,-220.67833897462438,-220.77835181803007,-220.87836466143574,-220.9783775048414,-221.0783903482471,-221.17840319165276,-221.27841603505846,-221.37842887846412,-221.47844172186979,-221.57845456527548,-221.67846740868114,-221.7784802520868,-221.8784930954925,-221.97850593889817,-222.07851878230386,-222.17853162570952,-222.2785444691152,-222.37855731252088,-222.47857015592655,-222.57858299933224,-222.6785958427379,-222.77860868614357,-222.87862152954926,-222.97863437295493,-223.07864721636062,-223.1786600597663,-223.27867290317195,-223.37868574657764,-223.4786985899833,-223.578711433389,-223.67872427679467,-223.77873712020033,-223.87874996360603,-223.9787628070117,-224.07877565041738,-224.17878849382305,-224.2788013372287,-224.3788141806344,-224.47882702404007,-224.57883986744577,-224.67885271085143,-224.7788655542571,-224.8788783976628,-224.97889124106845,-225.07890408447415,-225.1789169278798,-225.27892977128548,-225.37894261469117,-225.47895545809683,-225.57896830150253,-225.6789811449082,-225.77899398831386,-225.87900683171955,-225.97901967512522,-226.0790325185309,-226.17904536193657,-226.27905820534224,-226.37907104874793,-226.4790838921536,-226.5790967355593,-226.67910957896495,-226.77912242237062,-226.8791352657763,-226.97914810918198,-227.07916095258767,-227.17917379599334,-227.279186639399,-227.3791994828047,-227.47921232621036,-227.57922516961605,-227.67923801302172,-227.77925085642738,-227.87926369983307,-227.97927654323874,-228.0792893866444,-228.1793022300501,-228.27931507345576,-228.37932791686146,-228.47934076026712,-228.57935360367279,-228.67936644707848,-228.77937929048414,-228.87939213388984,-228.9794049772955,-229.07941782070117,-229.17943066410686,-229.27944350751253,-229.37945635091822,-229.47946919432388,-229.57948203772955,-229.67949488113524,-229.7795077245409,-229.8795205679466,-229.97953341135226,-230.07954625475793,-230.17955909816362,-230.2795719415693,-230.37958478497498,-230.47959762838065,-230.5796104717863,-230.679623315192,-230.77963615859767,-230.87964900200336,-230.97966184540903,-231.0796746888147,-231.17968753222038,-231.27970037562605,-231.37971321903174,-231.4797260624374,-231.57973890584307,-231.67975174924877,-231.77976459265443,-231.87977743606012,-231.9797902794658,-232.07980312287145,-232.17981596627715,-232.2798288096828,-232.3798416530885,-232.47985449649417,-232.57986733989983,-232.67988018330553,-232.7798930267112,-232.8799058701169,-232.97991871352255,-233.07993155692822,-233.1799444003339,-233.27995724373957,-233.37997008714527,-233.47998293055093,-233.5799957739566,-233.6800086173623,-233.78002146076795,-233.88003430417365,-233.9800471475793,-234.08005999098498,-234.18007283439067,-234.28008567779634,-234.38009852120203,-234.4801113646077,-234.58012420801336,-234.68013705141905,-234.78014989482472,-234.88016273823038,-234.98017558163608,-235.08018842504174,-235.18020126844743,-235.2802141118531,-235.38022695525876,-235.48023979866446,-235.58025264207012,-235.68026548547581,-235.78027832888148,-235.88029117228714,-235.98030401569284,-236.0803168590985,-236.1803297025042,-236.28034254590986,-236.38035538931553,-236.48036823272122,-236.58038107612688,-236.68039391953258,-236.78040676293824,-236.8804196063439,-236.9804324497496,-237.08044529315526,-237.18045813656096,-237.28047097996662,-237.3804838233723,-237.48049666677798,-237.58050951018365,-237.68052235358934,-237.780535196995,-237.88054804040067,-237.98056088380636,-238.08057372721203,-238.18058657061772,-238.28059941402338,-238.38061225742905,-238.48062510083474,-238.5806379442404,-238.6806507876461,-238.78066363105177,-238.88067647445743,-238.98068931786312,-239.0807021612688,-239.18071500467448,-239.28072784808015,-239.3807406914858,-239.4807535348915,-239.58076637829717,-239.68077922170286,-239.78079206510853,-239.8808049085142,-239.9808177519199,-240.08083059532555,-240.18084343873124,-240.2808562821369,-240.38086912554257,-240.48088196894827,-240.58089481235393,-240.68090765575963,-240.7809204991653,-240.88093334257096,-240.98094618597665,-241.0809590293823,-241.18097187278798,-241.28098471619367,-241.38099755959934,-241.48101040300503,-241.5810232464107,-241.68103608981636,-241.78104893322205,-241.88106177662772,-241.9810746200334,-242.08108746343908,-242.18110030684474,-242.28111315025043,-242.3811259936561,-242.4811388370618,-242.58115168046746,-242.68116452387312,-242.78117736727881,-242.88119021068448,-242.98120305409017,-243.08121589749584,-243.1812287409015,-243.2812415843072,-243.38125442771286,-243.48126727111855,-243.58128011452422,-243.68129295792988,-243.78130580133558,-243.88131864474124,-243.98133148814694,-244.0813443315526,-244.18135717495826,-244.28137001836396,-244.38138286176962,-244.48139570517532,-244.58140854858098,-244.68142139198665,-244.78143423539234,-244.881447078798,-244.9814599222037,-245.08147276560936,-245.18148560901503,-245.28149845242072,-245.38151129582639,-245.48152413923208,-245.58153698263774,-245.6815498260434,-245.7815626694491,-245.88157551285477,-245.98158835626046,-246.08160119966612,-246.1816140430718,-246.28162688647748,-246.38163972988315,-246.48165257328884,-246.5816654166945,-246.68167826010017,-246.78169110350586,-246.88170394691153,-246.98171679031722,-247.0817296337229,-247.18174247712855,-247.28175532053424,-247.3817681639399,-247.4817810073456,-247.58179385075127,-247.68180669415693,-247.78181953756263,-247.8818323809683,-247.98184522437396,-248.08185806777965,-248.1818709111853,-248.281883754591,-248.38189659799667,-248.48190944140234,-248.58192228480803,-248.6819351282137,-248.7819479716194,-248.88196081502505,-248.98197365843072,-249.0819865018364,-249.18199934524208,-249.28201218864777,-249.38202503205343,-249.4820378754591,-249.5820507188648,-249.68206356227046,-249.78207640567615,-249.88208924908182,-249.98210209248748,-250.08211493589317,-250.18212777929884,-250.28214062270453,-250.3821534661102,-250.48216630951586,-250.58217915292155,-250.68219199632722,-250.7822048397329,-250.88221768313858,-250.98223052654424,-251.08224336994994,-251.1822562133556,-251.2822690567613,-251.38228190016696,-251.48229474357262,-251.58230758697832,-251.68232043038398,-251.78233327378967,-251.88234611719534,-251.982358960601,-252.0823718040067,-252.18238464741236,-252.28239749081806,-252.38241033422372,-252.48242317762939,-252.58243602103508,-252.68244886444074,-252.78246170784644,-252.8824745512521,-252.98248739465777,-253.08250023806346,-253.18251308146912,-253.28252592487482,-253.38253876828048,-253.48255161168615,-253.58256445509184,-253.6825772984975,-253.7825901419032,-253.88260298530886,-253.98261582871453,-254.08262867212022,-254.1826415155259,-254.28265435893158,-254.38266720233725,-254.4826800457429,-254.5826928891486,-254.68270573255427,-254.78271857595993,-254.88273141936563,-254.9827442627713,-255.08275710617698,-255.18276994958265,-255.28278279298831,-255.382795636394,-255.48280847979967,-255.58282132320537,-255.68283416661103,-255.7828470100167,-255.8828598534224,-255.98287269682805,-256.08288554023375,-256.18289838363944,-256.2829112270451,-256.38292407045077,-256.48293691385646,-256.5829497572621,-256.6829626006678,-256.7829754440735,-256.8829882874791,-256.9830011308848,-257.0830139742905,-257.1830268176962,-257.28303966110184,-257.38305250450753,-257.4830653479132,-257.58307819131886,-257.68309103472455,-257.78310387813025,-257.8831167215359,-257.9831295649416,-258.08314240834727,-258.1831552517529,-258.2831680951586,-258.3831809385643,-258.48319378197,-258.5832066253756,-258.6832194687813,-258.783232312187,-258.88324515559265,-258.98325799899834,-259.08327084240403,-259.18328368580967,-259.28329652921536,-259.38330937262106,-259.48332221602675,-259.5833350594324,-259.6833479028381,-259.7833607462438,-259.8833735896494,-259.9833864330551,-260.0833992764608,-260.18341211986643,-260.2834249632721,-260.3834378066778,-260.4834506500835,-260.58346349348915,-260.68347633689484,-260.78348918030053,-260.88350202370617,-260.98351486711186,-261.08352771051756,-261.1835405539232,-261.2835533973289,-261.3835662407346,-261.4835790841403,-261.5835919275459,-261.6836047709516,-261.7836176143573,-261.88363045776293,-261.9836433011686,-262.0836561445743,-262.18366898797996,-262.28368183138565,-262.38369467479134,-262.48370751819704,-262.5837203616027,-262.68373320500837,-262.78374604841406,-262.8837588918197,-262.9837717352254,-263.0837845786311,-263.1837974220367,-263.2838102654424,-263.3838231088481,-263.4838359522538,-263.58384879565943,-263.6838616390651,-263.7838744824708,-263.88388732587646,-263.98390016928215,-264.08391301268784,-264.1839258560935,-264.2839386994992,-264.38395154290487,-264.4839643863105,-264.5839772297162,-264.6839900731219,-264.7840029165276,-264.8840157599332,-264.9840286033389,-265.0840414467446,-265.18405429015024,-265.28406713355594,-265.38407997696163,-265.48409282036727,-265.58410566377296,-265.68411850717865,-265.78413135058435,-265.88414419399,-265.9841570373957,-266.08416988080137,-266.184182724207,-266.2841955676127,-266.3842084110184,-266.484221254424,-266.5842340978297,-266.6842469412354,-266.7842597846411,-266.88427262804674,-266.98428547145244,-267.08429831485813,-267.18431115826377,-267.28432400166946,-267.38433684507515,-267.4843496884808,-267.5843625318865,-267.6843753752922,-267.78438821869787,-267.8844010621035,-267.9844139055092,-268.0844267489149,-268.18443959232053,-268.2844524357262,-268.3844652791319,-268.48447812253755,-268.58449096594325,-268.68450380934894,-268.78451665275463,-268.88452949616027,-268.98454233956596,-269.08455518297166,-269.1845680263773,-269.284580869783,-269.3845937131887,-269.4846065565943,-269.5846194,-269.6846322434057,-269.7846450868114,-269.88465793021703,-269.9846707736227,-270.0846836170284,-270.18469646043405,-270.28470930383975,-270.38472214724544,-270.4847349906511,-270.58474783405677,-270.68476067746246,-270.78477352086816,-270.8847863642738,-270.9847992076795,-271.0848120510852,-271.1848248944908,-271.2848377378965,-271.3848505813022,-271.48486342470784,-271.58487626811353,-271.6848891115192,-271.78490195492486,-271.88491479833056,-271.98492764173625,-272.08494048514194,-272.1849533285476,-272.2849661719533,-272.38497901535897,-272.4849918587646,-272.5850047021703,-272.685017545576,-272.7850303889816,-272.8850432323873,-272.985056075793,-273.0850689191987,-273.18508176260434,-273.28509460601003,-273.3851074494157,-273.48512029282136,-273.58513313622706,-273.68514597963275,-273.7851588230384,-273.8851716664441,-273.9851845098498,-274.08519735325547,-274.1852101966611,-274.2852230400668,-274.3852358834725,-274.4852487268781,-274.5852615702838,-274.6852744136895,-274.78528725709515,-274.88530010050084,-274.98531294390654,-275.08532578731223,-275.18533863071787,-275.28535147412356,-275.38536431752925,-275.4853771609349,-275.5853900043406,-275.6854028477463,-275.7854156911519,-275.8854285345576,-275.9854413779633,-276.085454221369,-276.1854670647746,-276.2854799081803,-276.385492751586,-276.48550559499165,-276.58551843839734,-276.68553128180304,-276.7855441252087,-276.88555696861437,-276.98556981202006,-277.08558265542575,-277.1855954988314,-277.2856083422371,-277.3856211856428,-277.4856340290484,-277.5856468724541,-277.6856597158598,-277.78567255926544,-277.88568540267113,-277.9856982460768,-278.08571108948246,-278.18572393288815,-278.28573677629385,-278.38574961969954,-278.4857624631052,-278.58577530651087,-278.68578814991656,-278.7858009933222,-278.8858138367279,-278.9858266801336,-279.0858395235392,-279.1858523669449,-279.2858652103506,-279.3858780537563,-279.48589089716194,-279.58590374056763,-279.6859165839733,-279.78592942737896,-279.88594227078465,-279.98595511419035,-280.085967957596,-280.1859808010017,-280.28599364440737,-280.38600648781306,-280.4860193312187,-280.5860321746244,-280.6860450180301,-280.7860578614357,-280.8860707048414,-280.9860835482471,-281.08609639165275,-281.18610923505844,-281.28612207846413,-281.3861349218698,-281.48614776527546,-281.58616060868115,-281.68617345208685,-281.7861862954925,-281.8861991388982,-281.98621198230387,-282.0862248257095,-282.1862376691152,-282.2862505125209,-282.3862633559266,-282.4862761993322,-282.5862890427379,-282.6863018861436,-282.78631472954925,-282.88632757295494,-282.98634041636063,-283.08635325976627,-283.18636610317196,-283.28637894657766,-283.38639178998335,-283.486404633389,-283.5864174767947,-283.6864303202004,-283.786443163606,-283.8864560070117,-283.9864688504174,-284.08648169382303,-284.1864945372287,-284.2865073806344,-284.38652022404005,-284.48653306744575,-284.58654591085144,-284.68655875425713,-284.78657159766277,-284.88658444106846,-284.98659728447416,-285.0866101278798,-285.1866229712855,-285.2866358146912,-285.3866486580968,-285.4866615015025,-285.5866743449082,-285.6866871883139,-285.78670003171953,-285.8867128751252,-285.9867257185309,-286.08673856193656,-286.18675140534225,-286.28676424874794,-286.3867770921536,-286.4867899355593,-286.58680277896497,-286.68681562237066,-286.7868284657763,-286.886841309182,-286.9868541525877,-287.0868669959933,-287.186879839399,-287.2868926828047,-287.38690552621034,-287.48691836961603,-287.5869312130217,-287.6869440564274,-287.78695689983306,-287.88696974323875,-287.98698258664444,-288.0869954300501,-288.1870082734558,-288.28702111686147,-288.3870339602671,-288.4870468036728,-288.5870596470785,-288.6870724904842,-288.7870853338898,-288.8870981772955,-288.9871110207012,-289.08712386410684,-289.18713670751254,-289.28714955091823,-289.38716239432387,-289.48717523772956,-289.58718808113525,-289.68720092454095,-289.7872137679466,-289.8872266113523,-289.98723945475797,-290.0872522981636,-290.1872651415693,-290.287277984975,-290.3872908283806,-290.4873036717863,-290.587316515192,-290.68732935859765,-290.78734220200334,-290.88735504540904,-290.98736788881473,-291.08738073222037,-291.18739357562606,-291.28740641903175,-291.3874192624374,-291.4874321058431,-291.5874449492488,-291.6874577926544,-291.7874706360601,-291.8874834794658,-291.9874963228715,-292.08750916627713,-292.1875220096828,-292.2875348530885,-292.38754769649415,-292.48756053989985,-292.58757338330554,-292.6875862267112,-292.78759907011687,-292.88761191352256,-292.98762475692826,-293.0876376003339,-293.1876504437396,-293.2876632871453,-293.3876761305509,-293.4876889739566)
net_rate=c(0.03575218025225682, 0.03575218025225682,0.03575218025225682,0.03575218025225682,0.03575218025225682,0.03575218025225682,0.03575218025225682,0.03575218025225682,0.03575218025225682,0.03575218025225682,0.03575218025225682,0.03575218025225682,0.03575218025225682,0.03575218025225682,0.03575218025225682,0.03575218025225682,0.03575218025225682,0.03575218025225682,0.03575218025225682,0.03575218025225682,0.03398177260766139,0.004444229968545385,-0.002231134466224339,-0.0068702219585884405,-0.03395387593424187,-0.039013959415196975,-0.0523893761752129,-0.08670294013298313,-0.10712575035788627,-0.11689502679725,-0.1274728775819421,-0.13117378746402117,-0.17372822247419334,-0.17591281897464572,-0.2015348092587625,-0.20751602351205473,-0.21263540350324142,-0.21271320411243078,-0.21542745492129853,-0.21689927436999232,-0.2173017857344317,-0.24062983114703884,-0.24989456435310894,-0.2506925405552009,-0.27587662163483245,-0.335970009955294,-0.36088040825667134,-0.3520913883862718,-0.35206701258395906,-0.3440105263435178,-0.3439928625197267,-0.3439928625197267,-0.2119679264973199,-0.20782220709485674,-0.20941786176392285,-0.20941786176392285,-0.15646853111451722,-0.10819471875393766,-0.08054713535177431,-0.08263854096759225,-0.08546035410390847,-0.08592318131438817,-0.08592318131438817,-0.07883374963495414,-0.07883374963495414,-0.02056291435511325,-0.020562389870544456,-0.020562389870544456,-0.020562389870544456,-0.020562389870544456,-0.010585548495677171,-0.010585548495677171,-0.0105712781305219,-0.010572730847509662,-0.010566911861063566,-0.010566911861063566,-0.009650032369363182,-0.009650032369363182,-0.009650032369363182,-0.009650032369363182,-0.009651106840602042,-0.009645218834483726,-0.00963686461783183,-0.00949023939989944,-0.009466202662758898,-0.009454414685631818,-0.009371075691892073,-0.00936392754618275,-0.009352782014252058,-0.009346104152841114,-0.009344299301324821,-0.00932478647651288,-0.00931207623821983,-0.009307519270268776,-0.009307519270268776,-0.009301879954704438,-0.009300832473037124,-0.009300832473037124,-0.009279938280002337,-0.009274428449380359,-0.009231802169977316,-0.009100545960944575,-0.009077460321093208,-0.009048336061962143,-0.008977627123934268,-0.008959437333717978,-0.008932931491086501,-0.008892324849751115,-0.008888159099970915,-0.008888159099970915,-0.008879215409418943,-0.008872102727457079,-0.008872102727457079,-0.008863587470411102,-0.008858393847005106,-0.008858393847005106,-0.008843488046542815,-0.008843488046542815,-0.008841502352251437,-0.008841502352251437,-0.008841502352251437,-0.008841502352251437,-0.008841502352251437,-0.008835333204579804,-0.008835333204579804,-0.008835333204579804,-0.008835333204579804,-0.008835333204579804,-0.008831873972107222,-0.008831873972107222,-0.00883387767988967,-0.00883387767988967,-0.00883387767988967,-0.00883387767988967,-0.008831350566436155,-0.008831350566436155,-0.008831350566436155,-0.008827108738636881,-0.008827108738636881,-0.008827108738636881,-0.008822574854590629,-0.008822574854590629,-0.008822986460854991,-0.008823918399707012,-0.008823918399707012,-0.008823918399707012,-0.008823122965599102,-0.008823122965599102,-0.008758073069842843,-0.008758073069842843,-0.008754231819452467,-0.008757397269362567,-0.008757333986988233,-0.008740262020482243,-0.008727732775869305,-0.008727732775869305,-0.008587498537400783,-0.008583227259619245,-0.00856867067597662,-0.00839227122315955,-0.00837739712080781,-0.008373115260371789,-0.007857203556025212,-0.007512151632470839,-0.007262974008603048,-0.0071744372576228186,-0.007127272342063527,-0.0071181353340694364,-0.007064512858496812,-0.006253901099694142,-0.005965495230549198,-0.005952869600104974,-0.005983182729962156,-0.005983182729962156,-0.005728066660942023,-0.005691298181163324,-0.005461540614161015,-0.004850244103661171,-0.0043915112925988166,-0.00437574403664237,-0.004377340251166548,-0.0006815081147632848,0.00012051141776101317,0.0003596500093770144,0.0013570402404307917,0.0016323176583064047,0.0036912183288365214,0.004486853971818437,0.004814186359224762,0.00638144504928122,0.006517731496764761,0.0116683881081532,0.016134041650612305,0.016487849266132847,0.017554978928965875,0.01975066954773801,0.025361706628616903,0.029944109110016295,0.03096809234916323,0.03221583759464454,0.032586622312998775,0.0338115691914856,0.03382238935904273,0.03508992630246441,0.03862147138148742,0.03859687769897911,0.045584550275825905,0.047977048637945066,0.0473812084222913,0.04797504719430673,0.04257932668814677,0.04410305271981305,0.047909766555704746,0.06515298465972924,0.060840666094278524,0.060278486254682406,0.05102703130195915,0.04237029766172979,0.0373874216531391,0.03671764490798691,0.03484867996778983,0.03361594916206352,0.02986532016492904,0.029543984977397676,0.029138998479652747,0.028895315110126364,0.028743276823928996,0.027198426822388586,0.026833649167184268,0.026450022290854927,0.02629064488088386,0.025930984930718003,0.02567521779296922,0.02282622664391758,0.02204362474908177,0.02100456182751844,0.020176922289850595,0.019577006576841662,0.019512807398046436,0.021037214566573068,0.023158964989643857,0.02231859606462907,0.022375161683844545,0.02258756775715979,0.02269546027442983,0.022756869547569437,0.022883864649868038,0.022915825221640953,0.022935473375756903,0.022935132694720008,0.023050156992751102,0.023065914887083296,0.02308957915012882,0.023092986861357464,0.023273591029587697,0.023296023827578043,0.023335150362876072,0.023364963427698136,0.023381103577916514,0.02340163688361385,0.02342764825356935,0.023442020626589746,0.02345215597462871,0.023470421329642065,0.02348302694955612,0.02348302694955612,0.023522631226323462,0.02353952463745566,0.023633381840016354,0.02364014827297177,0.023700624327810636,0.023706006231901555,0.02370214514962083,0.02370214514962083,0.023712192182689454,0.023712192182689454,0.023967551678682718,0.024064255446786437,0.024086103022466776,0.024118238785178357,0.024151648082590026,0.02524638705922638,0.025297708503867023,0.0256927096179194,0.02572216976085903,0.025822770468534862,0.025879763267574515,0.025944804592138934,0.026159839728384364,0.02678423884905458,0.027006405755678423,0.02737919540542533,0.027721830264103627,0.02882493092533856,0.029653822468310755,0.029834072774422713,0.030164226430321964,0.03049402289436759,0.030937377414778696,0.03150589570246855,0.033166132825208264,0.03370754765584195,0.034740445420533415,0.035691616644236236,0.03795818996161123,0.03924391605171595,0.010159671808709126,0.015470953473576863,0.019183844218435362,0.0022219498864492738,-0.05898126315766801,-0.059845902070463426,-0.1679360073309572,-0.2382282683109258,-0.27896824195734676,-0.3171293316733122,-0.32838428082589227,-0.32774848918781113,-0.3271085710322096,-0.32586831534153776,-0.3453247487092189,-0.3440862204438219,-0.3399418082999069,-0.33908823304495034,-0.3377487092858389,-0.3368322061558829,-0.33281578848540805,-0.33108331573754446,-0.3266864942918271,-0.32505537894719244,-0.3232380426802854,-0.32322025749299577,-0.317769482011763,-0.2651747567841873,-0.25243636462329094,-0.2492950738016298,-0.2439320149959469,-0.17111009533397528,-0.17104714369226018,-0.10239220242929709,-0.035373508647244103,-0.03253454150975473,-0.03247957003058501,-0.01692503058080022,0.04481551145067717,0.04486486515724325,0.04486486515724325,0.04486486515724325,0.044895759931019026,0.044895759931019026,0.044895759931019026,0.044909066770206015,0.044921021146259676,0.04493409152059971,0.046290528582642404,0.04848408165984616,0.05167657022018971,0.11939944864680442,0.13489478995773047,0.15630408698485657,0.15698281110536924,0.175766987321096,0.2098247811323528,0.2355896217111638,0.2714821900545721,0.2981339478387278,0.2983558255578206,0.324253718129183,0.3261873413258294,0.32634777185179925,0.3271585581614092,0.3271675667639933,0.3271675667639933,0.32717130098169694,0.32718185820782475,0.32718185820782475,0.32718185820782475,0.32718185820782475,0.3271747156831402,0.2903119682829316,0.2721275927185717,0.22396699872212272,0.22373171608721387,0.17411419707072706,0.16298102917685278,0.10210589037016617,0.0998933344220074,0.06249592114958522,0.028166180209315356,0.028112773331065363,0.028020874801780535,0.026341785960710073,0.025581648939165837,0.02543299737977998,0.025284315621463157,0.024681920281634556,0.02449024044949722,0.0242096892514895,0.023832640730552527,0.023609054259111428,0.023582958356320148,0.023582958356320148,0.02357018016049788,0.02357577703667873,0.02357577703667873,0.023585429143026835,0.023640739416984777,0.023682589685309764,0.023786997270589746,0.02389404644632176,0.024134609527417885,0.024234037918295485,0.025278625431042166,0.026384225772441844,0.027026988821414265,0.02948700263090527,0.030174135715515894,0.03163650673812632,0.03724329745741772,0.045163520713778646,0.05210000415111133,0.05353597150298189,0.054965063477134236,0.05550332060484372,0.05607224669258489,0.057948182782557804,0.058352779505355896,0.05871850160462443,0.06880830320910483,0.06886925475952355,0.0708976290459274,0.0712725039276009,0.07134687601846236,0.07119873460901391,0.07243573514703475,0.062616548867351,0.05949314730176465,0.03942237830356689,0.03714640057996468,0.03417007368502416,0.03303403450416324,0.0293550337650251,0.026218141863786782,0.02316696827675176,0.01597758618904448,0.012157694615890297,0.01116351782379027,0.010547745919442976,0.01027155877549771,0.007655534782025142,0.00730398226955403,0.005773053386213565,0.0056106361098215134,0.005473521890296287,0.005473521890296287,0.005473808671216404,0.005473808671216404,0.005473808671216404,0.005473808671216404,-0.008425443712629214,-0.030734574030797573,-0.04337091955807859,-0.12071966179709012,-0.1723929358196952,-0.17583192756551722,-0.3064510544875772,-0.44623289380949527,-0.4713385163527808,-0.4713385163527808,-0.4497546619569978,-0.44841207563284224,-0.35485115695631125,-0.2795491277445125,-0.17159742093901945,-0.16933240325764612,-0.15594071646280872,-0.1558810764128088,-0.1256670984792698,-0.1256670984792698,-0.1256670984792698,-0.1256670984792698,-0.1256670984792698,-0.12535065434392278,-0.12532438704953094,-0.12532438704953094,-0.12532438704953094,-0.11368552970059684,-0.1120173468981125,-0.1048128915153638,-0.08268968657062001,-0.08268968657062001,-0.07830275308783374,-0.07830275308783374,-0.0564169096312946,-0.004743011785004622,-0.0019190196264992254,-0.0010723404455216048,0.11680586784773173,0.18580197231790843,0.18714078834893702,0.19941018085212125,0.10647917872452708,0.04428095373197496,0.02193489474678723,0.019492706708316716,-0.003603417509156603,-0.003603417509156603,-0.003603417509156603,-0.003166924012325467,-0.0030679427408631743,-0.002014216152740586,0.0072468541128933505,0.007441993559715646,0.009423314438112094,0.009623033608923283,0.00976784596069272,-0.01572545784860007,-0.015718809022604426,-0.015718350820678316,-0.015704390943300492,-0.015690728755003207,-0.015670199773177088,-0.015650412907757615,-0.015644503451586328,-0.015644688829174754,-0.015631428448628817,-0.01563863981420058,-0.015637358696233398,-0.015588854937361198,-0.01545720377435066,-0.01545720377435066,-0.015422970256475746,-0.015422970256475746,-0.015422970256475746,-0.015422970256475746,-0.015411779410224046,-0.015411779410224046,-0.015411779410224046,-0.015408928593050274,-0.015405279189145634,-0.015401323932758707,-0.015400699187962276,-0.015394686999572717,-0.015394686999572717,-0.015394686999572717,-0.015394686999572717,-0.015394686999572717,-0.015393918196163087,-0.015398785533441742,-0.015398240321252709,-0.01540055621407161,-0.015402710541070732,-0.015391721926906427,-0.015391721926906427,-0.01539276723448243,-0.015389304988153787,-0.015384623551206856,-0.015384623551206856,-0.015379885942681705,-0.01536411165032937,-0.015360238015047297,-0.015360331269415403,-0.015352919029373614,-0.015352678048456568,-0.015352197896919259,-0.015346909392903974,-0.015346909392903974,-0.015343778172732511,-0.015343778172732511,-0.015338097198021563,-0.015329394310306707,-0.015312207260092995,-0.015312207260092995,-0.015312207260092995,-0.015312207260092995,-0.015312207260092995,-0.015312207260092995,-0.015312859015576708,-0.015314354249542856,-0.015314354249542856,-0.01532245581915057,-0.01532245581915057,-0.01532245581915057,-0.01532245581915057,-0.015329901915967156,-0.015342193225099646,-0.01536254596090271,-0.01537100944792745,-0.015416525931536267,-0.015453687632656695,-0.01546158018724087,-0.015535914501412517,-0.015582132613518224,-0.01563352255272825,-0.01564287009424946,-0.01574921667955304,-0.01611590682525911,-0.016127628351539653,-0.016637865118746927,-0.016674895702270955,-0.016674895702270955,-0.018389055809859185,-0.01886024067721541,-0.018883172846234194,-0.01889873373418259,-0.022150217915208718,-0.022474795971160824,-0.022757700429717972,-0.023855638276626727,-0.033879257268764146,-0.03835387129502424,-0.04661723877222483,-0.08536169607936905,-0.08943902292241475,-0.10929216120094198,-0.11201431425875684,-0.11202531327741,-0.1120376658360301,-0.11205861276068704,-0.11223889590433306,-0.1189838731290699,-0.1189838731290699,-0.11901263776430228,-0.11903155914800215,-0.11903155914800215,-0.11894624186665682,-0.11894624186665682,-0.11894624186665682,-0.11894624186665682,-0.11894624186665682,-0.11894624186665682,-0.11894624186665682,-0.11879437549244445,-0.11878348288224962,-0.10512037512896902,-0.09731602705798054,-0.09363958105940018,-0.06656856857363432,-0.06607568675868776,-0.05815322462928683,-0.04414363189383503,-0.04406778820215266,-0.03774348635404607,-0.03628378626540485,-0.025047556098484223,-0.02142405443125438,-0.020563227229710095,-0.014635406222655111,-0.014100920042378033,-0.01407851863039415,-0.01407851863039415,-0.014072389796426485,-0.014023399133021617,-0.014006573642791039,-0.013996649618995789,-0.013996649618995789,-0.013932779103629417,-0.013927403361587265,-0.0138915914384394,-0.013886604069043714,-0.013812688365396366,-0.013804383884473045,-0.013764279421699983,-0.013740810616050194,-0.01372108775841076,-0.013726943461762264,-0.013686749526124132,-0.013163738474857885,-0.013168340400213623,-0.01313157878941262,-0.013019975905626216,-0.00860676715434374,-0.001535026191249776,-0.0016082470839168226,-0.0013699326502966732,-0.0014106559624184195,-0.0015896590165757596,-0.0017989717979789103,-0.002356732280107648,-0.008833050939419137,-0.012785467819483044,-0.014664954913558816,-0.017189965337948896,-0.017284929571511724,-0.019446694368642676,-0.019478376835136806,-0.01948115802200379,-0.019470314492353497,-0.019465961887023653,-0.019454894488825855,-0.019435461272743242,-0.019345484259222948,-0.024592786664280396,-0.03391104156922294,-0.03288731905664316,-0.033093704363725544,-0.032601946365569616,-0.03169042553639556,-0.03138781253644031,-0.031062318327881797,-0.030492392952369517,-0.028840683322027508,-0.014602115395424015,-0.013758601702589324,-0.01327253576147183,-0.009083162667297005,-0.008060209747874827,-0.007764651892761022,-0.006082457422954558,-0.004745880108859295,-0.00367914457006595,-0.0030541759846608903,-0.002869763743038085,-0.0025309110058573435,-0.001859566072315343,-0.0011304854133461799,0.0011241448579153099,0.0016861283065825873,0.0017951907940563733,0.0019737008221497516,0.003504279385009676,0.003679066460758912,0.004297948466662153,0.004421798435271914,0.005358879906013727,0.006301983492365294,0.006340718001736101,0.0064310232971194455,0.006584486090414334,0.006735286624067188,0.006817867104093761,0.006891821426331244,0.0068863136027746226,0.007068145565349233,0.007561066274245722,0.007603622493873815,0.007607458834026312,0.007881816717907053,0.00788965229028987,0.00800333706963703,0.008031525025997636,0.008042039492098247,0.00803089192994582,0.008042907114478935,0.008042907114478935,0.008042907114478935,0.008049438390343241,0.0080502241854361,0.008050129458672301,0.008050129458672301,0.008059666515449433,0.008063501700841023,0.00806978520246202,0.008114156768798206,0.008119355107024481,0.00812906749686089,0.00812906749686089,0.008136839591841381,0.008134098500914233,0.008134098500914233,0.008451305885553059,0.00844763981853048,0.00845181865523531,0.008443368249799285,0.00843868457684174,0.00843631049847881,0.00842495764471863,0.008396493531617602,0.008187935175804888,0.044028954037326574,0.05691947429867579,0.056815427251785504,0.11169201663012782,0.11249323016846814,0.1505388502603398,0.16387921319893944,0.20840356277105482,0.25783463757879466,0.2609180812106887,0.2884215288173287,0.28714990906070886,0.28350145366857926,0.3267058473040884,0.32524075716035883,0.3200949873156135,0.31833506124271604,0.31618152068647576,0.3119256803833448,0.30989653342710044,0.30864011693840376,0.30803126601843456,0.308024997344892,0.26929804336753305,0.25936307571236245,0.22821648103241066,0.2197721045453337,0.21815336578984926,0.1676557411657893,0.13740825022512457,0.10835680809060931,0.10777497845513219,0.1060201848172248,0.06029189686714098,0.059985971155034276,0.05710063111296843,0.05706842899059027,0.05701304150761334,0.05701907528299116,0.05705700029990648,0.058102266692416894,0.03665774251334188,0.03667766411158472,0.03676630512086866,0.03696574755137426,0.037014973386270314,0.03709148505456039,0.037125460291023725,0.03714013207160379,0.037230056051506075,0.03729991034137486,0.03731847228482509,0.03732042718898977,0.03732745186128598,0.0373409929711453,0.03739096728425669,0.037490635376096065,0.03758052892307175,0.03768400201921872,0.03796790576045184,0.038394604188315265,0.038938760702656165,0.03977692445648292,0.040563433239561436,0.0407623417096088,0.041467408534980474,0.043409633957851135,0.04529992396498991,0.04692670051425077,0.04794941930305802,0.049287527106447356,0.05078998365398131,0.05320489157194146,0.055403625540181724,0.06019111813389941,0.06234057171698071,0.06648275048128367,0.06780616479247722,0.06894998012787665,0.07146748513313385,0.07548265359900592,0.07771250285533038,0.07901364262044766,0.08058335051528176,0.08102738730546828,0.0811649509898969,0.08127261625324754,0.08127463692175695,0.08136914734667175,0.08142787882525265,0.08145196173265255,0.0814806432885689,0.08148594330803861,0.08151605701980208,0.08150832455262913,0.08149548814651211,0.08137721175364192,0.08116541296517835,0.08054143163821763,0.08012464127071632,0.07983386458763664,0.07958903888822946,0.07940693653069066,0.07633241878620038,0.07607719095713288,0.07584088366295742,0.07442406683949358,0.07270733191747096,0.07110001936542637,0.06862169944401955,0.05607896482973079,0.050925245183040466,0.046064698798105735,0.03480042496122121,0.01228497753639527,-0.08604001871266373,-0.14211820379415707,-0.14211820379415707,-0.14211820379415707,-0.14211820379415707,-0.14211820379415707)
net_minHPD=c(-0.21952614445629143, -0.21952614445629143,-0.21952614445629143,-0.21952614445629143,-0.21952614445629143,-0.21952614445629143,-0.21952614445629143,-0.21952614445629143,-0.21952614445629143,-0.21952614445629143,-0.21952614445629143,-0.21952614445629143,-0.21952614445629143,-0.21952614445629143,-0.21952614445629143,-0.21952614445629143,-0.21952614445629143,-0.21952614445629143,-0.21952614445629143,-0.21952614445629143,-0.2203713961527416,-0.300977722838911,-0.392403393980676,-0.39560544113217977,-0.48828575559147674,-0.4913833788448552,-0.49869200280169,-0.5027128913739641,-0.5280532935500647,-0.5280532935500647,-0.533326245978786,-0.533326245978786,-0.5778053843766029,-0.5725959934340852,-0.581409740149841,-0.5724713122318743,-0.5545731728290744,-0.5542737498340022,-0.5542737498340022,-0.5542737498340022,-0.5542737498340022,-0.6062398788251052,-0.6166517044579731,-0.6203139474086099,-0.6908362619223587,-0.8203675312981811,-0.820198616081084,-0.799431351651521,-0.799431351651521,-0.7684064368006565,-0.7684064368006565,-0.7684064368006565,-0.5804249031402068,-0.5774045380179774,-0.5774045380179774,-0.5774045380179774,-0.6079477327467179,-0.42889777077339375,-0.3427793533582268,-0.33273028820173073,-0.3199728356752249,-0.3182018030111048,-0.3182018030111048,-0.31370167894507617,-0.31370167894507617,-0.05046665712205835,-0.05046665712205835,-0.05046665712205835,-0.05046665712205835,-0.05046665712205835,-0.038745426588860384,-0.038745426588860384,-0.038863045586802175,-0.03884577073987189,-0.03881810711669576,-0.03881810711669576,-0.03776489858822418,-0.03776489858822418,-0.03776489858822418,-0.03776489858822418,-0.03776489858822418,-0.03774849823191216,-0.03776489858822418,-0.03738806871758025,-0.03712070761239164,-0.03712070761239164,-0.037071468945877914,-0.03712070761239164,-0.037147077322365045,-0.037071468945877914,-0.037071468945877914,-0.037071468945877914,-0.037071468945877914,-0.037071468945877914,-0.037071468945877914,-0.037071468945877914,-0.037071468945877914,-0.037071468945877914,-0.0369574403950314,-0.037147077322365045,-0.037071468945877914,-0.03641016901239371,-0.0363883978718845,-0.03635351883806954,-0.036278357117076866,-0.036278357117076866,-0.03630256469083891,-0.036232046988193954,-0.036278357117076866,-0.036278357117076866,-0.036278357117076866,-0.03630256469083891,-0.03630256469083891,-0.03630256469083891,-0.03630256469083891,-0.03630256469083891,-0.036324130194794725,-0.036324130194794725,-0.036324130194794725,-0.036324130194794725,-0.036324130194794725,-0.036324130194794725,-0.036324130194794725,-0.036324130194794725,-0.036324130194794725,-0.036324130194794725,-0.036324130194794725,-0.036324130194794725,-0.036324130194794725,-0.036324130194794725,-0.036324130194794725,-0.036324130194794725,-0.036324130194794725,-0.036324130194794725,-0.036324130194794725,-0.036324130194794725,-0.036324130194794725,-0.036324130194794725,-0.036324130194794725,-0.036324130194794725,-0.036324130194794725,-0.036324130194794725,-0.036324130194794725,-0.036324130194794725,-0.036324130194794725,-0.036324130194794725,-0.036324130194794725,-0.036324130194794725,-0.03635351883806954,-0.03635351883806954,-0.036232046988193954,-0.036232046988193954,-0.036232046988193954,-0.036324130194794725,-0.036324130194794725,-0.036324130194794725,-0.036142485148934485,-0.03618154771721627,-0.03620043633462572,-0.037147077322365045,-0.036324130194794725,-0.036324130194794725,-0.037147077322365045,-0.038750910532857834,-0.03705773983649104,-0.03776489858822418,-0.03742225340303809,-0.03742225340303809,-0.037909720330707664,-0.041194026262558574,-0.04140808508824839,-0.04186163563972621,-0.04063486134225736,-0.04063486134225736,-0.041194026262558574,-0.041089884217808396,-0.04311999280066493,-0.04311999280066493,-0.04311999280066493,-0.04311999280066493,-0.04311999280066493,-0.04311999280066493,-0.04186163563972621,-0.04034783367057645,-0.041194026262558574,-0.041351191070761135,-0.041351191070761135,-0.041179873955189294,-0.03975545938842437,-0.039741369447854114,-0.03959728293354744,-0.04311999280066493,-0.04030354988343382,-0.04021079298735287,-0.04163352355634699,-0.041089884217808396,-0.03963622334695477,-0.03607852119051714,-0.03431445927200633,-0.029517502137365252,-0.031043134716276677,-0.02775720430687032,-0.027479642815070572,-0.02775720430687032,-0.030457952144479508,-0.028152135370819023,-0.030457952144479508,-0.03320010413333104,-0.03635351883806954,-0.04302315358994737,-0.06757467495946587,-0.06752301397561028,-0.06882512516953734,-0.02608871746235642,-0.03196594707725765,-0.07816990497259174,-0.07804311381048573,-0.06666497113469488,-0.061319044100206804,-0.06000581034291044,-0.06000581034291044,-0.045924341998544047,-0.045924341998544047,-0.045924341998544047,-0.045924341998544047,-0.045924341998544047,-0.045924341998544047,-0.05315218619488843,-0.059128321601854605,-0.05214732453282679,-0.05268067297908535,-0.059128321601854605,-0.061319044100206804,-0.06161198566284741,-0.06161198566284741,-0.08651090343429836,-0.07093915563375526,-0.06784093498832405,-0.06512206294033378,-0.050153640708161744,-0.04336028236093277,-0.038467256128122546,-0.03866570951127374,-0.037046054619229454,-0.036974708055074273,-0.036788988472700346,-0.03651782403057596,-0.036263074973175935,-0.03322688516374085,-0.03322688516374085,-0.03322688516374085,-0.03322688516374085,-0.0339537355892655,-0.03322688516374085,-0.03319696388632461,-0.03322688516374085,-0.0331381684371473,-0.03257164502911218,-0.03257164502911218,-0.032512927111790574,-0.03273112421939289,-0.03322688516374085,-0.0331381684371473,-0.03213579504527287,-0.0326737296413456,-0.0326737296413456,-0.0326737296413456,-0.03213579504527287,-0.03257164502911218,-0.03257164502911218,-0.0326737296413456,-0.03257164502911218,-0.03257164502911218,-0.03257164502911218,-0.03257164502911218,-0.03257164502911218,-0.03213579504527287,-0.03213579504527287,-0.03213579504527287,-0.032233313485847945,-0.03213579504527287,-0.0294643399398819,-0.029526338736328192,-0.02937355341434454,-0.029526338736328192,-0.028802541884210178,-0.028956591461384074,-0.028802541884210178,-0.028802541884210178,-0.028410827550587145,-0.03140939408559164,-0.02964004100273658,-0.03140939408559164,-0.028581456783473472,-0.029526338736328192,-0.028802541884210178,-0.028802541884210178,-0.028410827550587145,-0.028410827550587145,-0.028802541884210178,-0.028802541884210178,-0.028410827550587145,-0.028802541884210178,-0.028664976707753836,-0.028410827550587145,-0.029526338736328192,-0.3043404730094311,-0.29465555732871507,-0.278354873852751,-0.3206630089068302,-0.401454785722483,-0.4001697293025066,-0.49253293398512454,-0.5005095383038111,-0.4994332982618028,-0.49253293398512454,-0.49249401771134005,-0.49253293398512454,-0.49253293398512454,-0.49249401771134005,-0.5065559057608221,-0.5071947946757025,-0.5020389445225893,-0.5036814668685667,-0.5044010913509653,-0.4994332982618028,-0.5065559057608221,-0.5072750056644973,-0.48947269162576246,-0.48963038218550925,-0.49253293398512454,-0.49253293398512454,-0.5199976599363252,-0.4349910795582414,-0.4322180051998119,-0.4323905949140099,-0.4360731778488113,-0.4124302063484122,-0.4124302063484122,-0.38275656952504666,-0.26395551179635923,-0.26166921089589645,-0.26166921089589645,-0.2385257154991301,-0.0463114265085333,-0.0463114265085333,-0.0463114265085333,-0.0463114265085333,-0.04923224128177259,-0.04923224128177259,-0.04923224128177259,-0.04664091518194732,-0.04664091518194732,-0.04664091518194732,-0.04764089711091021,-0.046809658880693855,-0.04041573202288623,-0.020165792853902242,-0.009349808442261798,-0.010379557222047808,-0.009069637875424835,-0.008005918805043977,0.00550278778045854,0.008705008297591438,0.05090751546104458,0.07850978058248323,0.07882988295629739,0.1089824918446248,0.11193212622938184,0.11206242664608063,0.11131931680139182,0.11131931680139182,0.11131931680139182,0.11131931680139182,0.11131931680139182,0.11131931680139182,0.11131931680139182,0.11131931680139182,0.11131931680139182,-0.03690315313462955,-0.03690315313462955,-0.047297450933702356,-0.04497197772131606,-0.06058992054646534,-0.06014869418618002,-0.06431279094557149,-0.0643516890211643,-0.06807356484315741,-0.06014869418618002,-0.06014869418618002,-0.06014869418618002,-0.058888634783068924,-0.05582271060045904,-0.05600383877223994,-0.05600383877223994,-0.058616466541416945,-0.058616466541416945,-0.05941467252903014,-0.061288303442893474,-0.06124816351757903,-0.061288303442893474,-0.061288303442893474,-0.061288303442893474,-0.061288303442893474,-0.061288303442893474,-0.061288303442893474,-0.061288303442893474,-0.061288303442893474,-0.061288303442893474,-0.061288303442893474,-0.061288303442893474,-0.061288303442893474,-0.06124816351757903,-0.06124816351757903,-0.061288303442893474,-0.058616466541416945,-0.058797023220813135,-0.05601834919976159,-0.05582271060045904,-0.047686542603341445,-0.04615064269101378,-0.04566799823146364,-0.045905405077556014,-0.045905405077556014,-0.045905405077556014,-0.043777415647775084,-0.044254298639063036,-0.044254298639063036,-0.028773464553376024,-0.028819917240916454,-0.02572083581831555,-0.02572083581831555,-0.026897042744007185,-0.027306005553550394,-0.02572083581831555,-0.04198273715360404,-0.08450296928197648,-0.12955671095970986,-0.13048147734506746,-0.13315425470455486,-0.13335092527912368,-0.13724682073054417,-0.13457070717356484,-0.14087543686306692,-0.14264319416557025,-0.14424649866045042,-0.14422454860727665,-0.14430345616688336,-0.14430345616688336,-0.14445086983759164,-0.14448762907148083,-0.14438562704888191,-0.14438562704888191,-0.1443939551392368,-0.1443939551392368,-0.1443939551392368,-0.1443939551392368,-0.1443939551392368,-0.1443939551392368,-0.1512507915655712,-0.47558470097360495,-0.4782689195587863,-0.5185964431237076,-0.520377192275484,-0.520377192275484,-0.5727807186466584,-0.6162997518101648,-0.6310303554441221,-0.6310303554441221,-0.6310303554441221,-0.6310303554441221,-0.6051916085123158,-0.5824561436472013,-0.55642516939141,-0.55642516939141,-0.55642516939141,-0.55642516939141,-0.30171281204495853,-0.30171281204495853,-0.30171281204495853,-0.30171281204495853,-0.30171281204495853,-0.2887902556504432,-0.2887902556504432,-0.2887902556504432,-0.2887902556504432,-0.30171281204495853,-0.3049501902832763,-0.3062387741026614,-0.2776535857490398,-0.2776535857490398,-0.27435916191758,-0.27435916191758,-0.2542619937050734,-0.23972303729400946,-0.24007692606518866,-0.24031049100255047,-0.22022497953428366,-0.3518153006020267,-0.3518153006020267,-0.35311025994937206,-0.2005882991636937,-0.22768864802117655,-0.17654487733646473,-0.1771217485750367,-0.1729052174536243,-0.1729052174536243,-0.1729052174536243,-0.16993596382576504,-0.16762542000863093,-0.16278996047106822,-0.059941223805649396,-0.0609678920159967,-0.057933041416958805,-0.057123081694099034,-0.057123081694099034,-0.05249880194131683,-0.05249388699092353,-0.05249880194131683,-0.05249880194131683,-0.05249880194131683,-0.052435135673672445,-0.05244491499839499,-0.05244491499839499,-0.05244491499839499,-0.052435135673672445,-0.052381244476415456,-0.052381244476415456,-0.05249880194131683,-0.05249880194131683,-0.05249880194131683,-0.05219583716444946,-0.05219583716444946,-0.05219583716444946,-0.05219583716444946,-0.05219583716444946,-0.05219583716444946,-0.05219583716444946,-0.05215214300060882,-0.05215214300060882,-0.05209620567435433,-0.05209620567435433,-0.05209620567435433,-0.05209620567435433,-0.05209620567435433,-0.05209620567435433,-0.05209620567435433,-0.05209620567435433,-0.05209620567435433,-0.05209620567435433,-0.05209620567435433,-0.05209620567435433,-0.05209620567435433,-0.05209620567435433,-0.05215214300060882,-0.05215214300060882,-0.05219583716444946,-0.05219583716444946,-0.05215214300060882,-0.05219583716444946,-0.05219583716444946,-0.05219583716444946,-0.05249880194131683,-0.05249880194131683,-0.05249880194131683,-0.05249880194131683,-0.05249880194131683,-0.05249880194131683,-0.05249880194131683,-0.05249388699092353,-0.05249880194131683,-0.052381244476415456,-0.052381244476415456,-0.052381244476415456,-0.052381244476415456,-0.052381244476415456,-0.052381244476415456,-0.052381244476415456,-0.052381244476415456,-0.052381244476415456,-0.052381244476415456,-0.052381244476415456,-0.052381244476415456,-0.052381244476415456,-0.052381244476415456,-0.05242407524394413,-0.05244491499839499,-0.052435135673672445,-0.05249880194131683,-0.05249880194131683,-0.05249880194131683,-0.05269913699582901,-0.05281472161623767,-0.05249880194131683,-0.05249880194131683,-0.05277712639693674,-0.05350017485542549,-0.05350017485542549,-0.05456228070055949,-0.05343859925536894,-0.05343859925536894,-0.05652060530493738,-0.05598136293146612,-0.056153374693942645,-0.05617822023153539,-0.07211308521810683,-0.09084861790401515,-0.09653486451667431,-0.10968504820682631,-0.1548668333184157,-0.16770326073601632,-0.1797093557544868,-0.24292188260372435,-0.24283181886296865,-0.2556944278982082,-0.254676523299873,-0.254676523299873,-0.254676523299873,-0.25462839835738027,-0.254676523299873,-0.25622087013384515,-0.25622087013384515,-0.25622087013384515,-0.25622087013384515,-0.25622087013384515,-0.25622087013384515,-0.25622087013384515,-0.25622087013384515,-0.25622087013384515,-0.25622087013384515,-0.25622087013384515,-0.25622087013384515,-0.254676523299873,-0.254676523299873,-0.2476271272935469,-0.24607186857985242,-0.24324259349134336,-0.21686594019347988,-0.2164794206504781,-0.20346529085482692,-0.18480637759753882,-0.18480637759753882,-0.17559252225798083,-0.16839242582745134,-0.12722805728428382,-0.0879854018176584,-0.06462095920617024,-0.05594312241821291,-0.05673130891646462,-0.05598136293146612,-0.05598136293146612,-0.05598136293146612,-0.05652060530493738,-0.05594312241821291,-0.05594312241821291,-0.05594312241821291,-0.05594312241821291,-0.05598136293146612,-0.0561235117105021,-0.05617822023153539,-0.05559921694459083,-0.05557981378713177,-0.055549829243937865,-0.05559921694459083,-0.055549829243937865,-0.05557981378713177,-0.05559921694459083,-0.05652060530493738,-0.05669921485561304,-0.05673130891646462,-0.05617822023153539,-0.06146212355003636,-0.06438070451565367,-0.0653516579710079,-0.06529711880577746,-0.0653516579710079,-0.0653516579710079,-0.06240310914151635,-0.0653516579710079,-0.07550056732663038,-0.07664514454433209,-0.16009414257540364,-0.12977006059093768,-0.13174021915978787,-0.15347601983451478,-0.15347601983451478,-0.15347601983451478,-0.15347601983451478,-0.15347601983451478,-0.15347601983451478,-0.15347601983451478,-0.15395105669869014,-0.12555430659441985,-0.18737692380317894,-0.1883987952256887,-0.18926848631539722,-0.18770329272458056,-0.1865007037408782,-0.1812279300539536,-0.1812279300539536,-0.17814169195660634,-0.18895786795412067,-0.060041672782846,-0.05951473179700127,-0.05974320904722352,-0.05538570482406671,-0.05320532285132276,-0.05274586293709707,-0.052493485301130946,-0.0513475652376327,-0.04821074143725215,-0.04800879741997413,-0.0483219760314427,-0.047085166397585934,-0.047085166397585934,-0.047085166397585934,-0.043160711146806766,-0.040912042945689855,-0.040796944180506764,-0.040796944180506764,-0.03758032042050791,-0.037887331334650956,-0.03760144067511588,-0.03767109303010609,-0.03452678356963418,-0.03229210993790467,-0.03234345221622424,-0.03077725797934623,-0.03077725797934623,-0.0308627909067887,-0.030979918529383074,-0.030979918529383074,-0.030979918529383074,-0.028522596788175036,-0.027539602981446837,-0.02762749920472081,-0.02762749920472081,-0.027302387772783737,-0.027099007026895022,-0.027302387772783737,-0.027320138844882907,-0.02724263844030006,-0.02724263844030006,-0.027320138844882907,-0.027320138844882907,-0.027320138844882907,-0.027320138844882907,-0.027302387772783737,-0.027302387772783737,-0.027302387772783737,-0.027302387772783737,-0.027302387772783737,-0.027302387772783737,-0.027099007026895022,-0.027099007026895022,-0.02724263844030006,-0.02724263844030006,-0.027099007026895022,-0.027099007026895022,-0.027099007026895022,-0.027787275044125412,-0.02782487948689119,-0.027874338201546528,-0.02786212551439818,-0.027874338201546528,-0.027874338201546528,-0.027935328123383257,-0.028065046051884077,-0.02897124231561181,-0.041121732768982316,-0.03429087521104758,-0.03429087521104758,-0.028606708507947026,-0.02881359106120121,-0.027671140661053376,-0.029878404628899,-0.02726841613821758,-0.0260874729628556,-0.025749181467620855,-0.02462078294247226,-0.02225979467187829,-0.01961480338747157,0.20016881464429467,0.19048495162778614,0.18539100686969057,0.18434323583916765,0.18557421781522712,0.18189736375736185,0.18150576003155036,0.17221151903299142,0.17221151903299142,0.17221151903299142,-0.025036716256240266,-0.025036716256240266,-0.03539340582611292,-0.03539340582611292,-0.03539340582611292,-0.0402663585590978,-0.044534896928378004,-0.044534896928378004,-0.044534896928378004,-0.044534896928378004,-0.044797659613709684,-0.04492428146259703,-0.044534896928378004,-0.04462595095859345,-0.044797659613709684,-0.044669960197788586,-0.044669960197788586,-0.04505563479932882,-0.03994147286276689,-0.03849059704915242,-0.03827087124651031,-0.03827087124651031,-0.03827087124651031,-0.03826527883225178,-0.03836064035728237,-0.03836064035728237,-0.03795999217970068,-0.038075369415231514,-0.03804226464912902,-0.03804226464912902,-0.03804226464912902,-0.03804226464912902,-0.03804226464912902,-0.03792218958755739,-0.038217720918442805,-0.03827087124651031,-0.03849059704915242,-0.03827087124651031,-0.03826527883225178,-0.039436809630456315,-0.03849059704915242,-0.038217720918442805,-0.039004959784548154,-0.03994147286276689,-0.03836064035728237,-0.038075369415231514,-0.03657396811730257,-0.038075369415231514,-0.03696101829778206,-0.0367907134019001,-0.03141218213554406,-0.03141218213554406,-0.03322876190901519,-0.028888395584536458,-0.029370352438576774,-0.026913366358664315,-0.0289792673942431,-0.027607476238156486,-0.028379442685686346,-0.026913366358664315,-0.022443511793009713,-0.023297837745445693,-0.023297837745445693,-0.023297837745445693,-0.02054366316042122,-0.02383152996276905,-0.02391187966631053,-0.02391187966631053,-0.02391187966631053,-0.02391187966631053,-0.02391187966631053,-0.02391187966631053,-0.023952518597951306,-0.024203996743730943,-0.025297010849049256,-0.026867938294087013,-0.02827069619786629,-0.029358521895393785,-0.0280955991082473,-0.028835995083919735,-0.03553471531459773,-0.038495455477716184,-0.03656255835038019,-0.038495455477716184,-0.04516752532329288,-0.06391401721745937,-0.1026368814421702,-0.13856313950615118,-0.15993103550406546,-0.1705353858109337,-0.19685894986370986,-0.23336466859726765,-0.3148689082467798,-0.32660963035122076,-0.32660963035122076,-0.32660963035122076,-0.32660963035122076,-0.32660963035122076)
net_maxHPD=c(0.2694164696355482, 0.2694164696355482,0.2694164696355482,0.2694164696355482,0.2694164696355482,0.2694164696355482,0.2694164696355482,0.2694164696355482,0.2694164696355482,0.2694164696355482,0.2694164696355482,0.2694164696355482,0.2694164696355482,0.2694164696355482,0.2694164696355482,0.2694164696355482,0.2694164696355482,0.2694164696355482,0.2694164696355482,0.2694164696355482,0.2715792652643596,0.34615235905873093,0.3107583171956408,0.3117866677355092,0.28208403504736956,0.2823456049517147,0.2843440559682143,0.28208403504736956,0.26754563108529245,0.2647295270120872,0.2559287178778361,0.2559287178778361,0.2012472471793752,0.2045732504067068,0.08604190177526205,0.06615515280301365,0.0645642603876056,0.0645642603876056,0.064506452035488,0.06434231219157033,0.06434231219157033,0.0645642603876056,0.05146390476389329,0.04780547431080101,0.05540018107465344,0.04137661511419516,0.044886416911126215,0.010089341844361444,0.010089341844361444,0.003991502290111776,0.003991502290111776,0.003991502290111776,0.0173559124925748,0.013808484814376853,0.013808484814376853,0.013808484814376853,0.020805455165125292,0.020805455165125292,0.020805455165125292,0.017807856653264637,0.015640623474070612,0.015640623474070612,0.015640623474070612,0.01575134680835641,0.01575134680835641,0.01971200979258708,0.01971200979258708,0.01971200979258708,0.01971200979258708,0.01971200979258708,0.013596624639457676,0.013596624639457676,0.01344300666581598,0.013428927620948834,0.01344300666581598,0.01344300666581598,0.013808484814376853,0.013808484814376853,0.013808484814376853,0.013808484814376853,0.01378011743331474,0.01378011743331474,0.013709698396531557,0.01378011743331474,0.013961665553677172,0.01395965713137614,0.01378011743331474,0.013709698396531557,0.01366784646162901,0.013700971133056086,0.013700971133056086,0.013658166736197009,0.013612179660602172,0.013596624639457676,0.013596624639457676,0.013612179660602172,0.013596624639457676,0.013596624639457676,0.01366784646162901,0.01344300666581598,0.013428927620948834,0.013961665553677172,0.013961665553677172,0.013961665553677172,0.013961665553677172,0.013961665553677172,0.013961665553677172,0.013961665553677172,0.013961665553677172,0.013961665553677172,0.013961665553677172,0.013961665553677172,0.013961665553677172,0.013961665553677172,0.013961665553677172,0.013961665553677172,0.01395965713137614,0.01395965713137614,0.01395965713137614,0.01395965713137614,0.01395965713137614,0.01395965713137614,0.01395965713137614,0.01395965713137614,0.01395965713137614,0.01395965713137614,0.01395965713137614,0.01395965713137614,0.01395965713137614,0.01395965713137614,0.01395965713137614,0.01395965713137614,0.01395965713137614,0.01395965713137614,0.01395965713137614,0.01395965713137614,0.01395965713137614,0.013961665553677172,0.013961665553677172,0.013961665553677172,0.01395965713137614,0.01395965713137614,0.01395965713137614,0.013961665553677172,0.013961665553677172,0.013961665553677172,0.013961665553677172,0.013961665553677172,0.014100135223472636,0.014100135223472636,0.014183421043396274,0.014183421043396274,0.014183421043396274,0.014168436110095085,0.014168436110095085,0.014168436110095085,0.014376250133934676,0.014376250133934676,0.014376250133934676,0.013808484814376853,0.014690525613950213,0.014690525613950213,0.014837744116540326,0.014168436110095085,0.016273010223902346,0.016085546379394,0.01648406157255985,0.01655039597104868,0.016313165692305065,0.016313165692305065,0.017807856653264637,0.017478772174883125,0.018998057901335633,0.018998057901335633,0.020198665310450947,0.020741118557934368,0.020704452534619708,0.02636495775055432,0.033134966846438976,0.03357523218835674,0.03357523218835674,0.0701802565805689,0.07299934692844653,0.07519768173728172,0.07516678771846891,0.07519768173728172,0.07683619631913069,0.07978570572735816,0.08247434728036786,0.08647849605017591,0.08702135816023898,0.099290180519779,0.10128333140466672,0.10136626458056161,0.10584561758920152,0.1087953969737758,0.10981625747200861,0.11747374703363489,0.1189151742913674,0.12093064052720687,0.1190435083949125,0.12096517484632255,0.12164937187122737,0.12096517484632255,0.12343742960936555,0.1235109878014782,0.1370438882699559,0.1383690799245347,0.1370438882699559,0.1332717296005005,0.12456247020331271,0.12816941699777795,0.13652141234778065,0.21709611125865685,0.21700669463089262,0.17157425500732387,0.17802159231567471,0.16159249522715047,0.16164325430615642,0.16228283364264626,0.16228283364264626,0.18402195647243907,0.16116095830783075,0.16116095830783075,0.16116095830783075,0.16116095830783075,0.16164325430615642,0.1697186131261944,0.16648571095016382,0.1697186131261944,0.1697186131261944,0.1668557567909356,0.1665609420801994,0.1665609420801994,0.16371232253350493,0.12771109131804265,0.12957901037071914,0.12613201443118632,0.12670805773224453,0.09669924242061105,0.08668115426130461,0.08764726250013574,0.08575724489025127,0.08592332461495701,0.0851515867348023,0.08464377635788908,0.08398342947936335,0.08398342947936335,0.08689914633930053,0.08668115426130461,0.0860045855073132,0.08592332461495701,0.0851515867348023,0.08592332461495701,0.08486714352073381,0.08464377635788908,0.08458378855841305,0.08504387651129064,0.08486714352073381,0.08486714352073381,0.08464377635788908,0.08398342947936335,0.08398342947936335,0.08486714352073381,0.08429993994896956,0.08429993994896956,0.08429993994896956,0.08486714352073381,0.08429993994896956,0.08429993994896956,0.08429993994896956,0.08429993994896956,0.08429993994896956,0.08429993994896956,0.08429993994896956,0.08429993994896956,0.08452998516122974,0.08458378855841305,0.08458378855841305,0.08465104755730289,0.08486714352073381,0.08689914633930053,0.08689914633930053,0.08689914633930053,0.08701185160611903,0.0879914218661242,0.08801872795492875,0.08845271555687509,0.08928519049220404,0.08980094019832008,0.08846304120043,0.08986664482668777,0.08986664482668777,0.09305308201584245,0.09737193723157904,0.09892285059616615,0.09975038247800468,0.10078910615734603,0.10179867908155833,0.10215161358050395,0.10980859639772113,0.11216528238231088,0.11491048016164149,0.11759145804461511,0.12567698788029413,0.12571331637382022,0.1393350366871377,0.1471607797379897,0.16098633611976892,0.1549329978331604,0.14472614931619435,0.14472614931619435,0.14353069772291902,0.13529416189363735,0.1394681033564641,0.028859468392832308,0.023579435699257356,0.023099168193342,0.022859391851640362,0.022859391851640362,-0.17140043156847407,-0.17148090194649104,-0.16105182129366985,-0.161041457285794,-0.161041457285794,-0.15622714465166856,-0.15595847417867673,-0.1536946661875169,-0.13275460591457433,-0.13125176237874336,-0.13253842569455,-0.13253842569455,-0.13013750175103173,0.042827971577772184,0.04991075815771384,0.05103057609573297,0.050242711654700845,0.06485448224173154,0.06492906718824062,0.09992087305182432,0.11976738477558158,0.12097261757337323,0.12097261757337323,0.11730035158215607,0.16755534324429572,0.16755534324429572,0.16755534324429572,0.16755534324429572,0.16484364554317757,0.16484364554317757,0.16484364554317757,0.1675090001526106,0.16755534324429572,0.16755534324429572,0.16244576376545553,0.15853867001118355,0.15842955042745055,0.3864662954087035,0.3939181050241367,0.39871654351145436,0.3976119189321632,0.40457437879270763,0.4177741628418783,0.4286427013364461,0.44604156872735795,0.45964671094143855,0.45951079378293336,0.4629799587790461,0.4590713079748693,0.45892179011396655,0.4562602995726943,0.4562602995726943,0.4562602995726943,0.4562602995726943,0.4562602995726943,0.4562602995726943,0.4562602995726943,0.4562602995726943,0.4562602995726943,0.45312798795102865,0.4526241267048582,0.4472948207603002,0.44973749723684814,0.445880745031508,0.445880745031508,0.42284049838622073,0.42263593108247194,0.3798544120753198,0.15759978547289877,0.15759978547289877,0.15790419371249645,0.1563298076028523,0.15759978547289877,0.15756083770316942,0.15790419371249645,0.1570664966007934,0.15752730084330435,0.15790419371249645,0.1573229153217718,0.15842955042745055,0.15842955042745055,0.15842955042745055,0.15853867001118355,0.15853867001118355,0.15853867001118355,0.15853867001118355,0.15853867001118355,0.15853867001118355,0.15853867001118355,0.15842955042745055,0.1584178969748966,0.1584178969748966,0.15842955042745055,0.15842955042745055,0.1578555991160268,0.15790419371249645,0.15759978547289877,0.15889690559170436,0.1574584042629231,0.1631498851911895,0.1615952728992518,0.1615952728992518,0.16100540676206418,0.16093288457917077,0.16082077241953813,0.1626648098354485,0.16193950515386124,0.16193950515386124,0.1615952728992518,0.162464457817812,0.16087866016537683,0.16260760056800688,0.1615952728992518,0.1615952728992518,0.1631498851911895,0.17886859611068182,0.17802986880755292,0.14574372367601898,0.14574372367601898,0.14523051081022562,0.1456805224006133,0.14091762283004614,0.1456805224006133,0.13989410931562357,0.14106655630078885,0.1407077673323716,0.14075058234618051,0.1407077673323716,0.1407077673323716,0.14083421591284984,0.14102268062598886,0.14149295328095063,0.14149295328095063,0.14149295328095063,0.14149295328095063,0.14149295328095063,0.14149295328095063,0.14149295328095063,0.14149295328095063,0.15634458997958223,0.15564119962062456,0.1558373776806649,0.1457768863356378,0.14502186689578514,0.14505711222051787,0.09438055066504478,-0.09967202512154652,-0.3425931068237078,-0.3425931068237078,-0.14600413080798647,-0.14307762870484497,-0.017530317148098717,0.04336531068353622,0.060926898834024246,0.060926898834024246,0.060926898834024246,0.060926898834024246,0.049517776607561126,0.049517776607561126,0.049517776607561126,0.049517776607561126,0.049517776607561126,0.060926898834024246,0.060926898834024246,0.060926898834024246,0.060926898834024246,0.07354988796194034,0.07508801697347245,0.118331403525475,0.21343083847721256,0.21343083847721256,0.23298950689115025,0.23298950689115025,0.29811375475300816,0.35421470311606873,0.35421470311606873,0.35432073104257933,0.38943267774305207,0.41284778438213976,0.41284778438213976,0.41391148879193307,0.38659779493720636,0.37023519317238685,0.305379950332188,0.30229374669804043,0.2723653607909835,0.2723653607909835,0.2723653607909835,0.2726121177937868,0.2713255201895948,0.2715636617966295,0.2628991172260464,0.26047479440721977,0.25311147830855363,0.25302945246113573,0.25222282995240675,0.019624914328133986,0.019624914328133986,0.0195947903651644,0.0195947903651644,0.0195947903651644,0.019624914328133986,0.0195947903651644,0.0195947903651644,0.0195947903651644,0.0195947903651644,0.019624914328133986,0.019624914328133986,0.019495166503241693,0.019396847597423203,0.019396847597423203,0.019651141215032294,0.019651141215032294,0.019651141215032294,0.019651141215032294,0.019624914328133986,0.019624914328133986,0.019624914328133986,0.019651141215032294,0.01964377234718795,0.01966943183058388,0.01966943183058388,0.01966943183058388,0.01966943183058388,0.01966943183058388,0.01966943183058388,0.01966943183058388,0.01966943183058388,0.01966943183058388,0.01966943183058388,0.01966943183058388,0.01966943183058388,0.01966943183058388,0.01966943183058388,0.01964377234718795,0.019651141215032294,0.019624914328133986,0.019624914328133986,0.019651141215032294,0.019651141215032294,0.019651141215032294,0.019651141215032294,0.019363594368172588,0.019363594368172588,0.019363594368172588,0.019377468945963205,0.019377468945963205,0.019396847597423203,0.019396847597423203,0.019458845841948194,0.019495166503241693,0.01964377234718795,0.01964377234718795,0.01964377234718795,0.01964377234718795,0.01964377234718795,0.01964377234718795,0.01964377234718795,0.01964377234718795,0.01964377234718795,0.01964377234718795,0.01964377234718795,0.01964377234718795,0.01964377234718795,0.019651141215032294,0.019624914328133986,0.019624914328133986,0.019651141215032294,0.01964377234718795,0.01966943183058388,0.01972739314640752,0.01966943183058388,0.01966943183058388,0.02009513849477905,0.020132113372816132,0.020064576843710907,0.020064576843710907,0.020064576843710907,0.020132113372816132,0.021368648331273415,0.021368648331273415,0.021555965938566318,0.024031512827486487,0.023998878820640543,0.023998878820640543,0.03784688190235484,0.033051200141399534,0.031659638462820605,0.02840228794181951,0.024212599251412448,0.021038090365614034,0.021312508735635144,0.013993936495861753,0.013866649292583424,0.002745238804389552,0.0012324774155337143,0.0012324774155337143,0.0012324774155337143,0.0012324774155337143,0.0011079362598579723,-0.005448299879530244,-0.005448299879530244,-0.005448299879530244,-0.005448299879530244,-0.005448299879530244,-0.005362699610159782,-0.005362699610159782,-0.005362699610159782,-0.005362699610159782,-0.005362699610159782,-0.005362699610159782,-0.005362699610159782,-0.0035277237310184506,-0.0035277237310184506,0.004849496526602146,0.004940710087883035,0.008299089603802656,0.016395983045790194,0.017175837353407247,0.018710137669647922,0.021459178028024023,0.021459178028024023,0.028312314144020495,0.030432454403198778,0.02986549864431355,0.04406847054238981,0.04116599074062802,0.02850890703455311,0.026700341866353422,0.027357314837401947,0.027357314837401947,0.027357314837401947,0.026741630651896137,0.02734412211046433,0.02734412211046433,0.02734412211046433,0.027357314837401947,0.027357314837401947,0.027357314837401947,0.027357314837401947,0.02822882001369617,0.02822882001369617,0.028342223281428255,0.028409751472763242,0.02850890703455311,0.02850890703455311,0.02863361418334545,0.029523113200130888,0.029422234652060578,0.029631701872745095,0.03076157059616097,0.046406605764572784,0.13870333474362245,0.13870333474362245,0.14287590213476292,0.14510195954036287,0.14635294726758136,0.15147906911469053,0.15648712827736638,0.1735241004500631,0.14340650981469172,0.051582911601054215,0.04654195216017387,0.04463867200854987,0.026005783200966248,0.026005783200966248,0.026005783200966248,0.026005783200966248,0.026005783200966248,0.026005783200966248,0.026005783200966248,0.02586871592849259,0.026005783200966248,0.020738340703428212,0.02759674043756989,0.02759674043756989,0.030979870394363965,0.0337852714589917,0.03865413508590085,0.03934359633310039,0.04173692718618659,0.046897359261664356,0.048303772173964324,0.049130980756784126,0.048401460349277836,0.03918408388719183,0.040868958414301756,0.04105650569813009,0.040909526252600664,0.04184732144606422,0.04517670917990557,0.044481789439179145,0.04381203390129143,0.04515772065471968,0.04515772065471968,0.04517670917990557,0.048107246066824275,0.050111284681306184,0.0500166601117131,0.04990863893297706,0.0509035419848944,0.05035166600604786,0.05035166600604786,0.050172377022296044,0.0521834818046118,0.05252647301233604,0.05252647301233604,0.05392500005989184,0.0537271922633215,0.0537271922633215,0.05356237248043258,0.05364138034454881,0.05364138034454881,0.05612203794380442,0.05612203794380442,0.05606451562725609,0.05606451562725609,0.05579297894302854,0.05606451562725609,0.05579297894302854,0.05573493437327256,0.05579297894302854,0.05579297894302854,0.05573493437327256,0.05573493437327256,0.05573493437327256,0.05573493437327256,0.05579297894302854,0.05579297894302854,0.05579297894302854,0.05579297894302854,0.05579297894302854,0.05579297894302854,0.05612203794380442,0.05612203794380442,0.05604689402695709,0.05604689402695709,0.05612203794380442,0.05612203794380442,0.05612203794380442,0.05612203794380442,0.05612203794380442,0.05606451562725609,0.05612203794380442,0.05612203794380442,0.05612203794380442,0.05612203794380442,0.05606451562725609,0.05612203794380442,0.3581106163110238,0.3698781236018755,0.3698781236018755,0.3915749515360062,0.3915749515360062,0.42702735387053753,0.43448953195624856,0.44426114011589973,0.45297349781920593,0.45297349781920593,0.4523830480794294,0.45297349781920593,0.45320619060556594,0.5160305683794296,0.5071108622511324,0.49972064167895835,0.5002209362931486,0.49972064167895835,0.49641885032149535,0.49641885032149535,0.4866354467881294,0.4868964846985733,0.4868964846985733,0.4588270496896811,0.46085298167062483,0.4604472681725632,0.4606544211621188,0.4606544211621188,0.4661903948662063,0.46406211058278596,0.46406211058278596,0.46406211058278596,0.46406211058278596,0.30065525379239155,0.2995112989159724,0.29290670826848864,0.29247335454721834,0.29217595226863025,0.29204738746993636,0.2918607064319774,0.2851648539338424,0.11374545157428242,0.11500663298814134,0.11473091168106721,0.11392096829340863,0.11392096829340863,0.11392096829340863,0.11374545157428242,0.11374545157428242,0.11374545157428242,0.11349986768504569,0.11349986768504569,0.11349986768504569,0.11349986768504569,0.11349986768504569,0.11349986768504569,0.11374545157428242,0.11374545157428242,0.11392096829340863,0.11505979271845197,0.11698180875138174,0.11844643091417367,0.1208901837134283,0.12471464960344773,0.12541017512047137,0.1265043964935228,0.13147942966062626,0.1372708305551824,0.14091467885870576,0.1441473106709979,0.14508366102393394,0.14940377340910005,0.15495817832479739,0.16192920631339228,0.16827338740851908,0.16937116452759488,0.17786084016053724,0.1782587027212795,0.1818339890691144,0.18206253921134927,0.1901133719668535,0.19137602900230705,0.19383267994940057,0.19940411301314453,0.19879211525046014,0.19879211525046014,0.19879211525046014,0.20182208076529645,0.19879211525046014,0.19877580015308416,0.19879211525046014,0.19879211525046014,0.19879211525046014,0.19879211525046014,0.19879211525046014,0.19879211525046014,0.19909582659489733,0.19879211525046014,0.19879211525046014,0.19909582659489733,0.19940411301314453,0.20182208076529645,0.20182208076529645,0.20603265251955388,0.20503154103825777,0.20903333788528305,0.21757881286732703,0.22804152744570078,0.22804152744570078,0.20834974175243828,0.20834974175243828,0.20748746450837877,0.20754296285389293,0.20687414367278345,0.20603265251955388,0.18347251081232835,0.04569375132613447,0.04569375132613447,0.04569375132613447,0.04569375132613447,0.04569375132613447)


plot(c(seq(-290,0,by=1),0),rep(2,length(c(seq(290,0,by=-1),0))), xlab="", ylab="Rates (events/Myr/lineage)", xlim=c(-270,-230), ylim=c(-0.5,0.5), type="l", col="white",lwd="1",las="1",cex.axis="1",cex.main="1",cex.lab="1",bty="n", main="B", axes=F)
rect(-323.2,-3,-298.9,300, col="white", border=NA)
rect(-298.9,-3,-272.95,300, col="whitesmoke", border=NA)
rect(-272.95,-3,-259.1,300, col="white", border=NA)
rect(-259.1,-3,-251.9,300, col="whitesmoke", border=NA)
rect(-251.9,-3,-247.2,300, col="white", border=NA)
rect(-247.2,-3,-237,300, col="whitesmoke", border=NA)
rect(-237,-3,-201.3,300, col="white", border=NA)
rect(-201.3,-3,-174.1,300, col="whitesmoke", border=NA)
rect(-174.1,-3,-163.5,300, col="white", border=NA)
rect(-163.5,-3,-145,300, col="whitesmoke", border=NA)
rect(-145,-3,-100.5,300, col="white", border=NA)
rect(-100.5,-3,-66,300, col="whitesmoke", border=NA)
rect(-66,-3,-56,300, col="white", border=NA)
rect(-56,-3,-33.9,300, col="whitesmoke", border=NA)
rect(-33.9,-3,-23.03,300, col="white", border=NA)
rect(-23.03,-3,-5.33,300, col="whitesmoke", border=NA)
rect(-5.33,-3,-2.58,300, col="white", border=NA)
rect(-2.58,-3,0,300, col="whitesmoke", border=NA)


rect(-261.28,-3,-259.51,300, col=alpha('#ffaf03',0.2), border=NA)
rect(-234.5,-3,-232,300, col=alpha('#ffaf03',0.2), border=NA)
abline(v=c(-251.902),col="red",lty="dashed",lwd="2")


axis(side=1, seq(-280, -220, by=10), col="black",col.axis="black",las=1)
axis(side=2, seq(-0.5, 0.5, by=0.25), col="black",col.axis="black",las=2)

legend("topleft", bty="n", c("Net diversification rate"),lwd="3",col=c("#504A4B"), cex=1)

lines(time,time,type = 'n', lwd=2, col= '#504A4B')
polygon(c(time, rev(time)), c(net_maxHPD, rev(net_minHPD)), col = alpha('#504A4B',0.2), border = NA)
lines(time,net_rate, col = '#504A4B', lwd=2)
abline(h=0,lty=2,col="darkred")

add_geochrono(-0.5, -1)


############################# Diversity dynamics

tbl = read.table(file = "TeTs-RJMCMC5_ltt.txt",header = T)
time = -tbl$time
    
plot(time,tbl$diversity, type="n",ylab= "Number of lineages", xlab="", cex.main="1", main="C", ylim=c(0,250), xlim=c(-270,-230), axes=F)
rect(-323.2,-3,-298.9,300, col="white", border=NA)
rect(-298.9,-3,-272.95,300, col="whitesmoke", border=NA)
rect(-272.95,-3,-259.1,300, col="white", border=NA)
rect(-259.1,-3,-251.9,300, col="whitesmoke", border=NA)
rect(-251.9,-3,-247.2,300, col="white", border=NA)
rect(-247.2,-3,-237,300, col="whitesmoke", border=NA)
rect(-237,-3,-201.3,300, col="white", border=NA)
rect(-201.3,-3,-174.1,300, col="whitesmoke", border=NA)
rect(-174.1,-3,-163.5,300, col="white", border=NA)
rect(-163.5,-3,-145,300, col="whitesmoke", border=NA)
rect(-145,-3,-100.5,300, col="white", border=NA)
rect(-100.5,-3,-66,300, col="whitesmoke", border=NA)
rect(-66,-3,-56,300, col="white", border=NA)
rect(-56,-3,-33.9,300, col="whitesmoke", border=NA)
rect(-33.9,-3,-23.03,300, col="white", border=NA)
rect(-23.03,-3,-5.33,300, col="whitesmoke", border=NA)
rect(-5.33,-3,-2.58,300, col="white", border=NA)
rect(-2.58,-3,0,300, col="whitesmoke", border=NA)


rect(-261.28,-3,-259.51,300, col=alpha('#ffaf03',0.2), border=NA)
rect(-234.5,-3,-232,300, col=alpha('#ffaf03',0.2), border=NA)
abline(v=c(-251.902),col="red",lty="dashed",lwd="2")


axis(side=1, seq(-280, -220, by=10), col="black",col.axis="black",las=1)
axis(side=2, seq(0, 250, by=50), col="black",col.axis="black",las=2)

polygon(c(time, rev(time)), c(tbl$M_div, rev(tbl$m_div)), col = alpha("#00A359",0.4), border = NA)

legend("topleft", bty="n", c("Diversity"),lwd="3",col=c("#00A359"), cex=1)
lines(time,tbl$diversity, type="l", col = alpha("#00A359"), lwd = 2)

add_geochrono(0, -10)


#########################
##  ALL INSECTS FAMILY ##
#########################

############################## Speciation and extinction rates

time1=c(-204.50520559445928, -204.60523259646195,-204.70525959846464,-204.8052866004673,-204.90531360246996,-205.00534060447265,-205.1053676064753,-205.20539460847797,-205.30542161048064,-205.40544861248333,-205.505475614486,-205.60550261648865,-205.70552961849134,-205.805556620494,-205.90558362249666,-206.00561062449935,-206.10563762650202,-206.20566462850468,-206.30569163050734,-206.40571863251003,-206.5057456345127,-206.60577263651535,-206.70579963851804,-206.8058266405207,-206.90585364252337,-207.00588064452603,-207.10590764652872,-207.20593464853138,-207.30596165053404,-207.40598865253673,-207.5060156545394,-207.60604265654206,-207.70606965854472,-207.8060966605474,-207.90612366255007,-208.00615066455273,-208.10617766655542,-208.2062046685581,-208.30623167056075,-208.40625867256344,-208.5062856745661,-208.60631267656876,-208.70633967857142,-208.80636668057411,-208.90639368257678,-209.00642068457944,-209.10644768658213,-209.2064746885848,-209.30650169058745,-209.40652869259011,-209.5065556945928,-209.60658269659547,-209.70660969859813,-209.80663670060082,-209.90666370260348,-210.00669070460614,-210.10671770660883,-210.2067447086115,-210.30677171061416,-210.40679871261682,-210.5068257146195,-210.60685271662217,-210.70687971862483,-210.80690672062752,-210.90693372263019,-211.00696072463285,-211.1069877266355,-211.2070147286382,-211.30704173064086,-211.40706873264352,-211.5070957346462,-211.60712273664888,-211.70714973865154,-211.80717674065423,-211.9072037426569,-212.00723074465955,-212.1072577466622,-212.2072847486649,-212.30731175066757,-212.40733875267023,-212.50736575467292,-212.60739275667558,-212.70741975867824,-212.8074467606809,-212.9074737626836,-213.00750076468626,-213.10752776668892,-213.2075547686916,-213.30758177069427,-213.40760877269693,-213.5076357746996,-213.60766277670228,-213.70768977870495,-213.8077167807076,-213.9077437827103,-214.00777078471296,-214.10779778671562,-214.2078247887183,-214.30785179072097,-214.40787879272364,-214.5079057947263,-214.607932796729,-214.70795979873165,-214.8079868007343,-214.908013802737,-215.00804080473966,-215.10806780674233,-215.208094808745,-215.30812181074768,-215.40814881275034,-215.508175814753,-215.6082028167557,-215.70822981875835,-215.80825682076102,-215.9082838227637,-216.00831082476637,-216.10833782676903,-216.2083648287717,-216.30839183077438,-216.40841883277704,-216.5084458347797,-216.6084728367824,-216.70849983878506,-216.80852684078772,-216.90855384279038,-217.00858084479307,-217.10860784679573,-217.2086348487984,-217.3086618508011,-217.40868885280375,-217.5087158548064,-217.6087428568091,-217.70876985881176,-217.80879686081443,-217.9088238628171,-218.00885086481978,-218.10887786682244,-218.2089048688251,-218.3089318708278,-218.40895887283045,-218.50898587483312,-218.60901287683578,-218.70903987883847,-218.80906688084113,-218.9090938828438,-219.00912088484648,-219.10914788684914,-219.2091748888518,-219.30920189085447,-219.40922889285716,-219.50925589485982,-219.60928289686248,-219.70930989886517,-219.80933690086783,-219.9093639028705,-220.0093909048732,-220.10941790687585,-220.2094449088785,-220.30947191088117,-220.40949891288386,-220.50952591488652,-220.60955291688919,-220.70957991889188,-220.80960692089454,-220.9096339228972,-221.00966092489986,-221.10968792690255,-221.2097149289052,-221.30974193090788,-221.40976893291057,-221.50979593491323,-221.6098229369159,-221.70984993891858,-221.80987694092124,-221.9099039429239,-222.00993094492657,-222.10995794692926,-222.20998494893192,-222.31001195093458,-222.41003895293727,-222.51006595493993,-222.6100929569426,-222.71011995894526,-222.81014696094795,-222.9101739629506,-223.01020096495327,-223.11022796695596,-223.21025496895862,-223.31028197096128,-223.41030897296395,-223.51033597496664,-223.6103629769693,-223.71038997897196,-223.81041698097465,-223.9104439829773,-224.01047098497997,-224.11049798698266,-224.21052498898533,-224.310551990988,-224.41057899299065,-224.51060599499334,-224.610632996996,-224.71065999899866,-224.81068700100136,-224.91071400300402,-225.01074100500668,-225.11076800700934,-225.21079500901203,-225.3108220110147,-225.41084901301735,-225.51087601502005,-225.6109030170227,-225.71093001902537,-225.81095702102806,-225.91098402303072,-226.01101102503338,-226.11103802703605,-226.21106502903874,-226.3110920310414,-226.41111903304406,-226.51114603504675,-226.6111730370494,-226.71120003905207,-226.81122704105474,-226.91125404305743,-227.0112810450601,-227.11130804706275,-227.21133504906544,-227.3113620510681,-227.41138905307076,-227.51141605507345,-227.61144305707612,-227.71147005907878,-227.81149706108144,-227.91152406308413,-228.0115510650868,-228.11157806708945,-228.21160506909214,-228.3116320710948,-228.41165907309747,-228.51168607510013,-228.61171307710282,-228.71174007910548,-228.81176708110814,-228.91179408311083,-229.0118210851135,-229.11184808711616,-229.21187508911882,-229.3119020911215,-229.41192909312417,-229.51195609512683,-229.61198309712952,-229.7120100991322,-229.81203710113485,-229.91206410313754,-230.0120911051402,-230.11211810714286,-230.21214510914552,-230.31217211114821,-230.41219911315088,-230.51222611515354,-230.61225311715623,-230.7122801191589,-230.81230712116155,-230.91233412316421,-231.0123611251669,-231.11238812716957,-231.21241512917223,-231.31244213117492,-231.41246913317758,-231.51249613518024,-231.61252313718293,-231.7125501391856,-231.81257714118826,-231.91260414319092,-232.0126311451936,-232.11265814719627,-232.21268514919893,-232.31271215120162,-232.41273915320429,-232.51276615520695,-232.6127931572096,-232.7128201592123,-232.81284716121496,-232.91287416321762,-233.0129011652203,-233.11292816722298,-233.21295516922564,-233.3129821712283,-233.413009173231,-233.51303617523365,-233.6130631772363,-233.713090179239,-233.81311718124167,-233.91314418324433,-234.01317118524702,-234.11319818724968,-234.21322518925234,-234.313252191255,-234.4132791932577,-234.51330619526036,-234.61333319726302,-234.7133601992657,-234.81338720126837,-234.91341420327103,-235.0134412052737,-235.11346820727638,-235.21349520927905,-235.3135222112817,-235.4135492132844,-235.51357621528706,-235.61360321728972,-235.7136302192924,-235.81365722129507,-235.91368422329774,-236.0137112253004,-236.1137382273031,-236.21376522930575,-236.3137922313084,-236.4138192333111,-236.51384623531376,-236.61387323731643,-236.7139002393191,-236.81392724132178,-236.91395424332444,-237.0139812453271,-237.1140082473298,-237.21403524933245,-237.31406225133512,-237.4140892533378,-237.51411625534047,-237.61414325734313,-237.7141702593458,-237.81419726134848,-237.91422426335114,-238.0142512653538,-238.1142782673565,-238.21430526935916,-238.31433227136182,-238.41435927336448,-238.51438627536717,-238.61441327736983,-238.7144402793725,-238.8144672813752,-238.91449428337785,-239.0145212853805,-239.11454828738317,-239.21457528938586,-239.31460229138852,-239.4146292933912,-239.51465629539388,-239.61468329739654,-239.7147102993992,-239.8147373014019,-239.91476430340455,-240.01479130540721,-240.11481830740988,-240.21484530941257,-240.31487231141523,-240.4148993134179,-240.51492631542058,-240.61495331742324,-240.7149803194259,-240.81500732142857,-240.91503432343126,-241.01506132543392,-241.11508832743658,-241.21511532943927,-241.31514233144193,-241.4151693334446,-241.51519633544729,-241.61522333744995,-241.7152503394526,-241.81527734145527,-241.91530434345796,-242.01533134546062,-242.11535834746329,-242.21538534946598,-242.31541235146864,-242.4154393534713,-242.51546635547396,-242.61549335747665,-242.7155203594793,-242.81554736148198,-242.91557436348467,-243.01560136548733,-243.11562836749,-243.21565536949265,-243.31568237149534,-243.415709373498,-243.51573637550067,-243.61576337750336,-243.71579037950602,-243.81581738150868,-243.91584438351137,-244.01587138551403,-244.1158983875167,-244.21592538951936,-244.31595239152205,-244.4159793935247,-244.51600639552737,-244.61603339753006,-244.71606039953272,-244.81608740153538,-244.91611440353805,-245.01614140554074,-245.1161684075434,-245.21619540954606,-245.31622241154875,-245.4162494135514,-245.51627641555407,-245.61630341755676,-245.71633041955943,-245.8163574215621,-245.91638442356475,-246.01641142556744,-246.1164384275701,-246.21646542957276,-246.31649243157545,-246.41651943357812,-246.51654643558078,-246.61657343758344,-246.71660043958613,-246.8166274415888,-246.91665444359145,-247.01668144559414,-247.1167084475968,-247.21673544959947,-247.31676245160216,-247.41678945360482,-247.51681645560748,-247.61684345761014,-247.71687045961284,-247.8168974616155,-247.91692446361816,-248.01695146562085,-248.1169784676235,-248.21700546962617,-248.31703247162883,-248.41705947363153,-248.5170864756342,-248.61711347763685,-248.71714047963954,-248.8171674816422,-248.91719448364486,-249.01722148564753,-249.11724848765022,-249.21727548965288,-249.31730249165554,-249.41732949365823,-249.5173564956609,-249.61738349766355,-249.71741049966624,-249.8174375016689,-249.91746450367157,-250.01749150567423,-250.11751850767692,-250.21754550967958,-250.31757251168224,-250.41759951368493,-250.5176265156876,-250.61765351769026,-250.71768051969292,-250.8177075216956,-250.91773452369827,-251.01776152570093,-251.11778852770362,-251.2178155297063,-251.31784253170895,-251.41786953371164,-251.5178965357143,-251.61792353771696,-251.71795053971962,-251.8179775417223,-251.91800454372498,-252.01803154572764,-252.11805854773033,-252.218085549733,-252.31811255173565,-252.4181395537383,-252.518166555741,-252.61819355774367,-252.71822055974633,-252.81824756174902,-252.91827456375168,-253.01830156575434,-253.11832856775703,-253.2183555697597,-253.31838257176236,-253.41840957376502,-253.5184365757677,-253.61846357777037,-253.71849057977303,-253.81851758177572,-253.91854458377838,-254.01857158578105,-254.1185985877837,-254.2186255897864,-254.31865259178906,-254.41867959379172,-254.5187065957944,-254.61873359779707,-254.71876059979974,-254.8187876018024,-254.9188146038051,-255.01884160580775,-255.1188686078104,-255.2188956098131,-255.31892261181576,-255.41894961381843,-255.51897661582112,-255.61900361782378,-255.71903061982644,-255.8190576218291,-255.9190846238318,-256.01911162583446,-256.1191386278371,-256.2191656298398,-256.31919263184244,-256.41921963384516,-256.5192466358478,-256.6192736378505,-256.71930063985315,-256.8193276418558,-256.91935464385847,-257.01938164586113,-257.11940864786385,-257.2194356498665,-257.3194626518692,-257.41948965387184,-257.5195166558745,-257.61954365787716,-257.7195706598798,-257.81959766188254,-257.9196246638852,-258.01965166588786,-258.1196786678905,-258.2197056698932,-258.31973267189585,-258.41975967389857,-258.51978667590123,-258.6198136779039,-258.71984067990655,-258.8198676819092,-258.9198946839119,-259.01992168591454,-259.11994868791726,-259.2199756899199,-259.3200026919226,-259.42002969392524,-259.5200566959279,-259.62008369793057,-259.72011069993323,-259.82013770193595,-259.9201647039386,-260.0201917059413,-260.12021870794393,-260.2202457099466,-260.32027271194926,-260.4202997139519,-260.52032671595464,-260.6203537179573,-260.72038071995996,-260.8204077219626,-260.9204347239653,-261.02046172596795,-261.1204887279706,-261.22051572997333,-261.320542731976,-261.42056973397865,-261.5205967359813,-261.620623737984,-261.72065073998664,-261.8206777419893,-261.920704743992,-262.0207317459947,-262.12075874799734,-262.22078575,-262.32081275200267,-262.4208397540053,-262.52086675600805,-262.6208937580107,-262.72092076001337,-262.82094776201603,-262.9209747640187,-263.02100176602136,-263.121028768024,-263.22105577002674,-263.3210827720294,-263.42110977403206,-263.5211367760347,-263.6211637780374,-263.72119078004005,-263.8212177820427,-263.9212447840454,-264.0212717860481,-264.12129878805075,-264.2213257900534,-264.3213527920561,-264.42137979405874,-264.5214067960614,-264.6214337980641,-264.7214608000668,-264.82148780206944,-264.9215148040721,-265.02154180607477,-265.1215688080774,-265.2215958100801,-265.3216228120828,-265.42164981408547,-265.52167681608813,-265.6217038180908,-265.72173082009346,-265.8217578220961,-265.92178482409884,-266.0218118261015,-266.12183882810416,-266.2218658301068,-266.3218928321095,-266.42191983411215,-266.5219468361148,-266.6219738381175,-266.7220008401202,-266.82202784212285,-266.9220548441255,-267.0220818461282,-267.12210884813084,-267.2221358501335,-267.3221628521362,-267.4221898541389,-267.52221685614154,-267.6222438581442,-267.72227086014686,-267.8222978621495,-267.9223248641522,-268.0223518661549,-268.12237886815757,-268.22240587016023,-268.3224328721629,-268.42245987416555,-268.5224868761682,-268.6225138781709,-268.7225408801736,-268.82256788217626,-268.9225948841789,-269.0226218861816,-269.12264888818424,-269.2226758901869,-269.32270289218957,-269.4227298941923,-269.52275689619495,-269.6227838981976,-269.7228109002003,-269.82283790220293,-269.9228649042056,-270.0228919062083,-270.122918908211,-270.22294591021364,-270.3229729122163,-270.42299991421896,-270.5230269162216,-270.6230539182243,-270.723080920227,-270.82310792222967,-270.92313492423233,-271.023161926235,-271.12318892823765,-271.2232159302403,-271.323242932243,-271.4232699342457,-271.52329693624836,-271.623323938251,-271.7233509402537,-271.82337794225634,-271.923404944259,-272.02343194626167,-272.1234589482644,-272.22348595026705,-272.3235129522697,-272.42353995427237,-272.52356695627503,-272.6235939582777,-272.72362096028036,-272.8236479622831,-272.92367496428574,-273.0237019662884,-273.12372896829106,-273.2237559702937,-273.3237829722964,-273.42380997429905,-273.52383697630177,-273.6238639783044,-273.7238909803071,-273.82391798230975,-273.9239449843124,-274.0239719863151,-274.1239989883178,-274.22402599032046,-274.3240529923231,-274.4240799943258,-274.52410699632844,-274.6241339983311,-274.72416100033377,-274.8241880023365,-274.92421500433915,-275.0242420063418,-275.12426900834447,-275.22429601034713,-275.3243230123498,-275.42435001435246,-275.5243770163552,-275.62440401835784,-275.7244310203605,-275.82445802236316,-275.9244850243658,-276.0245120263685,-276.12453902837115,-276.22456603037386,-276.3245930323765,-276.4246200343792,-276.52464703638185,-276.6246740383845,-276.7247010403872,-276.82472804238984,-276.92475504439255,-277.0247820463952,-277.1248090483979,-277.22483605040054,-277.3248630524032,-277.42489005440586,-277.5249170564085,-277.62494405841124,-277.7249710604139,-277.82499806241657,-277.92502506441923,-278.0250520664219,-278.12507906842455,-278.2251060704273,-278.32513307242994,-278.4251600744326,-278.52518707643526,-278.6252140784379,-278.7252410804406,-278.82526808244324,-278.92529508444596,-279.0253220864486,-279.1253490884513,-279.22537609045395,-279.3254030924566,-279.4254300944593,-279.52545709646193,-279.62548409846465,-279.7255111004673,-279.82553810247,-279.92556510447264,-280.0255921064753,-280.12561910847796,-280.2256461104806,-280.32567311248334,-280.425700114486,-280.52572711648867,-280.62575411849133,-280.725781120494,-280.82580812249665,-280.9258351244993,-281.02586212650203,-281.1258891285047,-281.22591613050736,-281.32594313251,-281.4259701345127,-281.52599713651534,-281.626024138518,-281.7260511405207,-281.8260781425234,-281.92610514452605,-282.0261321465287,-282.12615914853137,-282.22618615053403,-282.32621315253675,-282.4262401545394,-282.5262671565421,-282.62629415854474,-282.7263211605474,-282.82634816255006,-282.9263751645527,-283.02640216655544,-283.1264291685581,-283.22645617056077,-283.3264831725634,-283.4265101745661,-283.52653717656875,-283.6265641785714,-283.72659118057413,-283.8266181825768,-283.92664518457946,-284.0266721865821,-284.1266991885848,-284.22672619058744,-284.3267531925901,-284.4267801945928,-284.5268071965955,-284.62683419859815,-284.7268612006008,-284.82688820260347,-284.92691520460613,-285.0269422066088,-285.1269692086115,-285.2269962106142,-285.32702321261684,-285.4270502146195,-285.52707721662216,-285.6271042186248,-285.72713122062754,-285.8271582226302,-285.92718522463286,-286.0272122266355,-286.1272392286382,-286.22726623064085,-286.3272932326435,-286.42732023464623,-286.5273472366489,-286.62737423865156,-286.7274012406542,-286.8274282426569,-286.92745524465954,-287.0274822466622,-287.1275092486649,-287.2275362506676,-287.32756325267025,-287.4275902546729,-287.52761725667557,-287.62764425867823,-287.7276712606809,-287.8276982626836,-287.9277252646863,-288.02775226668894,-288.1277792686916,-288.22780627069426,-288.3278332726969,-288.4278602746996,-288.5278872767023,-288.62791427870496,-288.7279412807076,-288.8279682827103,-288.92799528471295,-289.0280222867156,-289.1280492887183,-289.228076290721,-289.32810329272365,-289.4281302947263,-289.528157296729,-289.62818429873164,-289.7282113007343,-289.828238302737,-289.9282653047397,-290.02829230674234,-290.128319308745,-290.22834631074767,-290.32837331275033,-290.428400314753,-290.5284273167557,-290.6284543187584,-290.72848132076103,-290.8285083227637,-290.92853532476636,-291.028562326769,-291.1285893287717,-291.2286163307744,-291.32864333277706,-291.4286703347797,-291.5286973367824,-291.62872433878505,-291.7287513407877,-291.8287783427904,-291.9288053447931,-292.02883234679575,-292.1288593487984,-292.2288863508011,-292.32891335280374,-292.4289403548064,-292.52896735680906,-292.6289943588118,-292.72902136081444,-292.8290483628171,-292.92907536481977,-293.0291023668224,-293.1291293688251,-293.22915637082775,-293.32918337283047,-293.42921037483313)
time2=c(-204.50520559445928, -204.60523259646195,-204.70525959846464,-204.8052866004673,-204.90531360246996,-205.00534060447265,-205.1053676064753,-205.20539460847797,-205.30542161048064,-205.40544861248333,-205.505475614486,-205.60550261648865,-205.70552961849134,-205.805556620494,-205.90558362249666,-206.00561062449935,-206.10563762650202,-206.20566462850468,-206.30569163050734,-206.40571863251003,-206.5057456345127,-206.60577263651535,-206.70579963851804,-206.8058266405207,-206.90585364252337,-207.00588064452603,-207.10590764652872,-207.20593464853138,-207.30596165053404,-207.40598865253673,-207.5060156545394,-207.60604265654206,-207.70606965854472,-207.8060966605474,-207.90612366255007,-208.00615066455273,-208.10617766655542,-208.2062046685581,-208.30623167056075,-208.40625867256344,-208.5062856745661,-208.60631267656876,-208.70633967857142,-208.80636668057411,-208.90639368257678,-209.00642068457944,-209.10644768658213,-209.2064746885848,-209.30650169058745,-209.40652869259011,-209.5065556945928,-209.60658269659547,-209.70660969859813,-209.80663670060082,-209.90666370260348,-210.00669070460614,-210.10671770660883,-210.2067447086115,-210.30677171061416,-210.40679871261682,-210.5068257146195,-210.60685271662217,-210.70687971862483,-210.80690672062752,-210.90693372263019,-211.00696072463285,-211.1069877266355,-211.2070147286382,-211.30704173064086,-211.40706873264352,-211.5070957346462,-211.60712273664888,-211.70714973865154,-211.80717674065423,-211.9072037426569,-212.00723074465955,-212.1072577466622,-212.2072847486649,-212.30731175066757,-212.40733875267023,-212.50736575467292,-212.60739275667558,-212.70741975867824,-212.8074467606809,-212.9074737626836,-213.00750076468626,-213.10752776668892,-213.2075547686916,-213.30758177069427,-213.40760877269693,-213.5076357746996,-213.60766277670228,-213.70768977870495,-213.8077167807076,-213.9077437827103,-214.00777078471296,-214.10779778671562,-214.2078247887183,-214.30785179072097,-214.40787879272364,-214.5079057947263,-214.607932796729,-214.70795979873165,-214.8079868007343,-214.908013802737,-215.00804080473966,-215.10806780674233,-215.208094808745,-215.30812181074768,-215.40814881275034,-215.508175814753,-215.6082028167557,-215.70822981875835,-215.80825682076102,-215.9082838227637,-216.00831082476637,-216.10833782676903,-216.2083648287717,-216.30839183077438,-216.40841883277704,-216.5084458347797,-216.6084728367824,-216.70849983878506,-216.80852684078772,-216.90855384279038,-217.00858084479307,-217.10860784679573,-217.2086348487984,-217.3086618508011,-217.40868885280375,-217.5087158548064,-217.6087428568091,-217.70876985881176,-217.80879686081443,-217.9088238628171,-218.00885086481978,-218.10887786682244,-218.2089048688251,-218.3089318708278,-218.40895887283045,-218.50898587483312,-218.60901287683578,-218.70903987883847,-218.80906688084113,-218.9090938828438,-219.00912088484648,-219.10914788684914,-219.2091748888518,-219.30920189085447,-219.40922889285716,-219.50925589485982,-219.60928289686248,-219.70930989886517,-219.80933690086783,-219.9093639028705,-220.0093909048732,-220.10941790687585,-220.2094449088785,-220.30947191088117,-220.40949891288386,-220.50952591488652,-220.60955291688919,-220.70957991889188,-220.80960692089454,-220.9096339228972,-221.00966092489986,-221.10968792690255,-221.2097149289052,-221.30974193090788,-221.40976893291057,-221.50979593491323,-221.6098229369159,-221.70984993891858,-221.80987694092124,-221.9099039429239,-222.00993094492657,-222.10995794692926,-222.20998494893192,-222.31001195093458,-222.41003895293727,-222.51006595493993,-222.6100929569426,-222.71011995894526,-222.81014696094795,-222.9101739629506,-223.01020096495327,-223.11022796695596,-223.21025496895862,-223.31028197096128,-223.41030897296395,-223.51033597496664,-223.6103629769693,-223.71038997897196,-223.81041698097465,-223.9104439829773,-224.01047098497997,-224.11049798698266,-224.21052498898533,-224.310551990988,-224.41057899299065,-224.51060599499334,-224.610632996996,-224.71065999899866,-224.81068700100136,-224.91071400300402,-225.01074100500668,-225.11076800700934,-225.21079500901203,-225.3108220110147,-225.41084901301735,-225.51087601502005,-225.6109030170227,-225.71093001902537,-225.81095702102806,-225.91098402303072,-226.01101102503338,-226.11103802703605,-226.21106502903874,-226.3110920310414,-226.41111903304406,-226.51114603504675,-226.6111730370494,-226.71120003905207,-226.81122704105474,-226.91125404305743,-227.0112810450601,-227.11130804706275,-227.21133504906544,-227.3113620510681,-227.41138905307076,-227.51141605507345,-227.61144305707612,-227.71147005907878,-227.81149706108144,-227.91152406308413,-228.0115510650868,-228.11157806708945,-228.21160506909214,-228.3116320710948,-228.41165907309747,-228.51168607510013,-228.61171307710282,-228.71174007910548,-228.81176708110814,-228.91179408311083,-229.0118210851135,-229.11184808711616,-229.21187508911882,-229.3119020911215,-229.41192909312417,-229.51195609512683,-229.61198309712952,-229.7120100991322,-229.81203710113485,-229.91206410313754,-230.0120911051402,-230.11211810714286,-230.21214510914552,-230.31217211114821,-230.41219911315088,-230.51222611515354,-230.61225311715623,-230.7122801191589,-230.81230712116155,-230.91233412316421,-231.0123611251669,-231.11238812716957,-231.21241512917223,-231.31244213117492,-231.41246913317758,-231.51249613518024,-231.61252313718293,-231.7125501391856,-231.81257714118826,-231.91260414319092,-232.0126311451936,-232.11265814719627,-232.21268514919893,-232.31271215120162,-232.41273915320429,-232.51276615520695,-232.6127931572096,-232.7128201592123,-232.81284716121496,-232.91287416321762,-233.0129011652203,-233.11292816722298,-233.21295516922564,-233.3129821712283,-233.413009173231,-233.51303617523365,-233.6130631772363,-233.713090179239,-233.81311718124167,-233.91314418324433,-234.01317118524702,-234.11319818724968,-234.21322518925234,-234.313252191255,-234.4132791932577,-234.51330619526036,-234.61333319726302,-234.7133601992657,-234.81338720126837,-234.91341420327103,-235.0134412052737,-235.11346820727638,-235.21349520927905,-235.3135222112817,-235.4135492132844,-235.51357621528706,-235.61360321728972,-235.7136302192924,-235.81365722129507,-235.91368422329774,-236.0137112253004,-236.1137382273031,-236.21376522930575,-236.3137922313084,-236.4138192333111,-236.51384623531376,-236.61387323731643,-236.7139002393191,-236.81392724132178,-236.91395424332444,-237.0139812453271,-237.1140082473298,-237.21403524933245,-237.31406225133512,-237.4140892533378,-237.51411625534047,-237.61414325734313,-237.7141702593458,-237.81419726134848,-237.91422426335114,-238.0142512653538,-238.1142782673565,-238.21430526935916,-238.31433227136182,-238.41435927336448,-238.51438627536717,-238.61441327736983,-238.7144402793725,-238.8144672813752,-238.91449428337785,-239.0145212853805,-239.11454828738317,-239.21457528938586,-239.31460229138852,-239.4146292933912,-239.51465629539388,-239.61468329739654,-239.7147102993992,-239.8147373014019,-239.91476430340455,-240.01479130540721,-240.11481830740988,-240.21484530941257,-240.31487231141523,-240.4148993134179,-240.51492631542058,-240.61495331742324,-240.7149803194259,-240.81500732142857,-240.91503432343126,-241.01506132543392,-241.11508832743658,-241.21511532943927,-241.31514233144193,-241.4151693334446,-241.51519633544729,-241.61522333744995,-241.7152503394526,-241.81527734145527,-241.91530434345796,-242.01533134546062,-242.11535834746329,-242.21538534946598,-242.31541235146864,-242.4154393534713,-242.51546635547396,-242.61549335747665,-242.7155203594793,-242.81554736148198,-242.91557436348467,-243.01560136548733,-243.11562836749,-243.21565536949265,-243.31568237149534,-243.415709373498,-243.51573637550067,-243.61576337750336,-243.71579037950602,-243.81581738150868,-243.91584438351137,-244.01587138551403,-244.1158983875167,-244.21592538951936,-244.31595239152205,-244.4159793935247,-244.51600639552737,-244.61603339753006,-244.71606039953272,-244.81608740153538,-244.91611440353805,-245.01614140554074,-245.1161684075434,-245.21619540954606,-245.31622241154875,-245.4162494135514,-245.51627641555407,-245.61630341755676,-245.71633041955943,-245.8163574215621,-245.91638442356475,-246.01641142556744,-246.1164384275701,-246.21646542957276,-246.31649243157545,-246.41651943357812,-246.51654643558078,-246.61657343758344,-246.71660043958613,-246.8166274415888,-246.91665444359145,-247.01668144559414,-247.1167084475968,-247.21673544959947,-247.31676245160216,-247.41678945360482,-247.51681645560748,-247.61684345761014,-247.71687045961284,-247.8168974616155,-247.91692446361816,-248.01695146562085,-248.1169784676235,-248.21700546962617,-248.31703247162883,-248.41705947363153,-248.5170864756342,-248.61711347763685,-248.71714047963954,-248.8171674816422,-248.91719448364486,-249.01722148564753,-249.11724848765022,-249.21727548965288,-249.31730249165554,-249.41732949365823,-249.5173564956609,-249.61738349766355,-249.71741049966624,-249.8174375016689,-249.91746450367157,-250.01749150567423,-250.11751850767692,-250.21754550967958,-250.31757251168224,-250.41759951368493,-250.5176265156876,-250.61765351769026,-250.71768051969292,-250.8177075216956,-250.91773452369827,-251.01776152570093,-251.11778852770362,-251.2178155297063,-251.31784253170895,-251.41786953371164,-251.5178965357143,-251.61792353771696,-251.71795053971962,-251.8179775417223,-251.91800454372498,-252.01803154572764,-252.11805854773033,-252.218085549733,-252.31811255173565,-252.4181395537383,-252.518166555741,-252.61819355774367,-252.71822055974633,-252.81824756174902,-252.91827456375168,-253.01830156575434,-253.11832856775703,-253.2183555697597,-253.31838257176236,-253.41840957376502,-253.5184365757677,-253.61846357777037,-253.71849057977303,-253.81851758177572,-253.91854458377838,-254.01857158578105,-254.1185985877837,-254.2186255897864,-254.31865259178906,-254.41867959379172,-254.5187065957944,-254.61873359779707,-254.71876059979974,-254.8187876018024,-254.9188146038051,-255.01884160580775,-255.1188686078104,-255.2188956098131,-255.31892261181576,-255.41894961381843,-255.51897661582112,-255.61900361782378,-255.71903061982644,-255.8190576218291,-255.9190846238318,-256.01911162583446,-256.1191386278371,-256.2191656298398,-256.31919263184244,-256.41921963384516,-256.5192466358478,-256.6192736378505,-256.71930063985315,-256.8193276418558,-256.91935464385847,-257.01938164586113,-257.11940864786385,-257.2194356498665,-257.3194626518692,-257.41948965387184,-257.5195166558745,-257.61954365787716,-257.7195706598798,-257.81959766188254,-257.9196246638852,-258.01965166588786,-258.1196786678905,-258.2197056698932,-258.31973267189585,-258.41975967389857,-258.51978667590123,-258.6198136779039,-258.71984067990655,-258.8198676819092,-258.9198946839119,-259.01992168591454,-259.11994868791726,-259.2199756899199,-259.3200026919226,-259.42002969392524,-259.5200566959279,-259.62008369793057,-259.72011069993323,-259.82013770193595,-259.9201647039386,-260.0201917059413,-260.12021870794393,-260.2202457099466,-260.32027271194926,-260.4202997139519,-260.52032671595464,-260.6203537179573,-260.72038071995996,-260.8204077219626,-260.9204347239653,-261.02046172596795,-261.1204887279706,-261.22051572997333,-261.320542731976,-261.42056973397865,-261.5205967359813,-261.620623737984,-261.72065073998664,-261.8206777419893,-261.920704743992,-262.0207317459947,-262.12075874799734,-262.22078575,-262.32081275200267,-262.4208397540053,-262.52086675600805,-262.6208937580107,-262.72092076001337,-262.82094776201603,-262.9209747640187,-263.02100176602136,-263.121028768024,-263.22105577002674,-263.3210827720294,-263.42110977403206,-263.5211367760347,-263.6211637780374,-263.72119078004005,-263.8212177820427,-263.9212447840454,-264.0212717860481,-264.12129878805075,-264.2213257900534,-264.3213527920561,-264.42137979405874,-264.5214067960614,-264.6214337980641,-264.7214608000668,-264.82148780206944,-264.9215148040721,-265.02154180607477,-265.1215688080774,-265.2215958100801,-265.3216228120828,-265.42164981408547,-265.52167681608813,-265.6217038180908,-265.72173082009346,-265.8217578220961,-265.92178482409884,-266.0218118261015,-266.12183882810416,-266.2218658301068,-266.3218928321095,-266.42191983411215,-266.5219468361148,-266.6219738381175,-266.7220008401202,-266.82202784212285,-266.9220548441255,-267.0220818461282,-267.12210884813084,-267.2221358501335,-267.3221628521362,-267.4221898541389,-267.52221685614154,-267.6222438581442,-267.72227086014686,-267.8222978621495,-267.9223248641522,-268.0223518661549,-268.12237886815757,-268.22240587016023,-268.3224328721629,-268.42245987416555,-268.5224868761682,-268.6225138781709,-268.7225408801736,-268.82256788217626,-268.9225948841789,-269.0226218861816,-269.12264888818424,-269.2226758901869,-269.32270289218957,-269.4227298941923,-269.52275689619495,-269.6227838981976,-269.7228109002003,-269.82283790220293,-269.9228649042056,-270.0228919062083,-270.122918908211,-270.22294591021364,-270.3229729122163,-270.42299991421896,-270.5230269162216,-270.6230539182243,-270.723080920227,-270.82310792222967,-270.92313492423233,-271.023161926235,-271.12318892823765,-271.2232159302403,-271.323242932243,-271.4232699342457,-271.52329693624836,-271.623323938251,-271.7233509402537,-271.82337794225634,-271.923404944259,-272.02343194626167,-272.1234589482644,-272.22348595026705,-272.3235129522697,-272.42353995427237,-272.52356695627503,-272.6235939582777,-272.72362096028036,-272.8236479622831,-272.92367496428574,-273.0237019662884,-273.12372896829106,-273.2237559702937,-273.3237829722964,-273.42380997429905,-273.52383697630177,-273.6238639783044,-273.7238909803071,-273.82391798230975,-273.9239449843124,-274.0239719863151,-274.1239989883178,-274.22402599032046,-274.3240529923231,-274.4240799943258,-274.52410699632844,-274.6241339983311,-274.72416100033377,-274.8241880023365,-274.92421500433915,-275.0242420063418,-275.12426900834447,-275.22429601034713,-275.3243230123498,-275.42435001435246,-275.5243770163552,-275.62440401835784,-275.7244310203605,-275.82445802236316,-275.9244850243658,-276.0245120263685,-276.12453902837115,-276.22456603037386,-276.3245930323765,-276.4246200343792,-276.52464703638185,-276.6246740383845,-276.7247010403872,-276.82472804238984,-276.92475504439255,-277.0247820463952,-277.1248090483979,-277.22483605040054,-277.3248630524032,-277.42489005440586,-277.5249170564085,-277.62494405841124,-277.7249710604139,-277.82499806241657,-277.92502506441923,-278.0250520664219,-278.12507906842455,-278.2251060704273,-278.32513307242994,-278.4251600744326,-278.52518707643526,-278.6252140784379,-278.7252410804406,-278.82526808244324,-278.92529508444596,-279.0253220864486,-279.1253490884513,-279.22537609045395,-279.3254030924566,-279.4254300944593,-279.52545709646193,-279.62548409846465,-279.7255111004673,-279.82553810247,-279.92556510447264,-280.0255921064753,-280.12561910847796,-280.2256461104806,-280.32567311248334,-280.425700114486,-280.52572711648867,-280.62575411849133,-280.725781120494,-280.82580812249665,-280.9258351244993,-281.02586212650203,-281.1258891285047,-281.22591613050736,-281.32594313251,-281.4259701345127,-281.52599713651534,-281.626024138518,-281.7260511405207,-281.8260781425234,-281.92610514452605,-282.0261321465287,-282.12615914853137,-282.22618615053403,-282.32621315253675,-282.4262401545394,-282.5262671565421,-282.62629415854474,-282.7263211605474,-282.82634816255006,-282.9263751645527,-283.02640216655544,-283.1264291685581,-283.22645617056077,-283.3264831725634,-283.4265101745661,-283.52653717656875,-283.6265641785714,-283.72659118057413,-283.8266181825768,-283.92664518457946,-284.0266721865821,-284.1266991885848,-284.22672619058744,-284.3267531925901,-284.4267801945928,-284.5268071965955,-284.62683419859815,-284.7268612006008,-284.82688820260347,-284.92691520460613,-285.0269422066088,-285.1269692086115,-285.2269962106142,-285.32702321261684,-285.4270502146195,-285.52707721662216,-285.6271042186248,-285.72713122062754,-285.8271582226302,-285.92718522463286,-286.0272122266355,-286.1272392286382,-286.22726623064085,-286.3272932326435,-286.42732023464623,-286.5273472366489,-286.62737423865156,-286.7274012406542,-286.8274282426569,-286.92745524465954,-287.0274822466622,-287.1275092486649,-287.2275362506676,-287.32756325267025,-287.4275902546729,-287.52761725667557,-287.62764425867823,-287.7276712606809,-287.8276982626836,-287.9277252646863,-288.02775226668894,-288.1277792686916,-288.22780627069426,-288.3278332726969,-288.4278602746996,-288.5278872767023,-288.62791427870496,-288.7279412807076,-288.8279682827103,-288.92799528471295,-289.0280222867156,-289.1280492887183,-289.228076290721,-289.32810329272365,-289.4281302947263,-289.528157296729,-289.62818429873164,-289.7282113007343,-289.828238302737,-289.9282653047397,-290.02829230674234,-290.128319308745,-290.22834631074767,-290.32837331275033,-290.428400314753,-290.5284273167557,-290.6284543187584,-290.72848132076103,-290.8285083227637,-290.92853532476636,-291.028562326769,-291.1285893287717,-291.2286163307744,-291.32864333277706,-291.4286703347797,-291.5286973367824,-291.62872433878505,-291.7287513407877,-291.8287783427904,-291.9288053447931,-292.02883234679575,-292.1288593487984,-292.2288863508011,-292.32891335280374,-292.4289403548064,-292.52896735680906,-292.6289943588118,-292.72902136081444,-292.8290483628171,-292.92907536481977,-293.0291023668224,-293.1291293688251,-293.22915637082775,-293.32918337283047,-293.42921037483313)
rate1=c(0.0001257897211234812, 0.014332123473717196,0.014332123473717196,0.014332123473717196,0.014332123473717196,0.014332123473717196,0.014332123473717196,0.014332123473717196,0.014332123473717196,0.014332123473717196,0.014332123473717196,0.014332123473717196,0.014332123473717196,0.014332123473717196,0.014332123473717196,0.014332123473717196,0.014332123473717196,0.014332123473717196,0.014332123473717196,0.014332123473717196,0.014332123473717196,0.014332123473717196,0.014332123473717196,0.01433040169686405,0.01433040169686405,0.01433040169686405,0.01433040169686405,0.01433040169686405,0.01433040169686405,0.014329120371531272,0.014327965035337514,0.014327965035337514,0.014327965035337514,0.014327965035337514,0.014327965035337514,0.014327965035337514,0.014327965035337514,0.014327965035337514,0.014327965035337514,0.014327965035337514,0.014327965035337514,0.014327351767894108,0.014327351767894108,0.014327351767894108,0.014327351767894108,0.014327351767894108,0.014327351767894108,0.014327351767894108,0.014327351767894108,0.014327351767894108,0.014327351767894108,0.014327351767894108,0.014327351767894108,0.014327351767894108,0.014327131134649531,0.014327131134649531,0.014327131134649531,0.014327131134649531,0.014327131134649531,0.014327131134649531,0.014327131134649531,0.014327131134649531,0.014327131134649531,0.014327131134649531,0.014327131134649531,0.014327131134649531,0.014327131134649531,0.014327131134649531,0.014327131134649531,0.014327131134649531,0.014327131134649531,0.014327131134649531,0.014327131134649531,0.014327131134649531,0.01432699828695149,0.01432699828695149,0.01432699828695149,0.01432699828695149,0.01432699828695149,0.01432699828695149,0.01432699828695149,0.01432699828695149,0.01432699828695149,0.01432699828695149,0.01432699828695149,0.01432699828695149,0.01432699828695149,0.01432699828695149,0.01432699828695149,0.01432699828695149,0.01432699828695149,0.01432699828695149,0.01432699828695149,0.01432699828695149,0.01432699828695149,0.01432699828695149,0.01432699828695149,0.01432699828695149,0.01432699828695149,0.01432699828695149,0.01432699828695149,0.01432699828695149,0.01432699828695149,0.01432699828695149,0.01432699828695149,0.01432699828695149,0.01432699828695149,0.01432699828695149,0.01432699828695149,0.01432699828695149,0.01432699828695149,0.01432699828695149,0.01432699828695149,0.01432699828695149,0.01432699828695149,0.01432699828695149,0.01432699828695149,0.01432699828695149,0.01432699828695149,0.01432699828695149,0.01432699828695149,0.01432699828695149,0.01432699828695149,0.01432699828695149,0.01432699828695149,0.01432699828695149,0.01432699828695149,0.01432699828695149,0.01432699828695149,0.01432699828695149,0.01432699828695149,0.01432699828695149,0.01432699828695149,0.01432699828695149,0.01432699828695149,0.01432699828695149,0.01432699828695149,0.01432699828695149,0.01432699828695149,0.01432699828695149,0.01432699828695149,0.01432699828695149,0.01432699828695149,0.01432699828695149,0.01432699828695149,0.01432699828695149,0.014327131134649531,0.014327131134649531,0.014327131134649531,0.014327131134649531,0.014327131134649531,0.014327131134649531,0.014327131134649531,0.014327131134649531,0.014327131134649531,0.014327131134649531,0.014327351767894108,0.014327351767894108,0.014327351767894108,0.014327351767894108,0.014327351767894108,0.014327351767894108,0.014327351767894108,0.014327351767894108,0.014327965035337514,0.014329120371531272,0.01433040169686405,0.01433040169686405,0.01433040169686405,0.01433040169686405,0.01433040169686405,0.014333263501641588,0.014333263501641588,0.014333509533070238,0.014333509533070238,0.014333509533070238,0.014333509533070238,0.014334012789690858,0.014334012789690858,0.014334224695836659,0.014334224695836659,0.014334224695836659,0.014334224695836659,0.014334295449844926,0.014334938665100203,0.014334938665100203,0.014334938665100203,0.014336541348062122,0.014337969387025643,0.014337969387025643,0.01433865369267509,0.014339377767344503,0.014339946502189272,0.014340303592554327,0.014340303592554327,0.01434044241357713,0.014342119073154604,0.014343688422510228,0.014347381559784256,0.014348058951959758,0.014349553808666793,0.014357120961018205,0.01435821899270811,0.014359712205820366,0.01436037135950983,0.014366006888894861,0.014369729740593412,0.014372828081339746,0.014375764933571447,0.014381473292460051,0.014385176352265161,0.014386475872613269,0.014389535102439514,0.01439693309048419,0.014399931528245126,0.01440315347091961,0.014405293069900493,0.014409786663758795,0.014416355373269806,0.014422083753503952,0.014424402009517537,0.014428247613619008,0.014430664965259882,0.01443515042294758,0.01443829298847554,0.01443829298847554,0.014441054214386836,0.014441513514779004,0.014441660530122023,0.014441660530122023,0.014441843630974373,0.014443651974240575,0.014444300097015814,0.0144447608305874,0.014445443087613382,0.014446037845294073,0.014447371892863707,0.014447371892863707,0.014447371892863707,0.014447765638088812,0.01445019136012847,0.01445019136012847,0.01445019136012847,0.01445019136012847,0.014450480125475524,0.014450480125475524,0.014451912089644796,0.014451912089644796,0.014452816432754971,0.014452816432754971,0.014453879592514903,0.014455595066406783,0.014456450188900797,0.014457087022714258,0.014458086177648877,0.014464973553831379,0.01446608588849033,0.014468172768932013,0.014474769925677304,0.014479611426940823,0.014480137265240424,0.014486953508429014,0.014490854921934186,0.014501226821973183,0.01450937896254385,0.014515791913652699,0.014526262222445642,0.014535683559739217,0.014547031568125104,0.014559247261084212,0.014571403925101962,0.014592555252677709,0.014605632020801017,0.014617401838066563,0.014630487741179801,0.014638730684997775,0.014652683986678756,0.01466461842813524,0.014672668696984314,0.014681723810678171,0.014695198323136696,0.01470416559729317,0.014718277541003986,0.014729304687820747,0.014734020627886295,0.0147493131845748,0.014758906740811447,0.014775417992900719,0.01479009712136575,0.01480464399198569,0.01481426176221075,0.014826318560744636,0.01483380978463212,0.014852763751304203,0.014867264166143417,0.014889844336748701,0.014919080959855755,0.014953287786846181,0.014985567767418932,0.015021222606857104,0.015063061798015398,0.01509168951102558,0.015130725948803624,0.01517540422022537,0.015212499148649146,0.015244779378251368,0.015281031659353378,0.015350517881972336,0.01542457667628177,0.015485283473411875,0.015567063403586594,0.015637900039989508,0.015716935306694955,0.015794238948563792,0.015901039815601474,0.016007908639360316,0.01613189581048651,0.016309802696367226,0.01648538372448212,0.016659072858582043,0.016855744540129357,0.017193755671536425,0.017632449585128343,0.018141556258476285,0.018920951733327827,0.022987133614106266,0.03718848155235657,0.03888591862840697,0.03993921727544811,0.04096243829026068,0.04180700795567875,0.04272035942070662,0.043622266986828764,0.04433191790727056,0.04508071696868651,0.045932488227399246,0.046584034895453395,0.047348232576529564,0.04784922389167225,0.0481882470133127,0.048538202614049536,0.04881147546122804,0.04912080151323256,0.04943510702151116,0.04980051698513195,0.05014771737517671,0.05062358654526673,0.050909941111157056,0.05120847957473394,0.05145375406139832,0.05163978090854314,0.05174018862502877,0.051845746718499494,0.05185842351560718,0.05189154539790043,0.05190490970400583,0.05193931156261102,0.05194668038525174,0.051947579911880024,0.051966429171161545,0.05199283035917744,0.05201672734165447,0.05203909356855263,0.05204290691614093,0.052056176434003884,0.052060389491894274,0.052060389491894274,0.052060389491894274,0.052060389491894274,0.052060389491894274,0.052064784726967676,0.052064784726967676,0.052064784726967676,0.052068148410779475,0.052068148410779475,0.052068148410779475,0.052068148410779475,0.052068148410779475,0.052060389491894274,0.052060389491894274,0.05205683708002391,0.052056176434003884,0.05205206452335519,0.05204132728433265,0.05203909356855263,0.052036938057548124,0.052035929306722226,0.05201672734165447,0.05201447771345864,0.05199668170710524,0.051987708734468424,0.05197762791574263,0.05197762791574263,0.05196936605203013,0.05196936605203013,0.05196936605203013,0.051966429171161545,0.051966429171161545,0.051966429171161545,0.051966429171161545,0.051966429171161545,0.051966429171161545,0.051958757954021974,0.0519526837579139,0.0519526837579139,0.0519526837579139,0.0519526837579139,0.0519526837579139,0.0519526837579139,0.0519526837579139,0.0519526837579139,0.0519526837579139,0.0519526837579139,0.0519526837579139,0.0519526837579139,0.0519526837579139,0.0519526837579139,0.0519526837579139,0.0519526837579139,0.0519526837579139,0.0519526837579139,0.0519526837579139,0.0519526837579139,0.0519526837579139,0.0519526837579139,0.0519526837579139,0.0519526837579139,0.0519526837579139,0.05194982282124189,0.051947579911880024,0.051947579911880024,0.051947579911880024,0.051947579911880024,0.051947579911880024,0.05194668038525174,0.051947579911880024,0.05194307172994386,0.05194307172994386,0.05194307172994386,0.05194307172994386,0.05193931156261102,0.05193931156261102,0.05193413181640133,0.05190490970400583,0.05190490970400583,0.05190490970400583,0.05190490970400583,0.05190490970400583,0.051899351202985645,0.051899351202985645,0.05189612174073651,0.05189485057382409,0.05189485057382409,0.05189485057382409,0.05189485057382409,0.05189485057382409,0.05189154539790043,0.051887335036861035,0.051887335036861035,0.051887335036861035,0.051887335036861035,0.05188114546728529,0.05188114546728529,0.05188114546728529,0.05188114546728529,0.05188114546728529,0.05188114546728529,0.05188114546728529,0.05187656389136496,0.05187656389136496,0.05187656389136496,0.05187656389136496,0.05187656389136496,0.05187656389136496,0.05188114546728529,0.05187656389136496,0.05188114546728529,0.05188114546728529,0.05188114546728529,0.05187369301228494,0.05187369301228494,0.05187023636605931,0.05187023636605931,0.051867228220778286,0.05186485868775542,0.051862011164418256,0.05185842351560718,0.05185842351560718,0.05185605859656489,0.05185605859656489,0.05185123891855818,0.05184935998732361,0.051845746718499494,0.051828343800491616,0.05181906519107414,0.05179270630713607,0.05174018862502877,0.05172091603290555,0.05162234012392074,0.05123654395875055,0.05076641078832221,0.05006926125861416,0.04951038536253344,0.04866316172741024,0.04785243270415203,0.04690697052590124,0.04608023587478011,0.04520256766884015,0.04422413735735631,0.04336187994028087,0.04245554878551837,0.041602019257904826,0.04089405343455263,0.04022811155986479,0.039687435488609445,0.03907906156303827,0.038534039118048716,0.03797754328888892,0.03763251839617205,0.03701325517363975,0.03660640969638872,0.03621756021074461,0.03595580109468908,0.035571648029184555,0.0352543854307846,0.03500181469003282,0.03475241287527251,0.03454827349742111,0.03439768441405837,0.03426198086840337,0.034169913355172866,0.034061995940000186,0.0339862223001859,0.03394795956565099,0.0338945618617217,0.03381858806153934,0.033765142457854294,0.03373562742137859,0.033674284191837406,0.033628245979473406,0.03358488033047992,0.03354022266872553,0.033514898832492895,0.03350728329770511,0.03349865151138164,0.033471115561171695,0.033441053913702244,0.033416644281960804,0.033396408973310185,0.03337934255621666,0.03337934255621666,0.03336698098455773,0.03336021831544855,0.03335279034943128,0.03334284799144156,0.03331857051138197,0.03331029612433562,0.03330863153518749,0.03329411759943684,0.03328249902613667,0.033277347088816675,0.0332639820554735,0.033258231133659076,0.033254895521238656,0.03324596329753253,0.033241202320636765,0.033238842068360946,0.03322685266343466,0.033220590557818064,0.03321878717047699,0.033207600073343585,0.033198164570831024,0.0331928644116758,0.03317449405227576,0.03316943445099896,0.03316943445099896,0.03316658145367288,0.03316162202588348,0.03315715182183987,0.03315715182183987,0.033156457468063956,0.033155635569743366,0.033155635569743366,0.033155635569743366,0.033154777936532424,0.03315365928533246,0.03315365928533246,0.03315365928533246,0.03315365928533246,0.03315160004485594,0.03314848842016291,0.03314848842016291,0.03314848842016291,0.03314848842016291,0.03313786830882252,0.03313786830882252,0.03313786830882252,0.03313786830882252,0.033129316709215435,0.033129316709215435,0.033129316709215435,0.033128729736169295,0.033128729736169295,0.033128729736169295,0.03312749184773551,0.03312749184773551,0.03312749184773551,0.03312749184773551,0.03312421834979411,0.03312421834979411,0.03312421834979411,0.03312421834979411,0.03312421834979411,0.03312421834979411,0.03312136266871249,0.03312136266871249,0.03312136266871249,0.03312136266871249,0.03312136266871249,0.03312136266871249,0.03312136266871249,0.03312136266871249,0.03312028439206359,0.03312028439206359,0.03312028439206359,0.03312028439206359,0.03311663274553117,0.03311663274553117,0.03311663274553117,0.03311663274553117,0.03311663274553117,0.033111180659150724,0.033111180659150724,0.033111180659150724,0.033111180659150724,0.033105067764499625,0.033105067764499625,0.033105067764499625,0.033105067764499625,0.033105067764499625,0.033105067764499625,0.033105067764499625,0.033105067764499625,0.033105067764499625,0.033105067764499625,0.033105067764499625,0.033105067764499625,0.033105067764499625,0.033105067764499625,0.033105067764499625,0.033105067764499625,0.033105067764499625,0.033105067764499625,0.033105067764499625,0.033105067764499625,0.033105067764499625,0.033105067764499625,0.033105067764499625,0.033111180659150724,0.033111180659150724,0.033111180659150724,0.033111180659150724,0.033111180659150724,0.03311663274553117,0.03311663274553117,0.03311663274553117,0.03311663274553117,0.03311663274553117,0.03312028439206359,0.03312028439206359,0.03312028439206359,0.03312028439206359,0.03312028439206359,0.03312028439206359,0.03312028439206359,0.03311663274553117,0.03311663274553117,0.03311663274553117,0.03311663274553117,0.03311663274553117,0.03311663274553117,0.03311663274553117,0.03311663274553117,0.03311663274553117,0.033111180659150724,0.033111180659150724,0.033111180659150724,0.033111180659150724,0.03310156978969921,0.03310156978969921,0.03310156978969921,0.03309841801941753,0.03309841801941753,0.03309841801941753,0.03309841801941753,0.03309841801941753,0.03309841801941753,0.03309841801941753,0.03309841801941753,0.03309416204501002,0.03309416204501002,0.03309416204501002,0.03309416204501002,0.03309416204501002,0.03309416204501002,0.03309416204501002,0.03309416204501002,0.03309416204501002,0.03309416204501002,0.03309416204501002,0.03309416204501002,0.03309416204501002,0.03309416204501002,0.03309416204501002,0.03309416204501002,0.03309416204501002,0.033091575240062364,0.033091575240062364,0.033091575240062364,0.033091575240062364,0.033091575240062364,0.033091575240062364,0.033091575240062364,0.033087241151873115,0.033087241151873115,0.033087241151873115,0.033087241151873115,0.033091575240062364,0.033091575240062364,0.033091575240062364,0.033091575240062364,0.03309416204501002,0.03309416204501002,0.03309416204501002,0.03309416204501002,0.03309841801941753,0.03309841801941753,0.03310156978969921,0.03312136266871249,0.03312421834979411,0.03312749184773551,0.033129316709215435,0.03315715182183987,0.03316943445099896,0.03321516391237197,0.03323975700805436,0.03328249902613667,0.03334938771540393,0.033416644281960804,0.033535133433952556,0.03366835995987403,0.0338554380687838,0.03404951328008361,0.03421075579073581,0.034663023681075475,0.0350563066403287,0.03556448956876655,0.03614279723649598,0.036605236405631084,0.03719775458052406,0.03774860743250788,0.03834537586563658,0.03891781574236537,0.03926204074196951,0.03984158000244119,0.04029206958617634,0.040810592031870874,0.041489356215472555,0.04223533627305914,0.04343913554021542,0.04469482834138362,0.04652313627232751,0.04859014457455174,0.057999488748470954,0.07177767709377197,0.07706021721106893,0.08103041810543368,0.08425618762051348,0.08708582201554395,0.08919927680626635,0.09041222719650896,0.09117326109280013,0.09185988057271811,0.09214611738246423,0.09230639928062755,0.09233185815176373,0.09235017197901196,0.09235017197901196,0.09236863503885487,0.09236863503885487,0.09232128993225042,0.09162843900664339,0.08865346327922353,0.08449152645591505,0.08078487903536419,0.07751382969564038,0.07323476048644034,0.0697591796205282,0.06667650243615782,0.06513235231494532,0.06420620083981121,0.06360387736963477,0.06315780563463946,0.06280851957940901,0.06240395386465562,0.06204543823141476,0.06177545748775122,0.0615774190944537,0.06146228198090595,0.06139865182753991,0.061297814647197926,0.061125001977221934,0.06092846035933907,0.06081147790531314,0.06077843854089102,0.06073149012019834,0.060699494057775014,0.06066595496617448,0.06066245143939081,0.06065347314924728,0.060638216858390374,0.06063699460677208,0.06063087648325119,0.060629011143396756,0.060621835496123815,0.06061715253728306,0.06061715253728306,0.060612682072591934,0.06061129423177776,0.06061129423177776,0.06059660312874486,0.06059660312874486,0.06059366900733362,0.06058845784077457,0.06058326181850544,0.06058326181850544,0.06058326181850544,0.06058326181850544,0.06057966561562106,0.06057966561562106,0.06057296853536093,0.06057296853536093,0.06057296853536093,0.06057296853536093,0.06057296853536093,0.06057296853536093,0.06057296853536093,0.06057543831139847,0.06057966561562106,0.060582066467446634,0.060582066467446634,0.06057966561562106,0.06057966561562106,0.06057966561562106,0.06057966561562106,0.06057543831139847,0.06057543831139847,0.06057543831139847,0.06057296853536093,0.06057296853536093,0.06057296853536093,0.06057296853536093,0.06057296853536093,0.06057296853536093,0.06057296853536093,0.06057296853536093,0.06057155722939669,0.06057155722939669,0.06057155722939669,0.06057155722939669,0.060569026893187494,0.060569026893187494,0.060569026893187494,0.06055680802376028,0.06055680802376028,0.06054432867360526,0.06054432867360526,0.06054432867360526,0.06054432867360526,0.06054432867360526,0.06054432867360526,0.060539678517173616,0.060539678517173616,0.060539678517173616,0.060539678517173616,0.060539678517173616,0.060539678517173616,0.060539678517173616,0.060539678517173616,0.060539678517173616)
rate2=c(0.00378321898205546, 0.12386157805192294,0.12386157805192294,0.12386157805192294,0.12386157805192294,0.12386157805192294,0.12386157805192294,0.12386157805192294,0.12386157805192294,0.12386157805192294,0.12386157805192294,0.12386157805192294,0.12386157805192294,0.12386157805192294,0.12386157805192294,0.12386157805192294,0.12386157805192294,0.12386157805192294,0.12386157805192294,0.12386157805192294,0.12386157805192294,0.1238699815768385,0.12392853539581378,0.12399456122555286,0.12410523879747995,0.1242366387165658,0.12439809511759342,0.12466867274265805,0.12486728498260481,0.12502815277464369,0.12527726512600268,0.1256071286753176,0.12587253721988823,0.12595780640015738,0.12607811439668604,0.1261213063174347,0.12614524871044952,0.1261545892065099,0.12615510123548784,0.12615510123548784,0.12614524871044952,0.12606653840417942,0.12589563961673836,0.12544832317915,0.1248786648664112,0.12380387592448847,0.12224223136906531,0.12019540969543645,0.11776015747353855,0.11431687753242896,0.10987304723079164,0.10589713623274545,0.10067373597139803,0.09368956800213149,0.08430682379438036,0.03706415064995937,0.03252784563588003,0.022669967492518536,0.020748145142039584,0.01982302394158231,0.019041046268380834,0.018558341201182806,0.018140759584154245,0.017843348526624468,0.017550328765737443,0.017284614078088033,0.01712142750456874,0.017001204558980163,0.016887417404512647,0.01681697011700169,0.016732949712046974,0.01667270481547746,0.01658415345044734,0.0165522178629475,0.016507534826330855,0.016487228521742732,0.016468750047951324,0.016455486216002613,0.016439519066319276,0.016421060006123922,0.016401019414689806,0.016387754861099918,0.01637524679879454,0.016367635084779866,0.016358549469589825,0.016341996425819426,0.016339029537456987,0.016338538341246753,0.016336901702405773,0.016335304847983984,0.016335304847983984,0.016334550881533627,0.016334550881533627,0.016334550881533627,0.016335304847983984,0.016335304847983984,0.016333779406784876,0.016333779406784876,0.016333779406784876,0.016333779406784876,0.016333779406784876,0.016333779406784876,0.016333779406784876,0.016333576710806263,0.016333576710806263,0.016333576710806263,0.016333576710806263,0.016333576710806263,0.016333576710806263,0.016333576710806263,0.016333576710806263,0.016333576710806263,0.016333576710806263,0.016333576710806263,0.016333576710806263,0.016333576710806263,0.016333576710806263,0.016333576710806263,0.016333576710806263,0.016333576710806263,0.016333576710806263,0.016333576710806263,0.016333576710806263,0.016333576710806263,0.016333576710806263,0.016333576710806263,0.016333576710806263,0.016333576710806263,0.016333576710806263,0.016333576710806263,0.016333576710806263,0.016333576710806263,0.016333576710806263,0.016333779406784876,0.016333779406784876,0.016333779406784876,0.016333779406784876,0.016333779406784876,0.016333779406784876,0.016333779406784876,0.016333779406784876,0.016333779406784876,0.016333779406784876,0.016333779406784876,0.016333779406784876,0.016333779406784876,0.016334550881533627,0.016334550881533627,0.016335304847983984,0.016335304847983984,0.016335304847983984,0.016335304847983984,0.016335304847983984,0.016335304847983984,0.016335649213776664,0.016335649213776664,0.016335649213776664,0.016335649213776664,0.016336901702405773,0.016336901702405773,0.016336901702405773,0.016338198461310967,0.016338198461310967,0.016338198461310967,0.016338198461310967,0.016338198461310967,0.016338198461310967,0.016338198461310967,0.016338198461310967,0.016338198461310967,0.016338198461310967,0.016338538341246753,0.016338538341246753,0.016338538341246753,0.016338538341246753,0.016338538341246753,0.016338667153108905,0.016339525122052126,0.016341647667796937,0.016341647667796937,0.016341647667796937,0.016343025435663364,0.016345360850317635,0.01634687460666071,0.01634687460666071,0.016347877185045285,0.016348812189885664,0.016354680812012225,0.016358549469589825,0.016362460655278216,0.016363438985230364,0.016367635084779866,0.016370243888219053,0.0163748761904425,0.016383604004114413,0.016392122876318103,0.016393732014996852,0.016398187636452375,0.016400144341397804,0.01640200628774053,0.016405606673308856,0.016411901701185568,0.016413079266556045,0.01642162000831858,0.01642446956824153,0.01642446956824153,0.01642505299558672,0.016431236529863658,0.01643264318190548,0.01643554197359675,0.016439519066319276,0.01644289529651243,0.01644425222803725,0.016445040601062756,0.016445743541102092,0.016445949500370337,0.01644636698435761,0.016448523449171637,0.016451642425661685,0.016451642425661685,0.016453928987295294,0.01645471957107189,0.016455486216002613,0.016457597691154888,0.016458442793957768,0.016458926661388984,0.0164610734484042,0.01646178451145222,0.01646178451145222,0.01646178451145222,0.0164610734484042,0.016462571773007577,0.016462571773007577,0.016463501193636425,0.016464660165784954,0.016465439748587166,0.016465439748587166,0.016465439748587166,0.01646672287347436,0.01646775810357768,0.016468134585789884,0.016468750047951324,0.01646940709711096,0.01646940709711096,0.016472735252418415,0.016479734640550164,0.01648289802234376,0.01648433225349098,0.01648570498337625,0.016488586905458995,0.016492671340159623,0.01649375041860286,0.01649501273409805,0.01649631479956043,0.016497390402190233,0.01650357728427254,0.01650588681276275,0.01650857712307715,0.016514190956107413,0.01651499531273066,0.01651893057521694,0.01652284812389533,0.016528972161825996,0.01653814308621584,0.01654101266560619,0.016557019897878833,0.016561620482982403,0.016575929062190117,0.01657894511230519,0.016594633278545285,0.01660624630993724,0.01660995069032031,0.01662458953173127,0.016641484028222103,0.016666326953388277,0.016677229184945554,0.0166984353389643,0.01670374431938784,0.01671565028506991,0.016723945517967173,0.016744760980434995,0.016767793016686905,0.01678109897518295,0.016789453054555467,0.016802361969477365,0.01681343080434211,0.016828010248145217,0.01684820324574155,0.01686545502843002,0.016890315835506202,0.016909604286722793,0.01693403887159443,0.01696016862001757,0.016979732380584284,0.017007067313269196,0.0170411726586593,0.017054480877626288,0.017082865379144437,0.017120425466634837,0.017204836047214553,0.017255517362625625,0.017322125640777272,0.017423732911189385,0.017557246050200065,0.017777091349757836,0.018107912686249783,0.018619599773229495,0.019487017582966212,0.021453882135604074,0.03282021877991767,0.03604997346956057,0.03880960314246368,0.041668598150883564,0.07517411119181724,0.1084545410729197,0.11871610526357293,0.12464318165662758,0.12875573860416795,0.13132373199449854,0.13256265952294835,0.13295527554072,0.13315841901446357,0.13318879050865823,0.13318879050865823,0.13318879050865823,0.13310303602262255,0.13249461862563908,0.13065507312699098,0.12709518090216637,0.12255208710642246,0.11603819301892762,0.10727600343788826,0.0860599966790506,0.042930046874676976,0.041222821730218795,0.040314909402429565,0.03958864124407455,0.039042748381568126,0.038617448584403954,0.03831776079572631,0.03809532212786634,0.037911102467343576,0.03782313311301065,0.03776446556458976,0.03771820100686209,0.03767807952206254,0.03763827085958055,0.03761559768957075,0.03759970569000934,0.03756983704329775,0.037555809567411585,0.037549015736481874,0.037541554114794276,0.0375403035403516,0.03753766263199587,0.03753414748567717,0.037533265910803054,0.03753236391213056,0.03753236391213056,0.03753236391213056,0.03753236391213056,0.037533265910803054,0.037533265910803054,0.037533265910803054,0.037533265910803054,0.037533265910803054,0.03753236391213056,0.03753236391213056,0.03753236391213056,0.03753236391213056,0.03753236391213056,0.03753236391213056,0.03753236391213056,0.03753236391213056,0.03753236391213056,0.037530693888746774,0.037530693888746774,0.037530693888746774,0.037530693888746774,0.037530693888746774,0.037530693888746774,0.037530693888746774,0.037530693888746774,0.037530693888746774,0.037530693888746774,0.03753236391213056,0.03753236391213056,0.037530693888746774,0.037530693888746774,0.037530693888746774,0.037530693888746774,0.037530693888746774,0.037530693888746774,0.037530693888746774,0.037530693888746774,0.03753236391213056,0.037533265910803054,0.03753369362003142,0.03753369362003142,0.03753369362003142,0.03753369362003142,0.03753369362003142,0.03753414748567717,0.03753561208854081,0.03753561208854081,0.03753561208854081,0.03753561208854081,0.03753561208854081,0.03753561208854081,0.03753561208854081,0.03753561208854081,0.03753561208854081,0.03753561208854081,0.03753414748567717,0.03753414748567717,0.03753414748567717,0.03753414748567717,0.03753414748567717,0.03753414748567717,0.03753414748567717,0.03753414748567717,0.03753561208854081,0.03753561208854081,0.03753561208854081,0.03753561208854081,0.03753561208854081,0.03753561208854081,0.03753561208854081,0.03753766263199587,0.03753766263199587,0.03753766263199587,0.03753766263199587,0.03753766263199587,0.03753766263199587,0.03753766263199587,0.03753766263199587,0.03753766263199587,0.03753766263199587,0.03753766263199587,0.037539080638747294,0.0375403035403516,0.03754093302848048,0.03754093302848048,0.03754104640859534,0.037541554114794276,0.037543629881479385,0.037543629881479385,0.03754660616933227,0.0375476899145982,0.0375476899145982,0.037550675759680886,0.03755181778419968,0.03755475607608334,0.03755606010168183,0.03755733058954618,0.037560132410680125,0.037565021814057215,0.03756983704329775,0.03757532621312415,0.03758021277062297,0.03758425744602675,0.037594801794736565,0.03759876315546466,0.03760040442201606,0.0376028177965701,0.037611252093063915,0.037613478403588224,0.03761614671023698,0.037619498804630044,0.03762052090510827,0.037621683227094735,0.037621683227094735,0.037621683227094735,0.037621683227094735,0.037621683227094735,0.037621683227094735,0.037621683227094735,0.037621683227094735,0.037621683227094735,0.037621683227094735,0.037621683227094735,0.037621683227094735,0.037619498804630044,0.037619498804630044,0.037619498804630044,0.037619498804630044,0.037619498804630044,0.03761794311216348,0.03761794311216348,0.03761794311216348,0.03761682346116102,0.03761682346116102,0.03761682346116102,0.03761682346116102,0.03761559768957075,0.03761316864420066,0.03761064115474352,0.03760068324420482,0.037579443060275476,0.03756361202117916,0.03755606010168183,0.03755231273584233,0.037550675759680886,0.0375476899145982,0.037543629881479385,0.03753561208854081,0.03753236391213056,0.037527178800946165,0.037525890249647774,0.037525890249647774,0.03752518288134339,0.037523828217613284,0.037523328279105775,0.037523328279105775,0.037515802026399675,0.03751454886031197,0.03751390564941686,0.03750976821668651,0.037509175597920476,0.037509175597920476,0.037509175597920476,0.037509175597920476,0.03750851824995622,0.03750675979545792,0.037505075586600434,0.0375045299581774,0.0375045299581774,0.03750395402482472,0.03750395402482472,0.03750395402482472,0.03750395402482472,0.03750395402482472,0.03750338016597046,0.03750338016597046,0.03750338016597046,0.03750338016597046,0.03750338016597046,0.03750338016597046,0.03750338016597046,0.03750289720382602,0.03750289720382602,0.03750289720382602,0.03750158909039706,0.03750158909039706,0.03750068685205023,0.03750068685205023,0.03750068685205023,0.03750068685205023,0.03750048067077463,0.03750048067077463,0.03750048067077463,0.03750048067077463,0.03750048067077463,0.03750048067077463,0.037500074280679516,0.03749795630696395,0.03749795630696395,0.03749795630696395,0.03749795630696395,0.03749795630696395,0.03749795630696395,0.03749795630696395,0.03749795630696395,0.03749795630696395,0.03749795630696395,0.03749795630696395,0.03749795630696395,0.03749795630696395,0.03749795630696395,0.03749795630696395,0.037495555635919844,0.037495555635919844,0.037495555635919844,0.037495555635919844,0.037495555635919844,0.037495555635919844,0.037495555635919844,0.037495555635919844,0.037495555635919844,0.03749497468615914,0.03749497468615914,0.03749497468615914,0.03749497468615914,0.03749497468615914,0.03749497468615914,0.03749497468615914,0.03749497468615914,0.03749497468615914,0.03749497468615914,0.03749497468615914,0.03749497468615914,0.03749497468615914,0.03749497468615914,0.03749497468615914,0.03749497468615914,0.03749497468615914,0.03749497468615914,0.03749497468615914,0.03749497468615914,0.03749497468615914,0.03749497468615914,0.03749497468615914,0.03749497468615914,0.03749497468615914,0.03749497468615914,0.03749497468615914,0.03749497468615914,0.03749497468615914,0.03749497468615914,0.03749497468615914,0.037494676669326044,0.037494676669326044,0.037494676669326044,0.037494676669326044,0.037494676669326044,0.037494676669326044,0.037494676669326044,0.037494676669326044,0.037494676669326044,0.037494676669326044,0.037494676669326044,0.037494676669326044,0.037494676669326044,0.037494676669326044,0.037494676669326044,0.037494676669326044,0.037494676669326044,0.037494676669326044,0.037494676669326044,0.037494676669326044,0.037494676669326044,0.037494676669326044,0.037494676669326044,0.037494676669326044,0.037494676669326044,0.03749361352394183,0.03749361352394183,0.03749361352394183,0.03749361352394183,0.03749361352394183,0.03749361352394183,0.03749361352394183,0.03749361352394183,0.03749361352394183,0.03749361352394183,0.03749361352394183,0.03749361352394183,0.03749361352394183,0.03749361352394183,0.03749361352394183,0.03749265237211935,0.03749265237211935,0.03749265237211935,0.03749265237211935,0.03749172930491718,0.03749172930491718,0.03749172930491718,0.03749172930491718,0.03749172930491718,0.03749172930491718,0.037490547266598104,0.037490547266598104,0.037490547266598104,0.037490547266598104,0.037490547266598104,0.037490547266598104,0.037490547266598104,0.03749005937190588,0.03749005937190588,0.03749005937190588,0.03749005937190588,0.03749005937190588,0.03749005937190588,0.0374898548271731,0.0374898548271731,0.0374898548271731,0.0374898548271731,0.0374898548271731,0.0374898548271731,0.0374898548271731,0.0374898548271731,0.0374898548271731,0.037488620655148575,0.037488620655148575,0.03748749779725658,0.03748749779725658,0.037487419156030766,0.03748708341377356,0.037486088027743114,0.03748495347048461,0.037481770048776356,0.037481770048776356,0.037481770048776356,0.037481100726038025,0.0374782316485293,0.0374757522014162,0.03747396143658539,0.0374735014872288,0.03747138703603327,0.037466366362939305,0.037464114912503746,0.03746303583143755,0.03745845931640651,0.03745498157481457,0.03745498157481457,0.03745498157481457,0.03745235013929542,0.03744906251912097,0.03744770279047463,0.03744770279047463,0.037447110159022995,0.037447110159022995,0.037447110159022995,0.037447110159022995,0.03744653242959518,0.03744653242959518,0.03744653242959518,0.0374452002208015,0.0374452002208015,0.0374452002208015,0.03744414885930474,0.03744277628101475,0.03744277628101475,0.03744131325670062,0.03744131325670062,0.03744131325670062,0.03744131325670062,0.03744131325670062,0.037439732393192676,0.03743871240379955,0.03743871240379955,0.03743871240379955,0.03743821233839044,0.03743779078842391,0.03743779078842391,0.03743779078842391,0.03743779078842391,0.037436526766320255,0.037436526766320255,0.037436526766320255,0.037436526766320255,0.037436526766320255,0.037436526766320255,0.037436526766320255,0.037436526766320255,0.037436526766320255,0.037436526766320255,0.037436526766320255,0.037436526766320255,0.037436526766320255,0.037436526766320255,0.037436526766320255,0.037436526766320255,0.037436526766320255,0.03743411176477439,0.03743411176477439,0.03743411176477439,0.03743411176477439,0.03743411176477439,0.03743411176477439,0.03743411176477439,0.03743411176477439,0.03743411176477439,0.03743411176477439,0.03743411176477439,0.0374328019419017,0.0374328019419017,0.03743218253298561,0.03743218253298561,0.03743218253298561,0.03743218253298561,0.03743218253298561,0.03743218253298561,0.03743218253298561,0.03743218253298561,0.03743218253298561,0.03743218253298561,0.03743218253298561,0.03743218253298561,0.03743218253298561,0.03743218253298561,0.03743218253298561,0.03743218253298561,0.03743218253298561,0.03743218253298561,0.03743218253298561,0.03743218253298561,0.03743218253298561,0.03743218253298561,0.03743218253298561,0.03743218253298561,0.03743218253298561,0.03743218253298561,0.03743218253298561,0.03743218253298561,0.03743218253298561,0.03743218253298561,0.03743212610185432,0.03743212610185432,0.03743218253298561,0.03743218253298561,0.03743218253298561,0.03743218253298561,0.03743218253298561,0.03743218253298561,0.03743218253298561,0.03743218253298561,0.03743218253298561,0.0374328019419017,0.0374328019419017,0.0374328019419017,0.0374328019419017,0.0374328019419017,0.0374328019419017,0.0374328019419017,0.0374328019419017,0.0374328019419017,0.0374328019419017,0.0374328019419017,0.0374328019419017,0.0374328019419017,0.0374328019419017,0.0374328019419017,0.0374328019419017,0.0374328019419017,0.0374328019419017,0.0374328019419017,0.0374328019419017,0.0374328019419017,0.0374328019419017,0.0374328019419017,0.0374328019419017,0.0374328019419017,0.0374328019419017,0.03743411176477439,0.03743411176477439,0.03743411176477439,0.03743411176477439,0.03743411176477439,0.03743411176477439,0.03743411176477439,0.03743411176477439,0.03743411176477439,0.03743411176477439,0.03743411176477439,0.03743411176477439,0.03743411176477439,0.03743411176477439,0.03743411176477439,0.03743411176477439,0.03743411176477439,0.03743411176477439,0.03743411176477439,0.03743411176477439,0.03743411176477439,0.03743411176477439,0.03743411176477439,0.03743411176477439,0.03743411176477439,0.03743524183905881,0.03743524183905881,0.03743524183905881,0.03743524183905881,0.03743524183905881,0.03743524183905881,0.03743524183905881,0.03743524183905881,0.037436526766320255,0.037436526766320255,0.03743779078842391,0.03743871240379955,0.037439230450846905,0.037439732393192676,0.037439732393192676,0.037439732393192676,0.03744251640955333,0.03744352879182118,0.03744414885930474,0.03744628166152254,0.037447110159022995,0.03744770279047463,0.03744980353410775,0.03745498157481457,0.03745961016940574,0.03746514106871174,0.03747186112569386,0.037472678517822516,0.037472678517822516,0.037472678517822516,0.037472678517822516)
minHPD1=c(6.743322958135682e-08, 0.009349857908998286,0.009349857908998286,0.009349857908998286,0.009349857908998286,0.009349857908998286,0.009349857908998286,0.009349857908998286,0.009349857908998286,0.009349857908998286,0.009349857908998286,0.009349857908998286,0.009349857908998286,0.009349857908998286,0.009349857908998286,0.009349857908998286,0.009349857908998286,0.009349857908998286,0.009349857908998286,0.009349857908998286,0.009349857908998286,0.009349857908998286,0.009349857908998286,0.009349857908998286,0.009349857908998286,0.009349857908998286,0.009349857908998286,0.009349857908998286,0.009349857908998286,0.009357609770920122,0.00936017389364979,0.00936017389364979,0.00936017389364979,0.00936017389364979,0.00936017389364979,0.00936017389364979,0.00936017389364979,0.00936017389364979,0.00936017389364979,0.00936017389364979,0.00936017389364979,0.009357609770920122,0.009357609770920122,0.009357609770920122,0.009357609770920122,0.009357609770920122,0.009357609770920122,0.009357609770920122,0.009357609770920122,0.009357609770920122,0.009357609770920122,0.009357609770920122,0.009357609770920122,0.009357609770920122,0.00936017389364979,0.00936017389364979,0.00936017389364979,0.00936017389364979,0.00936017389364979,0.00936017389364979,0.00936017389364979,0.00936017389364979,0.00936017389364979,0.00936017389364979,0.00936017389364979,0.00936017389364979,0.00936017389364979,0.00936017389364979,0.00936017389364979,0.00936017389364979,0.00936017389364979,0.00936017389364979,0.00936017389364979,0.00936017389364979,0.00936017389364979,0.00936017389364979,0.00936017389364979,0.00936017389364979,0.00936017389364979,0.00936017389364979,0.00936017389364979,0.00936017389364979,0.00936017389364979,0.00936017389364979,0.00936017389364979,0.00936017389364979,0.00936017389364979,0.00936017389364979,0.00936017389364979,0.00936017389364979,0.00936017389364979,0.00936017389364979,0.00936017389364979,0.00936017389364979,0.00936017389364979,0.00936017389364979,0.00936017389364979,0.00936017389364979,0.00936017389364979,0.00936017389364979,0.00936017389364979,0.00936017389364979,0.00936017389364979,0.00936017389364979,0.00936017389364979,0.00936017389364979,0.00936017389364979,0.00936017389364979,0.00936017389364979,0.00936017389364979,0.00936017389364979,0.00936017389364979,0.00936017389364979,0.00936017389364979,0.00936017389364979,0.00936017389364979,0.00936017389364979,0.00936017389364979,0.00936017389364979,0.00936017389364979,0.00936017389364979,0.00936017389364979,0.00936017389364979,0.00936017389364979,0.00936017389364979,0.00936017389364979,0.00936017389364979,0.00936017389364979,0.00936017389364979,0.00936017389364979,0.00936017389364979,0.00936017389364979,0.00936017389364979,0.00936017389364979,0.00936017389364979,0.00936017389364979,0.00936017389364979,0.00936017389364979,0.00936017389364979,0.00936017389364979,0.00936017389364979,0.00936017389364979,0.00936017389364979,0.00936017389364979,0.00936017389364979,0.00936017389364979,0.00936017389364979,0.00936017389364979,0.00936017389364979,0.00936017389364979,0.00936017389364979,0.00936017389364979,0.00936017389364979,0.00936017389364979,0.00936017389364979,0.00936017389364979,0.00936017389364979,0.00936017389364979,0.00936017389364979,0.00936017389364979,0.00936017389364979,0.00936017389364979,0.00936017389364979,0.00936017389364979,0.00936017389364979,0.00936017389364979,0.00936017389364979,0.00936017389364979,0.00936017389364979,0.00936017389364979,0.00936017389364979,0.00936017389364979,0.00936017389364979,0.00936017389364979,0.00936017389364979,0.00936017389364979,0.00936017389364979,0.00936017389364979,0.00936017389364979,0.00936017389364979,0.00936017389364979,0.00936017389364979,0.00936017389364979,0.00936017389364979,0.00936017389364979,0.00936017389364979,0.00936017389364979,0.009357609770920122,0.00936017389364979,0.00936017389364979,0.009357609770920122,0.009349857908998286,0.009349857908998286,0.009349857908998286,0.009349857908998286,0.009541603654266664,0.009525154451082613,0.009520972536502552,0.009520972536502552,0.009520972536502552,0.009520972536502552,0.009508037204730833,0.009593488373036727,0.009593488373036727,0.009593488373036727,0.009516582063384446,0.009541603654266664,0.009525154451082613,0.009516582063384446,0.009516582063384446,0.009508037204730833,0.009516582063384446,0.00936017389364979,0.009340317208177963,0.009322367795177346,0.00936017389364979,0.009357609770920122,0.009357609770920122,0.009303064497789462,0.009252905875798774,0.009357609770920122,0.009349857908998286,0.009357609770920122,0.009322367795177346,0.009303064497789462,0.009303064497789462,0.00936017389364979,0.009357609770920122,0.009357609770920122,0.009357609770920122,0.009357609770920122,0.009349857908998286,0.009322367795177346,0.009318591578345128,0.009306924956964452,0.009303064497789462,0.009318591578345128,0.009318591578345128,0.009318591578345128,0.009306924956964452,0.00936017389364979,0.009357609770920122,0.009357609770920122,0.009357609770920122,0.009340317208177963,0.00933371826762956,0.009318591578345128,0.009306924956964452,0.009303064497789462,0.009303064497789462,0.00936017389364979,0.009340317208177963,0.009322367795177346,0.009303064497789462,0.009303064497789462,0.009303064497789462,0.009164858341652805,0.009139785338211765,0.009306924956964452,0.009050095147773458,0.009061102762434785,0.009102149315828511,0.009061102762434785,0.008872179859749332,0.009050095147773458,0.00866081798977667,0.008628271575074809,0.00866081798977667,0.00866081798977667,0.00866081798977667,0.008390405156890999,0.008086097831406631,0.008240038835045035,0.008240038835045035,0.008240038835045035,0.009044324052307085,0.00866081798977667,0.008481213913969493,0.008628271575074809,0.00866081798977667,0.008845349817071586,0.009050095147773458,0.00866081798977667,0.00866081798977667,0.00866081798977667,0.00866081798977667,0.009050095147773458,0.008845349817071586,0.009050095147773458,0.00866081798977667,0.00866081798977667,0.009349857908998286,0.009303064497789462,0.009061102762434785,0.009050095147773458,0.009252905875798774,0.009050095147773458,0.009050095147773458,0.009349857908998286,0.00933371826762956,0.009322367795177346,0.009357609770920122,0.009318591578345128,0.009357609770920122,0.009357609770920122,0.009050095147773458,0.009361757347396213,0.009318591578345128,0.009357609770920122,0.009213555126848329,0.009061102762434785,0.009050095147773458,0.009303064497789462,0.009061102762434785,0.009050095147773458,0.00936017389364979,0.00936017389364979,0.009322367795177346,0.009303064497789462,0.00936017389364979,0.00936017389364979,0.009884437707758152,0.010162593886850688,0.009672951764653418,0.010162593886850688,0.01027039373514689,0.01027039373514689,0.01027039373514689,0.010576349195434574,0.010716676363454363,0.01106246340907516,0.01063115765625137,0.01127222516406875,0.011248022869842613,0.011585653869458708,0.011491853189105353,0.011725446022399819,0.01246655621778078,0.012511250858955427,0.013120792052553275,0.013650984035998218,0.013704927052587055,0.013762220792872972,0.014166666883385071,0.014251818695478128,0.015187921281485758,0.033573576358738845,0.03453782958319759,0.034792370101842406,0.0347498324376349,0.03533178624664957,0.035547194882316495,0.035839531516276016,0.03584063182750301,0.03590933704316454,0.035839531516276016,0.035839531516276016,0.035839531516276016,0.035839531516276016,0.03463704482461322,0.03465682593578268,0.034707463707077724,0.034671684143369,0.03478550551530278,0.034833381943081616,0.034833381943081616,0.034833381943081616,0.034833381943081616,0.03476216013304078,0.03476216013304078,0.03476216013304078,0.03476216013304078,0.03476216013304078,0.03478550551530278,0.03478550551530278,0.03478550551530278,0.03478550551530278,0.03478550551530278,0.034792370101842406,0.034792370101842406,0.0347498324376349,0.034833381943081616,0.034833381943081616,0.034792370101842406,0.034792370101842406,0.034833381943081616,0.034833381943081616,0.03485015017540837,0.03502358302702673,0.03502358302702673,0.03502358302702673,0.03502358302702673,0.03502358302702673,0.03485015017540837,0.03485015017540837,0.03485015017540837,0.03502358302702673,0.03502358302702673,0.03502358302702673,0.03502358302702673,0.03502358302702673,0.03502358302702673,0.03502358302702673,0.03502358302702673,0.03502358302702673,0.03502358302702673,0.03502358302702673,0.03502358302702673,0.03502358302702673,0.03502358302702673,0.03502358302702673,0.03502358302702673,0.03502358302702673,0.03502358302702673,0.03502358302702673,0.03502358302702673,0.03502358302702673,0.03502358302702673,0.03502358302702673,0.03502358302702673,0.03502358302702673,0.03502358302702673,0.03502358302702673,0.03502358302702673,0.03502358302702673,0.03502358302702673,0.03502358302702673,0.03502358302702673,0.03485015017540837,0.03485015017540837,0.03485015017540837,0.03485015017540837,0.03485015017540837,0.03485015017540837,0.03485015017540837,0.034838113300592485,0.034838113300592485,0.034838113300592485,0.034838113300592485,0.034838113300592485,0.034833381943081616,0.034833381943081616,0.034833381943081616,0.034833381943081616,0.034833381943081616,0.034833381943081616,0.034833381943081616,0.034833381943081616,0.034833381943081616,0.034833381943081616,0.034833381943081616,0.034833381943081616,0.034833381943081616,0.034833381943081616,0.034833381943081616,0.034833381943081616,0.034792370101842406,0.034792370101842406,0.034792370101842406,0.034792370101842406,0.034792370101842406,0.034792370101842406,0.034792370101842406,0.03478550551530278,0.03478550551530278,0.03478550551530278,0.03478550551530278,0.03478550551530278,0.03478550551530278,0.03478550551530278,0.03478550551530278,0.03478550551530278,0.03478550551530278,0.034833381943081616,0.034792370101842406,0.03478550551530278,0.034833381943081616,0.03465682593578268,0.03478550551530278,0.03465682593578268,0.03465682593578268,0.03465682593578268,0.03465682593578268,0.034707463707077724,0.034707463707077724,0.034683710437138866,0.034683710437138866,0.034683710437138866,0.034663168071344834,0.034663168071344834,0.03465682593578268,0.034671684143369,0.03465682593578268,0.03463704482461322,0.03471935582620972,0.034671684143369,0.03478550551530278,0.03471935582620972,0.03540089758156365,0.03463704482461322,0.033557549750039564,0.03019727635227099,0.02707147368438418,0.02605641346994335,0.02523790767689616,0.02456213460605102,0.024637822041307704,0.02368852869856539,0.023523476923040996,0.0226370864022201,0.02287457308204407,0.022392507718447443,0.022441470982513406,0.02199862095817505,0.022436289950125587,0.02199862095817505,0.021975012165249625,0.021640091421421627,0.021620065493463205,0.021596488793600214,0.021620065493463205,0.021640091421421627,0.02168974483943081,0.02169647488716861,0.021975012165249625,0.022441470982513406,0.021975012165249625,0.0217578029023315,0.021994776412213445,0.021975012165249625,0.021994776412213445,0.022376448466298254,0.022392507718447443,0.022436289950125587,0.022436289950125587,0.022445122928896406,0.022441470982513406,0.022523270479526715,0.022441470982513406,0.022436289950125587,0.022436289950125587,0.022445122928896406,0.022367746563618007,0.022409238576420507,0.022436289950125587,0.022436289950125587,0.022376448466298254,0.022416032774570164,0.022441470982513406,0.022441470982513406,0.022441470982513406,0.022392507718447443,0.022436289950125587,0.022436289950125587,0.022436289950125587,0.022441470982513406,0.022445122928896406,0.022445122928896406,0.022517913148141683,0.022517913148141683,0.022517913148141683,0.022517913148141683,0.022523270479526715,0.022523270479526715,0.022563979379073954,0.022563979379073954,0.02256604728266548,0.022563979379073954,0.02256604728266548,0.02256604728266548,0.022563979379073954,0.022563979379073954,0.022563979379073954,0.02256604728266548,0.022563979379073954,0.022563979379073954,0.022563979379073954,0.022563979379073954,0.02256604728266548,0.02256604728266548,0.022563979379073954,0.022563979379073954,0.022563979379073954,0.022563979379073954,0.022563979379073954,0.022563979379073954,0.022563979379073954,0.02264287920700811,0.02264287920700811,0.02264287920700811,0.02264287920700811,0.02264287920700811,0.02264287920700811,0.02264287920700811,0.02264287920700811,0.02264287920700811,0.02264287920700811,0.02264287920700811,0.022573808429978637,0.022573808429978637,0.022573808429978637,0.022573808429978637,0.022573808429978637,0.022573808429978637,0.022573808429978637,0.022573808429978637,0.022573808429978637,0.022573808429978637,0.022573808429978637,0.022573808429978637,0.022573808429978637,0.022573808429978637,0.022573808429978637,0.022573808429978637,0.022573808429978637,0.022573808429978637,0.022573808429978637,0.022573808429978637,0.022573808429978637,0.022573808429978637,0.022573808429978637,0.022573808429978637,0.022573808429978637,0.022573808429978637,0.022573808429978637,0.022573808429978637,0.022573808429978637,0.022573808429978637,0.022573808429978637,0.022573808429978637,0.022573808429978637,0.022573808429978637,0.022573808429978637,0.022573808429978637,0.022573808429978637,0.022573808429978637,0.022573808429978637,0.022573808429978637,0.022573808429978637,0.022573808429978637,0.022573808429978637,0.022573808429978637,0.022573808429978637,0.022573808429978637,0.022573808429978637,0.022573808429978637,0.022573808429978637,0.022573808429978637,0.022573808429978637,0.022573808429978637,0.022573808429978637,0.022573808429978637,0.022573808429978637,0.022573808429978637,0.022573808429978637,0.022573808429978637,0.022573808429978637,0.022573808429978637,0.022563979379073954,0.022563979379073954,0.022563979379073954,0.022563979379073954,0.022563979379073954,0.022573808429978637,0.022573808429978637,0.022573808429978637,0.022573808429978637,0.022573808429978637,0.022563979379073954,0.022563979379073954,0.022563979379073954,0.022563979379073954,0.022563979379073954,0.022563979379073954,0.022563979379073954,0.02256604728266548,0.02256604728266548,0.02256604728266548,0.02256604728266548,0.02256604728266548,0.02256604728266548,0.02256604728266548,0.02256604728266548,0.02256604728266548,0.02256604728266548,0.02256604728266548,0.02256604728266548,0.02256604728266548,0.022563979379073954,0.022563979379073954,0.022563979379073954,0.02256604728266548,0.02256604728266548,0.02256604728266548,0.02256604728266548,0.02256604728266548,0.02256604728266548,0.02256604728266548,0.02256604728266548,0.022563979379073954,0.022563979379073954,0.022563979379073954,0.022563979379073954,0.022563979379073954,0.022563979379073954,0.022563979379073954,0.022563979379073954,0.022563979379073954,0.022563979379073954,0.022563979379073954,0.022563979379073954,0.022563979379073954,0.022563979379073954,0.022563979379073954,0.022563979379073954,0.022563979379073954,0.022563979379073954,0.022563979379073954,0.022563979379073954,0.022563979379073954,0.022563979379073954,0.02256604728266548,0.02256604728266548,0.022563979379073954,0.022563979379073954,0.022563979379073954,0.022563979379073954,0.022563979379073954,0.022563979379073954,0.022568115196746293,0.022563979379073954,0.022563979379073954,0.022563979379073954,0.022563979379073954,0.022517913148141683,0.022430406730139366,0.022445122928896406,0.022430406730139366,0.022392507718447443,0.022436289950125587,0.022445122928896406,0.022395806464068507,0.022416032774570164,0.021994776412213445,0.022436289950125587,0.022430406730139366,0.02223611993678828,0.021914590635658048,0.021569566837455235,0.02168974483943081,0.021596488793600214,0.021446989610711845,0.020154312207733307,0.019005148483640728,0.02080833459322687,0.020884301441789592,0.021402183906077028,0.021446989610711845,0.02123966220235323,0.021557731293424382,0.021224869076973633,0.021569566837455235,0.021620065493463205,0.02166933887553759,0.021446989610711845,0.021620065493463205,0.02166933887553759,0.021334141786313966,0.02080833459322687,0.018840110763148007,0.019285915681288904,0.019640043875524323,0.021620065493463205,0.021172184707116334,0.022367746563618007,0.022367746563618007,0.02330652970642225,0.02368852869856539,0.02414556260352772,0.03788425436335332,0.03797127024120252,0.03796415143465693,0.03746489818950339,0.0387528749849396,0.03775551731180008,0.03797616118255145,0.03797616118255145,0.03797616118255145,0.03797616118255145,0.03797616118255145,0.03797616118255145,0.038270973598390955,0.03832121692876101,0.03775551731180008,0.03855787485958489,0.037972883886669265,0.036172110595753676,0.03562683178670501,0.03438970587546276,0.03281609333503925,0.03612351307160318,0.031897368769985175,0.03393333189678151,0.027946262849515586,0.03433773886986681,0.03689844137260757,0.036172110595753676,0.037907749394069296,0.03797616118255145,0.037972883886669265,0.038270973598390955,0.038290841814785655,0.03869519914195408,0.03869519914195408,0.03851006935891791,0.03851006935891791,0.03873500753597019,0.038751731497895056,0.03889144230504298,0.03889144230504298,0.03889144230504298,0.03890797707821269,0.03860635297122608,0.03898660504948203,0.03818652855621668,0.03818652855621668,0.03818652855621668,0.03873500753597019,0.038270973598390955,0.038270973598390955,0.03814179032660749,0.03814179032660749,0.03818652855621668,0.03818652855621668,0.03818652855621668,0.03818652855621668,0.03818652855621668,0.03818652855621668,0.038270973598390955,0.038270973598390955,0.038270973598390955,0.038270973598390955,0.038290841814785655,0.038290841814785655,0.038290841814785655,0.038290841814785655,0.038290841814785655,0.038290841814785655,0.038290841814785655,0.038290841814785655,0.038290841814785655,0.038290841814785655,0.038290841814785655,0.038290841814785655,0.038290841814785655,0.038270973598390955,0.038270973598390955,0.038270973598390955,0.038270973598390955,0.038270973598390955,0.038270973598390955,0.038270973598390955,0.038270973598390955,0.038270973598390955,0.038270973598390955,0.038270973598390955,0.038290841814785655,0.038290841814785655,0.038290841814785655,0.038290841814785655,0.038290841814785655,0.038290841814785655,0.038290841814785655,0.038290841814785655,0.038290841814785655,0.038290841814785655,0.038290841814785655,0.038290841814785655,0.038290841814785655,0.038290841814785655,0.038290841814785655,0.038270973598390955,0.038270973598390955,0.038270973598390955,0.038270973598390955,0.038270973598390955,0.038270973598390955,0.038270973598390955,0.038270973598390955,0.038270973598390955)
minHPD2=c(0.0022397603601233534, 0.06710252185098453,0.06710252185098453,0.06710252185098453,0.06710252185098453,0.06710252185098453,0.06710252185098453,0.06710252185098453,0.06710252185098453,0.06710252185098453,0.06710252185098453,0.06710252185098453,0.06710252185098453,0.06710252185098453,0.06710252185098453,0.06710252185098453,0.06710252185098453,0.06710252185098453,0.06710252185098453,0.06710252185098453,0.06710252185098453,0.06710252185098453,0.06695717331367455,0.06695717331367455,0.06413978302692269,0.06514350740891459,0.06563837206751683,0.06563837206751683,0.06563837206751683,0.06999348436604987,0.06948631479655697,0.07014462362216166,0.07028806640472109,0.07063618806442347,0.07054100949506982,0.07038947558929219,0.07028806640472109,0.07028806640472109,0.07023424808075475,0.07023424808075475,0.06999348436604987,0.06817077648754452,0.06980205221239312,0.06571008478967742,0.061331673476526426,0.0139976309924519,0.013154823712960778,0.010934464343672857,0.010934464343672857,0.010721683897662575,0.010111095030378516,0.009807706313038216,0.00995657605807535,0.010450936827494609,0.009472749968178536,0.009472749968178536,0.009472749968178536,0.00901649670618751,0.00901649670618751,0.008652920328239177,0.008811041223339592,0.008224370829890254,0.00802703145449463,0.007688417963366384,0.007688417963366384,0.007917833530298587,0.007688417963366384,0.007688417963366384,0.006753554620955902,0.006753554620955902,0.006279065949737822,0.00712148545241038,0.00805971106654454,0.008652920328239177,0.009188646709007714,0.009262425678402686,0.009472749968178536,0.009712768946318116,0.009188646709007714,0.009342789943651661,0.009557349413181364,0.009594462166054323,0.009692080365007615,0.009613441616437063,0.009335810452453665,0.009416782432574773,0.009444302211199315,0.009457475423576571,0.009472749968178536,0.009486754302026747,0.009557349413181364,0.009501168790561664,0.009501168790561664,0.009501168790561664,0.009501168790561664,0.009501168790561664,0.009557349413181364,0.009557349413181364,0.009557349413181364,0.009557349413181364,0.009557349413181364,0.009557349413181364,0.009557349413181364,0.009557349413181364,0.009557349413181364,0.009557349413181364,0.009557349413181364,0.009557349413181364,0.009557349413181364,0.009557349413181364,0.009557349413181364,0.009557349413181364,0.009557349413181364,0.009557349413181364,0.009557349413181364,0.009557349413181364,0.009557349413181364,0.009557349413181364,0.009557349413181364,0.009557349413181364,0.009557349413181364,0.009557349413181364,0.009557349413181364,0.009557349413181364,0.009557349413181364,0.009557349413181364,0.009557349413181364,0.009557349413181364,0.009557349413181364,0.009557349413181364,0.009557349413181364,0.009557349413181364,0.009557349413181364,0.009557349413181364,0.009557349413181364,0.009557349413181364,0.009557349413181364,0.009557349413181364,0.009557349413181364,0.009557349413181364,0.009557349413181364,0.009557349413181364,0.009557349413181364,0.009557349413181364,0.009557349413181364,0.009557349413181364,0.009557349413181364,0.009557349413181364,0.009557349413181364,0.009557349413181364,0.009557349413181364,0.009557349413181364,0.009557349413181364,0.009557349413181364,0.009557349413181364,0.009557349413181364,0.009557349413181364,0.009557349413181364,0.009557349413181364,0.009557349413181364,0.009557349413181364,0.009557349413181364,0.009557349413181364,0.009557349413181364,0.009557349413181364,0.009557349413181364,0.009557349413181364,0.009557349413181364,0.009557349413181364,0.009557349413181364,0.009557349413181364,0.009537948248067593,0.009537948248067593,0.009501168790561664,0.009501168790561664,0.009501168790561664,0.009557349413181364,0.009483261924925221,0.009486754302026747,0.009483261924925221,0.009472749968178536,0.009460916444712125,0.009457475423576571,0.009444302211199315,0.009438488013350663,0.009438488013350663,0.009718433779168433,0.00973211258956402,0.00973211258956402,0.00973211258956402,0.009692080365007615,0.009718433779168433,0.009712768946318116,0.009712768946318116,0.009807706313038216,0.009712768946318116,0.009588297252586052,0.009807706313038216,0.009807706313038216,0.009795155473833079,0.009712768946318116,0.009712768946318116,0.00973211258956402,0.009718433779168433,0.009692080365007615,0.009685821854245543,0.009645435753899381,0.009645435753899381,0.009645435753899381,0.009607346842857547,0.009588297252586052,0.009557349413181364,0.009625163757117805,0.009613441616437063,0.009613441616437063,0.009607346842857547,0.009588297252586052,0.009588297252586052,0.009557349413181364,0.009557349413181364,0.009369376260828522,0.00976535581781964,0.009757918566893347,0.00973211258956402,0.009718433779168433,0.009718433779168433,0.009692080365007615,0.009685821854245543,0.009712768946318116,0.009631959730277773,0.009625163757117805,0.009607346842857547,0.009590769971766932,0.009557349413181364,0.009588297252586052,0.009867971884743199,0.00983761303066402,0.009829048208004468,0.009829048208004468,0.009811504973026974,0.009867971884743199,0.009867971884743199,0.009811504973026974,0.009807706313038216,0.009757918566893347,0.009718433779168433,0.009718433779168433,0.009712768946318116,0.009692080365007615,0.009625163757117805,0.009718433779168433,0.009718433779168433,0.009692080365007615,0.009692080365007615,0.009625163757117805,0.009557349413181364,0.009685821854245543,0.009718433779168433,0.009685821854245543,0.009613441616437063,0.009557349413181364,0.009438488013350663,0.009438488013350663,0.009607346842857547,0.009501168790561664,0.009355032871969276,0.009265519814169166,0.009335810452453665,0.009335810452453665,0.009188646709007714,0.009058479798000731,0.009188646709007714,0.009058479798000731,0.009645435753899381,0.009416782432574773,0.009305120641901407,0.009066916938518375,0.009712768946318116,0.009718433779168433,0.009588297252586052,0.009460916444712125,0.009274755620950759,0.009645435753899381,0.009607346842857547,0.009590769971766932,0.009335810452453665,0.009342789943651661,0.009613441616437063,0.009757918566893347,0.009807706313038216,0.009685821854245543,0.009712768946318116,0.009588297252586052,0.009692080365007615,0.009712768946318116,0.009718433779168433,0.009594462166054323,0.009718433779168433,0.009712768946318116,0.009438488013350663,0.009335810452453665,0.008773377094768987,0.0087630074025276,0.007688417963366384,0.006983405206074175,0.006251058870488458,0.007926996703836809,0.007688417963366384,0.007688417963366384,0.007949809410576287,0.008351358714911019,0.00773574712913956,0.0087630074025276,0.008462913282379891,0.009358114473782169,0.011085504932652378,0.011297416609781334,0.011248923678134614,0.027563165669624325,0.02776722317669191,0.028432569816469043,0.03030224703465455,0.029948706637721072,0.029996712783976552,0.030159545290508304,0.030159545290508304,0.0299238270797157,0.030395637208637263,0.03030224703465455,0.028575412702427107,0.028356877535138124,0.028606295343052358,0.030459759620100526,0.028261017332687287,0.028016117117207782,0.028606295343052358,0.028432569816469043,0.02546560258200849,0.02776722317669191,0.026767701127738356,0.025229063658774534,0.025229063658774534,0.025229063658774534,0.024348401347792956,0.02701670681406514,0.02987019554712925,0.030063289684397945,0.030395637208637263,0.030855050177945948,0.03133544313278473,0.03133544313278473,0.031234676443074077,0.03123091537297123,0.03123091537297123,0.03133544313278473,0.03133544313278473,0.03133544313278473,0.03133544313278473,0.03133768638321902,0.03135896335282104,0.03133544313278473,0.03133544313278473,0.03133544313278473,0.03133768638321902,0.03133768638321902,0.03133768638321902,0.03135379698404517,0.03135379698404517,0.03135379698404517,0.03135379698404517,0.03135379698404517,0.03135379698404517,0.03135379698404517,0.03135379698404517,0.03135379698404517,0.03135896335282104,0.03135896335282104,0.03135896335282104,0.03135896335282104,0.03135896335282104,0.03135896335282104,0.03135896335282104,0.03135896335282104,0.03135896335282104,0.03135896335282104,0.03135379698404517,0.03135379698404517,0.03135379698404517,0.03133544313278473,0.03133544313278473,0.03133544313278473,0.03133544313278473,0.03133544313278473,0.03133544313278473,0.03133544313278473,0.03133768638321902,0.03133544313278473,0.03134456269490976,0.03134456269490976,0.03134456269490976,0.03134456269490976,0.03134456269490976,0.03135379698404517,0.03135379698404517,0.03135379698404517,0.03135379698404517,0.03135379698404517,0.03135379698404517,0.03135379698404517,0.03135379698404517,0.03135379698404517,0.03135379698404517,0.03135379698404517,0.03135896335282104,0.03135896335282104,0.03135896335282104,0.03135896335282104,0.03135896335282104,0.03135896335282104,0.03135896335282104,0.03135896335282104,0.03135896335282104,0.03135896335282104,0.03135896335282104,0.03135896335282104,0.03133544313278473,0.03133544313278473,0.03133544313278473,0.03133544313278473,0.03133544313278473,0.03135896335282104,0.03135896335282104,0.03135896335282104,0.03135896335282104,0.03135896335282104,0.03135896335282104,0.03135896335282104,0.03135896335282104,0.03135896335282104,0.03135896335282104,0.03135896335282104,0.03135896335282104,0.03135896335282104,0.03135896335282104,0.03135379698404517,0.03134456269490976,0.03134456269490976,0.03134456269490976,0.03134456269490976,0.03134456269490976,0.03133544313278473,0.03133768638321902,0.03133544313278473,0.03135379698404517,0.03135379698404517,0.03135896335282104,0.03135896335282104,0.03135379698404517,0.03135379698404517,0.03135379698404517,0.03133768638321902,0.03133544313278473,0.03133544313278473,0.03133544313278473,0.03133544313278473,0.03133768638321902,0.03133544313278473,0.03133544313278473,0.03133768638321902,0.03133768638321902,0.03133768638321902,0.03133768638321902,0.03133768638321902,0.03133768638321902,0.03133768638321902,0.03133768638321902,0.03133768638321902,0.03133768638321902,0.03133768638321902,0.03133768638321902,0.03133768638321902,0.03133768638321902,0.03133544313278473,0.03133544313278473,0.03133544313278473,0.03133544313278473,0.03133544313278473,0.03133768638321902,0.03133768638321902,0.03133768638321902,0.03133768638321902,0.03133544313278473,0.03133544313278473,0.03133544313278473,0.03133544313278473,0.03133768638321902,0.03135379698404517,0.03141666287498728,0.03162189170687031,0.03165969194066075,0.03173046062427646,0.031728253892406084,0.031728253892406084,0.031227838663390066,0.03133544313278473,0.03135379698404517,0.03133544313278473,0.03133544313278473,0.03133544313278473,0.03133544313278473,0.03133544313278473,0.03133544313278473,0.03133544313278473,0.03133544313278473,0.03135379698404517,0.03136040611592278,0.03135896335282104,0.031728253892406084,0.031728253892406084,0.031728253892406084,0.031728253892406084,0.031728253892406084,0.03173046062427646,0.031728253892406084,0.03173046062427646,0.031728253892406084,0.031728253892406084,0.031735755172285315,0.031735755172285315,0.031735755172285315,0.031735755172285315,0.031735755172285315,0.031735755172285315,0.031735755172285315,0.031735755172285315,0.031735755172285315,0.031735755172285315,0.031735755172285315,0.031735755172285315,0.031728253892406084,0.031728253892406084,0.031728253892406084,0.03173046062427646,0.03173046062427646,0.031735755172285315,0.031735755172285315,0.031735755172285315,0.031735755172285315,0.031698595120605244,0.031698595120605244,0.031698595120605244,0.031698595120605244,0.031698595120605244,0.031698595120605244,0.031698595120605244,0.03162906046160777,0.03162906046160777,0.03162906046160777,0.03162906046160777,0.03162906046160777,0.03162906046160777,0.03162906046160777,0.03162906046160777,0.03162906046160777,0.03162906046160777,0.03162906046160777,0.03162906046160777,0.03162906046160777,0.03162906046160777,0.03162906046160777,0.031698595120605244,0.031698595120605244,0.031698595120605244,0.031698595120605244,0.03162906046160777,0.03162906046160777,0.03162906046160777,0.03162906046160777,0.03162906046160777,0.03162906046160777,0.03162906046160777,0.03162906046160777,0.03162906046160777,0.03162906046160777,0.03162906046160777,0.03162906046160777,0.03162906046160777,0.03162906046160777,0.03162906046160777,0.03162906046160777,0.03162906046160777,0.03162906046160777,0.03162906046160777,0.03162906046160777,0.03162906046160777,0.03162906046160777,0.03162906046160777,0.03162906046160777,0.03162906046160777,0.03162906046160777,0.03162906046160777,0.03162906046160777,0.03162906046160777,0.03162906046160777,0.03162906046160777,0.03162906046160777,0.03162906046160777,0.03162906046160777,0.03162906046160777,0.03162906046160777,0.03162906046160777,0.03162906046160777,0.03162906046160777,0.03162906046160777,0.03162906046160777,0.03162906046160777,0.03162906046160777,0.03162906046160777,0.03162906046160777,0.03162906046160777,0.03162906046160777,0.03162906046160777,0.03162906046160777,0.03162906046160777,0.03162906046160777,0.03162906046160777,0.03162906046160777,0.03162906046160777,0.03162906046160777,0.03162906046160777,0.03162906046160777,0.03162906046160777,0.03162906046160777,0.03162906046160777,0.03162906046160777,0.03162906046160777,0.03162906046160777,0.03162906046160777,0.03162906046160777,0.03162906046160777,0.03162906046160777,0.03162906046160777,0.03162906046160777,0.03162906046160777,0.03162906046160777,0.03162906046160777,0.03162906046160777,0.03162906046160777,0.03162906046160777,0.03162906046160777,0.03162906046160777,0.03162906046160777,0.03162906046160777,0.03162906046160777,0.03162906046160777,0.03162906046160777,0.03162906046160777,0.03162906046160777,0.03162906046160777,0.03162906046160777,0.03162906046160777,0.03162906046160777,0.03162906046160777,0.03162906046160777,0.03162906046160777,0.03162906046160777,0.03162906046160777,0.03162906046160777,0.03162906046160777,0.03162906046160777,0.03162906046160777,0.03162906046160777,0.03162906046160777,0.03162906046160777,0.03162906046160777,0.03162906046160777,0.03162906046160777,0.03162906046160777,0.03162906046160777,0.03162906046160777,0.03162906046160777,0.03162906046160777,0.03162906046160777,0.03162906046160777,0.031698595120605244,0.031698595120605244,0.03162906046160777,0.03162906046160777,0.031698595120605244,0.03162906046160777,0.03162906046160777,0.03162906046160777,0.03162906046160777,0.031698595120605244,0.03173046062427646,0.03173046062427646,0.031735755172285315,0.031735755172285315,0.03173046062427646,0.031728253892406084,0.031735755172285315,0.031735755172285315,0.03173046062427646,0.031728253892406084,0.031728253892406084,0.031728253892406084,0.031735755172285315,0.03140696897293338,0.031728253892406084,0.031728253892406084,0.03133544313278473,0.03133544313278473,0.03133544313278473,0.03133544313278473,0.03133544313278473,0.03133544313278473,0.03133544313278473,0.03133544313278473,0.03133544313278473,0.03133544313278473,0.03141666287498728,0.03138822585590516,0.03138822585590516,0.03138822585590516,0.03138822585590516,0.03138822585590516,0.03138822585590516,0.03138822585590516,0.03138822585590516,0.03135896335282104,0.03135896335282104,0.03135896335282104,0.03135896335282104,0.03135896335282104,0.03135896335282104,0.03135896335282104,0.03135896335282104,0.03135301584443682,0.03135301584443682,0.03135301584443682,0.03135301584443682,0.03135301584443682,0.03135301584443682,0.03135301584443682,0.03135301584443682,0.03135301584443682,0.03135301584443682,0.03135301584443682,0.03135301584443682,0.03135301584443682,0.03135301584443682,0.03135301584443682,0.03135301584443682,0.03135301584443682,0.03135301584443682,0.03135301584443682,0.03135301584443682,0.03135301584443682,0.03135301584443682,0.03135301584443682,0.03135301584443682,0.03135301584443682,0.03135301584443682,0.03135301584443682,0.03135301584443682,0.03135301584443682,0.03135301584443682,0.03136040611592278,0.03136040611592278,0.03136040611592278,0.03136040611592278,0.03136040611592278,0.03136040611592278,0.03136040611592278,0.03136040611592278,0.03136040611592278,0.03136040611592278,0.03136040611592278,0.03136040611592278,0.03136040611592278,0.03136040611592278,0.03136040611592278,0.03136040611592278,0.03136040611592278,0.03136040611592278,0.03136040611592278,0.03136040611592278,0.03136040611592278,0.03136040611592278,0.03136040611592278,0.03136040611592278,0.03136040611592278,0.03136040611592278,0.03136040611592278,0.03136040611592278,0.03136040611592278,0.03136040611592278,0.03135896335282104,0.03135896335282104,0.03135896335282104,0.03135301584443682,0.03135301584443682,0.03135301584443682,0.03135301584443682,0.03135301584443682,0.03135301584443682,0.03135301584443682,0.03135301584443682,0.03135301584443682,0.03135301584443682,0.03135301584443682,0.03135301584443682,0.03135301584443682,0.03135301584443682,0.03135301584443682,0.03135301584443682,0.03135301584443682,0.03135301584443682,0.03135301584443682,0.03135301584443682,0.03135301584443682,0.03135301584443682,0.03135301584443682,0.03135301584443682,0.03135301584443682,0.03135301584443682,0.03135301584443682,0.03135301584443682,0.03135301584443682,0.03135301584443682,0.03135301584443682,0.03135301584443682,0.03135301584443682,0.03135301584443682,0.03135301584443682,0.03135301584443682,0.03135301584443682,0.03135301584443682,0.03135301584443682,0.03135301584443682,0.03135301584443682,0.03135301584443682,0.03135301584443682,0.03135301584443682,0.03135301584443682,0.03135301584443682,0.03135301584443682,0.03135301584443682,0.03135301584443682,0.03135301584443682,0.03135301584443682,0.03135301584443682,0.03135301584443682,0.03135301584443682,0.03135301584443682,0.03135301584443682,0.03135301584443682,0.03135301584443682,0.03135301584443682,0.03135301584443682,0.03135301584443682,0.03135301584443682,0.03135301584443682,0.03135301584443682,0.03135301584443682,0.03135301584443682,0.03135301584443682,0.03133544313278473,0.03133544313278473,0.03133544313278473,0.03133768638321902,0.03133544313278473,0.03133544313278473,0.03133544313278473,0.03133544313278473,0.03133768638321902,0.03133768638321902,0.03133768638321902,0.03123016955794082,0.031227838663390066,0.031227838663390066,0.031227838663390066,0.031227838663390066,0.03123016955794082,0.03123016955794082,0.031227838663390066,0.031227838663390066,0.031227838663390066,0.031227838663390066,0.031227838663390066)
maxHPD1=c(0.0005030534087567078, 0.01945932117168836,0.01945932117168836,0.01945932117168836,0.01945932117168836,0.01945932117168836,0.01945932117168836,0.01945932117168836,0.01945932117168836,0.01945932117168836,0.01945932117168836,0.01945932117168836,0.01945932117168836,0.01945932117168836,0.01945932117168836,0.01945932117168836,0.01945932117168836,0.01945932117168836,0.01945932117168836,0.01945932117168836,0.01945932117168836,0.01945932117168836,0.01945932117168836,0.01945932117168836,0.01945932117168836,0.01945932117168836,0.01945932117168836,0.01945932117168836,0.01945932117168836,0.01945932117168836,0.01945932117168836,0.01945932117168836,0.01945765082587797,0.01945765082587797,0.01945765082587797,0.01945765082587797,0.01945765082587797,0.01945765082587797,0.01945765082587797,0.01945765082587797,0.01945765082587797,0.0194537323641612,0.0194537323641612,0.0194537323641612,0.0194537323641612,0.0194537323641612,0.0194537323641612,0.0194537323641612,0.0194537323641612,0.0194537323641612,0.0194537323641612,0.0194537323641612,0.0194537323641612,0.0194537323641612,0.0194537323641612,0.0194537323641612,0.0194537323641612,0.0194537323641612,0.0194537323641612,0.0194537323641612,0.0194537323641612,0.0194537323641612,0.0194537323641612,0.0194537323641612,0.0194537323641612,0.0194537323641612,0.0194537323641612,0.0194537323641612,0.0194537323641612,0.0194537323641612,0.0194537323641612,0.0194537323641612,0.0194537323641612,0.0194537323641612,0.019451876297454398,0.019451876297454398,0.019451876297454398,0.019451876297454398,0.019451876297454398,0.019451876297454398,0.019451876297454398,0.019451876297454398,0.019451876297454398,0.019451876297454398,0.019451876297454398,0.019451876297454398,0.019451876297454398,0.019451876297454398,0.019451876297454398,0.019451876297454398,0.019451876297454398,0.019451876297454398,0.019451876297454398,0.019451876297454398,0.019451876297454398,0.019451876297454398,0.019451876297454398,0.019451876297454398,0.019451876297454398,0.019451876297454398,0.019451876297454398,0.019451876297454398,0.019451876297454398,0.019451876297454398,0.019451876297454398,0.019451876297454398,0.019451876297454398,0.019451876297454398,0.019451876297454398,0.019451876297454398,0.019451876297454398,0.019451876297454398,0.019451876297454398,0.019451876297454398,0.019451876297454398,0.019451876297454398,0.019451876297454398,0.019451876297454398,0.019451876297454398,0.019451876297454398,0.019451876297454398,0.019451876297454398,0.019451876297454398,0.019451876297454398,0.019451876297454398,0.019451876297454398,0.019451876297454398,0.019451876297454398,0.019451876297454398,0.019451876297454398,0.019451876297454398,0.019451876297454398,0.019451876297454398,0.019451876297454398,0.019451876297454398,0.019451876297454398,0.019451876297454398,0.019451876297454398,0.019451876297454398,0.019451876297454398,0.019451876297454398,0.019451876297454398,0.019451876297454398,0.019451876297454398,0.019451876297454398,0.019451876297454398,0.0194537323641612,0.0194537323641612,0.0194537323641612,0.0194537323641612,0.0194537323641612,0.0194537323641612,0.0194537323641612,0.0194537323641612,0.0194537323641612,0.0194537323641612,0.0194537323641612,0.0194537323641612,0.0194537323641612,0.0194537323641612,0.0194537323641612,0.0194537323641612,0.0194537323641612,0.0194537323641612,0.0194537323641612,0.0194537323641612,0.0194537323641612,0.0194537323641612,0.0194537323641612,0.0194537323641612,0.0194537323641612,0.0194537323641612,0.0194537323641612,0.0194537323641612,0.0194537323641612,0.0194537323641612,0.0194537323641612,0.0194537323641612,0.0194537323641612,0.0194537323641612,0.0194537323641612,0.0194537323641612,0.0194537323641612,0.0194537323641612,0.0194537323641612,0.0194537323641612,0.0194537323641612,0.0194537323641612,0.01945765082587797,0.01945765082587797,0.01945932117168836,0.01945932117168836,0.01945932117168836,0.01945932117168836,0.01945932117168836,0.019655468040374165,0.019653201422065947,0.019653201422065947,0.019673188783812637,0.019673188783812637,0.019676322729571375,0.019678872693491035,0.019774208081514418,0.01977754371999012,0.01977754371999012,0.019722991450875048,0.01975750287037339,0.019750948620969704,0.019752573256484416,0.01975750287037339,0.01977754371999012,0.01980640112167381,0.019673188783812637,0.019678872693491035,0.019678872693491035,0.019747212999104476,0.019752573256484416,0.01977754371999012,0.019787556738350528,0.01980640112167381,0.019920002005660714,0.019942800765144857,0.0199598123106824,0.0199598123106824,0.0199598123106824,0.01996617789501746,0.02004027432617072,0.02004027432617072,0.02004027432617072,0.02004027432617072,0.02004027432617072,0.020053091030274937,0.02004027432617072,0.020045058329741353,0.02004027432617072,0.02004027432617072,0.020084913261987285,0.020084913261987285,0.020084913261987285,0.020084913261987285,0.020163519316686487,0.020163519316686487,0.020167739014899915,0.020167739014899915,0.020167739014899915,0.020167739014899915,0.020167739014899915,0.020163519316686487,0.020167739014899915,0.020167739014899915,0.020249749482040474,0.020250252037589362,0.020250252037589362,0.020250252037589362,0.020266096551939543,0.0203300765654483,0.020250252037589362,0.020250252037589362,0.020480637989191065,0.02030206456767494,0.0203300765654483,0.020478896283665823,0.020480637989191065,0.020480637989191065,0.020827733496607645,0.020556672649756098,0.02077842752238884,0.021042341718881485,0.021399741034555886,0.021718925684758805,0.02186312560254046,0.023389320252739862,0.03476216013304078,0.035927999845856526,0.03671963290044155,0.03798785685802344,0.037945096256172046,0.03805803522034463,0.03849135456781777,0.038735401460281316,0.039091526009824,0.03946348171802835,0.03935997592054702,0.03968717343334905,0.03981045331696474,0.04009313655820087,0.04069224457452035,0.04073750125776534,0.04108380531790426,0.04097555939299235,0.04122265491402164,0.04213700832687092,0.04218633429405678,0.04220370890612743,0.04238527228142764,0.04279426515920663,0.042886491184677585,0.04318251961048992,0.043816961210832985,0.04411723408642408,0.04443641553548281,0.04480921410702397,0.044985162704653,0.04552576088439334,0.045747007627381035,0.04580695990569095,0.04649056996423252,0.04692914901756335,0.047448010330494686,0.04776771802666615,0.04817262488839456,0.04883839296435813,0.049631275998971894,0.0501642208628694,0.050909763102854035,0.05229099178880914,0.0531437430260801,0.05438959348631731,0.05505338600732404,0.05611314281537824,0.057118081113075835,0.058516556685745305,0.05950487472358564,0.059755227401412675,0.060857294208428975,0.061441139609343706,0.06190186272916314,0.06249661630247424,0.06341183944509372,0.06405168409761339,0.06489667862281877,0.06490934759717507,0.06569101222504391,0.06579196684116351,0.0664350500472383,0.06647326028887236,0.06688481668844905,0.067637835203965,0.06767960446416307,0.06831743223639834,0.06873710120015097,0.06873710120015097,0.06870615012515946,0.06903869212692273,0.06902803741002224,0.06983291396316355,0.07463393510492503,0.07312680721260059,0.07196190474532844,0.07128307657094893,0.0713738274964261,0.07128272574072768,0.07132601507675662,0.07125264576576198,0.07125264576576198,0.07111029237067046,0.07109695809610914,0.07108087996340944,0.07107016257987185,0.06983291396316355,0.06983291396316355,0.06983291396316355,0.06974128140511607,0.06982314225381189,0.06983291396316355,0.06982314225381189,0.06982314225381189,0.06982314225381189,0.06974128140511607,0.06974128140511607,0.06974128140511607,0.06974128140511607,0.06974128140511607,0.06974128140511607,0.06974128140511607,0.06974128140511607,0.06974128140511607,0.06974128140511607,0.06973973667730732,0.06973973667730732,0.0696812722445632,0.06974128140511607,0.06974128140511607,0.06966775565307379,0.0696669945915868,0.0696812722445632,0.06966775565307379,0.06966775565307379,0.06983291396316355,0.06983291396316355,0.06983291396316355,0.06983291396316355,0.06983291396316355,0.06966775565307379,0.06966775565307379,0.06966775565307379,0.06983291396316355,0.06983291396316355,0.06983291396316355,0.06983291396316355,0.06983291396316355,0.06983291396316355,0.06983291396316355,0.06983291396316355,0.06983291396316355,0.06983291396316355,0.06983291396316355,0.06983291396316355,0.06983291396316355,0.06983291396316355,0.06983291396316355,0.06983291396316355,0.06983291396316355,0.06983291396316355,0.06983291396316355,0.06983291396316355,0.06983291396316355,0.06983291396316355,0.06983291396316355,0.06983291396316355,0.06983291396316355,0.06983291396316355,0.06983291396316355,0.06983291396316355,0.06983291396316355,0.06983291396316355,0.06983291396316355,0.06983291396316355,0.06966775565307379,0.06966775565307379,0.06966775565307379,0.06966775565307379,0.06966775565307379,0.06966775565307379,0.06966775565307379,0.06966775565307379,0.06966775565307379,0.06966775565307379,0.06966775565307379,0.06966775565307379,0.06966775565307379,0.06966775565307379,0.06966775565307379,0.06966775565307379,0.06966775565307379,0.06966775565307379,0.06966775565307379,0.06966775565307379,0.06966775565307379,0.06966775565307379,0.06966775565307379,0.0696812722445632,0.0696812722445632,0.0696812722445632,0.0696812722445632,0.0696812722445632,0.0696669945915868,0.0696669945915868,0.0696669945915868,0.0696669945915868,0.0696669945915868,0.06966775565307379,0.06966775565307379,0.06966775565307379,0.06966775565307379,0.06966775565307379,0.06966775565307379,0.0696812722445632,0.0696812722445632,0.0696812722445632,0.0696812722445632,0.0696812722445632,0.0696812722445632,0.06974128140511607,0.06973973667730732,0.06974128140511607,0.06983291396316355,0.06966775565307379,0.06982314225381189,0.06974128140511607,0.06974128140511607,0.06974128140511607,0.06974128140511607,0.06983291396316355,0.06983291396316355,0.06982314225381189,0.06982314225381189,0.06982314225381189,0.06982314225381189,0.06982314225381189,0.0698910382021926,0.06992469479129973,0.06992469479129973,0.06992469479129973,0.07005457286211303,0.07005457286211303,0.07025663871252753,0.07026383737272231,0.07125256294936418,0.07149774459156985,0.07216932191374602,0.0719646226944475,0.07004553392134348,0.06960502089498381,0.06912507118498382,0.06839532692554569,0.06833345271786471,0.06707282844786708,0.06656796608986038,0.06520022992928035,0.06480297445397878,0.06340314249611997,0.06264810103072974,0.061519093457395896,0.061245734928294084,0.05977038716942678,0.05900391157269749,0.0578299115736977,0.05686039389026998,0.05549344049906237,0.05490555119525174,0.05365623118331998,0.05330743606347921,0.052648512137631893,0.05254924719457588,0.052596193963324316,0.05165806649237725,0.051148083509615305,0.05113582308989912,0.050969969936670585,0.050860289249624054,0.05103980578481769,0.050927272459251556,0.05088815712336069,0.05082085083429575,0.05073732195796237,0.05071016443710121,0.05075477445997383,0.05058950855729811,0.05054711993117115,0.050517356540316014,0.0504636457394372,0.05031438210095546,0.05031438210095546,0.05031438210095546,0.05028409551367947,0.05020385270334368,0.05020385270334368,0.05020385270334368,0.050176489500325355,0.05017135045491464,0.05010633471812325,0.05011848093856375,0.05011848093856375,0.05010633471812325,0.050079342870847185,0.05006143936063902,0.050058370275583214,0.05011848093856375,0.05011848093856375,0.05010054758346152,0.05009381267515994,0.05009381267515994,0.05009381267515994,0.05011848093856375,0.05009381267515994,0.05009381267515994,0.050079342870847185,0.050079342870847185,0.050079342870847185,0.05006143936063902,0.0500557206482915,0.05004963160370463,0.05004963160370463,0.05003949861638114,0.05003949861638114,0.050032446562695815,0.05002787750709348,0.05002787750709348,0.05002787750709348,0.05002029601600849,0.05002029601600849,0.05002029601600849,0.05002029601600849,0.05002029601600849,0.05002029601600849,0.05002029601600849,0.05009381267515994,0.05009381267515994,0.05009381267515994,0.05009381267515994,0.05009381267515994,0.05009381267515994,0.05009381267515994,0.05009381267515994,0.05009381267515994,0.05009381267515994,0.05009381267515994,0.05002787750709348,0.05002787750709348,0.05002787750709348,0.05002787750709348,0.05002787750709348,0.05002787750709348,0.05002787750709348,0.05002787750709348,0.05002787750709348,0.05002787750709348,0.05002787750709348,0.05002787750709348,0.05002787750709348,0.05002787750709348,0.05002787750709348,0.05002787750709348,0.05002787750709348,0.05002787750709348,0.05002787750709348,0.05002787750709348,0.05002787750709348,0.05002787750709348,0.05002787750709348,0.05002787750709348,0.05002787750709348,0.05002787750709348,0.05002787750709348,0.05002787750709348,0.05002787750709348,0.05002787750709348,0.05002787750709348,0.05002787750709348,0.05002787750709348,0.05002787750709348,0.05002787750709348,0.05002787750709348,0.05002787750709348,0.05002787750709348,0.05002787750709348,0.05002787750709348,0.05002787750709348,0.05002787750709348,0.05002787750709348,0.05002787750709348,0.05002787750709348,0.05002787750709348,0.05002787750709348,0.05002787750709348,0.05002787750709348,0.05002787750709348,0.05002787750709348,0.05002787750709348,0.05002787750709348,0.05002787750709348,0.05002787750709348,0.05002787750709348,0.05002787750709348,0.05002787750709348,0.05002787750709348,0.05002787750709348,0.05002029601600849,0.05002029601600849,0.05002029601600849,0.05002029601600849,0.05002029601600849,0.05002787750709348,0.05002787750709348,0.05002787750709348,0.05002787750709348,0.05002787750709348,0.05002029601600849,0.05002029601600849,0.05002029601600849,0.05002029601600849,0.05002029601600849,0.05002029601600849,0.05002029601600849,0.05002787750709348,0.05002787750709348,0.05002787750709348,0.05002787750709348,0.05002787750709348,0.05002787750709348,0.05002787750709348,0.05002787750709348,0.05002787750709348,0.05002787750709348,0.05002787750709348,0.05002787750709348,0.05002787750709348,0.05002029601600849,0.05002029601600849,0.05002029601600849,0.05002787750709348,0.05002787750709348,0.05002787750709348,0.05002787750709348,0.05002787750709348,0.05002787750709348,0.05002787750709348,0.05002787750709348,0.05002787750709348,0.05002787750709348,0.05002787750709348,0.05002787750709348,0.05002787750709348,0.05002787750709348,0.05002787750709348,0.05002787750709348,0.05002787750709348,0.05002787750709348,0.05002787750709348,0.05002787750709348,0.05002787750709348,0.05002787750709348,0.05002787750709348,0.05002787750709348,0.050032446562695815,0.050032446562695815,0.050032446562695815,0.050032446562695815,0.050032446562695815,0.050032446562695815,0.05004963160370463,0.05004963160370463,0.0500557206482915,0.0500557206482915,0.050058370275583214,0.050058370275583214,0.05006143936063902,0.05006143936063902,0.05009381267515994,0.05009381267515994,0.05010633471812325,0.05010633471812325,0.05011848093856375,0.05009381267515994,0.050032446562695815,0.050058370275583214,0.05006143936063902,0.05010054758346152,0.05020385270334368,0.05031438210095546,0.05031438210095546,0.0504636457394372,0.05009381267515994,0.050694584336837316,0.05084943406691129,0.050909763102854035,0.050909763102854035,0.050909763102854035,0.051654203575698936,0.05221336338515933,0.053061678129694076,0.05401646270997595,0.05933196072786043,0.06927220720609958,0.07362625644071952,0.07684157047355308,0.07853280494577133,0.07993123127506296,0.081404839199918,0.08215795742694994,0.08416156749203185,0.08586906350140125,0.08694952701002027,0.08793130783968232,0.08933692521584556,0.09101816818404267,0.09248387533204828,0.09574220276589178,0.10709858744209175,0.14556288272253376,0.1723588201926859,0.18958647538448675,0.2026772850936231,0.21503692804962013,0.22295006308013773,0.23145684401107952,0.2361067372488346,0.23913101399919048,0.2530414066008234,0.2487486544111786,0.24631211652838894,0.24411786963930945,0.24411786963930945,0.24295283163655396,0.24304118261175076,0.2428895033368155,0.2428895033368155,0.2428895033368155,0.2428895033368155,0.2428895033368155,0.2428895033368155,0.2424135306692296,0.24013950231798145,0.23789386495461523,0.23336030868628155,0.22412504180783038,0.21110532028405685,0.19113013192852688,0.17454933299657133,0.164064552091483,0.14391300545700397,0.13579398919004218,0.113935175821925,0.1053135461103066,0.10204806945389805,0.098457371264851,0.09850562434275957,0.09717574357686247,0.09673920300125115,0.09611283191585913,0.09544717484307082,0.09510453110174674,0.09474690333972324,0.09444474759866159,0.0942849917626511,0.09436780561261003,0.09426913418961586,0.09439445010285871,0.09433775772703745,0.0942849917626511,0.09426913418961586,0.0939439873665403,0.0942849917626511,0.09343443549266393,0.09343443549266393,0.09343443549266393,0.09396953856867081,0.09345117815533403,0.09345117815533403,0.09326399704117963,0.09326399704117963,0.09326399704117963,0.09326399704117963,0.0932523888358933,0.0932523888358933,0.0932523888358933,0.0932523888358933,0.09331319814348087,0.09331319814348087,0.09326399704117963,0.09326399704117963,0.09326399704117963,0.09326399704117963,0.09326399704117963,0.09326399704117963,0.09326399704117963,0.09326399704117963,0.09326399704117963,0.09326399704117963,0.0932523888358933,0.09326399704117963,0.09326399704117963,0.09326399704117963,0.09326399704117963,0.09326399704117963,0.09326399704117963,0.09326399704117963,0.09326399704117963,0.09326399704117963,0.09326399704117963,0.09326399704117963,0.09326399704117963,0.09326399704117963,0.09326399704117963,0.09326399704117963,0.09326399704117963,0.09326399704117963,0.09326399704117963,0.09326399704117963,0.09326399704117963,0.09326399704117963,0.09326399704117963,0.09326399704117963,0.09326399704117963,0.09326399704117963,0.09326399704117963,0.09326399704117963,0.09326399704117963,0.09326399704117963,0.09326399704117963,0.09326399704117963,0.09326399704117963,0.09326399704117963,0.09326399704117963,0.09326399704117963,0.09326399704117963,0.09326399704117963,0.09326399704117963,0.09326399704117963)
maxHPD2=c(0.00557974873414184, 0.19360130261209915,0.19360130261209915,0.19360130261209915,0.19360130261209915,0.19360130261209915,0.19360130261209915,0.19360130261209915,0.19360130261209915,0.19360130261209915,0.19360130261209915,0.19360130261209915,0.19360130261209915,0.19360130261209915,0.19360130261209915,0.19360130261209915,0.19360130261209915,0.19360130261209915,0.19360130261209915,0.19360130261209915,0.19360130261209915,0.19350217454693772,0.19314020848023059,0.19314020848023059,0.19000175016265594,0.19085250372817225,0.19019238589497006,0.18984359305240286,0.18984359305240286,0.19360130261209915,0.1937601225121553,0.19393831461273223,0.19393831461273223,0.19393831461273223,0.19393831461273223,0.19393831461273223,0.19393831461273223,0.19393831461273223,0.19393831461273223,0.19393831461273223,0.1942931479619421,0.19393831461273223,0.19857721117210844,0.20305368075599628,0.21804557619706147,0.18490274576685917,0.18273226053248046,0.17794138039696963,0.17575224004941267,0.1720933475603648,0.16780126723352584,0.1635966185516787,0.15929069996654435,0.1562004636723265,0.15202890938119276,0.14747959837699717,0.14378312280345157,0.1395579998905658,0.13609965023125725,0.13159798965900002,0.12816151956566615,0.12356898473011256,0.11920921086915003,0.11424372118793266,0.10886156299349393,0.10390990204234636,0.09857369581381635,0.0940832932493269,0.087638162887587,0.08302381636990655,0.07335555525211261,0.03924126950800856,0.037704496725071125,0.037329531304046086,0.03723008480832014,0.03684582843903921,0.036818138684441976,0.03679541897343748,0.035963705840939726,0.035899567956413934,0.03595745099091851,0.03586471098678674,0.03586471098678674,0.03574267230187874,0.035361506693768543,0.03537310327555444,0.035351193448616515,0.035351193448616515,0.035351193448616515,0.035351193448616515,0.03541332855663311,0.035351193448616515,0.035351193448616515,0.035351193448616515,0.035351193448616515,0.035351193448616515,0.03537310327555444,0.03537310327555444,0.03537310327555444,0.03537310327555444,0.03537310327555444,0.03537310327555444,0.03537310327555444,0.035361506693768543,0.035361506693768543,0.035361506693768543,0.035361506693768543,0.035361506693768543,0.035361506693768543,0.035361506693768543,0.035361506693768543,0.035361506693768543,0.035361506693768543,0.035361506693768543,0.035361506693768543,0.035361506693768543,0.035361506693768543,0.035361506693768543,0.035361506693768543,0.035361506693768543,0.035361506693768543,0.035361506693768543,0.035361506693768543,0.035361506693768543,0.035361506693768543,0.035361506693768543,0.035361506693768543,0.035361506693768543,0.035361506693768543,0.035361506693768543,0.035361506693768543,0.035361506693768543,0.035361506693768543,0.035361506693768543,0.035361506693768543,0.035361506693768543,0.035361506693768543,0.035361506693768543,0.035361506693768543,0.035361506693768543,0.035361506693768543,0.035361506693768543,0.035361506693768543,0.035361506693768543,0.035361506693768543,0.035361506693768543,0.035361506693768543,0.035361506693768543,0.035351193448616515,0.035351193448616515,0.035351193448616515,0.035351193448616515,0.035351193448616515,0.035351193448616515,0.035351193448616515,0.035351193448616515,0.035351193448616515,0.035351193448616515,0.035351193448616515,0.035351193448616515,0.035351193448616515,0.035361506693768543,0.035361506693768543,0.035361506693768543,0.035361506693768543,0.035361506693768543,0.035361506693768543,0.035361506693768543,0.035361506693768543,0.035361506693768543,0.035361506693768543,0.03537310327555444,0.03537310327555444,0.035351193448616515,0.035351193448616515,0.035351193448616515,0.03541332855663311,0.035351193448616515,0.035351193448616515,0.035351193448616515,0.03534844083822614,0.03534844083822614,0.035361506693768543,0.035351193448616515,0.035351193448616515,0.03537310327555444,0.03566215021459497,0.035697041601735945,0.035697041601735945,0.03574267230187874,0.035707923291489585,0.03574267230187874,0.03574267230187874,0.03574267230187874,0.03586471098678674,0.03580682384941395,0.035707923291489585,0.0359592127671819,0.035963705840939726,0.035970471950530734,0.03590365114407414,0.035937389272920076,0.0359592127671819,0.0359592127671819,0.035963705840939726,0.035963705840939726,0.03594918173725571,0.035970471950530734,0.035970471950530734,0.035963705840939726,0.035963705840939726,0.035970471950530734,0.03608450507529654,0.03608450507529654,0.03608847162663133,0.036097975409755144,0.03610648797177844,0.036113156271363495,0.036120161905662966,0.036120161905662966,0.035970471950530734,0.03637837770132065,0.03637837770132065,0.03637837770132065,0.03637837770132065,0.03639902823802235,0.03639902823802235,0.03639902823802235,0.036433059004925536,0.03637837770132065,0.03637837770132065,0.03637837770132065,0.036372888892006044,0.03637837770132065,0.0364277939276033,0.03673596693887501,0.03672129686625562,0.036718329207041635,0.03672129686625562,0.036718329207041635,0.036818138684441976,0.03685119549581499,0.03680953068598596,0.036829538812822894,0.036829538812822894,0.03680953068598596,0.03683486593022355,0.03685119549581499,0.03686766641371202,0.03684582843903921,0.03697535133898194,0.03699951192297246,0.03700918274152412,0.03704310924770157,0.03700918274152412,0.03703999808352781,0.03723008480832014,0.03732155402373829,0.037329531304046086,0.037323923186358375,0.037329531304046086,0.037329531304046086,0.03746132456283277,0.03774268571337183,0.03774268571337183,0.03774268571337183,0.03776085911602516,0.03795508768186631,0.03799372640297985,0.03800308998843601,0.03802005752012991,0.03827590897206549,0.03833107395097678,0.039128013257573355,0.03904747710068042,0.03904747710068042,0.039128013257573355,0.039913205698480794,0.03999974342996784,0.04000950534785459,0.04005539187126067,0.04005793833984542,0.04060044006477496,0.04070818470538803,0.04086695842006547,0.04071731512054001,0.04085045015520681,0.041263775387781323,0.041578557305137265,0.04175593756180731,0.04174663233357396,0.04191793738706759,0.04195584147127818,0.042200493311654146,0.04244195059480357,0.042612776582404074,0.04261662734022691,0.04292972390136681,0.043160470165616985,0.04336807580744085,0.04380564940673338,0.043964609287168936,0.04518303452959609,0.04687301108404981,0.08608078281102091,0.1109385774264727,0.1331901852995185,0.14841640485425542,0.16074788057078354,0.16938002259136364,0.17693399048354777,0.18178224800553994,0.18876247773704408,0.19230416776934714,0.19782959259001232,0.20237526280679807,0.20358931375179665,0.20466074554030939,0.21500192699827375,0.20983765695702516,0.20848825963199247,0.20967831532932182,0.2090556310993743,0.2090556310993743,0.2091334449479067,0.2091334449479067,0.20865769716297053,0.20848825963199247,0.20786106657283532,0.20536210130264693,0.20394962345062345,0.2026166005508536,0.2026166005508536,0.19743888860970338,0.1932601263124367,0.18798656657335866,0.18012860151703117,0.16628499368489488,0.15611241801430784,0.14104920713501037,0.12547208793599124,0.10946907122671796,0.09097171235329127,0.05660758313322969,0.047574801590334406,0.046728236218035964,0.045614189881974895,0.045100874990609024,0.045100874990609024,0.04509361950648122,0.04481204755100531,0.04461255356398645,0.04443934838122926,0.04437622641008108,0.04443934838122926,0.044417671100586746,0.04438906365179291,0.04437622641008108,0.04437622641008108,0.04439442963974766,0.04436111527880764,0.04433564253824691,0.04433564253824691,0.04433564253824691,0.04433564253824691,0.04433564253824691,0.04434351688647154,0.04434351688647154,0.04434351688647154,0.04434351688647154,0.04434351688647154,0.04434351688647154,0.04434351688647154,0.04434351688647154,0.04434351688647154,0.04434351688647154,0.04434351688647154,0.04434351688647154,0.04434351688647154,0.04434351688647154,0.04434351688647154,0.04434351688647154,0.04434351688647154,0.04434351688647154,0.04434351688647154,0.04433564253824691,0.04433564253824691,0.04433564253824691,0.04430962887141742,0.04430962887141742,0.04430962887141742,0.04430962887141742,0.04430962887141742,0.04430962887141742,0.04430962887141742,0.04430962887141742,0.044304262858497395,0.04430962887141742,0.04430962887141742,0.04430962887141742,0.04430962887141742,0.04430962887141742,0.04430962887141742,0.04430962887141742,0.04430962887141742,0.04430962887141742,0.04430962887141742,0.04430962887141742,0.04430962887141742,0.04430962887141742,0.04430962887141742,0.04430962887141742,0.04430962887141742,0.04430962887141742,0.04430962887141742,0.04430962887141742,0.04430962887141742,0.04430962887141742,0.04430962887141742,0.04430962887141742,0.04430962887141742,0.04430962887141742,0.04430962887141742,0.04430962887141742,0.04430962887141742,0.04428307220482689,0.04428307220482689,0.04428307220482689,0.04428307220482689,0.04428307220482689,0.04430962887141742,0.04430962887141742,0.04430962887141742,0.04430962887141742,0.04430962887141742,0.04430962887141742,0.04430962887141742,0.04430962887141742,0.04430962887141742,0.04430962887141742,0.04430962887141742,0.04430962887141742,0.04430962887141742,0.04430962887141742,0.04430962887141742,0.04430962887141742,0.04430962887141742,0.04430962887141742,0.04430962887141742,0.04430962887141742,0.044304262858497395,0.04430962887141742,0.04430962887141742,0.04433564253824691,0.04433564253824691,0.04434351688647154,0.04434351688647154,0.04434351688647154,0.04434351688647154,0.04434351688647154,0.04433564253824691,0.04433564253824691,0.04433564253824691,0.04434351688647154,0.04436111527880764,0.04437622641008108,0.04437622641008108,0.04437622641008108,0.04439442963974766,0.04439442963974766,0.04439442963974766,0.04439442963974766,0.04439442963974766,0.04439442963974766,0.04439442963974766,0.04439442963974766,0.04439442963974766,0.04439442963974766,0.04439442963974766,0.04439442963974766,0.04439442963974766,0.04439442963974766,0.04437622641008108,0.04437622641008108,0.04437622641008108,0.04437622641008108,0.04437622641008108,0.04437622641008108,0.04437622641008108,0.04437622641008108,0.04437622641008108,0.04436111527880764,0.04436111527880764,0.04434351688647154,0.04433564253824691,0.04433564253824691,0.04433564253824691,0.04433564253824691,0.04437622641008108,0.04434351688647154,0.04434351688647154,0.04432505125983231,0.04431947330002488,0.04379365721536382,0.0438936095652697,0.04385926815700733,0.043827459832159424,0.043821176397502284,0.04380749480015437,0.04380749480015437,0.04379990804812944,0.04379365721536382,0.04379365721536382,0.04379365721536382,0.04379990804812944,0.04379365721536382,0.04378887216446199,0.044134500725314656,0.044134500725314656,0.044134500725314656,0.044134500725314656,0.044134500725314656,0.044134500725314656,0.044122960952097084,0.044112218684100146,0.044102785545067406,0.044102785545067406,0.044102785545067406,0.044102785545067406,0.044102785545067406,0.044102785545067406,0.044102785545067406,0.044102785545067406,0.044102785545067406,0.044102785545067406,0.044102785545067406,0.044102785545067406,0.044102785545067406,0.044102785545067406,0.04408865446582064,0.04408865446582064,0.04408865446582064,0.04408865446582064,0.04408865446582064,0.04408865446582064,0.04408865446582064,0.04408865446582064,0.04408865446582064,0.044047053458919204,0.044047053458919204,0.044047053458919204,0.044047053458919204,0.044047053458919204,0.044047053458919204,0.044047053458919204,0.04397061263537751,0.04397061263537751,0.04397061263537751,0.04397061263537751,0.04397061263537751,0.04397061263537751,0.04397061263537751,0.04397061263537751,0.04397061263537751,0.04397061263537751,0.04397061263537751,0.04397061263537751,0.04397061263537751,0.04397061263537751,0.04397061263537751,0.044047053458919204,0.044047053458919204,0.044047053458919204,0.044047053458919204,0.04397061263537751,0.04397061263537751,0.04397061263537751,0.04397061263537751,0.04397061263537751,0.043968205688536106,0.043968205688536106,0.043968205688536106,0.043968205688536106,0.043968205688536106,0.043968205688536106,0.043968205688536106,0.043968205688536106,0.043968205688536106,0.043968205688536106,0.043968205688536106,0.043968205688536106,0.043968205688536106,0.043968205688536106,0.043968205688536106,0.043968205688536106,0.043968205688536106,0.043968205688536106,0.043968205688536106,0.043968205688536106,0.043968205688536106,0.043968205688536106,0.043968205688536106,0.043968205688536106,0.043968205688536106,0.043968205688536106,0.043968205688536106,0.043968205688536106,0.043968205688536106,0.043968205688536106,0.043968205688536106,0.043968205688536106,0.043968205688536106,0.043968205688536106,0.043968205688536106,0.043968205688536106,0.04397061263537751,0.04397061263537751,0.04397061263537751,0.04397061263537751,0.04397061263537751,0.04397061263537751,0.04397061263537751,0.04397061263537751,0.04397061263537751,0.04397061263537751,0.04397061263537751,0.04397061263537751,0.04397061263537751,0.04397061263537751,0.04397061263537751,0.04397061263537751,0.04397061263537751,0.04397061263537751,0.04397061263537751,0.04397061263537751,0.04397061263537751,0.04397061263537751,0.04397061263537751,0.04397061263537751,0.04397061263537751,0.04397061263537751,0.04397061263537751,0.04397061263537751,0.04397061263537751,0.04397061263537751,0.04397061263537751,0.04397061263537751,0.04397061263537751,0.04397061263537751,0.04397061263537751,0.04397061263537751,0.04397061263537751,0.04397061263537751,0.04397061263537751,0.04397061263537751,0.04397061263537751,0.04397061263537751,0.04397061263537751,0.04397061263537751,0.04397061263537751,0.043968205688536106,0.043968205688536106,0.043968205688536106,0.043968205688536106,0.043968205688536106,0.043968205688536106,0.043968205688536106,0.04397061263537751,0.04397061263537751,0.04397061263537751,0.04397061263537751,0.04397061263537751,0.04397061263537751,0.04397061263537751,0.04397061263537751,0.04397061263537751,0.04397061263537751,0.04397061263537751,0.04397061263537751,0.04397061263537751,0.04397061263537751,0.04397061263537751,0.04397061263537751,0.04397061263537751,0.044047053458919204,0.044047053458919204,0.04397061263537751,0.04397061263537751,0.044047053458919204,0.04397061263537751,0.04397061263537751,0.04397061263537751,0.04397061263537751,0.044047053458919204,0.04408865446582064,0.04408865446582064,0.044102785545067406,0.044102785545067406,0.044112218684100146,0.044112218684100146,0.044134500725314656,0.044134500725314656,0.044134500725314656,0.044122960952097084,0.044122960952097084,0.044122960952097084,0.044134500725314656,0.04380749480015437,0.044134500725314656,0.044134500725314656,0.043746244610905864,0.043746244610905864,0.043746244610905864,0.043746244610905864,0.043746244610905864,0.043746244610905864,0.043746244610905864,0.043746244610905864,0.043746244610905864,0.043746244610905864,0.04383229567525028,0.04380749480015437,0.04380749480015437,0.04380749480015437,0.04380749480015437,0.04380749480015437,0.04380749480015437,0.04380749480015437,0.04380749480015437,0.04378286339329879,0.04378286339329879,0.04378286339329879,0.04378670655095487,0.04378670655095487,0.04378670655095487,0.04378670655095487,0.04378670655095487,0.04378286339329879,0.04378286339329879,0.04378286339329879,0.04378286339329879,0.04378286339329879,0.04378286339329879,0.04378286339329879,0.04378286339329879,0.04378286339329879,0.04378286339329879,0.04378286339329879,0.04378286339329879,0.04378286339329879,0.04378286339329879,0.04378286339329879,0.04378286339329879,0.04378286339329879,0.04378286339329879,0.04378286339329879,0.04378286339329879,0.04378286339329879,0.04378286339329879,0.04378286339329879,0.04378286339329879,0.04378286339329879,0.04378286339329879,0.04378286339329879,0.04378286339329879,0.04378286339329879,0.04378286339329879,0.04379365721536382,0.04379365721536382,0.04379365721536382,0.04379365721536382,0.04379365721536382,0.04379365721536382,0.04379365721536382,0.04379365721536382,0.04379365721536382,0.04379365721536382,0.04379365721536382,0.04379365721536382,0.04379365721536382,0.04379365721536382,0.04379365721536382,0.04379365721536382,0.04379365721536382,0.04379365721536382,0.04379365721536382,0.04379365721536382,0.04379365721536382,0.04379365721536382,0.04379365721536382,0.04379365721536382,0.04379365721536382,0.04379365721536382,0.04379365721536382,0.04379365721536382,0.04379365721536382,0.04379365721536382,0.04379365721536382,0.04379365721536382,0.04379365721536382,0.04379259354121026,0.04379259354121026,0.04379259354121026,0.04379259354121026,0.04379259354121026,0.04379259354121026,0.04379259354121026,0.04379259354121026,0.04379365721536382,0.04379365721536382,0.04379365721536382,0.04379365721536382,0.04379365721536382,0.04379365721536382,0.04379365721536382,0.04379365721536382,0.04379365721536382,0.04379365721536382,0.04379365721536382,0.04379365721536382,0.04379365721536382,0.04379365721536382,0.04379365721536382,0.04379365721536382,0.04379365721536382,0.04379365721536382,0.04379365721536382,0.04379365721536382,0.04379365721536382,0.04379365721536382,0.04379365721536382,0.04379365721536382,0.04379365721536382,0.04379365721536382,0.04379990804812944,0.04379990804812944,0.04379990804812944,0.04379990804812944,0.04379990804812944,0.04379990804812944,0.04379990804812944,0.04379990804812944,0.04379990804812944,0.04379990804812944,0.04379990804812944,0.04379990804812944,0.04379990804812944,0.04379990804812944,0.04379990804812944,0.04379990804812944,0.04379990804812944,0.04379990804812944,0.04379990804812944,0.04379990804812944,0.04379990804812944,0.04379990804812944,0.04379990804812944,0.04379990804812944,0.04379990804812944,0.04380564940673338,0.04380564940673338,0.04380564940673338,0.04380749480015437,0.04380749480015437,0.04380749480015437,0.04380749480015437,0.04380749480015437,0.04379365721536382,0.04379365721536382,0.04379365721536382,0.04380749480015437,0.04380749480015437,0.043821176397502284,0.043827459832159424,0.043827459832159424,0.04383229567525028,0.04385886151938321,0.04385926815700733,0.04378286339329879,0.04378286339329879,0.04378887216446199,0.04378887216446199,0.04380749480015437,0.04383229567525028,0.04385926815700733,0.043910441286585764,0.04392212105302078,0.04392212105302078,0.04392212105302078,0.04392212105302078)

plot(c(seq(-290,0,by=1),0),rep(2,length(c(seq(290,0,by=-1),0))), xlab="", ylab="Rates (events/Myr/lineage)", xlim=c(-270,-230), ylim=c(0,0.25), type="l", col="white",lwd="1",las="1",cex.axis="1",cex.main="1",cex.lab="1",bty="n", main="D", axes=F)
rect(-323.2,-0.02,-298.9,300, col="white", border=NA)
rect(-298.9,-0.02,-272.95,300, col="whitesmoke", border=NA)
rect(-272.95,-0.02,-259.1,300, col="white", border=NA)
rect(-259.1,-0.02,-251.9,300, col="whitesmoke", border=NA)
rect(-251.9,-0.02,-247.2,300, col="white", border=NA)
rect(-247.2,-0.02,-237,300, col="whitesmoke", border=NA)
rect(-237,-0.02,-201.3,300, col="white", border=NA)
rect(-201.3,-0.02,-174.1,300, col="whitesmoke", border=NA)
rect(-174.1,-0.02,-163.5,300, col="white", border=NA)
rect(-163.5,-0.02,-145,300, col="whitesmoke", border=NA)
rect(-145,-0.02,-100.5,300, col="white", border=NA)
rect(-100.5,-0.02,-66,300, col="whitesmoke", border=NA)
rect(-66,-0.02,-56,300, col="white", border=NA)
rect(-56,-0.02,-33.9,300, col="whitesmoke", border=NA)
rect(-33.9,-0.02,-23.03,300, col="white", border=NA)
rect(-23.03,-0.02,-5.33,300, col="whitesmoke", border=NA)
rect(-5.33,-0.02,-2.58,300, col="white", border=NA)
rect(-2.58,-0.02,0,300, col="whitesmoke", border=NA)


rect(-261.28,-3,-259.51,300, col=alpha('#ffaf03',0.2), border=NA)
rect(-234.5,-3,-232,300, col=alpha('#ffaf03',0.2), border=NA)
abline(v=c(-251.902),col="red",lty="dashed",lwd="2")


axis(side=1, seq(-280, -220, by=10), col="black",col.axis="black",las=1)
axis(side=2, seq(0, 0.25, by=0.05), col="black",col.axis="black",las=2)

	
lines(time1,time1,type = 'n')
polygon(c(time1, rev(time1)), c(maxHPD1, rev(minHPD1)), col = alpha('#4c4cec',0.3), border = NA)
lines(time1,rate1, col = '#4c4cec', lwd=2)

lines(time2,time2,type = 'n')
polygon(c(time2, rev(time2)), c(maxHPD2, rev(minHPD2)), col = alpha('#e34a33',0.3), border = NA)
lines(time2,rate2, col = '#e34a33', lwd=2)

add_geochrono(0, -0.15)


############################# Net diversification rates

time=c(-204.50520559445928, -204.60523259646195,-204.70525959846464,-204.8052866004673,-204.90531360246996,-205.00534060447265,-205.1053676064753,-205.20539460847797,-205.30542161048064,-205.40544861248333,-205.505475614486,-205.60550261648865,-205.70552961849134,-205.805556620494,-205.90558362249666,-206.00561062449935,-206.10563762650202,-206.20566462850468,-206.30569163050734,-206.40571863251003,-206.5057456345127,-206.60577263651535,-206.70579963851804,-206.8058266405207,-206.90585364252337,-207.00588064452603,-207.10590764652872,-207.20593464853138,-207.30596165053404,-207.40598865253673,-207.5060156545394,-207.60604265654206,-207.70606965854472,-207.8060966605474,-207.90612366255007,-208.00615066455273,-208.10617766655542,-208.2062046685581,-208.30623167056075,-208.40625867256344,-208.5062856745661,-208.60631267656876,-208.70633967857142,-208.80636668057411,-208.90639368257678,-209.00642068457944,-209.10644768658213,-209.2064746885848,-209.30650169058745,-209.40652869259011,-209.5065556945928,-209.60658269659547,-209.70660969859813,-209.80663670060082,-209.90666370260348,-210.00669070460614,-210.10671770660883,-210.2067447086115,-210.30677171061416,-210.40679871261682,-210.5068257146195,-210.60685271662217,-210.70687971862483,-210.80690672062752,-210.90693372263019,-211.00696072463285,-211.1069877266355,-211.2070147286382,-211.30704173064086,-211.40706873264352,-211.5070957346462,-211.60712273664888,-211.70714973865154,-211.80717674065423,-211.9072037426569,-212.00723074465955,-212.1072577466622,-212.2072847486649,-212.30731175066757,-212.40733875267023,-212.50736575467292,-212.60739275667558,-212.70741975867824,-212.8074467606809,-212.9074737626836,-213.00750076468626,-213.10752776668892,-213.2075547686916,-213.30758177069427,-213.40760877269693,-213.5076357746996,-213.60766277670228,-213.70768977870495,-213.8077167807076,-213.9077437827103,-214.00777078471296,-214.10779778671562,-214.2078247887183,-214.30785179072097,-214.40787879272364,-214.5079057947263,-214.607932796729,-214.70795979873165,-214.8079868007343,-214.908013802737,-215.00804080473966,-215.10806780674233,-215.208094808745,-215.30812181074768,-215.40814881275034,-215.508175814753,-215.6082028167557,-215.70822981875835,-215.80825682076102,-215.9082838227637,-216.00831082476637,-216.10833782676903,-216.2083648287717,-216.30839183077438,-216.40841883277704,-216.5084458347797,-216.6084728367824,-216.70849983878506,-216.80852684078772,-216.90855384279038,-217.00858084479307,-217.10860784679573,-217.2086348487984,-217.3086618508011,-217.40868885280375,-217.5087158548064,-217.6087428568091,-217.70876985881176,-217.80879686081443,-217.9088238628171,-218.00885086481978,-218.10887786682244,-218.2089048688251,-218.3089318708278,-218.40895887283045,-218.50898587483312,-218.60901287683578,-218.70903987883847,-218.80906688084113,-218.9090938828438,-219.00912088484648,-219.10914788684914,-219.2091748888518,-219.30920189085447,-219.40922889285716,-219.50925589485982,-219.60928289686248,-219.70930989886517,-219.80933690086783,-219.9093639028705,-220.0093909048732,-220.10941790687585,-220.2094449088785,-220.30947191088117,-220.40949891288386,-220.50952591488652,-220.60955291688919,-220.70957991889188,-220.80960692089454,-220.9096339228972,-221.00966092489986,-221.10968792690255,-221.2097149289052,-221.30974193090788,-221.40976893291057,-221.50979593491323,-221.6098229369159,-221.70984993891858,-221.80987694092124,-221.9099039429239,-222.00993094492657,-222.10995794692926,-222.20998494893192,-222.31001195093458,-222.41003895293727,-222.51006595493993,-222.6100929569426,-222.71011995894526,-222.81014696094795,-222.9101739629506,-223.01020096495327,-223.11022796695596,-223.21025496895862,-223.31028197096128,-223.41030897296395,-223.51033597496664,-223.6103629769693,-223.71038997897196,-223.81041698097465,-223.9104439829773,-224.01047098497997,-224.11049798698266,-224.21052498898533,-224.310551990988,-224.41057899299065,-224.51060599499334,-224.610632996996,-224.71065999899866,-224.81068700100136,-224.91071400300402,-225.01074100500668,-225.11076800700934,-225.21079500901203,-225.3108220110147,-225.41084901301735,-225.51087601502005,-225.6109030170227,-225.71093001902537,-225.81095702102806,-225.91098402303072,-226.01101102503338,-226.11103802703605,-226.21106502903874,-226.3110920310414,-226.41111903304406,-226.51114603504675,-226.6111730370494,-226.71120003905207,-226.81122704105474,-226.91125404305743,-227.0112810450601,-227.11130804706275,-227.21133504906544,-227.3113620510681,-227.41138905307076,-227.51141605507345,-227.61144305707612,-227.71147005907878,-227.81149706108144,-227.91152406308413,-228.0115510650868,-228.11157806708945,-228.21160506909214,-228.3116320710948,-228.41165907309747,-228.51168607510013,-228.61171307710282,-228.71174007910548,-228.81176708110814,-228.91179408311083,-229.0118210851135,-229.11184808711616,-229.21187508911882,-229.3119020911215,-229.41192909312417,-229.51195609512683,-229.61198309712952,-229.7120100991322,-229.81203710113485,-229.91206410313754,-230.0120911051402,-230.11211810714286,-230.21214510914552,-230.31217211114821,-230.41219911315088,-230.51222611515354,-230.61225311715623,-230.7122801191589,-230.81230712116155,-230.91233412316421,-231.0123611251669,-231.11238812716957,-231.21241512917223,-231.31244213117492,-231.41246913317758,-231.51249613518024,-231.61252313718293,-231.7125501391856,-231.81257714118826,-231.91260414319092,-232.0126311451936,-232.11265814719627,-232.21268514919893,-232.31271215120162,-232.41273915320429,-232.51276615520695,-232.6127931572096,-232.7128201592123,-232.81284716121496,-232.91287416321762,-233.0129011652203,-233.11292816722298,-233.21295516922564,-233.3129821712283,-233.413009173231,-233.51303617523365,-233.6130631772363,-233.713090179239,-233.81311718124167,-233.91314418324433,-234.01317118524702,-234.11319818724968,-234.21322518925234,-234.313252191255,-234.4132791932577,-234.51330619526036,-234.61333319726302,-234.7133601992657,-234.81338720126837,-234.91341420327103,-235.0134412052737,-235.11346820727638,-235.21349520927905,-235.3135222112817,-235.4135492132844,-235.51357621528706,-235.61360321728972,-235.7136302192924,-235.81365722129507,-235.91368422329774,-236.0137112253004,-236.1137382273031,-236.21376522930575,-236.3137922313084,-236.4138192333111,-236.51384623531376,-236.61387323731643,-236.7139002393191,-236.81392724132178,-236.91395424332444,-237.0139812453271,-237.1140082473298,-237.21403524933245,-237.31406225133512,-237.4140892533378,-237.51411625534047,-237.61414325734313,-237.7141702593458,-237.81419726134848,-237.91422426335114,-238.0142512653538,-238.1142782673565,-238.21430526935916,-238.31433227136182,-238.41435927336448,-238.51438627536717,-238.61441327736983,-238.7144402793725,-238.8144672813752,-238.91449428337785,-239.0145212853805,-239.11454828738317,-239.21457528938586,-239.31460229138852,-239.4146292933912,-239.51465629539388,-239.61468329739654,-239.7147102993992,-239.8147373014019,-239.91476430340455,-240.01479130540721,-240.11481830740988,-240.21484530941257,-240.31487231141523,-240.4148993134179,-240.51492631542058,-240.61495331742324,-240.7149803194259,-240.81500732142857,-240.91503432343126,-241.01506132543392,-241.11508832743658,-241.21511532943927,-241.31514233144193,-241.4151693334446,-241.51519633544729,-241.61522333744995,-241.7152503394526,-241.81527734145527,-241.91530434345796,-242.01533134546062,-242.11535834746329,-242.21538534946598,-242.31541235146864,-242.4154393534713,-242.51546635547396,-242.61549335747665,-242.7155203594793,-242.81554736148198,-242.91557436348467,-243.01560136548733,-243.11562836749,-243.21565536949265,-243.31568237149534,-243.415709373498,-243.51573637550067,-243.61576337750336,-243.71579037950602,-243.81581738150868,-243.91584438351137,-244.01587138551403,-244.1158983875167,-244.21592538951936,-244.31595239152205,-244.4159793935247,-244.51600639552737,-244.61603339753006,-244.71606039953272,-244.81608740153538,-244.91611440353805,-245.01614140554074,-245.1161684075434,-245.21619540954606,-245.31622241154875,-245.4162494135514,-245.51627641555407,-245.61630341755676,-245.71633041955943,-245.8163574215621,-245.91638442356475,-246.01641142556744,-246.1164384275701,-246.21646542957276,-246.31649243157545,-246.41651943357812,-246.51654643558078,-246.61657343758344,-246.71660043958613,-246.8166274415888,-246.91665444359145,-247.01668144559414,-247.1167084475968,-247.21673544959947,-247.31676245160216,-247.41678945360482,-247.51681645560748,-247.61684345761014,-247.71687045961284,-247.8168974616155,-247.91692446361816,-248.01695146562085,-248.1169784676235,-248.21700546962617,-248.31703247162883,-248.41705947363153,-248.5170864756342,-248.61711347763685,-248.71714047963954,-248.8171674816422,-248.91719448364486,-249.01722148564753,-249.11724848765022,-249.21727548965288,-249.31730249165554,-249.41732949365823,-249.5173564956609,-249.61738349766355,-249.71741049966624,-249.8174375016689,-249.91746450367157,-250.01749150567423,-250.11751850767692,-250.21754550967958,-250.31757251168224,-250.41759951368493,-250.5176265156876,-250.61765351769026,-250.71768051969292,-250.8177075216956,-250.91773452369827,-251.01776152570093,-251.11778852770362,-251.2178155297063,-251.31784253170895,-251.41786953371164,-251.5178965357143,-251.61792353771696,-251.71795053971962,-251.8179775417223,-251.91800454372498,-252.01803154572764,-252.11805854773033,-252.218085549733,-252.31811255173565,-252.4181395537383,-252.518166555741,-252.61819355774367,-252.71822055974633,-252.81824756174902,-252.91827456375168,-253.01830156575434,-253.11832856775703,-253.2183555697597,-253.31838257176236,-253.41840957376502,-253.5184365757677,-253.61846357777037,-253.71849057977303,-253.81851758177572,-253.91854458377838,-254.01857158578105,-254.1185985877837,-254.2186255897864,-254.31865259178906,-254.41867959379172,-254.5187065957944,-254.61873359779707,-254.71876059979974,-254.8187876018024,-254.9188146038051,-255.01884160580775,-255.1188686078104,-255.2188956098131,-255.31892261181576,-255.41894961381843,-255.51897661582112,-255.61900361782378,-255.71903061982644,-255.8190576218291,-255.9190846238318,-256.01911162583446,-256.1191386278371,-256.2191656298398,-256.31919263184244,-256.41921963384516,-256.5192466358478,-256.6192736378505,-256.71930063985315,-256.8193276418558,-256.91935464385847,-257.01938164586113,-257.11940864786385,-257.2194356498665,-257.3194626518692,-257.41948965387184,-257.5195166558745,-257.61954365787716,-257.7195706598798,-257.81959766188254,-257.9196246638852,-258.01965166588786,-258.1196786678905,-258.2197056698932,-258.31973267189585,-258.41975967389857,-258.51978667590123,-258.6198136779039,-258.71984067990655,-258.8198676819092,-258.9198946839119,-259.01992168591454,-259.11994868791726,-259.2199756899199,-259.3200026919226,-259.42002969392524,-259.5200566959279,-259.62008369793057,-259.72011069993323,-259.82013770193595,-259.9201647039386,-260.0201917059413,-260.12021870794393,-260.2202457099466,-260.32027271194926,-260.4202997139519,-260.52032671595464,-260.6203537179573,-260.72038071995996,-260.8204077219626,-260.9204347239653,-261.02046172596795,-261.1204887279706,-261.22051572997333,-261.320542731976,-261.42056973397865,-261.5205967359813,-261.620623737984,-261.72065073998664,-261.8206777419893,-261.920704743992,-262.0207317459947,-262.12075874799734,-262.22078575,-262.32081275200267,-262.4208397540053,-262.52086675600805,-262.6208937580107,-262.72092076001337,-262.82094776201603,-262.9209747640187,-263.02100176602136,-263.121028768024,-263.22105577002674,-263.3210827720294,-263.42110977403206,-263.5211367760347,-263.6211637780374,-263.72119078004005,-263.8212177820427,-263.9212447840454,-264.0212717860481,-264.12129878805075,-264.2213257900534,-264.3213527920561,-264.42137979405874,-264.5214067960614,-264.6214337980641,-264.7214608000668,-264.82148780206944,-264.9215148040721,-265.02154180607477,-265.1215688080774,-265.2215958100801,-265.3216228120828,-265.42164981408547,-265.52167681608813,-265.6217038180908,-265.72173082009346,-265.8217578220961,-265.92178482409884,-266.0218118261015,-266.12183882810416,-266.2218658301068,-266.3218928321095,-266.42191983411215,-266.5219468361148,-266.6219738381175,-266.7220008401202,-266.82202784212285,-266.9220548441255,-267.0220818461282,-267.12210884813084,-267.2221358501335,-267.3221628521362,-267.4221898541389,-267.52221685614154,-267.6222438581442,-267.72227086014686,-267.8222978621495,-267.9223248641522,-268.0223518661549,-268.12237886815757,-268.22240587016023,-268.3224328721629,-268.42245987416555,-268.5224868761682,-268.6225138781709,-268.7225408801736,-268.82256788217626,-268.9225948841789,-269.0226218861816,-269.12264888818424,-269.2226758901869,-269.32270289218957,-269.4227298941923,-269.52275689619495,-269.6227838981976,-269.7228109002003,-269.82283790220293,-269.9228649042056,-270.0228919062083,-270.122918908211,-270.22294591021364,-270.3229729122163,-270.42299991421896,-270.5230269162216,-270.6230539182243,-270.723080920227,-270.82310792222967,-270.92313492423233,-271.023161926235,-271.12318892823765,-271.2232159302403,-271.323242932243,-271.4232699342457,-271.52329693624836,-271.623323938251,-271.7233509402537,-271.82337794225634,-271.923404944259,-272.02343194626167,-272.1234589482644,-272.22348595026705,-272.3235129522697,-272.42353995427237,-272.52356695627503,-272.6235939582777,-272.72362096028036,-272.8236479622831,-272.92367496428574,-273.0237019662884,-273.12372896829106,-273.2237559702937,-273.3237829722964,-273.42380997429905,-273.52383697630177,-273.6238639783044,-273.7238909803071,-273.82391798230975,-273.9239449843124,-274.0239719863151,-274.1239989883178,-274.22402599032046,-274.3240529923231,-274.4240799943258,-274.52410699632844,-274.6241339983311,-274.72416100033377,-274.8241880023365,-274.92421500433915,-275.0242420063418,-275.12426900834447,-275.22429601034713,-275.3243230123498,-275.42435001435246,-275.5243770163552,-275.62440401835784,-275.7244310203605,-275.82445802236316,-275.9244850243658,-276.0245120263685,-276.12453902837115,-276.22456603037386,-276.3245930323765,-276.4246200343792,-276.52464703638185,-276.6246740383845,-276.7247010403872,-276.82472804238984,-276.92475504439255,-277.0247820463952,-277.1248090483979,-277.22483605040054,-277.3248630524032,-277.42489005440586,-277.5249170564085,-277.62494405841124,-277.7249710604139,-277.82499806241657,-277.92502506441923,-278.0250520664219,-278.12507906842455,-278.2251060704273,-278.32513307242994,-278.4251600744326,-278.52518707643526,-278.6252140784379,-278.7252410804406,-278.82526808244324,-278.92529508444596,-279.0253220864486,-279.1253490884513,-279.22537609045395,-279.3254030924566,-279.4254300944593,-279.52545709646193,-279.62548409846465,-279.7255111004673,-279.82553810247,-279.92556510447264,-280.0255921064753,-280.12561910847796,-280.2256461104806,-280.32567311248334,-280.425700114486,-280.52572711648867,-280.62575411849133,-280.725781120494,-280.82580812249665,-280.9258351244993,-281.02586212650203,-281.1258891285047,-281.22591613050736,-281.32594313251,-281.4259701345127,-281.52599713651534,-281.626024138518,-281.7260511405207,-281.8260781425234,-281.92610514452605,-282.0261321465287,-282.12615914853137,-282.22618615053403,-282.32621315253675,-282.4262401545394,-282.5262671565421,-282.62629415854474,-282.7263211605474,-282.82634816255006,-282.9263751645527,-283.02640216655544,-283.1264291685581,-283.22645617056077,-283.3264831725634,-283.4265101745661,-283.52653717656875,-283.6265641785714,-283.72659118057413,-283.8266181825768,-283.92664518457946,-284.0266721865821,-284.1266991885848,-284.22672619058744,-284.3267531925901,-284.4267801945928,-284.5268071965955,-284.62683419859815,-284.7268612006008,-284.82688820260347,-284.92691520460613,-285.0269422066088,-285.1269692086115,-285.2269962106142,-285.32702321261684,-285.4270502146195,-285.52707721662216,-285.6271042186248,-285.72713122062754,-285.8271582226302,-285.92718522463286,-286.0272122266355,-286.1272392286382,-286.22726623064085,-286.3272932326435,-286.42732023464623,-286.5273472366489,-286.62737423865156,-286.7274012406542,-286.8274282426569,-286.92745524465954,-287.0274822466622,-287.1275092486649,-287.2275362506676,-287.32756325267025,-287.4275902546729,-287.52761725667557,-287.62764425867823,-287.7276712606809,-287.8276982626836,-287.9277252646863,-288.02775226668894,-288.1277792686916,-288.22780627069426,-288.3278332726969,-288.4278602746996,-288.5278872767023,-288.62791427870496,-288.7279412807076,-288.8279682827103,-288.92799528471295,-289.0280222867156,-289.1280492887183,-289.228076290721,-289.32810329272365,-289.4281302947263,-289.528157296729,-289.62818429873164,-289.7282113007343,-289.828238302737,-289.9282653047397,-290.02829230674234,-290.128319308745,-290.22834631074767,-290.32837331275033,-290.428400314753,-290.5284273167557,-290.6284543187584,-290.72848132076103,-290.8285083227637,-290.92853532476636,-291.028562326769,-291.1285893287717,-291.2286163307744,-291.32864333277706,-291.4286703347797,-291.5286973367824,-291.62872433878505,-291.7287513407877,-291.8287783427904,-291.9288053447931,-292.02883234679575,-292.1288593487984,-292.2288863508011,-292.32891335280374,-292.4289403548064,-292.52896735680906,-292.6289943588118,-292.72902136081444,-292.8290483628171,-292.92907536481977,-293.0291023668224,-293.1291293688251,-293.22915637082775,-293.32918337283047,-293.42921037483313)
[truncated: 60,599 more chars]
