# Supplementary material for: Multiple drivers and lineage-specific insect extinctions during the Permo–Triassic
Source: Nat Commun. 2022 Dec 6;13:7512. doi: 10.1038/s41467-022-35284-4 (PMC9726944; doi:10.1038/s41467-022-35284-4)
Supplement: Supplementary file 7 — Source Data [file 41467_2022_35284_MOESM7_ESM.zip › Source_Data/Figure1/TeTs-RJMCMC6_ltt.txt]

time	diversity	m_div	M_div
0.0	29.0	29	29
0.10004919105111298	29.0	29	29
0.20009838210222597	29.0	29	29
0.30014757315333895	29.0	29	29
0.40019676420445194	29.0	29	29
0.5002459552555649	29.0	29	29
0.6002951463066779	29.0	29	29
0.7003443373577909	29.0	29	29
0.8003935284089039	29.0	29	29
0.9004427194600169	29.0	29	29
1.0004919105111298	29.0	29	29
1.1005411015622428	29.0	29	29
1.2005902926133558	29.0	29	29
1.3006394836644688	29.0	29	29
1.4006886747155818	29.0	29	29
1.5007378657666948	29.0	29	29
1.6007870568178078	29.0	29	29
1.7008362478689207	29.0	29	29
1.8008854389200337	29.0	29	29
1.9009346299711467	29.0	29	29
2.0009838210222597	29.0	29	29
2.1010330120733727	29.0	29	29
2.2010822031244857	29.0	29	29
2.3011313941755986	29.0	29	29
2.4011805852267116	29.0	29	29
2.5012297762778246	29.0	29	29
2.6012789673289376	29.0	29	29
2.7013281583800506	29.0	29	29
2.8013773494311636	29.0	29	29
2.9014265404822766	29.0	29	29
3.0014757315333895	29.0	29	29
3.1015249225845025	29.0	29	29
3.2015741136356155	29.0	29	29
3.3016233046867285	29.0	29	29
3.4016724957378415	29.0	29	29
3.5017216867889545	29.0	29	29
3.6017708778400674	29.0	29	29
3.7018200688911804	29.0	29	29
3.8018692599422934	29.0	29	29
3.9019184509934064	29.0	29	29
4.001967642044519	29.0	29	29
4.102016833095632	29.0	29	29
4.202066024146745	29.0	29	29
4.302115215197858	29.0	29	29
4.402164406248971	29.0	29	29
4.502213597300084	29.0	29	29
4.602262788351197	29.0	29	29
4.70231197940231	29.0	29	29
4.802361170453423	29.0	29	29
4.902410361504536	29.0	29	29
5.002459552555649	29.0	29	29
5.102508743606762	29.0	29	29
5.202557934657875	29.0	29	29
5.302607125708988	29.0	29	29
5.402656316760101	29.0	29	29
5.502705507811214	29.0	29	29
5.602754698862327	29.0	29	29
5.70280388991344	29.0	29	29
5.802853080964553	29.0	29	29
5.902902272015666	29.0	29	29
6.002951463066779	29.0	29	29
6.103000654117892	29.0	29	29
6.203049845169005	29.0	29	29
6.303099036220118	29.0	29	29
6.403148227271231	29.0	29	29
6.503197418322344	29.0	29	29
6.603246609373457	29.0	29	29
6.70329580042457	29.0	29	29
6.803344991475683	29.0	29	29
6.903394182526796	29.0	29	29
7.003443373577909	29.0	29	29
7.103492564629022	29.0	29	29
7.203541755680135	29.0	29	29
7.303590946731248	29.0	29	29
7.403640137782361	29.0	29	29
7.503689328833474	29.0	29	29
7.603738519884587	29.0	29	29
7.7037877109357	29.0	29	29
7.803836901986813	29.0	29	29
7.903886093037926	29.0	29	29
8.003935284089039	29.0	29	29
8.103984475140152	29.0	29	29
8.204033666191265	29.0	29	29
8.304082857242378	29.0	29	29
8.40413204829349	29.0	29	29
8.504181239344604	29.0	29	29
8.604230430395717	29.0	29	29
8.70427962144683	29.0	29	29
8.804328812497943	29.0	29	29
8.904378003549056	29.0	29	29
9.004427194600169	29.0	29	29
9.104476385651282	29.0	29	29
9.204525576702395	29.0	29	29
9.304574767753508	29.0	29	29
9.40462395880462	29.0	29	29
9.504673149855734	29.0	29	29
9.604722340906847	29.0	29	29
9.70477153195796	29.0	29	29
9.804820723009072	29.0	29	29
9.904869914060185	29.0	29	29
10.004919105111298	29.0	29	29
10.104968296162411	29.0	29	29
10.205017487213524	29.0	29	29
10.305066678264637	29.0	29	29
10.40511586931575	29.0	29	29
10.505165060366863	29.0	29	29
10.605214251417976	29.0	29	29
10.70526344246909	29.0	29	29
10.805312633520202	29.0	29	29
10.905361824571315	29.0	29	29
11.005411015622428	29.0	29	29
11.105460206673541	29.0	29	29
11.205509397724654	29.0	29	29
11.305558588775767	29.0	29	29
11.40560777982688	29.0	29	29
11.505656970877993	29.0	29	29
11.605706161929106	29.0	29	29
11.70575535298022	29.0	29	29
11.805804544031332	29.0	29	29
11.905853735082445	29.0	29	29
12.005902926133558	29.0	29	29
12.105952117184671	29.0	29	29
12.206001308235784	29.0	29	29
12.306050499286897	29.0	29	29
12.40609969033801	29.0	29	29
12.506148881389123	29.0	29	29
12.606198072440236	29.0	29	29
12.706247263491349	29.0	29	29
12.806296454542462	29.0	29	29
12.906345645593575	29.0	29	29
13.006394836644688	29.0	29	29
13.106444027695801	29.0	29	29
13.206493218746914	29.0	29	29
13.306542409798027	29.0	29	29
13.40659160084914	29.0	29	29
13.506640791900253	29.0	29	29
13.606689982951366	29.0	29	29
13.706739174002479	29.0	29	29
13.806788365053592	29.0	29	29
13.906837556104705	29.0	29	29
14.006886747155818	29.0	29	29
14.10693593820693	29.0	29	29
14.206985129258044	29.0	29	29
14.307034320309157	29.0	29	29
14.40708351136027	29.0	29	29
14.507132702411383	29.0	29	29
14.607181893462496	29.0	29	29
14.707231084513609	29.0	29	29
14.807280275564722	29.0	29	29
14.907329466615835	29.0	29	29
15.007378657666948	29.0	29	29
15.10742784871806	29.0	29	29
15.207477039769174	29.0	29	29
15.307526230820287	29.0	29	29
15.4075754218714	29.0	29	29
15.507624612922513	29.0	29	29
15.607673803973626	29.0	29	29
15.707722995024739	29.0	29	29
15.807772186075852	29.0	29	29
15.907821377126965	29.0	29	29
16.007870568178078	29.0	29	29
16.10791975922919	29.0	29	29
16.207968950280303	29.0	29	29
16.308018141331416	29.0	29	29
16.40806733238253	29.0	29	29
16.508116523433642	29.0	29	29
16.608165714484755	29.0	29	29
16.70821490553587	29.0	29	29
16.80826409658698	29.0	29	29
16.908313287638094	29.0	29	29
17.008362478689207	29.0	29	29
17.10841166974032	29.0	29	29
17.208460860791433	29.0	29	29
17.308510051842546	29.0	29	29
17.40855924289366	29.0	29	29
17.508608433944772	29.0	29	29
17.608657624995885	29.0	29	29
17.708706816047	29.0	29	29
17.80875600709811	29.0	29	29
17.908805198149224	29.0	29	29
18.008854389200337	29.0	29	29
18.10890358025145	29.0	29	29
18.208952771302563	29.0	29	29
18.309001962353676	29.0	29	29
18.40905115340479	29.0	29	29
18.509100344455902	29.0	29	29
18.609149535507015	29.0	29	29
18.709198726558128	29.0	29	29
18.80924791760924	29.0	29	29
18.909297108660354	29.0	29	29
19.009346299711467	29.0	29	29
19.10939549076258	29.0	29	29
19.209444681813693	29.0	29	29
19.309493872864806	29.0	29	29
19.40954306391592	29.0	29	29
19.509592254967032	29.0	29	29
19.609641446018145	29.0	29	29
19.709690637069258	29.0	29	29
19.80973982812037	29.0	29	29
19.909789019171484	29.0	29	29
20.009838210222597	29.0	29	29
20.10988740127371	29.0	29	29
20.209936592324823	29.0	29	29
20.309985783375936	29.0	29	29
20.41003497442705	29.0	29	29
20.510084165478162	29.0	29	29
20.610133356529275	29.0	29	29
20.710182547580388	29.0	29	29
20.8102317386315	29.0	29	29
20.910280929682614	29.0	29	29
21.010330120733727	29.0	29	29
21.11037931178484	29.0	29	29
21.210428502835953	29.0	29	29
21.310477693887066	29.0	29	29
21.41052688493818	29.0	29	29
21.51057607598929	29.0	29	29
21.610625267040405	29.0	29	29
21.710674458091518	29.0	29	29
21.81072364914263	29.0	29	29
21.910772840193744	29.0	29	29
22.010822031244857	29.0	29	29
22.11087122229597	29.0	29	29
22.210920413347083	29.0	29	29
22.310969604398196	29.0	29	29
22.41101879544931	29.0	29	29
22.51106798650042	29.0	29	29
22.611117177551534	29.0	29	29
22.711166368602647	29.0	29	29
22.81121555965376	29.0	29	29
22.911264750704873	29.0	29	29
23.011313941755986	29.0	29	29
23.1113631328071	29.0	29	29
23.211412323858212	29.0	29	29
23.311461514909325	29.0	29	29
23.41151070596044	29.0	29	29
23.51155989701155	29.0	29	29
23.611609088062664	29.0	29	29
23.711658279113777	29.0	29	29
23.81170747016489	29.0	29	29
23.911756661216003	29.0	29	29
24.011805852267116	29.0	29	29
24.11185504331823	29.0	29	29
24.211904234369342	29.0	29	29
24.311953425420455	29.0	29	29
24.412002616471568	29.0	29	29
24.51205180752268	29.0	29	29
24.612100998573794	29.0	29	29
24.712150189624907	29.0	29	29
24.81219938067602	29.0	29	29
24.912248571727133	29.0	29	29
25.012297762778246	29.0	29	29
25.11234695382936	29.0	29	29
25.212396144880472	29.0	29	29
25.312445335931585	29.0	29	29
25.412494526982698	29.0	29	29
25.51254371803381	29.0	29	29
25.612592909084924	29.0	29	29
25.712642100136037	29.0	29	29
25.81269129118715	29.0	29	29
25.912740482238263	29.0	29	29
26.012789673289376	29.0	29	29
26.11283886434049	29.0	29	29
26.212888055391602	29.0	29	29
26.312937246442715	29.0	29	29
26.412986437493828	29.0	29	29
26.51303562854494	29.0	29	29
26.613084819596054	29.0	29	29
26.713134010647167	29.0	29	29
26.81318320169828	29.0	29	29
26.913232392749393	29.0	29	29
27.013281583800506	29.0	29	29
27.11333077485162	29.0	29	29
27.213379965902732	29.0	29	29
27.313429156953845	29.0	29	29
27.413478348004958	29.0	29	29
27.51352753905607	29.0	29	29
27.613576730107184	29.0	29	29
27.713625921158297	29.0	29	29
27.81367511220941	29.0	29	29
27.913724303260523	29.0	29	29
28.013773494311636	29.0	29	29
28.11382268536275	29.0	29	29
28.21387187641386	29.0	29	29
28.313921067464975	29.0	29	29
28.413970258516088	29.0	29	29
28.5140194495672	29.0	29	29
28.614068640618314	29.0	29	29
28.714117831669427	29.0	29	29
28.81416702272054	29.0	29	29
28.914216213771653	29.0	29	29
29.014265404822766	29.0	29	29
29.11431459587388	29.0	29	29
29.21436378692499	29.0	29	29
29.314412977976104	29.0	29	29
29.414462169027217	29.0	29	29
29.51451136007833	29.0	29	29
29.614560551129443	29.0	29	29
29.714609742180556	29.0	29	29
29.81465893323167	29.0	29	29
29.914708124282782	29.0	29	29
30.014757315333895	29.0	29	29
30.11480650638501	29.0	29	29
30.21485569743612	29.0	29	29
30.314904888487234	29.0	29	29
30.414954079538347	29.0	29	29
30.51500327058946	29.0	29	29
30.615052461640573	29.0	29	29
30.715101652691686	29.0	29	29
30.8151508437428	29.0	29	29
30.915200034793912	29.0	29	29
31.015249225845025	29.0	29	29
31.115298416896138	29.0	29	29
31.21534760794725	29.0	29	29
31.315396798998364	29.0	29	29
31.415445990049477	29.0	29	29
31.51549518110059	29.0	29	29
31.615544372151703	29.0	29	29
31.715593563202816	29.0	29	29
31.81564275425393	29.0	29	29
31.915691945305042	29.0	29	29
32.015741136356155	29.0	29	29
32.11579032740727	29.0	29	29
32.21583951845838	29.0	29	29
32.315888709509494	29.0	29	29
32.41593790056061	29.0	29	29
32.51598709161172	29.0	29	29
32.61603628266283	29.0	29	29
32.716085473713946	29.0	29	29
32.81613466476506	29.0	29	29
32.91618385581617	29.0	29	29
33.016233046867285	29.0	29	29
33.1162822379184	29.0	29	29
33.21633142896951	29.0	29	29
33.316380620020624	29.0	29	29
33.41642981107174	29.0	29	29
33.51647900212285	29.0	29	29
33.61652819317396	29.0	29	29
33.716577384225076	29.0	29	29
33.81662657527619	29.0	29	29
33.9166757663273	29.0	29	29
34.016724957378415	29.0	29	29
34.11677414842953	29.0	29	29
34.21682333948064	29.0	29	29
34.316872530531754	29.0	29	29
34.41692172158287	29.0	29	29
34.51697091263398	29.0	29	29
34.61702010368509	29.0	29	29
34.717069294736206	29.0	29	29
34.81711848578732	29.0	29	29
34.91716767683843	29.0	29	29
35.017216867889545	29.0	29	29
35.11726605894066	29.0	29	29
35.21731524999177	29.0	29	29
35.31736444104288	29.0	29	29
35.417413632094	29.0	29	29
35.51746282314511	29.0	29	29
35.61751201419622	29.0	29	29
35.717561205247335	29.0	29	29
35.81761039629845	29.0	29	29
35.91765958734956	29.0	29	29
36.017708778400674	29.0	29	29
36.11775796945179	29.0	29	29
36.2178071605029	29.0	29	29
36.31785635155401	29.0	29	29
36.417905542605126	29.0	29	29
36.51795473365624	29.0	29	29
36.61800392470735	29.0	29	29
36.718053115758465	29.0	29	29
36.81810230680958	29.0	29	29
36.91815149786069	29.0	29	29
37.018200688911804	29.0	29	29
37.11824987996292	29.0	29	29
37.21829907101403	29.0	29	29
37.31834826206514	29.0	29	29
37.418397453116256	29.0	29	29
37.51844664416737	29.0	29	29
37.61849583521848	29.0	29	29
37.718545026269595	29.0	29	29
37.81859421732071	29.0	29	29
37.91864340837182	29.0	29	29
38.018692599422934	29.0	29	29
38.11874179047405	29.0	29	29
38.21879098152516	29.0	29	29
38.31884017257627	29.0	29	29
38.418889363627386	29.0	29	29
38.5189385546785	29.0	29	29
38.61898774572961	29.0	29	29
38.719036936780725	29.0	29	29
38.81908612783184	29.0	29	29
38.91913531888295	29.0	29	29
39.019184509934064	29.0	29	29
39.11923370098518	29.0	29	29
39.21928289203629	29.0	29	29
39.3193320830874	29.0	29	29
39.419381274138516	29.0	29	29
39.51943046518963	29.0	29	29
39.61947965624074	29.0	29	29
39.719528847291855	29.0	29	29
39.81957803834297	29.0	29	29
39.91962722939408	29.0	29	29
40.019676420445194	29.0	29	29
40.11972561149631	29.0	29	29
40.21977480254742	29.0	29	29
40.31982399359853	29.0	29	29
40.419873184649646	29.0	29	29
40.51992237570076	29.0	29	29
40.61997156675187	29.0	29	29
40.720020757802985	29.0	29	29
40.8200699488541	29.0	29	29
40.92011913990521	29.0	29	29
41.020168330956324	29.0	29	29
41.12021752200744	29.0	29	29
41.22026671305855	29.0	29	29
41.32031590410966	29.0	29	29
41.420365095160776	29.0	29	29
41.52041428621189	29.0	29	29
41.620463477263	29.0	29	29
41.720512668314115	29.0	29	29
41.82056185936523	29.0	29	29
41.92061105041634	29.0	29	29
42.02066024146745	29.0	29	29
42.12070943251857	29.0	29	29
42.22075862356968	29.0	29	29
42.32080781462079	29.0	29	29
42.420857005671905	29.0	29	29
42.52090619672302	29.0	29	29
42.62095538777413	29.0	29	29
42.721004578825244	29.0	29	29
42.82105376987636	29.0	29	29
42.92110296092747	29.0	29	29
43.02115215197858	29.0	29	29
43.121201343029696	29.0	29	29
43.22125053408081	29.0	29	29
43.32129972513192	29.0	29	29
43.421348916183035	29.0	29	29
43.52139810723415	29.0	29	29
43.62144729828526	29.0	29	29
43.721496489336374	29.0	29	29
43.82154568038749	29.0	29	29
43.9215948714386	29.0	29	29
44.02164406248971	29.0	29	29
44.121693253540826	29.0	29	29
44.22174244459194	29.0	29	29
44.32179163564305	29.0	29	29
44.421840826694165	29.0	29	29
44.52189001774528	29.0	29	29
44.62193920879639	29.0	29	29
44.721988399847504	29.0	29	29
44.82203759089862	29.0	29	29
44.92208678194973	29.0	29	29
45.02213597300084	29.0	29	29
45.122185164051956	29.0	29	29
45.22223435510307	29.0	29	29
45.32228354615418	29.0	29	29
45.422332737205295	29.0	29	29
45.52238192825641	29.0	29	29
45.62243111930752	29.0	29	29
45.722480310358634	29.0	29	29
45.82252950140975	29.0	29	29
45.92257869246086	29.0	29	29
46.02262788351197	29.0	29	29
46.122677074563086	29.0	29	29
46.2227262656142	29.0	29	29
46.32277545666531	29.0	29	29
46.422824647716425	29.0	29	29
46.52287383876754	29.0	29	29
46.62292302981865	29.0	29	29
46.722972220869764	29.0	29	29
46.82302141192088	29.0	29	29
46.92307060297199	29.0	29	29
47.0231197940231	29.0	29	29
47.123168985074216	29.0	29	29
47.22321817612533	29.0	29	29
47.32326736717644	29.0	29	29
47.423316558227555	29.0	29	29
47.52336574927867	29.0	29	29
47.62341494032978	29.0	29	29
47.723464131380894	29.0	29	29
47.82351332243201	29.0	29	29
47.92356251348312	29.0	29	29
48.02361170453423	29.0	29	29
48.123660895585346	29.0	29	29
48.22371008663646	29.0	29	29
48.32375927768757	29.0	29	29
48.423808468738684	29.0	29	29
48.5238576597898	29.0	29	29
48.62390685084091	29.0	29	29
48.72395604189202	29.0	29	29
48.824005232943136	29.0	29	29
48.92405442399425	29.0	29	29
49.02410361504536	29.0	29	29
49.124152806096475	29.0	29	29
49.22420199714759	29.0	29	29
49.3242511881987	29.0	29	29
49.424300379249814	29.0	29	29
49.52434957030093	29.0	29	29
49.62439876135204	29.0	29	29
49.72444795240315	29.0	29	29
49.824497143454266	29.0	29	29
49.92454633450538	29.0	29	29
50.02459552555649	29.0	29	29
50.124644716607605	29.0	29	29
50.22469390765872	29.0	29	29
50.32474309870983	29.0	29	29
50.424792289760944	29.0	29	29
50.52484148081206	29.0	29	29
50.62489067186317	29.0	29	29
50.72493986291428	29.0	29	29
50.824989053965396	29.0	29	29
50.92503824501651	29.0	29	29
51.02508743606762	29.0	29	29
51.125136627118735	29.0	29	29
51.22518581816985	29.0	29	29
51.32523500922096	29.0	29	29
51.425284200272074	29.0	29	29
51.52533339132319	29.0	29	29
51.6253825823743	29.0	29	29
51.72543177342541	29.0	29	29
51.825480964476526	29.0	29	29
51.92553015552764	29.0	29	29
52.02557934657875	29.0	29	29
52.125628537629865	29.0	29	29
52.22567772868098	29.0	29	29
52.32572691973209	29.0	29	29
52.425776110783204	29.0	29	29
52.52582530183432	29.0	29	29
52.62587449288543	29.0	29	29
52.72592368393654	29.0	29	29
52.825972874987656	29.0	29	29
52.92602206603877	29.0	29	29
53.02607125708988	29.0	29	29
53.126120448140995	29.0	29	29
53.22616963919211	29.0	29	29
53.32621883024322	29.0	29	29
53.426268021294334	29.0	29	29
53.52631721234545	29.0	29	29
53.62636640339656	29.0	29	29
53.72641559444767	29.0	29	29
53.826464785498786	29.0	29	29
53.9265139765499	29.0	29	29
54.02656316760101	29.0	29	29
54.126612358652125	29.0	29	29
54.22666154970324	29.0	29	29
54.32671074075435	29.0	29	29
54.426759931805464	29.0	29	29
54.52680912285658	29.0	29	29
54.62685831390769	29.0	29	29
54.7269075049588	29.0	29	29
54.826956696009916	29.0	29	29
54.92700588706103	29.0	29	29
55.02705507811214	29.0	29	29
55.127104269163254	29.0	29	29
55.22715346021437	29.0	29	29
55.32720265126548	29.0	29	29
55.42725184231659	29.0	29	29
55.527301033367706	29.0	29	29
55.62735022441882	29.0	29	29
55.72739941546993	29.0	29	29
55.827448606521045	29.0	29	29
55.92749779757216	29.0	29	29
56.02754698862327	29.0	29	29
56.127596179674384	29.0	29	29
56.2276453707255	29.0	29	29
56.32769456177661	29.0	29	29
56.42774375282772	29.0	29	29
56.527792943878836	29.0	29	29
56.62784213492995	29.0	29	29
56.72789132598106	29.0	29	29
56.827940517032175	29.0	29	29
56.92798970808329	29.0	29	29
57.0280388991344	29.0	29	29
57.128088090185514	29.0	29	29
57.22813728123663	29.0	29	29
57.32818647228774	29.0	29	29
57.42823566333885	29.0	29	29
57.528284854389966	29.0	29	29
57.62833404544108	29.0	29	29
57.72838323649219	29.0	29	29
57.828432427543305	29.0	29	29
57.92848161859442	29.0	29	29
58.02853080964553	29.0	29	29
58.128580000696644	29.0	29	29
58.22862919174776	29.0	29	29
58.32867838279887	29.0	29	29
58.42872757384998	29.0	29	29
58.528776764901096	29.0	29	29
58.62882595595221	29.0	29	29
58.72887514700332	29.0	29	29
58.828924338054435	29.0	29	29
58.92897352910555	29.0	29	29
59.02902272015666	29.0	29	29
59.129071911207774	29.0	29	29
59.22912110225889	29.0	29	29
59.32917029331	29.0	29	29
59.42921948436111	29.0	29	29
59.529268675412226	29.0	29	29
59.62931786646334	29.0	29	29
59.72936705751445	29.0	29	29
59.829416248565565	29.0	29	29
59.92946543961668	29.0	29	29
60.02951463066779	29.0	29	29
60.129563821718904	29.0	29	29
60.22961301277002	29.0	29	29
60.32966220382113	29.0	29	29
60.42971139487224	29.0	29	29
60.529760585923356	29.0	29	29
60.62980977697447	29.0	29	29
60.72985896802558	29.0	29	29
60.829908159076695	29.0	29	29
60.92995735012781	29.0	29	29
61.03000654117892	29.0	29	29
61.13005573223003	29.0	29	29
61.23010492328115	29.0	29	29
61.33015411433226	29.0	29	29
61.43020330538337	29.0	29	29
61.530252496434485	29.0	29	29
61.6303016874856	29.0	29	29
61.73035087853671	29.0	29	29
61.830400069587824	29.0	29	29
61.93044926063894	29.0	29	29
62.03049845169005	29.0	29	29
62.13054764274116	29.0	29	29
62.230596833792276	29.0	29	29
62.33064602484339	29.0	29	29
62.4306952158945	29.0	29	29
62.530744406945615	29.0	29	29
62.63079359799673	29.0	29	29
62.73084278904784	29.0	29	29
62.830891980098954	29.0	29	29
62.93094117115007	29.1	29	30
63.03099036220118	29.1	29	30
63.13103955325229	29.1	29	30
63.231088744303406	29.1	29	30
63.33113793535452	29.1	29	30
63.43118712640563	29.1	29	30
63.531236317456745	29.1	29	30
63.63128550850786	29.1	29	30
63.73133469955897	29.1	29	30
63.831383890610084	29.1	29	30
63.9314330816612	29.1	29	30
64.03148227271231	29.1	29	30
64.13153146376342	29.1	29	30
64.23158065481454	29.1	29	30
64.33162984586565	29.1	29	30
64.43167903691676	29.1	29	30
64.53172822796788	29.1	29	30
64.63177741901899	29.1	29	30
64.7318266100701	29.1	29	30
64.83187580112121	29.1	29	30
64.93192499217233	29.1	29	30
65.03197418322344	29.1	29	30
65.13202337427455	29.1	29	30
65.23207256532567	29.1	29	30
65.33212175637678	29.1	29	30
65.43217094742789	29.1	29	30
65.532220138479	29.1	29	30
65.63226932953012	29.1	29	30
65.73231852058123	29.1	29	30
65.83236771163234	29.1	29	30
65.93241690268346	29.1	29	30
66.03246609373457	29.1	29	30
66.13251528478568	29.1	29	30
66.2325644758368	29.1	29	30
66.33261366688791	29.1	29	30
66.43266285793902	29.1	29	30
66.53271204899013	29.1	29	30
66.63276124004125	29.1	29	30
66.73281043109236	29.1	29	30
66.83285962214347	29.1	29	30
66.93290881319459	29.1	29	30
67.0329580042457	29.1	29	30
67.13300719529681	29.1	29	30
67.23305638634793	29.1	29	30
67.33310557739904	29.1	29	30
67.43315476845015	29.1	29	30
67.53320395950126	29.1	29	30
67.63325315055238	29.1	29	30
67.73330234160349	29.1	29	30
67.8333515326546	29.1	29	30
67.93340072370572	29.1	29	30
68.03344991475683	29.1	29	30
68.13349910580794	29.1	29	30
68.23354829685906	29.1	29	30
68.33359748791017	29.1	29	30
68.43364667896128	29.1	29	30
68.5336958700124	29.1	29	30
68.63374506106351	29.1	29	30
68.73379425211462	29.1	29	30
68.83384344316573	29.1	29	30
68.93389263421685	29.1	29	30
69.03394182526796	29.1	29	30
69.13399101631907	29.1	29	30
69.23404020737019	29.1	29	30
69.3340893984213	29.1	29	30
69.43413858947241	29.1	29	30
69.53418778052352	29.1	29	30
69.63423697157464	29.1	29	30
69.73428616262575	29.1	29	30
69.83433535367686	29.1	29	30
69.93438454472798	29.1	29	30
70.03443373577909	29.1	29	30
70.1344829268302	29.1	29	30
70.23453211788132	29.1	29	30
70.33458130893243	29.1	29	30
70.43463049998354	29.1	29	30
70.53467969103465	29.1	29	30
70.63472888208577	29.1	29	30
70.73477807313688	29.1	29	30
70.834827264188	29.1	29	30
70.9348764552391	29.1	29	30
71.03492564629022	29.1	29	30
71.13497483734133	29.1	29	30
71.23502402839244	29.1	29	30
71.33507321944356	29.1	29	30
71.43512241049467	29.1	29	30
71.53517160154578	29.1	29	30
71.6352207925969	29.1	29	30
71.73526998364801	29.1	29	30
71.83531917469912	29.1	29	30
71.93536836575024	29.1	29	30
72.03541755680135	29.1	29	30
72.13546674785246	29.1	29	30
72.23551593890357	29.1	29	30
72.33556512995469	29.1	29	30
72.4356143210058	29.1	29	30
72.53566351205691	29.1	29	30
72.63571270310803	29.1	29	30
72.73576189415914	29.1	29	30
72.83581108521025	29.1	29	30
72.93586027626137	29.1	29	30
73.03590946731248	29.1	29	30
73.13595865836359	29.1	29	30
73.2360078494147	29.1	29	30
73.33605704046582	29.1	29	30
73.43610623151693	29.1	29	30
73.53615542256804	29.1	29	30
73.63620461361916	29.1	29	30
73.73625380467027	29.1	29	30
73.83630299572138	29.1	29	30
73.9363521867725	29.1	29	30
74.03640137782361	29.1	29	30
74.13645056887472	29.1	29	30
74.23649975992583	29.1	29	30
74.33654895097695	29.1	29	30
74.43659814202806	29.1	29	30
74.53664733307917	29.1	29	30
74.63669652413029	29.1	29	30
74.7367457151814	29.1	29	30
74.83679490623251	29.1	29	30
74.93684409728363	29.1	29	30
75.03689328833474	29.1	29	30
75.13694247938585	29.1	29	30
75.23699167043696	29.1	29	30
75.33704086148808	29.1	29	30
75.43709005253919	29.1	29	30
75.5371392435903	29.1	29	30
75.63718843464142	29.1	29	30
75.73723762569253	29.1	29	30
75.83728681674364	29.1	29	30
75.93733600779476	29.1	29	30
76.03738519884587	29.1	29	30
76.13743438989698	29.1	29	30
76.2374835809481	29.1	29	30
76.33753277199921	29.1	29	30
76.43758196305032	29.1	29	30
76.53763115410143	29.1	29	30
76.63768034515255	29.1	29	30
76.73772953620366	29.1	29	30
76.83777872725477	29.1	29	30
76.93782791830589	29.1	29	30
77.037877109357	29.1	29	30
77.13792630040811	29.1	29	30
77.23797549145922	29.1	29	30
77.33802468251034	29.1	29	30
77.43807387356145	29.1	29	30
77.53812306461256	29.1	29	30
77.63817225566368	29.1	29	30
77.73822144671479	29.1	29	30
77.8382706377659	29.1	29	30
77.93831982881701	29.1	29	30
78.03836901986813	29.1	29	30
78.13841821091924	29.1	29	30
78.23846740197035	29.1	29	30
78.33851659302147	29.2	29	30
78.43856578407258	29.2	29	30
78.53861497512369	29.2	29	30
78.6386641661748	29.2	29	30
78.73871335722592	29.2	29	30
78.83876254827703	29.2	29	30
78.93881173932814	29.2	29	30
79.03886093037926	29.2	29	30
79.13891012143037	29.2	29	30
79.23895931248148	29.2	29	30
79.3390085035326	29.2	29	30
79.43905769458371	29.2	29	30
79.53910688563482	29.2	29	30
79.63915607668594	29.2	29	30
79.73920526773705	29.2	29	30
79.83925445878816	29.2	29	30
79.93930364983927	29.2	29	30
80.03935284089039	29.2	29	30
80.1394020319415	29.2	29	30
80.23945122299261	29.2	29	30
80.33950041404373	29.2	29	30
80.43954960509484	29.2	29	30
80.53959879614595	29.2	29	30
80.63964798719707	29.2	29	30
80.73969717824818	29.2	29	30
80.83974636929929	29.2	29	30
80.9397955603504	29.2	29	30
81.03984475140152	29.2	29	30
81.13989394245263	29.2	29	30
81.23994313350374	29.2	29	30
81.33999232455486	29.2	29	30
81.44004151560597	29.2	29	30
81.54009070665708	29.2	29	30
81.6401398977082	29.2	29	30
81.74018908875931	29.2	29	30
81.84023827981042	29.2	29	30
81.94028747086153	29.2	29	30
82.04033666191265	29.2	29	30
82.14038585296376	29.2	29	30
82.24043504401487	29.2	29	30
82.34048423506599	29.2	29	30
82.4405334261171	29.2	29	30
82.54058261716821	29.2	29	30
82.64063180821933	29.2	29	30
82.74068099927044	29.2	29	30
82.84073019032155	29.2	29	30
82.94077938137266	29.2	29	30
83.04082857242378	29.2	29	30
83.14087776347489	29.2	29	30
83.240926954526	29.2	29	30
83.34097614557712	29.2	29	30
83.44102533662823	29.2	29	30
83.54107452767934	29.2	29	30
83.64112371873046	29.2	29	30
83.74117290978157	29.2	29	30
83.84122210083268	29.2	29	30
83.9412712918838	29.2	29	30
84.0413204829349	29.2	29	30
84.14136967398602	29.2	29	30
84.24141886503713	29.2	29	30
84.34146805608825	29.2	29	30
84.44151724713936	29.2	29	30
84.54156643819047	29.2	29	30
84.64161562924158	29.2	29	30
84.7416648202927	29.2	29	30
84.84171401134381	29.2	29	30
84.94176320239492	29.2	29	30
85.04181239344604	29.2	29	30
85.14186158449715	29.2	29	30
85.24191077554826	29.2	29	30
85.34195996659938	29.2	29	30
85.44200915765049	29.2	29	30
85.5420583487016	29.2	29	30
85.64210753975271	29.2	29	30
85.74215673080383	29.2	29	30
85.84220592185494	29.2	29	30
85.94225511290605	29.2	29	30
86.04230430395717	29.2	29	30
86.14235349500828	29.2	29	30
86.24240268605939	29.2	29	30
86.3424518771105	29.2	29	30
86.44250106816162	29.2	29	30
86.54255025921273	29.2	29	30
86.64259945026384	29.2	29	30
86.74264864131496	29.2	29	30
86.84269783236607	29.2	29	30
86.94274702341718	29.2	29	30
87.0427962144683	29.2	29	30
87.14284540551941	29.2	29	30
87.24289459657052	29.2	29	30
87.34294378762164	29.2	29	30
87.44299297867275	29.2	29	30
87.54304216972386	29.2	29	30
87.64309136077497	29.2	29	30
87.74314055182609	29.2	29	30
87.8431897428772	29.2	29	30
87.94323893392831	29.2	29	30
88.04328812497943	29.2	29	30
88.14333731603054	29.2	29	30
88.24338650708165	29.2	29	30
88.34343569813277	29.2	29	30
88.44348488918388	29.2	29	30
88.54353408023499	29.2	29	30
88.6435832712861	29.2	29	30
88.74363246233722	29.2	29	30
88.84368165338833	29.2	29	30
88.94373084443944	29.2	29	30
89.04378003549056	29.2	29	30
89.14382922654167	29.2	29	30
89.24387841759278	29.2	29	30
89.3439276086439	29.2	29	30
89.44397679969501	29.2	29	30
89.54402599074612	29.2	29	30
89.64407518179723	29.2	29	30
89.74412437284835	29.2	29	30
89.84417356389946	29.2	29	30
89.94422275495057	29.2	29	30
90.04427194600169	29.2	29	30
90.1443211370528	29.2	29	30
90.24437032810391	29.3	29	30
90.34441951915503	29.3	29	30
90.44446871020614	29.3	29	30
90.54451790125725	29.3	29	30
90.64456709230836	29.3	29	30
90.74461628335948	29.3	29	30
90.84466547441059	29.3	29	30
90.9447146654617	29.3	29	30
91.04476385651282	29.3	29	30
91.14481304756393	29.3	29	30
91.24486223861504	29.3	29	30
91.34491142966615	29.3	29	30
91.44496062071727	29.3	29	30
91.54500981176838	29.3	29	30
91.6450590028195	29.3	29	30
91.7451081938706	29.3	29	30
91.84515738492172	29.3	29	30
91.94520657597283	29.3	29	30
92.04525576702395	29.3	29	30
92.14530495807506	29.3	29	30
92.24535414912617	29.3	29	30
92.34540334017728	29.3	29	30
92.4454525312284	29.3	29	30
92.54550172227951	29.3	29	30
92.64555091333062	29.3	29	30
92.74560010438174	29.3	29	30
92.84564929543285	29.3	29	30
92.94569848648396	29.3	29	30
93.04574767753508	29.3	29	30
93.14579686858619	29.3	29	30
93.2458460596373	29.3	29	30
93.34589525068841	29.3	29	30
93.44594444173953	29.3	29	30
93.54599363279064	29.3	29	30
93.64604282384175	29.3	29	30
93.74609201489287	29.3	29	30
93.84614120594398	29.3	29	30
93.94619039699509	29.3	29	30
94.0462395880462	29.3	29	30
94.14628877909732	29.3	29	30
94.24633797014843	29.3	29	30
94.34638716119954	29.3	29	30
94.44643635225066	29.3	29	30
94.54648554330177	29.3	29	30
94.64653473435288	29.3	29	30
94.746583925404	29.3	29	30
94.84663311645511	29.3	29	30
94.94668230750622	29.3	29	30
95.04673149855734	29.3	29	30
95.14678068960845	29.3	29	30
95.24682988065956	29.3	29	30
95.34687907171067	29.3	29	30
95.44692826276179	29.3	29	30
95.5469774538129	29.3	29	30
95.64702664486401	29.3	29	30
95.74707583591513	29.3	29	30
95.84712502696624	29.3	29	30
95.94717421801735	29.3	29	30
96.04722340906847	29.3	29	30
96.14727260011958	29.3	29	30
96.24732179117069	29.3	29	30
96.3473709822218	29.3	29	30
96.44742017327292	29.4	29	30
96.54746936432403	29.4	29	30
96.64751855537514	29.4	29	30
96.74756774642626	29.4	29	30
96.84761693747737	29.4	29	30
96.94766612852848	29.4	29	30
97.0477153195796	29.4	29	30
97.14776451063071	29.4	29	30
97.24781370168182	29.4	29	30
97.34786289273293	29.4	29	30
97.44791208378405	29.4	29	30
97.54796127483516	29.4	29	30
97.64801046588627	29.4	29	30
97.74805965693739	29.4	29	30
97.8481088479885	29.4	29	30
97.94815803903961	29.4	29	30
98.04820723009072	29.4	29	30
98.14825642114184	29.4	29	30
98.24830561219295	29.4	29	30
98.34835480324406	29.4	29	30
98.44840399429518	29.4	29	30
98.54845318534629	29.4	29	30
98.6485023763974	29.4	29	30
98.74855156744852	29.4	29	30
98.84860075849963	29.4	29	30
98.94864994955074	29.4	29	30
99.04869914060185	29.4	29	30
99.14874833165297	29.4	29	30
99.24879752270408	29.4	29	30
99.3488467137552	29.4	29	30
99.4488959048063	29.4	29	30
99.54894509585742	29.4	29	30
99.64899428690853	29.4	29	30
99.74904347795965	29.4	29	30
99.84909266901076	29.4	29	30
99.94914186006187	29.4	29	30
100.04919105111298	29.4	29	30
100.1492402421641	29.4	29	30
100.24928943321521	29.4	29	30
100.34933862426632	29.4	29	30
100.44938781531744	29.4	29	30
100.54943700636855	29.4	29	30
100.64948619741966	29.4	29	30
100.74953538847078	29.4	29	30
100.84958457952189	29.4	29	30
100.949633770573	29.4	29	30
101.04968296162411	29.4	29	30
101.14973215267523	29.4	29	30
101.24978134372634	29.4	29	30
101.34983053477745	29.4	29	30
101.44987972582857	29.4	29	30
101.54992891687968	29.4	29	30
101.64997810793079	29.4	29	30
101.7500272989819	29.4	29	30
101.85007649003302	29.4	29	30
101.95012568108413	29.4	29	30
102.05017487213524	29.4	29	30
102.15022406318636	29.4	29	30
102.25027325423747	29.4	29	30
102.35032244528858	29.4	29	30
102.4503716363397	29.4	29	30
102.55042082739081	29.4	29	30
102.65047001844192	29.4	29	30
102.75051920949304	29.4	29	30
102.85056840054415	29.4	29	30
102.95061759159526	29.4	29	30
103.05066678264637	29.4	29	30
103.15071597369749	29.4	29	30
103.2507651647486	29.4	29	30
103.35081435579971	29.4	29	30
103.45086354685083	29.4	29	30
103.55091273790194	29.4	29	30
103.65096192895305	29.4	29	30
103.75101112000416	29.4	29	30
103.85106031105528	29.5	29	30
103.95110950210639	29.5	29	30
104.0511586931575	29.5	29	30
104.15120788420862	29.5	29	30
104.25125707525973	29.5	29	30
104.35130626631084	29.5	29	30
104.45135545736196	29.5	29	30
104.55140464841307	29.5	29	30
104.65145383946418	29.5	29	30
104.7515030305153	29.5	29	30
104.85155222156641	29.5	29	30
104.95160141261752	29.5	29	30
105.05165060366863	29.5	29	30
105.15169979471975	29.5	29	30
105.25174898577086	29.5	29	30
105.35179817682197	29.5	29	30
105.45184736787309	29.5	29	30
105.5518965589242	29.5	29	30
105.65194574997531	29.5	29	30
105.75199494102642	29.5	29	30
105.85204413207754	29.5	29	30
105.95209332312865	29.5	29	30
106.05214251417976	29.5	29	30
106.15219170523088	29.5	29	30
106.25224089628199	29.5	29	30
106.3522900873331	29.5	29	30
106.45233927838422	29.5	29	30
106.55238846943533	29.5	29	30
106.65243766048644	29.6	29	30
106.75248685153755	29.6	29	30
106.85253604258867	29.6	29	30
106.95258523363978	29.6	29	30
107.0526344246909	29.6	29	30
107.152683615742	29.7	29	30
107.25273280679312	29.7	29	30
107.35278199784423	29.7	29	30
107.45283118889535	29.7	29	30
107.55288037994646	29.7	29	30
107.65292957099757	29.7	29	30
107.75297876204868	29.7	29	30
107.8530279530998	29.7	29	30
107.95307714415091	29.7	29	30
108.05312633520202	29.7	29	30
108.15317552625314	29.7	29	30
108.25322471730425	29.7	29	30
108.35327390835536	29.8	29	31
108.45332309940648	29.8	29	31
108.55337229045759	29.8	29	31
108.6534214815087	29.8	29	31
108.75347067255981	29.8	29	31
108.85351986361093	29.8	29	31
108.95356905466204	29.8	29	31
109.05361824571315	29.8	29	31
109.15366743676427	29.8	29	31
109.25371662781538	29.8	29	31
109.35376581886649	29.8	29	31
109.4538150099176	29.8	29	31
109.55386420096872	29.8	29	31
109.65391339201983	29.8	29	31
109.75396258307094	29.8	29	31
109.85401177412206	29.8	29	31
109.95406096517317	29.8	29	31
110.05411015622428	29.8	29	31
110.1541593472754	29.8	29	31
110.25420853832651	29.8	29	31
110.35425772937762	29.8	29	31
110.45430692042873	29.8	29	31
110.55435611147985	29.8	29	31
110.65440530253096	29.8	29	31
110.75445449358207	29.8	29	31
110.85450368463319	29.8	29	31
110.9545528756843	29.8	29	31
111.05460206673541	29.8	29	31
111.15465125778653	29.8	29	31
111.25470044883764	29.9	29	31
111.35474963988875	29.9	29	31
111.45479883093986	29.9	29	31
111.55484802199098	29.9	29	31
111.65489721304209	29.9	29	31
111.7549464040932	29.9	29	31
111.85499559514432	29.9	29	31
111.95504478619543	29.9	29	31
112.05509397724654	29.9	29	31
112.15514316829766	29.9	29	31
112.25519235934877	29.9	29	31
112.35524155039988	29.9	29	31
112.455290741451	29.9	29	31
112.55533993250211	29.9	29	31
112.65538912355322	29.9	29	31
112.75543831460433	29.9	29	31
112.85548750565545	29.9	29	31
112.95553669670656	29.9	29	31
113.05558588775767	29.9	29	31
113.15563507880879	29.9	29	31
113.2556842698599	29.9	29	31
113.35573346091101	29.9	29	31
113.45578265196212	29.9	29	31
113.55583184301324	29.9	29	31
113.65588103406435	29.9	29	31
113.75593022511546	29.9	29	31
113.85597941616658	29.9	29	31
113.95602860721769	29.9	29	31
114.0560777982688	29.9	29	31
114.15612698931992	29.9	29	31
114.25617618037103	29.9	29	31
114.35622537142214	29.9	29	31
114.45627456247325	29.9	29	31
114.55632375352437	29.9	29	31
114.65637294457548	29.9	29	31
114.7564221356266	29.9	29	31
114.8564713266777	29.9	29	31
114.95652051772882	29.9	29	31
115.05656970877993	29.9	29	31
115.15661889983105	29.9	29	31
115.25666809088216	30.0	29	31
115.35671728193327	30.0	29	31
115.45676647298438	30.0	29	31
115.5568156640355	30.0	29	31
115.65686485508661	30.0	29	31
115.75691404613772	30.0	29	31
115.85696323718884	30.0	29	31
115.95701242823995	30.0	29	31
116.05706161929106	30.0	29	31
116.15711081034218	30.2	29	31
116.25716000139329	30.2	29	31
116.3572091924444	30.2	29	31
116.45725838349551	30.3	29	31
116.55730757454663	30.3	29	31
116.65735676559774	30.4	29	32
116.75740595664885	30.4	29	32
116.85745514769997	30.4	29	32
116.95750433875108	30.4	29	32
117.05755352980219	30.4	29	32
117.1576027208533	30.4	29	32
117.25765191190442	30.4	29	32
117.35770110295553	30.4	29	32
117.45775029400664	30.4	29	32
117.55779948505776	30.4	29	32
117.65784867610887	30.4	29	32
117.75789786715998	30.5	29	32
117.8579470582111	30.5	29	32
117.95799624926221	30.5	29	32
118.05804544031332	30.5	29	32
118.15809463136443	30.5	29	32
118.25814382241555	30.5	29	32
118.35819301346666	30.5	29	32
118.45824220451777	30.6	29	32
118.55829139556889	30.6	29	32
118.65834058662	30.6	29	32
118.75838977767111	30.6	29	32
118.85843896872223	30.6	29	32
118.95848815977334	30.6	29	32
119.05853735082445	30.6	29	32
119.15858654187556	30.6	29	32
119.25863573292668	30.6	29	32
119.35868492397779	30.6	29	32
119.4587341150289	30.6	29	32
119.55878330608002	30.6	29	32
119.65883249713113	30.6	29	32
119.75888168818224	30.6	29	32
119.85893087923336	30.6	29	32
119.95898007028447	30.6	29	32
120.05902926133558	30.6	29	32
120.1590784523867	30.7	29	32
120.25912764343781	30.8	29	32
120.35917683448892	30.9	29	32
120.45922602554003	31.0	29	32
120.55927521659115	31.0	29	32
120.65932440764226	31.0	29	32
120.75937359869337	31.0	29	32
120.85942278974449	31.0	29	32
120.9594719807956	31.0	29	32
121.05952117184671	31.0	29	32
121.15957036289782	31.0	29	32
121.25961955394894	31.0	29	32
121.35966874500005	31.0	29	32
121.45971793605116	31.0	29	32
121.55976712710228	31.0	29	32
121.65981631815339	31.0	29	32
121.7598655092045	31.0	29	32
121.85991470025562	31.0	29	32
121.95996389130673	31.0	29	32
122.06001308235784	31.0	29	32
122.16006227340895	31.1	29	33
122.26011146446007	31.2	29	33
122.36016065551118	31.2	29	33
122.4602098465623	31.2	29	33
122.5602590376134	31.2	29	33
122.66030822866452	31.2	29	33
122.76035741971563	31.2	29	33
122.86040661076674	31.2	29	33
122.96045580181786	31.2	29	33
123.06050499286897	31.2	29	33
123.16055418392008	31.2	29	33
123.2606033749712	31.2	29	33
123.36065256602231	31.2	29	33
123.46070175707342	31.2	29	33
123.56075094812454	31.2	29	33
123.66080013917565	31.2	29	33
123.76084933022676	31.3	29	33
123.86089852127787	31.3	29	33
123.96094771232899	31.3	29	33
124.0609969033801	31.3	29	33
124.16104609443121	31.3	29	33
124.26109528548233	31.3	29	33
124.36114447653344	31.3	29	33
124.46119366758455	31.3	29	33
124.56124285863567	31.3	29	33
124.66129204968678	31.3	29	33
124.76134124073789	31.3	29	33
124.861390431789	31.3	29	33
124.96143962284012	31.3	29	33
125.06148881389123	31.3	29	33
125.16153800494234	31.3	29	33
125.26158719599346	31.5	29	33
125.36163638704457	31.5	29	33
125.46168557809568	31.5	29	33
125.5617347691468	31.5	29	33
125.66178396019791	31.5	29	33
125.76183315124902	31.5	29	33
125.86188234230013	31.5	29	33
125.96193153335125	31.5	29	33
126.06198072440236	31.5	29	33
126.16202991545347	31.6	29	34
126.26207910650459	31.6	29	34
126.3621282975557	31.6	29	34
126.46217748860681	31.6	29	34
126.56222667965793	31.6	29	34
126.66227587070904	31.6	29	34
126.76232506176015	31.6	29	34
126.86237425281126	31.6	29	34
126.96242344386238	31.6	29	34
127.06247263491349	31.6	29	34
127.1625218259646	31.7	29	34
127.26257101701572	31.7	29	34
127.36262020806683	31.7	29	34
127.46266939911794	31.7	29	34
127.56271859016906	31.7	29	34
127.66276778122017	31.7	29	34
127.76281697227128	31.7	29	34
127.8628661633224	31.9	29	34
127.96291535437351	31.9	29	34
128.06296454542462	31.9	29	34
128.16301373647573	31.9	29	34
128.26306292752685	31.9	29	34
128.36311211857796	31.9	29	34
128.46316130962907	32.0	29	34
128.56321050068019	32.0	29	34
128.6632596917313	32.0	29	34
128.7633088827824	32.0	29	34
128.86335807383352	32.0	29	34
128.96340726488464	32.0	29	34
129.06345645593575	32.0	29	34
129.16350564698686	32.0	29	34
129.26355483803798	32.0	29	34
129.3636040290891	32.0	29	34
129.4636532201402	32.0	29	34
129.56370241119131	32.0	29	34
129.66375160224243	32.0	29	34
129.76380079329354	32.0	29	34
129.86384998434465	32.0	29	34
129.96389917539577	32.0	29	34
130.06394836644688	32.0	29	34
130.163997557498	32.0	29	34
130.2640467485491	32.0	29	34
130.36409593960022	32.0	29	34
130.46414513065133	32.0	29	34
130.56419432170244	32.0	29	34
130.66424351275356	32.0	29	34
130.76429270380467	32.1	29	35
130.86434189485578	32.1	29	35
130.9643910859069	32.2	29	35
131.064440276958	32.2	29	35
131.16448946800912	32.2	29	35
131.26453865906024	32.2	29	35
131.36458785011135	32.2	29	35
131.46463704116246	32.2	29	35
131.56468623221357	32.3	29	35
131.6647354232647	32.3	29	35
131.7647846143158	32.3	29	35
131.8648338053669	32.3	29	35
131.96488299641803	32.3	29	35
132.06493218746914	32.3	29	35
132.16498137852025	32.4	29	35
132.26503056957137	32.4	29	35
132.36507976062248	32.4	29	35
132.4651289516736	32.4	29	35
132.5651781427247	32.4	29	35
132.66522733377582	32.4	29	35
132.76527652482693	32.4	29	35
132.86532571587804	32.4	29	35
132.96537490692916	32.5	29	35
133.06542409798027	32.5	29	35
133.16547328903138	32.5	29	35
133.2655224800825	32.5	29	35
133.3655716711336	32.5	29	35
133.46562086218472	32.5	29	35
133.56567005323583	32.5	29	35
133.66571924428695	32.5	29	35
133.76576843533806	32.5	29	35
133.86581762638917	32.5	29	35
133.9658668174403	32.5	29	35
134.0659160084914	32.5	29	35
134.1659651995425	32.5	29	35
134.26601439059363	32.5	29	35
134.36606358164474	32.5	29	35
134.46611277269585	32.5	29	35
134.56616196374696	32.5	29	35
134.66621115479808	32.5	29	35
134.7662603458492	32.5	29	35
134.8663095369003	32.5	29	35
134.96635872795142	32.5	29	35
135.06640791900253	32.5	29	35
135.16645711005364	32.5	29	35
135.26650630110476	32.5	29	35
135.36655549215587	32.5	29	35
135.46660468320698	32.5	29	35
135.5666538742581	32.5	29	35
135.6667030653092	32.6	29	35
135.76675225636032	32.6	29	35
135.86680144741143	32.6	29	35
135.96685063846255	32.6	29	35
136.06689982951366	32.6	29	35
136.16694902056477	32.6	29	35
136.26699821161588	32.8	29	35
136.367047402667	32.8	29	35
136.4670965937181	32.8	29	35
136.56714578476922	32.8	29	35
136.66719497582034	32.8	29	35
136.76724416687145	32.8	29	35
136.86729335792256	32.8	29	35
136.96734254897368	32.8	29	35
137.0673917400248	32.8	29	35
137.1674409310759	32.8	29	35
137.26749012212701	32.8	29	35
137.36753931317813	32.8	29	35
137.46758850422924	32.8	29	35
137.56763769528035	32.8	29	35
137.66768688633147	32.8	29	35
137.76773607738258	32.8	29	35
137.8677852684337	32.9	29	35
137.9678344594848	33.0	29	35
138.06788365053592	33.0	29	35
138.16793284158703	33.0	29	35
138.26798203263814	33.0	29	35
138.36803122368926	33.0	29	35
138.46808041474037	33.0	29	35
138.56812960579148	33.0	29	35
138.6681787968426	33.1	29	35
138.7682279878937	33.1	29	35
138.86827717894482	33.1	29	35
138.96832636999594	33.2	29	36
139.06837556104705	33.2	29	36
139.16842475209816	33.2	29	36
139.26847394314927	33.2	29	36
139.3685231342004	33.2	29	36
139.4685723252515	33.2	29	36
139.5686215163026	33.2	29	36
139.66867070735373	33.2	29	36
139.76871989840484	33.3	29	36
139.86876908945595	33.3	29	36
139.96881828050707	33.4	30	36
140.06886747155818	33.4	30	36
140.1689166626093	33.4	30	36
140.2689658536604	33.4	30	36
140.36901504471152	33.4	30	36
140.46906423576263	33.4	30	36
140.56911342681374	33.4	30	36
140.66916261786486	33.4	30	36
140.76921180891597	33.4	30	36
140.86926099996708	33.4	30	36
140.9693101910182	33.5	30	36
141.0693593820693	33.5	30	36
141.16940857312042	33.5	30	36
141.26945776417153	33.5	30	36
141.36950695522265	33.5	30	36
141.46955614627376	33.5	30	36
141.56960533732487	33.5	30	36
141.669654528376	33.5	30	36
141.7697037194271	33.5	30	36
141.8697529104782	33.5	30	36
141.96980210152933	33.5	30	36
142.06985129258044	33.6	30	36
142.16990048363155	33.6	30	36
142.26994967468266	33.6	30	36
142.36999886573378	33.6	30	36
142.4700480567849	33.6	30	36
142.570097247836	33.6	30	36
142.67014643888712	33.6	30	36
142.77019562993823	33.6	30	36
142.87024482098934	33.6	30	36
142.97029401204045	33.6	30	36
143.07034320309157	33.7	30	36
143.17039239414268	33.7	30	36
143.2704415851938	33.7	30	36
143.3704907762449	33.7	30	36
143.47053996729602	33.7	30	36
143.57058915834713	33.7	30	36
143.67063834939825	33.7	30	36
143.77068754044936	33.7	30	36
143.87073673150047	33.7	30	36
143.97078592255158	33.7	30	36
144.0708351136027	33.7	30	36
144.1708843046538	33.7	30	36
144.27093349570492	33.7	30	36
144.37098268675604	33.7	30	36
144.47103187780715	33.7	30	36
144.57108106885826	33.7	30	36
144.67113025990938	33.7	30	36
144.7711794509605	33.7	30	36
144.8712286420116	33.7	30	36
144.97127783306271	33.7	30	36
145.07132702411383	33.7	30	36
145.17137621516494	33.7	30	36
145.27142540621605	33.7	30	36
145.37147459726717	33.8	30	36
145.47152378831828	33.8	30	36
145.5715729793694	33.8	30	36
145.6716221704205	33.8	30	36
145.77167136147162	33.8	30	36
145.87172055252273	33.8	30	36
145.97176974357384	33.8	30	36
146.07181893462496	33.8	30	36
146.17186812567607	33.8	30	36
146.27191731672718	33.8	30	36
146.3719665077783	33.8	30	36
146.4720156988294	33.8	30	36
146.57206488988052	33.8	30	36
146.67211408093164	33.8	30	36
146.77216327198275	33.9	30	36
146.87221246303386	34.0	30	36
146.97226165408497	34.1	30	36
147.0723108451361	34.2	30	37
147.1723600361872	34.3	30	37
147.2724092272383	34.4	30	38
147.37245841828943	34.4	30	38
147.47250760934054	34.4	30	38
147.57255680039165	34.4	30	38
147.67260599144277	34.4	30	38
147.77265518249388	34.4	30	38
147.872704373545	34.4	30	38
147.9727535645961	34.5	30	38
148.07280275564722	34.5	30	38
148.17285194669833	34.5	30	38
148.27290113774944	34.6	30	38
148.37295032880056	34.7	30	38
148.47299951985167	34.8	30	39
148.57304871090278	34.8	30	39
148.6730979019539	34.8	30	39
148.773147093005	34.8	30	39
148.87319628405612	34.8	30	39
148.97324547510723	34.8	30	39
149.07329466615835	34.8	30	39
149.17334385720946	34.8	30	39
149.27339304826057	34.9	31	39
149.3734422393117	34.9	31	39
149.4734914303628	34.9	31	39
149.5735406214139	35.0	31	39
149.67358981246502	35.0	31	39
149.77363900351614	35.0	31	39
149.87368819456725	35.0	31	39
149.97373738561836	35.0	31	39
150.07378657666948	35.0	31	39
150.1738357677206	35.0	31	39
150.2738849587717	35.0	31	39
150.37393414982282	35.0	31	39
150.47398334087393	35.1	31	39
150.57403253192504	35.1	31	39
150.67408172297615	35.1	31	39
150.77413091402727	35.1	31	39
150.87418010507838	35.1	31	39
150.9742292961295	35.1	31	39
151.0742784871806	35.1	31	39
151.17432767823172	35.1	31	39
151.27437686928283	35.1	31	39
151.37442606033395	35.1	31	39
151.47447525138506	35.3	31	39
151.57452444243617	35.3	31	39
151.67457363348728	35.3	31	39
151.7746228245384	35.4	31	39
151.8746720155895	35.4	31	39
151.97472120664062	35.4	31	39
152.07477039769174	35.5	31	39
152.17481958874285	35.5	31	39
152.27486877979396	35.7	31	39
152.37491797084508	35.7	31	39
152.4749671618962	35.7	31	39
152.5750163529473	35.7	31	39
152.67506554399841	35.8	31	39
152.77511473504953	35.8	31	39
152.87516392610064	35.8	31	39
152.97521311715175	35.8	31	39
153.07526230820287	35.8	31	39
153.17531149925398	35.8	31	39
153.2753606903051	35.8	31	39
153.3754098813562	35.8	31	39
153.47545907240732	35.8	31	39
153.57550826345843	35.8	31	39
153.67555745450954	35.8	31	39
153.77560664556066	35.8	31	39
153.87565583661177	35.8	31	39
153.97570502766288	35.8	31	39
154.075754218714	35.8	31	39
154.1758034097651	35.8	31	39
154.27585260081622	35.8	31	39
154.37590179186734	35.8	31	39
154.47595098291845	35.8	31	39
154.57600017396956	35.8	31	39
154.67604936502067	35.9	32	39
154.7760985560718	35.9	32	39
154.8761477471229	35.9	32	39
154.976196938174	35.9	32	39
155.07624612922513	35.9	32	39
155.17629532027624	35.9	32	39
155.27634451132735	36.0	32	40
155.37639370237846	36.0	32	40
155.47644289342958	36.1	32	40
155.5764920844807	36.1	32	40
155.6765412755318	36.1	32	40
155.77659046658292	36.1	32	40
155.87663965763403	36.1	32	40
155.97668884868514	36.1	32	40
156.07673803973626	36.1	32	40
156.17678723078737	36.1	32	40
156.27683642183848	36.2	32	40
156.3768856128896	36.3	32	40
156.4769348039407	36.3	32	40
156.57698399499182	36.3	32	40
156.67703318604293	36.4	32	40
156.77708237709405	36.4	32	40
156.87713156814516	36.4	32	40
156.97718075919627	36.4	32	40
157.07722995024739	36.4	32	40
157.1772791412985	36.4	32	40
157.2773283323496	36.5	33	40
157.37737752340072	36.5	33	40
157.47742671445184	36.5	33	40
157.57747590550295	36.6	33	41
157.67752509655406	36.7	33	41
157.77757428760518	36.8	33	41
157.8776234786563	36.9	33	41
157.9776726697074	36.9	33	41
158.07772186075852	37.0	33	41
158.17777105180963	37.1	33	41
158.27782024286074	37.1	33	41
158.37786943391185	37.1	33	41
158.47791862496297	37.2	33	41
158.57796781601408	37.2	33	41
158.6780170070652	37.2	33	41
158.7780661981163	37.4	33	41
158.87811538916742	37.4	33	41
158.97816458021853	37.4	33	41
159.07821377126965	37.5	33	41
159.17826296232076	37.5	33	41
159.27831215337187	37.5	33	41
159.37836134442298	37.5	33	41
159.4784105354741	37.6	33	41
159.5784597265252	37.6	33	41
159.67850891757632	37.6	33	41
159.77855810862744	37.6	33	41
159.87860729967855	37.6	33	41
159.97865649072966	37.7	33	41
160.07870568178078	37.7	33	41
160.1787548728319	37.7	33	41
160.278804063883	37.7	33	41
160.3788532549341	37.8	33	41
160.47890244598523	37.9	33	41
160.57895163703634	37.9	33	41
160.67900082808745	37.9	33	41
160.77905001913857	37.9	33	41
160.87909921018968	37.9	33	41
160.9791484012408	37.9	33	41
161.0791975922919	37.9	33	41
161.17924678334302	38.1	34	41
161.27929597439413	38.1	34	41
161.37934516544524	38.1	34	41
161.47939435649636	38.1	34	41
161.57944354754747	38.1	34	41
161.67949273859858	38.2	34	41
161.7795419296497	38.3	34	41
161.8795911207008	38.4	34	41
161.97964031175192	38.4	34	41
162.07968950280303	38.4	34	41
162.17973869385415	38.4	34	41
162.27978788490526	38.4	34	41
162.37983707595637	38.4	34	41
162.4798862670075	38.5	34	42
162.5799354580586	38.6	34	42
162.6799846491097	38.6	34	42
162.78003384016083	38.6	34	42
162.88008303121194	38.8	34	42
162.98013222226305	38.9	34	42
163.08018141331416	38.9	34	42
163.18023060436528	38.9	34	42
163.2802797954164	39.0	34	42
163.3803289864675	39.1	34	42
163.48037817751862	39.1	34	42
163.58042736856973	39.2	34	42
163.68047655962084	39.2	34	42
163.78052575067196	39.2	34	42
163.88057494172307	39.2	34	42
163.98062413277418	39.3	34	42
164.0806733238253	39.5	34	42
164.1807225148764	39.5	34	42
164.28077170592752	39.5	34	42
164.38082089697863	39.5	34	42
164.48087008802975	39.5	34	42
164.58091927908086	39.5	34	42
164.68096847013197	39.5	34	42
164.78101766118309	39.5	34	42
164.8810668522342	39.5	34	42
164.9811160432853	39.5	34	42
165.08116523433642	39.5	34	42
165.18121442538754	39.6	34	42
165.28126361643865	39.6	34	42
165.38131280748976	39.6	34	42
165.48136199854088	39.7	34	42
165.581411189592	39.7	34	42
165.6814603806431	39.8	34	43
165.78150957169422	39.8	34	43
165.88155876274533	39.8	34	43
165.98160795379644	39.8	34	43
166.08165714484755	39.8	34	43
166.18170633589867	40.0	34	44
166.28175552694978	40.0	34	44
166.3818047180009	40.0	34	44
166.481853909052	40.0	34	44
166.58190310010312	40.0	34	44
166.68195229115423	40.0	34	44
166.78200148220535	40.0	34	44
166.88205067325646	40.1	34	44
166.98209986430757	40.1	34	44
167.08214905535868	40.1	34	44
167.1821982464098	40.1	34	44
167.2822474374609	40.1	34	44
167.38229662851202	40.1	34	44
167.48234581956314	40.1	34	44
167.58239501061425	40.1	34	44
167.68244420166536	40.1	34	44
167.78249339271648	40.1	34	44
167.8825425837676	40.2	35	44
167.9825917748187	40.3	35	44
168.0826409658698	40.3	35	44
168.18269015692093	40.3	35	44
168.28273934797204	40.3	35	44
168.38278853902315	40.3	35	44
168.48283773007427	40.4	35	44
168.58288692112538	40.5	35	44
168.6829361121765	40.5	35	44
168.7829853032276	40.5	35	44
168.88303449427872	40.5	35	44
168.98308368532983	40.5	35	44
169.08313287638094	40.5	35	44
169.18318206743206	40.5	35	44
169.28323125848317	40.5	35	44
169.38328044953428	40.6	35	44
169.4833296405854	40.8	36	44
169.5833788316365	40.9	36	44
169.68342802268762	41.0	36	44
169.78347721373873	41.1	36	44
169.88352640478985	41.1	36	44
169.98357559584096	41.2	36	44
170.08362478689207	41.2	36	44
170.1836739779432	41.2	36	44
170.2837231689943	41.2	36	44
170.3837723600454	41.3	36	44
170.48382155109653	41.3	36	44
170.58387074214764	41.3	36	44
170.68391993319875	41.3	36	44
170.78396912424986	41.3	36	44
170.88401831530098	41.3	36	44
170.9840675063521	41.4	36	44
171.0841166974032	41.4	36	44
171.18416588845432	41.4	36	44
171.28421507950543	41.4	36	44
171.38426427055654	41.4	36	44
171.48431346160766	41.4	36	44
171.58436265265877	41.4	36	44
171.68441184370988	41.4	36	44
171.784461034761	41.5	36	45
171.8845102258121	41.6	36	45
171.98455941686322	41.6	36	45
172.08460860791433	41.7	36	45
172.18465779896545	41.7	36	45
172.28470699001656	41.7	36	45
172.38475618106767	41.7	36	45
172.48480537211879	41.7	36	45
172.5848545631699	41.7	36	45
172.684903754221	42.0	38	45
172.78495294527212	42.1	38	45
172.88500213632324	42.3	38	45
172.98505132737435	42.3	38	45
173.08510051842546	42.3	38	45
173.18514970947658	42.3	38	45
173.2851989005277	42.3	38	45
173.3852480915788	42.4	38	45
173.48529728262992	42.4	38	45
173.58534647368103	42.6	39	45
173.68539566473214	42.6	39	45
173.78544485578325	42.6	39	45
173.88549404683437	42.6	39	45
173.98554323788548	42.7	39	45
174.0855924289366	42.7	39	45
174.1856416199877	42.7	39	45
174.28569081103882	42.7	39	45
174.38574000208993	42.7	39	45
174.48578919314104	42.9	39	45
174.58583838419216	43.2	39	46
174.68588757524327	43.3	39	46
174.78593676629438	43.3	39	46
174.8859859573455	43.3	39	46
174.9860351483966	43.3	39	46
175.08608433944772	43.4	39	46
175.18613353049884	43.4	39	46
175.28618272154995	43.5	39	46
175.38623191260106	43.6	39	47
175.48628110365217	43.7	39	47
175.5863302947033	43.7	39	47
175.6863794857544	43.8	39	47
175.7864286768055	43.8	39	47
175.88647786785663	43.8	39	47
175.98652705890774	43.9	39	47
176.08657624995885	43.9	39	47
176.18662544100997	44.0	39	47
176.28667463206108	44.0	39	47
176.3867238231122	44.0	39	47
176.4867730141633	44.1	40	47
176.58682220521442	44.1	40	47
176.68687139626553	44.3	40	48
176.78692058731664	44.3	40	48
176.88696977836776	44.4	41	48
176.98701896941887	44.4	41	48
177.08706816046998	44.4	41	48
177.1871173515211	44.4	41	48
177.2871665425722	44.4	41	48
177.38721573362332	44.5	41	49
177.48726492467443	44.5	41	49
177.58731411572555	44.6	41	49
177.68736330677666	44.7	41	49
177.78741249782777	44.7	41	49
177.8874616888789	44.9	41	49
177.98751087993	44.9	41	49
178.0875600709811	44.9	41	49
178.18760926203223	44.9	41	49
178.28765845308334	44.9	41	49
178.38770764413445	45.0	41	49
178.48775683518556	45.0	41	49
178.58780602623668	45.0	41	49
178.6878552172878	45.0	41	49
178.7879044083389	45.2	41	50
178.88795359939002	45.5	42	50
178.98800279044113	45.6	42	50
179.08805198149224	45.7	42	50
179.18810117254336	45.9	42	50
179.28815036359447	45.9	42	50
179.38819955464558	45.9	42	50
179.4882487456967	45.9	42	50
179.5882979367478	45.9	42	50
179.68834712779892	45.9	42	50
179.78839631885003	46.0	42	50
179.88844550990115	46.0	42	50
179.98849470095226	46.1	42	50
180.08854389200337	46.2	42	50
180.18859308305449	46.5	42	51
180.2886422741056	46.5	42	51
180.3886914651567	46.5	42	51
180.48874065620782	46.5	42	51
180.58878984725894	46.6	42	51
180.68883903831005	46.6	42	51
180.78888822936116	46.6	42	51
180.88893742041228	46.8	42	51
180.9889866114634	46.9	42	51
181.0890358025145	47.0	42	51
181.18908499356561	47.0	42	51
181.28913418461673	47.0	42	51
181.38918337566784	47.1	43	51
181.48923256671895	47.1	43	51
181.58928175777007	47.2	43	51
181.68933094882118	47.2	43	51
181.7893801398723	47.2	43	51
181.8894293309234	47.4	43	51
181.98947852197452	47.6	43	52
182.08952771302563	47.6	43	52
182.18957690407674	47.7	43	52
182.28962609512786	47.7	43	52
182.38967528617897	47.7	43	52
182.48972447723008	47.7	43	52
182.5897736682812	47.9	43	52
182.6898228593323	47.9	43	52
182.78987205038342	48.0	43	52
182.88992124143454	48.1	43	52
182.98997043248565	48.3	43	52
183.09001962353676	48.3	43	52
183.19006881458787	48.4	43	53
183.290118005639	48.4	43	53
183.3901671966901	48.5	43	53
183.4902163877412	48.6	43	53
183.59026557879233	48.6	43	53
183.69031476984344	48.6	43	53
183.79036396089455	48.6	43	53
183.89041315194567	48.6	43	53
183.99046234299678	48.7	43	53
184.0905115340479	48.7	43	53
184.190560725099	48.7	43	53
184.29060991615012	48.9	43	53
184.39065910720123	49.0	43	53
184.49070829825234	49.0	43	53
184.59075748930346	49.1	43	53
184.69080668035457	49.1	43	53
184.79085587140568	49.2	44	53
184.8909050624568	49.2	44	53
184.9909542535079	49.2	44	53
185.09100344455902	49.2	44	53
185.19105263561013	49.4	44	53
185.29110182666125	49.7	44	54
185.39115101771236	49.9	44	54
185.49120020876347	50.0	44	54
185.5912493998146	50.1	44	54
185.6912985908657	50.2	45	54
185.7913477819168	50.3	46	54
185.89139697296793	50.3	46	54
185.99144616401904	50.3	46	54
186.09149535507015	50.4	47	54
186.19154454612126	50.5	47	54
186.29159373717238	50.6	47	55
186.3916429282235	50.7	47	55
186.4916921192746	50.9	48	55
186.59174131032572	51.0	48	55
186.69179050137683	51.0	48	55
186.79183969242794	51.1	48	56
186.89188888347906	51.4	48	56
186.99193807453017	51.4	48	56
187.09198726558128	51.4	48	56
187.1920364566324	51.4	48	56
187.2920856476835	51.4	48	56
187.39213483873462	51.4	48	56
187.49218402978573	51.4	48	56
187.59223322083685	51.5	49	56
187.69228241188796	51.5	49	56
187.79233160293907	51.5	49	56
187.89238079399018	51.5	49	56
187.9924299850413	51.6	49	56
188.0924791760924	51.6	49	56
188.19252836714352	51.6	49	56
188.29257755819464	51.6	49	56
188.39262674924575	51.6	49	56
188.49267594029686	51.6	49	56
188.59272513134798	51.6	49	56
188.6927743223991	51.7	49	56
188.7928235134502	51.7	49	56
188.89287270450131	51.8	49	56
188.99292189555243	51.9	49	56
189.09297108660354	51.9	49	56
189.19302027765465	51.9	49	56
189.29306946870577	51.9	49	56
189.39311865975688	52.0	49	56
189.493167850808	52.0	49	56
189.5932170418591	52.0	49	56
189.69326623291022	52.0	49	56
189.79331542396133	52.0	49	56
189.89336461501244	52.0	49	56
189.99341380606356	52.0	49	56
190.09346299711467	52.0	49	56
190.19351218816578	52.2	49	56
190.2935613792169	52.2	49	56
190.393610570268	52.2	49	56
190.49365976131912	52.2	49	56
190.59370895237024	52.2	49	56
190.69375814342135	52.2	49	56
190.79380733447246	52.2	49	56
190.89385652552357	52.2	49	56
190.9939057165747	52.2	49	56
191.0939549076258	52.3	49	56
191.1940040986769	52.5	49	58
191.29405328972803	52.5	49	58
191.39410248077914	52.5	49	58
191.49415167183025	52.5	49	58
191.59420086288137	52.5	49	58
191.69425005393248	52.5	49	58
191.7942992449836	52.7	49	58
191.8943484360347	52.9	49	58
191.99439762708582	52.9	49	58
192.09444681813693	53.0	49	59
192.19449600918804	53.0	49	59
192.29454520023916	53.0	49	59
192.39459439129027	53.1	49	59
192.49464358234138	53.1	49	59
192.5946927733925	53.2	49	59
192.6947419644436	53.2	49	59
192.79479115549472	53.2	49	59
192.89484034654583	53.2	49	59
192.99488953759695	53.2	49	59
193.09493872864806	53.2	49	59
193.19498791969917	53.2	49	59
193.2950371107503	53.3	49	59
193.3950863018014	53.3	49	59
193.4951354928525	53.3	49	59
193.59518468390363	53.3	49	59
193.69523387495474	53.3	49	59
193.79528306600585	53.3	49	59
193.89533225705696	53.3	49	59
193.99538144810808	53.5	49	59
194.0954306391592	53.5	49	59
194.1954798302103	53.5	49	59
194.29552902126142	53.6	49	60
194.39557821231253	53.7	49	60
194.49562740336364	53.7	49	60
194.59567659441475	53.8	49	60
194.69572578546587	53.8	49	60
194.79577497651698	53.9	49	60
194.8958241675681	53.9	49	60
194.9958733586192	53.9	49	60
195.09592254967032	53.9	49	60
195.19597174072143	53.9	49	60
195.29602093177255	53.9	49	60
195.39607012282366	53.9	49	60
195.49611931387477	53.9	49	60
195.59616850492588	53.9	49	60
195.696217695977	53.9	49	60
195.7962668870281	53.9	49	60
195.89631607807922	53.9	49	60
195.99636526913034	54.0	49	60
196.09641446018145	54.0	49	60
196.19646365123256	54.0	49	60
196.29651284228368	54.1	49	60
196.3965620333348	54.1	49	60
196.4966112243859	54.1	49	60
196.59666041543701	54.1	49	60
196.69670960648813	54.2	49	61
196.79675879753924	54.2	49	61
196.89680798859035	54.2	49	61
196.99685717964147	54.3	49	61
197.09690637069258	54.3	49	61
197.1969555617437	54.3	49	61
197.2970047527948	54.3	49	61
197.39705394384592	54.4	49	61
197.49710313489703	54.4	49	61
197.59715232594814	54.4	49	61
197.69720151699926	54.4	49	61
197.79725070805037	54.4	49	61
197.89729989910148	54.4	49	61
197.9973490901526	54.4	49	61
198.0973982812037	54.4	49	61
198.19744747225482	54.4	49	61
198.29749666330594	54.4	49	61
198.39754585435705	54.4	49	61
198.49759504540816	54.5	49	61
198.59764423645927	54.5	49	61
198.6976934275104	54.5	49	61
198.7977426185615	54.5	49	61
198.8977918096126	54.5	49	61
198.99784100066373	54.5	49	61
199.09789019171484	54.5	49	61
199.19793938276595	54.5	49	61
199.29798857381707	54.5	49	61
199.39803776486818	54.6	49	61
199.4980869559193	54.7	49	61
199.5981361469704	54.7	49	61
199.69818533802152	54.7	49	61
199.79823452907263	54.7	49	61
199.89828372012374	54.7	49	61
[truncated: 1,622 more rows]
