# Supplementary material for: Multiple drivers and lineage-specific insect extinctions during the Permo–Triassic
Source: Nat Commun. 2022 Dec 6;13:7512. doi: 10.1038/s41467-022-35284-4 (PMC9726944; doi:10.1038/s41467-022-35284-4)
Supplement: Supplementary file 7 — Source Data [file 41467_2022_35284_MOESM7_ESM.zip › Source_Data/Figure1/TeTs-RJMCMC5_ltt.txt]

time	diversity	m_div	M_div
0.0	3.0	3	3
0.100034676081235	3.0	3	3
0.20006935216247	3.0	3	3
0.30010402824370497	3.0	3	3
0.40013870432494	3.0	3	3
0.500173380406175	3.0	3	3
0.6002080564874099	3.0	3	3
0.700242732568645	3.0	3	3
0.80027740864988	3.0	3	3
0.9003120847311149	3.0	3	3
1.00034676081235	3.0	3	3
1.100381436893585	3.0	3	3
1.2004161129748199	3.0	3	3
1.3004507890560548	3.0	3	3
1.40048546513729	3.0	3	3
1.500520141218525	3.0	3	3
1.60055481729976	3.0	3	3
1.7005894933809949	3.0	3	3
1.8006241694622298	3.0	3	3
1.900658845543465	3.0	3	3
2.0006935216247	3.0	3	3
2.100728197705935	3.0	3	3
2.20076287378717	3.0	3	3
2.300797549868405	3.0	3	3
2.4008322259496397	3.0	3	3
2.5008669020308747	3.0	3	3
2.6009015781121096	3.0	3	3
2.700936254193345	3.0	3	3
2.80097093027458	3.0	3	3
2.901005606355815	3.0	3	3
3.00104028243705	3.0	3	3
3.101074958518285	3.0	3	3
3.20110963459952	3.0	3	3
3.3011443106807548	3.0	3	3
3.4011789867619897	3.0	3	3
3.5012136628432247	3.0	3	3
3.6012483389244596	3.0	3	3
3.7012830150056946	3.0	3	3
3.80131769108693	3.0	3	3
3.901352367168165	3.0	3	3
4.0013870432494	3.0	3	3
4.101421719330634	3.0	3	3
4.20145639541187	3.0	3	3
4.301491071493105	3.0	3	3
4.40152574757434	3.0	3	3
4.501560423655575	3.0	3	3
4.60159509973681	3.0	3	3
4.701629775818045	3.0	3	3
4.8016644518992795	3.0	3	3
4.901699127980515	3.0	3	3
5.001733804061749	3.0	3	3
5.101768480142985	3.0	3	3
5.201803156224219	3.0	3	3
5.301837832305455	3.0	3	3
5.40187250838669	3.0	3	3
5.501907184467925	3.0	3	3
5.60194186054916	3.0	3	3
5.7019765366303945	3.0	3	3
5.80201121271163	3.0	3	3
5.902045888792864	3.0	3	3
6.0020805648741	3.0	3	3
6.102115240955334	3.0	3	3
6.20214991703657	3.0	3	3
6.302184593117804	3.0	3	3
6.40221926919904	3.0	3	3
6.502253945280275	3.0	3	3
6.6022886213615095	3.0	3	3
6.702323297442745	3.0	3	3
6.802357973523979	3.0	3	3
6.902392649605215	3.0	3	3
7.002427325686449	3.0	3	3
7.102462001767685	3.0	3	3
7.202496677848919	3.0	3	3
7.302531353930155	3.0	3	3
7.402566030011389	3.0	3	3
7.5026007060926245	3.0	3	3
7.60263538217386	3.0	3	3
7.702670058255094	3.0	3	3
7.80270473433633	3.0	3	3
7.902739410417564	3.0	3	3
8.0027740864988	3.0	3	3
8.102808762580034	3.0	3	3
8.202843438661269	3.0	3	3
8.302878114742505	3.0	3	3
8.40291279082374	3.0	3	3
8.502947466904974	3.0	3	3
8.60298214298621	3.0	3	3
8.703016819067445	3.0	3	3
8.80305149514868	3.0	3	3
8.903086171229914	3.0	3	3
9.00312084731115	3.0	3	3
9.103155523392385	3.0	3	3
9.20319019947362	3.0	3	3
9.303224875554854	3.0	3	3
9.40325955163609	3.0	3	3
9.503294227717324	3.0	3	3
9.603328903798559	3.0	3	3
9.703363579879795	3.0	3	3
9.80339825596103	3.0	3	3
9.903432932042264	3.0	3	3
10.003467608123499	3.0	3	3
10.103502284204735	3.0	3	3
10.20353696028597	3.0	3	3
10.303571636367204	3.0	3	3
10.403606312448439	3.0	3	3
10.503640988529675	3.0	3	3
10.60367566461091	3.0	3	3
10.703710340692144	3.0	3	3
10.80374501677338	3.0	3	3
10.903779692854615	3.0	3	3
11.00381436893585	3.0	3	3
11.103849045017084	3.0	3	3
11.20388372109832	3.0	3	3
11.303918397179554	3.0	3	3
11.403953073260789	3.0	3	3
11.503987749342024	3.0	3	3
11.60402242542326	3.0	3	3
11.704057101504494	3.0	3	3
11.804091777585729	3.0	3	3
11.904126453666965	3.0	3	3
12.0041611297482	3.0	3	3
12.104195805829434	3.0	3	3
12.204230481910669	3.0	3	3
12.304265157991905	3.0	3	3
12.40429983407314	3.0	3	3
12.504334510154374	3.0	3	3
12.604369186235608	3.0	3	3
12.704403862316845	3.0	3	3
12.80443853839808	3.0	3	3
12.904473214479314	3.0	3	3
13.00450789056055	3.0	3	3
13.104542566641785	3.0	3	3
13.204577242723019	3.0	3	3
13.304611918804254	3.0	3	3
13.40464659488549	3.0	3	3
13.504681270966724	3.0	3	3
13.604715947047959	3.0	3	3
13.704750623129193	3.0	3	3
13.80478529921043	3.0	3	3
13.904819975291664	3.0	3	3
14.004854651372899	3.0	3	3
14.104889327454135	3.0	3	3
14.20492400353537	3.0	3	3
14.304958679616604	3.0	3	3
14.404993355697838	3.0	3	3
14.505028031779075	3.0	3	3
14.60506270786031	3.0	3	3
14.705097383941544	3.0	3	3
14.805132060022778	3.0	3	3
14.905166736104015	3.0	3	3
15.005201412185249	3.0	3	3
15.105236088266484	3.0	3	3
15.20527076434772	3.0	3	3
15.305305440428954	3.0	3	3
15.405340116510189	3.0	3	3
15.505374792591423	3.0	3	3
15.60540946867266	3.0	3	3
15.705444144753894	3.0	3	3
15.805478820835129	3.0	3	3
15.905513496916363	3.0	3	3
16.0055481729976	3.0	3	3
16.105582849078836	3.0	3	3
16.20561752516007	3.0	3	3
16.305652201241305	3.0	3	3
16.405686877322537	3.0	3	3
16.505721553403774	3.0	3	3
16.60575622948501	3.0	3	3
16.705790905566243	3.0	3	3
16.80582558164748	3.0	3	3
16.905860257728715	3.0	3	3
17.005894933809948	3.0	3	3
17.105929609891184	3.0	3	3
17.20596428597242	3.0	3	3
17.305998962053653	3.0	3	3
17.40603363813489	3.0	3	3
17.506068314216122	3.0	3	3
17.60610299029736	3.0	3	3
17.706137666378595	3.0	3	3
17.806172342459828	3.0	3	3
17.906207018541064	3.0	3	3
18.0062416946223	3.0	3	3
18.106276370703533	3.0	3	3
18.20631104678477	3.0	3	3
18.306345722866006	3.0	3	3
18.40638039894724	3.0	3	3
18.506415075028475	3.0	3	3
18.606449751109707	3.0	3	3
18.706484427190944	3.0	3	3
18.80651910327218	3.0	3	3
18.906553779353413	3.0	3	3
19.00658845543465	3.0	3	3
19.106623131515885	3.0	3	3
19.206657807597118	3.0	3	3
19.306692483678354	3.0	3	3
19.40672715975959	3.0	3	3
19.506761835840823	3.0	3	3
19.60679651192206	3.0	3	3
19.706831188003292	3.0	3	3
19.80686586408453	3.0	3	3
19.906900540165765	3.0	3	3
20.006935216246998	3.0	3	3
20.106969892328234	3.0	3	3
20.20700456840947	3.0	3	3
20.307039244490703	3.0	3	3
20.40707392057194	3.0	3	3
20.507108596653175	3.0	3	3
20.607143272734408	3.0	3	3
20.707177948815644	3.0	3	3
20.807212624896877	3.0	3	3
20.907247300978113	3.0	3	3
21.00728197705935	3.0	3	3
21.107316653140582	3.0	3	3
21.20735132922182	3.0	3	3
21.307386005303055	3.0	3	3
21.407420681384288	3.0	3	3
21.507455357465524	3.0	3	3
21.60749003354676	3.0	3	3
21.707524709627993	3.0	3	3
21.80755938570923	3.0	3	3
21.907594061790462	3.0	3	3
22.0076287378717	3.0	3	3
22.107663413952935	3.0	3	3
22.207698090034167	3.0	3	3
22.307732766115404	3.0	3	3
22.40776744219664	3.0	3	3
22.507802118277873	3.0	3	3
22.60783679435911	3.0	3	3
22.707871470440345	3.0	3	3
22.807906146521578	3.0	3	3
22.907940822602814	3.0	3	3
23.007975498684047	3.0	3	3
23.108010174765283	3.0	3	3
23.20804485084652	3.0	3	3
23.308079526927752	3.0	3	3
23.40811420300899	3.0	3	3
23.508148879090225	3.0	3	3
23.608183555171458	3.0	3	3
23.708218231252694	3.0	3	3
23.80825290733393	3.0	3	3
23.908287583415163	3.0	3	3
24.0083222594964	3.0	3	3
24.108356935577632	3.0	3	3
24.208391611658868	3.0	3	3
24.308426287740104	3.0	3	3
24.408460963821337	3.0	3	3
24.508495639902574	3.0	3	3
24.60853031598381	3.0	3	3
24.708564992065043	3.0	3	3
24.80859966814628	3.0	3	3
24.908634344227515	3.0	3	3
25.008669020308748	3.0	3	3
25.108703696389984	3.0	3	3
25.208738372471217	3.0	3	3
25.308773048552453	3.0	3	3
25.40880772463369	3.0	3	3
25.508842400714922	3.0	3	3
25.60887707679616	3.0	3	3
25.708911752877395	3.0	3	3
25.808946428958627	3.0	3	3
25.908981105039864	3.0	3	3
26.0090157811211	3.0	3	3
26.109050457202333	3.0	3	3
26.20908513328357	3.0	3	3
26.3091198093648	3.0	3	3
26.409154485446038	3.0	3	3
26.509189161527274	3.0	3	3
26.609223837608507	3.0	3	3
26.709258513689743	3.0	3	3
26.80929318977098	3.0	3	3
26.909327865852212	3.0	3	3
27.00936254193345	3.0	3	3
27.109397218014685	3.0	3	3
27.209431894095918	3.0	3	3
27.309466570177154	3.0	3	3
27.409501246258387	3.0	3	3
27.509535922339623	3.0	3	3
27.60957059842086	3.0	3	3
27.709605274502092	3.0	3	3
27.80963995058333	3.0	3	3
27.909674626664565	3.0	3	3
28.009709302745797	3.0	3	3
28.109743978827034	3.0	3	3
28.20977865490827	3.0	3	3
28.309813330989503	3.0	3	3
28.40984800707074	3.0	3	3
28.50988268315197	3.0	3	3
28.609917359233208	3.0	3	3
28.709952035314444	3.0	3	3
28.809986711395677	3.0	3	3
28.910021387476913	3.0	3	3
29.01005606355815	3.0	3	3
29.110090739639382	3.0	3	3
29.21012541572062	3.0	3	3
29.310160091801855	3.0	3	3
29.410194767883088	3.0	3	3
29.510229443964324	3.0	3	3
29.610264120045557	3.0	3	3
29.710298796126793	3.0	3	3
29.81033347220803	3.0	3	3
29.910368148289262	3.0	3	3
30.010402824370498	3.0	3	3
30.110437500451734	3.0	3	3
30.210472176532967	3.0	3	3
30.310506852614203	3.0	3	3
30.41054152869544	3.0	3	3
30.510576204776672	3.0	3	3
30.61061088085791	3.0	3	3
30.71064555693914	3.0	3	3
30.810680233020378	3.0	3	3
30.910714909101614	3.0	3	3
31.010749585182847	3.0	3	3
31.110784261264083	3.0	3	3
31.21081893734532	3.0	3	3
31.310853613426552	3.0	3	3
31.41088828950779	3.0	3	3
31.510922965589025	3.0	3	3
31.610957641670257	3.0	3	3
31.710992317751494	3.0	3	3
31.811026993832726	3.0	3	3
31.911061669913963	3.0	3	3
32.0110963459952	3.0	3	3
32.111131022076435	3.0	3	3
32.21116569815767	3.0	3	3
32.3112003742389	3.0	3	3
32.41123505032014	3.0	3	3
32.51126972640137	3.0	3	3
32.61130440248261	3.0	3	3
32.711339078563846	3.0	3	3
32.811373754645075	3.0	3	3
32.91140843072631	3.0	3	3
33.01144310680755	3.0	3	3
33.111477782888784	3.0	3	3
33.21151245897002	3.0	3	3
33.311547135051256	3.0	3	3
33.411581811132486	3.0	3	3
33.51161648721372	3.0	3	3
33.61165116329496	3.0	3	3
33.711685839376194	3.0	3	3
33.81172051545743	3.0	3	3
33.91175519153866	3.0	3	3
34.011789867619896	3.0	3	3
34.11182454370113	3.0	3	3
34.21185921978237	3.0	3	3
34.311893895863605	3.0	3	3
34.41192857194484	3.0	3	3
34.51196324802607	3.0	3	3
34.61199792410731	3.0	3	3
34.71203260018854	3.0	3	3
34.81206727626978	3.0	3	3
34.912101952351016	3.0	3	3
35.012136628432245	3.0	3	3
35.11217130451348	3.0	3	3
35.21220598059472	3.0	3	3
35.312240656675954	3.0	3	3
35.41227533275719	3.0	3	3
35.512310008838426	3.0	3	3
35.612344684919655	3.0	3	3
35.71237936100089	3.0	3	3
35.81241403708213	3.0	3	3
35.912448713163364	3.0	3	3
36.0124833892446	3.0	3	3
36.11251806532583	3.0	3	3
36.212552741407066	3.0	3	3
36.3125874174883	3.0	3	3
36.41262209356954	3.0	3	3
36.512656769650775	3.0	3	3
36.61269144573201	3.0	3	3
36.71272612181324	3.0	3	3
36.81276079789448	3.0	3	3
36.91279547397571	3.0	3	3
37.01283015005695	3.0	3	3
37.112864826138185	3.0	3	3
37.212899502219415	3.0	3	3
37.31293417830065	3.0	3	3
37.41296885438189	3.0	3	3
37.51300353046312	3.0	3	3
37.61303820654436	3.0	3	3
37.713072882625596	3.0	3	3
37.813107558706825	3.0	3	3
37.91314223478806	3.0	3	3
38.0131769108693	3.0	3	3
38.113211586950534	3.0	3	3
38.21324626303177	3.0	3	3
38.313280939113	3.0	3	3
38.413315615194236	3.0	3	3
38.51335029127547	3.0	3	3
38.61338496735671	3.0	3	3
38.713419643437945	3.0	3	3
38.81345431951918	3.0	3	3
38.91348899560041	3.0	3	3
39.01352367168165	3.0	3	3
39.11355834776288	3.0	3	3
39.21359302384412	3.0	3	3
39.313627699925355	3.0	3	3
39.413662376006585	3.0	3	3
39.51369705208782	3.0	3	3
39.61373172816906	3.0	3	3
39.71376640425029	3.0	3	3
39.81380108033153	3.0	3	3
39.913835756412766	3.0	3	3
40.013870432493995	3.0	3	3
40.11390510857523	3.0	3	3
40.21393978465647	3.0	3	3
40.313974460737704	3.0	3	3
40.41400913681894	3.0	3	3
40.51404381290017	3.0	3	3
40.614078488981406	3.0	3	3
40.71411316506264	3.0	3	3
40.81414784114388	3.0	3	3
40.914182517225115	3.0	3	3
41.01421719330635	3.0	3	3
41.11425186938758	3.0	3	3
41.214286545468816	3.0	3	3
41.31432122155005	3.0	3	3
41.41435589763129	3.0	3	3
41.514390573712525	3.0	3	3
41.614425249793754	3.0	3	3
41.71445992587499	3.0	3	3
41.81449460195623	3.0	3	3
41.91452927803746	3.0	3	3
42.0145639541187	3.0	3	3
42.114598630199936	3.0	3	3
42.214633306281165	3.0	3	3
42.3146679823624	3.0	3	3
42.41470265844364	3.0	3	3
42.514737334524874	3.0	3	3
42.61477201060611	3.0	3	3
42.71480668668734	3.0	3	3
42.814841362768576	3.0	3	3
42.91487603884981	3.0	3	3
43.01491071493105	3.0	3	3
43.114945391012284	3.0	3	3
43.21498006709352	3.0	3	3
43.31501474317475	3.0	3	3
43.415049419255986	3.0	3	3
43.51508409533722	3.0	3	3
43.61511877141846	3.0	3	3
43.715153447499695	3.0	3	3
43.815188123580924	3.0	3	3
43.91522279966216	3.0	3	3
44.0152574757434	3.0	3	3
44.11529215182463	3.0	3	3
44.21532682790587	3.0	3	3
44.315361503987106	3.0	3	3
44.415396180068335	3.0	3	3
44.51543085614957	3.0	3	3
44.61546553223081	3.0	3	3
44.715500208312044	3.0	3	3
44.81553488439328	3.0	3	3
44.91556956047451	3.0	3	3
45.015604236555745	3.0	3	3
45.11563891263698	3.0	3	3
45.21567358871822	3.0	3	3
45.315708264799454	3.0	3	3
45.41574294088069	3.0	3	3
45.51577761696192	3.0	3	3
45.615812293043156	3.0	3	3
45.71584696912439	3.0	3	3
45.81588164520563	3.0	3	3
45.915916321286865	3.0	3	3
46.015950997368094	3.0	3	3
46.11598567344933	3.0	3	3
46.21602034953057	3.0	3	3
46.3160550256118	3.0	3	3
46.41608970169304	3.0	3	3
46.516124377774275	3.0	3	3
46.616159053855505	3.0	3	3
46.71619372993674	3.0	3	3
46.81622840601798	3.0	3	3
46.91626308209921	3.0	3	3
47.01629775818045	3.0	3	3
47.11633243426168	3.0	3	3
47.216367110342915	3.0	3	3
47.31640178642415	3.0	3	3
47.41643646250539	3.0	3	3
47.516471138586624	3.0	3	3
47.61650581466786	3.0	3	3
47.71654049074909	3.0	3	3
47.816575166830326	3.0	3	3
47.91660984291156	3.0	3	3
48.0166445189928	3.0	3	3
48.116679195074035	3.0	3	3
48.216713871155264	3.0	3	3
48.3167485472365	3.0	3	3
48.416783223317736	3.0	3	3
48.51681789939897	3.0	3	3
48.61685257548021	3.0	3	3
48.716887251561445	3.0	3	3
48.816921927642674	3.0	3	3
48.91695660372391	3.0	3	3
49.01699127980515	3.0	3	3
49.11702595588638	3.0	3	3
49.21706063196762	3.0	3	3
49.31709530804885	3.0	3	3
49.417129984130085	3.0	3	3
49.51716466021132	3.0	3	3
49.61719933629256	3.0	3	3
49.717234012373794	3.0	3	3
49.81726868845503	3.0	3	3
49.91730336453626	3.0	3	3
50.017338040617496	3.0	3	3
50.11737271669873	3.0	3	3
50.21740739277997	3.0	3	3
50.317442068861205	3.0	3	3
50.417476744942434	3.0	3	3
50.51751142102367	3.0	3	3
50.617546097104906	3.0	3	3
50.71758077318614	3.0	3	3
50.81761544926738	3.0	3	3
50.917650125348615	3.0	3	3
51.017684801429844	3.0	3	3
51.11771947751108	3.0	3	3
51.21775415359232	3.0	3	3
51.31778882967355	3.0	3	3
51.41782350575479	3.0	3	3
51.51785818183602	3.0	3	3
51.617892857917255	3.0	3	3
51.71792753399849	3.0	3	3
51.81796221007973	3.0	3	3
51.917996886160964	3.0	3	3
52.0180315622422	3.0	3	3
52.11806623832343	3.0	3	3
52.218100914404666	3.0	3	3
52.3181355904859	3.0	3	3
52.41817026656714	3.0	3	3
52.518204942648374	3.0	3	3
52.6182396187296	3.0	3	3
52.71827429481084	3.0	3	3
52.818308970892076	3.0	3	3
52.91834364697331	3.0	3	3
53.01837832305455	3.0	3	3
53.118412999135785	3.0	3	3
53.218447675217014	3.0	3	3
53.31848235129825	3.0	3	3
53.41851702737949	3.0	3	3
53.51855170346072	3.0	3	3
53.61858637954196	3.0	3	3
53.71862105562319	3.0	3	3
53.818655731704425	3.0	3	3
53.91869040778566	3.0	3	3
54.0187250838669	3.0	3	3
54.118759759948134	3.0	3	3
54.21879443602937	3.0	3	3
54.3188291121106	3.0	3	3
54.418863788191835	3.0	3	3
54.51889846427307	3.0	3	3
54.61893314035431	3.0	3	3
54.718967816435544	3.0	3	3
54.81900249251677	3.0	3	3
54.91903716859801	3.0	3	3
55.019071844679246	3.0	3	3
55.11910652076048	3.0	3	3
55.21914119684172	3.0	3	3
55.319175872922955	3.0	3	3
55.419210549004184	3.0	3	3
55.51924522508542	3.0	3	3
55.61927990116666	3.0	3	3
55.71931457724789	3.0	3	3
55.81934925332913	3.0	3	3
55.91938392941036	3.0	3	3
56.019418605491595	3.0	3	3
56.11945328157283	3.0	3	3
56.21948795765407	3.0	3	3
56.3195226337353	3.0	3	3
56.41955730981654	3.0	3	3
56.51959198589777	3.0	3	3
56.619626661979005	3.0	3	3
56.71966133806024	3.0	3	3
56.81969601414148	3.0	3	3
56.919730690222714	3.0	3	3
57.01976536630394	3.0	3	3
57.11980004238518	3.0	3	3
57.219834718466416	3.0	3	3
57.31986939454765	3.0	3	3
57.41990407062889	3.0	3	3
57.519938746710125	3.0	3	3
57.619973422791354	3.0	3	3
57.72000809887259	3.0	3	3
57.820042774953826	3.0	3	3
57.92007745103506	3.0	3	3
58.0201121271163	3.0	3	3
58.12014680319753	3.0	3	3
58.220181479278764	3.0	3	3
58.32021615536	3.0	3	3
58.42025083144124	3.0	3	3
58.52028550752247	3.0	3	3
58.62032018360371	3.0	3	3
58.72035485968494	3.0	3	3
58.820389535766175	3.0	3	3
58.92042421184741	3.0	3	3
59.02045888792865	3.0	3	3
59.120493564009884	3.0	3	3
59.22052824009111	3.0	3	3
59.32056291617235	3.0	3	3
59.420597592253586	3.0	3	3
59.52063226833482	3.0	3	3
59.62066694441606	3.0	3	3
59.720701620497294	3.0	3	3
59.820736296578524	3.0	3	3
59.92077097265976	3.0	3	3
60.020805648740996	3.0	3	3
60.12084032482223	3.0	3	3
60.22087500090347	3.0	3	3
60.3209096769847	3.0	3	3
60.420944353065934	3.0	3	3
60.52097902914717	3.0	3	3
60.62101370522841	3.0	3	3
60.72104838130964	3.0	3	3
60.82108305739088	3.0	3	3
60.92111773347211	3.0	3	3
61.021152409553345	3.0	3	3
61.12118708563458	3.0	3	3
61.22122176171582	3.0	3	3
61.321256437797054	3.0	3	3
61.42129111387828	3.0	3	3
61.52132578995952	3.0	3	3
61.621360466040755	3.0	3	3
61.72139514212199	3.0	3	3
61.82142981820323	3.0	3	3
61.921464494284464	3.0	3	3
62.02149917036569	3.0	3	3
62.12153384644693	3.0	3	3
62.221568522528166	3.0	3	3
62.3216031986094	3.0	3	3
62.42163787469064	3.0	3	3
62.52167255077187	3.0	3	3
62.621707226853104	3.0	3	3
62.72174190293434	3.0	3	3
62.82177657901558	3.0	3	3
62.92181125509681	3.0	3	3
63.02184593117805	3.0	3	3
63.12188060725928	3.0	3	3
63.221915283340515	3.0	3	3
63.32194995942175	3.0	3	3
63.42198463550299	3.0	3	3
63.52201931158422	3.0	3	3
63.62205398766545	3.0	3	3
63.72208866374669	3.0	3	3
63.822123339827925	3.0	3	3
63.92215801590916	3.0	3	3
64.0221926919904	3.0	3	3
64.12222736807163	3.0	3	3
64.22226204415287	3.0	3	3
64.3222967202341	3.0	3	3
64.42233139631534	3.0	3	3
64.52236607239657	3.0	3	3
64.6224007484778	3.0	3	3
64.72243542455904	3.0	3	3
64.82247010064027	3.0	3	3
64.92250477672151	3.0	3	3
65.02253945280275	3.0	3	3
65.12257412888398	3.0	3	3
65.22260880496522	3.0	3	3
65.32264348104646	3.0	3	3
65.42267815712769	3.0	3	3
65.52271283320893	3.0	3	3
65.62274750929015	3.0	3	3
65.72278218537139	3.0	3	3
65.82281686145262	3.0	3	3
65.92285153753386	3.0	3	3
66.0228862136151	3.0	3	3
66.12292088969633	3.0	3	3
66.22295556577757	3.0	3	3
66.3229902418588	3.0	3	3
66.42302491794004	3.0	3	3
66.52305959402128	3.0	3	3
66.62309427010251	3.0	3	3
66.72312894618373	3.0	3	3
66.82316362226497	3.0	3	3
66.92319829834621	3.0	3	3
67.02323297442744	3.0	3	3
67.12326765050868	3.0	3	3
67.22330232658992	3.0	3	3
67.32333700267115	3.0	3	3
67.42337167875239	3.0	3	3
67.52340635483363	3.0	3	3
67.62344103091486	3.0	3	3
67.7234757069961	3.0	3	3
67.82351038307732	3.0	3	3
67.92354505915856	3.0	3	3
68.02357973523979	3.0	3	3
68.12361441132103	3.0	3	3
68.22364908740226	3.0	3	3
68.3236837634835	3.0	3	3
68.42371843956474	3.0	3	3
68.52375311564597	3.0	3	3
68.62378779172721	3.0	3	3
68.72382246780845	3.0	3	3
68.82385714388968	3.0	3	3
68.9238918199709	3.0	3	3
69.02392649605214	3.0	3	3
69.12396117213338	3.0	3	3
69.22399584821461	3.0	3	3
69.32403052429585	3.0	3	3
69.42406520037709	3.0	3	3
69.52409987645832	3.0	3	3
69.62413455253956	3.0	3	3
69.7241692286208	3.0	3	3
69.82420390470203	3.0	3	3
69.92423858078327	3.0	3	3
70.02427325686449	3.0	3	3
70.12430793294573	3.0	3	3
70.22434260902696	3.0	3	3
70.3243772851082	3.0	3	3
70.42441196118943	3.0	3	3
70.52444663727067	3.0	3	3
70.62448131335191	3.0	3	3
70.72451598943314	3.0	3	3
70.82455066551438	3.0	3	3
70.92458534159562	3.0	3	3
71.02462001767685	3.0	3	3
71.12465469375807	3.0	3	3
71.22468936983931	3.0	3	3
71.32472404592055	3.0	3	3
71.42475872200178	3.0	3	3
71.52479339808302	3.0	3	3
71.62482807416426	3.0	3	3
71.72486275024549	3.0	3	3
71.82489742632673	3.0	3	3
71.92493210240796	3.0	3	3
72.0249667784892	3.0	3	3
72.12500145457044	3.0	3	3
72.22503613065166	3.0	3	3
72.3250708067329	3.0	3	3
72.42510548281413	3.0	3	3
72.52514015889537	3.0	3	3
72.6251748349766	3.0	3	3
72.72520951105784	3.0	3	3
72.82524418713908	3.0	3	3
72.92527886322031	3.0	3	3
73.02531353930155	3.0	3	3
73.12534821538279	3.0	3	3
73.22538289146402	3.0	3	3
73.32541756754524	3.0	3	3
73.42545224362648	3.0	3	3
73.52548691970772	3.0	3	3
73.62552159578895	3.0	3	3
73.72555627187019	3.0	3	3
73.82559094795143	3.0	3	3
73.92562562403266	3.0	3	3
74.0256603001139	3.0	3	3
74.12569497619513	3.0	3	3
74.22572965227637	3.0	3	3
74.32576432835761	3.0	3	3
74.42579900443883	3.0	3	3
74.52583368052007	3.0	3	3
74.6258683566013	3.0	3	3
74.72590303268254	3.0	3	3
74.82593770876377	3.0	3	3
74.92597238484501	3.0	3	3
75.02600706092625	3.0	3	3
75.12604173700748	3.0	3	3
75.22607641308872	3.0	3	3
75.32611108916996	3.0	3	3
75.42614576525119	3.0	3	3
75.52618044133241	3.0	3	3
75.62621511741365	3.0	3	3
75.72624979349489	3.0	3	3
75.82628446957612	3.0	3	3
75.92631914565736	3.0	3	3
76.0263538217386	3.0	3	3
76.12638849781983	3.0	3	3
76.22642317390107	3.0	3	3
76.3264578499823	3.0	3	3
76.42649252606354	3.0	3	3
76.52652720214478	3.0	3	3
76.626561878226	3.0	3	3
76.72659655430724	3.0	3	3
76.82663123038847	3.0	3	3
76.92666590646971	3.0	3	3
77.02670058255094	3.0	3	3
77.12673525863218	3.0	3	3
77.22676993471342	3.0	3	3
77.32680461079465	3.0	3	3
77.42683928687589	3.0	3	3
77.52687396295713	3.0	3	3
77.62690863903836	3.0	3	3
77.72694331511958	3.0	3	3
77.82697799120082	3.0	3	3
77.92701266728206	3.0	3	3
78.0270473433633	3.0	3	3
78.12708201944453	3.0	3	3
78.22711669552577	3.0	3	3
78.327151371607	3.0	3	3
78.42718604768824	3.0	3	3
78.52722072376947	3.0	3	3
78.62725539985071	3.0	3	3
78.72729007593195	3.0	3	3
78.82732475201317	3.0	3	3
78.9273594280944	3.0	3	3
79.02739410417564	3.0	3	3
79.12742878025688	3.0	3	3
79.22746345633811	3.0	3	3
79.32749813241935	3.0	3	3
79.42753280850059	3.0	3	3
79.52756748458182	3.0	3	3
79.62760216066306	3.0	3	3
79.7276368367443	3.0	3	3
79.82767151282553	3.0	3	3
79.92770618890675	3.0	3	3
80.02774086498799	3.0	3	3
80.12777554106923	3.0	3	3
80.22781021715046	3.0	3	3
80.3278448932317	3.0	3	3
80.42787956931294	3.0	3	3
80.52791424539417	3.0	3	3
80.62794892147541	3.0	3	3
80.72798359755664	3.0	3	3
80.82801827363788	3.0	3	3
80.92805294971912	3.0	3	3
81.02808762580034	3.0	3	3
81.12812230188158	3.0	3	3
81.22815697796281	3.0	3	3
81.32819165404405	3.0	3	3
81.42822633012528	3.0	3	3
81.52826100620652	3.0	3	3
81.62829568228776	3.0	3	3
81.72833035836899	3.0	3	3
81.82836503445023	3.0	3	3
81.92839971053147	3.0	3	3
82.0284343866127	3.0	3	3
82.12846906269392	3.0	3	3
82.22850373877516	3.0	3	3
82.3285384148564	3.0	3	3
82.42857309093763	3.0	3	3
82.52860776701887	3.0	3	3
82.6286424431001	3.0	3	3
82.72867711918134	3.0	3	3
82.82871179526258	3.0	3	3
82.92874647134381	3.0	3	3
83.02878114742505	3.0	3	3
83.12881582350629	3.0	3	3
83.22885049958751	3.0	3	3
83.32888517566874	3.0	3	3
83.42891985174998	3.0	3	3
83.52895452783122	3.0	3	3
83.62898920391245	3.0	3	3
83.72902387999369	3.0	3	3
83.82905855607493	3.0	3	3
83.92909323215616	3.0	3	3
84.0291279082374	3.0	3	3
84.12916258431864	3.0	3	3
84.22919726039987	3.0	3	3
84.3292319364811	3.0	3	3
84.42926661256233	3.0	3	3
84.52930128864357	3.0	3	3
84.6293359647248	3.0	3	3
84.72937064080604	3.0	3	3
84.82940531688728	3.0	3	3
84.92943999296851	3.0	3	3
85.02947466904975	3.0	3	3
85.12950934513098	3.0	3	3
85.22954402121222	3.0	3	3
85.32957869729346	3.0	3	3
85.42961337337468	3.0	3	3
85.52964804945591	3.0	3	3
85.62968272553715	3.0	3	3
85.72971740161839	3.0	3	3
85.82975207769962	3.0	3	3
85.92978675378086	3.0	3	3
86.0298214298621	3.0	3	3
86.12985610594333	3.0	3	3
86.22989078202457	3.0	3	3
86.3299254581058	3.0	3	3
86.42996013418704	3.0	3	3
86.52999481026826	3.0	3	3
86.6300294863495	3.0	3	3
86.73006416243074	3.0	3	3
86.83009883851197	3.0	3	3
86.93013351459321	3.0	3	3
87.03016819067444	3.0	3	3
87.13020286675568	3.0	3	3
87.23023754283692	3.0	3	3
87.33027221891815	3.0	3	3
87.43030689499939	3.0	3	3
87.53034157108063	3.0	3	3
87.63037624716185	3.0	3	3
87.73041092324308	3.0	3	3
87.83044559932432	3.0	3	3
87.93048027540556	3.0	3	3
88.0305149514868	3.0	3	3
88.13054962756803	3.0	3	3
88.23058430364927	3.0	3	3
88.3306189797305	3.0	3	3
88.43065365581174	3.0	3	3
88.53068833189297	3.0	3	3
88.63072300797421	3.0	3	3
88.73075768405543	3.0	3	3
88.83079236013667	3.0	3	3
88.9308270362179	3.0	3	3
89.03086171229914	3.0	3	3
89.13089638838038	3.0	3	3
89.23093106446161	3.0	3	3
89.33096574054285	3.0	3	3
89.43100041662409	3.0	3	3
89.53103509270532	3.0	3	3
89.63106976878656	3.0	3	3
89.7311044448678	3.0	3	3
89.83113912094902	3.0	3	3
89.93117379703025	3.0	3	3
90.03120847311149	3.0	3	3
90.13124314919273	3.0	3	3
90.23127782527396	3.0	3	3
90.3313125013552	3.0	3	3
90.43134717743644	3.0	3	3
90.53138185351767	3.0	3	3
90.63141652959891	3.0	3	3
90.73145120568014	3.0	3	3
90.83148588176138	3.0	3	3
90.9315205578426	3.0	3	3
91.03155523392384	3.0	3	3
91.13158991000508	3.0	3	3
91.23162458608631	3.0	3	3
91.33165926216755	3.0	3	3
91.43169393824878	3.0	3	3
91.53172861433002	3.0	3	3
91.63176329041126	3.0	3	3
91.7317979664925	3.0	3	3
91.83183264257373	3.0	3	3
91.93186731865497	3.0	3	3
92.03190199473619	3.0	3	3
92.13193667081742	3.0	3	3
92.23197134689866	3.0	3	3
92.3320060229799	3.0	3	3
92.43204069906113	3.0	3	3
92.53207537514237	3.0	3	3
92.6321100512236	3.0	3	3
92.73214472730484	3.0	3	3
92.83217940338608	3.0	3	3
92.93221407946731	3.0	3	3
93.03224875554855	3.0	3	3
93.13228343162977	3.0	3	3
93.23231810771101	3.0	3	3
93.33235278379225	3.0	3	3
93.43238745987348	3.0	3	3
93.53242213595472	3.0	3	3
93.63245681203595	3.0	3	3
93.73249148811719	3.0	3	3
93.83252616419843	3.0	3	3
93.93256084027966	3.0	3	3
94.0325955163609	3.0	3	3
94.13263019244214	3.0	3	3
94.23266486852336	3.0	3	3
94.3326995446046	3.0	3	3
94.43273422068583	3.0	3	3
94.53276889676707	3.0	3	3
94.6328035728483	3.0	3	3
94.73283824892954	3.0	3	3
94.83287292501078	3.0	3	3
94.93290760109201	3.0	3	3
95.03294227717325	3.0	3	3
95.13297695325448	3.0	3	3
95.23301162933572	3.0	3	3
95.33304630541694	3.0	3	3
95.43308098149818	3.0	3	3
95.53311565757942	3.0	3	3
95.63315033366065	3.0	3	3
95.73318500974189	3.0	3	3
95.83321968582312	3.0	3	3
95.93325436190436	3.0	3	3
96.0332890379856	3.0	3	3
96.13332371406683	3.0	3	3
96.23335839014807	3.0	3	3
96.3333930662293	3.0	3	3
96.43342774231053	3.0	3	3
96.53346241839176	3.0	3	3
96.633497094473	3.0	3	3
96.73353177055424	3.0	3	3
96.83356644663547	3.0	3	3
96.93360112271671	3.0	3	3
97.03363579879795	3.0	3	3
97.13367047487918	3.0	3	3
97.23370515096042	3.0	3	3
97.33373982704165	3.0	3	3
97.43377450312289	3.0	3	3
97.53380917920411	3.0	3	3
97.63384385528535	3.0	3	3
97.73387853136659	3.0	3	3
97.83391320744782	3.0	3	3
97.93394788352906	3.0	3	3
98.0339825596103	3.0	3	3
98.13401723569153	3.0	3	3
98.23405191177277	3.0	3	3
98.334086587854	3.0	3	3
98.43412126393524	3.0	3	3
98.53415594001648	3.0	3	3
98.6341906160977	3.0	3	3
98.73422529217893	3.0	3	3
98.83425996826017	3.0	3	3
98.9342946443414	3.0	3	3
99.03432932042264	3.0	3	3
99.13436399650388	3.0	3	3
99.23439867258512	3.0	3	3
99.33443334866635	3.0	3	3
99.43446802474759	3.0	3	3
99.53450270082882	3.0	3	3
99.63453737691006	3.0	3	3
99.73457205299128	3.0	3	3
99.83460672907252	3.0	3	3
99.93464140515376	3.0	3	3
100.03467608123499	3.0	3	3
100.13471075731623	3.0	3	3
100.23474543339746	3.0	3	3
100.3347801094787	3.0	3	3
100.43481478555994	3.0	3	3
100.53484946164117	3.0	3	3
100.63488413772241	3.0	3	3
100.73491881380365	3.0	3	3
100.83495348988487	3.0	3	3
100.9349881659661	3.0	3	3
101.03502284204734	3.0	3	3
101.13505751812858	3.0	3	3
101.23509219420981	3.0	3	3
101.33512687029105	3.0	3	3
101.43516154637229	3.0	3	3
101.53519622245352	3.0	3	3
101.63523089853476	3.0	3	3
101.735265574616	3.0	3	3
101.83530025069723	3.0	3	3
101.93533492677845	3.0	3	3
102.03536960285969	3.0	3	3
102.13540427894092	3.0	3	3
102.23543895502216	3.0	3	3
102.3354736311034	3.0	3	3
102.43550830718463	3.0	3	3
102.53554298326587	3.0	3	3
102.6355776593471	3.0	3	3
102.73561233542834	3.0	3	3
102.83564701150958	3.0	3	3
102.93568168759082	3.0	3	3
103.03571636367204	3.0	3	3
103.13575103975327	3.0	3	3
103.23578571583451	3.0	3	3
103.33582039191575	3.0	3	3
103.43585506799698	3.0	3	3
103.53588974407822	3.0	3	3
103.63592442015945	3.0	3	3
103.73595909624069	3.0	3	3
103.83599377232193	3.0	3	3
103.93602844840316	3.0	3	3
104.0360631244844	3.0	3	3
104.13609780056562	3.0	3	3
104.23613247664686	3.0	3	3
104.3361671527281	3.0	3	3
104.43620182880933	3.0	3	3
104.53623650489057	3.0	3	3
104.6362711809718	3.0	3	3
104.73630585705304	3.0	3	3
104.83634053313428	3.0	3	3
104.93637520921551	3.0	3	3
105.03640988529675	3.0	3	3
105.13644456137798	3.0	3	3
105.2364792374592	3.0	3	3
105.33651391354044	3.0	3	3
105.43654858962168	3.0	3	3
105.53658326570292	3.0	3	3
105.63661794178415	3.0	3	3
105.73665261786539	3.0	3	3
105.83668729394662	3.0	3	3
105.93672197002786	3.0	3	3
106.0367566461091	3.0	3	3
106.13679132219033	3.0	3	3
106.23682599827157	3.0	3	3
106.33686067435279	3.0	3	3
106.43689535043403	3.0	3	3
106.53693002651526	3.0	3	3
106.6369647025965	3.0	3	3
106.73699937867774	3.0	3	3
106.83703405475897	3.0	3	3
106.93706873084021	3.0	3	3
107.03710340692145	3.0	3	3
107.13713808300268	3.0	3	3
107.23717275908392	3.0	3	3
107.33720743516515	3.0	3	3
107.43724211124638	3.0	3	3
107.53727678732761	3.0	3	3
107.63731146340885	3.0	3	3
107.73734613949009	3.0	3	3
107.83738081557132	3.0	3	3
107.93741549165256	3.0	3	3
108.0374501677338	3.0	3	3
108.13748484381503	3.0	3	3
108.23751951989627	3.0	3	3
108.3375541959775	3.0	3	3
108.43758887205874	3.0	3	3
108.53762354813996	3.0	3	3
108.6376582242212	3.0	3	3
108.73769290030243	3.0	3	3
108.83772757638367	3.0	3	3
108.9377622524649	3.0	3	3
109.03779692854614	3.0	3	3
109.13783160462738	3.0	3	3
109.23786628070862	3.0	3	3
109.33790095678985	3.0	3	3
109.43793563287109	3.0	3	3
109.53797030895232	3.0	3	3
109.63800498503355	3.0	3	3
109.73803966111478	3.0	3	3
109.83807433719602	3.0	3	3
109.93810901327726	3.0	3	3
110.03814368935849	3.0	3	3
110.13817836543973	3.0	3	3
110.23821304152096	3.0	3	3
110.3382477176022	3.0	3	3
110.43828239368344	3.0	3	3
110.53831706976467	3.0	3	3
110.63835174584591	3.0	3	3
110.73838642192713	3.0	3	3
110.83842109800837	3.0	3	3
110.9384557740896	3.0	3	3
111.03849045017084	3.0	3	3
111.13852512625208	3.0	3	3
111.23855980233331	3.0	3	3
111.33859447841455	3.0	3	3
111.43862915449579	3.0	3	3
111.53866383057702	3.0	3	3
111.63869850665826	3.0	3	3
111.7387331827395	3.0	3	3
111.83876785882072	3.0	3	3
111.93880253490195	3.0	3	3
112.03883721098319	3.0	3	3
112.13887188706443	3.0	3	3
112.23890656314566	3.0	3	3
112.3389412392269	3.0	3	3
112.43897591530813	3.0	3	3
112.53901059138937	3.0	3	3
112.6390452674706	3.0	3	3
112.73907994355184	3.0	3	3
112.83911461963308	3.0	3	3
112.9391492957143	3.0	3	3
113.03918397179554	3.0	3	3
113.13921864787677	3.0	3	3
113.23925332395801	3.0	3	3
113.33928800003925	3.0	3	3
113.43932267612048	3.0	3	3
113.53935735220172	3.0	3	3
113.63939202828296	3.0	3	3
113.73942670436419	3.0	3	3
113.83946138044543	3.0	3	3
113.93949605652666	3.0	3	3
114.03953073260789	3.0	3	3
114.13956540868912	3.0	3	3
114.23960008477036	3.0	3	3
114.3396347608516	3.0	3	3
114.43966943693283	3.0	3	3
114.53970411301407	3.0	3	3
114.6397387890953	3.0	3	3
114.73977346517654	3.0	3	3
114.83980814125778	3.0	3	3
114.93984281733901	3.0	3	3
115.03987749342025	3.0	3	3
115.13991216950147	3.0	3	3
115.23994684558271	3.0	3	3
115.33998152166394	3.0	3	3
115.44001619774518	3.0	3	3
115.54005087382642	3.0	3	3
115.64008554990765	3.0	3	3
115.74012022598889	3.0	3	3
115.84015490207013	3.0	3	3
115.94018957815136	3.0	3	3
116.0402242542326	3.0	3	3
116.14025893031383	3.0	3	3
116.24029360639506	3.0	3	3
116.34032828247629	3.0	3	3
116.44036295855753	3.0	3	3
116.54039763463877	3.0	3	3
116.64043231072	3.0	3	3
116.74046698680124	3.0	3	3
116.84050166288247	3.0	3	3
116.94053633896371	3.0	3	3
117.04057101504495	3.0	3	3
117.14060569112618	3.0	3	3
117.24064036720742	3.0	3	3
117.34067504328864	3.0	3	3
117.44070971936988	3.0	3	3
117.54074439545111	3.0	3	3
117.64077907153235	3.0	3	3
117.74081374761359	3.0	3	3
117.84084842369482	3.0	3	3
117.94088309977606	3.0	3	3
118.0409177758573	3.0	3	3
118.14095245193853	3.0	3	3
118.24098712801977	3.0	3	3
118.341021804101	3.0	3	3
118.44105648018223	3.0	3	3
118.54109115626346	3.0	3	3
118.6411258323447	3.0	3	3
118.74116050842593	3.0	3	3
118.84119518450717	3.0	3	3
118.94122986058841	3.0	3	3
119.04126453666964	3.0	3	3
119.14129921275088	3.0	3	3
119.24133388883212	3.0	3	3
119.34136856491335	3.0	3	3
119.44140324099459	3.0	3	3
119.54143791707581	3.0	3	3
119.64147259315705	3.0	3	3
119.74150726923828	3.0	3	3
119.84154194531952	3.0	3	3
119.94157662140076	3.0	3	3
120.04161129748199	3.0	3	3
120.14164597356323	3.0	3	3
120.24168064964447	3.0	3	3
120.3417153257257	3.0	3	3
120.44175000180694	3.0	3	3
120.54178467788817	3.0	3	3
120.6418193539694	3.0	3	3
120.74185403005063	3.0	3	3
120.84188870613187	3.0	3	3
120.9419233822131	3.0	3	3
121.04195805829434	3.0	3	3
121.14199273437558	3.0	3	3
121.24202741045681	3.0	3	3
121.34206208653805	3.0	3	3
121.44209676261929	3.0	3	3
121.54213143870052	3.0	3	3
121.64216611478176	3.0	3	3
121.74220079086298	3.0	3	3
121.84223546694422	3.0	3	3
121.94227014302545	3.0	3	3
122.04230481910669	3.0	3	3
122.14233949518793	3.0	3	3
122.24237417126916	3.0	3	3
122.3424088473504	3.0	3	3
122.44244352343163	3.0	3	3
122.54247819951287	3.0	3	3
122.64251287559411	3.0	3	3
122.74254755167534	3.0	3	3
122.84258222775657	3.0	3	3
122.9426169038378	3.0	3	3
123.04265157991904	3.0	3	3
123.14268625600027	3.0	3	3
123.24272093208151	3.0	3	3
123.34275560816275	3.0	3	3
123.44279028424398	3.0	3	3
123.54282496032522	3.0	3	3
123.64285963640646	3.0	3	3
123.74289431248769	3.0	3	3
123.84292898856893	3.0	3	3
123.94296366465015	3.0	3	3
124.04299834073139	3.0	3	3
124.14303301681262	3.0	3	3
124.24306769289386	3.0	3	3
124.3431023689751	3.0	3	3
124.44313704505633	3.0	3	3
124.54317172113757	3.0	3	3
124.6432063972188	3.0	3	3
124.74324107330004	3.0	3	3
124.84327574938128	3.0	3	3
124.94331042546251	3.0	3	3
125.04334510154374	3.0	3	3
125.14337977762497	3.0	3	3
125.24341445370621	3.0	3	3
125.34344912978744	3.0	3	3
125.44348380586868	3.0	3	3
125.54351848194992	3.0	3	3
125.64355315803115	3.0	3	3
125.74358783411239	3.0	3	3
125.84362251019363	3.0	3	3
125.94365718627486	3.0	3	3
126.0436918623561	3.0	3	3
126.14372653843732	3.0	3	3
126.24376121451856	3.0	3	3
126.3437958905998	3.0	3	3
126.44383056668103	3.0	3	3
126.54386524276227	3.0	3	3
126.6438999188435	3.0	3	3
126.74393459492474	3.0	3	3
126.84396927100597	3.0	3	3
126.94400394708721	3.0	3	3
127.04403862316845	3.0	3	3
127.14407329924968	3.0	3	3
127.2441079753309	3.0	3	3
127.34414265141214	3.0	3	3
127.44417732749338	3.0	3	3
127.54421200357461	3.0	3	3
127.64424667965585	3.0	3	3
127.74428135573709	3.0	3	3
127.84431603181832	3.0	3	3
127.94435070789956	3.0	3	3
128.0443853839808	3.0	3	3
128.14442006006203	3.0	3	3
128.24445473614327	3.0	3	3
128.3444894122245	3.0	3	3
128.44452408830574	3.0	3	3
128.54455876438698	3.0	3	3
128.6445934404682	3.0	3	3
128.74462811654945	3.0	3	3
128.8446627926307	3.0	3	3
128.9446974687119	3.0	3	3
129.04473214479313	3.0	3	3
129.14476682087437	3.0	3	3
129.2448014969556	3.0	3	3
129.34483617303684	3.0	3	3
129.44487084911808	3.0	3	3
129.5449055251993	3.0	3	3
129.64494020128055	3.0	3	3
129.74497487736178	3.0	3	3
129.84500955344302	3.0	3	3
129.94504422952426	3.0	3	3
130.0450789056055	3.0	3	3
130.14511358168673	3.0	3	3
130.24514825776797	3.0	3	3
130.3451829338492	3.0	3	3
130.44521760993044	3.0	3	3
130.54525228601167	3.0	3	3
130.6452869620929	3.0	3	3
130.74532163817415	3.0	3	3
130.84535631425538	3.0	3	3
130.94539099033662	3.0	3	3
131.04542566641786	3.0	3	3
131.14546034249906	3.0	3	3
131.2454950185803	3.0	3	3
131.34552969466154	3.0	3	3
131.44556437074277	3.0	3	3
131.545599046824	3.0	3	3
131.64563372290525	3.0	3	3
131.74566839898648	3.0	3	3
131.84570307506772	3.0	3	3
131.94573775114895	3.0	3	3
132.0457724272302	3.0	3	3
132.14580710331143	3.0	3	3
132.24584177939266	3.0	3	3
132.3458764554739	3.0	3	3
132.44591113155514	3.0	3	3
132.54594580763637	3.0	3	3
132.6459804837176	3.0	3	3
132.74601515979884	3.0	3	3
132.84604983588008	3.0	3	3
132.94608451196132	3.0	3	3
133.04611918804255	3.0	3	3
133.1461538641238	3.0	3	3
133.24618854020503	3.0	3	3
133.34622321628623	3.0	3	3
133.44625789236747	3.0	3	3
133.5462925684487	3.0	3	3
133.64632724452994	3.0	3	3
133.74636192061118	3.0	3	3
133.84639659669241	3.0	3	3
133.94643127277365	3.0	3	3
134.0464659488549	3.0	3	3
134.14650062493612	3.0	3	3
134.24653530101736	3.0	3	3
134.3465699770986	3.0	3	3
134.44660465317983	3.0	3	3
134.54663932926107	3.0	3	3
134.6466740053423	3.0	3	3
134.74670868142354	3.0	3	3
134.84674335750478	3.0	3	3
134.946778033586	3.0	3	3
135.04681270966725	3.0	3	3
135.1468473857485	3.0	3	3
135.24688206182972	3.0	3	3
135.34691673791096	3.0	3	3
135.4469514139922	3.0	3	3
135.5469860900734	3.0	3	3
135.64702076615464	3.0	3	3
135.74705544223588	3.0	3	3
135.8470901183171	3.0	3	3
135.94712479439835	3.0	3	3
136.04715947047958	3.0	3	3
136.14719414656082	3.0	3	3
136.24722882264206	3.0	3	3
136.3472634987233	3.0	3	3
136.44729817480453	3.0	3	3
136.54733285088577	3.0	3	3
136.647367526967	3.0	3	3
136.74740220304824	3.0	3	3
136.84743687912948	3.0	3	3
136.9474715552107	3.0	3	3
137.04750623129195	3.0	3	3
137.14754090737318	3.0	3	3
137.24757558345442	3.0	3	3
137.34761025953566	3.0	3	3
137.4476449356169	3.0	3	3
137.54767961169813	3.0	3	3
137.64771428777937	3.0	3	3
137.74774896386057	3.0	3	3
137.8477836399418	3.0	3	3
137.94781831602305	3.0	3	3
138.04785299210428	3.0	3	3
138.14788766818552	3.0	3	3
138.24792234426675	3.0	3	3
138.347957020348	3.0	3	3
138.44799169642923	3.0	3	3
138.54802637251046	3.0	3	3
138.6480610485917	3.0	3	3
138.74809572467294	3.0	3	3
138.84813040075417	3.0	3	3
138.9481650768354	3.0	3	3
139.04819975291664	3.0	3	3
139.14823442899788	3.0	3	3
139.24826910507912	3.0	3	3
139.34830378116035	3.0	3	3
139.4483384572416	3.0	3	3
139.54837313332283	3.0	3	3
139.64840780940406	3.0	3	3
139.7484424854853	3.0	3	3
139.84847716156654	3.0	3	3
139.94851183764774	3.0	3	3
140.04854651372898	3.0	3	3
140.14858118981022	3.0	3	3
140.24861586589145	3.0	3	3
140.3486505419727	3.0	3	3
140.44868521805392	3.0	3	3
140.54871989413516	3.0	3	3
140.6487545702164	3.0	3	3
140.74878924629763	3.0	3	3
140.84882392237887	3.0	3	3
140.9488585984601	3.0	3	3
141.04889327454134	3.0	3	3
141.14892795062258	3.0	3	3
141.24896262670381	3.0	3	3
141.34899730278505	3.0	3	3
141.4490319788663	3.0	3	3
141.54906665494752	3.0	3	3
141.64910133102876	3.0	3	3
141.74913600711	3.0	3	3
141.84917068319123	3.0	3	3
141.94920535927247	3.0	3	3
142.0492400353537	3.0	3	3
142.1492747114349	3.0	3	3
142.24930938751615	3.0	3	3
142.34934406359739	3.0	3	3
142.44937873967862	3.0	3	3
142.54941341575986	3.0	3	3
142.6494480918411	3.0	3	3
142.74948276792233	3.0	3	3
142.84951744400357	3.0	3	3
142.9495521200848	3.0	3	3
143.04958679616604	3.0	3	3
143.14962147224728	3.0	3	3
143.2496561483285	3.0	3	3
143.34969082440975	3.0	3	3
143.44972550049098	3.0	3	3
143.54976017657222	3.0	3	3
143.64979485265346	3.0	3	3
143.7498295287347	3.0	3	3
143.84986420481593	3.0	3	3
143.94989888089717	3.0	3	3
144.0499335569784	3.0	3	3
144.14996823305964	3.0	3	3
144.25000290914087	3.0	3	3
144.35003758522208	3.0	3	3
144.45007226130332	3.0	3	3
144.55010693738456	3.0	3	3
144.6501416134658	3.0	3	3
144.75017628954703	3.0	3	3
144.85021096562826	3.0	3	3
144.9502456417095	3.0	3	3
145.05028031779074	3.0	3	3
145.15031499387197	3.0	3	3
145.2503496699532	3.0	3	3
145.35038434603445	3.0	3	3
145.45041902211568	3.0	3	3
145.55045369819692	3.0	3	3
145.65048837427815	3.0	3	3
145.7505230503594	3.0	3	3
145.85055772644063	3.0	3	3
145.95059240252186	3.0	3	3
146.0506270786031	3.0	3	3
146.15066175468434	3.0	3	3
146.25069643076557	3.0	3	3
146.3507311068468	3.0	3	3
146.45076578292804	3.0	3	3
146.55080045900925	3.0	3	3
146.6508351350905	3.0	3	3
146.75086981117173	3.0	3	3
146.85090448725296	3.0	3	3
146.9509391633342	3.0	3	3
147.05097383941543	3.0	3	3
147.15100851549667	3.0	3	3
147.2510431915779	3.0	3	3
147.35107786765914	3.0	3	3
147.45111254374038	3.0	3	3
147.55114721982162	3.0	3	3
147.65118189590285	3.0	3	3
147.7512165719841	3.0	3	3
147.85125124806532	3.0	3	3
147.95128592414656	3.0	3	3
148.0513206002278	3.0	3	3
148.15135527630903	3.0	3	3
148.25138995239027	3.0	3	3
148.3514246284715	3.0	3	3
148.45145930455274	3.0	3	3
148.55149398063398	3.0	3	3
148.65152865671521	3.1	3	4
148.75156333279642	3.1	3	4
148.85159800887766	3.1	3	4
148.9516326849589	3.1	3	4
149.05166736104013	3.1	3	4
149.15170203712137	3.1	3	4
149.2517367132026	3.1	3	4
149.35177138928384	3.1	3	4
149.45180606536508	3.1	3	4
149.5518407414463	3.1	3	4
149.65187541752755	3.1	3	4
149.75191009360879	3.1	3	4
149.85194476969002	3.1	3	4
149.95197944577126	3.1	3	4
150.0520141218525	3.1	3	4
150.15204879793373	3.1	3	4
150.25208347401497	3.1	3	4
150.3521181500962	3.1	3	4
150.45215282617744	3.1	3	4
150.55218750225868	3.1	3	4
150.6522221783399	3.1	3	4
150.75225685442115	3.1	3	4
150.85229153050238	3.1	3	4
150.9523262065836	3.1	3	4
151.05236088266483	3.1	3	4
151.15239555874606	3.1	3	4
151.2524302348273	3.1	3	4
151.35246491090854	3.1	3	4
151.45249958698977	3.1	3	4
151.552534263071	3.1	3	4
151.65256893915225	3.1	3	4
151.75260361523348	3.1	3	4
151.85263829131472	3.1	3	4
151.95267296739596	3.1	3	4
152.0527076434772	3.1	3	4
152.15274231955843	3.1	3	4
152.25277699563966	3.1	3	4
152.3528116717209	3.1	3	4
152.45284634780214	3.1	3	4
152.55288102388337	3.1	3	4
152.6529156999646	3.1	3	4
152.75295037604585	3.1	3	4
152.85298505212708	3.1	3	4
152.95301972820832	3.1	3	4
153.05305440428955	3.1	3	4
153.15308908037076	3.1	3	4
153.253123756452	3.1	3	4
153.35315843253323	3.1	3	4
153.45319310861447	3.1	3	4
153.5532277846957	3.1	3	4
153.65326246077694	3.1	3	4
153.75329713685818	3.1	3	4
153.85333181293942	3.1	3	4
153.95336648902065	3.1	3	4
154.0534011651019	3.1	3	4
154.15343584118312	3.1	3	4
154.25347051726436	3.1	3	4
154.3535051933456	3.1	3	4
154.45353986942683	3.1	3	4
154.55357454550807	3.1	3	4
154.6536092215893	3.1	3	4
154.75364389767054	3.1	3	4
154.85367857375178	3.1	3	4
154.95371324983302	3.1	3	4
155.05374792591425	3.1	3	4
155.1537826019955	3.1	3	4
155.25381727807672	3.1	3	4
155.35385195415793	3.1	3	4
155.45388663023917	3.1	3	4
155.5539213063204	3.1	3	4
155.65395598240164	3.1	3	4
155.75399065848288	3.1	3	4
155.8540253345641	3.1	3	4
155.95406001064535	3.1	3	4
156.0540946867266	3.1	3	4
156.15412936280782	3.1	3	4
156.25416403888906	3.1	3	4
156.3541987149703	3.1	3	4
156.45423339105153	3.1	3	4
156.55426806713277	3.1	3	4
156.654302743214	3.1	3	4
156.75433741929524	3.1	3	4
156.85437209537648	3.1	3	4
156.9544067714577	3.1	3	4
157.05444144753895	3.1	3	4
157.15447612362019	3.1	3	4
157.25451079970142	3.1	3	4
157.35454547578266	3.1	3	4
157.4545801518639	3.1	3	4
157.5546148279451	3.1	3	4
157.65464950402634	3.1	3	4
157.75468418010757	3.1	3	4
157.8547188561888	3.1	3	4
157.95475353227005	3.1	3	4
158.05478820835128	3.1	3	4
158.15482288443252	3.1	3	4
158.25485756051376	3.1	3	4
158.354892236595	3.1	3	4
158.45492691267623	3.1	3	4
158.55496158875746	3.1	3	4
158.6549962648387	3.1	3	4
158.75503094091994	3.1	3	4
158.85506561700117	3.1	3	4
158.9551002930824	3.1	3	4
159.05513496916365	3.1	3	4
159.15516964524488	3.1	3	4
159.25520432132612	3.1	3	4
159.35523899740735	3.1	3	4
159.4552736734886	3.1	3	4
159.55530834956983	3.1	3	4
159.65534302565106	3.1	3	4
159.75537770173227	3.1	3	4
159.8554123778135	3.1	3	4
159.95544705389474	3.1	3	4
160.05548172997598	3.1	3	4
160.15551640605722	3.1	3	4
160.25555108213845	3.1	3	4
160.3555857582197	3.1	3	4
160.45562043430093	3.1	3	4
160.55565511038216	3.1	3	4
160.6556897864634	3.1	3	4
160.75572446254463	3.1	3	4
160.85575913862587	3.1	3	4
160.9557938147071	3.1	3	4
161.05582849078834	3.1	3	4
161.15586316686958	3.1	3	4
161.25589784295082	3.1	3	4
161.35593251903205	3.1	3	4
161.4559671951133	3.1	3	4
161.55600187119452	3.1	3	4
161.65603654727576	3.1	3	4
161.756071223357	3.1	3	4
161.85610589943823	3.1	3	4
161.95614057551944	3.1	3	4
162.05617525160068	3.1	3	4
162.1562099276819	3.2	3	5
162.25624460376315	3.3	3	5
162.3562792798444	3.3	3	5
162.45631395592562	3.3	3	5
162.55634863200686	3.3	3	5
162.6563833080881	3.3	3	5
162.75641798416933	3.3	3	5
162.85645266025057	3.3	3	5
162.9564873363318	3.3	3	5
163.05652201241304	3.3	3	5
163.15655668849428	3.3	3	5
163.2565913645755	3.3	3	5
163.35662604065675	3.3	3	5
163.45666071673799	3.3	3	5
163.55669539281922	3.3	3	5
163.65673006890046	3.3	3	5
163.7567647449817	3.3	3	5
163.85679942106293	3.3	3	5
163.95683409714417	3.3	3	5
164.0568687732254	3.3	3	5
164.1569034493066	3.3	3	5
164.25693812538785	3.3	3	5
164.35697280146908	3.3	3	5
164.45700747755032	3.3	3	5
164.55704215363156	3.3	3	5
164.6570768297128	3.3	3	5
164.75711150579403	3.3	3	5
164.85714618187527	3.3	3	5
164.9571808579565	3.3	3	5
165.05721553403774	3.3	3	5
165.15725021011897	3.3	3	5
165.2572848862002	3.3	3	5
165.35731956228145	3.3	3	5
165.45735423836268	3.3	3	5
165.55738891444392	3.3	3	5
165.65742359052516	3.3	3	5
165.7574582666064	3.3	3	5
165.85749294268763	3.4	3	5
165.95752761876886	3.4	3	5
166.0575622948501	3.4	3	5
166.15759697093134	3.4	3	5
166.25763164701257	3.4	3	5
166.35766632309378	3.4	3	5
166.45770099917502	3.4	3	5
166.55773567525625	3.4	3	5
166.6577703513375	3.4	3	5
166.75780502741873	3.4	3	5
166.85783970349996	3.4	3	5
166.9578743795812	3.4	3	5
167.05790905566244	3.4	3	5
167.15794373174367	3.4	3	5
167.2579784078249	3.4	3	5
167.35801308390614	3.4	3	5
167.45804775998738	3.4	3	5
167.55808243606862	3.4	3	5
167.65811711214985	3.4	3	5
167.7581517882311	3.4	3	5
167.85818646431233	3.4	3	5
167.95822114039356	3.5	3	5
168.0582558164748	3.5	3	5
168.15829049255603	3.5	3	5
168.25832516863727	3.5	3	5
168.3583598447185	3.5	3	5
168.45839452079974	3.6	3	5
168.55842919688095	3.6	3	5
168.6584638729622	3.6	3	5
168.75849854904342	3.6	3	5
168.85853322512466	3.6	3	5
168.9585679012059	3.6	3	5
169.05860257728713	3.7	3	5
169.15863725336837	3.7	3	5
169.2586719294496	3.7	3	5
169.35870660553084	3.7	3	5
169.45874128161208	3.7	3	5
169.5587759576933	3.7	3	5
169.65881063377455	3.7	3	5
169.7588453098558	3.8	3	6
169.85887998593702	3.8	3	6
169.95891466201826	3.8	3	6
170.0589493380995	3.8	3	6
170.15898401418073	3.8	3	6
170.25901869026197	3.8	3	6
170.3590533663432	3.8	3	6
170.45908804242444	3.8	3	6
170.55912271850568	3.8	3	6
170.6591573945869	3.8	3	6
170.75919207066812	3.8	3	6
170.85922674674936	3.9	3	6
170.9592614228306	3.9	3	6
171.05929609891183	3.9	3	6
171.15933077499307	3.9	3	6
171.2593654510743	3.9	3	6
171.35940012715554	3.9	3	6
171.45943480323677	3.9	3	6
171.559469479318	3.9	3	6
171.65950415539925	3.9	3	6
171.75953883148048	3.9	3	6
171.85957350756172	3.9	3	6
171.95960818364296	4.0	3	6
172.0596428597242	4.0	3	6
172.15967753580543	4.0	3	6
172.25971221188667	4.0	3	6
172.3597468879679	4.1	3	6
172.45978156404914	4.1	3	6
172.55981624013037	4.1	3	6
172.6598509162116	4.1	3	6
172.75988559229285	4.1	3	6
172.85992026837408	4.1	3	6
172.9599549444553	4.1	3	6
173.05998962053653	4.1	3	6
173.16002429661776	4.2	3	6
173.260058972699	4.2	3	6
173.36009364878024	4.3	3	6
173.46012832486147	4.3	3	6
173.5601630009427	4.3	3	6
173.66019767702394	4.3	3	6
173.76023235310518	4.3	3	6
173.86026702918642	4.3	3	6
173.96030170526765	4.3	3	6
174.0603363813489	4.3	3	6
174.16037105743013	4.3	3	6
174.26040573351136	4.3	3	6
174.3604404095926	4.3	3	6
174.46047508567383	4.3	3	6
174.56050976175507	4.4	3	6
174.6605444378363	4.4	3	6
174.76057911391754	4.4	3	6
174.86061378999878	4.5	3	6
174.96064846608002	4.5	3	6
175.06068314216125	4.5	3	6
175.16071781824246	4.7	3	6
175.2607524943237	4.7	3	6
175.36078717040493	4.7	3	6
175.46082184648617	4.7	3	6
175.5608565225674	4.7	3	6
175.66089119864864	4.7	3	6
175.76092587472988	4.7	3	6
175.86096055081111	4.7	3	6
175.96099522689235	4.7	3	6
176.0610299029736	4.7	3	6
176.16106457905482	4.8	3	6
176.26109925513606	5.0	3	7
176.3611339312173	5.0	3	7
176.46116860729853	5.0	3	7
176.56120328337977	5.0	3	7
176.661237959461	5.0	3	7
176.76127263554224	5.0	3	7
176.86130731162348	5.0	3	7
176.9613419877047	5.1	3	7
177.06137666378595	5.1	3	7
177.1614113398672	5.1	3	7
177.26144601594842	5.1	3	7
177.36148069202963	5.1	3	7
177.46151536811087	5.1	3	7
177.5615500441921	5.1	3	7
177.66158472027334	5.1	3	7
177.76161939635458	5.1	3	7
177.8616540724358	5.1	3	7
177.96168874851705	5.1	3	7
178.06172342459828	5.2	3	7
178.16175810067952	5.2	3	7
178.26179277676076	5.2	3	7
178.361827452842	5.3	3	7
178.46186212892323	5.6	3	8
178.56189680500447	5.6	3	8
178.6619314810857	5.6	3	8
178.76196615716694	5.7	3	8
178.86200083324817	5.7	3	8
178.9620355093294	5.7	3	8
179.06207018541065	5.7	3	8
179.16210486149188	5.9	3	8
179.26213953757312	6.0	3	8
179.36217421365436	6.0	3	8
179.4622088897356	6.0	3	8
179.5622435658168	6.0	3	8
179.66227824189804	6.0	3	8
179.76231291797927	6.1	3	8
179.8623475940605	6.2	3	8
179.96238227014175	6.2	3	8
180.06241694622298	6.2	3	8
180.16245162230422	6.2	3	8
180.26248629838545	6.2	3	8
180.3625209744667	6.2	3	8
180.46255565054793	6.3	3	8
180.56259032662916	6.4	3	8
180.6626250027104	6.5	3	8
180.76265967879164	6.5	3	8
180.86269435487287	6.7	3	9
180.9627290309541	6.7	3	9
181.06276370703534	6.7	3	9
181.16279838311658	6.7	3	9
181.26283305919782	6.7	3	9
181.36286773527905	6.7	3	9
181.4629024113603	6.7	3	9
181.56293708744153	6.7	3	9
181.66297176352276	6.9	3	9
181.76300643960397	7.1	4	10
181.8630411156852	7.1	4	10
181.96307579176644	7.1	4	10
182.06311046784768	7.3	4	10
182.16314514392892	7.5	4	11
182.26317982001015	7.6	4	11
182.3632144960914	7.7	4	11
182.46324917217262	7.8	5	11
182.56328384825386	7.8	5	11
182.6633185243351	7.8	5	11
182.76335320041633	7.9	5	11
182.86338787649757	8.1	6	11
182.9634225525788	8.3	7	11
183.06345722866004	8.3	7	11
183.16349190474128	8.5	7	11
183.26352658082251	8.5	7	11
183.36356125690375	8.6	7	11
183.463595932985	8.6	7	11
183.56363060906622	8.8	7	11
183.66366528514746	9.0	7	11
183.7636999612287	9.0	7	11
183.86373463730993	9.1	7	11
183.96376931339114	9.2	7	12
184.06380398947238	9.2	7	12
184.1638386655536	9.2	7	12
184.26387334163485	9.2	7	12
184.36390801771608	9.3	7	12
184.46394269379732	9.5	7	12
184.56397736987856	9.6	7	12
184.6640120459598	9.8	8	12
184.76404672204103	9.8	8	12
184.86408139812227	9.8	8	12
184.9641160742035	9.8	8	12
185.06415075028474	9.9	8	12
185.16418542636598	10.0	8	12
185.2642201024472	10.0	8	12
185.36425477852845	10.3	8	12
185.46428945460968	10.3	8	12
185.56432413069092	10.3	8	12
185.66435880677216	10.5	8	12
185.7643934828534	10.5	8	12
185.86442815893463	10.6	8	12
185.96446283501587	10.8	8	13
186.0644975110971	10.9	8	13
186.1645321871783	11.0	8	14
186.26456686325955	11.1	9	14
186.36460153934078	11.3	9	14
186.46463621542202	11.3	9	14
186.56467089150325	11.5	9	16
186.6647055675845	11.5	9	16
186.76474024366573	11.8	9	16
186.86477491974696	11.8	9	16
186.9648095958282	12.2	10	17
187.06484427190944	12.3	10	17
187.16487894799067	12.4	10	17
187.2649136240719	12.5	10	17
187.36494830015315	12.6	10	17
187.46498297623438	12.7	10	18
187.56501765231562	12.7	10	18
187.66505232839685	12.9	10	18
187.7650870044781	13.2	11	18
187.86512168055933	13.6	11	18
187.96515635664056	13.6	11	18
188.0651910327218	13.8	11	18
188.16522570880304	13.9	11	18
188.26526038488427	13.9	11	18
188.36529506096548	14.0	11	18
188.46532973704672	14.3	11	19
188.56536441312795	14.5	11	19
188.6653990892092	14.7	12	19
188.76543376529042	14.9	12	19
188.86546844137166	15.0	12	20
188.9655031174529	15.0	12	20
189.06553779353413	15.1	12	20
189.16557246961537	15.2	12	21
189.2656071456966	15.2	12	21
189.36564182177784	15.4	12	21
189.46567649785908	15.7	12	21
189.56571117394031	16.0	12	21
189.66574585002155	16.2	12	21
189.7657805261028	16.3	12	21
189.86581520218402	16.4	12	21
189.96584987826526	16.5	12	21
190.0658845543465	16.6	12	21
190.16591923042773	16.8	13	21
190.26595390650897	16.8	13	21
190.3659885825902	16.9	13	21
190.46602325867144	17.0	13	22
190.56605793475265	17.2	13	22
190.66609261083389	17.7	13	23
190.76612728691512	18.2	13	23
190.86616196299636	18.4	14	23
190.9661966390776	18.5	14	23
191.06623131515883	18.5	14	23
191.16626599124007	18.7	14	23
191.2663006673213	18.8	14	23
191.36633534340254	19.2	14	25
191.46637001948378	19.6	15	25
191.566404695565	20.1	15	26
191.66643937164625	20.3	15	26
191.76647404772748	20.7	16	26
191.86650872380872	20.7	16	26
191.96654339988996	21.3	16	27
192.0665780759712	21.5	16	27
192.16661275205243	21.6	16	27
192.26664742813367	21.7	16	27
192.3666821042149	21.9	16	27
192.46671678029614	22.3	17	27
192.56675145637738	22.6	17	27
192.6667861324586	22.8	18	27
192.76682080853982	23.0	18	27
192.86685548462106	23.1	18	27
192.9668901607023	23.1	18	27
193.06692483678353	23.4	18	28
193.16695951286476	23.6	18	28
193.266994188946	23.9	18	28
193.36702886502724	24.4	18	29
193.46706354110847	24.6	18	29
193.5670982171897	24.7	18	29
193.66713289327095	25.2	18	31
193.76716756935218	25.5	19	31
193.86720224543342	25.8	19	31
193.96723692151465	26.0	19	32
194.0672715975959	26.5	20	32
194.16730627367713	26.9	20	32
194.26734094975836	27.3	20	32
194.3673756258396	27.6	21	32
194.46741030192084	28.0	21	32
194.56744497800207	28.1	21	32
194.6674796540833	28.4	22	32
194.76751433016454	28.7	22	33
194.86754900624578	29.3	23	33
194.967583682327	29.7	23	33
195.06761835840823	30.1	24	34
195.16765303448946	30.3	24	34
195.2676877105707	31.0	24	35
195.36772238665193	31.2	24	35
195.46775706273317	31.6	25	35
195.5677917388144	32.2	25	35
195.66782641489564	32.6	26	36
195.76786109097688	33.1	26	37
195.86789576705812	33.6	27	37
195.96793044313935	34.0	27	39
196.0679651192206	34.7	27	39
196.16799979530182	35.0	28	39
196.26803447138306	35.4	29	40
196.3680691474643	35.6	29	40
196.46810382354553	36.4	30	42
196.56813849962677	36.7	30	42
196.668173175708	37.1	31	42
196.76820785178924	37.5	31	42
196.86824252787048	38.2	32	43
196.96827720395171	38.8	33	43
197.06831188003295	39.4	33	44
197.16834655611416	40.0	33	44
197.2683812321954	40.8	34	45
197.36841590827663	40.9	34	45
197.46845058435787	41.1	35	45
197.5684852604391	41.4	35	45
197.66851993652034	41.8	35	46
197.76855461260158	42.1	35	46
197.8685892886828	42.4	35	47
197.96862396476405	42.7	35	47
198.06865864084529	43.0	35	47
198.16869331692652	43.7	36	50
198.26872799300776	44.0	36	50
198.368762669089	44.1	36	50
198.46879734517023	44.5	37	52
198.56883202125147	45.0	37	52
198.6688666973327	45.1	38	52
198.76890137341394	45.4	38	52
198.86893604949518	45.4	38	52
198.9689707255764	45.8	38	52
199.06900540165765	46.1	38	52
199.16904007773888	46.3	38	52
199.26907475382012	46.8	40	52
199.36910942990133	47.3	40	53
199.46914410598256	47.5	40	53
199.5691787820638	47.7	40	53
199.66921345814504	48.2	42	54
199.76924813422627	48.7	43	54
199.8692828103075	48.7	43	54
[truncated: 1,046 more rows]
