# Supplementary material for: Multiple drivers and lineage-specific insect extinctions during the Permo–Triassic
Source: Nat Commun. 2022 Dec 6;13:7512. doi: 10.1038/s41467-022-35284-4 (PMC9726944; doi:10.1038/s41467-022-35284-4)
Supplement: Supplementary file 7 — Source Data [file 41467_2022_35284_MOESM7_ESM.zip › Source_Data/SupplementaryTable_2/ADE_decline.xlsx]

## Sheet: Feuille 1
	Mean	Median	95% HDP
q	2.0093	2.0119	1.4673	2.5036
alpha	0.2517	0.2469	0.1934	0.3159
Weibull shape	9.1677	8.0317	2.3886	18.7343
Weibull scale	2.1879	2.2001	1.9598	2.3936
Mean longevity	2.0571	2.0755	1.785	2.3047
