# Supplementary material for: Multiple drivers and lineage-specific insect extinctions during the Permo–Triassic
Source: Nat Commun. 2022 Dec 6;13:7512. doi: 10.1038/s41467-022-35284-4 (PMC9726944; doi:10.1038/s41467-022-35284-4)
Supplement: Supplementary file 7 — Source Data [file 41467_2022_35284_MOESM7_ESM.zip › Source_Data/SupplementaryTable_2/ADE-stable.xlsx]

## Sheet: Feuil1
	Mean	Median	95% HDP
q	0.13194	0.12377	0.08275	0.19597
alpha	0.80118	0.60354	0.22554	2.13289
Weibull shape	9394.74112	12.39985	0.91703	26774.91987
Weibull scale	10.44302	10.59266	5.72449	14.55288
Mean longevity	9.66714	9.73397	5.83576	13.16679

## Sheet: Feuille2
	Run1					Run2					Run3					Run4					Run5					Run6
	q	alpha	Weibull shape	Weibull scale	Mean longevity (Myrs)	q	alpha	Weibull shape	Weibull scale	Mean longevity (Myrs)	q	alpha	Weibull shape	Weibull scale	Mean longevity (Myrs)	q	alpha	Weibull shape	Weibull scale	Mean longevity (Myrs)	q	alpha	Weibull shape	Weibull scale	Mean longevity (Myrs)	q	alpha	Weibull shape	Weibull scale	Mean longevity (Myrs)
mean	0.5805	0.2171	1.6115	3.2425	3.04	0.6337	0.1846	1.867	4.2349	3.8695	0.6685	0.1861	1.6522	4.3019	3.9593	0.6199	0.1669	2.0171	3.9158	3.6118	0.6323	0.1764	4.5926	5.0495	4.6091	0.8387	0.1434	3.154	6.2853	5.6747
median	0.5678	0.1989	1.4154	3.3325	3.0691	0.6295	0.1762	1.7241	4.3687	3.9351	0.6575	0.1774	1.537	4.3606	3.9869	0.6152	0.1614	1.6959	4.0886	3.7037	0.62	0.1724	4.1983	5.1081	4.6813	0.8314	0.1401	2.9774	6.3281	5.6772
95% HPD Interval	[0.3864, 0.7804]	[0.1271, 0.3623]	[0.2502, 3.3005]	[0.8219, 5.8323]	[1.1519, 5.2274]	[0.4525, 0.845]	[0.1289, 0.263]	[0.5881, 3.5014]	[1.4125, 6.3731]	[1.6585, 5.6343]	[0.4355, 0.9173]	[0.1209, 0.2713]	[0.5215, 2.936]	[1.7208, 6.5716]	[2.0168, 5.8671]	[0.444, 0.7983]	[0.1121, 0.2334]	[0.3586, 4.299]	[1.4268, 5.8836]	[1.6716, 5.2024]	[0.4392, 0.8808]	[0.1243, 0.2311]	[0.9965, 8.6918]	[3.9292, 6.1874]	[3.5723, 5.7671]	[0.5559, 1.1462]	[0.1106, 0.1868]	[0.9431, 5.6248]	[4.2668, 8.1026]	[4.0207, 7.3947]
