# Supplementary material for: Multiple drivers and lineage-specific insect extinctions during the Permo–Triassic
Source: Nat Commun. 2022 Dec 6;13:7512. doi: 10.1038/s41467-022-35284-4 (PMC9726944; doi:10.1038/s41467-022-35284-4)
Supplement: Supplementary file 7 — Source Data [file 41467_2022_35284_MOESM7_ESM.zip › Source_Data/SupplementaryTable_2/Summary.xlsx]

## Sheet: Feuille 1
Predecline
Parameters	q	alpha	Weibull shape	Weibull scale	Mean longevity (Myrs)
mean	0.6623	0.1791	2.4824	4.505	4.127
median	0.6535	0.171	2.258	2022-06-04	4.176
95% HPD	[0.4522, 0.8947]	[0.121, 0.258]	[0.61, 4.725]	[2.263, 6,4917]	[2.349, 5.84]
Decline
Parameters	q	alpha	Weibull shape	Weibull scale	Mean longevity (Myrs)
Mean	2.0093	0.2517	9.1677	2.1879	2.0571
Median	2.0119	0.2469	8.0317	2.2001	2.0755
95% HDP	[1.4673, 2.5036]	[0.1934, 0.3159]	[2.3886, 18.7343]	[1.9598, 2.3936]	[1.785, 2.3047]
Recovery
Parameters	q	alpha	Weibull shape	Weibull scale	Mean longevity
Mean	0.131555556	0.831655556	1.884166667	10.44302	9.060744444
Median	0.128844444	0.617511111	1.766144444	10.0966	9.1425
95% HDP	[0.0866, 0.1811]	[0.2342, 2.2485]	[0.7421, 3.2443]	[4.7918, 14.2935]	[4.9712, 12.75679]

## Sheet: Feuille 3
Tableau 1
		q	alpha	Weibull shape	Weibull scale	Mean longevity
	Mean	0.131555556	0.831655556	1.884166667	10.44302	9.060744444
	Median	0.128844444	0.617511111	1.766144444	10.0966	9.1425
	95% HDP	0.086611111	0.234211111	0.742133333	4.791844444	4.971266667
		0.181111111	2.248555556	3.2443	14.2935	12.75678889
