# Supplementary material for: Multiple drivers and lineage-specific insect extinctions during the Permo–Triassic
Source: Nat Commun. 2022 Dec 6;13:7512. doi: 10.1038/s41467-022-35284-4 (PMC9726944; doi:10.1038/s41467-022-35284-4)
Supplement: Supplementary file 7 — Source Data [file 41467_2022_35284_MOESM7_ESM.zip › Source_Data/SupplementaryFigure21/TeTs-RJMCMC26.txt]

clade	species	ts	te	ts	te	ts	te	ts	te	ts	te	ts	te	ts	te	ts	te	ts	te	ts	te
0.0	1.0	280.12740947649223	278.7715268695164	274.4129346063306	273.4303674224931	278.97074223024526	277.9603115000794	282.9071225575176	282.13237668699924	278.06385498222124	276.87881261218695	277.91255247197904	276.8016890104397	274.88735153786513	273.9817468469863	283.07328852397427	282.2547919061401	275.13851408635657	274.14618478186276	279.7870344703571	278.63608810716744
0.0	2.0	289.83661004400045	289.3323747428306	288.4910302302648	288.26973403871034	291.26855729157637	289.6972216015782	284.35899163109116	284.1164858180837	289.95749378394305	289.36552436345386	287.78157665516807	287.5544662445128	286.89553464694114	286.68818676903277	289.60433348698155	289.275630348245	284.64722196768594	284.4362124388282	285.1040110940461	284.90270985356307
0.0	3.0	253.71988974539357	253.34017264013397	252.94134965529284	252.56130899596775	253.77028717287683	253.20829157627495	253.10603765899822	252.70870663612334	252.41234735338784	251.4011024135813	254.78647411995266	253.77319400198647	254.3884601366274	253.74797159253555	253.3299859206378	252.96724353753314	252.6496162142577	251.95509685767186	253.79297732468473	253.36469862202077
0.0	4.0	260.2029239391057	209.58940827699428	259.01195187685465	208.24023571206288	259.57035053479194	208.47058567904224	257.29775359047267	208.9482125960962	260.1549738955837	208.32242807173623	259.04344833125106	210.14129790023284	258.3655286633252	209.48056697899426	259.71590717401455	208.59223481016807	260.23371359893315	209.69167940078574	259.6327895286735	209.24014759856473
0.0	5.0	270.31322644773354	269.79396254551045	270.7643190814269	270.23245113197316	269.87803164701745	269.35118419742224	268.97522994994364	268.47519933836406	269.7485204594611	269.20566758023483	269.3406003488537	268.79055097196	269.4795130460131	268.9868640720482	273.2407503993024	272.44184273924975	270.24211886315754	269.73938919056025	268.7778705701829	268.19359467194795
0.0	6.0	263.626514905888	254.8271478343078	263.2422836217291	256.70973411283785	265.0525020068257	255.31349678962005	262.2688558310868	257.79586804717053	262.8336232481721	253.9204219197109	265.158600405926	256.0725929416501	262.11711199256666	254.38994593767688	264.93924873789996	254.60365989557698	264.5769557482323	256.4975274891987	264.16040806615007	254.05308468111073
0.0	7.0	289.6954187481969	289.36810620062175	287.14342882073174	286.9229724364607	284.05463917546365	283.67655241498284	284.19420723897974	283.92090707648117	289.76358329192107	289.3581686109661	291.6874216901474	289.77738056244425	288.2551919453667	288.02934840889276	288.6564181905202	288.441205518311	286.66094497049454	286.4520494311723	289.1786832529176	288.95092361517067
0.0	8.0	237.312635342821	226.61130985274423	237.90140622819627	226.02903409722333	235.6130229635791	225.2410181638	229.0262229109946	226.2954814535238	235.54600404536865	230.70944241273452	238.14004394069656	224.82686333991103	237.58122752000943	228.9497165931323	235.9225982648076	227.7384495096145	231.16066327035006	225.9523715610472	236.5124757014817	224.2447824911719
0.0	9.0	252.67842459404764	252.18841100553053	252.74967654540688	252.3459662356128	253.00637426301674	252.43821925803013	253.82726939630518	253.34636826397949	252.35841032789492	251.4713015709925	254.58312155150833	253.58990085816225	252.42846379264785	251.71374923528785	253.46464310319786	253.0729095095487	252.7917116035874	252.27713667109217	252.71207689656842	251.8743802191205
0.0	10.0	252.61396119778428	251.77384791764214	253.5168104020182	251.58359425696023	254.39958631754604	251.49623029803539	255.0770201322701	251.37121699255022	252.79837595841204	251.42119789241997	252.93399428381323	251.12591585072065	255.1290542723566	253.09148133771194	254.51798285131704	253.8980917059918	253.46816882218405	251.57457938520093	254.27331692251542	251.98100699672028
0.0	11.0	239.44796259871808	238.6915306832879	240.73496405466855	240.07355425982163	238.6953190017102	237.97209265410737	240.3614039259495	239.7372316659157	240.77050722222612	240.01222002800154	238.8631020723136	238.1814233619145	241.42832767649278	240.98687059186813	241.56314710931372	241.11035445805535	241.8616107378491	241.488174253032	241.76487932773654	241.40002125217296
0.0	12.0	285.8707642908107	273.9893010241623	288.2076312536915	271.0393226283919	291.10045268955673	276.964455308577	289.6453939299669	275.0224589936071	285.42271693582467	271.4643851105516	285.6821127074357	275.2061060749369	290.220815160226	277.5496090661877	288.0552524742035	271.2291546139644	289.3075215684627	271.2839046946642	291.066233087981	272.27935594437
0.0	13.0	298.93147674416304	298.2024143514923	298.96406497102225	298.1009474496948	295.7018937313155	294.31872071956724	297.59490143002836	296.7475500710085	296.36170687961567	295.5414751895187	299.2810436903341	298.3803966464258	294.6962870151351	292.50690052711235	296.27629865094303	295.18618959367103	294.51471917730413	292.8204008492675	295.8863221351174	294.7943233406176
0.0	14.0	297.8121918043005	292.26064811561184	298.3794132320026	293.995115545935	298.3097655705143	294.3845891149695	297.31185358688373	294.04026505693867	299.0599453853086	294.14020051031133	298.1304315575558	294.6258241896209	296.63151426314937	293.8529704294769	295.85129050314146	292.382204696571	296.4451804787057	292.8375979506353	299.13864667505516	295.0538139485286
0.0	15.0	290.9637572272178	254.04651044164996	292.60337871334355	253.96652276231274	291.7778859417898	253.76297048873937	291.91149204195796	254.21424430818473	291.647235600073	254.07182141846013	291.59111792251014	253.88941935346435	291.1187463069023	255.18019959837792	292.5054453250341	254.22132848682665	291.71077775949885	253.80063459034	289.670820115912	254.20130682854315
0.0	16.0	282.62664458599824	281.7317988986812	278.9085465816305	277.7014336931617	283.06928204920223	282.3092858711167	281.49127063678844	280.32211531479265	279.8072655032535	278.53957154795035	280.5856001247485	279.48594619366736	274.13723808611405	273.3029135493431	283.0448538924418	282.22857805141825	282.87639957606376	282.0465851058302	275.9726071739298	274.84174952050864
0.0	17.0	207.39353326286164	194.85613240128848	207.80318127278767	196.63068704021995	208.00719476441736	206.58751356141957	209.73616575100363	201.4403018096391	206.76941144432152	176.4872155885982	208.68441200514005	118.83330538110377	211.20719684437046	185.58376393945565	205.7606692059277	204.72125040265274	211.34654144169846	177.72186183368754	209.83694835267326	205.1008755291644
0.0	18.0	272.2928637238581	266.7220807848625	274.10826347722264	265.7827969437576	270.6464383189599	268.9243524715174	274.09897768522734	266.8083652674804	273.4340693947891	269.4770619687419	271.48166630703133	265.6313128407191	274.3545622697116	264.12623774003015	272.53065929872946	267.2898870483037	272.0629901716262	265.441845556496	272.59965098986885	266.2451092978931
0.0	19.0	294.6702979719783	292.82267298154574	298.37363116575773	297.4839851466239	296.440051142264	295.23643041231963	295.35926022259434	293.63150732251916	296.36246046948514	295.5085596585012	297.4211446158772	296.57402231866797	297.78932313693076	296.7920638710798	298.8811253120283	297.9252645401438	296.7953986283333	295.90624412301156	299.069018641204	298.1088725252871
0.0	20.0	296.2160610098144	295.4171285967859	298.72256225605906	294.9683152189407	299.7491361379918	294.0932961645795	298.3906091407591	293.39639028968236	298.4754145335879	292.90524426095885	298.07020352280153	294.4479304074067	297.9530123598972	294.56655667076546	297.4232840815135	296.15659077461135	295.2463276352629	293.2183192520795	298.3209554332572	296.72661580475204
0.0	21.0	291.9128639044521	287.37137408386064	285.90153556802034	282.1346116666632	285.874774055805	282.0559804760227	287.4690198622826	281.6008578621926	292.38034566959385	283.9548084976738	291.9691876153596	285.22518391174503	287.6102180494902	281.0314404157939	290.75881347013694	283.7708259596646	287.77904147142266	281.772921223626	287.7790771080216	281.2041990033812
0.0	22.0	283.918535143498	283.36438020496024	285.5074856447935	285.2836200338784	285.7726823817528	285.554903798606	284.2014650253302	283.88841669703936	290.51975055407684	289.4956351595673	289.36440378977767	289.093327372219	286.37735816954614	286.1586174449134	284.3147736898034	284.076751818781	285.71812766809046	285.5022124041413	286.3393586922981	286.12804252445324
0.0	23.0	255.19084983440789	252.5769806221051	253.79747417958836	251.90756861968197	255.51485233732825	251.00662643314317	252.92216144861024	251.31688736088972	254.64012775772045	251.70748096482444	254.12591259071127	251.27632061985398	253.23775505749697	252.47415278122708	253.21180891888994	250.98885994116552	254.84227212362117	251.42876342446522	253.89444914163568	251.55202312214794
0.0	24.0	282.29786743344306	281.34424284706336	282.86111296749095	281.98672819398513	279.56699193958053	278.5787855319445	278.80291282531033	277.72839307389125	274.7710654434617	273.7672711330563	281.36909702403125	280.28725157978255	279.09101059767625	278.0354915074223	273.7614725005042	273.0441011605828	283.2568986334656	282.58904854004396	274.8774096347952	273.9062142024802
0.0	25.0	231.41449932830633	215.52891003278003	238.86852925709636	212.64831610261206	232.71422524100743	209.8470334957896	229.71669353845374	207.99024952883934	233.07801689122138	215.21816311594472	232.37664809310647	208.63487563673635	234.64615614742934	208.90856247295088	229.30609194765603	210.7672622185424	236.0412714708633	209.05103482539812	233.1076642605317	219.34010576878782
0.0	26.0	289.38398840031294	284.65838309914824	292.87189006193665	281.7045972311596	292.3114968749863	283.1158193609278	290.75128416612375	280.70178302371096	292.50994082096116	282.6558276670569	292.7933598618702	281.4573666541745	292.0463036342367	283.4563693276293	291.34326102969305	281.6141988118702	290.3697509210376	280.6434319198341	291.6373359191151	283.9023222837715
0.0	27.0	278.93055433758036	277.6385748300708	273.7538125364772	272.9529852418274	282.72723654257175	281.8830477440135	280.8819709661117	279.7846352141569	278.9017869874833	277.6405207881885	276.28435913079795	275.145838577931	280.47396574180306	279.4025792904547	278.8423431026698	277.70948348337066	281.7661646896104	280.60458760663647	283.5183593327658	282.95295678410963
0.0	28.0	238.87462463527797	238.05823210369797	237.64873430496536	237.18269374675893	241.30082154094748	240.62219132114433	247.43993178181336	246.68911997853348	241.46639056243296	240.9079242219032	238.7858788357252	238.1424161756558	246.27384747869968	246.07000762527872	248.07087006941114	246.80089183310014	244.0616008174611	243.90424995302234	245.79277315948173	245.60376077672328
0.0	29.0	245.44807630523664	245.26206695720438	238.7042723823362	238.09524352326036	238.40305883227964	237.8293599162892	240.43897002791243	239.8545651753596	242.33933914156069	242.05915633467924	239.15226286408048	238.38730396491928	242.28488583385803	241.99838865243905	242.88556405587798	242.70932501400003	246.8247010185604	246.41859484641503	240.95748935362244	240.43507596614054
0.0	30.0	291.524187902116	265.7602812304904	290.5772516766799	267.2096658609487	291.28350570332344	266.6223251512562	291.8473550374777	265.82802719377025	290.117914882606	266.0781080567597	292.0752387208727	265.84514184720075	289.55874901764895	265.98415128279953	291.5359722785231	266.16088446384543	290.3797577452286	266.0209831068997	291.039086929155	266.27944470389406
0.0	31.0	237.46542281837822	236.9176954333647	238.6505265679199	238.0527608369938	237.3808817787235	236.8867839318996	237.36979127193962	236.78432549233165	238.68037130735715	237.97381485106615	237.40347527676687	236.88593881806057	238.31869144624338	237.6812566895911	239.0246943366877	238.21461182131108	239.57230754568707	238.6891482930777	239.26113314842115	238.54992485100274
0.0	32.0	227.890780993511	207.66753498628958	225.42697166332238	209.6920015782905	215.45841327579583	207.93031504622155	221.570532724928	207.36721870602017	222.28760943733982	212.57138922059906	215.68431104332518	211.46189490918715	226.77621681851033	208.10688945658953	223.71432920703361	210.56005286766026	226.68449324617654	208.99118417376184	216.84208587823773	209.02253806846664
0.0	33.0	273.1453487436335	267.23224349738115	273.6936148039207	264.4739017634906	268.3868001639483	267.15600734069284	271.07687613906205	265.0391245752433	274.63161147286263	267.7017602126194	273.2434903732305	266.05398204740885	274.04704773374306	265.6722992822933	269.9067855750463	265.7058330793672	275.0790318278134	266.2282176592403	273.5118487504525	267.14254277298846
0.0	34.0	294.5968580334396	292.74563197798255	297.9155522350818	297.0427121239574	295.42584865713854	293.51357687168485	296.31198485133234	295.45339304257084	298.7830487596171	298.03721333296716	295.5290297940172	294.22809351273355	296.205568702155	295.0783476005807	294.51934225503913	292.43290307311713	298.7633053437571	297.90170642691936	297.6708425875099	296.72935688198834
0.0	35.0	235.30485235530818	221.74853488533944	235.6606510125357	229.20742142808513	236.38196055679316	226.19029136743634	236.09331183022624	225.61042744905936	234.44662303166092	226.34872743588735	236.04417481339988	227.43477404022937	234.85748391883143	228.83309920659786	235.51373317425666	227.13778794169002	237.84096770205548	226.94842146647397	230.79382100190614	226.4776577863871
0.0	36.0	237.69529722299976	222.1427503445604	233.89006354822382	223.68069236437537	236.55726165760652	222.52871688469142	232.16472986858733	227.6247821676164	234.35421108935304	228.00078202451732	237.00999496846995	231.03383218699327	231.3520977692937	226.60346836588909	236.4019484424396	227.8588260302985	233.7649211076429	226.48264882623	235.89565893870017	224.8545142667446
0.0	37.0	233.172762781899	232.3622277125332	232.49565918000258	231.86999152196702	230.79795135648453	230.00431768443482	227.76955276768686	226.76464534001073	234.3314603600469	233.43556080266802	228.7732449335906	227.956423162173	230.02048314482698	229.12392753206782	236.0470399550514	235.4957704497411	228.49755205988828	227.68123961199638	229.1689686805514	228.28596874990689
0.0	38.0	237.29074563276959	214.22747797189078	237.2914356611125	209.80783676079525	237.22895362782492	217.28249208474995	237.1819609062453	215.29695376204506	237.3337384181678	211.09050990458485	237.04120836927592	211.2183979788999	236.69202952682932	225.59758544248248	236.89209891096294	212.10436776921694	237.32810700380347	211.1769539613169	236.0690302084389	212.58000588558704
0.0	39.0	247.8824655120497	244.77085883004494	248.94656516189133	244.2939961019331	247.59107411356783	244.61484934599062	248.4716774989511	246.12896573972807	247.18819930459625	245.61991030318904	245.59880398038024	244.65080444279852	247.63000478710347	244.88613993429553	249.22374649132183	244.43745519590954	248.9244487537923	244.57282954362898	246.12920491770979	245.10633677537982
0.0	40.0	294.3253164144407	292.50697511551914	297.0469951758995	296.05496181612887	298.2783502144894	297.26354965312487	297.4303308540878	296.59150043782915	297.84885866259265	297.0424566606209	294.35093691840456	292.3426111699956	297.85374997300914	296.921667056285	299.0699065734887	298.06946613914613	297.518517193108	296.68306758175305	295.5166884775124	294.2307757276778
0.0	41.0	294.4912043355012	292.66167851201504	297.22990386028954	296.38676848424933	299.1431730053775	298.21000433716506	295.93725751094286	294.9754446684483	299.27100704045506	298.5003639372787	297.99587428127205	297.20593898986687	296.94068789672156	295.9618988086191	298.57492982965323	297.6207531684717	295.22515874161354	293.5224788259944	296.2706127831299	295.1825242944464
0.0	42.0	296.2850343573689	295.5184929913843	295.47142732375414	293.71149376328873	295.4509649583618	293.5721871536228	296.9755765634989	296.1545278632422	296.46448761550636	295.62660568341687	296.3843104116415	295.43425890411504	295.47997042760744	293.69798286772465	296.3167155162682	295.1798305548522	294.5857541054578	292.865956565119	295.633043268957	294.3507677322717
0.0	43.0	254.1163001665817	253.5982622157764	253.66924524953058	253.24066570064784	252.3145325772892	251.2117108489704	252.3124203797011	251.4420655511167	253.90768721729347	253.44481882456589	253.4807245431691	252.97648764639325	253.9616794004493	253.49234222416467	252.51928036965538	251.84771493166804	253.23637796725268	252.81001591733178	252.76907462337505	252.08009625693745
0.0	44.0	240.1490755335759	239.37858950251152	238.77343794144653	238.14395268442345	238.96327821864975	238.18723479397931	241.5017900625083	241.0800666169942	240.25382371946873	239.5278711958398	238.7532014774083	238.1262223551221	239.9707061288901	239.36828104820898	238.05467564035797	237.47627135660062	238.27057749215493	237.72209010403878	240.5591934280065	239.81497168117403
0.0	45.0	263.05851291417054	261.36784256472976	263.8877134191126	262.3671268559421	264.0474175813541	262.5952569281267	264.5268484430359	263.0687082834183	262.55712441121807	260.90314478188606	262.4709447629555	260.68702455631245	263.23536483690054	261.6539120816251	263.24744876239316	261.6731959065888	263.210725692663	261.5265777893245	261.56042928160826	259.79135648802185
0.0	46.0	267.32538750723097	266.2149519446369	268.3614452734136	267.7574265472755	268.82450147621654	268.30891969739	272.279234325302	271.73596468118114	268.09459502960215	267.46157863957905	267.51048991702356	266.3739052668309	267.75364546596774	267.0887572132721	268.18981460636405	267.549052492579	269.36316631509175	268.80940971996466	271.80225014622886	271.26325698087425
0.0	47.0	241.1309994971579	236.46929107993694	241.85882360768667	236.92838809349144	241.9155423419802	237.1699386357495	241.41186819814004	237.08565267866726	241.82022705062786	236.94131658539686	242.08545728154354	237.7818506625066	237.80601944152355	236.67593799768034	241.49838912316883	238.3586914991433	241.7750554386437	237.38551367178863	240.6862465607934	237.29094842403458
0.0	48.0	241.23822897756008	238.90106876314965	241.93663969828714	236.7936115865037	241.87077731599695	237.19312716400478	240.9792246046348	237.0418841376899	241.556084911707	237.36198523107845	241.5595578177113	236.799224344102	241.76149887864688	235.7114361310397	240.40407161553688	236.37669400636216	242.1189120034741	236.4871786813302	238.6559232200763	236.7466712623732
0.0	49.0	274.8615389498996	263.81196685500294	271.18349225214706	264.82717280080385	271.67411097153337	269.5946691960685	271.9493893996447	264.4845942375187	274.6158141638213	265.67646618748785	275.14169836574007	263.98283743153786	271.7518378378564	265.4976195588191	273.19628133723745	268.3285123194919	274.7619788848056	268.1642638147572	274.8872990508253	269.81568029338507
0.0	50.0	268.804668858624	268.3045637093391	272.57774024089383	271.9437769317209	273.02407957122284	272.2880673161791	268.0801340949955	267.4394251135703	273.48700621044446	272.5657413311416	270.4251432838219	269.9129100535764	268.8260942482442	268.3384306512158	268.2238926429537	267.63698022435045	273.4388355225334	272.51789922806694	271.15176321801687	270.59707618340167
0.0	51.0	294.3438939960405	273.07449864705274	295.6590365349356	274.2189975987023	297.0213602112043	273.61710473462733	297.89378750784056	274.42738267001323	298.7932031455329	273.89359320735537	298.8804770451723	273.47875181632276	298.8060122568052	273.3201507649062	299.2874792178847	274.00968979991035	298.4818002362749	273.3274066347665	297.98336027915855	273.67311791994445
0.0	52.0	254.7997524617646	251.05818351996624	254.41353424816637	251.14581760388285	255.00135885748028	251.19077630568546	254.83231950501818	251.91045101963448	254.41800578856328	251.41033902249876	254.2305002352786	251.2955124000139	254.9792929751725	251.31569860314238	254.86823414794878	251.0390756312778	254.21880831065252	252.14146784173772	254.41754769352866	251.50704463967503
0.0	53.0	252.8325481441995	252.40458129933737	253.25812725154802	252.8782027196597	254.59312246477774	253.67710944291645	252.34726360117014	251.50140589851256	253.82875785376496	253.38148921886415	253.12491759504195	252.6291468841902	252.8218520291794	252.37958836535807	254.13479610984544	253.66133269355933	253.01017331938561	252.56488918627528	253.9325086065311	253.41759597336602
0.0	54.0	253.3727180390777	252.34586297610122	255.14150364465408	251.49867405588998	253.6276807392061	251.06354036736016	253.97169788562994	250.9446283994349	254.85279922343113	251.27760641336488	254.5765902214705	251.51343980623673	255.34974510843648	251.2667218737616	253.68754767960985	251.36234685424117	254.6638152390427	251.13533850580143	254.76142830814314	251.10785162753587
0.0	55.0	252.40201147529226	251.6936759029104	252.5323701085246	251.91540120983407	254.79359807981376	253.75753465593172	252.71088767519822	252.231782163674	254.31271488013394	253.66517938132415	253.85648728218234	253.2922092909979	253.64200577028538	253.27146902241853	253.31024141445766	252.94930319852085	253.82935084349495	253.37705087132505	253.09965008333876	252.66759145466403
0.0	56.0	297.76716428279764	292.73641612567985	298.6302016257547	294.98679984487075	297.82660088517196	294.36986758768944	297.7469443175322	296.26561929718594	298.6761126176671	295.2889097066876	298.58083831326576	292.06083329805733	296.963033157774	295.42389363934495	298.5926270193299	292.9799760890209	299.77248583845324	293.0874243557053	297.3416412300292	292.6112810909185
0.0	57.0	274.78570462404764	273.829828870208	274.541646467759	273.5774973509428	282.28485543393094	281.37580960531096	278.1729059268204	277.0505420851516	274.1938968785327	273.28657805484426	282.1313620416201	281.1774644547977	273.5247496789501	272.82466550900625	275.9376300402461	274.86868740518776	277.0962286528104	275.76824673039135	278.3554728560542	277.177921179906
0.0	58.0	233.38412187058697	232.53606443807718	231.65359211596916	231.06294609293056	229.14187673989954	228.3825355133611	232.7028634842281	231.77123316559786	230.525055611085	229.67392549147604	229.03419362770492	228.22425602912674	235.44698032546336	234.58224463806158	236.32436982783943	235.8916177175946	229.91908073869791	229.15486229247446	236.51027505723854	236.03617691283534
0.0	59.0	274.6005817505225	273.6602472942196	275.08426553828707	274.09860760497406	277.2301046033663	276.17960317147157	277.12326510402136	275.9798387754685	282.2224266727312	281.19564735708764	278.5365295603485	277.4737513058889	279.9813342150323	278.98839219091906	279.8520555333344	278.6891478734175	278.92906781470356	277.7574043149557	276.6845300356795	275.553078056043
0.0	60.0	281.04305664981547	279.8625020565529	277.74486254564374	276.61385001823044	279.8011428802859	278.6973842663781	276.77527851712426	275.7084939118756	277.81519166019257	276.56136787551395	281.984379698109	280.94407204744834	283.1031265143156	282.4125122492395	276.4864819076777	275.37825788295777	281.84860623535735	280.5549032519778	275.6770840923019	274.524405872577
0.0	61.0	247.68746220584705	236.42928766513174	248.14540738284896	236.83408561028884	243.15365346041912	237.182680991603	245.84606349768538	236.420412751403	247.55608525882977	236.46383025077483	247.8572453423521	237.05083204014653	245.21821080868753	236.05919710212325	243.49675924055524	237.33144173116628	244.83165468702077	236.55795451216687	245.59109636649265	236.65606236447132
0.0	62.0	254.62089189648006	251.33916035423232	253.87655974286128	252.12587640104917	255.24766106334476	251.15865633848423	254.05144947679347	251.3884542526491	254.7970805900582	251.00445120699388	254.88925568460138	251.30918937568933	254.81258377035527	251.29107926299733	254.68264328106383	251.03303619354273	254.1567251597938	251.6783172964266	253.99861862849428	251.24677259115228
0.0	63.0	253.53965202001632	253.16109895949054	252.3439931220468	251.62838382198353	254.9536821136462	253.88117073442308	252.4521791192861	251.66439819214938	253.89730074413703	253.42285223944123	252.09936229021596	251.23536557354842	253.09164358329147	252.71207092608518	253.25422356349924	252.88943909276665	252.42005096281488	251.49947642373982	252.86245557631733	252.26510888308258
0.0	64.0	253.22230233175708	252.87659546468126	254.6244365748124	253.92836345405718	253.15941081288247	252.699631923667	254.33851859691157	253.7102245493483	254.625467657245	253.86924524321944	252.80866516424973	252.20901086077427	254.2875406812747	253.71181237161048	254.18188791393456	253.59180165271005	253.0984318446864	252.6786746432362	252.4800483159482	251.44020228224736
0.0	65.0	252.94580179639135	252.53227197198584	252.33928522498204	251.52062374986923	252.51652396745527	251.54588490712996	253.59783573085417	253.20175877694854	253.35945059805374	252.93535786957736	253.89570982176008	253.28104433128541	252.8269459092155	252.3805254429183	253.29725289898124	252.93083686414016	254.66710563312125	253.87660643815974	253.7020771729903	253.24422385988598
0.0	66.0	281.02464256780377	279.92778624770017	282.6891609950178	281.75493221444583	283.039263054519	282.30770132712985	277.2905902206831	276.21861733400414	280.9371279377814	279.7799814428311	279.1677049442325	278.12849146185414	281.8269428766315	280.8358137895277	276.8835979320429	275.79784275319014	281.94457838981054	280.8698758733572	276.33834964548106	275.2288043930217
0.0	67.0	280.8170763867184	279.6002900749629	278.3034515947427	277.1985175509519	274.5834460432734	273.708078154745	282.748776226483	281.8412978178333	277.0994713468267	275.9467544053697	274.769466208614	273.85562548655116	280.60802910061403	279.6375589116575	277.5622918875646	276.4620320046423	281.27880668418436	280.0265097025952	282.5228265680341	281.54694509484875
0.0	68.0	262.53013454821996	254.1447482650615	264.17452184602985	254.71525298800532	262.8576987487493	255.73341413556352	261.7683933391196	255.58487683042821	263.7995774475712	255.16502258375826	263.06074403643737	255.0489313997392	262.49976691605934	254.22762547312266	261.1991241288045	256.79498567215893	264.66626510579806	255.72666086093366	261.9154274497693	254.32141121686234
0.0	69.0	204.96595037606556	190.05043091637154	205.0718918083062	180.30973999934807	205.5490874021634	204.92140849558822	208.2179880444271	207.2674638032498	208.00249346897627	207.10811565835544	205.1901030324413	203.19113394782846	207.53130289491205	206.68982168827054	208.59244806194732	207.7422445593287	204.87083481532764	204.29344089355112	205.6320761745078	205.0258787655775
0.0	70.0	252.68054037546312	236.56161086549724	253.1248091083741	237.04485812570869	254.30364034459262	236.82192304030067	252.63483132529257	237.42544557278313	253.1496963715166	236.86494714151877	252.8086818382043	237.15400325847764	252.4038222159657	235.6657139751279	252.84972253301996	237.02379587948215	252.895239625318	236.8963761503851	252.69748922902713	236.73642614546765
0.0	71.0	272.5929280449323	265.6839470858391	271.2289650347399	266.34617811549134	273.93279243506146	266.4244740879271	274.357711288341	265.2684671173444	271.6038739474312	266.4550959299079	272.72429494314326	266.88325892247474	274.0742881301883	266.85415603778046	274.6054465669954	265.1108110744407	274.5510202336326	265.0190627082273	274.43446212491705	265.89030753261665
0.0	72.0	271.81961631472365	266.9891379946291	272.3149002644364	264.661995721861	272.8889762519583	267.8198181920473	274.103119740426	264.3738768539283	269.04781396812285	265.65776910140863	273.1447114386001	266.4076522972633	274.77174300320917	264.05522363078904	270.89535850819874	265.70917512640136	273.57829974771306	270.0862101134068	273.4335690333273	271.8459758230002
0.0	73.0	296.4777927496648	295.6344922467092	295.26433659297913	293.23802802753187	298.09678919485566	296.99638368687783	296.14088757363436	295.22687278144014	298.6936158711664	297.89077735208946	295.5661461231405	294.26140525294755	296.303525315641	295.2045644621854	299.1444635089753	298.1875810957109	295.2256380575483	293.65227118203416	298.1783100725711	297.1809029461389
0.0	74.0	296.63039523106136	292.1095248290516	298.1070167800345	292.23380754192584	297.9327838254624	293.3194876434222	297.57754952544815	292.0714596634554	295.43509256472606	292.4327124179242	297.74523560981817	294.3603178600401	299.2353715099657	297.7087638749577	296.88162301721434	292.3729943169384	297.4389146089457	296.5171396618571	297.96763281805875	293.47372104468155
0.0	75.0	210.92211704534938	194.14821085236554	208.13722846903275	189.8628690615911	207.26816252981598	185.8741570817041	208.2912709753859	206.08549625954788	206.695041643322	181.84894436289173	211.85822978012294	179.77383112475474	208.84999162383733	206.46141033613262	210.8963527141136	147.8082740568175	207.19029946552692	190.1475268067714	205.3142320299453	175.68679116279105
0.0	76.0	288.22335148831905	288.0136196076067	284.9920122158682	284.76566478861	284.07742231103333	283.75203238967975	284.2941182360686	284.0269228486626	289.315575042231	289.07127295984577	285.237370467476	285.0182928057051	287.89293437412044	287.68174942272697	289.9346851307321	289.39828540889016	288.3578179294989	288.1432349229863	290.4362176190618	289.56845533781245
0.0	77.0	285.7328091484685	285.5111976424924	288.08551987414694	287.8684175846529	288.41404080117206	288.20246700307024	284.01238118982707	283.6204957432341	288.1108122536257	287.8962545430074	284.2698812354178	283.9938677022205	286.83926883573514	286.6272973777818	283.86332616215145	283.28373031745804	284.43426410567594	284.2008071735282	286.928338888117	286.7095628753411
0.0	78.0	294.8159822867527	293.0514177809971	299.0904866267022	298.2117292386183	298.65749363192054	297.68319818303183	296.41760632069156	295.5321782297564	296.41452213665247	295.62251128156834	297.2389213784413	296.29518236660095	296.19480276103144	295.07971402129215	297.04092557401617	295.9956005177681	295.2911662281965	293.7071670802856	298.7583853552218	297.8141984505622
0.0	79.0	298.8203540684877	298.0318487407892	295.3239481341512	293.30718336080025	295.87366361275633	294.6950776394916	297.32721066496856	296.50926092874107	298.7033190298485	297.93514816076515	295.56857717184994	294.4338309691417	298.73115115138756	297.7811363302136	298.4885562289554	297.4987500157018	295.54398457256735	294.4208250730961	298.13730688091374	297.16886602118564
0.0	80.0	295.2386065304443	293.51872642159645	296.6582035741094	295.70769789599444	295.7026181445408	294.35401949496895	295.46256565197905	294.00420329537707	295.21236742340136	293.35574105311747	298.6365494493951	297.7504440036398	299.13487028619153	298.1896142930083	295.555173300708	294.08236498355427	298.05267196712884	297.19516076866415	296.43170112055213	295.3232047424791
0.0	81.0	297.09938900126764	296.3098504144424	297.3813598732337	296.49358709687993	297.2194974834605	296.0573275590439	297.95680429886914	297.197291881896	295.5525885098787	294.5788097178411	299.03808936745963	298.14763257489767	295.50076022500406	293.79309599319737	298.1810725299322	297.1868503451068	298.43814214403176	297.54711659919514	294.3257135106028	292.5894616196944
0.0	82.0	296.81212194097776	292.99314567822523	299.55665484581385	292.65848648199255	299.48580248670527	294.1674282222994	299.2674367442967	293.0768234666787	296.0080924450373	293.5433602685218	299.5625259860692	294.45836899759297	299.2046025403103	292.34669832825745	298.42160990323225	292.3426685565328	295.50307402645086	293.6362665428899	298.54397773780676	294.42598067147617
0.0	83.0	226.57183917526302	215.89408494067135	224.8464973452483	210.58133625722064	228.17786671130992	213.10224811163945	227.95138602160364	209.50728778099082	225.26233143411088	214.4303116579004	223.46802947512063	211.1898224671877	228.43479462633266	209.0011643837593	224.61799257311807	207.26373330863518	225.31198017227152	207.50252859140545	227.86697300543656	210.69140184757964
0.0	84.0	226.1409912728063	224.77818692134662	211.39378114367614	210.21159294765616	210.36860435007233	209.20276150438747	213.22448324090163	211.75835351648007	218.5509729272976	217.37079806828038	215.48863857500675	213.72593843573355	226.26945739901436	225.46447937662907	220.76360766614405	219.32007604194453	226.76069307677542	225.82670695805157	214.0083182065818	212.6529415400691
0.0	85.0	241.79677506695054	241.43842496000445	239.3296473871994	238.6234582384338	238.20310138570724	237.68229505680452	240.34168738151655	239.69466964114707	238.52475195104634	237.87852927372876	242.00950251587508	241.7211251717737	239.7481020237515	239.140903042287	241.06859890663608	240.40087370733448	238.03499123302794	237.48309053667518	240.64020926230916	239.96943792249138
0.0	86.0	297.6833462727301	296.92380509787057	296.1883292081231	295.10217054088196	299.01585189165564	298.03174466269246	296.15428376995754	295.2407176231834	295.2622711365215	293.3240646115251	295.26783820782344	293.13890605615086	296.64174382110605	295.47710018148155	296.0790771925654	294.99448264349064	296.44456384887843	295.5621393334625	296.0959610905118	294.9939611345221
0.0	87.0	241.37416254700227	238.26326042962154	241.99874262869943	238.68566690502522	242.06626486659314	236.65999896234072	241.79739625346238	238.2691107937524	242.2585705019118	236.45488654547273	241.43837416998198	236.37642569064332	242.2681615207606	236.56510682925637	241.6785201545416	236.62765702272398	239.89126846741837	236.94505959712154	242.04239853892386	236.8170857554834
0.0	88.0	297.9392035198193	294.64806287387626	298.83225823152895	293.0599706470188	299.410411943646	293.0096752202505	299.3959158339402	292.2005922552986	299.06543618856267	292.4528196630249	299.0215267596059	295.13225550832493	297.56878498810636	292.5852103995173	298.45551617405465	292.3409593131742	299.3018077941412	294.6866547324524	298.65172324774966	294.47124320292517
0.0	89.0	263.52444139042024	261.60382644452244	264.4864961397607	259.6782959901345	264.09915718946604	261.7091559566699	261.42459371600205	259.4656775230119	264.29480604123404	259.4167351568304	264.4775377564985	261.4538837839424	262.5256601833032	258.67263605096093	262.79971482737136	259.19795621162183	263.64437672806855	259.08618901118433	262.0615047922515	258.7368127324902
0.0	90.0	228.48891886673263	208.6959155072257	223.01037526828358	209.4470823725642	225.81950552349142	209.8439707169666	229.21033045005896	208.2441544901197	225.06021228195718	213.13358347046835	224.71478963042028	207.16325288178135	227.85044542613218	217.3325830136045	222.7802864433076	213.55386702572838	229.41370543403661	209.53162087530114	227.41095430900347	207.54642626220203
0.0	91.0	205.16651731474275	184.06229176847867	208.20191606938113	207.4595285157279	206.14262514029113	205.4661644856289	204.23914147799687	187.87558842119282	205.271555986998	194.81195897893718	202.93287821369046	180.93673929110912	208.41384862689065	207.68976754469426	203.5960574210315	184.83133578988438	205.11652047449346	175.17770945227514	207.3139144647225	206.51200443918154
0.0	92.0	240.07218095613908	239.3101440759883	238.75592485868592	238.1471957093175	241.80362455764003	241.42139625937315	241.32167429862758	240.88793060447205	241.61960614746104	241.16950812598296	238.81545588906792	238.17643820653998	240.15236220643257	239.49909043814517	241.56618416477826	241.1085896338318	237.94618021904145	237.4705962181942	238.18785701150355	237.56901559471203
0.0	93.0	205.005077939056	195.9476457747134	206.961932350611	206.16334719061337	207.08753532352299	206.36885987106055	204.4934302472816	179.27442588626812	205.20912486639844	192.19463107654929	205.5724138165297	204.78561823616474	204.70898973137952	193.32846724343668	206.8249298200022	205.9885729708579	206.91163037663523	206.07021805162577	207.65419006203308	206.9110761429819
0.0	94.0	269.6205503832903	269.1283859203415	268.5755114855512	267.9800270874205	269.3341490753462	268.8247463678199	270.46841988445146	269.96392241155354	268.6065445572223	268.0931784559587	267.6603614534678	266.8025068871288	271.7071447306729	271.1878556639001	272.7648305414211	272.07624555667473	270.23257160930206	269.69121348538147	267.58894009395544	266.7410840108218
0.0	95.0	273.5330729848587	272.59595421173634	272.61708000454655	271.9628186025158	272.00260420889776	271.45895889651644	268.3073888955259	267.7269330170664	272.1685466714598	271.5522062495474	267.71420225561025	266.73164870954446	269.06651908164986	268.5757393027074	268.03792210549307	267.38386178598694	268.77770048544977	268.25175407956	268.7744339405869	268.1286706218642
0.0	96.0	254.5085294858708	253.9392217528708	252.45471577069256	251.80162146845782	253.4739843765788	252.95796167082526	253.62498054838062	253.21838326318309	253.15386151826897	252.77948777563725	254.30761060308808	253.5391696517367	252.54643616141036	251.9855572626398	252.92403350625509	252.51913294558813	253.58235168169873	253.1320688489116	254.0078428352471	253.46755150771844
0.0	97.0	296.4550421202111	295.6393644893672	296.45045998009454	295.4935102627751	296.7238715940764	295.64876595455405	296.83961196493044	295.99425115600997	294.325884506529	292.4061085528649	297.9544788040664	297.0844384799136	296.88235042826295	295.9551069834132	299.1435547262169	298.14003785271666	298.16018332712815	297.3342138403523	296.748697147299	295.81576910242114
0.0	98.0	273.27920593891025	266.4123654575059	273.78831662884386	266.32816921178625	273.73909184948786	266.8143723705761	273.0077146322087	265.9777298729606	273.7741010454714	266.5877971097328	273.3300190590333	265.84075052975976	273.39077039206876	266.3807295961125	273.6929227974444	265.8086423395732	273.9189005692775	266.188357254554	273.67471040136735	266.2185898086067
0.0	99.0	241.04350458978183	240.42673654596126	240.28729076321304	239.70322999077806	240.969143652011	240.2078672313052	241.47468928723185	241.03575008805592	238.28618990207502	237.7352998473777	237.83729520366717	237.34479112692873	237.7290089332674	237.0538310334119	237.3121603344762	236.76475740887406	240.59395562320964	239.78346757325414	241.4917608281768	241.07812809125832
0.0	100.0	290.2220744881554	279.01824361477196	287.8748765987467	275.3667542728068	289.31607987490946	273.7411622029054	287.520326376743	275.9988260710653	287.3042814702432	279.8352726113692	291.2172001838449	279.4467528173464	292.77712657484904	277.7245043571836	293.0068623633922	275.48731256624507	288.0168806382593	274.04897589187226	289.13554016390134	271.99377735323384
0.0	101.0	227.1441070775182	209.15872269270372	217.14496287477488	209.02726126556857	220.21900806265106	208.27577799642347	216.7154130756549	210.25000887849686	223.2800512135127	211.18328200821472	218.04058367223695	212.41655615271742	228.78635204393873	214.20956651844662	225.9018637976853	209.90834835913054	224.89656126527896	210.21977520916784	222.27675252194308	208.43285829122706
0.0	102.0	227.76839940867544	207.76868684752964	225.5494900881963	216.90193622709535	227.27065378259024	209.30492974495587	226.62064007595345	207.5682592136555	227.2410999388707	208.3920368867289	225.03576972178027	208.57243279639965	225.3899718038498	209.0273763465144	226.34368024860066	209.59480369201074	227.01211509083888	209.3645628517682	228.10226814842588	208.933833043626
0.0	103.0	228.27630392004116	208.5072320217761	220.66971284168622	210.93651154808546	222.6900216264473	213.15557780364955	225.12828906417693	208.59766499507103	225.93115075291178	215.90787331179095	225.2872840020908	223.80700894198984	224.89819987032809	210.0632375988193	225.2450562612665	209.80145635444015	226.96319578817472	218.979558950024	223.1712959903509	218.5656914715418
0.0	104.0	228.95963415895605	228.14318350666284	233.91982020325958	233.28234437709256	229.85149931038586	229.09116439765126	236.67525609984804	236.17950958476658	233.51664559413047	232.68379842163375	234.8793986642757	234.09377059336683	233.77692535456987	232.86593137511753	230.47886627734863	229.6611441126823	236.451714070005	235.9526934125366	229.1471881069013	228.2065651028331
0.0	105.0	242.3080720209232	236.44345085077603	241.514074697293	237.67855951399787	241.59591805721124	236.67352369003748	241.79101437809464	236.40809278685205	242.12247559798354	236.9406044593283	241.09235159473624	237.5457772011592	240.2862358541071	236.0653453506334	241.98536194699378	237.66570836228163	241.28011318905365	237.1068701734349	242.27944353446333	237.3534952852126
0.0	106.0	241.5333729402259	236.90856793273886	241.98185771109996	237.31991376455358	241.69150194348572	237.4497012154088	240.15413725952135	236.50237536293548	242.2133247855344	237.934047305943	240.9745454176749	236.43051698126968	241.56017283283975	236.13357054558023	242.04325105899701	237.01429612746978	240.6048377288075	236.93079333661294	242.14225602882436	237.62282217754577
0.0	107.0	233.02918929873618	232.2313635470248	229.2173528892948	228.56029249422514	233.44288871221204	232.73103270832118	227.9976590069902	227.0696130546164	229.40084349821927	228.49422987934085	236.0183910161843	235.33037961133988	230.1046072107175	229.1619071429724	232.39809447214682	231.55911381662682	228.4796080040848	227.64359630459694	231.28167093272134	230.4015492126771
0.0	108.0	232.82341720054404	231.99813325622273	230.81146660117207	230.1930587126289	235.43515453105869	234.7293164273438	230.37331865170862	229.39105927018923	228.40856127371677	227.44780390297564	235.1292721034028	234.3512339154214	236.3923240970281	235.63234580023243	233.6735137049624	232.87862212798476	231.31929884459677	230.43311029825335	237.04391772361166	236.55625254354618
0.0	109.0	283.3027143366395	282.66826489620684	281.1248421601045	280.0784297716565	277.42134888347834	276.33993118075114	278.5848163960318	277.4290918868551	279.07676101728725	277.8520898486436	281.8070808027565	280.7860371137486	281.4533905198184	280.40310473405503	276.7457635873888	275.6349714528465	283.5136935952146	283.0328668686377	275.3908915204231	274.2792162058605
0.0	110.0	238.38229543639034	237.63433901840364	241.85805843079774	241.50172517761533	240.7389646091838	239.97760424608975	240.99620690061	240.5485225672512	237.59917039062628	237.06934536730424	241.74003176141997	241.33072939695867	240.26663064682756	239.61238254749833	241.07758019799786	240.3837046193289	238.30466620838683	237.76401440293697	240.62451846735033	239.91733543111974
0.0	111.0	289.59101405176114	289.282806649138	286.6751949771424	286.45770655203205	290.78588328503776	289.54343275623603	285.99818680311023	285.7813224091833	288.57874081570753	288.367140257344	283.81820317913963	283.1125237024785	285.6649446848659	285.4521099792696	286.02891364325194	285.81048740951525	287.44456434509567	287.2390836979868	284.2112551012844	283.92313367701723
0.0	112.0	289.0018845587217	283.4887689129247	292.48787663059767	281.7750814006067	288.30688707894717	285.8889693559985	292.2619173172009	285.66367004783365	292.62801662763	286.7046054458241	289.4421835129025	284.46512538930995	291.4265105440267	288.1576205776195	291.2510607869895	283.78920478952756	287.1079419573265	283.5457158794147	288.06685722202303	283.690018123085
0.0	113.0	272.7140977285057	272.0326504220108	273.55668396629494	272.65758653212623	267.3165836039336	266.47057671777185	269.019748739645	268.49608900254947	273.1576573392252	272.27374802462106	267.4382187070089	266.40727077953846	269.44985082001665	268.9604476195667	273.4970646397999	272.6103447088447	267.5985453646717	266.610298342204	268.1577422489114	267.4856372920245
0.0	114.0	270.30223423497324	269.80934801736515	267.4956359939908	266.5779582241389	272.54288408556374	271.935537328357	267.4988809753455	266.5321484533641	269.99272415213585	269.49684297236996	273.3786660403311	272.4911933098723	269.2450444265738	268.7556022919331	270.317889513515	269.8115691249015	268.94663243508444	268.4027757006671	271.6188029862204	271.0687344776302
0.0	115.0	239.99585607615268	236.76379860457763	239.74482215254318	237.55113181576954	239.10535783272388	236.70796073794833	239.62158325211283	236.68035343552242	239.6658293704493	237.47930813024217	240.01456570580999	236.63670088389907	239.3374632456431	236.8435321354975	240.1007619820158	236.5936052161287	239.61445518499676	237.04377694497066	239.47291665215218	236.75124511784028
0.0	116.0	299.1395476124049	293.1213193714561	299.360274689787	292.8733188092927	299.4501209078571	297.11989401934306	298.4491971455447	294.76550578220383	295.3822042819155	292.6318796548225	298.293508458128	295.5878021091265	299.20115871988656	294.4019908302292	299.8414370014474	292.6546399744021	297.82399894898464	295.60352894320334	299.34340003537085	295.7699108825599
0.0	117.0	236.52461466621793	216.40066781164245	234.6759119853994	220.2490237909136	236.66986557017788	217.36474099165625	239.23917152640539	217.82907675174096	233.5883725471765	215.35721288332783	234.52955274424926	136.65501715938566	236.48257718274277	207.519896747935	238.5740982061912	162.4151360869743	232.0007211749444	209.630229296674	239.52929581217867	210.41557344543241
0.0	118.0	281.08453513067286	275.6311462932402	280.113104130878	274.5457314052405	281.15904886660684	273.20891273384285	279.90047659401387	277.27616087399554	279.50799160681646	272.4543531582473	280.58804078617936	278.48783330598064	279.9896049393748	273.98066291728077	277.6640875168463	276.06507067192035	283.1912385160989	281.7499645978248	283.20189701281316	277.1707123312403
0.0	119.0	282.9665681890325	282.2377197531304	274.236995108687	273.40037853111414	281.5429032171209	280.5815125624278	282.9202078643807	282.041710563956	280.37780663625523	279.18569303293816	282.89311368728676	282.05638353895426	278.64449954604817	277.6475648679613	277.79274340244854	276.67451634572785	277.65826054818	276.4599177368165	275.3507656437545	274.33820727506026
0.0	120.0	258.09335973634745	256.30826678424114	255.51527994206373	254.4275722081427	255.88093562157252	254.5731415615627	255.20124754966236	254.31535371980584	259.44728691469834	257.5667940406095	258.6276144441682	256.8836440823782	256.42923161502586	255.06307629379313	259.24248995544	257.501236139587	257.6552399007352	256.0018977714395	254.48039753979444	254.06307979327013
0.0	121.0	262.3682414908768	258.51467501316466	265.21790324989894	258.25587393463906	265.1663091067059	258.9546897884462	263.6733261916051	258.9085752450105	263.48225503673933	259.9136754068717	264.22715642737927	260.4510726908932	261.6103666512274	259.36117236489827	262.166945840486	260.30511845207525	263.0515956645783	259.4537997927303	262.69704591995537	260.338243778876
0.0	122.0	255.8218752041687	206.7963448991819	255.28918774791572	193.21929171328046	256.0875687429214	189.31513751556133	256.38693080057305	203.31803164141758	255.8430749037798	193.04383202721968	255.69031789062754	187.1801446836514	255.40906565578555	189.44256350859933	255.83631643300836	203.85020463894148	254.70470504449014	206.09181577151807	254.45788862237376	206.96885926737718
0.0	123.0	283.7478727685651	276.04726621674587	282.2819868183523	277.12401829225996	279.4206353890268	273.76643359448605	283.1698511617504	274.0030404139606	283.0924025591436	275.343865805955	280.84825500049726	273.1531943511376	280.1196770862234	275.4814502046891	283.30887452291836	272.3115324284512	282.61807769636295	276.3244841025458	283.5226733739501	273.0905300300696
0.0	124.0	237.92294262535532	237.32670700066052	238.12130490928013	237.65705462858895	237.72793666515062	237.22514878704783	240.73916628331853	240.23372210227166	239.09401434179583	238.31421328526648	241.15486893765703	240.4749137378823	239.55599169322358	238.95359486174283	238.5544274112153	237.79466161729277	241.46312428648693	240.97007767129608	238.47252396485106	237.74544540218457
0.0	125.0	229.67568712375666	228.82717030690213	236.91661787082495	236.51746152721657	234.04606974334908	233.2941203397306	227.9003612574862	226.9626653366756	233.96440717506562	233.1235502110514	232.3446362883682	231.55964365708505	235.67006642687562	234.81459051688262	228.16615742259953	227.28451903280117	232.29501414239067	231.44261997372982	231.61735186745892	230.72617113717786
0.0	126.0	241.4512479684425	236.87589258880416	241.78163486347003	236.84776757269296	242.06925594216008	237.65790436325483	242.10648642284693	237.86499403918236	241.52371733092846	237.25370685371698	241.92677017906558	237.95563444149457	241.94225358558973	237.53837373748598	242.14690120463175	236.6072385234666	241.18693819272457	236.66150194875684	241.68090725506738	237.22408160478574
0.0	127.0	236.28250592394699	231.78176653474375	236.13397079698507	227.78222434358008	236.694706579274	225.80246598285774	236.45085275915423	229.18862608879385	234.87154773436166	226.11899151226294	235.718356294489	228.5218183398385	237.16319694586832	228.98630324670972	234.48918822606817	226.81009659364548	237.46690558079877	226.7137581177792	236.71025875311196	228.85553877373
0.0	128.0	214.63693053628293	213.3137566919266	210.76758926450375	209.71110799017507	210.93557092348945	209.39523433817234	213.53610358219706	212.03524529393275	214.16768644728117	213.0711803034913	210.67933360811656	209.655809299035	211.64655935989106	209.9522419020489	213.19566366965014	211.62137774877908	213.1326399998786	211.3464300796537	212.65884474674527	211.07624619577166
0.0	129.0	238.9555446816753	237.3749008511246	239.6328188770193	236.62049719281188	239.62286349806277	236.64756790918022	239.76763717927986	236.69107604787	239.6914458584586	237.30754617714348	240.44853036497014	236.55585265991905	240.349286311358	237.23821403707888	240.08647645693654	237.3057843144737	239.0027295080422	236.7423924231014	240.33212391057185	237.2921674034768
0.0	130.0	244.81990367631613	244.622870192071	244.88943878853587	244.71653838771468	244.45051336343718	244.26701811475724	244.42908475074148	244.2164999735133	244.89499881865592	244.68764906556623	244.4304629070277	244.2303790350869	244.8886092610322	244.68335555125637	244.88587045287468	244.66983770459743	244.32988654205334	244.16524835341417	244.71150751519448	244.51237227050734
0.0	131.0	291.993154896017	273.4082716046891	289.7232418024297	276.22999256682334	292.5816351357465	276.8974432923354	292.5941643847534	272.4444738179614	292.4821263569094	272.977949788722	292.3233863048665	273.8494582827898	292.5343329511043	276.2667055365679	291.355302922621	273.38932201060277	290.7005467739918	273.0083658083949	291.5268594076324	272.2397111940642
0.0	132.0	237.37947200746498	212.0924140687381	233.0740209576534	213.57958992790455	234.77647849227716	208.63310652761942	231.84559641341096	212.39382427991987	229.94411734518707	212.20637689910942	238.8835504332958	208.05648744702057	236.92105641289993	211.0302261296796	230.1681210318025	214.84984997427793	230.80110335141597	208.99637618447315	231.86905088399874	176.35576760599017
0.0	133.0	240.036434079386	239.27497389225596	240.71628382570614	240.06552656005326	237.53534685167227	237.06864038194075	241.56969629770512	241.1553415043156	239.31900290079926	238.57302429418073	240.41999658733502	239.69507225113364	238.39913636640642	237.77876431213514	240.35027743428114	239.49794319512506	238.33547780812282	237.80370322551607	241.70860001392995	241.3322723268788
0.0	134.0	233.01280656760235	231.3342526481453	236.19805804439187	229.863982534453	234.33160002154136	227.93484064351338	235.1964673917694	223.25802411808124	231.85726524877057	224.73696373682446	231.18861187398295	228.06388932030538	235.78718995535823	227.50785972227555	231.98496325447312	226.1256785945231	237.9301866270827	223.02707034816024	235.9984307319791	222.299151235689
0.0	135.0	236.6700172672377	236.2030550816392	235.53299745590854	234.94961115961053	232.550484803201	231.7984529591623	236.90812065409196	236.39689461988158	235.01921828222146	234.16969973085455	227.52134773286215	226.64256945925365	231.2820876430319	230.35467261577298	232.27978184390162	231.43197701848572	235.31618251065765	234.54126053647448	228.44779913896554	227.53672675923258
0.0	136.0	204.68185329378665	188.18247976518018	204.99356694058352	204.48626220615546	205.0332324196896	189.99936775560641	205.10644675804065	198.63865050248032	205.2962949200884	186.2163141742843	203.7966309351524	172.15421576373188	206.64674024875563	205.7595534134762	206.1046344105525	205.32491395705395	208.02200497877774	207.27148433104747	204.9266120932562	204.46281473701734
0.0	137.0	242.30206826420132	207.95070605038617	242.7600132256045	208.3108339664367	243.97185101904532	208.1661178552597	246.1448475981069	208.80085732782388	248.6788224308378	208.18130110976313	245.48800486315355	208.0163530989469	246.91548000938593	208.16565331882776	247.33657823897286	208.6525047775682	243.67367170029658	207.98488341791858	242.50917318188388	207.88406643067242
0.0	138.0	252.77366362706488	251.03956413437115	253.8620980331638	252.1100190119567	255.35494973630068	251.3421662946778	253.8811878735931	251.19236320539042	255.52443601389666	250.8642834163878	254.73287914983092	251.91735558806482	254.3214883234622	251.63636084546613	255.20744036281903	252.11874632625427	254.71325735067487	251.90016036645667	253.09578857100243	252.5422702048888
0.0	139.0	218.4550363288906	217.3498486524343	224.67792455085794	223.4251258767838	232.575410834001	231.78052874036024	235.91702827320654	235.19812136736243	221.19159433512854	219.93733237517415	214.95731772708666	213.15253130826147	224.59460643729182	223.21009568792783	218.77697099222968	217.5024996669453	233.79696795166683	232.95098694354286	226.3409566912121	225.30857249839136
0.0	140.0	221.3980013239035	220.20005985191509	212.73683304284705	211.23058021866	222.88687357176292	221.4943393199554	224.77756702390573	223.6065409981423	218.9379543802245	217.62547642932847	227.2602858749212	226.43904543251693	209.42944332482622	208.6375728209216	209.78994281349065	208.9237224498585	218.03974994463198	216.77588665260228	224.75208284358217	223.49828381007046
0.0	141.0	245.91001286353045	209.24881376777384	245.68285605327327	191.91005275891504	245.81825712656465	209.64691427058364	245.59962857772183	210.3668599423457	246.37064843401404	213.6968858684601	245.81383422725668	214.25522689188008	245.63692531331935	213.6361006039094	245.35524200695824	208.81567835568046	245.3681802953353	208.94262027087888	245.63741189191813	208.71650028385415
0.0	142.0	211.89509920488166	210.4097659231409	212.7102128054582	211.29627920843842	218.1851835726751	217.05481149668032	220.26893841309536	219.0515691852814	214.87888167676294	213.69111462674084	225.02776467315587	223.98631637659662	209.75989687710975	208.91523451526206	225.53607753880647	224.393867414314	223.709139000964	222.05301598246024	223.73400006618778	222.38939824586757
0.0	143.0	205.8992607521091	191.84364159442887	208.06467359322608	193.62294733678198	209.48258822356362	181.9910210963196	207.79359841422678	181.46587377968493	206.7659062707638	190.63628493558224	208.9233626031099	183.14120079333202	209.09251449986948	170.65295943389637	209.01641587767406	164.93936589313356	208.315626844	172.88398572653458	208.55228036926843	133.406688293832
0.0	144.0	253.31717761103423	252.9462079325067	253.30955069795382	252.93839133300116	254.9016773351304	253.9054832061865	254.05920174534486	253.53228468985264	254.3926342510012	253.70050571970404	252.3478769918646	251.44502878601332	254.08761240620603	253.58126282706246	254.5924943944107	253.93197144928848	254.22065036741728	253.6152519212002	253.90786994403254	253.42638108003578
0.0	145.0	292.1885761798883	282.9534013617225	292.07001803810624	282.63464775929066	291.8432785302019	282.70982053655337	292.1452384355179	282.2537387503698	292.47084788798094	281.9068648048949	292.4099863764602	282.1137837358996	292.1373678990591	285.0910438935558	291.720100295397	284.6645151364248	291.40734206098267	282.52088946317934	289.4039713578976	282.63913548383874
0.0	146.0	283.75928534681657	282.98912825725495	286.3253898166649	286.1075908871488	288.0996487245943	287.88248787071416	284.2959546070097	284.0298670730479	284.8046745262711	284.5939368071987	283.867304210736	283.2794706793345	287.03962117820305	286.82863004391385	286.6522260418626	286.4359900664821	284.73270374449106	284.5164610607024	285.9868412527516	285.78216020371303
0.0	147.0	288.53026912259213	288.31186586664245	286.70731610895035	286.4870546508349	286.5717573637511	286.35195136578596	286.3140695849768	286.0869150251965	290.9043908877099	289.6723263294589	284.7832203924822	284.5489433706749	288.9169256975526	288.6807985952015	284.83137595201435	284.619876212258	284.738638556119	284.52918435852297	288.8972926795095	288.6889569213622
0.0	148.0	299.50319975201165	292.770769813831	298.00349827000224	296.47203814471504	298.4310545264042	294.8480260154794	297.9045361205436	296.71443201305163	298.4427358207578	295.8560992766811	296.23448666892455	292.65449457213896	299.35830806886526	294.2883099122684	299.25546377231217	292.7055329932606	297.98567168615693	293.5786982053145	298.7705419681476	292.3140410630208
0.0	149.0	283.76997501289577	283.0723902937401	284.1596973401447	283.84786752371485	287.0279004840458	286.81318972981614	287.68545317817484	287.47193544122734	289.1530615961748	288.9342843115743	286.27052758952505	286.0488405455898	288.4476827542965	288.240902912515	285.43097301153233	285.2142296509661	284.4417132015495	284.2108589464829	286.67071154411923	286.44639477603897
0.0	150.0	295.8254441189117	293.1744582127243	298.3681742030245	295.12908799038934	297.7170238303507	294.54697646646764	297.53145895777993	296.42840654254695	295.82132873023136	294.2641010958605	298.2886801349834	292.31699700608607	298.95039177805177	297.1666802432434	299.24798486746363	294.16604335626124	297.9217459775106	293.00216420625196	298.76220916041433	293.8276383536257
0.0	151.0	252.0800749497965	251.22194182883132	253.08205983979985	252.7291825008891	254.77051278733416	253.79779969840482	254.39510475063813	253.68201773390965	253.7549054726036	253.31494956252996	253.27204061537626	252.76202285537295	254.65162935566377	253.947843982285	252.79095352368077	252.3484458822296	252.81914149485647	252.29050451691495	253.94722147506081	253.4558737914746
0.0	152.0	298.6226877308523	297.8560941425726	297.88631158983463	296.9514306623921	297.91978806525736	296.8952514940464	294.91423160699463	292.8307011268096	298.76472640087513	298.0127627489227	299.20361233748946	298.3717376256022	294.39546316278893	292.40157953995976	295.5811599143837	294.0307976128198	295.23417290187206	293.6801543056686	294.43771706520056	292.73315976358026
0.0	153.0	275.0652288638091	264.0688850164491	273.6008395332477	264.20798824695294	270.331321643099	267.67252854393485	274.07060943707614	272.2526991541061	273.7844590099079	270.5447477942106	274.9674222413018	263.86074965987115	273.5945255638793	265.48600032899736	273.7242316389698	269.7961025703423	274.31959787715437	264.7706373741269	272.627163478835	266.5391635079035
0.0	154.0	262.52034947288064	260.6423173520745	263.5525635543427	262.00020378750065	264.0412211866448	262.5440267775398	261.4687700098138	259.8822047502688	260.64118308886094	259.1393039709048	261.3532311243629	259.612343588958	262.94525542576724	261.3521275326795	260.8087695504975	259.19120156239967	263.8993099628631	262.3369211316731	263.189102714532	261.43645335827443
0.0	155.0	253.01297189637907	252.62877443477703	252.6982401781447	252.20167542256237	253.99060513145398	253.3298721460646	253.7218067676453	253.2814349089132	254.57616815216667	253.79284042383046	252.13216117189967	251.204260660304	252.5263941795448	251.8592307308047	252.49866287242483	251.79450789017213	253.57488936730346	253.0922847733987	254.24015278081794	253.65171528673937
0.0	156.0	253.34059551278096	251.20877205373083	255.10015596742429	251.97027168939454	255.5686732362313	250.87407136821898	254.01401408904934	251.24416737378775	255.33946996849065	252.16502135480985	255.70303960177762	251.68502169885195	254.51274820462618	251.9154940964713	253.93373172346347	251.62303934943895	254.43362005525455	252.1809448987737	253.09365129564245	251.57260510636397
0.0	157.0	227.72181369527775	211.82523228049675	228.68791585435298	207.38292560548706	221.46410682605048	205.26986243276033	227.0612757324913	216.41075695063583	227.16991530360633	212.81627434446932	229.2624013398655	208.00014897054254	221.86393056379285	206.6493379674305	219.34956164565781	209.23646865190702	226.1575981543183	210.45750654455114	225.3848103108049	209.08390638370966
0.0	158.0	253.64642439512556	251.3168560447908	253.361602075357	252.1984827369713	255.49068293115025	252.09604325319216	254.22501817984366	250.86051898245816	255.25463769783283	251.10933211287633	254.9067685997617	253.38792836836257	253.96520626873362	252.3874039600955	253.57178650223625	251.5320279224804	253.05960494206647	251.60937116730645	253.67632879305515	253.166288713942
0.0	159.0	266.2278832677404	252.96085195680598	266.1978924839524	253.4086578091246	267.4322896289295	252.469348150528	266.63034234764996	253.54637469224744	267.0822942066468	253.56240371168016	267.3301171311831	251.265784923121	265.54783422910424	252.4849875685953	265.3419019026732	253.72025059659742	266.09073891539396	253.40554755475165	265.5780352186052	252.2741602794199
0.0	160.0	295.64559078733174	294.6408375299868	295.48112412159685	293.83912953619836	295.39378481274855	293.45607424646573	297.0422919062715	296.1876824426987	298.13270192585514	297.3757739782045	296.89545354908324	295.9106533504577	296.5979399324896	295.59701463482514	297.402285522423	296.4227556647999	298.4679419177183	297.61526981456973	295.94440847581524	294.8362807974445
0.0	161.0	222.9735660416721	221.7736993740943	221.28967367809628	220.0723651454654	223.35560467546287	221.86032086154034	222.92973801862334	221.7395674641408	213.14633387357105	211.97736535535088	210.4572091175185	209.4251075689542	221.1069444105761	219.86123417013795	218.61728567924422	217.33732269539763	220.4004901292445	219.2240937678151	227.40975183219558	226.41717016977287
0.0	162.0	277.4776410822378	267.0903520661958	279.18057004781105	266.6100371274011	273.6122490604875	266.6341863318679	278.7457248212565	266.50227563957594	283.2060694527231	266.64621433948486	280.1282190052036	267.08217257970205	275.109569889979	266.5744297283611	278.837159535169	266.6711907873147	283.28516550459113	266.46796744207984	276.3194514931254	266.5040981757565
0.0	163.0	289.1705138374281	288.9596934236629	285.36181176990783	285.15788190036	285.5195273355178	285.3077625404657	288.3798850183437	288.15888773100505	286.532867898007	286.31767647452403	284.03700704190663	283.6129295827551	286.636017704187	286.4177703043546	287.3620875836302	287.1456460274687	288.85705850319073	288.6561254092585	285.9134091777979	285.696460916898
0.0	164.0	252.72109014655527	252.22595019740783	252.77597817231037	252.36055825155938	252.75585158234801	252.12685764745356	252.51452765988296	251.82412047942657	253.07319402442357	252.65470873461157	252.9570316544256	252.40975640995416	254.2555296900636	253.69543441405233	253.90462697341786	253.4751717773155	254.61881693361002	253.91609288104453	253.9448101372911	253.48695705103233
0.0	165.0	280.82954896679655	279.6409807193648	275.5659042334543	274.5472021643062	282.1954248376619	281.24579316027456	282.4111682766202	281.4221572954388	278.58707806951736	277.34566711630146	274.23976708780174	273.31665476587494	274.35218234733577	273.496826071004	274.2173726996885	273.3013545043023	276.6169758896475	275.48670306569767	281.6040966728643	280.37725982544276
0.0	166.0	220.03444393984262	208.51344309801638	225.77313453424227	207.83350729619767	227.77298910829168	208.6462407493893	224.91093473580347	206.9655958054809	227.88999536403438	207.40495479901978	224.86353767510698	208.00949986626892	226.57557441424302	207.71634776287522	224.21050395031116	207.95280850560985	227.1959562733248	209.29523439385707	226.7712423142089	208.7686450684178
0.0	167.0	239.40144995590535	238.62100940971257	238.63730291954485	238.0380796009954	240.55422786177454	239.8109526271758	239.8610956480485	238.9946582078125	237.432439361562	236.90926720795466	241.98538362589613	241.66916597748255	241.49044723863977	241.05834960865	237.47696857873666	236.9055843234184	238.80922449857485	238.07534346970763	240.82161503707616	240.21037612555176
0.0	168.0	273.41728765470987	266.82590958563105	273.17232488391284	266.61413185133586	273.2113790632511	267.2626103372221	273.41999639314054	266.84176328279136	272.9803649272701	266.6873987729496	272.50547459503696	266.9512510077182	273.31104234213444	266.5293106850938	273.025338944352	266.8665520608016	273.4092131135786	266.9471185129169	273.2212193599605	266.75914662219276
0.0	169.0	272.7321576287289	266.211516692578	274.55474469818137	265.6385561242094	273.69871876727746	268.05396366118697	273.5808196493904	266.2992642657174	273.81449394902245	265.2842858327911	274.06315541381633	264.33050163588473	274.73964321157246	265.23878387787863	272.16173357157413	265.5200865930053	273.49746423485686	265.59241487290535	274.08496476416155	267.33434865109933
0.0	170.0	241.80061816547712	237.1835854270636	241.76328244504256	238.61033964808243	241.46092768875818	237.29977970956728	240.63944030911642	236.8499675896119	241.19747410739367	236.79732328160463	241.93359172175997	236.46300921965494	241.48222021735546	237.5689055520529	242.07054241591462	237.44572508322295	242.04022696112247	236.97536690486828	242.09373331872305	236.3792013968971
0.0	171.0	241.90827946360835	237.0715987555129	241.88001680385415	237.33123790653877	241.85075876137174	237.87344766125162	241.4678141224286	238.1601036384775	241.81484861464602	236.87506792209913	241.8667078616807	236.5071663543469	241.65274306647746	235.99989547190106	241.36532447555456	238.78320970817015	241.9550890254764	237.04363935455402	241.52017145834316	235.97240942249687
0.0	172.0	237.97408840707536	237.3498787833479	237.27570762916883	236.85423078325357	237.5279956394089	237.03187236247737	238.79981987583196	238.00246926814904	242.0199785856103	241.69797585009482	237.29333064101482	236.7865577797381	241.23829041123255	240.73711445370017	240.91660807878858	240.12299760196257	240.8756400551278	240.17851532350528	240.20747564910442	239.37694058643532
0.0	173.0	240.37912110652914	239.66781570013214	241.96194495691987	241.6594584158494	238.52663463657987	237.90311821859783	240.38247107348178	239.737221016105	237.4412684649013	236.89162622447012	238.13307891503064	237.5947536819887	241.73211328375345	241.35534076642506	239.3182767581757	238.58446969413797	237.45151387054008	236.95285797956404	237.66452780292366	237.13514277731437
0.0	174.0	248.98279114408115	222.81000961693928	248.96324002073018	225.00438250713927	247.40645068563262	218.27863980555435	248.94608886711018	220.14840777951272	248.958056015191	209.84811912763348	248.66012505053817	211.32386761238394	248.23595881899087	220.70238918076112	248.81249615555467	221.20077703612617	248.90187546854196	222.66573079679657	249.14120053417858	213.62491330393928
0.0	175.0	299.1982319027257	298.41418055538907	296.7180041496458	295.8480072801327	297.1801286885205	296.0879628741152	297.5011303889186	296.6217933189885	295.1877943667059	293.30244844971554	296.475411840597	295.6038161024385	295.53453434231267	294.0655793254364	297.50953531624714	296.50697185443704	297.12614406953185	296.282844354955	294.980306365898	293.27234662918266
0.0	176.0	280.761483323039	279.7192969100109	279.2628964572085	278.11853162320904	280.1267167816837	279.1913739285387	279.4733890379183	278.3022544690534	277.90189519175186	276.6796599400534	278.2462381245958	277.2147699570021	280.89107060392473	279.8403718474784	282.6958105829632	281.75066069668594	277.16320640847096	275.9227891265246	280.9204563105553	279.64927125727485
0.0	177.0	245.50104065040446	243.78753429749813	245.02073199429404	244.62557654753667	245.18357529563121	244.28310253461103	245.1101582354839	243.6692021446963	244.88482639953907	243.93035130695566	245.06403826156796	243.9370198524037	245.28460213046478	244.6297464814116	245.95043634888447	243.309783216495	245.60318260444902	244.0198339626315	245.65259232851272	243.46880494932023
0.0	178.0	241.6516880786749	230.87094036673298	242.00028853601688	228.0152942334936	241.91068364980484	228.30205260203732	240.53280062445953	226.84944221103277	242.128670483696	229.0978071016872	242.17288780368597	226.74432764977368	241.98139144221096	232.12085355633337	241.64194513479546	228.50870968815832	241.7130969562721	225.47826458720846	241.98199097964886	226.10499924027658
0.0	179.0	254.4458206444758	254.0254288615296	255.5963187829184	254.5540776506557	255.9124086729601	254.63327547005665	253.47438271413452	253.0682113973535	255.26806785357294	254.36971039532793	256.832053702066	255.25720815760582	258.82224525481575	257.24082381836166	252.65167028335662	252.15899309734442	259.795431023781	257.8567836301693	253.46999667368283	253.07899581836242
0.0	180.0	258.50356908756544	256.6136108077299	257.5090610045545	255.90029526194394	259.39723988701076	257.39633539427865	260.1809863117088	258.2829516231986	258.99634964758707	257.33858862540615	259.0278559769313	257.1691855652772	257.42475716083436	255.98537167719496	256.4158282558245	254.8586228661368	260.3811356673581	258.3576748648393	260.347263936716	258.34471678611425
0.0	181.0	237.54665256598287	225.89463438503785	237.07708968083318	227.17225573069607	235.87435599523658	227.62569587095754	236.03668244556593	226.6740402585531	236.21218564198963	228.88808228320016	237.24763844602234	227.25633879312616	236.57881991939792	227.3065495454917	237.80277912139084	226.0156594822263	237.42170718561044	226.88949042747004	237.2743306883693	228.54001736218424
0.0	182.0	248.75617741540253	246.672022642953	248.28093895474146	244.6021652835411	248.20168604874507	245.2041154182714	248.9016035657111	245.53072939834013	249.1089708864249	244.56026293041626	247.0856975095925	245.04279853443876	248.13671672267722	244.2117145267678	249.01875725091173	245.65803630809185	246.2830361881186	244.6849043508561	248.4207696237316	244.2596129925056
0.0	183.0	265.3718116836977	263.7671732030708	264.8992846559985	263.3636963190341	266.60758605744087	265.7046619275557	265.33056076795424	263.70100143258657	265.7717733125531	264.26322951051446	266.69116414966703	265.7035532481012	266.6937427245287	265.6934888058174	266.95605801033975	266.1267179470819	266.35175248247475	265.09002416174314	266.1287390556356	264.7686916541551
0.0	184.0	264.0552662336039	259.72506668861	264.5784054178875	259.3944187067563	263.42241754209965	259.0259628492575	264.5710166148964	259.4861503524269	264.47404955322804	259.3627818421353	264.6324609683179	259.4515314521433	263.7899264082351	260.3693393779575	263.936367090954	258.96594783032856	264.59936583785793	259.4847244269346	264.4910067982404	259.00071640074685
0.0	185.0	263.4776922311361	259.3209694026016	264.5480941616733	261.49080470650034	264.3496895713003	259.0192382803201	263.2917119703236	259.1204854661384	264.95819823120195	258.6859334839341	264.8071060587737	260.90267516559857	262.5622139082271	259.5808224559041	264.44085642872477	259.88761060463764	262.90694710431325	259.4842695201125	263.84179105459515	258.85876604131084
0.0	186.0	289.0601773893846	288.8334938905861	284.55323892538536	284.3274300505294	291.9084886695774	289.82251347997715	285.6586997551779	285.4356954485439	286.96452860686094	286.7496590303715	284.7794392719144	284.55913459710837	287.91402500899795	287.6907158692649	284.20731910143803	283.9451782270072	288.6329211800868	288.42633744462444	285.82124008349905	285.6089944939675
0.0	187.0	218.33757766568598	217.23308923909127	222.7778010080412	221.41897165222053	225.82155687438075	224.62390221284073	220.57164314262863	219.3924724950182	226.9769360789238	226.05267348049227	214.42288536828335	212.74161833329455	226.88218213092884	226.08567425910272	226.92999004723	226.04592067150065	222.52709028337125	221.1778719306413	226.8177642044356	225.83893364964183
0.0	188.0	293.82518895299046	292.40563027556703	292.45983641178503	290.14028936549875	293.85912915357545	291.43217552367736	293.21747959499646	290.10213373226657	293.156682092655	290.89732820656576	292.77833638953433	290.17403171741455	293.81042847293804	292.05139784279265	293.350107074359	291.7400805656924	292.51353484114185	290.5550289256998	293.5939496232451	291.61061288926055
0.0	189.0	252.82379254721792	252.30895755862446	252.58196530769612	252.0823469187439	252.76573263804582	252.10784409238494	253.1317481402351	252.70392437139034	252.7479230314238	252.24661280342855	254.07426912388433	253.411016720988	252.06533757834333	251.24078547195168	253.068129085572	252.69670586064987	253.94056628869566	253.4300301463288	253.11068110917105	252.64594139064965
0.0	190.0	258.6614460799765	257.04776321463146	256.5487293861904	255.17524579085688	255.97916912073006	254.58057055439792	258.696536224724	257.0518667897238	259.6664645952145	257.8298269510566	259.56168048486234	257.6075410164112	253.27560484944667	252.950928498907	254.77905275526527	254.22349989033646	253.4774936474086	253.028362187401	257.3005817962963	255.5381210269336
0.0	191.0	221.14216785179167	219.894561689508	215.45506035196865	214.14489387948734	223.88488041239822	222.4461418849639	221.5652008213969	220.40208404412593	226.4909319407986	225.47824485695907	222.29024680723649	220.77835651413685	211.35608757273775	209.7865364580586	212.31885349944392	210.6999457372149	223.37428727288722	221.83008725564025	209.85610736856796	208.95917543259088
0.0	192.0	237.9432862821805	237.35268725244467	238.55592123324968	237.97768358422363	237.29727133237395	236.81825372434812	237.4918509752997	236.93308518367266	238.695036814981	237.98908304299658	239.62159722760234	238.89411998014353	238.67056897880298	238.08127503497735	239.6393046555887	238.9270315473542	238.3998103500405	237.84268252449817	239.54802440704697	238.79448982270065
0.0	193.0	248.45803316163136	244.96445216993015	248.3498574196049	244.98717502098313	248.3786205341418	245.04196367394687	248.11970853935912	244.95453491354917	248.4920046634842	245.00172397860027	248.477286040814	244.9505075744331	248.42835544935096	244.93415614649476	248.37655193479293	244.93723657864993	248.4837551532221	245.01777256883977	248.3659381956299	244.93852138207086
0.0	194.0	242.03380173390417	229.29854049949753	242.0124973936916	236.21156907187887	242.04701445315638	233.88098131898795	242.03012512837867	227.03525293638617	242.0158685915528	228.1620878939693	241.94697567768594	234.2982450840922	242.05246032594872	227.30791786644858	242.0343935755721	232.28497943840435	242.01594332235746	230.57701612948256	242.00574206842978	227.3931605211651
0.0	195.0	235.5594568744548	224.31330575615488	232.6298768743004	229.0982817207316	230.4552893835426	226.19445905222224	233.33602768442475	231.65533527055263	229.2591697523531	225.83529731874077	230.01654242646896	226.4267068681562	238.38084854468235	227.44400710996328	235.90558866257842	233.00254569837458	230.7966898623679	224.75979836065852	235.38676208417144	225.54109674472818
0.0	196.0	241.64711218374205	241.21813177482477	239.48414840159396	238.8234558061697	241.43077409810707	240.9215658886805	240.19497403894482	239.45041375803328	237.74293979171412	237.2112636965534	239.03576912674788	238.29891131460664	239.4683291103724	238.878613137693	239.58205263908673	238.83313214151016	240.9941874545893	240.38222121490472	241.3911000972169	240.96782499635844
0.0	197.0	237.72503804891474	225.86368487389132	235.67593935705938	226.958270201786	237.97849311733304	227.7338169255221	235.94827902009678	230.2141715725696	236.53820771761684	234.8908947662226	236.83502201202583	232.873276722021	236.81271636236949	231.7121991136349	233.2209280282952	225.87595454613722	237.82977240057787	225.38286434053086	236.20219446294698	227.98140605322106
0.0	198.0	241.85428766914407	236.62930651436415	242.10503684441866	237.20588544254656	241.78406688641152	237.30967438217976	241.57881851418958	236.79732339130817	241.5309572630997	237.65530407218435	242.01403855394346	237.0205466444437	241.76679831819413	237.15237669866013	241.60903463866083	236.83931803356347	241.82184939055807	236.76042451140256	242.05205488894634	237.61505088429428
0.0	199.0	208.728616449862	186.84674858995152	207.97858956534884	169.37175162307233	208.37671225035075	193.06307460722837	208.74172556094481	171.14659477783584	208.7217483933816	181.23222014942323	208.51121110172326	162.62039350167458	208.47135450757654	184.17602027988295	208.6456722313618	164.43014917827645	208.33607517462895	174.62930955408865	208.75093931984503	187.8978056233675
0.0	200.0	240.57291423443255	239.8281149565323	241.12838420095025	240.44744081519386	240.0027614535269	239.30496861103327	238.9771926585068	238.18523352839392	242.06544805518192	241.751692072936	241.45069664202504	240.92590841463874	240.99469355124737	240.39979756864787	241.52783836360206	241.07589036732224	241.54551592712286	241.09599579689	237.31879259007454	236.7601735994353
0.0	201.0	238.92715326809605	238.13792991106175	237.47878081709894	237.0141533660746	238.09230099357364	237.59768600908805	239.91281518680495	239.11944280058145	238.18143179126176	237.63265829946602	238.03076936088002	237.54362199693142	240.6439507125633	240.04016015450415	241.2089210635088	240.63228842994923	241.1826225836146	240.57869748176807	239.65713093119956	238.93676995930528
0.0	202.0	209.73444398083979	208.8467142488273	225.05533275311913	223.83718172050402	209.33650948053074	208.69972068813615	224.8183937597963	223.6246404325556	214.65681602947325	213.39621665011495	220.4593906888506	219.16507923106013	211.664132277871	209.9986435416219	210.08934153625492	209.22882527135076	212.55687329076474	210.79677612630803	220.41612448853542	219.09014257825604
0.0	203.0	244.40959415507345	244.22072415705176	244.3419742536547	244.17971340276335	244.67847254686802	244.48601873928123	245.0288538213927	244.83184412065228	244.34888559991128	244.1351841869046	244.36594110188665	244.15776969396927	244.78383831024848	244.57942773205747	244.37345128066877	244.18072922918515	244.66730935774993	244.49606097332872	244.99254125426157	244.80317827249405
0.0	204.0	244.9353876984016	244.7338825143536	244.91075051721947	244.72708946008126	245.05048653251632	244.85748968880947	244.7729718611742	244.569586754324	244.6125168869716	244.39686919502296	244.3965990616257	244.19858262448875	244.953991156535	244.75177846439803	244.92638276364985	244.71964413333396	244.41761921091552	244.23821293700152	244.8383289994395	244.63915438295606
0.0	205.0	298.6015775587773	292.45398863841655	299.07169203373417	292.49391335172646	298.01569415210804	294.3148575327198	297.7856214339167	295.78918068909536	296.8145295968265	293.21320420126557	299.23211098918193	293.27643446990453	297.4287107599149	293.2943327997017	299.246869110099	292.6317757004708	297.7482912211656	293.6947173525342	298.25994353617205	293.2058800872918
0.0	206.0	239.36597873322253	238.61359213369812	239.35136556714136	238.6503487948523	239.21602622794043	238.4111710550807	238.58420913390208	237.82985525869816	238.96679447810817	238.21166705552764	238.29901590589242	237.7745950108565	237.79424242574945	237.08124535682654	239.57480349432385	238.8159542068983	237.72929707827205	237.18338204460136	237.70979651820636	237.1347498979792
0.0	207.0	211.02713584075832	209.85502396462664	209.41452572805858	208.70778616169864	216.59858820131132	215.40915469243646	210.41991463486252	209.40850154393834	214.73419025638037	213.5127585324949	224.41870626319474	223.32873714370382	226.8240947371579	226.07917120643714	223.86954423678682	222.52640311293234	220.3845689752792	219.04519135894094	217.76366769680922	216.62904478665317
0.0	208.0	220.26240442366182	219.04698111637944	216.96353274347896	215.7295980545601	209.04138667270158	208.37157863723468	220.73965247491563	219.62759799753582	210.27288767117798	209.19045618504543	210.16024650390915	209.19403745949347	214.46348411163908	213.16831559148724	224.66990131098683	223.4295346447814	219.39451302868582	218.14062549974412	224.75369344932943	223.57286853487835
0.0	209.0	284.72192987846677	284.5042486536465	284.68945458338897	284.4761989689938	286.12054884207987	285.9079453527199	288.88919885997785	288.6582791203587	289.1986814174682	288.9607980793171	283.9767013745513	283.5277256397133	288.78769680373273	288.574786034696	288.46150645392447	288.246249863771	286.80505256874085	286.5996680417409	288.7288169199938	288.50610878288876
0.0	210.0	225.81458382740246	211.76528831609016	227.37487797798207	210.07709574046916	226.79803807782795	209.78704107843396	225.98901132398166	208.4701350982692	227.76683208939875	207.76349631629523	226.74146857091714	207.87591057196016	226.69020368223352	209.56539815747553	227.029503332282	209.8584627429366	227.72967635462692	208.50500544656646	227.11666942146184	207.95372940727978
0.0	211.0	281.1848364347799	272.6777031600939	282.62820942663535	274.8051752707315	282.2348988255023	279.86997119651676	283.2424055833391	273.1907644671059	278.0758169942037	275.46966054447773	280.7795716054597	272.8927288806686	284.0543935222498	274.7884146767595	284.0963838334425	277.0147778050738	282.8440623850279	272.5038462141141	281.4230879616245	273.21293807819944
0.0	212.0	254.5208918644104	251.13996440119388	254.5256804004403	252.21844721620394	254.55881770035484	251.0288852374147	254.3964952850089	251.61238163415467	254.51788086590736	251.17840427370888	254.672060164143	251.21545555197275	254.47727907793453	251.4763102285581	254.52899977768033	251.59872666223353	254.17210636495807	251.30059677602543	254.49623119329215	251.2615268592543
0.0	213.0	208.496836437964	207.84461188129242	205.05644349967645	180.6832960268853	205.45763914096	204.8309616648185	207.1759983896398	206.18750132604097	206.70844621310965	204.23912222575916	202.82537674799673	186.86432332800385	205.0170128306427	168.82853588906883	205.0864383775899	198.75506106284485	205.23140682632837	155.80961160372232	207.05039069595108	206.2487052190841
0.0	214.0	284.67443400670356	284.4544364059918	283.65668202919574	282.82060196332714	285.89447325773506	285.67628133915906	285.54077182585945	285.3199833015255	285.8275710607849	285.6130853811124	288.2269252729571	288.00348429306354	289.6354955230575	289.22093460052264	291.3729247933799	289.7416293897055	289.1851297751734	288.95120510639595	284.1224722960194	283.797230857747
0.0	215.0	256.6581844188938	189.23464778169938	256.50763479485744	196.0314843041191	256.2164481736474	205.97517030898905	255.01771700670668	175.52958292605504	255.59432623048596	193.7639398623492	256.98668428543994	173.18831614345186	256.89239242280075	205.40121831429224	255.64426592298497	179.2077081637731	255.73827915895484	191.0955703294404	255.9923153530579	178.92168320767556
0.0	216.0	227.31416653616174	210.32687298604708	226.40019419308544	214.22787629808505	227.65910828650993	208.69620845499918	227.50517448333846	215.64072880130615	227.76622554917583	204.6476257534417	224.60581790586957	207.91606825117046	227.4238896560849	207.8465546208208	227.42575933442382	208.52863521469888	225.2514859349909	208.13085857687958	227.46824887364298	212.24562375211227
0.0	217.0	274.51109619144813	253.54564833419607	270.8397618047872	253.96791840837002	271.41233204675706	253.95135238233644	274.42545708465025	253.72151057663564	269.4226856757848	254.0085713735918	268.5795306099431	254.23314125517814	271.10738875093875	253.90503972833656	274.80789552395186	254.25035722446592	268.8497277150999	253.61489251254025	274.7168125195227	255.99771973871114
0.0	218.0	268.2383851032139	267.63380252449883	268.19171363861005	267.5749341740712	269.7294813275212	269.2197495109471	268.6258317210479	268.0922618963397	268.23051520978225	267.6337955625989	269.48657170227506	268.95091382380645	273.52504437430343	272.67846430149547	268.8935338264095	268.3915081803072	271.4654237672735	270.91309483020535	271.1902992111041	270.6979518420189
0.0	219.0	270.5189018010778	270.00714296845973	273.18043021917657	272.37506872187095	271.1442657093941	270.6570569873043	273.44068056097643	272.5654569238645	268.0772373216908	267.4062806644411	269.76850948958327	269.226902364739	269.193408061177	268.69347577249374	272.53649574460724	271.9322396192483	273.64411397234375	272.6727716786232	270.12042620345363	269.5869324068083
0.0	220.0	254.50398057931108	251.65974409782982	255.11567512260197	251.560228913616	254.38990454380163	250.9631586863399	253.24867072494993	252.15393172671372	255.40705479131572	251.6884786244197	253.68624646632009	251.29347133756875	253.57147795576336	250.9939925981025	254.1741542800716	251.71372764569668	255.23527515750916	251.45408084637268	254.35669074124527	251.95191341899186
0.0	221.0	274.88562525919133	265.2701150418592	275.1058124887218	265.06325822444626	271.97432936892875	267.52088622535274	274.98430449061095	265.0184479073262	273.51417828656935	267.0880087500878	272.4814412155311	264.58747754513263	268.9612145150405	265.9843854693817	274.67911218352003	268.05502888010244	273.9077253655954	265.0679530445467	270.2506475352255	268.01657541245794
0.0	222.0	227.22624957188953	208.17742138678707	227.1852129467521	209.4398229433397	227.15795515338502	208.347712510936	227.1904426319975	208.15592213491846	226.87833116241035	209.15955541444401	226.81035368147758	208.65102669521858	227.15413479240996	208.20119967978363	227.1237529329444	209.01458877149818	226.7904504217334	208.5492289938497	227.226315939157	208.5500642836118
0.0	223.0	213.2560473517911	211.796919404159	213.7288276180624	212.2596791984214	212.27179729695806	210.5517983336666	210.33248608976933	209.2839499133923	211.85137957974487	210.65714317253557	211.61335834951382	210.55233513553074	210.16603907980306	209.19003720294182	214.48126244012855	212.8936584380655	212.58716050844174	210.78448930278583	212.8984193885069	211.36924275040178
0.0	224.0	237.10218905770637	236.59913829940965	234.53518711979308	233.9157224601615	232.34893817140755	231.57339671136958	229.3949551914965	228.46511324623228	227.602263144378	226.68713988054878	227.77643133304522	226.91654267827366	235.58487482441214	234.68817274064858	233.78729575745245	232.93960212778097	231.38789358507876	230.53086561946972	232.6835021120641	231.7088073068094
0.0	225.0	226.94984048174194	209.32621871598099	227.1360673231092	208.2968609414621	227.2148636299311	208.21950817412068	226.86967810314115	208.13379955489606	227.10520631727883	208.86140593351328	226.84709132243836	208.5081078506986	227.0286547423459	208.74987909881878	226.848438402573	208.31283746183695	227.16677956635874	208.62532207445562	226.96967888385953	208.8557427509158
0.0	226.0	258.46652492048844	255.26502364475905	260.51281272638204	254.0558833561367	260.0527602239435	255.64640826914464	260.8055549560799	254.34465571233656	260.77050513295336	254.81006207400833	258.96623126446235	253.6762966482691	256.66644925439505	254.7285767080743	259.4204326108711	254.6207219072809	258.4434079760398	256.72835887671073	259.5873227672684	254.8038145719872
0.0	227.0	260.214914885799	254.03315122334777	259.62501130311375	253.95143642580626	260.3048397601063	256.2166280004147	260.13102284843166	254.41391762700425	260.64627163070406	254.08369407806367	260.4748459110145	253.997401951159	260.07400331626593	254.62287763009192	260.0997042238809	254.10511005719786	259.7095071147117	254.76442427474197	259.83796187394404	254.42569882100628
0.0	228.0	231.80049641288474	226.91333960422142	236.76745928366572	230.246679383965	234.45701563239714	230.13742489980885	233.51797740545385	230.27373290147196	235.18599248039604	227.92465193181997	229.68566829846986	226.567163668447	234.8700589068248	227.87976967031713	238.1784772868427	226.416213325937	234.59408339579196	224.04890104068096	235.94998211067352	226.97670196035344
0.0	229.0	259.09081492682765	257.39314498509964	258.0531386435538	256.41678622254307	257.8046489861329	255.6606209629984	257.2032715923538	255.645745931661	260.3416070651065	258.43900744025575	257.40629019775093	255.81933438228953	259.6389183633253	257.97140314091325	255.91048269262845	254.59721519279063	257.2832964031299	255.7763487653802	256.1432171484476	254.75038219720437
0.0	230.0	257.9844306123168	256.2030524678172	258.87958975454455	257.16909572694806	259.4886826452688	257.5031013850834	260.58592631062925	258.6408224771517	258.9791609290969	257.2317084913826	255.7763624434557	254.58167852025164	258.24506955377626	256.52903182745666	259.80061916218017	257.8339070730669	256.3682908900917	254.95038795041583	260.1306131944425	258.38871607391565
0.0	231.0	271.794704026718	271.23591566798336	271.4021023155501	270.8729416099067	272.01875040814053	271.48300577686257	269.0207168991805	268.49788514394544	267.1604498652463	266.2603230525246	273.07612698650604	272.3098643432505	270.74396249015405	270.25046343760164	271.3150408955468	270.8021311389831	270.1609598865566	269.65334314262253	272.95927099237997	272.17791262698114
0.0	232.0	272.7168162554184	265.79743393289624	274.14731055531445	265.407208037226	272.7983971458794	266.6263687191834	273.7523029662335	265.92960054644277	272.50854523680886	265.13632695687625	274.26679693321154	265.20207676398013	273.56423479184787	265.5761722096408	273.5061209537742	265.5349705278495	273.724026840603	265.54235948210203	274.44934503076314	265.4731181269085
0.0	233.0	260.5009195786207	258.6501376379352	260.30600753887245	258.51405545108287	255.1708997079848	254.24756565963645	258.41451201347314	256.71127317275295	256.4072410284015	254.96143838727335	255.4738091437509	254.3889982545603	258.7510933686885	257.0945985883231	257.176849150942	255.51042947870982	255.53993079809877	254.46362346418525	258.1844288149089	256.459698107753
0.0	234.0	295.3499260117148	293.82393727213463	297.27532451786095	296.36660993389864	295.17807322038533	293.13470830990593	295.3698456520979	293.55515477084737	297.8151679778328	297.0261263472402	298.57567146023865	297.7476506376192	294.27107320785865	292.47449209689523	298.4343432726225	297.4252737348193	295.49446548805525	294.3869992156026	294.74099953448075	293.01567058863856
0.0	235.0	275.4161536650417	273.65551491660034	283.05075190632635	279.00226053473966	282.4679074996871	278.94158214829497	278.2427379923314	275.11246198370264	280.5812501133034	274.71218883254016	278.5404272697481	272.77542016767626	280.7105692888693	271.8323560833898	282.771298707053	275.163218707352	276.8914365326482	273.54793038529533	277.9659112162086	272.57314740819913
0.0	236.0	268.651519139264	268.1027386816282	269.4670056117559	268.9336336317065	271.8222284616049	271.27136629510244	269.82862245093503	269.31936410719806	270.12095382908666	269.6005904315971	270.38606921343614	269.8957403882175	268.1891614103752	267.6247061109854	271.2344355396256	270.7273748804766	270.1942564971065	269.67179287982253	271.0322186567047	270.5184659743305
0.0	237.0	271.35216728466276	266.3960245928869	270.0280679835168	267.8472424787071	273.56950514574845	271.2567414625674	274.26814964006036	265.34110797924666	272.483660201475	266.5080812266813	273.8947119921759	263.76775031312167	272.4653480659489	268.6364004651142	275.32116445423907	265.8215015287243	268.1505607818248	265.89466750629873	274.68055321177974	263.95853653631343
0.0	238.0	272.97106372612586	258.95256270790685	271.9708253455685	260.5497522408351	273.1427860592825	259.24422952301455	272.5567798491717	258.7335977278889	274.89019369815855	260.3635889015775	269.7666986045763	260.68202952548063	274.89451895838033	257.0400156555475	273.8658856355826	257.44332889982593	273.42935675776835	259.79184649609107	275.2759327259832	258.8049710170679
0.0	239.0	270.5588496880795	270.04987124787306	267.6881321441905	266.85958422704726	270.13066658301756	269.60806000210334	273.32904135246594	272.438719921657	268.767264794062	268.24511177491365	269.47721681915016	268.9427973824181	272.26959667792494	271.7312774239222	267.82118671033595	267.09411653604775	268.6141692722628	268.04719540084784	270.823821845705	270.3024579963764
0.0	240.0	274.8075996669768	265.11665031193763	273.54976213093903	267.1807931797276	274.9317174773687	265.3251418129886	272.7279574445299	268.1717191274481	271.70447173134545	267.03300768158806	274.26649618169705	264.9415327823212	272.27671354586397	266.32981265377197	273.97495646073435	264.9911502245777	269.15888778595615	265.36346666300875	275.3401352804697	265.694014375169
0.0	241.0	268.73797024228764	268.2140021751028	270.41418723945526	269.89757098532954	269.82953017849246	269.31856639926474	268.81096130660126	268.3002746903174	268.91086072058584	268.3807848839023	272.8367707812485	272.07172522041077	269.3033877195378	268.81142652948955	269.59238117140706	269.09537532805604	267.6739635032629	266.7645435567209	273.2949706327497	272.4222903456269
0.0	242.0	273.95993921749937	267.18867809181415	272.9666825484493	270.5976947701164	270.648679238656	266.6115757922158	273.65664475203437	264.50416330316034	272.1258957437812	265.601650157454	270.36051765830746	266.26079046810327	274.54295230962776	265.54139084323344	273.0679827166379	265.7531063275086	274.23234763910654	267.0870786025514	271.7373244121775	266.3656304590769
0.0	243.0	280.5244097626061	270.15526965169977	275.5371073737871	267.76652022240205	280.1831630233415	268.0290046482355	282.8079402621644	264.10251065801504	279.62365436215407	264.3870091533954	278.1699115950057	265.3829731799836	280.2969625562493	266.05875281276474	281.88387120954553	263.9595604272192	276.54167698081125	267.2009426923782	282.5032567958595	264.2183750180744
0.0	244.0	273.76141807426256	265.5650095808016	273.3815588503905	265.6501292380053	273.67075399699604	265.7582931112822	273.7185634816525	265.9663246000787	273.9202258911814	265.8049639181358	273.8575879796632	265.84904829801627	273.4167525564811	266.89702531198645	272.74591873446485	265.4202924654055	274.6066707502164	265.56411260927206	272.5382346650207	266.7690050607549
0.0	245.0	283.54588753930284	283.0332197209987	273.69939167467487	272.95004598272186	281.11118413188166	280.09040752398454	277.4000576304227	276.32518934239897	281.2563020118565	280.0228424617919	282.31256174986765	281.3046999867169	275.2705043770946	274.30032370019217	282.3503817506008	281.3171629123786	275.4624359692692	274.3864454997197	279.402029753986	278.20806514309174
0.0	246.0	283.4991223666992	251.24360501819228	283.55138497062035	251.38154804243123	283.50096718744254	251.30278558008254	283.39657700650366	251.670650088741	283.51577769001346	252.40632875293844	283.4064534541109	251.64387233562996	283.54798090467597	251.28469756394367	283.321230487979	251.51244970431213	283.3849965753618	252.01131599764258	283.34258670794696	251.93305535969253
0.0	247.0	289.57606501628	289.22311450586767	288.6171057562888	288.39929367919916	289.75440168152846	289.36661205924275	289.9277368359191	289.3710389242098	289.104445314155	288.86235625942794	290.0360074141785	289.4164076751714	286.19853941131646	285.989290488421	283.7589248088383	283.0671967345029	290.03686288827475	289.49268823597674	291.12168485861315	289.71530612651713
0.0	248.0	266.7241162640559	251.98101781148483	266.88382687450917	253.71044324589127	266.73907028103304	253.61906968954702	266.92540300950185	252.1659898176691	266.93209503880314	253.40024829601046	265.4768335764652	253.51371269499103	266.1375717096266	252.5715632083183	266.68208310509783	252.91882980244665	266.1156947645128	251.14335258831707	266.0597717117486	252.18672031489064
0.0	249.0	245.78010315761907	245.59993181216302	243.79628031996333	243.63351515121047	242.23194812504417	241.9128715819747	244.0707116484602	243.8593791154476	242.8381703469402	242.65817134224952	247.75634411535174	246.7374408474153	244.2128324305782	244.01602470179049	244.8747370094246	244.66685321811246	242.59566759417947	242.40652882788035	244.4813628624309	244.28844085756424
0.0	250.0	254.6890277101854	251.37155864912933	253.42634956961396	251.7875062866012	256.035781185405	251.12751849605652	252.9033178268113	251.74801050194213	255.274122448537	252.165430946677	254.81955791447407	251.44480159499415	253.58006772713216	252.8437957365268	253.88899974690852	252.86662049244543	255.779872251844	251.95785869476856	253.41045574257961	251.2196130724593
0.0	251.0	242.09282245164025	237.323750011156	242.0360156322543	236.97565588238382	241.99197110466707	237.28618721698928	241.86067395687525	236.70146178375185	241.9386902313494	236.67301919401015	242.09993838290137	237.54729812903201	241.79512754356628	237.64802604402726	242.11120746680814	236.9046203296206	242.11460991107063	237.14475086602002	241.81033396062307	236.82427671096295
0.0	252.0	271.06371072067867	270.559798119218	268.5382349842879	267.97019764251166	272.71224704916784	272.06582346963563	271.6228753865341	271.11824881880835	272.1414091163569	271.58348389597256	268.22629432545466	267.6074066335904	271.6533120957852	271.15461404423274	273.1870781269385	272.4010584361239	269.5794143249686	269.03865349638505	268.0149143213253	267.3108252837124
0.0	253.0	211.54863237571735	210.19800832045794	209.2834394233689	208.62528120164674	208.97160822103194	208.35523877108605	220.76730856606326	219.57102540104	227.39276262856484	226.45033470323372	219.99227222621678	218.64268972521927	219.09364392906699	217.92681301934698	225.94279690607848	224.98667408351102	216.69151260050245	215.4580234961768	217.4869061662377	216.30705253762775
0.0	254.0	232.41495611572336	231.57766945648527	228.6163014794756	227.9733092917743	235.58414944467614	234.87893750522434	227.87324115478623	226.90275022423862	236.18650381444004	235.65324449271873	231.97810570209262	231.16432122406735	230.72629098579466	229.7957960586685	232.30447131325715	231.4957722586857	230.40906247919827	229.54098950780877	237.13690867037718	236.64125695477085
0.0	255.0	235.38145103848967	234.64576546978978	231.81099772170236	231.1703284247517	235.86225348643046	235.23543258310573	237.14365725210115	236.6092881042813	233.55325029027148	232.67755503599142	229.46343043898636	228.60488092466338	231.4404071860491	230.53549185406948	234.89776846273872	234.07389715155352	232.34821953589534	231.50649931425446	235.16359212373123	234.3289532482268
0.0	256.0	254.37806437488456	247.26885049281293	254.34486873884947	247.2023138204436	254.62553809546648	247.38911872871688	254.40081761750028	247.38977251741534	254.46492267205895	247.35341226922287	254.53438925757212	247.192958691528	254.4980920010209	247.35227218430688	254.480703949477	247.28025609154807	254.50292123687598	247.39934511248214	254.48171335052373	247.18087235140987
0.0	257.0	242.0021927123345	237.18902730400671	241.6401682353039	236.7080816730678	240.94737701758902	237.70230736618024	241.96328702585038	236.7070772415881	241.87987934576358	236.8940720275412	242.21989711078066	236.86105364514643	240.05714105095979	236.79083398981325	241.83091600555602	237.11395219673048	241.94639971141132	237.48342384071753	240.7156210067413	236.64316145616178
0.0	258.0	267.83344603032657	267.10881419591516	269.9836714655481	269.46828343899665	271.0367234490802	270.49360771852116	268.8826813984367	268.40761129266156	270.59976698282054	270.0864488973366	272.27652163427916	271.67601587107225	270.5156634220997	270.03393939482277	269.8384210532865	269.33822499237294	273.3486279635658	272.46383060358096	268.85786464976206	268.3039363637268
0.0	259.0	275.8724174259426	274.7177547941179	280.39306636508934	279.2160833554292	278.5055844721399	277.4533689345475	283.14856179387226	282.42902170173085	282.95320139229625	282.11058653535827	277.18623048165614	276.07563285774387	274.9190644746861	273.95684799232316	282.045880717625	280.9848674970872	279.97054002158524	278.73234383710206	280.7586504335902	279.5016520362836
0.0	260.0	271.3004787089596	267.20665028519204	275.2652575326055	264.05266556306003	274.54543761748477	267.57322479899364	270.1201956473062	266.85851784886665	272.3416982035504	265.69393040053046	274.60478648021797	265.5843203263353	274.91309615147895	267.5954016957501	274.5466771243628	266.35652459480343	274.7764150904718	264.99194332879017	273.5920619225834	268.9663936120892
0.0	261.0	273.5501148048694	272.597677628913	268.09363790847516	267.489268489493	268.6208693771945	268.0747761400357	272.9141947395224	272.22120167951806	268.235872918892	267.5221979655721	269.2477105171484	268.73481398544476	271.8759125730041	271.3484947619907	270.39209834991834	269.8913160584131	273.07534753718403	272.2955933449812	272.06375191132514	271.4757797216955
0.0	262.0	241.61415702196425	237.05872861836744	242.20180459445305	237.71691367940485	241.16346706800098	236.78209896179683	240.87399807686168	236.49976123384204	241.44965711202676	238.26941638820506	240.0737835213129	236.62116478097676	240.6254305322094	236.20259571065503	242.12938576514347	236.43411800252548	241.78981379322238	236.7163138557049	241.53980786529348	236.87706067991778
0.0	263.0	299.0084733850062	283.2439817316715	298.50717098103615	283.39232919985056	299.8917747142217	285.2966594285566	297.99359726190477	283.9652757381325	299.0667375760734	285.8134415270136	298.98734045767884	284.4500204674398	299.25126839657935	281.867736384212	298.8077657130989	287.7142595581745	299.7064328428602	282.34208044455096	299.6891379214504	281.79188657135074
0.0	264.0	283.5057303171015	270.51688139254793	283.49241903661084	267.71483527435583	283.52946018878225	269.01767820960566	283.53535893887573	269.0486791077481	283.41713017003724	268.01935651573007	283.5506227266005	268.9564819275129	283.43064438226713	269.6916829406921	283.5600214202467	271.4702740932748	283.53682230922516	268.81637183368287	283.5524132078606	269.20322146739284
0.0	265.0	262.88115638432	261.21400423523113	261.5788613240944	260.0042610481903	262.64305821480866	260.98455893370306	263.2314427396702	261.6142005526323	260.63632720734046	259.18083556317833	260.6817513668414	259.0338451592012	264.4849803656263	263.21240204325386	261.40387410224565	259.82248903801406	263.93003712843864	262.34648675931163	261.2124186679394	259.51064783470406
0.0	266.0	237.1303836774216	236.63977073326456	231.8898677729044	231.2487546022413	236.2119326163152	235.67414718671426	230.8032109872721	229.83872109363358	236.06720729355797	235.53376509517292	229.69393694764273	228.87812871564765	229.8292125731464	228.86896322426733	230.24269388449798	229.40451194232594	233.22029168118976	232.4205919173577	235.76981758221396	235.178711781367
0.0	267.0	234.2821042888442	233.4431619926773	233.85200001142212	233.18939478655685	230.71476487584098	230.01048123235353	234.76947600995817	233.85268055416878	236.47333714666414	235.97656543861495	237.10042914581066	236.61961324748185	231.70580235333804	230.77383197491775	233.2737156564484	232.46331773142	234.10414702038398	233.28061576059181	233.3643087453872	232.49205026805595
0.0	268.0	231.59672292877596	227.01983054033823	238.3784213925068	228.8149794373392	236.85992933534516	227.44793651797298	230.55342240903232	224.9379017507361	232.93066691425912	223.7428622099903	235.09934897438043	232.1251671703196	235.2952489121183	231.26239620063973	238.7582566268588	229.10615400736435	233.351993970845	231.59524972869096	236.29180556864176	232.7335948720352
0.0	269.0	248.97292165558437	245.05420037750358	247.16513756377495	244.86294045089704	248.5667096339291	246.11825044418737	246.20679213205068	245.15551454694756	248.86398950190167	244.4267600694417	249.0507605770702	244.19317825213585	245.76556550584473	245.17883000361047	247.00301975991255	245.23786690366921	248.69209309014846	245.08190484831204	248.81257438815433	245.16586697638752
0.0	270.0	242.08571203424415	237.6356433279586	241.6177158671776	236.6661455287495	241.55864794154863	237.3336692674044	240.83374723239953	236.38645138680354	242.1122833355619	240.5728435241215	241.60455461996304	237.86172049514627	241.73080468290152	236.02988027824023	241.81046481367633	236.42949594455723	241.5631323219596	236.6554881553668	241.91185844720314	236.88701031231435
0.0	271.0	236.33655832052548	235.89848803366206	237.2217930875289	236.78896560722873	228.0379415230274	227.28797502091717	228.98837205834695	228.02748082263875	230.59892099648758	229.73276591067597	235.07130892377228	234.2836961750973	237.09269097628794	236.4148129839282	235.73221920329905	234.95720631377537	236.92722394470994	236.47807549377777	231.27494665958247	230.35313998874025
0.0	272.0	240.74679961200673	240.0490504379265	241.75264761126053	241.35891401794416	238.0257283736092	237.5381647632752	237.9881894100328	237.41729862427124	241.70972853859217	241.31017054126008	238.39644742260975	237.85995363661837	237.83256514759202	237.14775345878414	237.59180449724192	237.01368216679344	239.16219506113453	238.27595942360728	238.18266318780346	237.5461510504599
0.0	273.0	208.67571740753405	179.40297286848948	208.9469165533852	192.29431908582933	208.13520737100362	164.53074911750323	208.590283232956	189.4739529225767	208.78194171648136	196.6114014444789	206.94211705329673	180.77971237817238	208.91946247500732	155.5277037016556	208.91853624784918	159.15803262980774	208.69257630889322	192.38768274493899	208.35823313226268	188.89574318709816
0.0	274.0	294.36415561197106	292.54121868860875	298.300007745864	297.4540521079103	295.16351819205505	292.92126301906876	298.710720211456	297.8584761966794	296.3255906127247	295.5732621053622	297.29554291478735	296.4588927227028	295.5107808292546	294.1769435385848	298.4522668681415	297.4199325020762	297.39777245775423	296.5431902741333	294.33952758156903	292.6040024834084
0.0	275.0	288.5356387301591	285.36251893380165	290.1102951981947	282.61987827930443	292.36198149884956	281.8545413033649	288.9550441593634	284.1454610192973	287.43873390541137	281.8697176831434	291.6554310744061	284.665394963252	291.6650570758717	284.57012674669164	289.54886913300896	283.7832797982675	290.16067062901465	287.87946437293635	288.7734918370335	282.66466126808604
0.0	276.0	260.6339068148587	258.9606613675383	261.60043837031213	259.9259002936533	262.79780904842005	261.0892877806585	263.226965608363	261.51337198145404	262.761208031048	261.165086055559	264.0948048661269	262.46299639044975	260.55326230095056	258.94617951201406	261.00893828369766	259.1820528362573	263.2021484973765	261.4294136930872	262.28011828430755	260.5120348737868
0.0	277.0	242.2815872829025	238.88570776698262	240.46272396343906	236.89550058253135	241.21617551582958	237.54250208710394	239.3192311899294	236.94271779383834	242.010301243956	236.7938657701787	241.16233528983832	237.95116952644673	238.54856675437142	236.14949643188294	240.6559692541714	237.26010554973743	241.5467080410043	237.60629843052516	241.85477944109726	239.77526866009086
0.0	278.0	286.36789154895564	286.1493054199396	286.89293794848726	286.6715469187149	291.60950031013624	289.9644467077025	285.16320050699176	284.93733460268146	287.17681466919663	286.95126474106706	285.30127073890685	285.08333597646293	287.87611419522227	287.65589259014484	286.69876742327267	286.49143695913693	287.6157396118703	287.4000458511458	286.92649883941345	286.71537858787116
0.0	279.0	240.57005448554025	239.82631602206808	237.53715845160266	237.09201725020034	237.56456235167886	237.05102338993873	241.80681376950116	241.43926853619345	240.0557941003775	239.33243005768097	237.54556443571497	237.04516167212472	240.95047465700586	240.39390604868112	241.1038823558256	240.47341831413326	239.13251485364887	238.27885566668664	237.67571811153576	237.1448753945895
0.0	280.0	236.38647564756369	226.3655910128468	238.72764780560328	221.60026260286693	238.66148443777257	219.22879561859617	236.27218295161097	230.3333572620378	235.6576012608898	225.38195930682542	235.67298286233284	227.20023782144128	238.00282200666717	227.54009443178674	232.4638258803967	224.8556439532232	237.27926344171047	232.01749135774892	230.43359480652802	226.35231550219112
0.0	281.0	207.39473838832345	190.37822762694233	207.77876831350036	185.84028406521637	208.08418434820163	170.7298730763836	208.3471785386514	189.00857380783168	208.56517018280297	169.90388168053133	208.8623159729653	192.37495104993147	208.90506317199447	188.29745737890184	208.66353119125796	176.98551581563908	208.7869438224074	183.40654620919045	208.5919899453159	149.63706819637153
0.0	282.0	281.20120296245966	280.12219188009396	278.8341244341793	277.6902627616254	279.6743884698713	278.69644800625633	279.42186981883754	278.3672544797836	275.0508241762528	273.9435771585625	275.91184646619547	274.8557220828915	274.1236815914577	273.31765423949946	282.23867554833834	281.19032965359247	281.4551447416158	280.1874236124768	278.6440369940628	277.4495893807006
0.0	283.0	283.056032263273	282.24870969541195	276.6086410373066	275.5230773257472	276.8627602890894	275.889475232251	280.34028278034356	279.2618819728291	283.12976551109847	282.37684268464074	277.8842642277555	276.84586789604145	283.40998147094984	282.83167839701395	279.9566042070125	278.8147335335964	283.30886513886435	282.7001213865274	283.08280809129866	282.30160825565434
0.0	284.0	269.8212075482709	251.21134031114593	271.1401349766501	251.09668445402474	272.16261909143606	251.4602950380255	269.74084465847574	251.02557954645368	271.29007795555543	251.08977077137263	274.06606888582724	251.0655579472264	274.0575239512149	251.2733352748912	268.16113152673415	251.13820149394556	269.1809570100083	251.35484698577707	268.60706794286745	251.10504824745
0.0	285.0	257.25946822643556	251.5095250356931	259.569729793849	252.18847266050895	260.3379685704941	250.8993924653139	258.75694895700326	251.91777122770105	260.6676196246944	252.24540969397128	258.67912932249646	251.3681903088912	258.2310662542961	251.6178333322822	261.2616533087653	251.84005922085828	259.92938192813335	251.68732617359785	257.98504200914806	251.12063867757308
0.0	286.0	274.6591397508544	273.6770116757466	281.5732997721203	280.50962323457225	281.04691268051	280.0236477086929	277.37537483504474	276.2879375142254	279.07628630055837	277.88903039827136	281.33579827404384	280.27991457092605	275.01471821656935	274.10460817353874	283.15126782915104	282.3974816887533	282.08585480265873	280.95395289750473	283.4950543095677	282.9688925052496
0.0	287.0	284.714966528341	284.49781028293665	285.95776530589023	285.7373162297057	288.5091683964616	288.2943318843902	286.1188209441102	285.8961042003093	285.6589694877703	285.4508170868069	285.4647422406336	285.24282130071754	288.1181486978473	287.90309258262084	289.35240878742985	289.0708199071489	288.97429387059	288.7571736664978	285.60010220474754	285.38991451005427
0.0	288.0	242.14721656560508	236.00277016408006	242.0061440203762	230.6424887541548	241.70497027524968	225.28106759164444	241.87133623491715	225.7544258581902	242.19446986830494	230.24769923453096	241.48681956119873	229.01753741200827	241.6182977394697	228.85500521289563	241.9049516037209	229.17138218864568	240.90410057994157	232.15265916135044	241.6891604657413	226.23060388060205
0.0	289.0	241.91628583845954	236.8412031252878	241.94656882979228	237.12998174409606	242.05404954794923	236.81968322170624	242.00177157619683	236.79671477650461	241.9267429197191	236.81856034904848	242.03612165010642	237.15109065308152	242.0552110461635	236.71395902857748	242.00672105038564	236.86310526373063	242.0173393949005	236.9378156647936	241.98472126727967	236.77661447398535
0.0	290.0	242.16096229894043	237.0650705436273	241.34624370788853	239.65757675776376	241.4009946852789	240.31606935749795	240.74209317635243	236.8903438642688	237.9566396214848	236.78727201021107	241.87737878925955	240.6193914418096	241.84144674839843	236.36977125403595	241.60226349556106	232.85505894728712	237.98347650945675	236.93490041513542	239.71993502417956	237.4721402210414
0.0	291.0	238.9509304844664	238.19327644911485	240.49598791050863	239.8497711017825	241.92972335241046	241.61216855718814	240.72699995353997	240.22664014933767	237.75156312326678	237.25021398609772	240.53590725431334	239.8166464069706	240.2799357379538	239.61000710966968	241.28151653761745	240.7318460362289	238.77104044902455	238.0671211792495	241.91173385090013	241.58243841598227
0.0	292.0	239.04990509129286	238.22180541408318	241.94983269392463	241.6313908486774	239.78097612719824	238.97096100208935	240.73851207173198	240.26704683301466	239.33193522455053	238.55784701849285	241.8501454711047	241.47573742881224	241.06450366522338	240.49357562686464	238.21388951413266	237.55907539080118	239.61974186373757	238.75177360663693	240.79641043084632	240.19522940441394
0.0	293.0	240.25030356221453	236.0843317547591	240.46312183124823	237.12201809632245	238.58640863630666	237.5830961100656	240.33137711441626	236.20928289677417	239.27455255678404	238.00339991229333	239.40368182881755	236.33111482218175	239.69718506734597	237.28804623409408	239.16096975006099	236.9646416384601	240.6976417491286	237.06615866033326	238.39807661019105	236.51578392141366
0.0	294.0	240.8232353754917	236.6591429942194	241.61698703690973	236.79687481392367	241.177008556281	237.22692442125404	242.09082654609995	236.53798986774632	242.0749131593527	236.725289470881	242.11169606432577	237.09576957828403	241.97462834766665	236.32869785471837	242.0617539210651	236.82101404631234	241.0631878466639	236.65516522827375	241.60902290110144	237.61143265061736
0.0	295.0	281.1962824810077	280.09253661008296	283.2670873632791	282.539802805109	279.9915534255914	278.9367453951979	279.4576907157555	278.33596319184767	281.59852788022715	280.5036702489127	278.880782629108	277.79466171162267	275.7172663448754	274.6976917829081	280.1494442722855	279.01013273063455	282.6948394816093	281.77088298824214	276.8564738032089	275.6938442016351
0.0	296.0	280.96872661047314	279.8064344757945	281.2074091820755	280.1664816379936	281.33921364840035	280.29166644895685	277.76619973715646	276.68648450788083	275.96247240782236	274.77176619268636	275.0865732799812	274.124052393783	280.6455897028439	279.6313011514059	283.09684063649223	282.39058185571656	273.8120576887901	273.01126927519374	274.8996969659667	273.911614765046
0.0	297.0	298.37571381677213	272.7386639961692	296.8743057096692	273.3572567903716	299.8253606178591	274.49810701722834	298.6789376687716	273.06474846067186	297.6563620717513	274.2988817816822	297.2717394062718	273.05157117144796	299.75869627604834	273.52244932212096	299.8339273227982	272.4562695771007	296.24949103005224	274.0255448369201	295.5443366114203	276.99030200471844
0.0	298.0	253.5921858022009	251.11447608790726	255.2326458129378	251.0620877336254	255.17953383572717	252.34197357496552	255.30661899228073	251.68348988454534	254.4075202472263	252.57253341694624	254.04768442892427	251.95707160630246	253.85451093108668	251.06839948075304	254.57914135558005	251.8177840329577	254.24974449379343	251.16405376582006	255.03927968867103	251.54408057051606
0.0	299.0	228.11075837517177	209.993489778546	226.1062092427389	210.292818943886	225.44926823230549	215.88133751937	227.33024561732046	208.5360126774364	228.25217272165992	210.98051898770478	223.54135159111476	209.461647242686	226.85324160873694	209.2064238110946	226.41943194029292	208.2723423628842	225.97411239705295	209.76049859430873	224.78380002687985	210.98506618283355
0.0	300.0	224.5004416588338	207.8537013324435	227.7315402775653	207.7736329210956	227.35214894453915	207.58403416933643	222.11565715315976	209.7533018193853	227.00511412122916	209.59744267121786	224.49221904714724	211.72010660092653	226.80572847719384	208.53705265686125	225.63219601464107	209.86433455888442	226.0553630904689	210.68748545512125	228.0172101128512	216.10555406853786
0.0	301.0	223.12634030223145	208.30695960326003	224.09161331466507	207.53108279550938	226.66765285404216	208.94847255698903	228.48131582473138	207.44780825874074	222.50154961434274	209.67734256767216	228.11627886174782	208.69776842649216	227.4000815305443	211.13750313204716	227.86743342393953	209.86280698002105	226.1245447312863	209.70527493715898	227.3928714418462	208.62432714907973
0.0	302.0	226.51699276202402	208.8433295112564	221.88084198716564	208.81086089466518	227.92253330232097	208.13570564206148	224.73988040603365	209.86729744688105	227.26425591594042	207.8777848198057	226.4902073862484	210.26472031746482	226.10324214999636	208.57927372279812	227.49009173621909	209.76348565796198	227.45084846765306	208.3885800245175	226.34857878494896	209.95238607685218
0.0	303.0	227.48407302964426	213.86259330843075	221.46211352637687	208.5135414473312	227.76648555278496	209.1472326986267	219.18669382389226	209.70767357961074	224.42947870900815	210.36616940075402	227.8160260966154	211.74808847377497	222.537603804493	209.19185624636242	226.30019527705338	219.3862422281964	223.29592728045418	208.89795355665342	227.49562925704515	209.73882978704782
0.0	304.0	228.19780210744958	220.33538570895968	227.7689946523567	215.2946941904438	226.8704258526341	208.45732142867624	228.89929799808428	215.82238754412134	227.91879383309842	209.45122738752414	227.81850750416115	207.91857494243476	220.92493953114067	208.3569905780949	224.3719536285859	215.14202606174325	225.12045815916824	213.1480181292754	225.7471408875604	208.55798109141716
0.0	305.0	241.25438304700756	236.6612644216826	241.93383067390891	237.460900925485	241.51921733250268	237.525596615006	242.24498103065972	236.69270738481853	239.20817610534058	237.76517859115344	242.34164920206277	236.4815982454398	242.41200066373864	238.9478158483074	241.9482324676078	238.08435108691697	240.7316854145271	238.17022928924843	241.54735599403682	239.00029566638779
0.0	306.0	217.0562120739426	215.85332668440213	211.68561777943495	210.52357005638504	210.21327802044468	209.17974889972436	218.69643317199268	217.4959402424038	215.8649172036506	214.49588945370942	212.5833213069786	211.2569558037113	227.228140503491	226.3949119543433	214.517758308076	212.98184825942084	224.36368313254752	222.95992461543756	212.36136639755426	210.71835274033324
0.0	307.0	226.83133650704244	208.3942437259145	227.15945117696054	208.3572854794124	227.0071748764354	208.4770019620856	226.99283549036784	208.17318977493892	227.0115330940436	208.1130072298939	227.03724548165218	208.38596927067215	226.90159307587302	208.62003696060077	227.009039216781	208.18659383514682	226.57627075631493	208.28940225659414	226.55753570550627	208.30706653670404
0.0	308.0	227.3260093943165	189.94771716796404	227.69956598939578	191.69342163661744	225.51146388878857	200.74531805903396	225.09214093515448	187.89257050681513	224.0838184846665	180.43168525115783	225.8540521659364	182.1280188428316	227.06615314883572	203.54611358122295	227.31990759047727	188.8529384341114	226.62267381445497	186.22152696098104	219.28753301772076	192.011973923941
0.0	309.0	247.1535441079601	209.57216489646612	242.2968178793513	210.7512060736428	244.47956611758337	208.49498255988624	241.88108604574236	208.43125547717884	242.2873372071003	207.4591856102454	248.05031708816762	207.6002407558582	246.1962326631033	207.70170040483703	245.40553687644152	209.0434465355784	244.15600415311306	208.6764447948273	241.19508987035212	207.7545609201091
0.0	310.0	227.43926259741065	207.9275885216572	227.3305261798131	207.9303632090463	226.59450067168598	209.32484833127657	227.51417003945338	208.14426587392293	227.02827203603724	207.82631374388333	227.47568382957317	209.527395825072	226.8513403268602	207.1708948099632	226.4471837096505	207.97260716752734	226.86412612710407	208.75581710793804	227.558730150307	207.96915017041604
0.0	311.0	248.68572497823132	245.57033965157902	248.49295389817792	245.09888318850787	248.60635297420285	245.10117894620583	248.80812326924172	245.57186683949683	248.81948480182427	244.75132570262946	248.71805230511163	244.47474727953153	248.83624424051078	245.0554863142363	247.60682673097935	245.32806960532807	247.23622967359032	244.89973887515654	248.6702111856042	244.68773829845253
0.0	312.0	205.08456033551525	194.64702009923172	207.10654322009282	206.3097568857416	204.70834806011186	192.71951422988556	204.94990741823904	188.20450437682396	205.28711371136436	187.92339258717928	203.98040528005413	186.63524226443928	206.72182938878123	205.97744823309142	205.00735591466878	198.59717720759642	205.17381292387591	197.44370836914848	206.40747783072905	205.70082021688958
0.0	313.0	248.73518079039962	208.88626250387114	248.26694979702205	210.00844441067753	247.16345843567055	208.3331036425041	248.51886647051796	207.8950912740347	246.4676063709774	209.9105131648406	245.0333385385379	207.6630986090189	248.25582529642722	208.6265053786408	248.89530922288503	209.2226171248448	248.6010388055915	210.14725723288245	249.07505800291844	207.9349053363002
0.0	314.0	227.71742749238587	210.6012915975018	224.03130555946953	208.15335857383866	219.34945132077712	216.87199512183105	225.06669461642278	209.72605151069376	226.27563771127555	216.1989021060682	211.95710061404728	209.97191827137982	221.85690395519424	215.0950379686311	224.34218347389498	201.90549666346135	227.73598582893266	211.239157242755	227.11354832835	209.92522610380064
0.0	315.0	216.3801481137121	208.01310822538255	228.37857642261	208.5966392392645	225.50407523963702	210.22141756574402	223.1530120746314	209.1916797022533	224.66673502545342	207.73291455272658	225.6663832567182	212.04072864240666	226.48506370975937	209.58732654347028	222.49621006597997	208.7236541935943	216.80864937242853	208.46963006958484	226.06674266780976	208.81326692565258
0.0	316.0	243.18397381714306	207.85372049155254	245.63883043507786	208.69475700716384	246.83793350747433	208.2986750042727	245.22532659526888	209.1819473506957	242.6510548515749	207.73417719145598	244.17647498265177	207.4414456264627	242.6823721406369	207.62428071818408	242.93754283667306	208.2010848801393	244.01302266793363	207.81541972285123	245.0957890804189	207.5520319509237
0.0	317.0	262.46715453184913	203.41508240919498	262.12033261040705	206.59164122648093	260.77436654764455	202.0052168812805	260.45936976980954	182.86101938395092	259.08377199935234	199.13608161593635	262.08234689731046	205.26973504055093	260.3561563101324	198.80488366092987	259.7218841872602	190.84828186378246	260.52087041628636	202.34335943383843	261.3785693273897	205.46574015162358
0.0	318.0	259.746774148075	254.09102582200325	259.68343999087205	254.38636783063637	259.55590987804106	254.25360779357473	260.2656165479516	254.53567692386207	260.3301427284033	254.16651449117305	259.86699137000517	254.23876051487065	258.7345089032136	254.336141584367	260.17004603402586	254.12349921798224	259.6511082169958	254.12910853938934	260.4544870251818	254.0963468076157
0.0	319.0	296.8443527899983	295.99315323919933	298.0131757111926	297.1850323470096	299.1994116356495	298.2116826135066	294.66113169518644	292.57536760206324	295.0260501722285	293.0046605400006	295.01726404948715	292.8585523531184	298.39893660339465	297.4924882018359	296.2416652392741	295.21186802613545	296.4020214468542	295.3918882913937	296.5662964313461	295.54189268953564
0.0	320.0	215.71482076296334	214.50630741282325	212.40522710785723	210.95156477341507	222.5421381608867	221.13455171415288	212.86165777443398	211.28351428107078	213.29537661808845	212.06776644576115	214.0924335456785	212.58119014989214	225.27838840525328	223.86295128283746	217.521900220956	216.13509252943956	222.13391305654767	220.54573336548725	209.85032648150388	208.92896111230303
0.0	321.0	249.39608333327217	240.00341850954845	249.0717655438118	239.9792402447988	248.1211488778252	242.25742333100047	247.46981899101976	242.70076829218303	248.10049401549665	242.46104689283007	248.89332558551232	242.9971706455405	248.93413396396477	242.97455644022907	248.22163202159783	240.62180722420766	248.23191210328326	245.11251332330212	248.50045457713892	241.36876112691667
0.0	322.0	297.8509745394411	254.93348603632114	299.115159279687	254.8579663286921	299.21576255480625	254.54648672871608	298.77692981175454	257.16128833934124	299.01630275151655	255.8962531951194	297.6711891298542	256.40378020447815	298.9226164821525	255.70926922652032	298.76260805319583	254.18080803057265	297.67539981322153	254.63303793692756	298.2216989655911	253.87247507529733
0.0	323.0	259.4086383022042	257.7278419796833	254.58754686866422	254.01655776350626	259.3954404670333	257.3495628357837	258.2898681411497	256.68186358093675	259.3581555469966	257.5905038624403	257.3414889837817	255.72050964688256	257.442363812746	255.928299209779	258.33940378286553	256.6357349909528	257.38537166010235	255.7973424827799	255.1821517538008	254.39349587310778
0.0	324.0	235.29291697521654	234.48086569171775	236.71471979945974	236.34712150032868	231.39809934751332	230.63720335660426	237.11701245847	236.621701896925	234.2975689571646	233.42394212583923	232.28646331372107	231.49322067168006	232.2644928671843	231.35673309385913	233.21029228500393	232.39727446299528	234.64790582794595	233.87111281544887	236.51834800980635	236.015891322028
0.0	325.0	236.41041260920966	227.2158690414462	236.17282202135044	228.02333732441804	235.51568744441832	226.44934969466698	237.12299230524647	229.20106947969595	237.22687592650922	224.8385530075772	236.39636727185456	227.62056495587066	235.85598209063716	227.57244113925015	235.515891820867	227.89153991058942	235.87264905526698	225.52837652776446	238.18550964835748	225.24587529918608
0.0	326.0	259.8162992946161	254.5516936655829	260.01100469073543	256.86905114653564	260.0949534942666	254.31569826163005	258.7156435354933	254.2202083751584	260.4708896319901	254.5587110768167	259.8750073757225	254.54208751121868	258.3494924618298	254.0578945823123	259.8764025832314	254.3693092160825	260.42596021632346	254.47842652309308	258.79160162803504	255.32006432594255
0.0	327.0	240.6946666151236	239.96540264557535	237.87677208965104	237.40391897958273	239.30363415406055	238.51146156478987	237.85117587702752	237.23886807614355	239.1280029885577	238.4074588249102	240.7033614964051	239.96628709799347	241.8187142450412	241.45231215953015	238.74537305376327	237.9307473882142	237.7829611807084	237.30155935725674	238.59428537863604	237.8762974471659
0.0	328.0	299.6767426402892	284.6738334774227	299.6294314036518	289.4019699824567	299.2423585557241	285.4512566478049	298.61510156786153	288.08408285927516	299.11267741993714	289.0654965120304	298.97167856078744	282.2508777040868	299.671081377263	287.7226854565313	298.5925156065554	289.37382856184837	299.250859817354	289.14358963561335	299.91448400685516	281.13995114269295
0.0	329.0	298.96290388921426	298.1371011490879	295.2358392788327	293.12725317341125	295.22007784290133	293.20586661381594	294.1825776508669	292.3595366822922	296.312729470906	295.4723602588225	296.25255205718383	295.30337202432054	295.4463083642994	293.706235718863	299.07663313688454	298.1664697278334	296.2559293510131	295.2995826237837	296.6887559762873	295.706077501234
0.0	330.0	298.8935906340428	292.7205362586229	299.0547650641283	292.2995986863669	298.86179759279094	292.62970085807666	298.0723859460816	292.8935025474327	295.63646970541396	293.04961665885827	298.2551567300467	294.4495407216599	296.444023226552	292.7464351585835	297.2463015339431	292.71461369131583	298.39118525972776	296.2438915795876	299.4593414796482	293.3551131686207
0.0	331.0	294.67050892213445	292.7748484261585	295.98867978288064	294.86720516769685	298.71858623498565	297.68305578015867	297.4724267701471	296.6339299242033	295.25295563907486	293.3908285198413	298.039639027851	297.18350474252105	297.08301329727084	296.10784061566534	299.01788053792615	298.0671109961472	298.65956120795295	297.75599490938293	298.75221437383135	297.80775769833735
0.0	332.0	297.81617534106164	297.019236112644	296.03875228538794	294.937055327755	299.29631546677336	298.3323927481361	294.574857113709	292.42997365985815	299.01236405551344	298.21276145631674	297.06203047330513	296.23461400698915	297.17608280250937	296.15977916960685	295.5346306207134	293.7996001166413	298.62214589413827	297.7532800486508	295.16932354853935	293.5880844559287
0.0	333.0	269.41726777126166	268.899543024019	272.05827380155773	271.4913055289859	269.17027847280735	268.6557393080465	268.9051519845398	268.398999485768	270.0385970553879	269.5059622883129	267.2758792464256	266.1649754889637	270.1939464764462	269.7109440608812	268.0432274420609	267.36471861415583	271.054817671341	270.53889820822855	271.81368490041467	271.22808861447385
0.0	334.0	287.50163338598276	287.289290825739	285.3529499982697	285.14440058394086	286.4122407820771	286.2038188914589	285.86045359635193	285.63680830217567	287.69602152483714	287.47855147667775	287.7592974899863	287.54243762955457	288.3356337751754	288.1103399647586	283.7494498017344	282.955678992401	288.0903042214981	287.88355005798036	288.9441503001102	288.7339151113016
0.0	335.0	281.2044294999091	280.0908095644173	279.4347700060942	278.3286473831573	280.01761402973585	279.0172342152178	282.19530401405785	281.179952149397	281.1347528593018	279.9452769269077	277.3458528699866	276.16648064953785	277.0601667156276	276.089292863708	275.1373381650333	274.0840129239519	275.87984727777405	274.69967169197224	277.9108696893996	276.7502020664902
0.0	336.0	281.82709179747303	277.73664292413247	282.4061399273014	276.0354168702362	276.0763249756879	274.75630764697223	282.15505807289446	277.78574182942003	279.74940420529157	272.1944301652696	278.40124579940993	273.5314093109578	277.48458860448267	274.7861869031546	283.23653214464895	276.0733413795756	283.45669393568187	281.50304708734245	283.28169758647977	272.6354896495967
0.0	337.0	281.11983059820915	274.32852329652496	282.14821217076894	273.86110130448276	283.40521498796033	273.8325115719749	284.0339939391503	274.1252859332649	283.56942715615673	274.4096784573047	280.5393724526818	274.92554939217473	281.13726735958255	273.40963885216	284.15899543393715	272.37029094104906	283.10060673236006	274.23058438489244	282.344136651924	275.5975642144995
0.0	338.0	253.03157963461206	252.66849813932555	253.04672596722142	252.69967305915773	253.1584093229626	252.6540683512799	252.1819691455205	251.30333610903384	252.52706905352215	251.75926025626686	253.65822052646865	253.1333181622987	254.618299071078	253.96730844004864	252.7411231640902	252.2252483413041	254.48199385353902	253.785991669308	252.42683748599876	251.39326738946193
0.0	339.0	275.7061373047082	265.65123070973095	270.1586258777113	268.9162255783397	272.78481747242466	266.0168500090701	274.48494353060875	266.7784117985562	271.746429910714	267.9567071356337	270.9357103029244	267.73893878871843	271.85260232978436	268.5641452735297	274.4550631308005	270.3379049074486	274.96001964805134	269.22254235521035	270.8849710400098	269.3088531009275
0.0	340.0	238.8574742091405	237.22996796301143	240.89088678782724	239.66955749667562	241.46677891522043	239.0343884756846	239.99090638043262	236.29258090751244	241.75715023543572	240.06331790668062	239.31741299036068	238.15439674915064	242.39318567668136	236.5689451542183	239.5938248004484	237.899326411467	241.67378720285686	241.00875879947588	239.82644959069034	237.0914626730949
0.0	341.0	284.9019707364251	284.6871730436758	288.8747023629762	288.66646200346264	284.073273012763	283.7301521922019	284.2852154080837	284.01648559996937	288.52133032682747	288.2987680182443	288.19127284235975	287.96985740611103	283.98765614645936	283.55131658817743	285.7489027817156	285.52695012856634	285.0572629774758	284.8517110824458	285.21843932119884	285.00804510069133
0.0	342.0	241.28296343622182	236.9872540751274	239.80218758503952	237.8560156810573	242.32476574500637	238.60155568248808	238.24414758318974	237.3606642487362	241.89691951651005	235.82231686622006	241.58973753968974	236.0911019446897	241.14978243945842	237.23405552977198	241.43102923864623	237.10476212929885	241.30433794876248	238.65591162183318	242.1443741899781	236.9472130801368
0.0	343.0	240.96669684962288	236.93509520188246	240.19142724004473	237.22888326459525	241.68110355468812	236.61419671474687	241.0613538186424	236.50694482454335	242.01089991555642	237.4641750678768	242.05813106410722	237.36184930587066	241.32405326225646	235.51402027026984	241.642230860062	236.71542977239145	241.12398510136362	238.6927658171888	241.06247578391734	236.67413563934434
0.0	344.0	236.65841733303603	226.6982641626753	236.7747460031403	232.820884462565	237.4683268327076	228.77220168209843	236.18288725909673	223.57400073544787	234.9557483889949	226.75222939062357	234.92996220810178	227.80181953511925	234.16787095191842	232.59544569955702	236.4937420099562	229.4284825179168	235.18547643614497	224.9367258799029	238.76034196706917	224.25504885134342
0.0	345.0	297.52068374665583	296.6655547008987	298.57740339184016	297.6690525977075	295.4050360953724	293.3995014771119	295.09616168956256	293.0365868233915	299.2519252038695	298.5097635692337	295.54847504130964	294.3712374688885	294.33649706413576	292.47330490984166	295.45737650597346	293.4746774710384	295.92035560144075	295.0287244566771	295.5129629932909	294.2657486678663
0.0	346.0	299.5088763306075	292.63475888244983	296.8546184821366	292.46861567998513	298.5087428204751	293.21674598277326	299.0633622416658	292.7333254715133	299.32014753087935	294.2652908899398	297.90485805835584	293.3205346323851	299.5732600121379	293.5172763652303	296.8418125442514	293.5546449693751	299.42281351596745	294.9113482899949	298.6937609468431	296.16495914120077
0.0	347.0	296.9258137523394	296.1140490085817	297.4196481762863	296.54612409081557	295.1201204017714	292.97740765515164	297.8387979572978	296.9470494411234	298.9112053994079	298.1166085102782	294.71939922324736	292.46965478950096	298.22735559261235	297.30015991768704	298.54441262193274	297.6438823824432	295.2016974091387	293.49809349650315	294.65730894547835	293.02546499766726
0.0	348.0	241.30330370655025	236.8183441293701	242.015564957126	237.0032853618653	241.89109879125866	239.1451477432798	242.1545043762261	236.91125210264562	241.4079792722558	237.23103644173045	241.57186974724678	236.6669114523112	241.0380432538612	238.79640938107354	241.58197809710913	236.7376031739014	240.03131773375125	237.52339692898784	240.74984581398877	237.8949934204611
0.0	349.0	275.1205293474921	274.0571265771989	280.9459574083936	279.84301128034554	276.54437533837995	275.51931777527136	276.1774934446845	275.13131061686505	279.87327073822235	278.690016322123	274.16296188856865	273.3314799832194	278.1035439562638	277.05627306759936	274.25568319046783	273.39872360086054	281.227943755375	279.9052958957455	283.4767553683956	282.93036621804305
0.0	350.0	207.79408396652633	0.0	209.43218064328434	0.0	208.474799012568	0.0	209.05969961939155	0.0	208.24530182213277	0.0	208.23417055788963	0.0	208.6895210634993	0.0	208.81318768236028	0.0	208.11362490583238	0.0	208.79592998895987	0.0
0.0	351.0	288.7460696990152	288.52521856400136	288.5454176823989	288.3343282775034	289.8156069637005	289.32245663065356	285.91521921657045	285.69167802239474	285.2161066940521	284.997849323571	291.4317610307346	289.7093403446796	290.53427844397646	289.53956534267735	286.7980379921691	286.5825165655869	287.91317215320083	287.7056966853613	285.904219215774	285.6993245578016
0.0	352.0	257.575471701038	254.78587311817984	255.40262866707488	254.2943381013585	261.0106712413293	253.7197529036198	259.89186609801885	253.93250757644142	259.2023206873481	253.96378342510434	260.1268714047965	254.44692397515678	260.2714430767047	254.43572122669366	260.7525343876879	255.79582124554605	260.75620380746017	254.6907720559409	259.6453707999345	255.92038523947687
0.0	353.0	272.6253748682056	251.1415021259002	273.8676626605998	251.3004296366932	269.6043832478442	251.0331566745175	271.74880322531396	251.525048623522	273.7218426046031	250.95812540370792	270.87375560844595	251.42938129499174	273.10302921017103	251.1101111505558	272.0485473782617	251.17250744314973	269.1477783279064	251.48223528433138	270.33111798350285	251.28063168827552
0.0	354.0	242.0518463593261	240.9165216560592	240.00197596276635	237.27909333342677	241.7526135676723	236.55951132059184	239.37793198299084	237.54875678532483	239.10761103129232	236.5185126850668	241.40627575453928	238.01517127375774	239.80609727540588	236.88844190809462	241.43613654774816	236.99628871559054	240.95612936047854	237.09247810880908	241.3637688640647	238.37669990193396
0.0	355.0	266.07867789271836	253.06740119058918	266.41910313879157	250.84588348093317	266.53998897120215	252.6885906944835	266.80025080507795	253.07345669640642	265.8600710132209	252.11195442694904	266.6765931841032	252.9075597713987	266.9914845716752	251.99798966642498	266.04827953426695	253.55410458222372	268.68974791626994	251.0832661486673	268.2914016757697	251.33216250538666
0.0	356.0	262.48791403737323	260.78165401206877	278.9476994092854	277.7613438151557	260.34436033422344	258.38235525727055	275.35144625025123	274.2904445163669	253.4261334929066	253.03032249732482	258.47974787606967	256.69235501055334	280.99612213584567	279.875479671626	299.22452882958277	298.2378724939153	282.9915093232501	282.1716107448436	263.7828281042791	262.3099189224779
0.0	357.0	252.7697842599602	252.2831217232211	253.23174982688263	252.86994858055112	253.0993078628918	252.5170508152232	253.2063693846999	252.80689787583512	252.84986322873178	252.35931367542594	252.3096212379401	251.39286506260348	254.62936307737067	253.89374685218553	253.21646790173165	252.81985034642696	252.7685186737089	252.19555145865624	254.08752934850003	253.60104282773645
0.0	358.0	296.06267603725576	295.2507539124945	295.3347725681721	293.3840767858819	294.7413552804683	292.53299697509755	295.0273833083868	292.91242611855193	296.4662746116135	295.6260378985749	296.4962941984696	295.63769064873384	297.32422371585835	296.2944770765385	295.49278533240073	293.72731054866847	295.9726522561838	295.02328657137235	294.55530196548733	292.80333628485306
0.0	359.0	245.43745569795638	245.25133573767505	246.723425066987	246.46446720576526	245.1301509010629	244.94751233363664	245.93300515908794	245.73760344071678	245.70325048163653	245.4807960721321	246.87413645325873	246.49191972325426	246.28984462788554	246.0622284824951	245.90816435657916	245.69465059485069	245.90574440421796	245.65805831482447	245.09232050491383	244.89437409625245
0.0	360.0	293.1081476288894	290.5073218969189	293.5394048116231	291.4951979948285	293.82073944357234	290.9964446586387	293.3589433891526	290.6431577518713	292.0138958231031	290.58944174893657	293.3015496660919	291.7571569244312	293.8140758682193	290.5624318168175	292.85668214763496	290.96565247936735	292.6167074850898	291.1079489820892	293.4037124519929	290.76008956817407
0.0	361.0	288.72402887975704	265.8601146013139	285.5516462840117	265.9733828441416	290.70826594729255	269.70638262742466	293.0447972981781	267.7493323011624	285.2792253274854	266.5746901615675	288.7044548562213	266.2749355531345	287.16227412874866	269.284303353031	288.05852333214216	267.3278645186618	292.14020090930836	268.443452159204	289.7022836307033	266.1343332169062
0.0	362.0	294.73944455893775	262.95564982998525	297.30699264192646	265.81671388636295	297.66222543099923	264.910657824209	295.47738356252705	263.932271943621	294.72839310145037	265.39909177499334	296.86647753531076	264.819016700773	298.2301174290385	264.46015802379355	296.1707077066102	263.92928479909006	297.4090247452442	263.4576504193124	297.40255588749324	264.2676828264421
0.0	363.0	273.4304060433889	272.550557984319	267.8690122100761	267.0832558765382	271.09451058237124	270.5767047592151	271.5214965639664	271.0276597805907	270.0152187844823	269.50943369086696	271.0985049251473	270.5538290632474	269.38233115938567	268.8800304857811	268.342888550014	267.80570691505864	271.67014234836665	271.12374432725915	270.8390594382278	270.29123889470475
0.0	364.0	207.523372011487	192.6003227899465	208.5464123547701	204.9085513693791	208.0802278202449	176.15726767771338	208.504153380066	196.58201174970125	208.50808918870968	182.28949842684256	209.3799498635363	182.57950148096546	208.34895767273937	183.06451941884683	208.8568113675003	185.86438860056245	208.2235485780016	172.75543733704268	207.74565326684737	178.66133779804278
0.0	365.0	288.5292630596232	288.3136799300308	285.2781188705664	285.0579162373787	287.19133186847193	286.97731988201383	285.3064458460402	285.0880746036389	283.72934829742826	282.94685548415686	284.7197533453191	284.49753921944585	283.7082412278961	283.008542795494	284.7383286912126	284.5234176166738	285.0238566058262	284.80069315421616	288.2863900262502	288.07097520021154
0.0	366.0	298.33266203659537	292.69386299251505	297.6599826197802	292.62076868190576	295.38363038438763	293.6686870690454	297.418057228922	296.2091349926245	298.87429644411117	295.643726631717	298.46575534769454	296.0704740497603	297.1368320815616	296.0771941916712	298.2717100790759	297.349530402416	297.2780120842489	293.4733775246123	298.5325184349474	295.77206091697417
0.0	367.0	282.1991066728779	272.3515492671576	282.4350565716638	275.2050415055798	284.0354028346902	272.7800380017826	280.4060355903773	274.2556738258806	281.94452053996935	272.35938956690427	283.1509035029797	280.88463066471695	274.2191358734784	272.7652015016616	278.87280290416874	275.50402156903675	283.26925840357785	280.5543891127687	281.93255121054	276.1525638780381
0.0	368.0	221.2005143477232	220.11118260457056	213.38943324922363	211.86426331231206	216.4751753200331	215.3392375963376	212.15460570581038	210.75301201041864	223.7980108098569	222.48866758068584	214.47991034611627	212.74697708020426	219.27659529943648	218.09315741134986	210.7743136871859	209.64739891753143	211.2597996391221	209.95455577916707	211.38651807100584	209.76660546446064
0.0	369.0	253.47779118516567	253.10140642768144	252.60748740234612	252.07272953757317	252.07071775128722	251.0736306950219	252.61016147911747	251.99260128353782	252.46952057747993	251.69671379450645	253.16851198379973	252.67889950753087	253.11933581877682	252.77359102960855	252.59636980370274	251.967292603229	252.98144668548943	252.5334135320962	253.94711865292345	253.4859740641432
0.0	370.0	275.5019920093249	274.4519943639561	277.01660722793184	275.94190185425936	279.52166324133435	278.4592063652413	278.1048762527588	276.96104815443385	275.6012964237017	274.4971029398407	273.7482693437203	272.9770266981405	281.6763968567713	280.6334323686346	281.7966339566191	280.66555186326894	279.9845104017821	278.5569660556969	279.92190395107633	278.7268652891897
0.0	371.0	289.7151748925173	284.1289907545183	292.1676427108947	281.5498402190968	291.59605234544	283.7093907605773	291.72457329304683	283.3968826411998	288.86933946206864	281.89158197484625	292.25072133053527	283.6298186177885	290.09129642678636	282.1855522614072	292.37713039552176	282.66196780648625	289.59692900030365	282.0921106482928	291.80100413816547	284.83101279083553
0.0	372.0	253.50507591422493	253.13769504038922	252.52305053224828	251.8652460103849	252.74490507139828	252.16691855837877	253.33241141148503	252.9831389683205	253.14027836902915	252.72490770727228	252.74398535289	252.20016484535748	252.23137582321812	251.31242248436388	253.37642301243986	253.03167866999007	252.79002108389653	252.26796962582338	252.77856250448664	252.14892870292638
0.0	373.0	282.7414047238535	281.8997155748612	275.9171476908138	274.8872656634914	276.8169158361523	275.7835267573871	281.743932811154	280.7220295982381	279.98590895348474	278.67491304872465	281.00728441555975	279.9417666215558	281.2706129327297	280.29374917576234	274.4102695919065	273.4891971462948	279.7515665979129	278.5009594891465	280.19431568895794	278.9697644590413
0.0	374.0	205.26887503810417	202.63963347932489	207.10246640477078	206.29850492484024	204.39371066901705	151.38675217744162	207.21035179820652	206.18096698065173	204.9062417916477	193.4252141124019	205.122413968777	202.98424743611784	205.03470425262984	194.86180018541793	206.71942843076698	205.8885043096478	204.6519090031161	173.6706839127452	204.62961501713133	176.53124147059197
0.0	375.0	291.13207919720463	283.53978972452495	293.0385647075122	281.65296935507945	292.5041148917664	282.5309380084284	291.9131772337464	282.3759486354181	290.4797334494498	282.80526938619533	289.87465304279124	281.80767973937054	291.0781303263467	282.0027165956205	292.7231486438412	284.3591796045513	291.31977140484713	282.2856627932819	291.85000795105276	281.4082198135978
0.0	376.0	276.82283941497167	275.6268238563138	276.79694431723965	275.7117971311371	282.7090012276564	281.8927791984503	276.4750207278514	275.36320257977826	279.5749550912294	278.3293375360764	277.4956113451404	276.38414169282566	279.4830783533785	278.4350658434282	274.92770322217467	273.93620278948464	281.4839964862096	280.1862476804633	279.7210490361038	278.50180931305874
0.0	377.0	281.0497919086635	273.2034478344934	277.56074569888153	273.50925049058804	280.9880838095798	275.5129042078256	282.5181911514551	273.97639413670885	282.52254298966227	278.2425627938156	276.5306053173721	275.2002591093485	283.91164484596646	271.5971611535844	284.02874233974785	272.1328087483473	279.31554953419663	277.39330222376213	279.5585322864403	275.1970632403275
0.0	378.0	281.8564373919411	272.47131325700815	283.88597713837487	272.60016367228405	283.37074369808136	277.35424516142893	281.51420931721634	279.60854029947126	282.58111891109394	277.1412611549946	278.0860709227584	274.0119221767543	283.3562182866466	271.07073483714527	281.83720417691757	276.8401697087094	278.49827249487197	275.84428839173256	282.5191555005285	279.24373078137006
0.0	379.0	241.30552034505004	240.80197186611338	239.44708701116986	238.7428819968508	240.890964570945	240.11135130126462	238.07698492719695	237.49300272644152	238.19004924791093	237.63587313596508	237.34995886356953	236.8335326680156	239.26024565971977	238.65773557387485	240.17082703465593	239.4559945631704	241.48833953553327	241.03437891964668	241.52821756154466	241.12540011915016
0.0	380.0	271.09751391886044	270.58914303762816	261.3576714822738	259.7087419826326	271.25379365952784	270.72502796083205	267.89474098186406	267.1952135033037	264.07745384173677	262.8241170113857	261.6751951364356	259.85067271838017	273.2559464361722	272.4779118461801	265.58821940456585	263.91537543746097	270.07916550116175	269.54746715893907	261.019876379649	259.3261239891952
0.0	381.0	254.42883924509397	253.80176305067556	254.22589051459164	253.661253461913	253.77727321585587	253.16928398008525	252.56335132700113	251.8424149747018	253.09739618632491	252.71364487456478	253.61458503656573	252.98333283096537	252.77600080677536	252.33315996636554	252.29845976278864	251.27651678269677	254.3848508035211	253.7202967870522	252.16654519185659	251.2159193420174
0.0	382.0	253.85702324338286	253.39706444072476	252.87772812624885	252.449514288437	254.85374069594852	253.8623270609138	253.4548607785737	253.04853260008323	253.3066482371773	252.91700212369133	252.77032541677724	252.2096492759047	254.07135936847524	253.5635744164454	253.73623858833614	253.35773178823032	254.15741915940157	253.59491151344184	253.71804037425775	253.28854371792934
0.0	383.0	269.54379769222373	269.03060715779225	269.850610928893	269.3486134456462	270.81935661686146	270.2788203444005	272.4606222905353	271.8600070041085	271.62499288031404	271.1193605225077	272.5357730499761	271.8561254829802	268.2255701191737	267.70353774277083	269.59524168382455	269.1019312485791	267.5139573825175	266.46181655460646	271.8857771479846	271.317832345652
0.0	384.0	277.73832758641953	276.49383072874565	280.6334972774344	279.60313510560024	277.09083077072546	276.0827358746727	277.58581491573614	276.46527280901535	281.3812045387854	280.24245630112745	277.8941601334116	276.7034327127911	277.7218352149663	276.5975726818998	279.03519741576366	277.78614324094895	279.96265587043376	278.601394522698	273.956149336709	273.1286628938643
0.0	385.0	252.223208351667	251.30681558015178	254.61256661855776	253.93310524534058	252.1465830943027	251.10225739374377	253.02316604226908	252.57675238713205	253.49799594043836	253.08438925126458	253.10836707771392	252.6227953822169	254.19098059345384	253.65648907191758	252.52308979731754	251.81868020856348	252.82656046264754	252.2945352366774	252.91452038381917	252.30074145958613
0.0	386.0	281.1843117935286	269.8985621068123	281.8992706965872	269.58600040716914	283.1365853207357	267.242021246739	281.21168817763095	269.4790333611681	281.5679539922597	269.6094280027654	283.01995212728207	265.4862984803685	281.257444863831	266.1113540286061	281.86470015495894	268.76526966450234	283.90725659998014	265.0062674214619	277.8150461039633	268.8165558756972
0.0	387.0	274.78329129274624	273.8065251980923	278.34547331277366	277.1917960802675	277.37587980350565	276.27159182451334	277.389475270891	276.25071253536106	274.38097981166584	273.4533483308611	275.9984945878045	274.9683750923688	280.5093355242415	279.4966731225617	281.1125292143766	279.98313686511204	276.7130566568513	275.54441193569085	280.27083927379545	279.0694562308448
0.0	388.0	282.9099760116883	272.93911676358937	283.21835243448527	277.42308497683405	282.92263458199994	278.93592301749317	280.49690291026457	277.6103606050261	278.3019433582258	272.9199429091259	282.1465324807085	273.33681820251945	283.67585415042856	276.7624335321576	283.6665165219043	278.16964146597405	283.3728200816539	272.0024871011755	282.64006200252226	273.96912493403147
0.0	389.0	291.5648704134645	286.70699510954313	291.6441932102239	282.5347578642874	285.9007971192828	283.44887911085493	289.1821806256038	281.45882660536427	286.4582361200679	282.40025225557446	292.1971096433781	283.11191019567104	287.97515760600334	286.7855211815058	286.10524681571206	282.6032212245924	286.23261259126554	282.2026647048845	289.54500539518375	281.4939309957829
0.0	390.0	254.18355464057683	251.4051569203712	254.61314916088438	252.01656456776087	254.7386562344529	251.40108196236363	253.60996263847943	252.70803884570702	254.76558260714083	251.14124270682947	254.53163284031345	252.48280644568516	254.01129721952856	252.77908076507188	254.3240834017466	252.08286244030361	254.08577495862622	251.76832162327645	253.44537847651745	251.83647497492777
0.0	391.0	252.33839230636434	251.52189445388663	253.3416713766833	252.96448366212184	253.05622877573177	252.5591685785349	253.05645698539956	252.61123762003197	252.32200159439984	251.3356677580712	252.90454258390446	252.36712080134922	253.84285363297244	253.36105235366247	252.29161465497447	251.4254082005732	254.35625554183596	253.7610920661323	253.0578534499943	252.61538998481836
0.0	392.0	254.84223459064265	251.499454951281	254.6409657358167	251.66226827274104	255.41967011099553	251.50921120961357	254.44961270324427	251.49993579257668	254.8373708237129	252.5913642619248	255.29761303285005	251.44179595014916	254.62039508613182	251.8679708632639	254.02441219247746	251.10447926043446	253.84006182737042	251.27679686281158	254.08248477576828	253.09892821799852
0.0	393.0	273.3844841514691	251.53492299979158	273.2416648626815	252.99805969687534	273.3182164715151	253.13534131262924	273.32377086110955	252.96513487640917	273.1100497548199	251.73113356194017	273.37203429773984	252.9584186512364	273.22864496936614	253.272571788853	273.32145531143135	252.0356125683879	273.24521889173855	251.47620489383016	273.35312651563305	251.21718703864804
0.0	394.0	274.6953934037101	0.0	274.53805926024904	0.0	274.4221227360827	0.0	274.5859928195923	0.0	274.7637262891322	0.0	274.6904762812812	0.0	274.36647588607985	0.0	274.74748545921875	0.0	274.7136192729247	0.0	274.3380998413846	0.0
0.0	395.0	257.6540935227778	255.82009736549085	256.8943592322423	255.51456740453506	255.24618304167245	254.33873830713964	257.24954766822606	255.52830613289962	259.0897266909736	257.36616564876704	258.96240978967217	257.10057838101216	255.88050075434037	254.59666501128254	257.5805110318275	255.83261921929667	257.67549547856294	255.84705265307048	259.19823957233143	257.22233234009025
0.0	396.0	286.97563701098045	282.6445435794856	290.04265286820333	284.78953561281526	289.3457363309205	284.27902323791704	285.91779741499954	283.0548523113809	288.01967940325346	281.9089437397066	286.12285690094	281.5911125799925	292.0634919085961	281.5268853732453	286.9130865901597	281.016542526851	290.9523651966499	284.8226135961977	291.64056234963874	286.97545771641626
0.0	397.0	269.09281208312876	268.57852182521236	272.3780011871633	271.7758157944135	267.2269479050512	266.3572862516769	271.9078265475353	271.38107345131283	269.90285019116305	269.38632147950904	267.8072901300944	267.0635606495359	269.70870784845937	269.2141789147448	268.61008640250054	268.0321144921956	270.5525691101737	269.9978809375782	270.47588768559467	269.94590792572825
0.0	398.0	272.82531937118637	263.7320107261227	272.31428249156477	262.83394218890584	272.6086034956478	263.33173758682295	273.6788422945691	263.10399686035294	273.2745634845094	262.7888157673672	272.8803168065768	263.0869618110801	273.7617800639343	263.56355730471824	273.63821263096725	262.43736402328733	273.52742004686564	262.86698575549326	272.957835075656	262.77004878990874
0.0	399.0	297.79066563398203	292.3148423730176	298.7977105844566	293.2529206151562	297.5068948255572	292.23362303231244	299.2324098000125	292.4446968537334	299.14493180774383	292.7765035388903	299.3762339273361	292.1990530658755	298.61437271692165	292.6762522222516	298.715652593868	292.30173111786445	299.04509106666495	292.45330344444756	298.79665928295174	292.77445493404326
0.0	400.0	253.47596420338067	253.07388749622973	252.34880073524667	251.57880763503127	253.92038962690614	253.31686483942826	254.01774650556445	253.46542418077325	253.48620007445888	253.09573526277507	253.09949907160708	252.62886090159762	252.22157041058898	251.3576796618915	253.23288224168434	252.86055590002368	252.95632253637018	252.4861915529477	254.3068529852845	253.7603236563388
0.0	401.0	270.3207165503721	269.8140174882232	268.9501845199388	268.3877374782948	267.9777375209365	267.29325932515843	267.7611906930876	267.0019132483831	270.19862634709534	269.6789984266208	269.00371389318775	268.4819349521108	268.9810603981863	268.50601214952144	267.4809341562612	266.29510864745316	267.64989469168665	266.7386973949449	271.62153024236625	271.03665640996076
0.0	402.0	267.53592454116165	266.68774491115704	268.61241353805366	268.07530447977723	267.8266715895282	267.1457193843061	272.8931290780534	272.16233248192526	272.30195191493806	271.68527786686093	272.67809646381727	272.01796669277604	270.7189787567315	270.2320706394518	271.4443265127711	270.94358149450846	271.0548397691822	270.4644933286561	269.16105492508143	268.6491373766428
0.0	403.0	270.9275293870432	270.4302687410627	270.69107536102103	270.1947660643504	272.78334408172395	272.0583385969165	272.99589737332906	272.2387022631482	271.85790740849484	271.2940440764392	268.008277382173	267.2137607569446	270.4931072121893	269.9895791503349	270.23078854866094	269.7317335290064	272.92214746504845	272.15465947788726	269.5523697461869	269.0419985875941
0.0	404.0	254.10840640040877	252.02785782341218	255.09329290011485	251.2892534324823	254.0488079823286	250.89537459660806	255.06567059837636	252.7505572042013	254.05590735760634	252.204321465751	253.85043424363332	251.564705909475	254.15968797084705	250.9510293234564	254.46925071243624	251.19885083598442	252.96976668571767	251.38856205185354	255.01046013816477	251.06735183774296
0.0	405.0	253.57091611732605	253.2094111279792	252.75576560391585	252.3101110316151	253.21976860290252	252.7105478536371	253.48406479215805	253.08969363854922	252.73489353460937	252.13613238801463	252.6333567424976	252.03755154691706	253.5652593549262	253.19469576524997	252.7663919791372	252.28255697728966	252.469212809215	251.6054340668919	253.80575230881263	253.3609389660991
0.0	406.0	292.3093990348355	282.8599785163301	292.2509489517915	281.8245032533643	288.83367488924785	282.8525869844285	292.0055795119171	282.4448121055234	291.8207312486979	282.74575866593375	292.58067408707495	283.8806401764396	291.1738750296043	283.1561865431348	291.5123303853302	281.88360091416297	291.15316532056875	282.46841858241805	290.4083555452394	282.34290082553423
0.0	407.0	252.40879890781696	251.65837862015627	254.2298326002289	253.63047273103433	254.86610203493575	253.81505423292782	252.11688131582497	251.23185178367495	253.7396021497773	253.28720041807344	254.25878100424163	253.4605886591217	253.94719221452846	253.52972015094127	253.9521330845536	253.47935906258	253.8004735055166	253.31272200029437	253.071512801805	252.6511215718987
0.0	408.0	254.54643231243008	250.99336984966268	254.75466610498657	251.0605321311919	255.77772557234215	252.10891634111903	253.06417991659578	251.77514838207637	253.83657283385347	251.14225174245254	254.58048726480683	251.81346036110781	254.85539784242712	251.95530121866818	254.7854251500311	252.84838239732667	254.41988864310198	251.14731122847525	253.25040787764019	251.08471912354287
0.0	409.0	267.4839575088195	266.450324961482	267.81110738009636	267.0305744424749	273.0498136691031	272.2720125305995	271.7594324735511	271.23556042908535	267.76255258430785	267.0342545365073	272.6625452780307	271.957997187786	267.81713373525776	267.1361456840956	267.67160951827503	266.786888417573	271.25752351142404	270.7325527986567	267.57011886707244	266.5012739378378
0.0	410.0	259.64489720621634	257.70008826348277	254.603848379373	254.08233278904848	255.57666837132516	254.48229531581865	258.31927035176494	256.6609311035294	255.38094012282286	254.44875160597786	256.31687142065954	254.83932863882177	256.6183326272632	255.20696963186933	255.88985806510533	254.50733605809805	257.3223168692222	255.65707551468665	255.26261890672203	254.3845208630596
0.0	411.0	271.2833280353211	270.77432559725133	269.3146286764653	268.7997758453791	270.2805105291846	269.7700004463316	268.97348629454945	268.4558687716706	269.7001246090054	269.15511020586104	273.5737537581143	272.6660440175258	267.79084178728556	267.12928186875683	273.53259176164767	272.65309511184165	268.6232205634958	268.07756560580566	268.76071394100666	268.18681139124783
0.0	412.0	291.205020493647	269.15833123995156	292.10571975939024	266.8230592538039	292.04695004227074	268.13337429049767	291.9228670615847	265.96572510978604	291.9115764245448	270.97137292109915	292.0229760181229	265.96934934613125	291.92356193810537	270.0536159163217	291.54655844686	266.88968682157366	291.7356352763292	265.87046100690105	291.7586503304375	266.01999558438933
0.0	413.0	280.02174381912386	251.16355935611352	279.4770218697139	251.12921677603003	278.8707609330342	250.78757170165886	279.09002108769	251.0437495034266	281.4268327994871	250.9778207915702	276.5497378733582	250.99687856496607	283.1117271396421	251.15969705124337	274.8788257661326	251.15807735531547	275.8887074337198	251.02507858781752	276.05016631100705	251.03638346574607
0.0	414.0	252.12150196983987	251.19006446845424	252.37637385219767	251.58195734495706	252.3238288137577	251.31991624338025	252.8278227358861	252.3767878193358	253.41834834096466	253.00652864849854	252.12066637390936	251.23082588055325	252.10775624834096	251.23910725449892	253.26660109280417	252.93027391131545	252.47509872378498	251.6517234378115	252.92774873477552	252.409139795354
0.0	415.0	279.60842276342476	278.2482332434964	275.7253668877307	274.7479425608318	275.22630565185244	274.2983411122806	279.21499725241324	278.05014745281807	274.3587080961024	273.4041803371833	278.7701558206339	277.62734171026995	283.0956221019696	282.3630647965487	279.86685295945637	278.758489275949	276.9534599507104	275.7564505293435	280.65171529176206	279.4364182300734
0.0	416.0	258.7685280517827	256.8107020812205	260.2472762990845	258.40615314645436	257.671577894033	255.68219220150576	258.6919393227454	256.9658446647016	255.62782572324767	254.5409646773376	257.45734021382685	255.78729485847947	258.0246231740428	256.333961823482	255.08137418547787	254.31403992997022	257.16405787555357	255.40435473758504	256.2243771736072	254.81245276724204
0.0	417.0	254.65991895041896	251.8495413142004	254.83770152717156	251.58435736689307	253.97753506695818	250.96713913162955	254.86354313874847	252.17124211107614	254.07393641846133	251.07999972301286	254.53452893404966	251.20051550979943	253.76116680725156	251.80688738472764	254.73982671409405	251.49568964014333	254.70003252955044	252.3117716826594	254.76728856963342	251.5303794175686
0.0	418.0	283.29194318258345	275.5666853645476	283.64840641472404	272.98434926229714	283.61620692990664	273.84029942841016	283.4885623563163	274.54449845723497	282.0535103867054	273.31254321797627	282.84972279984623	272.85735675723714	283.61398061646685	274.0025816503768	282.9926519251624	272.72563586694383	282.01391480498256	272.79152731644956	282.96109881549177	273.5175341632024
0.0	419.0	274.5344649817028	265.64134195743765	272.8233853697591	269.3945743438694	272.10722676765255	267.0730636287887	273.93343200970344	266.60103412600967	273.7769517423875	266.33077496584986	272.86277520224064	265.45084247717523	274.07691570894616	266.57814055605184	273.6614547122203	266.0814911940227	273.63403037510557	265.3063801023783	273.99951057758204	265.95374337808016
0.0	420.0	270.49153310168816	260.0310045735309	270.72957164834435	260.24106210748687	270.4817622922407	260.24947972679126	270.09501796673754	260.10467949935753	270.5652530412826	260.12401550638367	270.68059922307856	259.8032883588668	270.6739619842167	259.8566521144729	270.54357413231173	260.3155584342234	270.72818108132327	259.9354354034583	270.54890802037744	259.7479097320501
0.0	421.0	252.26888579990998	251.39301633647653	253.0184955306623	252.61773065213586	252.5273332866325	251.64185993340107	252.58331034396198	251.99844301353244	253.7691213246553	253.26561038419595	253.34723137989525	252.8734238943557	254.23380453304355	253.64770113179117	252.20527728887606	251.1986349999442	252.52988898677702	251.73459119489655	254.58885704093825	253.96021167820084
0.0	422.0	297.7481197558987	268.36596960516925	297.7464879179449	265.9114650585768	296.39446039938326	267.9157820504604	298.41346761493685	267.63090908695614	295.61940581307636	267.5959531211755	296.48058224038607	264.95058916540563	297.58150415146525	264.28638190701827	299.6327692682108	264.7164872275191	297.5301805387396	267.5342189426484	299.76494206804205	265.1164385737976
0.0	423.0	283.04684538235745	273.01841705748114	283.36892372074414	273.65008993041573	283.10413199659604	272.8600659228277	283.34324052666705	274.0103764544882	283.25898818009307	272.87020006473597	283.2348282507988	272.98158327239844	282.85685887949734	272.96393744470737	283.51330100694724	272.94321937966663	283.5041272940949	273.0466723925912	283.36333497793197	273.46149936714767
0.0	424.0	284.10861774096526	264.6963435108335	275.97082600617614	265.6120332997635	280.34893582546863	267.2790274448153	278.4576936821121	264.639440127428	283.2929583003699	269.3211746413196	276.3002735794889	266.63295628673995	278.5041333815908	267.1487914218562	282.82004667985933	265.40218053022664	281.0015059089051	270.3777325011661	275.81059251287303	265.0517845094336
0.0	425.0	237.42356201692567	236.87764459739856	240.58276720312105	239.91005599958925	237.75735150431126	237.21527555354237	239.6061071061004	238.79538211345658	240.97300230475477	240.19004443791903	241.25436931802844	240.6290198048365	239.64344700221042	239.03335136370742	237.93212508655284	237.3570558234398	238.57868277266047	237.9871182720758	241.03142391524145	240.5115386938858
0.0	426.0	295.90423492569073	277.2556222618487	296.93621675296583	279.7540155434404	299.3127559874365	280.5599992675507	295.73979334856364	280.16600135066494	295.4790008429284	276.7222180390501	296.3250557358374	281.71412786475054	299.85989269266537	274.4915515933947	296.50218873032867	277.86584604856404	298.0321771631259	274.35422381745667	297.36935866003114	275.8799859542185
0.0	427.0	264.72993340871824	259.2245598308952	261.60590168044126	258.83313974301046	263.5365699797271	258.86024819024465	264.046456024455	259.2830500565427	264.77243323045553	258.692251328895	264.9483111452202	258.37879399476344	263.1336871365813	260.030947495924	263.7023209203267	261.3422383215563	264.83950668712504	259.24101217279946	262.38895657934125	258.88292579332125
0.0	428.0	241.6796586795016	236.92642688803065	242.03371656407828	237.14984909010005	242.08745202683167	238.30430583456564	241.01400684871314	236.70293910149633	241.9851909406585	236.93706196633295	241.7135013667608	237.1514389602901	242.15559851932	236.6162719518796	241.5938896488136	236.84253472690966	241.75169300051152	236.7630649892587	241.89752663643853	236.92743633422705
0.0	429.0	253.25614036914425	251.55942450188792	254.5078964976086	252.09262821902558	254.13950802717522	250.97689857700985	254.1933843873592	251.09533323448005	253.6508619283768	251.13138671625882	254.88358935294457	251.35538127935374	253.73176436374172	251.64882974315628	253.78795922061036	251.851838182299	254.62276765339433	251.55787268281514	254.77743674033476	251.61236780475136
0.0	430.0	280.67566914818684	279.4682897410501	279.3532056583753	278.24539143888785	280.04474349966483	279.0562495181769	277.48149904848594	276.3801189306055	274.14989834286575	273.3130984461371	280.72826066427547	279.63483462583036	277.98607486990454	276.89155665168107	275.29857218636795	274.2938706266686	275.51755649854886	274.4235489653555	283.1888199111809	282.4307660038564
0.0	431.0	252.1251390959545	251.17360428753645	257.53548347337465	256.0038317417458	259.45589593008197	257.4059765629835	258.6268436744879	256.91737161819856	252.6529499561326	252.09793477325678	260.42892978842696	258.45429372344285	259.88477164656683	258.05587198478275	256.6841189174124	255.1078232512746	252.8252952710717	252.34290406794742	260.4465758125237	258.5904429826152
0.0	432.0	229.97455797481493	209.04353688351864	230.04441433872725	207.26475891951173	234.07442593045488	207.97973045609353	232.82865309038223	214.67846313989696	234.90262394856367	211.74840703571925	236.80550619031615	210.3760411823588	229.51733866034084	212.28715771639642	229.58306820121123	209.4346277475642	233.7830764450326	207.49631279475994	238.37283292015653	209.1385159298966
0.0	433.0	241.46414376206192	237.6564632098191	242.22055576051616	237.37473460613012	241.48029374685677	237.8366858726894	240.52268616791216	237.6534191854383	241.69641548452415	237.64470891104077	242.1186923714366	237.355325550803	242.34571471832732	235.88537212197033	241.82708255653034	236.8820302377051	241.8072598523569	236.87815255648664	241.76982185177997	238.5317163600002
0.0	434.0	227.82283916408963	209.9767570816981	227.5717889581915	210.41569292109313	227.9256145193149	208.19084334750065	223.64346695662536	207.73694292381703	228.20945972294498	208.41230230812712	225.98271083902597	210.69217553383055	227.47676853458842	209.1114428582703	227.181499063355	208.40175898966606	227.9493910726421	210.05267305179737	226.24029803883607	207.64147341617615
0.0	435.0	291.4604296280204	276.8534242326221	290.4717424855716	271.04188023518833	289.5934397369656	277.27297223266714	292.04020885828146	274.41273308234327	290.13042588420143	275.87620030108786	288.7424952447034	273.06923192461636	290.7947548559596	273.0412513465643	292.8250737907168	277.7311629552769	284.1585385918708	277.6949535182035	290.7760628889988	272.45272368743844
0.0	436.0	254.56174173948176	254.11887626219504	257.5084409960609	255.9759445340056	255.50698410626202	254.43446800433134	259.59061112101847	257.8189495022158	257.6101873658758	256.0364764355014	257.5060512594005	255.9544686745348	259.6846840399757	257.9539340628298	259.70223857977476	257.82292494718644	260.230971434913	258.32488525422957	254.49122569133993	253.9973548449233
0.0	437.0	233.12287666372958	232.26861140284151	237.0837555935376	236.66632484077897	232.06659177543213	231.32713193958034	229.70793220467868	228.77957329165972	230.0461276594137	229.13387935820236	230.74019335073652	229.92599586404185	227.55012336759037	226.7111649978629	229.55931520285085	228.76910887462583	232.5836657920636	231.70660674377365	235.59947565333022	234.92238403000718
0.0	438.0	227.82497029442573	226.75246971513528	227.91612131103963	227.17141899093076	230.64833027391154	229.8955366100884	236.33777989207138	235.84050951016198	233.4336681463787	232.5545386505705	231.10157275442015	230.33089317657732	233.9794074104409	233.0904576248721	236.29772061338954	235.8370694895533	229.03565295690902	228.18986160230767	236.7350812003623	236.22348470922907
0.0	439.0	229.72338451380347	228.87879474659968	228.65920575346823	228.00849374379564	232.3885686216404	231.62272261823767	233.23293158245852	232.2923185229516	234.8916571120462	234.1186499009566	232.11199005158116	231.36016054023904	234.25683628646658	233.38061529186623	233.46974502430754	232.65400547912793	228.62801947047012	227.69569025736115	237.18858103456094	236.68174317871208
0.0	440.0	239.1959123606623	238.4370287822469	240.1189443688789	239.49355676087	241.81124378184285	241.43354468294802	240.0556667788616	239.2920323701251	240.5333394696341	239.79907304158056	241.66591319599848	241.1981608435064	240.56418258684553	239.90421733344	237.52667756858162	236.98824002429578	239.77602016758524	238.8897680526852	239.86109289146148	239.14626001420223
0.0	441.0	239.63403501298725	238.90147784295095	238.003215687729	237.51062184853393	241.88124017934973	241.53860970696485	238.416054756492	237.7227809960892	239.9512020760058	239.31847600232572	241.50437625064092	241.01070103248856	240.79919089178037	240.13569114766284	237.8045822222489	237.24380138756086	238.60672825409497	238.00143477546084	241.27012863506187	240.79094090571076
0.0	442.0	278.6271769979676	274.9906858511275	276.8117482033192	274.8366288491952	279.5024964588254	275.5219047434539	275.5662674269084	273.0919311023711	279.51501942997805	273.97960806121836	283.4538494186605	281.17339769135333	281.92569039230625	279.27955381329576	282.58938614919526	273.3810158786266	280.72753198219806	275.6212917056635	282.88468518690655	274.27249674137056
0.0	443.0	246.4026980909376	209.29591078021764	247.7777342566847	209.69269834869604	245.3754386235508	208.59741952780212	248.30591378518398	204.6925471656637	246.84657467757012	208.463172742707	248.20168536738038	208.54384199550222	245.0786557728579	208.5484115010323	248.34320020809608	210.2128808813159	248.95810279522036	208.92804481450165	246.90172103601512	207.6994607691823
0.0	444.0	241.10865528580362	237.08739522355103	242.0603239869575	237.72735462558921	240.45906116763948	238.39768093149766	240.5532491191278	239.1020550202388	241.43928397513835	237.51606414042286	240.73958103515608	236.4687032175789	242.4177646915735	236.07909173973366	242.28401029617714	238.42309240451738	242.26673722087457	237.32088610998312	241.1605249967025	237.53063701899808
0.0	445.0	226.66825746013808	224.24676491626354	220.6614298306364	208.31720617046284	228.348623724545	212.29385397625467	217.79971177621357	207.19152373663832	226.28319990060288	224.08654315988764	227.0300372590324	210.22029076110124	218.12916303814703	212.08389723432802	227.71400992663436	210.93793453401426	223.0772778524247	207.59033102232652	218.87619794368132	208.42365622731631
0.0	446.0	270.5789080275091	270.10054812031495	269.1437397943537	268.63013741444956	272.69559324952587	272.02936234106465	271.15095358534955	270.6752835457525	268.1365256674093	267.51677548249	267.6418515311515	266.65849827521083	268.5632234504292	267.99117871011686	270.8880273866656	270.36644476291	272.302234383783	271.70998875051794	267.99400573347225	267.2491804667586
0.0	447.0	283.1511627812248	254.37621259322464	281.5616181320443	256.94470866212794	280.96947424271906	255.6666053527573	281.788882343988	253.4846836997587	283.38741764261215	258.7261021377483	282.243612520581	256.9149380456585	280.73847239397156	252.59552655686252	277.9247386569847	257.7216231484981	277.37967176955283	258.0521284355899	283.01303778756824	258.59568251500184
0.0	448.0	254.5447107950297	253.90218993593137	259.2328581170251	257.4982642766653	253.3602183510385	252.92733475718458	252.29853918591888	251.49168468300795	253.62116083066795	253.182894962851	258.2367708383099	256.64119566967037	252.79887823211695	252.37153494343247	256.6596721691984	255.17358251560572	256.8854638988281	255.27882726367795	257.4858487656931	255.93974580586877
0.0	449.0	252.10558646219692	251.12561541408772	254.27658640113617	253.71770740427525	252.32007724938455	251.22751930808164	252.633222722701	252.06246265113407	252.54157767867684	251.80323104358035	252.61579652955496	252.01305251649842	252.66838406119885	252.12029829195396	253.19704564521044	252.85464811103742	253.09738055278348	252.61451146617964	253.51900882543993	253.08792331517967
0.0	450.0	233.6972510138137	232.8651748218558	231.5982582139825	230.96077404158865	229.0820404985501	228.31007624962103	228.5378899043291	227.5609870999842	230.59939914576555	229.7089191365813	230.39423922667004	229.61662060516645	231.77642426121997	230.85687838420318	230.82635559543112	230.00383840239263	230.3044909667332	229.4787426400096	236.36667245644756	235.88571173465164
0.0	451.0	272.86351428378384	266.2777961421022	273.84061971192864	265.7045318541968	272.9324306334779	266.4785013564378	272.34046040839496	264.96165369755914	274.4300884668381	265.88306507245443	272.53283117770593	266.0436492855111	273.5073096482781	266.40864812034476	274.0930297972648	268.61763334304123	274.5762230517981	265.20323183688265	273.74038144812437	267.3906360047486
0.0	452.0	273.81548019094475	266.195243500986	273.7532641023458	266.39694156090206	272.410462689325	267.47056853323056	273.7467148976653	266.88351337573664	273.6571697004635	266.21382380777357	273.2650642344221	265.9551788570212	272.7438966702968	268.2383613780922	273.20842409501796	266.24217594640845	273.2296572456542	265.92442246950435	273.8711736119719	266.10243001575765
0.0	453.0	298.27836146202463	297.53276733474564	296.5952345643115	295.6794378172818	295.1419700486641	293.0865155250433	298.1405983330394	297.34727860297085	297.68927346186456	296.9158049432989	295.4594840822274	293.6952208332503	298.09940365417833	297.03101089638	297.37966913139206	296.3620751817495	297.9578860718058	297.093515582299	299.09123924542416	298.19641432631937
0.0	454.0	290.61236707673476	282.6595512095379	291.80817699496276	281.8912787453425	292.35210661789625	282.30126963109404	292.5159023086937	282.28378453371846	291.561568269695	282.25588205691315	292.4730213346051	282.0485063444242	292.3967044129648	284.1330787455661	292.44009408878793	281.9390503725754	291.76398897058266	282.7875220844075	292.0627656955036	282.12634664201573
0.0	455.0	290.9340745815346	255.28020013911808	291.5060544264619	254.95977150810805	291.443698902591	254.6271845306889	291.5097482138421	258.6228723356929	291.4569252107675	257.33671149699114	291.5160363804823	256.0634483166261	291.52586093101615	255.6077713172077	291.53317054865374	256.71396342318474	291.29086335796796	257.53368791623245	290.92817078223266	254.3699402441687
0.0	456.0	260.19207766422437	251.57456112379583	260.9018485253777	252.37267857580596	260.5823497805834	250.9530108179552	257.1873898508719	251.52467334844292	259.346122357071	251.46863501995387	260.33262954683187	251.09179570871925	259.5976224088887	251.18219082898216	260.95329264469365	252.39360488912342	260.5962772748863	252.01530104750682	258.9121328248303	251.2204824577121
0.0	457.0	274.02351308247574	253.66676683216326	271.5766073346463	254.24433292047405	274.4076054966587	253.96075200036904	271.5478587932601	255.24784826561842	272.7082857821793	254.65456036779412	273.8294842138564	253.70083070923812	271.886241896248	254.05039035845454	272.57849694474703	254.41335851191704	274.50172002429855	253.7189368664764	272.265590330999	254.0742703530809
0.0	458.0	298.7533792780054	292.956038249188	297.5481140326263	295.75334491164205	298.86825048703724	292.69623565215693	298.7832727403821	292.4144736144451	296.2775725755772	292.55661338056666	298.59340680897185	294.8774083847581	298.9520316118225	294.61354305453864	297.42745522379187	292.19075516365547	297.7740142298776	293.9023340483687	299.016485565511	295.06358445369074
0.0	459.0	208.44015458027204	203.01338890332497	208.51178136924517	189.58439027499512	207.92887244916062	180.55931071568227	207.9922449003211	185.15510505266676	207.9551359001153	190.9289327875107	208.8809084265212	164.0649852985968	207.52459405379042	173.72726359352853	208.97930252497625	178.20984984319307	207.22306248746156	186.95749638298187	208.41361213723394	183.20473405747674
0.0	460.0	291.1372094446364	273.25555606736003	291.99900719273165	273.1505941572287	291.67106854594783	273.1410956701967	291.8210177501893	273.5340430228133	291.6826488292513	272.713925006547	290.11703363062304	276.62182746137677	291.9761314829331	273.02123930529206	291.58024886496264	272.871172880852	291.52166389270775	272.68595512682424	291.53972057954866	273.9654615553536
0.0	461.0	252.93381384807773	252.4988494588951	252.25524844610578	251.33343454508554	252.29025674356944	251.18690956589464	254.31100686811462	253.66235571322784	253.61399097419837	253.21647598033846	252.3350680362652	251.45686598897927	253.48161170510133	253.1265630820014	254.4700904257642	253.80904354998876	253.52632773746373	253.10879103304936	254.48134097606834	253.91715494085432
0.0	462.0	254.4815736070714	251.18860791952974	254.3331982282428	251.34295348576572	254.6384413388377	251.11973714600154	254.4178663884011	251.3969510032441	254.49707097317628	251.15622287776205	254.6360732684486	251.253607324401	254.45650339832792	251.33941762732675	254.14085728401983	251.21724658652676	254.18438071931328	251.31534135468274	254.47111260462225	251.22331409037315
0.0	463.0	286.6062722300774	286.40147943319204	287.1030859760219	286.8934161465949	287.26563837665174	287.05422273822325	284.28197374075904	284.02044039322146	284.4062379678195	284.16290797224303	285.592985067578	285.37298347748566	283.8788434974551	283.33969766262555	288.2613494688885	288.038430037753	287.15502464468517	286.9349486048861	283.79557797249095	283.13264096020157
0.0	464.0	280.1485975135164	272.22573487565586	284.27536591516446	271.9328979216967	283.0994320239781	277.7154686740589	280.6918494540385	271.90427383501935	278.57550722287493	272.37398516881484	283.7893032196812	281.28786496238706	282.6868011559658	272.12753098647244	280.4511527666871	277.8587180555469	281.75799675676984	271.5547000937437	282.0129329920741	274.2969367839848
0.0	465.0	288.92105873262017	288.7053308452682	287.2773881680568	287.0571231165092	290.4633457970228	289.55174008158673	289.80089945389403	289.3303598851485	288.780578292898	288.5568786919803	290.2169811490784	289.409396741627	283.91236366592074	283.40431475535036	286.8078309675247	286.5900697546268	288.1841042241033	287.97220147952544	289.02646687145796	288.811270578593
0.0	466.0	265.0816283918387	226.6093287173564	265.55898748550453	231.50801221933327	265.16981236030966	236.06244000581623	265.5387071023315	230.19632379328513	265.3342945129659	235.96074741285315	265.5147244774328	229.26977280068846	265.1541654829162	230.0562064742824	264.60035984731513	225.5500540200006	265.503574361318	236.0605038339431	264.8905996877713	232.67718922967217
0.0	467.0	251.13104581681344	250.04590010125145	250.72920793465437	249.52460653056443	250.2953373013391	249.0155706076022	248.59747442000446	247.58713080713747	249.7425893528817	248.49143270743764	249.8861328729895	248.59256853429073	251.3151869963472	250.5662839993251	249.98239469594384	248.6381903733125	250.61236802978897	249.58291588140838	249.7301194962746	248.47233991196384
0.0	468.0	252.94427654867738	251.52341405930906	254.06439046179685	252.0267451287525	256.2237689353153	251.63730131685736	254.90633206165182	250.9602626596182	253.43834424619837	251.30868142709267	256.53337649486065	251.03761646772185	254.2940728584323	252.35461310197158	253.2937813763057	252.52400464200463	253.04194127347213	251.19725289251485	254.04345104208838	250.9906975874469
0.0	469.0	253.25844192766525	252.9168930017772	253.16745306315303	252.81435747255958	253.5100079166386	252.88501055611445	253.47264687870276	253.0982174051641	253.18498272674222	252.76424311564654	252.46571955843254	251.70643445351118	252.51746954834192	251.89973877068343	252.5576151593696	251.96363417184443	254.4370416866416	253.75255538697172	253.30114786403524	252.92467104612402
0.0	470.0	284.11880790108563	283.77654382339574	285.8350673264144	285.61759665814606	288.09225208385664	287.8715911502986	288.3326337870718	288.11767787670016	290.6899002283409	289.5739285442711	289.29766005559344	289.0171449061165	285.0651053988635	284.8485470357109	288.40570648595366	288.1829010742101	284.70601868778084	284.4937558454755	284.4491773686638	284.21215102136114
0.0	471.0	254.17399101080636	253.6567149111541	253.26680574098094	252.91033370418728	252.47777590565428	251.65599723111086	252.47686106927785	251.80641459881605	254.5685041793807	253.79420277093172	254.15437692045535	253.45455220789927	252.6122638060087	252.04708796937845	254.24584336870544	253.7104475142003	253.88348197795327	253.40701144680952	254.403201677036	253.8253470574781
0.0	472.0	252.37727908917276	251.5578215320545	253.7408545419038	253.315186973373	254.52043139186407	253.6110882828874	253.43506462294292	253.06076105159522	253.1046038669058	252.72159869729893	253.1089309137465	252.63593231800775	253.65233538312245	253.27535974938561	253.58437701378293	253.20884474357308	252.6193399401813	251.95235208704133	254.00645978744336	253.4999609467812
0.0	473.0	241.10115160563515	236.53434198674717	241.63194414570006	236.9910691030229	239.61776632000752	236.7564917965214	238.946239403493	237.15202044217727	241.62578582061906	237.64219421139518	241.6596802573387	237.83351627887842	241.20415364416243	235.60862972434037	240.68536058835983	236.3218948667191	241.26088215306086	237.11508643786874	242.0076669958595	236.23602006078985
0.0	474.0	205.00705971516658	204.1253326507763	205.1207563254511	202.49101487018174	206.43444593408253	205.73418473260668	205.12380396791508	196.59519292851098	204.88141152274392	190.8040638511106	206.9943534559237	206.1201287005549	207.93341053932954	207.13421506676426	208.71636457929424	207.90491686456986	207.4341249670533	206.66076944704704	207.28530761338297	206.49843919273562
0.0	475.0	228.4594989360171	210.17879896248644	227.0570142887469	212.80162782925987	229.30105429478593	208.89597119352842	219.4578115999579	209.55288186055463	226.16734363867099	215.72507931088805	228.89010508518817	210.4714585503947	223.93247478989858	212.67555457646765	227.93273725751575	209.7630508864695	225.51293862807026	207.94806598452956	225.15523015000585	207.32836487482763
0.0	476.0	271.93422808344053	264.77283513628436	269.9322081737955	265.3268196807752	269.14811424146933	266.97856467367166	273.3781022095584	266.7900669677565	274.07566338748654	269.4584353455473	274.39559836922405	265.1238051322158	273.2398600082805	267.71122516163	274.1766662857626	264.98777346864915	271.755297796787	264.8540541894857	274.78125696564587	269.43772894425234
0.0	477.0	298.5642804735083	297.77697807618983	296.63177658507084	295.70165294808385	298.8635205769045	297.8745878041834	297.89354363824293	297.0929499965409	298.5390044269356	297.77578630037976	295.35649585408635	293.51583273558856	296.04483568645685	294.99340601738726	294.75483384262145	292.47464949285165	297.69919076078776	296.79677042573735	295.69001669391116	294.52271606952354
0.0	478.0	242.06850678530824	236.61047085902598	241.89053799871604	236.81276100851073	241.53102376244482	238.4607258492385	240.23574612469605	236.3397003935133	241.8435629787152	238.4756526259749	242.0508101336281	238.10617611750186	239.677470978342	235.88613487272087	241.9521192405244	236.84019999086442	241.9058819922208	237.20059040810233	240.30837791527287	236.4787837677568
0.0	479.0	260.50159394174244	258.7038805289741	259.04281143914886	257.167000513753	255.3948042583097	254.4153958141674	257.037112713641	255.45568870404742	255.24251043453023	254.39634749585866	259.84910141209906	257.9380249237471	258.67343332144145	257.11952292266926	258.6900419977012	257.0722004689236	260.34544035986755	258.38615197359195	257.9241773447819	256.230662208009
0.0	480.0	248.61413073450638	247.05078222657878	246.25881753060204	246.07615254089274	246.60994888543334	246.3883641676668	245.28185106329397	245.0694579710557	245.96803963987102	245.75220204691502	245.54189970085983	245.33769712262182	245.2799728768323	245.07915370311946	245.2341557686416	245.03338230483055	246.57415439621315	246.32613705866422	245.93246948956167	245.74238922256816
0.0	481.0	267.5040970034888	253.26146983382372	266.7351645462888	251.8417531527343	266.65783346092775	251.9567777899737	266.7188382055581	252.42287027284655	266.0310050370776	252.55541887590397	266.64675315865236	253.06040146302584	266.19789822106895	253.32865294033095	268.68117539390204	252.0519505207043	266.42821255194275	253.49628654601506	265.6918604999815	253.16064374984015
0.0	482.0	264.40845513003745	256.3062875350395	263.1862430539342	257.51485977458105	263.03866557658023	254.86782531349812	263.43434703593704	254.54353399774445	265.5166358375233	253.72200463801198	262.729913838775	253.46616537162078	261.3157172139594	255.86472521849785	262.9157038625138	255.94950431835804	261.9307920328041	257.5511593542234	264.78975620774054	256.0416770347908
0.0	483.0	271.95849621503254	257.5158780449898	273.7739585514442	256.8139424141856	270.45798407987434	255.57867071818282	274.02022673056706	254.69106021815597	270.65666933200583	256.4881090121226	271.5983171842663	256.89515229963547	274.189089772395	256.32916534320674	273.36571442685585	253.8071072879035	272.4223439381175	253.99659659846407	270.07734946328344	257.76018544693954
0.0	484.0	245.33044802982866	225.51128398402847	245.33150644639204	229.15609980648995	245.34190464800227	228.09446829997657	245.27492354897748	227.71078903396685	245.15999458593586	227.17114715477408	245.3025149469242	227.44722859662772	245.1862727605714	226.5377390640178	245.26944767706289	226.46285770377852	245.24658580044198	226.5160359569483	245.34238537854637	223.93980199072874
0.0	485.0	241.63536914514134	236.7844862229221	241.93602243595984	236.85753359359677	241.82610039565276	236.75176646137663	241.91276965729176	236.69888565079012	242.00020037409672	237.66143326599067	241.86911274408126	236.83295837969413	241.85417230968352	236.5349646979962	241.8073555050965	237.39907151225225	242.0580597816015	237.46755986432902	241.86145220799358	236.60274230719725
0.0	486.0	261.99575536501493	260.2239397667439	261.13299710803886	259.4711118198998	261.67884017098174	259.94799096342547	263.6800302733783	262.1184092238998	262.65200277993785	260.995803373939	261.0293686402281	259.35173856451706	261.81039074952173	260.2406917630023	263.7240326649152	262.23591784106804	264.56109168709935	263.16244736835114	261.58578884101007	259.7250635093053
0.0	487.0	288.7113399532744	275.68300588516644	291.2143075781462	271.64824178401153	285.8158248212702	275.65673441066645	292.467980080862	273.0013421325868	285.3424212197011	276.2876876073925	290.29604376847345	275.3014384097162	286.7373988933229	277.77192242701256	292.3438136934991	280.45684630960517	287.54156604874925	273.0592311267135	287.24019782041074	278.84609782424695
0.0	488.0	240.8684235808513	237.28102556596542	241.93390430077764	238.0454856112467	241.82479001680122	237.81204594920322	242.05455686347008	237.29575171610097	241.57044383681946	237.47491498020324	241.8223810470307	237.09513246964096	242.21276807286873	236.03227112553614	241.28798928571362	237.12634814723262	241.9840293555618	236.96898133698437	241.91045633145282	237.95219282961526
0.0	489.0	241.42439218754245	239.2312384458499	241.46730028628446	236.61731421945487	238.80980693015977	237.36216517005957	240.27977096221213	237.5148891989259	241.74098806485458	236.4698328540332	240.17221966699591	238.09367390449017	238.79860107266262	235.83206557537864	241.83707114633145	239.66007403317394	241.25300980532276	238.01908629976126	240.97698074495463	238.3471366717759
0.0	490.0	283.4722175963785	266.7313079526724	277.93663038984965	264.4746542220075	283.0899202922424	269.4827243010192	283.89128813733515	268.4883880342866	280.97615631309026	266.4581341528982	282.9004668419818	264.0413603322453	283.7135615052179	265.60562251075237	283.89900440120005	265.0948626465258	283.14194696939495	270.1742412985585	283.3599588009677	268.00436012805267
0.0	491.0	282.68611143245045	265.34584740424475	278.47059483095035	271.0620291647451	278.2010325052075	270.5067333311027	279.6472169731411	265.9359448970191	276.46550099614336	264.8473038971604	279.81920263780125	265.0150256099153	280.1899678754318	268.633677503628	280.4549772724428	264.85787890262094	280.0095827388422	269.5215816834795	283.1751621752804	265.8265158414182
0.0	492.0	271.92046873774876	242.05245109298744	268.88495013754874	243.05323676253974	270.3648982907325	245.83650695465107	274.3680346745606	241.1566240517958	273.077537741293	241.57481765672392	273.07531026690265	241.81846577706187	273.24037468351537	241.68677777793425	270.7029705487542	243.1171806375079	269.14824031517935	244.41465975471706	272.98422347636824	241.3398466321155
0.0	493.0	239.24949346848018	238.5435714013945	237.99930002423656	237.52229673770685	237.72638595623258	237.20743113896373	240.37421284851612	239.7564850816925	241.9213564485051	241.57052902746605	238.1120461789663	237.62530151965186	241.02351323069203	240.44702968608456	241.57183540503922	241.12399470216627	239.17899587890133	238.28309661416026	238.4695865962191	237.73994235896149
0.0	494.0	242.16120917628118	237.06950890034372	241.74758607047193	237.3882102632066	242.14874730073367	236.95757641659114	242.025327828468	236.61958199728798	242.08117995745533	237.92062355480152	241.9517835718379	236.49273370753295	242.24601914234438	236.8582864636286	241.9285757934348	237.60743166431675	241.28131235202682	237.25342427212547	242.09823516352262	237.1699077249866
0.0	495.0	270.25268838889946	263.16963949341266	271.10480925520517	262.11852746091523	273.6923659944058	263.89142656657435	268.8984222245222	262.1894886950925	271.7463145791682	261.95900044051365	272.1574138137987	261.78313049766086	274.32246256888345	263.09756318193024	273.3870341558902	263.6803393950144	274.55199098988925	263.22558189174964	273.79446304441046	262.6171512351711
0.0	496.0	255.95379151866697	254.6475639622397	257.40302500904465	256.061044550474	260.2865722932048	258.16342483502723	257.86608554363045	256.2401539543435	258.688361652961	257.0987011043787	256.30846445287466	254.93103752401802	255.1249928942073	254.28648108105526	258.8120624789731	257.1942624750327	257.8037260169276	256.21015655885554	259.4281245067621	257.2168093597474
0.0	497.0	241.88221915974978	238.7372532571184	242.27459246130883	239.68637717054912	241.3983747179131	238.75333558480835	240.39014278037047	236.36842630545246	240.72945563813968	236.94676972451572	241.38916134692266	239.08667300304603	242.29919232101832	237.74940271028123	240.8278081776942	237.6816617754137	242.00704575871677	240.72714926500566	241.50438755644268	236.71358471646585
0.0	498.0	282.3521938926238	235.8659217388081	277.6204443407841	235.07981972910582	274.8288310526004	234.59555436643458	282.5792285894533	230.3874097923399	276.0229298625745	230.17708380307224	275.6741060523744	230.1589889929227	278.27023193104696	233.5734038111355	283.1064029272707	232.568017734559	277.67471681505435	228.6723142357644	281.01311954264753	234.61914054757636
0.0	499.0	262.29783890406065	255.1050434672637	262.2703580782478	255.1234832509899	262.38038212791156	253.9219060647222	263.1951711381999	255.39447156439454	264.3854150296841	255.61789149302564	264.23311198910255	254.26909056055928	261.3839538582642	254.93910875776893	262.79104469364904	256.9396402071004	262.6103041184481	257.22901424055215	262.74275179962484	256.27975677694064
0.0	500.0	279.08403295428656	272.3851768422151	275.0838007652991	272.6165868991258	277.1293453553288	273.2804704898705	276.75626574743467	273.65313440957397	279.3237846626891	272.3675248512513	279.4552090283074	276.59202999523893	280.7258399410724	272.26854320044566	281.4573243512589	272.2760090973969	277.7110270416205	273.58353483966073	283.85500483859886	279.7368671881985
0.0	501.0	273.2286517724914	266.51093496164924	273.2500901093353	267.0076346780729	272.9264992045788	266.64796293772537	273.16564558552835	266.9248533862755	273.38395151627	267.0033579248421	273.10931312462424	266.6604138493413	273.3415590303968	266.5770746665291	273.32133187593274	266.63145599513336	273.09517312784186	266.66015602044047	273.37447544103344	266.5522864940986
0.0	502.0	281.1762925676144	273.8684922703804	278.3825626238389	275.9430349516612	282.505563991524	279.48572600993526	282.32995846965497	271.93757495228516	282.10286004498215	280.3645434815112	281.4251392743503	272.40781369176625	280.8343280479546	277.72012383669073	280.27308295227965	272.19652308140815	282.00431888642197	273.3517073641525	282.4748263209016	276.64382930720546
0.0	503.0	261.14731399749485	259.4619862921173	262.4168531246979	260.80762085050003	260.5756366771761	258.64383094609764	262.5563536984368	260.958673360869	262.8380028682043	261.19713341929287	260.89195914841866	259.1406570588276	261.0919015665117	259.53599264237585	263.9065771321892	262.42748849609103	264.28725191794075	262.8085035524378	263.03778084350955	261.24267063518727
0.0	504.0	212.45608826711626	210.97168591136352	222.02733650698028	220.71219448711747	209.11531593913355	208.46642532722691	214.949585864649	213.5532856476031	220.9828537558319	219.5997488176391	225.79509545693952	224.8311425294227	222.8127245079078	221.38440210194344	217.4157528066093	216.15057209203678	211.43165833221147	210.13774757140493	221.18609820282518	219.88540234530774
0.0	505.0	241.82243496741876	237.0018463933468	242.00745894775906	236.8926044617235	242.1148847904449	237.16194515657583	241.7398166736085	236.696185383416	241.48634379342172	237.67476950209007	241.76919953032566	236.66794737479307	242.13851303393943	236.33569257149003	241.85995774062442	236.9698523687229	241.9734433541254	236.67582908586493	241.76651938657545	237.24831638771636
0.0	506.0	239.06448483561536	238.21180777149044	237.63002157195285	237.1680785744823	237.87161536199932	237.34747348945987	239.25855527320294	238.4666397984617	238.2332978045579	237.67355217791996	238.52326893988493	237.95709133260496	237.80041589415583	237.13784358794533	238.78473705544343	237.96970854363067	239.55446152658612	238.65792071177486	239.68227042912758	238.97173121310504
0.0	507.0	237.5893280942257	237.05108040978806	240.31296348343392	239.6820518129879	239.54747189311027	238.75132636590232	241.7330016654222	241.3524482688874	241.5228907430699	240.9996905800027	237.7779451975878	237.27194379280837	239.5646310234387	238.9593013145752	237.45720832566377	236.90424211792177	238.601957041775	237.99842841918039	241.66535831622622	241.2636411358884
0.0	508.0	280.0557731911356	268.7468088876071	284.65679141614913	265.3031584579078	284.5725172871037	265.6429792551131	284.7545288496141	265.75295021853367	283.53601876254476	269.5485045916658	279.22154127931253	267.0158274025264	281.8841644328321	264.70322714709573	281.24641866181247	266.5088056999311	283.31279078218734	270.32249221374275	282.2417454250585	269.4441242121435
0.0	509.0	246.20564816214252	217.32824151620906	246.4900439068659	208.13732023183707	246.093774937853	215.4728960491089	246.2472943889518	207.38095568240573	246.4292769384413	208.38378890945023	246.6732821998136	210.77854676500363	246.4221807939397	208.9705509353207	246.47375064115033	207.53962928046107	245.38482460859856	212.22801787808777	246.75627042593146	208.12023789617388
0.0	510.0	287.0875492543948	286.8666437775879	286.4325969822333	286.2189446815783	286.45440792805204	286.22190644998767	285.4401526138185	285.2249441544059	287.8372599261045	287.61744758973776	285.88458394592703	285.6647055606622	286.53659625185674	286.31955009867954	290.72235886732767	289.56631986693003	284.38883430954695	284.1338994535264	287.7087877197988	287.49308636474615
0.0	511.0	270.5188015252918	270.00567212669114	272.70464736688825	272.0608393960903	270.20603983276635	269.69394965074923	271.3410499051969	270.84859156477296	272.0366805176415	271.4731553124002	267.6020029307312	266.52001353685927	267.9300752692216	267.2531421405385	271.7483327188247	271.2122016904243	272.9505404492666	272.1771797937906	267.77102564354556	266.94607503390796
0.0	512.0	287.85127381930914	253.0843801344953	292.67828762666886	251.78304817905078	292.0300527126436	250.66567900540718	285.80481504577523	251.2991979951808	287.69204928620235	251.30934583540417	285.79106313115153	252.75099699695298	292.3266405303493	251.34717207011212	291.7014588326074	250.89441158619286	292.4227374658557	251.0263802697063	289.3536937290754	252.58771060219405
0.0	513.0	241.20657928369258	240.67764400519002	239.4455075196717	238.72705761835158	238.89900765291463	238.14278546897143	240.60015020309396	240.08589901863266	241.87830509970235	241.53816811152117	241.89522049377834	241.54973845555133	240.41503674101426	239.7635559211435	239.2269699737919	238.42311637175195	238.6985290336622	238.0464442429014	238.02121358624973	237.45747750722896
0.0	514.0	228.6459163387749	209.95427291137239	227.0096830161076	220.25326600824758	226.35396918959867	208.19532851094036	227.24465753624116	212.29348321037082	225.17064644014258	197.54667425806412	228.40874570613343	207.9748293737809	229.32160298858506	208.3220649972057	222.1029805596947	211.44950258205938	226.85502648960784	208.87146114897013	227.3762045330805	191.60008088354598
0.0	515.0	254.4295423130279	253.84085632893	253.4277394512948	253.06484579511826	254.91508007304117	253.93683577163404	252.91043235938494	252.50444362601584	252.93499959335261	252.49080181821387	252.15372575640302	251.2079584091727	252.30932479567787	251.52954435817145	254.24752725826426	253.73660476999922	253.9508068324981	253.4158360549258	252.45387949692886	251.44668022369825
0.0	516.0	264.4727120498648	258.90037188062234	265.11220678914975	258.71559461123354	264.4608090334574	261.28789635720017	263.2632556288777	261.7854739866827	262.2668979452206	258.8569532971567	264.28991290113856	262.5990546311645	263.7891653222086	260.5442550095536	261.5855118614112	259.8553594538413	262.4169309326353	258.8108202927189	263.4009615041964	259.0850471190533
0.0	517.0	224.61778636316618	223.28587301460158	210.05063053615098	209.17577008130542	217.56891757400203	216.4216803645617	214.10105188928077	212.66713961949725	221.76423210267208	220.37457186341882	211.7058947870149	210.65725937844434	226.32736530647816	225.58090167716276	214.2418922184937	212.80037204320212	225.27090003220607	224.19134564454734	217.31371834877888	216.15633299407028
0.0	518.0	274.6210056468124	273.6772457446067	275.05434214699113	274.05851261138463	282.9003144299225	282.1393719330141	280.05176647488156	278.9063716412204	281.88063341390074	280.87434038184966	277.96240122923984	276.79197417662533	282.1614852000925	281.19585246065543	274.2567514877011	273.4020155207695	281.98710541357684	280.9360786042495	279.8803609769903	278.7167016645871
0.0	519.0	246.3735740964548	237.10431151018236	248.84663698674223	237.24678019497776	242.5608622347566	237.79380268913786	248.97213905469604	236.93267530682738	247.95892865265705	236.56237209342024	248.49496225564306	237.13555997640663	248.61021292008127	235.21835946475824	248.3050034731092	236.3284255247891	249.0475756971192	238.54818737754968	248.83439792895336	236.31895303588493
0.0	520.0	291.94127628819797	290.88080231710757	291.78171245920043	290.68666802135874	292.10441767227394	290.9495814711174	290.9649127133783	290.19618184035977	291.0600993782178	290.2348489687345	291.3143500329777	290.36946456927114	294.0616544745625	292.56645108891774	294.16875433257934	292.4321878151285	293.83493234465953	292.7193144717671	292.6508420295281	291.5366520142439
0.0	521.0	240.80061993961647	237.1394921009056	240.5264305468769	236.81902745190948	240.35817853036065	236.60255706627476	242.02354928163743	240.7484865975839	241.92261376818922	241.27982195683637	241.497964634933	236.1605803882995	241.77589133173046	237.754436179301	239.81131559794574	237.1941157767678	240.9018080471434	237.11923276825914	241.10498253417344	236.87896061960657
0.0	522.0	239.2814335242477	236.62660652391529	241.71099113137967	238.80044014018947	241.55987614123782	237.81278030766495	241.19959690889348	240.02066473620147	238.4353926868521	237.6180964252824	242.15096211737267	237.32213469279014	240.44404276363463	239.12299039846542	241.98776257266374	236.20932864685383	241.53068387014582	238.42478644589883	240.38106947667492	237.85987923728578
0.0	523.0	272.0158549209347	271.4500272973426	268.45840598064405	267.8941047032512	270.9615080558946	270.4415685610767	268.6340370524347	268.10289136372256	273.2727671113405	272.370772615529	272.22130666795806	271.6661112912016	268.7460997432584	268.25608667934137	272.4390133878967	271.80397634793485	268.8101845899427	268.2413861537126	267.34225348316613	266.3546129078601
0.0	524.0	273.35929424680324	266.55024194035576	273.354971249397	266.7233220397657	273.28580688878355	266.6593528044977	273.1497381112418	266.5792981059647	273.3243768172149	266.519533058311	273.33777243313335	266.9224455473883	273.168416430354	266.6249812188052	273.3625781345956	266.57822225904977	273.3671021570189	266.4756573680077	273.39715663091306	266.5241179259022
0.0	525.0	274.7356110110331	264.3864142537146	273.582482656834	266.8219990489451	273.45016162118566	266.1155539285691	273.75856999273424	264.57309121577634	273.18890599740547	265.6696110055229	271.6774594062841	266.1312522160674	274.3496730805556	269.19797291563304	274.89346119132176	265.24182404593546	274.3479148212067	265.5837781759099	274.575371763379	267.22144687085415
0.0	526.0	272.5772459046496	266.72993223383435	273.7848243405443	265.2111279192345	273.2991485664811	268.34373362639275	273.8399704449252	268.5120356490189	274.37404264838506	268.0091932608305	272.7199291148231	266.1449162520602	274.18618230414495	267.01405991346945	272.74888802676963	265.58013086177016	272.58983623054723	265.02314998630845	274.08208291148657	266.52603992870473
0.0	527.0	281.224033348431	269.85308088709974	283.6740553875602	266.3377646226976	278.1377074015568	265.02779205803955	280.53052842946454	268.9332010881744	282.3883280684177	269.02633011931425	282.7326509271998	266.7668825114239	279.30006779255217	265.622894458894	282.84946386746736	270.1289712496021	283.34353055994995	263.8434519400759	283.48810341438326	264.74784111967904
0.0	528.0	274.80905411498304	266.03294789396926	274.3799588817977	265.3079780737882	274.228200468586	266.1192609571003	272.4830373690479	265.9120981340716	273.75319100361975	265.35471466562706	274.29949791230285	265.3403443792916	274.4551205714468	265.3616340298366	274.1127843509366	265.7132129142889	272.3950666013495	266.7296276602801	273.92466551696594	267.2947556993059
0.0	529.0	269.7523723015413	269.2342943056492	269.08530102258567	268.59945273216385	268.78781448873787	268.26570983086873	273.5850644507387	272.6624164106993	267.6087362648276	266.83910336861976	272.2738951425065	271.66057598829946	273.42690138010965	272.6104730613805	270.70094162200047	270.2218865910933	270.46446268802293	269.9523305816204	273.0881923089793	272.2595957137887
0.0	530.0	252.7553996117748	252.2647778681886	252.8936601413908	252.51459080477784	252.8053906404611	252.15383101652017	254.6411860938863	253.78353922015597	253.43349188381052	253.03305671507016	254.06182194867165	253.3701157821015	252.72559623837742	252.25871446402692	252.33339052826054	251.48296991037373	253.45136727835788	253.02495497105562	253.1531411039853	252.71040593396003
0.0	531.0	265.16288119371353	245.92577429814685	263.1488208930886	244.66855909183224	263.18940845584996	245.12638543847038	265.99385402630605	245.43132159476414	264.15477223318493	243.31228209266953	263.72132976497846	240.66199987963054	264.3296319315213	244.8294609244639	265.46743784110913	239.55951284495785	265.06810796871923	244.9183484296976	266.08352073744516	240.35281668340178
0.0	532.0	299.3982422404235	292.4944058799114	297.4705426508902	293.68544438076907	297.14543858637967	293.35942664319623	298.3976552479741	293.4967467480662	298.0523542351621	293.91828456561007	299.3875134060603	295.7573448545818	299.02564658975257	294.3268741772054	299.33500427630133	292.56221178419503	299.2045677629119	292.6331039673015	299.24361792366307	294.4116964957298
0.0	533.0	253.4644043518333	253.08599718477996	253.71996160139017	253.2864544816241	253.73419686900496	253.1783614430334	252.214511832657	251.36112702946588	253.88185007237618	253.41925137809426	252.61812442019541	252.02082102343593	254.41026712426486	253.76820588998126	253.6725713178828	253.28354568037332	252.7732746759604	252.28238470307468	253.96417573234788	253.48885446039833
0.0	534.0	254.01339016431777	251.76624237212738	253.9575863558003	252.46492069525104	255.19665775709254	250.75806602963974	253.96635224612794	251.542418647414	254.42176437713988	251.3629576687797	253.658495856672	251.66059978594149	253.1924272725285	251.6668716831691	255.6972881408261	251.39510053182883	253.9217068388787	251.98744772270626	253.62420095414322	251.49499032582546
0.0	535.0	254.20791985654967	253.700643321289	252.35120664009108	251.6898736769628	253.18475655836212	252.68098066775022	252.81108476652668	252.35294859579236	252.71224602719846	252.17693996780284	254.6997685194963	253.7204331681749	252.99357063886674	252.56310529087023	254.0240994640016	253.56925557824772	254.44992100268473	253.77760749227653	252.72491019662732	251.9946935598537
0.0	536.0	231.24470926302618	230.39504640073739	228.4169931459725	227.76386708532254	236.80595501268277	236.36742281688282	235.21340963079587	234.36371503727634	235.98350781660992	235.37693761023527	229.84248469043453	229.01245047992603	228.49250158039334	227.63271367756636	232.37916070795865	231.54775043619688	234.68202003581695	233.86375672318164	236.03188589473538	235.5093445540068
0.0	537.0	285.60204035408276	285.38021918352894	284.98025364435756	284.7681242365001	289.4089798606431	289.1008014474293	285.10504698422517	284.8906639422445	287.4831630167201	287.26102941819454	285.89968657611706	285.6913565443532	286.3330807783352	286.1190827713704	284.3426743484147	284.09568577649253	284.4600657123084	284.24043885650707	289.1828330121141	288.96582379166125
0.0	538.0	266.9110424541158	263.3552590034605	266.98667117146573	263.7197731009303	267.0550971506127	263.31036450744045	266.4757080975206	263.4067753744991	266.9166079056593	263.23607522888824	266.78774220127207	264.448299002692	267.0498074046234	264.86097829958544	266.8730119007821	264.1235355466019	267.038080594822	264.5507637589063	266.8803749767541	264.3395691186097
0.0	539.0	266.2873787269263	265.1588367803404	265.8753407684971	264.5129602629816	265.75742460199154	264.4872501364897	266.68838980612173	265.6160888054157	266.1881917176739	264.985511300946	265.6615974366242	264.02284830118913	264.7716741543721	263.2751610862176	266.0141354024815	264.5975538488741	265.1576974703352	263.3617965280196	266.5727151391375	265.55494446498625
0.0	540.0	282.87838790249293	279.91759755759637	277.86926225583943	272.5864227554208	281.57686742502545	277.4177851448676	277.9479729613124	274.7864567012495	281.74399249411294	276.93585507034345	277.31499168876627	275.6897695105495	277.70667646024043	274.6421753927813	283.41280410908996	276.82793153283274	282.2339758179993	274.7284285166701	282.14413005915696	275.35281726230073
0.0	541.0	284.292318885513	274.43742014890785	283.4872674256724	280.63208207456205	282.5129490921223	276.6086108689593	283.4202812977469	281.33147341662936	282.4868831588116	276.9469331336007	281.16564787340604	279.0209346204702	283.6568608094491	273.3145639429308	282.97029131603455	276.02606144338336	279.9923362590745	273.95687142543676	282.1369363886947	271.8033336970944
0.0	542.0	284.1338084490255	273.8276914735416	278.6648493349613	272.79324291329027	279.13668330692946	272.49140230547073	281.40695449471747	272.35670180150606	280.948050490556	275.13100697690817	282.26403330435704	274.2783879234366	279.2324545432553	274.1346125970173	279.5699038553744	272.2254820127768	282.85110437103594	272.093986233741	283.0252494682974	272.858493895317
0.0	543.0	279.8350784843851	272.6264838287288	282.1579291164355	274.0179267490386	283.31472473033074	277.9507035294532	283.75017816737426	272.6291288468257	277.4239123683525	273.9995168688614	280.6415542467911	278.79961870131837	281.65093335130393	279.07743416292	283.81022406122787	274.8770922404945	282.0120688777769	274.45184596075063	283.63164422054865	272.59687617129566
0.0	544.0	286.0125813256471	278.0630142782847	291.0021058732419	274.01751134716915	289.04079593575455	273.4989366821603	292.2364672901104	271.38659669681243	291.84609512289273	271.18528888783544	293.08420706314536	271.0780641795892	292.34241661845914	273.1920339628209	286.74677844706224	271.93405352340517	287.22896085293496	273.7022252435908	284.33661367856126	272.6056024205732
0.0	545.0	212.48109882666657	210.97343271069153	207.41255541150016	206.63219486618232	231.3519281200298	230.60388574972046	220.82651382780182	219.52193417239965	234.4475539081056	233.57404072586527	226.98441215717696	226.14687666393277	216.5739694230973	215.39526966560734	228.77470002479402	227.90059988437721	227.53472121172976	226.59959180897175	234.05349217637078	233.15133873789912
0.0	546.0	260.49785192098	258.65069309943965	259.6776835871436	257.99482822008054	260.331584446094	258.1887933122111	259.8382019198539	257.87287172330997	257.48083239558486	255.83291542367616	258.98813068555404	257.2024754514502	252.34645484220238	251.52847952070024	258.6033566871606	256.7485354770226	258.20667374545906	256.5351706865272	259.97848206090356	258.000410500593
0.0	547.0	264.58012590343657	251.0367672927635	263.3789642629276	252.59166133194722	264.0388346956592	252.73036228154663	264.6215549284072	251.20010590579307	264.15199490176917	251.611548934054	264.7187404208388	251.9250887764185	264.5223007756888	252.51160499991212	264.53743903459156	251.84051273612766	264.63505380217816	252.18448578327164	262.7174483154307	252.60606465185074
0.0	548.0	219.10824386033786	209.30817776093687	226.7913456573168	209.65197504049522	226.12610843263056	217.15036085623734	221.07713851002467	210.70812873648757	225.892346841407	222.4642002242417	224.64608130169904	207.2271092615309	227.6726462195997	208.05632122816698	223.57423262705052	210.28308480623207	224.8964721151103	209.67028924801372	228.28967932896177	207.49250795232993
0.0	549.0	274.0925758404724	259.11770690117027	270.2805173924352	261.43633720526157	274.173341303693	260.55800288299923	274.3330478144854	258.5742532712646	271.46659981004393	259.067983672434	273.9071417317024	257.93963649449375	269.1370048581186	262.8651073710627	270.5569946611064	260.2257220798591	272.5264070918201	259.7941759739487	270.419246049474	260.55415508835375
0.0	550.0	249.08746940801223	208.03708816597813	248.8052806189615	209.643692543081	248.40211929142836	208.7261310677128	247.72060173133556	209.32172743297394	248.75660601129934	212.7565624857303	248.72980843250167	209.06497972334876	248.85695662851643	207.6092057136728	247.94999733208996	210.18390565573682	248.39108140911668	202.26788828105086	248.28729542991815	207.80548564506566
0.0	551.0	264.7941862541789	245.32002688780054	262.44671649147597	242.77853208953044	264.42052034613357	242.7978452254232	264.3811154130694	242.76922209859222	262.0617811217517	243.66238142576728	263.6152136017911	242.7267329528716	261.5636476035918	243.87355301476455	262.99048085291963	242.14239685454342	263.60784199315503	244.5031788568539	264.7146912269801	241.88622018337637
0.0	552.0	241.24598750081364	237.41397047681787	242.0953868001841	239.96384350902434	241.6050069856821	238.10127968437203	241.4901932195743	236.68303658326684	240.79372171780273	237.95876055791805	242.0850092895978	236.67878851631943	241.11265176327458	235.70393536308015	239.3890375836212	237.70023497912882	239.90928194640952	237.15586036331248	241.75317410370127	237.01186205669882
0.0	553.0	249.180408861875	248.01444615643157	248.96430825038183	247.86846846785636	248.97774060483374	247.89639178281584	249.15669321512084	248.0225642070815	248.1570786001295	247.3780896289643	249.77667707699683	248.46323427583914	247.88538897377856	247.25030740291197	248.82515928594268	247.77124893868884	250.36850812577174	249.13598601332333	247.99035441752736	247.2588551265328
0.0	554.0	283.37820484590327	253.2567126946642	283.41420353167814	252.6206975492389	283.8040658623163	252.46220562711764	283.52507708351084	251.3746817278155	283.67854298766935	251.68517262237268	283.6889927397717	252.13853112978703	283.36534230619924	253.036593083546	283.72451607661213	252.3139750772906	283.4016864585379	251.56528267032178	283.7305687762865	251.7866236142114
0.0	555.0	242.08849401080582	237.50412800247145	242.06796781985605	237.00150899852116	241.96150201403032	236.90101987281764	241.9013745804515	237.40839391367854	241.95119377844452	237.14485277653552	242.04705413092557	237.16967928245134	241.8506685178127	236.44755941716096	241.35967154521947	237.3633952940816	240.9255172331866	236.97219877982963	240.65630017083723	237.4448882909471
0.0	556.0	240.3135174910799	236.82153079585598	240.1777667342566	237.80738086874297	239.1731733909706	237.01418835983594	240.1052977920953	237.25146641307296	239.0499765023459	236.97424796164123	239.34002933184254	236.61554690196974	239.032987418239	236.37685206845245	238.38945294137778	237.1841277598263	239.99936873993659	237.2856433250557	238.3303078633741	237.39064229709842
0.0	557.0	233.43913590381806	225.91171761274413	233.54332265356118	230.71893540832068	236.10855203223636	233.1151423027527	234.52559375995983	224.2601242525866	232.94232571114657	226.3344011255458	236.73268671052872	232.19688264238698	237.9854758066069	228.27610204382046	236.38451389226628	222.95127656068672	232.67179068315164	225.20603110410818	237.9592086084741	227.01071443695798
0.0	558.0	296.9768177042723	295.69358478206817	299.58922455930656	295.8941907647678	298.50754548066135	293.06897342039434	297.6520726912302	293.4527442932394	295.5099430034786	292.32094265663665	299.02547692303415	298.1122368510213	299.230096320733	296.16465308560356	299.05278874977233	296.22237720877007	295.61524786995295	292.90942349449676	297.53355719536586	295.8585987043284
0.0	559.0	292.10151142461854	258.66509738836817	291.84285860098663	257.49988375955303	292.4385861670737	259.0885551096706	292.75014795779504	258.9230360418221	289.81408269141815	259.4499968831337	289.07890245476307	258.07967123875875	292.6185916518512	259.0699232895814	291.1991444157316	259.39569230545	291.4251354433319	258.40906485152016	291.9030727933707	257.66450325351445
0.0	560.0	265.2734800310847	263.57244685912264	266.7273420649485	265.6998996796726	266.668242591648	265.86649879676	266.2650327355479	264.9404022650129	266.15600294283206	265.0475938819923	265.767898747936	264.2315670155267	264.8757315561445	263.1840772057424	266.56691200415094	265.56479321979856	265.53679662763136	263.7187522521344	266.5923161087461	265.4455702285179
0.0	561.0	265.86416564197356	263.20193977832344	267.04842098065484	262.9165857183009	267.19007470346304	264.5474758976736	267.0622106867106	263.3653971740246	266.8037678425568	263.73623077623654	267.0355631219931	263.5571346411777	267.1614052211487	263.208044117839	266.60949095278204	264.85219482617435	266.91896024189526	263.0193496818511	266.7407834050038	263.53709271787716
0.0	562.0	247.0241341724591	244.61762588206764	246.87589205204583	246.05335913278967	248.4676045639511	245.7288700248753	247.71477608156147	244.47491569619694	248.86628664018693	245.3926730608076	248.98589307691947	246.33996087967438	246.71063477549401	244.32516766773082	248.86268871736883	244.8813841357062	248.63093406940496	244.79981652679265	246.47914266240832	244.94479156103387
0.0	563.0	241.47133059787475	236.58617572099192	241.8205547336416	238.42188477721322	241.72440525409252	236.7247884058246	241.62515592899533	237.91050645955968	241.69544802588234	236.87091280919935	241.87429163506448	236.6212121894424	242.09326757615358	235.5169534710482	241.4439690495065	237.2126492801227	242.04603148812942	236.40764585025178	241.02661115864507	236.30006504531886
0.0	564.0	231.88858850351767	226.7890953213071	232.07883515109737	226.695957185776	231.48230101786817	226.98018881053554	231.81468755968987	227.0381336294971	232.09882038267068	227.1815980003123	231.49117362712946	226.9490217261588	232.1964571128327	227.68926360210446	232.09375104884828	226.89238402216674	231.46811052294663	226.6930819761768	231.63809861788246	227.06180891507967
0.0	565.0	238.5773042961721	237.74060780584492	240.39000440058933	239.71362772315925	239.43379809037566	238.6572278425076	238.70379342152907	237.9350009532145	238.50346542793423	237.87327661002476	240.82968580132487	240.1079515533022	237.41596467070403	236.6366701283933	239.51055686352578	238.75126299665362	241.65897419439625	241.2425535040472	239.40302187349099	238.70440465654139
0.0	566.0	209.97087464603175	209.09793492156084	225.66427802260407	224.55974185879535	222.16543958121053	220.777483632182	211.6811594987694	210.37961948317607	224.91753357992175	223.71427591616805	218.2214515211054	216.91534996793138	222.54767940716638	221.26449323182436	222.62784715934762	221.1228554470305	224.50853969283378	223.1586888131358	223.63736061632613	222.1156813456492
0.0	567.0	218.78770420318298	217.65067243888885	222.62062950211032	221.29995067661446	214.22660250367557	213.00084580364327	209.2965633154699	208.3470226555222	222.42207512764065	221.10713912218375	224.40942972972834	223.3091292585375	221.51143756108206	220.30275071663266	223.2650085617074	221.87129587513508	216.64913186375824	215.24530640499893	224.12545226194706	222.92665869244834
0.0	568.0	242.10267057488602	236.91487975305677	241.79880436599524	237.75570519341935	241.86872606049806	237.65313447096074	240.58687497461105	237.29553758415298	241.8471439006585	237.2961273215214	242.07558863834277	237.17585676067043	242.03358008195767	237.84659866308323	238.9746332204457	237.1220618460518	241.9161129326986	237.46024645969774	241.2703150098853	236.82507568480713
0.0	569.0	226.07631709946102	211.354943150143	224.53308999754867	208.13116194489803	224.9925894845995	208.50724183382877	223.86481143540902	208.817526424069	228.1638236786408	207.2834431676239	227.22968468638197	208.26191844068077	228.58878829060248	209.0647143830805	227.50963472825774	208.32927861135286	228.2687318868368	208.06927418157676	227.24940145440465	209.21729273391853
0.0	570.0	240.48879505530925	239.7333150121637	239.20811828189338	238.47343265900125	238.4316103298699	237.84167042983114	241.07715880181965	240.6059478940748	239.13994127789533	238.41388914769024	237.71804319969718	237.19447911165074	237.66091653066673	236.8637572522137	240.91121670411601	240.13050315825902	239.7731794177008	238.88299697949057	240.6591051738216	240.0323296153625
0.0	571.0	244.04911293821905	243.86076928116395	246.15515933141464	245.98071901308717	245.48340475247244	245.2924159747709	245.2485054833001	245.03638204452352	243.0793424840442	242.91598338006082	245.43951313031184	245.22485693465183	246.86486263643334	246.4941449132127	246.49571674850216	246.2611005166587	244.51562626670463	244.3446258215169	242.33761498275604	242.08537687062196
0.0	572.0	251.8777332802042	244.645064784663	252.25283735010473	244.5457854288454	251.98325396026212	244.56227551101327	252.00371459582627	244.20707925244383	251.9759945151528	244.21647370503823	252.12821021065	244.78669513319846	252.31961135886618	244.39853815061426	251.9474580680688	244.75201529276978	252.1856314966334	244.27196257377616	251.8372691181254	244.8357515408716
0.0	573.0	248.63713458764946	244.78583506896692	247.5092332606519	245.17070411093994	247.24213186539643	244.9623660522905	248.84176994000964	244.80961316917225	248.59741125876408	245.0148261207388	248.53762416955382	244.96177610747893	247.41171705286436	244.83536839452225	248.60729201847118	245.0118553896785	248.82219929913165	245.0284204487305	247.9833131126334	245.26119381837137
0.0	574.0	233.4439767615474	232.64419654297254	229.6604979112055	229.0654228579966	231.27045857190282	230.54199045760453	229.63466776803514	228.69144784464999	237.1111818290641	236.6202317534342	235.41061265510413	234.68060923683169	236.4423268602914	235.60595850554282	229.97416399710093	229.14337142378656	235.8904586861636	235.17115308459765	233.1942320181236	232.27395246201982
0.0	575.0	248.01741100059397	246.82136472388103	245.24584575657235	245.06785007770583	245.3686143963272	245.1810634296429	245.8822467241301	245.6853570084377	246.14804367945808	245.93438327026274	248.45711631934122	246.92313633318454	248.23352247698148	246.9159122315238	246.14648296346022	245.93294206984658	245.18092513438066	244.99972396857856	245.12186388267241	244.92857551224546
0.0	576.0	228.1855552666449	218.05225952126546	226.16256744633534	217.42483977985069	225.60442514417974	207.53150807724293	229.13088520293238	211.36929634684864	226.26548288699976	212.10675091839082	227.7070121717668	210.78450285532875	226.57123521598294	209.0285693293375	224.7517541595484	213.81544000783506	226.1858713359971	220.95209456113423	225.69615960318185	208.5921019123448
0.0	577.0	248.35047332247132	245.03410158956083	248.3362752077195	245.18242237422265	247.98141532998625	245.0083099699148	247.87317765361783	244.9452354612472	248.37495799038888	244.93403296397324	248.3344317543849	245.02368395554885	248.27001749887876	245.01595323285537	248.05180091635165	245.09713481491352	248.20107437673693	244.99736396479955	248.4296092125124	245.02742468575414
0.0	578.0	248.37148720981548	244.9599601825665	248.3239599178682	244.9919269185317	248.30632068067914	244.96042859103977	248.28283234632545	244.9492708495261	248.3843289606319	244.95927714883845	248.39944317535867	244.9513673719908	248.4061374194569	244.95982714343435	248.28932295433603	244.9535648429171	248.02308788346213	245.05421547576523	248.17084134220963	244.9411246418644
0.0	579.0	248.40465344343568	244.87852025184858	248.7009297063053	244.81211557282305	248.6442208158521	245.50964151574283	248.7080063006919	245.06918203329923	248.78544168407527	245.0726359209795	248.64429875641372	244.8580441170943	248.44675688952967	244.99359980724424	248.7352374639178	244.8521675888961	248.2835179020592	245.18705306711252	247.33813666972955	244.88890730316353
0.0	580.0	243.49291296385755	243.31258371766467	243.44821961307102	243.29721976165806	243.68398343822517	243.49503711018463	244.2874910359379	244.0801600449231	243.54471384792018	243.3726781518592	243.755159315803	243.56106194932144	243.95536216280334	243.75310238554175	244.31468110971974	244.10963086276132	244.0362269963897	243.87175013554824	243.54096346914608	243.3421248428497
0.0	581.0	240.71973279267397	240.0106031118757	237.44335442197647	236.97487997715328	241.58434061203755	241.14439361377018	239.54288096684385	238.7031643837557	239.68409387088195	239.0080075108319	239.46560670076997	238.70827945506326	239.8486174455333	239.2187636644369	238.3625452648057	237.67281731584433	241.62144840201586	241.17804854892023	240.75552604079942	240.14046127312167
0.0	582.0	228.5878551661036	209.9939976596674	224.35186497283607	211.47175844955996	227.44798859925424	206.20572253540814	220.8615587807228	209.217439321909	224.7213028259713	217.1267927709531	222.37996414406706	211.92869028118912	225.84914516048923	212.19470573043853	228.70268907846233	212.8187216457161	228.0760183702061	211.08157920658695	220.11631812444634	214.93919442761512
0.0	583.0	227.10502348467313	208.3062755651149	227.09564509705905	208.69069313810184	227.09406183894598	208.90044400062303	226.99793646198356	208.19800507892933	226.35645274542998	208.05897834175144	227.17837567632745	208.44576177143944	227.13479656073136	208.56950752667365	226.34743897303244	208.39427687715374	226.84189457828018	208.39537699339402	226.95909742389932	209.84062713754298
0.0	584.0	242.13686434623258	236.52389606008236	242.10241029955705	240.12909003535503	241.78662439199732	237.53985111669408	242.00441547209527	236.36695317218155	242.09611379219334	238.2853737625149	241.43342757252054	236.91677066683152	241.9206828098021	236.03754121491693	241.48001493736285	236.46326951221263	240.95815134396543	237.9756455650544	242.0487599673296	236.58975371160903
0.0	585.0	241.53659661012543	236.51585897085062	241.74800507052058	238.23636913485393	240.50525809696362	236.82362084662853	241.6306533772169	237.20164213882276	240.48686802940227	237.51931891779338	241.8663973245212	238.41262228325746	242.0449460213038	237.64205167770916	241.23168576962408	237.17190153734177	239.8473780335749	237.7873840352985	241.94303244933982	237.34689221888806
0.0	586.0	236.27894426138835	224.9892412828816	232.01538375437045	222.58833487860588	235.3978363457612	226.61450851353322	238.18976487105238	224.41223729933577	231.3646177366839	227.99760901544954	237.5984364880931	231.82722869496195	238.00400001599473	227.76764586270232	234.9924409276441	222.83270517219734	236.94466130679223	232.39421777131352	236.2098471588231	228.1671414102746
0.0	587.0	216.86496188737644	209.63818544107366	228.80862960120305	213.99784064983797	220.970972117984	208.94491449367027	219.3433435093919	210.34907881889345	222.7235816725738	211.97503808990476	227.010618694859	210.89046992474908	224.15973753262216	209.09724559280252	224.5121937183491	209.34900136839622	228.24479830451818	208.14985731635173	224.37687039087734	208.12217965261124
0.0	588.0	227.3210092113407	209.78843977517647	224.85475500412664	209.96714804645987	227.31246062015728	209.85437116158593	220.0168861996111	211.75996284359954	227.52674701167433	210.2428240265708	226.60728185806485	209.63228584144898	218.86665308883553	207.68468813552107	225.62739202879357	208.4601855959353	225.863987104568	206.96912394901992	227.75727542583743	208.14368058658545
0.0	589.0	241.61290427118914	238.2062255953793	241.9385469809855	236.3161396252956	241.83808063129635	237.50414045439018	242.41773892406027	237.34667538049433	242.04847807031115	237.55016381110687	239.5077248820591	236.86123216922917	240.53524395878694	236.5073606582349	242.51606803499425	236.71874145703148	242.33796649223072	237.51559637256545	242.21268251024637	238.72658623903587
0.0	590.0	252.9977883607333	252.58039824476413	254.39885683276336	253.79627030590888	253.0474593748991	252.49189694597436	252.62308435350772	252.07431298488694	252.36410759447824	251.38707682487785	252.46724259004625	251.6898817104446	254.33783343371005	253.73169596360177	253.69690341189477	253.3087991733525	252.40779197581858	251.4937796477548	253.11299889854533	252.66270559332514
0.0	591.0	218.76281192862083	217.59877861550694	219.50872020636726	218.32032385855166	212.51004052901163	210.86285835595473	213.13782003439647	211.55995799988628	213.41965980203892	212.21880651394062	225.09492433907664	224.11035311196488	217.09606798984606	216.01107924474977	225.1410396119098	224.0469351208621	217.8249511149863	216.5952009716616	215.28388591897271	214.08177747266947
0.0	592.0	279.0459916602095	275.0410933766187	281.60835334349974	279.0798436162248	277.58211329833233	275.1312667286987	278.9497173503307	272.8298866464741	281.28254632334455	275.51557646833936	282.82204508493174	273.22146820552405	281.6438625882107	276.857960483333	282.6923718873115	280.71952841196054	282.5542108524329	273.2022771323265	280.8536828994543	274.5691635781988
0.0	593.0	281.0593543950646	279.9750794259961	277.8425129467906	276.6668178810971	279.88678212243684	278.8419265813748	282.5017914519404	281.5473499961591	283.2337013340943	282.5168934504148	280.8562328184901	279.7827295655921	277.89392487289723	276.8661873337395	275.72232074561737	274.69727743139686	279.71428212041377	278.3689406164979	276.5988338985189	275.49758973956926
0.0	594.0	277.37365726077485	276.18451275952737	275.54946896162056	274.4893524853842	279.5498285496813	278.5018912803936	278.78841028803413	277.6616571593993	275.76362000790465	274.64936343370897	279.03522273083337	277.90908146346595	274.75882706703715	273.7949535479463	275.0805825439962	274.0471208772219	279.8551366735186	278.58524603962394	281.32304813816154	280.053728530631
0.0	595.0	280.01607181607875	273.50618283492463	282.1116089954996	273.7529376501178	283.0018539050135	272.2401449511164	282.4405918694887	274.1896324885547	282.1696998360019	277.29870432358337	282.0230297524743	273.62579018705355	281.78714824445416	276.6155088775433	279.76314696507836	272.76411821579904	282.2281139286856	280.20853846186395	278.56713200017623	272.93127498490946
0.0	596.0	280.9132996238485	279.7944924135783	276.6563845092476	275.5484127247382	276.4492869989115	275.42053244564465	283.2660534105706	282.57856374523686	278.42062813056344	277.23583935879594	281.00416444722555	279.95233295598587	278.7446166271962	277.6826157068071	274.7116692039896	273.6878693319042	282.3261657930183	281.27806159679307	283.0540814806308	282.29526111043305
0.0	597.0	280.8769690991056	274.1143383871349	279.5189075283461	276.5781225431901	280.9729087324079	274.2115204047076	282.9821733733393	273.88691271729414	281.03395807539255	272.6216968534194	280.97694277872245	274.27299414370503	282.80118918569315	273.51499115091195	282.5978615392546	280.26905834966277	282.172042038851	273.6530502554389	279.44979224288085	275.21202414707176
0.0	598.0	281.9702173644146	280.9901299889382	275.862611156188	274.7317781320104	280.04865478169165	278.9864753762282	274.33732900223623	273.47725542134333	278.727110076983	277.49506821562835	278.4385303323647	277.31647262545044	280.70111598828726	279.60383815927133	283.21001681550484	282.5387701873469	283.21816330290824	282.5001019577799	282.5694628123577	281.6470756735442
0.0	599.0	283.68749325747547	255.86364855359668	283.0144790940447	257.0149191561324	282.9970652672342	254.13945902974137	283.4024070555994	254.2302647036747	283.30801252717754	254.4290517381629	282.69122718992503	256.8579874432145	283.58747578549514	253.9644249990789	283.7136837498043	253.93707267286294	283.5068906014968	256.10300948111797	283.1722267944902	256.1850806908895
0.0	600.0	266.39324415746006	265.20277730434657	266.6214150490789	265.67448223567277	266.8239218853616	265.9982087313743	266.7916494234869	265.978380829042	264.9364661612935	263.2346205475207	265.7974251150077	264.37831457430315	266.6438890206623	265.6825720181018	266.807613786996	265.8989291918273	266.10820050130553	264.6935253062974	266.55814580414057	265.6000542214393
0.0	601.0	254.45458641941033	253.8432262063027	254.61183230470047	253.97333556597343	252.1076017546707	251.05988066902867	252.97873567361182	252.55212472498337	254.07102847087558	253.56131776406147	252.62042034412812	252.01612502887454	253.85589131946998	253.43543457324986	253.10470439455185	252.75042652764338	254.35782412979958	253.684792065159	253.54695854576022	253.1206955596191
0.0	602.0	257.1052728466556	255.4642767723944	255.46335086226335	254.4549524747588	255.9663325024539	254.58997354432913	258.0974877833929	256.3986549116832	255.76572142911806	254.62574335923938	260.21649696756356	258.14149685046385	254.59580981968696	254.0762269646836	258.90145225746284	257.13476610815127	259.28520190735406	257.4896520767364	258.4236071809186	256.55747043705117
0.0	603.0	254.4872904154864	253.8255292098743	254.43323074390835	253.82396439167243	254.37297537848923	253.5566911738269	252.99695539573375	252.58895644262165	252.85123682117143	252.36760435997135	252.48916808010256	251.71302402900355	252.73189751050387	252.31871215678962	254.0271176031869	253.5694290238154	253.59539445434655	253.1346675166949	254.3686777959	253.77209758571414
0.0	604.0	260.2289428978402	254.18508463980888	260.3859137613487	254.04082632344472	258.55851778979246	255.06651487074694	258.63446956317097	254.2088433735593	260.7825972161315	253.8860254471133	258.57478598272326	255.02270307755666	257.88970501798593	255.26388131205036	260.8986250826145	255.057152151577	258.8007843911586	254.32335016040076	260.0196395964581	254.9206427011044
0.0	605.0	254.7700291537729	254.2012134435361	259.05942291530556	257.31628670616993	257.15824325406373	255.10933113293797	256.08733897898736	254.75904180116572	260.4054340133675	258.50142580608104	255.51818439708194	254.46985233494325	259.01519641877854	257.5495988740545	255.07927572735844	254.3094772635366	255.75979635296656	254.5334117602073	259.72852251557094	257.5967434296149
0.0	606.0	259.84834650327934	252.68951178434273	260.86655077323223	251.1086537246297	261.52070686558756	251.65519592841616	260.6190286506196	252.93334910163534	258.4122194911276	251.16365280997817	260.79142187228035	251.17520900557565	257.69715994673487	252.23785556683865	257.8680697357433	252.6389703671674	261.3605162959959	253.0969197657546	261.04612031784467	251.260804179506
0.0	607.0	256.1007551814298	254.69890284593544	258.8570504513743	257.11659623821885	256.2002683860304	254.72168303944537	254.57832397366892	254.0239535381897	257.161312894665	255.64240417563994	259.9467993948496	257.88554081611227	259.9585545250364	258.0832081550271	260.2665777655786	258.4347682014686	258.6308324114907	256.80287552507883	258.2936755026553	256.3531483022506
0.0	608.0	256.90585042974106	255.28637874701357	258.80242839693204	257.17023201699465	260.41742001660515	258.22845463776326	255.55843238528035	254.4437409369064	259.7542058987551	257.917867698339	256.2295245784215	254.85729429928458	259.438839002739	257.6997215937671	258.44699406047573	256.65992676135426	260.70501015933735	258.6033645546379	259.36014083824296	257.6052665922532
0.0	609.0	266.8107643597393	265.80683812501195	266.2914740213541	265.19224905917144	265.70520146491197	264.46722188678274	266.72093220259944	265.79886144850445	265.3587603277108	263.72385476146616	266.05676518654167	264.78522004936593	266.55717075380943	265.6491301398011	265.9650231817753	264.7197668811413	266.1359740638776	264.8096126900051	265.9726720394214	264.6326234480516
0.0	610.0	228.41187195013268	227.50252488332984	235.50117579736894	234.90236255287962	228.06383052883945	227.29342725044717	230.1458778746596	229.26274739001516	227.665778507208	226.70867023793977	234.39085337523048	233.61039412523175	235.7427440441597	234.91026969160802	234.50555882426394	233.67845824113152	231.56336216679733	230.7720746125139	229.46713345350906	228.54752689141972
0.0	611.0	298.1156892312558	297.31645570405044	294.57260013429834	292.3862600380153	297.01057809361146	295.87291298893473	297.1241225519176	296.2792198901822	295.6628050440606	294.73245825876154	298.74735561909256	297.9186934626431	299.01540822991893	298.0208554291255	295.43729175878394	293.43894533477817	297.993864542733	297.1346656422335	298.67831178136515	297.69351234897994
0.0	612.0	282.37843418426496	274.15845181443626	283.86157534781574	275.0136919861809	280.93417963169185	275.54725712927	280.71673976405623	272.86282706521393	278.8706046208627	275.4323823639683	277.66379592239565	272.7041582686925	283.4273007699647	277.8474816221842	280.3070071113584	272.0794561962216	281.05047401478896	274.96658376115	282.03419886528303	273.9169193607248
0.0	613.0	280.43311996877094	279.1898005094284	282.2394954059752	281.2322858592751	275.2034186075347	274.2781850998653	275.4673799326589	274.3857703862235	283.1445326242116	282.388995395211	273.6264432650519	272.873680095826	281.49673573509386	280.49741372088107	273.9895314294664	273.2047883865009	282.51389740750943	281.59022544323227	275.3162863754326	274.2674735361075
0.0	614.0	270.98397244280716	270.5040761325181	269.213744498738	268.6857305884031	271.0467844424041	270.53744385725184	271.7470483475223	271.227069187262	272.92153575008797	272.1646155235238	269.78036223056387	269.2773401438942	273.0340810092588	272.3413551755534	271.1334211983285	270.6341940943748	267.5253379130696	266.5080097199805	269.3943231630187	268.85434500508495
0.0	615.0	273.5782462968465	251.50672639837128	271.39236149153965	251.12515181484832	270.8384741203601	251.23707007564926	267.494801271773	251.26227607795138	268.9873963374145	251.22369075804423	267.334817735458	251.94825201806705	272.4710401061296	251.28339964931695	270.8338239665239	253.12075660036766	268.5859234194864	251.61127104747757	272.4067261324429	251.45479874914543
0.0	616.0	296.6857518083109	295.91313274602174	298.2806726661625	297.3681308288727	298.9444327666562	298.0032858586988	299.1053093949432	298.30293038869604	299.20082261085895	298.42020285467913	296.2670902597041	295.2783214766948	295.4965888526992	293.94377541560397	297.97869520286963	297.0049994457639	296.0982875059209	295.2089648258261	297.43536232373225	296.50873306883585
0.0	617.0	286.40149534648583	286.1833173739281	286.329419022867	286.11727122042595	284.60880145173337	284.3978865461465	286.6429360717577	286.41544042492086	285.9145979765312	285.6963563305264	290.1655447839563	289.44473855112835	288.14179533918536	287.91504366201497	288.61167568811044	288.40309411199615	289.3699322069621	289.0975172260307	286.0891675043615	285.87595149511276
0.0	618.0	298.8815997549589	270.5173197992373	299.58141624479816	267.8721522729358	297.11377078824984	266.30601622503207	297.68479156641257	264.7016586708516	299.1831406353305	265.3392084842489	299.3906705561002	265.81275435095745	299.92842547365126	265.1316454609305	298.51208572868023	267.64765993468575	298.1188988470213	265.4343997053324	296.95600453547866	269.4514602260853
0.0	619.0	269.8696193900296	269.3649879908307	268.68013015221413	268.11844410348954	272.68469834763806	272.04044371947793	272.23955188930046	271.653684760387	269.40899880327333	268.89197582677474	267.91435702210185	267.02854867767144	269.6752117478617	269.18173251545136	269.07499594626097	268.54818680240476	271.5593939244252	271.0085620846394	269.51503553768043	268.99956157535115
0.0	620.0	248.45130429531352	245.30518881671827	248.96479993619823	245.00348738175563	248.71656580078593	244.80017304788075	248.5405682712743	244.86124708508294	248.47651221879624	245.10638014109742	248.26463272015937	245.08365609814248	248.2652779282788	245.38749643246953	247.9903901580089	244.9153793110453	248.8927859013624	244.8397511558284	248.82968860851878	244.75969030571588
0.0	621.0	254.92460819734768	253.33955989287776	253.32727805512198	251.98701965998777	255.83817910511115	251.0242143853719	255.1001774250498	251.79643960399204	254.9342275257731	251.00693635129952	254.07427694610547	251.20592340308923	253.82844576013056	251.80011065813366	253.09207541530054	251.16479024633816	254.41535889390258	251.51455414996252	254.28428946789558	251.85118205458576
0.0	622.0	237.665019362495	237.10181364653502	238.6040730560797	238.02236329542586	240.36090781734933	239.62782189137877	241.14139015122976	240.67465294345277	239.9846430163929	239.26450815887486	238.89452014212085	238.21035259569732	241.83483093821204	241.47482251341518	240.95560992691597	240.17180789437364	241.42972806272513	240.93339822426006	241.53693994548618	241.1242003289597
0.0	623.0	239.80558963765907	228.64740402246596	241.25921329853094	222.1006473382396	239.5219559019625	235.33289079631842	238.72171688034405	232.0461170581193	241.6502126716072	229.7074237287116	241.35127622085977	224.08126904069988	241.53482410664913	229.72976958556924	239.8608655915281	226.59720678552867	240.78039424522655	221.88744019119673	239.5213592588011	230.9326905896521
0.0	624.0	248.92587813336323	244.7621256653237	248.72432587061897	244.8234643310457	246.5186763986478	244.89030099764156	249.05962254505747	244.7133999796272	248.49596740553974	244.91281184173764	248.78698487304123	244.6416511594545	248.72339745863562	244.66095251449156	248.74062340761887	244.76418533272178	248.59778998596585	245.0715347760253	248.73595888853012	244.96639039705315
0.0	625.0	248.51092922399883	244.9457568803019	248.411050244223	244.94715586151887	248.32744939164465	244.95363878381377	248.33011649864673	244.94383567681814	248.42009143911633	244.93423869345108	248.45968924300573	244.9376414599206	248.38690113710248	244.94830528065796	248.48240644875	244.93284007059097	248.41113288278137	244.9438876280783	248.37415741284522	244.9646636304673
0.0	626.0	248.650883102732	244.94602135730406	248.63505449479794	244.89155703620955	248.48799391760872	244.97074011330307	248.65386555129552	244.8464747276488	248.7270336721582	244.99249224030197	248.7456078806837	244.91783292461628	248.65264750461446	244.92235731657553	248.7057583342802	244.88186976094983	248.7368836128005	245.12146636673614	248.63383828006798	244.9393651325174
0.0	627.0	280.94002554130316	274.0753060949363	280.7970948247764	273.0958833872401	277.43417580008173	273.20981299605916	280.2882633750556	275.2457629049239	282.20940319012334	278.40732441261355	275.27588914927986	272.90670969502435	276.0235439998856	273.0842290268328	284.5605585325645	272.90609578717033	282.1570691135672	274.71045240487183	282.4274364577004	276.8894939328206
0.0	628.0	283.5818352482867	272.6492743127703	283.48781206132713	274.26681742541587	282.56765948435424	273.8116327608898	283.02144346995493	273.7749271764004	282.1176628269818	273.47402740258667	283.6625723829874	274.8462904164731	283.1557363132964	273.72380008843834	282.18271088855715	273.5928007768006	282.2788315010205	273.28942792038123	283.54031300575474	273.4694899916548
0.0	629.0	297.3545914887487	296.590660564662	298.58393195071596	297.68424678189336	296.44833465083167	295.252324542946	296.8861612268279	295.9760391294465	296.1951684273786	295.3269894136911	295.4266816767632	293.8578944053758	297.0803564152351	296.00954463403184	296.0114731941451	294.75222139233836	296.50617726207923	295.57364965822467	297.98163979883503	296.9208778559828
0.0	630.0	264.8192778904342	263.12986284185047	266.3874501449185	265.2729739159152	265.68351369862245	264.4388860816583	265.94238317249	264.3947992748469	266.6618982144437	265.75814385863623	266.98099188462356	266.0351971209136	265.18156309075675	263.6057071774382	265.89042764482355	264.45816962745926	266.10975354382293	264.72058347355676	265.72112331790476	264.17322591147996
0.0	631.0	210.64744900095164	209.563881841291	224.5052335203457	223.2120199572727	223.90294438740722	222.55826647207903	219.2667168007821	217.97467715148807	223.46782843432905	222.13341122278396	226.42649453619865	225.56248189512203	223.30855167926757	221.94099059350853	211.94542608164014	210.4817361984039	211.88764455645264	210.39944935849985	217.39591620302306	216.09390006722225
0.0	632.0	220.43287248130488	219.27523024087054	226.00701666525222	224.93691631385903	226.67536890149952	225.75297009086447	211.56107004475442	210.29573564801646	215.57195378992355	214.24984333064805	212.90993754206113	211.48332022168475	215.29371969155423	213.97270527371873	221.36483871238582	219.86158027018794	223.87254708441313	222.2947134863633	223.57069029117403	222.17216949243596
0.0	633.0	241.4175931049438	236.94937619980956	242.07534302671823	236.70618757579737	241.87494370209987	236.70724565464113	241.95671745102462	237.62055655185347	242.11728794784406	236.88341270085618	242.0540401585537	237.5910889198822	241.91590328261384	236.56554213431724	241.80871602499482	237.09079957072083	241.31629518768165	236.90887214823937	241.73192201241147	236.6138558199027
0.0	634.0	241.99172118698132	240.94002544809484	240.90798797542158	237.51676777413675	238.5776889958653	237.00986696242424	240.56379672879143	237.5635433841591	239.52461324571402	237.16224135086634	239.4163414450281	237.50548415075926	242.09018179838193	238.9777896788163	241.4026011731829	236.98259460970502	240.83006164922486	238.1843792670534	239.38924421198314	236.809917233977
0.0	635.0	241.07937428229815	237.17433202920432	239.8235469391656	238.2271484538421	241.64421211081515	237.82340526422345	239.08614348441895	237.06507097874535	240.55567645901243	238.0114294395972	242.45356959904734	237.43016959429903	241.23841280291356	239.7468199323979	241.2495178250815	236.80204227470819	240.00187103288866	237.85186252067567	241.41914341844935	239.74052953721312
0.0	636.0	266.3934073316585	265.3838932217162	266.71874205546607	265.8102980458698	266.1682263558802	265.2344638353539	265.97524294135377	264.51917144438306	265.34273415694446	263.582799157714	265.3334926410518	263.74029647823096	265.14733264492133	263.5673406082908	265.9329800558631	264.4197985791966	265.20212561006355	263.20736293968685	265.42380207990027	263.7651829424882
0.0	637.0	252.2633143864055	251.32257981247616	251.59071025645054	250.98704293574266	252.04868470541908	251.10430498284535	251.90712232048057	251.34505382698796	251.63574352088457	251.0511560965451	251.56194853302696	250.97099858466933	251.57178247655557	250.94162596718638	251.6783994873357	251.0951004335203	251.8963217963418	251.42193136103245	251.74734162863305	251.19208988453713
0.0	638.0	235.16613512670514	234.39443764595072	235.20632060225876	234.60611248116894	235.31334470357308	234.63435596699296	228.42227550345345	227.45291053109153	237.1806160020789	236.70393709539516	228.9688151183436	228.15236900838738	234.684024077954	233.74241593664843	233.0560557839623	232.2313311383224	233.07721632164646	232.25954075139035	235.9071124528226	235.3600139967882
0.0	639.0	264.8504680486683	263.1105343390971	267.10648390490434	266.2525249281788	265.49758986510176	264.0763162594178	266.42042822743525	265.2888853970782	265.33656480056305	263.8488512627243	265.5726184535065	263.9840942689047	265.5583444894541	264.0920679085003	265.49531855754645	263.8512512315251	267.085630748439	266.08945278863507	265.7827724991508	264.32555616037905
0.0	640.0	267.21260522758246	251.2137331419231	267.05482399905867	251.46775305019506	267.18708093176565	250.84952801517414	266.85611626114064	251.20004071504425	267.00095387808426	251.054879516244	266.91914073523395	251.2804839850908	267.1651064554409	251.60519377683588	267.26900930002716	251.1576240228239	266.8338147839549	252.70823310126337	267.1539011098962	250.92270151062525
0.0	641.0	241.96388605694423	230.9651601787168	241.8460364993966	230.48883948635728	241.79773090119707	226.50907615092203	241.48910696643318	228.40107285533315	241.97992756837183	230.36666549588278	242.10531837180994	227.0861365280309	241.68866388261645	233.11007718325826	242.10113956828147	228.6713292906933	242.0517198185748	229.34571703938002	242.12084137758268	228.57415218107045
