# Supplementary material for: Multiple drivers and lineage-specific insect extinctions during the Permo–Triassic
Source: Nat Commun. 2022 Dec 6;13:7512. doi: 10.1038/s41467-022-35284-4 (PMC9726944; doi:10.1038/s41467-022-35284-4)
Supplement: Supplementary file 7 — Source Data [file 41467_2022_35284_MOESM7_ESM.zip › Source_Data/SupplementaryFigure21/TeTs-RJMCMC26_ltt.txt]

time	diversity	m_div	M_div
0.0	2.0	2	2
0.10004283704924992	2.0	2	2
0.20008567409849984	2.0	2	2
0.30012851114774974	2.0	2	2
0.4001713481969997	2.0	2	2
0.5002141852462496	2.0	2	2
0.6002570222954995	2.0	2	2
0.7002998593447495	2.0	2	2
0.8003426963939994	2.0	2	2
0.9003855334432492	2.0	2	2
1.0004283704924992	2.0	2	2
1.100471207541749	2.0	2	2
1.200514044590999	2.0	2	2
1.3005568816402489	2.0	2	2
1.400599718689499	2.0	2	2
1.5006425557387488	2.0	2	2
1.6006853927879987	2.0	2	2
1.7007282298372486	2.0	2	2
1.8007710668864985	2.0	2	2
1.9008139039357486	2.0	2	2
2.0008567409849984	2.0	2	2
2.100899578034248	2.0	2	2
2.200942415083498	2.0	2	2
2.3009852521327483	2.0	2	2
2.401028089181998	2.0	2	2
2.501070926231248	2.0	2	2
2.6011137632804977	2.0	2	2
2.701156600329748	2.0	2	2
2.801199437378998	2.0	2	2
2.9012422744282476	2.0	2	2
3.0012851114774977	2.0	2	2
3.1013279485267473	2.0	2	2
3.2013707855759974	2.0	2	2
3.3014136226252475	2.0	2	2
3.401456459674497	2.0	2	2
3.5014992967237473	2.0	2	2
3.601542133772997	2.0	2	2
3.701584970822247	2.0	2	2
3.801627807871497	2.0	2	2
3.9016706449207468	2.0	2	2
4.001713481969997	2.0	2	2
4.1017563190192465	2.0	2	2
4.201799156068496	2.0	2	2
4.301841993117747	2.0	2	2
4.401884830166996	2.0	2	2
4.501927667216246	2.0	2	2
4.601970504265497	2.0	2	2
4.702013341314746	2.0	2	2
4.802056178363996	2.0	2	2
4.902099015413246	2.0	2	2
5.002141852462496	2.0	2	2
5.102184689511746	2.0	2	2
5.202227526560995	2.0	2	2
5.302270363610246	2.0	2	2
5.402313200659496	2.0	2	2
5.502356037708745	2.0	2	2
5.602398874757996	2.0	2	2
5.7024417118072455	2.0	2	2
5.802484548856495	2.0	2	2
5.902527385905746	2.0	2	2
6.002570222954995	2.0	2	2
6.102613060004245	2.0	2	2
6.202655897053495	2.0	2	2
6.302698734102745	2.0	2	2
6.402741571151995	2.0	2	2
6.5027844082012445	2.0	2	2
6.602827245250495	2.0	2	2
6.702870082299745	2.0	2	2
6.802912919348994	2.0	2	2
6.902955756398244	2.0	2	2
7.0029985934474945	2.0	2	2
7.103041430496744	2.0	2	2
7.203084267545994	2.0	2	2
7.303127104595244	2.0	2	2
7.403169941644494	2.0	2	2
7.503212778693744	2.0	2	2
7.603255615742994	2.0	2	2
7.703298452792244	2.0	2	2
7.8033412898414936	2.0	2	2
7.903384126890743	2.0	2	2
8.003426963939994	2.0	2	2
8.103469800989243	2.0	2	2
8.203512638038493	2.0	2	2
8.303555475087743	2.0	2	2
8.403598312136992	2.0	2	2
8.503641149186244	2.0	2	2
8.603683986235493	2.0	2	2
8.703726823284743	2.0	2	2
8.803769660333993	2.0	2	2
8.903812497383242	2.0	2	2
9.003855334432492	2.0	2	2
9.103898171481744	2.0	2	2
9.203941008530993	2.0	2	2
9.303983845580243	2.0	2	2
9.404026682629492	2.0	2	2
9.504069519678742	2.0	2	2
9.604112356727992	2.0	2	2
9.704155193777241	2.0	2	2
9.804198030826493	2.0	2	2
9.904240867875743	2.0	2	2
10.004283704924992	2.0	2	2
10.104326541974242	2.0	2	2
10.204369379023492	2.0	2	2
10.304412216072741	2.0	2	2
10.40445505312199	2.0	2	2
10.504497890171242	2.0	2	2
10.604540727220492	2.0	2	2
10.704583564269742	2.0	2	2
10.804626401318991	2.0	2	2
10.90466923836824	2.0	2	2
11.00471207541749	2.0	2	2
11.10475491246674	2.0	2	2
11.204797749515992	2.0	2	2
11.304840586565241	2.0	2	2
11.404883423614491	2.0	2	2
11.50492626066374	2.0	2	2
11.60496909771299	2.0	2	2
11.70501193476224	2.0	2	2
11.805054771811491	2.0	2	2
11.905097608860741	2.0	2	2
12.00514044590999	2.0	2	2
12.10518328295924	2.0	2	2
12.20522612000849	2.0	2	2
12.30526895705774	2.0	2	2
12.40531179410699	2.0	2	2
12.50535463115624	2.0	2	2
12.60539746820549	2.0	2	2
12.70544030525474	2.0	2	2
12.80548314230399	2.0	2	2
12.90552597935324	2.0	2	2
13.005568816402489	2.0	2	2
13.105611653451739	2.0	2	2
13.20565449050099	2.0	2	2
13.30569732755024	2.0	2	2
13.40574016459949	2.0	2	2
13.505783001648739	2.0	2	2
13.605825838697989	2.0	2	2
13.705868675747238	2.0	2	2
13.805911512796488	2.0	2	2
13.90595434984574	2.0	2	2
14.005997186894989	2.0	2	2
14.106040023944239	2.0	2	2
14.206082860993488	2.0	2	2
14.306125698042738	2.0	2	2
14.406168535091988	2.0	2	2
14.50621137214124	2.0	2	2
14.606254209190489	2.0	2	2
14.706297046239738	2.0	2	2
14.806339883288988	2.0	2	2
14.906382720338238	2.0	2	2
15.006425557387487	2.0	2	2
15.106468394436737	2.0	2	2
15.206511231485988	2.0	2	2
15.306554068535238	2.0	2	2
15.406596905584488	2.0	2	2
15.506639742633737	2.0	2	2
15.606682579682987	2.0	2	2
15.706725416732237	2.0	2	2
15.806768253781486	2.0	2	2
15.906811090830738	2.0	2	2
16.006853927879988	2.0	2	2
16.106896764929235	2.0	2	2
16.206939601978487	2.0	2	2
16.30698243902774	2.0	2	2
16.407025276076986	2.0	2	2
16.507068113126238	2.0	2	2
16.607110950175485	2.0	2	2
16.707153787224737	2.0	2	2
16.807196624273985	2.0	2	2
16.907239461323236	2.0	2	2
17.007282298372488	2.0	2	2
17.107325135421735	2.0	2	2
17.207367972470987	2.0	2	2
17.307410809520235	2.0	2	2
17.407453646569486	2.0	2	2
17.507496483618734	2.0	2	2
17.607539320667986	2.0	2	2
17.707582157717237	2.0	2	2
17.807624994766485	2.0	2	2
17.907667831815736	2.0	2	2
18.007710668864984	2.0	2	2
18.107753505914236	2.0	2	2
18.207796342963487	2.0	2	2
18.307839180012735	2.0	2	2
18.407882017061986	2.0	2	2
18.507924854111234	2.0	2	2
18.607967691160486	2.0	2	2
18.708010528209734	2.0	2	2
18.808053365258985	2.0	2	2
18.908096202308236	2.0	2	2
19.008139039357484	2.0	2	2
19.108181876406736	2.0	2	2
19.208224713455984	2.0	2	2
19.308267550505235	2.0	2	2
19.408310387554483	2.0	2	2
19.508353224603734	2.0	2	2
19.608396061652986	2.0	2	2
19.708438898702234	2.0	2	2
19.808481735751485	2.0	2	2
19.908524572800733	2.0	2	2
20.008567409849984	2.0	2	2
20.108610246899232	2.0	2	2
20.208653083948484	2.0	2	2
20.308695920997735	2.0	2	2
20.408738758046983	2.0	2	2
20.508781595096234	2.0	2	2
20.608824432145482	2.0	2	2
20.708867269194734	2.0	2	2
20.80891010624398	2.0	2	2
20.908952943293233	2.0	2	2
21.008995780342484	2.0	2	2
21.109038617391732	2.0	2	2
21.209081454440984	2.0	2	2
21.30912429149023	2.0	2	2
21.409167128539483	2.0	2	2
21.50920996558873	2.0	2	2
21.609252802637982	2.0	2	2
21.709295639687234	2.0	2	2
21.80933847673648	2.0	2	2
21.909381313785733	2.0	2	2
22.00942415083498	2.0	2	2
22.109466987884232	2.0	2	2
22.20950982493348	2.0	2	2
22.309552661982732	2.0	2	2
22.409595499031983	2.0	2	2
22.50963833608123	2.0	2	2
22.609681173130483	2.0	2	2
22.70972401017973	2.0	2	2
22.809766847228982	2.0	2	2
22.90980968427823	2.0	2	2
23.00985252132748	2.0	2	2
23.109895358376733	2.0	2	2
23.20993819542598	2.0	2	2
23.309981032475232	2.0	2	2
23.41002386952448	2.0	2	2
23.51006670657373	2.0	2	2
23.610109543622983	2.0	2	2
23.71015238067223	2.0	2	2
23.810195217721482	2.0	2	2
23.91023805477073	2.0	2	2
24.01028089181998	2.0	2	2
24.11032372886923	2.0	2	2
24.21036656591848	2.0	2	2
24.310409402967732	2.0	2	2
24.41045224001698	2.0	2	2
24.51049507706623	2.0	2	2
24.61053791411548	2.0	2	2
24.71058075116473	2.0	2	2
24.81062358821398	2.0	2	2
24.91066642526323	2.0	2	2
25.01070926231248	2.0	2	2
25.11075209936173	2.0	2	2
25.21079493641098	2.0	2	2
25.31083777346023	2.0	2	2
25.41088061050948	2.0	2	2
25.510923447558728	2.0	2	2
25.61096628460798	2.0	2	2
25.71100912165723	2.0	2	2
25.81105195870648	2.0	2	2
25.91109479575573	2.0	2	2
26.011137632804978	2.0	2	2
26.11118046985423	2.0	2	2
26.211223306903477	2.0	2	2
26.31126614395273	2.0	2	2
26.41130898100198	2.0	2	2
26.511351818051228	2.0	2	2
26.61139465510048	2.0	2	2
26.711437492149727	2.0	2	2
26.81148032919898	2.0	2	2
26.911523166248227	2.0	2	2
27.011566003297478	2.0	2	2
27.11160884034673	2.0	2	2
27.211651677395977	2.0	2	2
27.31169451444523	2.0	2	2
27.411737351494477	2.0	2	2
27.511780188543728	2.0	2	2
27.611823025592976	2.0	2	2
27.711865862642227	2.0	2	2
27.81190869969148	2.0	2	2
27.911951536740727	2.0	2	2
28.011994373789978	2.0	2	2
28.112037210839226	2.0	2	2
28.212080047888477	2.0	2	2
28.31212288493773	2.0	2	2
28.412165721986977	2.0	2	2
28.512208559036228	2.0	2	2
28.612251396085476	2.0	2	2
28.712294233134728	2.0	2	2
28.812337070183975	2.0	2	2
28.912379907233227	2.0	2	2
29.01242274428248	2.0	2	2
29.112465581331726	2.0	2	2
29.212508418380978	2.0	2	2
29.312551255430225	2.0	2	2
29.412594092479477	2.0	2	2
29.512636929528725	2.0	2	2
29.612679766577976	2.0	2	2
29.712722603627228	2.0	2	2
29.812765440676475	2.0	2	2
29.912808277725727	2.0	2	2
30.012851114774975	2.0	2	2
30.112893951824226	2.0	2	2
30.212936788873474	2.0	2	2
30.312979625922726	2.0	2	2
30.413022462971977	2.0	2	2
30.513065300021225	2.0	2	2
30.613108137070476	2.0	2	2
30.713150974119724	2.0	2	2
30.813193811168976	2.0	2	2
30.913236648218223	2.0	2	2
31.013279485267475	2.0	2	2
31.113322322316726	2.0	2	2
31.213365159365974	2.0	2	2
31.313407996415226	2.0	2	2
31.413450833464474	2.0	2	2
31.513493670513725	2.0	2	2
31.613536507562973	2.0	2	2
31.713579344612224	2.0	2	2
31.813622181661476	2.0	2	2
31.913665018710724	2.0	2	2
32.013707855759975	2.0	2	2
32.11375069280923	2.0	2	2
32.21379352985847	2.0	2	2
32.31383636690772	2.0	2	2
32.413879203956974	2.0	2	2
32.513922041006225	2.0	2	2
32.61396487805548	2.0	2	2
32.71400771510472	2.0	2	2
32.81405055215397	2.0	2	2
32.914093389203224	2.0	2	2
33.014136226252475	2.0	2	2
33.11417906330173	2.0	2	2
33.21422190035097	2.0	2	2
33.31426473740022	2.0	2	2
33.414307574449474	2.0	2	2
33.514350411498725	2.0	2	2
33.61439324854797	2.0	2	2
33.71443608559722	2.0	2	2
33.81447892264647	2.0	2	2
33.914521759695724	2.0	2	2
34.014564596744975	2.0	2	2
34.11460743379422	2.0	2	2
34.21465027084347	2.0	2	2
34.31469310789272	2.0	2	2
34.414735944941974	2.0	2	2
34.514778781991225	2.0	2	2
34.61482161904047	2.0	2	2
34.71486445608972	2.0	2	2
34.81490729313897	2.0	2	2
34.914950130188224	2.0	2	2
35.01499296723747	2.0	2	2
35.11503580428672	2.0	2	2
35.21507864133597	2.0	2	2
35.31512147838522	2.0	2	2
35.415164315434474	2.0	2	2
35.51520715248372	2.0	2	2
35.61524998953297	2.0	2	2
35.71529282658222	2.0	2	2
35.81533566363147	2.0	2	2
35.915378500680724	2.0	2	2
36.01542133772997	2.0	2	2
36.11546417477922	2.0	2	2
36.21550701182847	2.0	2	2
36.31554984887772	2.0	2	2
36.415592685926974	2.0	2	2
36.51563552297622	2.0	2	2
36.61567836002547	2.0	2	2
36.71572119707472	2.0	2	2
36.81576403412397	2.0	2	2
36.91580687117322	2.0	2	2
37.01584970822247	2.0	2	2
37.11589254527172	2.0	2	2
37.21593538232097	2.0	2	2
37.31597821937022	2.0	2	2
37.41602105641947	2.0	2	2
37.51606389346872	2.0	2	2
37.61610673051797	2.0	2	2
37.71614956756722	2.0	2	2
37.81619240461647	2.0	2	2
37.91623524166572	2.0	2	2
38.01627807871497	2.0	2	2
38.11632091576422	2.0	2	2
38.21636375281347	2.0	2	2
38.316406589862716	2.0	2	2
38.41644942691197	2.0	2	2
38.51649226396122	2.0	2	2
38.61653510101047	2.0	2	2
38.71657793805972	2.0	2	2
38.816620775108966	2.0	2	2
38.91666361215822	2.0	2	2
39.01670644920747	2.0	2	2
39.11674928625672	2.0	2	2
39.21679212330597	2.0	2	2
39.316834960355216	2.0	2	2
39.41687779740447	2.0	2	2
39.51692063445372	2.0	2	2
39.61696347150297	2.0	2	2
39.717006308552214	2.0	2	2
39.817049145601466	2.0	2	2
39.91709198265072	2.0	2	2
40.01713481969997	2.0	2	2
40.11717765674922	2.0	2	2
40.217220493798465	2.0	2	2
40.317263330847716	2.0	2	2
40.41730616789697	2.0	2	2
40.51734900494622	2.0	2	2
40.61739184199547	2.0	2	2
40.717434679044715	2.0	2	2
40.817477516093966	2.0	2	2
40.91752035314322	2.0	2	2
41.01756319019247	2.0	2	2
41.11760602724172	2.0	2	2
41.217648864290965	2.0	2	2
41.317691701340216	2.0	2	2
41.41773453838947	2.0	2	2
41.51777737543872	2.0	2	2
41.61782021248796	2.0	2	2
41.717863049537215	2.0	2	2
41.817905886586466	2.0	2	2
41.91794872363572	2.0	2	2
42.01799156068497	2.0	2	2
42.11803439773421	2.0	2	2
42.218077234783465	2.0	2	2
42.318120071832716	2.0	2	2
42.41816290888197	2.0	2	2
42.51820574593122	2.0	2	2
42.61824858298046	2.0	2	2
42.718291420029715	2.0	2	2
42.818334257078966	2.0	2	2
42.91837709412822	2.0	2	2
43.01841993117746	2.0	2	2
43.11846276822671	2.0	2	2
43.218505605275965	2.0	2	2
43.318548442325216	2.0	2	2
43.41859127937447	2.0	2	2
43.51863411642371	2.0	2	2
43.61867695347296	2.0	2	2
43.718719790522215	2.0	2	2
43.818762627571466	2.0	2	2
43.91880546462072	2.0	2	2
44.01884830166996	2.0	2	2
44.11889113871921	2.0	2	2
44.218933975768465	2.0	2	2
44.318976812817716	2.0	2	2
44.41901964986696	2.0	2	2
44.51906248691621	2.0	2	2
44.619105323965464	2.0	2	2
44.719148161014715	2.0	2	2
44.819190998063966	2.0	2	2
44.91923383511321	2.0	2	2
45.01927667216246	2.0	2	2
45.119319509211714	2.0	2	2
45.219362346260965	2.0	2	2
45.31940518331022	2.0	2	2
45.41944802035946	2.0	2	2
45.51949085740871	2.0	2	2
45.619533694457964	2.0	2	2
45.719576531507215	2.0	2	2
45.81961936855646	2.0	2	2
45.91966220560571	2.0	2	2
46.01970504265496	2.0	2	2
46.119747879704214	2.0	2	2
46.219790716753465	2.0	2	2
46.31983355380271	2.0	2	2
46.41987639085196	2.0	2	2
46.51991922790121	2.0	2	2
46.619962064950464	2.0	2	2
46.720004901999715	2.0	2	2
46.82004773904896	2.0	2	2
46.92009057609821	2.0	2	2
47.02013341314746	2.0	2	2
47.120176250196714	2.0	2	2
47.220219087245965	2.0	2	2
47.32026192429521	2.0	2	2
47.42030476134446	2.0	2	2
47.52034759839371	2.0	2	2
47.620390435442964	2.0	2	2
47.72043327249221	2.0	2	2
47.82047610954146	2.0	2	2
47.92051894659071	2.0	2	2
48.02056178363996	2.0	2	2
48.120604620689214	2.0	2	2
48.22064745773846	2.0	2	2
48.32069029478771	2.0	2	2
48.42073313183696	2.0	2	2
48.52077596888621	2.0	2	2
48.620818805935464	2.0	2	2
48.72086164298471	2.0	2	2
48.82090448003396	2.0	2	2
48.92094731708321	2.0	2	2
49.02099015413246	2.0	2	2
49.12103299118171	2.0	2	2
49.22107582823096	2.0	2	2
49.32111866528021	2.0	2	2
49.42116150232946	2.0	2	2
49.52120433937871	2.0	2	2
49.62124717642796	2.0	2	2
49.72129001347721	2.0	2	2
49.82133285052646	2.0	2	2
49.92137568757571	2.0	2	2
50.02141852462496	2.0	2	2
50.12146136167421	2.0	2	2
50.22150419872346	2.0	2	2
50.32154703577271	2.0	2	2
50.42158987282196	2.0	2	2
50.521632709871206	2.0	2	2
50.62167554692046	2.0	2	2
50.72171838396971	2.0	2	2
50.82176122101896	2.0	2	2
50.92180405806821	2.0	2	2
51.021846895117456	2.0	2	2
51.12188973216671	2.0	2	2
51.22193256921596	2.0	2	2
51.32197540626521	2.0	2	2
51.42201824331446	2.0	2	2
51.522061080363706	2.0	2	2
51.62210391741296	2.0	2	2
51.72214675446221	2.0	2	2
51.82218959151146	2.0	2	2
51.92223242856071	2.0	2	2
52.022275265609956	2.0	2	2
52.12231810265921	2.0	2	2
52.22236093970846	2.0	2	2
52.32240377675771	2.0	2	2
52.422446613806954	2.0	2	2
52.522489450856206	2.0	2	2
52.62253228790546	2.0	2	2
52.72257512495471	2.0	2	2
52.82261796200396	2.0	2	2
52.922660799053205	2.0	2	2
53.022703636102456	2.0	2	2
53.12274647315171	2.0	2	2
53.22278931020096	2.0	2	2
53.32283214725021	2.0	2	2
53.422874984299455	2.0	2	2
53.522917821348706	2.0	2	2
53.62296065839796	2.0	2	2
53.72300349544721	2.0	2	2
53.82304633249645	2.0	2	2
53.923089169545705	2.0	2	2
54.023132006594956	2.0	2	2
54.12317484364421	2.0	2	2
54.22321768069346	2.0	2	2
54.3232605177427	2.0	2	2
54.423303354791955	2.0	2	2
54.523346191841206	2.0	2	2
54.62338902889046	2.0	2	2
54.72343186593971	2.0	2	2
54.82347470298895	2.0	2	2
54.923517540038205	2.0	2	2
55.023560377087456	2.0	2	2
55.12360321413671	2.0	2	2
55.22364605118595	2.0	2	2
55.3236888882352	2.0	2	2
55.423731725284455	2.0	2	2
55.523774562333706	2.0	2	2
55.62381739938296	2.0	2	2
55.7238602364322	2.0	2	2
55.82390307348145	2.0	2	2
55.923945910530705	2.0	2	2
56.023988747579956	2.0	2	2
56.12403158462921	2.0	2	2
56.22407442167845	2.0	2	2
56.3241172587277	2.0	2	2
56.424160095776955	2.0	2	2
56.524202932826206	2.0	2	2
56.62424576987546	2.0	2	2
56.7242886069247	2.0	2	2
56.82433144397395	2.0	2	2
56.924374281023205	2.0	2	2
57.024417118072456	2.0	2	2
57.1244599551217	2.0	2	2
57.22450279217095	2.0	2	2
57.324545629220204	2.0	2	2
57.424588466269455	2.0	2	2
57.524631303318706	2.0	2	2
57.62467414036795	2.0	2	2
57.7247169774172	2.0	2	2
57.824759814466454	2.0	2	2
57.924802651515705	2.0	2	2
58.02484548856496	2.0	2	2
58.1248883256142	2.0	2	2
58.22493116266345	2.0	2	2
58.324973999712704	2.0	2	2
58.425016836761955	2.0	2	2
58.5250596738112	2.0	2	2
58.62510251086045	2.0	2	2
58.7251453479097	2.0	2	2
58.825188184958954	2.0	2	2
58.925231022008205	2.0	2	2
59.02527385905745	2.0	2	2
59.1253166961067	2.0	2	2
59.22535953315595	2.0	2	2
59.325402370205204	2.0	2	2
59.425445207254455	2.0	2	2
59.5254880443037	2.0	2	2
59.62553088135295	2.0	2	2
59.7255737184022	2.0	2	2
59.825616555451454	2.0	2	2
59.9256593925007	2.0	2	2
60.02570222954995	2.0	2	2
60.1257450665992	2.0	2	2
60.22578790364845	2.0	2	2
60.325830740697704	2.0	2	2
60.42587357774695	2.0	2	2
60.5259164147962	2.0	2	2
60.62595925184545	2.0	2	2
60.7260020888947	2.0	2	2
60.826044925943954	2.0	2	2
60.9260877629932	2.0	2	2
61.02613060004245	2.0	2	2
61.1261734370917	2.0	2	2
61.22621627414095	2.0	2	2
61.3262591111902	2.0	2	2
61.42630194823945	2.0	2	2
61.5263447852887	2.0	2	2
61.62638762233795	2.0	2	2
61.7264304593872	2.0	2	2
61.82647329643645	2.0	2	2
61.9265161334857	2.0	2	2
62.02655897053495	2.0	2	2
62.1266018075842	2.0	2	2
62.22664464463345	2.0	2	2
62.3266874816827	2.0	2	2
62.42673031873195	2.0	2	2
62.5267731557812	2.0	2	2
62.62681599283045	2.0	2	2
62.7268588298797	2.0	2	2
62.82690166692895	2.0	2	2
62.9269445039782	2.0	2	2
63.02698734102745	2.0	2	2
63.1270301780767	2.0	2	2
63.227073015125946	2.0	2	2
63.3271158521752	2.0	2	2
63.42715868922445	2.0	2	2
63.5272015262737	2.0	2	2
63.62724436332295	2.0	2	2
63.727287200372196	2.0	2	2
63.82733003742145	2.0	2	2
63.9273728744707	2.0	2	2
64.02741571151995	2.0	2	2
64.1274585485692	2.0	2	2
64.22750138561845	2.0	2	2
64.3275442226677	2.0	2	2
64.42758705971694	2.0	2	2
64.5276298967662	2.0	2	2
64.62767273381544	2.0	2	2
64.7277155708647	2.0	2	2
64.82775840791395	2.0	2	2
64.92780124496319	2.0	2	2
65.02784408201245	2.0	2	2
65.1278869190617	2.0	2	2
65.22792975611095	2.0	2	2
65.3279725931602	2.0	2	2
65.42801543020944	2.0	2	2
65.5280582672587	2.0	2	2
65.62810110430794	2.0	2	2
65.7281439413572	2.0	2	2
65.82818677840645	2.0	2	2
65.92822961545569	2.0	2	2
66.02827245250495	2.0	2	2
66.1283152895542	2.0	2	2
66.22835812660345	2.0	2	2
66.3284009636527	2.0	2	2
66.42844380070194	2.0	2	2
66.5284866377512	2.0	2	2
66.62852947480044	2.0	2	2
66.7285723118497	2.0	2	2
66.82861514889895	2.0	2	2
66.92865798594819	2.0	2	2
67.02870082299745	2.0	2	2
67.1287436600467	2.0	2	2
67.22878649709594	2.0	2	2
67.3288293341452	2.0	2	2
67.42887217119444	2.0	2	2
67.5289150082437	2.0	2	2
67.62895784529294	2.0	2	2
67.72900068234219	2.0	2	2
67.82904351939145	2.0	2	2
67.92908635644069	2.0	2	2
68.02912919348995	2.0	2	2
68.1291720305392	2.0	2	2
68.22921486758844	2.0	2	2
68.3292577046377	2.0	2	2
68.42930054168694	2.0	2	2
68.5293433787362	2.0	2	2
68.62938621578544	2.0	2	2
68.72942905283469	2.0	2	2
68.82947188988395	2.0	2	2
68.92951472693319	2.0	2	2
69.02955756398245	2.0	2	2
69.1296004010317	2.0	2	2
69.22964323808094	2.0	2	2
69.3296860751302	2.0	2	2
69.42972891217944	2.0	2	2
69.5297717492287	2.0	2	2
69.62981458627794	2.0	2	2
69.72985742332719	2.0	2	2
69.82990026037645	2.0	2	2
69.92994309742569	2.0	2	2
70.02998593447494	2.0	2	2
70.1300287715242	2.0	2	2
70.23007160857344	2.0	2	2
70.3301144456227	2.0	2	2
70.43015728267194	2.0	2	2
70.53020011972119	2.0	2	2
70.63024295677045	2.0	2	2
70.73028579381969	2.0	2	2
70.83032863086895	2.0	2	2
70.93037146791819	2.0	2	2
71.03041430496744	2.0	2	2
71.1304571420167	2.0	2	2
71.23049997906594	2.0	2	2
71.3305428161152	2.0	2	2
71.43058565316444	2.0	2	2
71.53062849021369	2.0	2	2
71.63067132726295	2.0	2	2
71.73071416431219	2.0	2	2
71.83075700136145	2.0	2	2
71.93079983841069	2.0	2	2
72.03084267545994	2.0	2	2
72.1308855125092	2.0	2	2
72.23092834955844	2.0	2	2
72.3309711866077	2.0	2	2
72.43101402365694	2.0	2	2
72.53105686070619	2.0	2	2
72.63109969775545	2.0	2	2
72.73114253480469	2.0	2	2
72.83118537185395	2.0	2	2
72.93122820890319	2.0	2	2
73.03127104595244	2.0	2	2
73.1313138830017	2.0	2	2
73.23135672005094	2.0	2	2
73.33139955710018	2.0	2	2
73.43144239414944	2.0	2	2
73.53148523119869	2.0	2	2
73.63152806824795	2.0	2	2
73.73157090529719	2.0	2	2
73.83161374234643	2.0	2	2
73.93165657939569	2.0	2	2
74.03169941644494	2.0	2	2
74.1317422534942	2.0	2	2
74.23178509054344	2.0	2	2
74.33182792759268	2.0	2	2
74.43187076464194	2.0	2	2
74.53191360169119	2.0	2	2
74.63195643874045	2.0	2	2
74.73199927578969	2.0	2	2
74.83204211283893	2.0	2	2
74.93208494988819	2.0	2	2
75.03212778693744	2.0	2	2
75.1321706239867	2.0	2	2
75.23221346103594	2.0	2	2
75.33225629808518	2.0	2	2
75.43229913513444	2.0	2	2
75.53234197218369	2.0	2	2
75.63238480923295	2.0	2	2
75.73242764628219	2.0	2	2
75.83247048333143	2.0	2	2
75.93251332038069	2.0	2	2
76.03255615742994	2.0	2	2
76.13259899447918	2.0	2	2
76.23264183152844	2.0	2	2
76.33268466857768	2.0	2	2
76.43272750562694	2.0	2	2
76.53277034267619	2.0	2	2
76.63281317972543	2.0	2	2
76.73285601677469	2.0	2	2
76.83289885382393	2.0	2	2
76.9329416908732	2.0	2	2
77.03298452792244	2.0	2	2
77.13302736497168	2.0	2	2
77.23307020202094	2.0	2	2
77.33311303907018	2.0	2	2
77.43315587611944	2.0	2	2
77.53319871316869	2.0	2	2
77.63324155021793	2.0	2	2
77.73328438726719	2.0	2	2
77.83332722431643	2.0	2	2
77.9333700613657	2.0	2	2
78.03341289841494	2.0	2	2
78.13345573546418	2.0	2	2
78.23349857251344	2.0	2	2
78.33354140956268	2.0	2	2
78.43358424661194	2.0	2	2
78.53362708366119	2.0	2	2
78.63366992071043	2.0	2	2
78.73371275775969	2.0	2	2
78.83375559480893	2.0	2	2
78.9337984318582	2.0	2	2
79.03384126890744	2.0	2	2
79.13388410595668	2.0	2	2
79.23392694300594	2.0	2	2
79.33396978005518	2.0	2	2
79.43401261710443	2.0	2	2
79.53405545415369	2.0	2	2
79.63409829120293	2.0	2	2
79.73414112825219	2.0	2	2
79.83418396530143	2.0	2	2
79.93422680235068	2.0	2	2
80.03426963939994	2.0	2	2
80.13431247644918	2.0	2	2
80.23435531349844	2.0	2	2
80.33439815054768	2.0	2	2
80.43444098759693	2.0	2	2
80.53448382464619	2.0	2	2
80.63452666169543	2.0	2	2
80.73456949874469	2.0	2	2
80.83461233579393	2.0	2	2
80.93465517284318	2.0	2	2
81.03469800989244	2.0	2	2
81.13474084694168	2.0	2	2
81.23478368399094	2.0	2	2
81.33482652104018	2.0	2	2
81.43486935808943	2.0	2	2
81.53491219513869	2.0	2	2
81.63495503218793	2.0	2	2
81.73499786923719	2.0	2	2
81.83504070628643	2.0	2	2
81.93508354333568	2.0	2	2
82.03512638038494	2.0	2	2
82.13516921743418	2.0	2	2
82.23521205448344	2.0	2	2
82.33525489153268	2.0	2	2
82.43529772858193	2.0	2	2
82.53534056563119	2.0	2	2
82.63538340268043	2.0	2	2
82.73542623972968	2.0	2	2
82.83546907677894	2.0	2	2
82.93551191382818	2.0	2	2
83.03555475087744	2.0	2	2
83.13559758792668	2.0	2	2
83.23564042497593	2.0	2	2
83.33568326202519	2.0	2	2
83.43572609907443	2.0	2	2
83.53576893612369	2.0	2	2
83.63581177317293	2.0	2	2
83.73585461022218	2.0	2	2
83.83589744727144	2.0	2	2
83.93594028432068	2.0	2	2
84.03598312136994	2.0	2	2
84.13602595841918	2.0	2	2
84.23606879546843	2.0	2	2
84.33611163251769	2.0	2	2
84.43615446956693	2.0	2	2
84.53619730661619	2.0	2	2
84.63624014366543	2.0	2	2
84.73628298071468	2.0	2	2
84.83632581776394	2.0	2	2
84.93636865481318	2.0	2	2
85.03641149186244	2.0	2	2
85.13645432891168	2.0	2	2
85.23649716596093	2.0	2	2
85.33654000301019	2.0	2	2
85.43658284005943	2.0	2	2
85.53662567710867	2.0	2	2
85.63666851415793	2.0	2	2
85.73671135120718	2.0	2	2
85.83675418825644	2.0	2	2
85.93679702530568	2.0	2	2
86.03683986235492	2.0	2	2
86.13688269940418	2.0	2	2
86.23692553645343	2.0	2	2
86.33696837350269	2.0	2	2
86.43701121055193	2.0	2	2
86.53705404760117	2.0	2	2
86.63709688465043	2.0	2	2
86.73713972169968	2.0	2	2
86.83718255874894	2.0	2	2
86.93722539579818	2.0	2	2
87.03726823284742	2.0	2	2
87.13731106989668	2.0	2	2
87.23735390694593	2.0	2	2
87.33739674399519	2.0	2	2
87.43743958104443	2.0	2	2
87.53748241809367	2.0	2	2
87.63752525514293	2.0	2	2
87.73756809219218	2.0	2	2
87.83761092924144	2.0	2	2
87.93765376629068	2.0	2	2
88.03769660333992	2.0	2	2
88.13773944038918	2.0	2	2
88.23778227743843	2.0	2	2
88.33782511448769	2.0	2	2
88.43786795153693	2.0	2	2
88.53791078858617	2.0	2	2
88.63795362563543	2.0	2	2
88.73799646268468	2.0	2	2
88.83803929973392	2.0	2	2
88.93808213678318	2.0	2	2
89.03812497383242	2.0	2	2
89.13816781088168	2.0	2	2
89.23821064793093	2.0	2	2
89.33825348498017	2.0	2	2
89.43829632202943	2.0	2	2
89.53833915907867	2.0	2	2
89.63838199612793	2.0	2	2
89.73842483317718	2.0	2	2
89.83846767022642	2.0	2	2
89.93851050727568	2.0	2	2
90.03855334432492	2.0	2	2
90.13859618137418	2.0	2	2
90.23863901842343	2.0	2	2
90.33868185547267	2.0	2	2
90.43872469252193	2.0	2	2
90.53876752957117	2.0	2	2
90.63881036662043	2.0	2	2
90.73885320366968	2.0	2	2
90.83889604071892	2.0	2	2
90.93893887776818	2.0	2	2
91.03898171481742	2.0	2	2
91.13902455186668	2.0	2	2
91.23906738891593	2.0	2	2
91.33911022596517	2.0	2	2
91.43915306301443	2.0	2	2
91.53919590006367	2.0	2	2
91.63923873711292	2.0	2	2
91.73928157416218	2.0	2	2
91.83932441121142	2.0	2	2
91.93936724826068	2.0	2	2
92.03941008530992	2.0	2	2
92.13945292235917	2.0	2	2
92.23949575940843	2.0	2	2
92.33953859645767	2.0	2	2
92.43958143350693	2.0	2	2
92.53962427055617	2.0	2	2
92.63966710760542	2.0	2	2
92.73970994465468	2.0	2	2
92.83975278170392	2.0	2	2
92.93979561875318	2.0	2	2
93.03983845580242	2.0	2	2
93.13988129285167	2.0	2	2
93.23992412990093	2.0	2	2
93.33996696695017	2.0	2	2
93.44000980399943	2.0	2	2
93.54005264104867	2.0	2	2
93.64009547809792	2.0	2	2
93.74013831514718	2.0	2	2
93.84018115219642	2.0	2	2
93.94022398924568	2.0	2	2
94.04026682629492	2.0	2	2
94.14030966334417	2.0	2	2
94.24035250039343	2.0	2	2
94.34039533744267	2.0	2	2
94.44043817449193	2.0	2	2
94.54048101154117	2.0	2	2
94.64052384859042	2.0	2	2
94.74056668563968	2.0	2	2
94.84060952268892	2.0	2	2
94.94065235973817	2.0	2	2
95.04069519678742	2.0	2	2
95.14073803383667	2.0	2	2
95.24078087088593	2.0	2	2
95.34082370793517	2.0	2	2
95.44086654498442	2.0	2	2
95.54090938203368	2.0	2	2
95.64095221908292	2.0	2	2
95.74099505613218	2.0	2	2
95.84103789318142	2.0	2	2
95.94108073023067	2.0	2	2
96.04112356727993	2.0	2	2
96.14116640432917	2.0	2	2
96.24120924137843	2.0	2	2
96.34125207842767	2.0	2	2
96.44129491547692	2.0	2	2
96.54133775252618	2.0	2	2
96.64138058957542	2.0	2	2
96.74142342662468	2.0	2	2
96.84146626367392	2.0	2	2
96.94150910072317	2.0	2	2
97.04155193777243	2.0	2	2
97.14159477482167	2.0	2	2
97.24163761187093	2.0	2	2
97.34168044892017	2.0	2	2
97.44172328596942	2.0	2	2
97.54176612301868	2.0	2	2
97.64180896006792	2.0	2	2
97.74185179711718	2.0	2	2
97.84189463416642	2.0	2	2
97.94193747121567	2.0	2	2
98.04198030826493	2.0	2	2
98.14202314531417	2.0	2	2
98.24206598236341	2.0	2	2
98.34210881941267	2.0	2	2
98.44215165646192	2.0	2	2
98.54219449351118	2.0	2	2
98.64223733056042	2.0	2	2
98.74228016760966	2.0	2	2
98.84232300465892	2.0	2	2
98.94236584170817	2.0	2	2
99.04240867875743	2.0	2	2
99.14245151580667	2.0	2	2
99.24249435285591	2.0	2	2
99.34253718990517	2.0	2	2
99.44258002695442	2.0	2	2
99.54262286400368	2.0	2	2
99.64266570105292	2.0	2	2
99.74270853810216	2.0	2	2
99.84275137515142	2.0	2	2
99.94279421220067	2.0	2	2
100.04283704924993	2.0	2	2
100.14287988629917	2.0	2	2
100.24292272334841	2.0	2	2
100.34296556039767	2.0	2	2
100.44300839744692	2.0	2	2
100.54305123449618	2.0	2	2
100.64309407154542	2.0	2	2
100.74313690859466	2.0	2	2
100.84317974564392	2.0	2	2
100.94322258269317	2.0	2	2
101.04326541974241	2.0	2	2
101.14330825679167	2.0	2	2
101.24335109384091	2.0	2	2
101.34339393089017	2.0	2	2
101.44343676793942	2.0	2	2
101.54347960498866	2.0	2	2
101.64352244203792	2.0	2	2
101.74356527908716	2.0	2	2
101.84360811613642	2.0	2	2
101.94365095318567	2.0	2	2
102.04369379023491	2.0	2	2
102.14373662728417	2.0	2	2
102.24377946433341	2.0	2	2
102.34382230138267	2.0	2	2
102.44386513843192	2.0	2	2
102.54390797548116	2.0	2	2
102.64395081253042	2.0	2	2
102.74399364957966	2.0	2	2
102.84403648662892	2.0	2	2
102.94407932367817	2.0	2	2
103.04412216072741	2.0	2	2
103.14416499777667	2.0	2	2
103.24420783482591	2.0	2	2
103.34425067187517	2.0	2	2
103.44429350892442	2.0	2	2
103.54433634597366	2.0	2	2
103.64437918302292	2.0	2	2
103.74442202007216	2.0	2	2
103.84446485712142	2.0	2	2
103.94450769417067	2.0	2	2
104.04455053121991	2.0	2	2
104.14459336826917	2.0	2	2
104.24463620531841	2.0	2	2
104.34467904236766	2.0	2	2
104.44472187941692	2.0	2	2
104.54476471646616	2.0	2	2
104.64480755351542	2.0	2	2
104.74485039056466	2.0	2	2
104.84489322761391	2.0	2	2
104.94493606466317	2.0	2	2
105.04497890171241	2.0	2	2
105.14502173876167	2.0	2	2
105.24506457581091	2.0	2	2
105.34510741286016	2.0	2	2
105.44515024990942	2.0	2	2
105.54519308695866	2.0	2	2
105.64523592400792	2.0	2	2
105.74527876105716	2.0	2	2
105.84532159810641	2.0	2	2
105.94536443515567	2.0	2	2
106.04540727220491	2.0	2	2
106.14545010925417	2.0	2	2
106.24549294630341	2.0	2	2
106.34553578335266	2.0	2	2
106.44557862040192	2.0	2	2
106.54562145745116	2.0	2	2
106.64566429450042	2.0	2	2
106.74570713154966	2.0	2	2
106.84574996859891	2.0	2	2
106.94579280564817	2.0	2	2
107.04583564269741	2.0	2	2
107.14587847974666	2.0	2	2
107.24592131679591	2.0	2	2
107.34596415384516	2.0	2	2
107.44600699089442	2.0	2	2
107.54604982794366	2.0	2	2
107.6460926649929	2.0	2	2
107.74613550204216	2.0	2	2
107.84617833909141	2.0	2	2
107.94622117614067	2.0	2	2
108.04626401318991	2.0	2	2
108.14630685023916	2.0	2	2
108.24634968728841	2.0	2	2
108.34639252433766	2.0	2	2
108.44643536138692	2.0	2	2
108.54647819843616	2.0	2	2
108.6465210354854	2.0	2	2
108.74656387253467	2.0	2	2
108.84660670958391	2.0	2	2
108.94664954663317	2.0	2	2
109.04669238368241	2.0	2	2
109.14673522073166	2.0	2	2
109.24677805778092	2.0	2	2
109.34682089483016	2.0	2	2
109.44686373187942	2.0	2	2
109.54690656892866	2.0	2	2
109.6469494059779	2.0	2	2
109.74699224302717	2.0	2	2
109.84703508007641	2.0	2	2
109.94707791712567	2.0	2	2
110.04712075417491	2.0	2	2
110.14716359122416	2.0	2	2
110.24720642827342	2.0	2	2
110.34724926532266	2.0	2	2
110.4472921023719	2.0	2	2
110.54733493942116	2.0	2	2
110.6473777764704	2.0	2	2
110.74742061351967	2.0	2	2
110.84746345056891	2.0	2	2
110.94750628761815	2.0	2	2
111.04754912466741	2.0	2	2
111.14759196171666	2.0	2	2
111.24763479876592	2.0	2	2
111.34767763581516	2.0	2	2
111.4477204728644	2.0	2	2
111.54776330991366	2.0	2	2
111.6478061469629	2.0	2	2
111.74784898401217	2.0	2	2
111.84789182106141	2.0	2	2
111.94793465811065	2.0	2	2
112.04797749515991	2.0	2	2
112.14802033220916	2.0	2	2
112.24806316925842	2.0	2	2
112.34810600630766	2.0	2	2
112.4481488433569	2.0	2	2
112.54819168040616	2.0	2	2
112.6482345174554	2.0	2	2
112.74827735450467	2.0	2	2
112.84832019155391	2.0	2	2
112.94836302860315	2.0	2	2
113.04840586565241	2.0	2	2
113.14844870270166	2.0	2	2
113.24849153975092	2.0	2	2
113.34853437680016	2.0	2	2
113.4485772138494	2.0	2	2
113.54862005089866	2.0	2	2
113.6486628879479	2.0	2	2
113.74870572499715	2.0	2	2
113.84874856204641	2.0	2	2
113.94879139909565	2.0	2	2
114.04883423614491	2.0	2	2
114.14887707319416	2.0	2	2
114.2489199102434	2.0	2	2
114.34896274729266	2.0	2	2
114.4490055843419	2.0	2	2
114.54904842139116	2.0	2	2
114.64909125844041	2.0	2	2
114.74913409548965	2.0	2	2
114.84917693253891	2.0	2	2
114.94921976958815	2.0	2	2
115.04926260663741	2.0	2	2
115.14930544368666	2.0	2	2
115.2493482807359	2.0	2	2
115.34939111778516	2.0	2	2
115.4494339548344	2.0	2	2
115.54947679188366	2.0	2	2
115.64951962893291	2.0	2	2
115.74956246598215	2.0	2	2
115.84960530303141	2.0	2	2
115.94964814008065	2.0	2	2
116.04969097712991	2.0	2	2
116.14973381417916	2.0	2	2
116.2497766512284	2.0	2	2
116.34981948827766	2.0	2	2
116.4498623253269	2.0	2	2
116.54990516237615	2.0	2	2
116.64994799942541	2.0	2	2
116.74999083647465	2.0	2	2
116.85003367352391	2.0	2	2
116.95007651057315	2.0	2	2
117.0501193476224	2.0	2	2
117.15016218467166	2.0	2	2
117.2502050217209	2.0	2	2
117.35024785877016	2.0	2	2
117.4502906958194	2.0	2	2
117.55033353286865	2.0	2	2
117.65037636991791	2.0	2	2
117.75041920696715	2.0	2	2
117.85046204401641	2.0	2	2
117.95050488106565	2.0	2	2
118.0505477181149	2.0	2	2
118.15059055516416	2.0	2	2
118.2506333922134	2.0	2	2
118.35067622926266	2.0	2	2
118.4507190663119	2.0	2	2
118.55076190336115	2.0	2	2
118.65080474041041	2.0	2	2
118.75084757745965	2.0	2	2
118.85089041450891	2.0	2	2
118.95093325155815	2.1	2	3
119.0509760886074	2.1	2	3
119.15101892565666	2.1	2	3
119.2510617627059	2.1	2	3
119.35110459975516	2.1	2	3
119.4511474368044	2.1	2	3
119.55119027385365	2.1	2	3
119.65123311090291	2.1	2	3
119.75127594795215	2.1	2	3
119.8513187850014	2.1	2	3
119.95136162205065	2.1	2	3
120.0514044590999	2.1	2	3
120.15144729614916	2.1	2	3
120.2514901331984	2.1	2	3
120.35153297024765	2.1	2	3
120.4515758072969	2.1	2	3
120.55161864434615	2.1	2	3
120.65166148139541	2.1	2	3
120.75170431844465	2.1	2	3
120.8517471554939	2.1	2	3
120.95178999254315	2.1	2	3
121.0518328295924	2.1	2	3
121.15187566664166	2.1	2	3
121.2519185036909	2.1	2	3
121.35196134074015	2.1	2	3
121.4520041777894	2.1	2	3
121.55204701483865	2.1	2	3
121.65208985188791	2.1	2	3
121.75213268893715	2.1	2	3
121.8521755259864	2.1	2	3
121.95221836303566	2.1	2	3
122.0522612000849	2.1	2	3
122.15230403713416	2.1	2	3
122.2523468741834	2.1	2	3
122.35238971123265	2.1	2	3
122.4524325482819	2.1	2	3
122.55247538533115	2.1	2	3
122.6525182223804	2.1	2	3
122.75256105942965	2.1	2	3
122.8526038964789	2.1	2	3
122.95264673352816	2.1	2	3
123.0526895705774	2.1	2	3
123.15273240762664	2.1	2	3
123.2527752446759	2.1	2	3
123.35281808172515	2.1	2	3
123.4528609187744	2.1	2	3
123.55290375582365	2.1	2	3
123.6529465928729	2.1	2	3
123.75298942992215	2.1	2	3
123.8530322669714	2.1	2	3
123.95307510402066	2.1	2	3
124.0531179410699	2.1	2	3
124.15316077811914	2.1	2	3
124.2532036151684	2.1	2	3
124.35324645221765	2.1	2	3
124.4532892892669	2.1	2	3
124.55333212631615	2.1	2	3
124.6533749633654	2.1	2	3
124.75341780041465	2.1	2	3
124.8534606374639	2.1	2	3
124.95350347451316	2.1	2	3
125.0535463115624	2.1	2	3
125.15358914861164	2.1	2	3
125.2536319856609	2.1	2	3
125.35367482271015	2.1	2	3
125.4537176597594	2.1	2	3
125.55376049680865	2.1	2	3
125.6538033338579	2.1	2	3
125.75384617090715	2.1	2	3
125.8538890079564	2.1	2	3
125.95393184500564	2.1	2	3
126.0539746820549	2.1	2	3
126.15401751910414	2.1	2	3
126.2540603561534	2.1	2	3
126.35410319320265	2.1	2	3
126.45414603025189	2.1	2	3
126.55418886730115	2.1	2	3
126.6542317043504	2.1	2	3
126.75427454139965	2.1	2	3
126.8543173784489	2.1	2	3
126.95436021549814	2.1	2	3
127.0544030525474	2.1	2	3
127.15444588959664	2.1	2	3
127.2544887266459	2.1	2	3
127.35453156369515	2.1	2	3
127.45457440074439	2.1	2	3
127.55461723779365	2.1	2	3
127.6546600748429	2.1	2	3
127.75470291189215	2.1	2	3
127.8547457489414	2.1	2	3
127.95478858599064	2.1	2	3
128.0548314230399	2.1	2	3
128.15487426008914	2.1	2	3
128.2549170971384	2.1	2	3
128.35495993418763	2.1	2	3
128.4550027712369	2.1	2	3
128.55504560828615	2.1	2	3
128.6550884453354	2.1	2	3
128.75513128238464	2.1	2	3
128.85517411943388	2.1	2	3
128.95521695648316	2.1	2	3
129.0552597935324	2.1	2	3
129.15530263058164	2.1	2	3
129.2553454676309	2.1	2	3
129.35538830468013	2.1	2	3
129.4554311417294	2.1	2	3
129.55547397877865	2.1	2	3
129.6555168158279	2.1	2	3
129.75555965287714	2.1	2	3
129.85560248992638	2.1	2	3
129.95564532697566	2.1	2	3
130.0556881640249	2.1	2	3
130.15573100107414	2.1	2	3
130.2557738381234	2.1	2	3
130.35581667517263	2.1	2	3
130.4558595122219	2.1	2	3
130.55590234927115	2.1	2	3
130.6559451863204	2.1	2	3
130.75598802336964	2.1	2	3
130.85603086041888	2.1	2	3
130.95607369746816	2.1	2	3
131.0561165345174	2.1	2	3
131.15615937156664	2.1	2	3
131.2562022086159	2.1	2	3
131.35624504566513	2.1	2	3
131.4562878827144	2.1	2	3
131.55633071976365	2.1	2	3
131.6563735568129	2.1	2	3
131.75641639386214	2.1	2	3
131.85645923091138	2.1	2	3
131.95650206796066	2.1	2	3
132.0565449050099	2.1	2	3
132.15658774205914	2.1	2	3
132.2566305791084	2.1	2	3
132.35667341615763	2.1	2	3
132.4567162532069	2.1	2	3
132.55675909025615	2.1	2	3
132.6568019273054	2.1	2	3
132.75684476435464	2.1	2	3
132.85688760140388	2.1	2	3
132.95693043845316	2.1	2	3
133.0569732755024	2.1	2	3
133.15701611255164	2.1	2	3
133.2570589496009	2.1	2	3
133.35710178665013	2.1	2	3
133.4571446236994	2.1	2	3
133.55718746074865	2.2	2	3
133.6572302977979	2.2	2	3
133.75727313484714	2.2	2	3
133.85731597189638	2.2	2	3
133.95735880894563	2.2	2	3
134.0574016459949	2.2	2	3
134.15744448304415	2.2	2	3
134.2574873200934	2.2	2	3
134.35753015714263	2.2	2	3
134.45757299419188	2.2	2	3
134.55761583124115	2.2	2	3
134.6576586682904	2.2	2	3
134.75770150533964	2.2	2	3
134.85774434238888	2.2	2	3
134.95778717943813	2.2	2	3
135.0578300164874	2.2	2	3
135.15787285353665	2.2	2	3
135.2579156905859	2.2	2	3
135.35795852763513	2.2	2	3
135.45800136468438	2.2	2	3
135.55804420173365	2.2	2	3
135.6580870387829	2.2	2	3
135.75812987583214	2.2	2	3
135.85817271288138	2.2	2	3
135.95821554993063	2.2	2	3
136.0582583869799	2.2	2	3
136.15830122402915	2.2	2	3
136.2583440610784	2.2	2	3
136.35838689812763	2.2	2	3
136.45842973517688	2.2	2	3
136.55847257222615	2.2	2	3
136.6585154092754	2.2	2	3
136.75855824632464	2.3	2	4
136.85860108337388	2.3	2	4
136.95864392042313	2.3	2	4
137.0586867574724	2.3	2	4
137.15872959452165	2.3	2	4
137.2587724315709	2.3	2	4
137.35881526862013	2.3	2	4
137.45885810566938	2.3	2	4
137.55890094271865	2.3	2	4
137.6589437797679	2.3	2	4
137.75898661681714	2.3	2	4
137.85902945386638	2.3	2	4
137.95907229091563	2.3	2	4
138.0591151279649	2.3	2	4
138.15915796501415	2.3	2	4
138.2592008020634	2.3	2	4
138.35924363911263	2.3	2	4
138.45928647616188	2.3	2	4
138.55932931321115	2.3	2	4
138.6593721502604	2.3	2	4
138.75941498730964	2.3	2	4
138.85945782435888	2.3	2	4
138.95950066140813	2.3	2	4
139.0595434984574	2.3	2	4
139.15958633550665	2.3	2	4
139.2596291725559	2.3	2	4
139.35967200960513	2.3	2	4
139.45971484665438	2.3	2	4
139.55975768370365	2.3	2	4
139.6598005207529	2.3	2	4
139.75984335780214	2.3	2	4
139.85988619485138	2.3	2	4
139.95992903190063	2.3	2	4
140.05997186894987	2.3	2	4
140.16001470599915	2.3	2	4
140.2600575430484	2.3	2	4
140.36010038009763	2.3	2	4
140.46014321714688	2.3	2	4
140.56018605419612	2.3	2	4
140.6602288912454	2.3	2	4
140.76027172829464	2.3	2	4
140.86031456534388	2.3	2	4
140.96035740239313	2.3	2	4
141.06040023944237	2.3	2	4
141.16044307649165	2.3	2	4
141.2604859135409	2.3	2	4
141.36052875059013	2.3	2	4
141.46057158763938	2.3	2	4
141.56061442468862	2.3	2	4
141.6606572617379	2.3	2	4
141.76070009878714	2.3	2	4
141.86074293583638	2.3	2	4
141.96078577288563	2.3	2	4
142.06082860993487	2.3	2	4
142.16087144698415	2.3	2	4
142.2609142840334	2.3	2	4
142.36095712108263	2.3	2	4
142.46099995813188	2.3	2	4
142.56104279518112	2.3	2	4
142.6610856322304	2.3	2	4
142.76112846927964	2.3	2	4
142.86117130632888	2.3	2	4
142.96121414337813	2.3	2	4
143.06125698042737	2.3	2	4
143.16129981747665	2.3	2	4
143.2613426545259	2.3	2	4
143.36138549157513	2.3	2	4
143.46142832862438	2.3	2	4
143.56147116567362	2.3	2	4
143.6615140027229	2.3	2	4
143.76155683977214	2.3	2	4
143.86159967682138	2.3	2	4
143.96164251387063	2.3	2	4
144.06168535091987	2.3	2	4
144.16172818796915	2.3	2	4
144.2617710250184	2.3	2	4
144.36181386206763	2.3	2	4
144.46185669911688	2.3	2	4
144.56189953616612	2.3	2	4
144.6619423732154	2.3	2	4
144.76198521026464	2.3	2	4
144.86202804731388	2.3	2	4
144.96207088436313	2.3	2	4
145.06211372141237	2.3	2	4
145.16215655846165	2.3	2	4
145.2621993955109	2.3	2	4
145.36224223256013	2.3	2	4
145.46228506960938	2.3	2	4
145.56232790665862	2.3	2	4
145.6623707437079	2.3	2	4
145.76241358075714	2.3	2	4
145.86245641780638	2.3	2	4
145.96249925485563	2.3	2	4
146.06254209190487	2.3	2	4
146.16258492895412	2.3	2	4
146.2626277660034	2.3	2	4
146.36267060305263	2.3	2	4
146.46271344010188	2.3	2	4
146.56275627715112	2.3	2	4
146.66279911420037	2.3	2	4
146.76284195124964	2.3	2	4
146.86288478829889	2.3	2	4
146.96292762534813	2.3	2	4
147.06297046239737	2.3	2	4
147.16301329944662	2.3	2	4
147.2630561364959	2.3	2	4
147.36309897354514	2.3	2	4
147.46314181059438	2.3	2	4
147.56318464764362	2.3	2	4
147.66322748469287	2.3	2	4
147.76327032174214	2.3	2	4
147.86331315879139	2.3	2	4
147.96335599584063	2.4	2	4
148.06339883288987	2.4	2	4
148.16344166993912	2.4	2	4
148.2634845069884	2.4	2	4
148.36352734403764	2.4	2	4
148.46357018108688	2.4	2	4
148.56361301813612	2.4	2	4
148.66365585518537	2.4	2	4
148.76369869223464	2.4	2	4
148.86374152928389	2.4	2	4
148.96378436633313	2.4	2	4
149.06382720338237	2.4	2	4
149.16387004043162	2.4	2	4
149.2639128774809	2.4	2	4
149.36395571453014	2.4	2	4
149.46399855157938	2.4	2	4
149.56404138862862	2.4	2	4
149.66408422567787	2.4	2	4
149.76412706272714	2.5	2	4
149.86416989977639	2.5	2	4
149.96421273682563	2.5	2	4
150.06425557387487	2.5	2	4
150.16429841092412	2.5	2	4
150.2643412479734	2.5	2	4
150.36438408502264	2.5	2	4
150.46442692207188	2.5	2	4
150.56446975912112	2.5	2	4
150.66451259617037	2.5	2	4
150.76455543321964	2.5	2	4
150.86459827026889	2.5	2	4
150.96464110731813	2.5	2	4
151.06468394436737	2.5	2	4
151.16472678141662	2.5	2	4
151.2647696184659	2.5	2	4
151.36481245551514	2.5	2	4
151.46485529256438	2.5	2	4
151.56489812961362	2.6	2	4
151.66494096666287	2.6	2	4
151.76498380371214	2.6	2	4
151.86502664076139	2.6	2	4
151.96506947781063	2.6	2	4
152.06511231485987	2.6	2	4
152.16515515190912	2.6	2	4
152.26519798895836	2.6	2	4
152.36524082600764	2.6	2	4
152.46528366305688	2.6	2	4
152.56532650010612	2.6	2	4
152.66536933715537	2.6	2	4
152.7654121742046	2.6	2	4
152.86545501125389	2.6	2	4
152.96549784830313	2.6	2	4
153.06554068535237	2.6	2	4
153.16558352240162	2.6	2	4
153.26562635945086	2.6	2	4
153.36566919650014	2.6	2	4
153.46571203354938	2.6	2	4
153.56575487059862	2.6	2	4
153.66579770764787	2.6	2	4
153.7658405446971	2.6	2	4
153.8658833817464	2.6	2	4
153.96592621879563	2.6	2	4
154.06596905584487	2.6	2	4
154.16601189289412	2.6	2	4
154.26605472994336	2.6	2	4
154.36609756699264	2.6	2	4
154.46614040404188	2.6	2	4
154.56618324109112	2.6	2	4
154.66622607814037	2.6	2	4
154.7662689151896	2.6	2	4
154.8663117522389	2.6	2	4
154.96635458928813	2.6	2	4
155.06639742633737	2.6	2	4
155.16644026338662	2.6	2	4
155.26648310043586	2.6	2	4
155.36652593748514	2.6	2	4
155.46656877453438	2.6	2	4
155.56661161158362	2.6	2	4
155.66665444863287	2.7	2	4
155.7666972856821	2.7	2	4
155.8667401227314	2.7	2	4
155.96678295978063	2.8	2	4
156.06682579682987	2.8	2	4
156.16686863387912	2.8	2	4
156.26691147092836	2.8	2	4
156.36695430797764	2.8	2	4
156.46699714502688	2.8	2	4
156.56703998207612	2.8	2	4
156.66708281912537	2.8	2	4
156.7671256561746	2.8	2	4
156.8671684932239	2.8	2	4
156.96721133027313	2.8	2	4
157.06725416732237	2.8	2	4
157.16729700437162	2.8	2	4
157.26733984142086	2.8	2	4
157.36738267847014	2.8	2	4
157.46742551551938	2.8	2	4
157.56746835256862	2.8	2	4
157.66751118961787	2.8	2	4
157.7675540266671	2.8	2	4
157.8675968637164	2.8	2	4
157.96763970076563	2.8	2	4
158.06768253781487	2.8	2	4
158.16772537486412	2.8	2	4
158.26776821191336	2.8	2	4
158.3678110489626	2.8	2	4
158.46785388601188	2.8	2	4
158.56789672306112	2.8	2	4
158.66793956011037	2.8	2	4
158.7679823971596	2.8	2	4
158.86802523420886	2.8	2	4
158.96806807125813	2.8	2	4
159.06811090830737	2.8	2	4
159.16815374535662	2.8	2	4
159.26819658240586	2.9	2	4
159.3682394194551	2.9	2	4
159.46828225650438	2.9	2	4
159.56832509355363	2.9	2	4
159.66836793060287	2.9	2	4
159.7684107676521	2.9	2	4
159.86845360470136	2.9	2	4
159.96849644175063	2.9	2	4
160.06853927879988	2.9	2	4
160.16858211584912	2.9	2	4
160.26862495289836	2.9	2	4
160.3686677899476	2.9	2	4
160.46871062699688	2.9	2	4
160.56875346404613	2.9	2	4
160.66879630109537	2.9	2	4
160.7688391381446	2.9	2	4
160.86888197519386	2.9	2	4
160.96892481224313	2.9	2	4
161.06896764929238	2.9	2	4
161.16901048634162	2.9	2	4
161.26905332339086	2.9	2	4
161.3690961604401	2.9	2	4
161.46913899748938	2.9	2	4
161.56918183453863	2.9	2	4
161.66922467158787	2.9	2	4
161.7692675086371	2.9	2	4
161.86931034568636	2.9	2	4
161.96935318273563	2.9	2	4
162.06939601978488	2.9	2	4
162.16943885683412	2.9	2	4
162.26948169388336	2.9	2	4
162.3695245309326	2.9	2	4
162.46956736798188	2.9	2	4
162.56961020503113	3.0	2	5
162.66965304208037	3.0	2	5
162.7696958791296	3.1	2	5
162.86973871617886	3.1	2	5
162.96978155322813	3.1	2	5
163.06982439027738	3.1	2	5
163.16986722732662	3.1	2	5
163.26991006437586	3.1	2	5
163.3699529014251	3.1	2	5
163.46999573847438	3.1	2	5
163.57003857552363	3.1	2	5
163.67008141257287	3.1	2	5
163.7701242496221	3.1	2	5
163.87016708667136	3.1	2	5
163.97020992372063	3.1	2	5
164.07025276076988	3.1	2	5
164.17029559781912	3.2	2	6
164.27033843486836	3.2	2	6
164.3703812719176	3.2	2	6
164.47042410896688	3.2	2	6
164.57046694601613	3.3	2	6
164.67050978306537	3.4	2	6
164.77055262011461	3.4	2	6
164.87059545716386	3.4	2	6
164.9706382942131	3.4	2	6
165.07068113126238	3.5	2	7
165.17072396831162	3.5	2	7
165.27076680536086	3.5	2	7
165.3708096424101	3.5	2	7
165.47085247945935	3.5	2	7
165.57089531650863	3.5	2	7
165.67093815355787	3.5	2	7
165.77098099060711	3.5	2	7
165.87102382765636	3.5	2	7
165.9710666647056	3.5	2	7
166.07110950175488	3.5	2	7
166.17115233880412	3.5	2	7
166.27119517585336	3.5	2	7
166.3712380129026	3.5	2	7
166.47128084995185	3.5	2	7
166.57132368700113	3.5	2	7
166.67136652405037	3.5	2	7
166.77140936109961	3.5	2	7
166.87145219814886	3.5	2	7
166.9714950351981	3.5	2	7
167.07153787224738	3.5	2	7
167.17158070929662	3.5	2	7
167.27162354634586	3.5	2	7
167.3716663833951	3.5	2	7
167.47170922044435	3.5	2	7
167.57175205749363	3.5	2	7
167.67179489454287	3.5	2	7
167.77183773159211	3.5	2	7
167.87188056864136	3.5	2	7
167.9719234056906	3.5	2	7
168.07196624273988	3.5	2	7
168.17200907978912	3.5	2	7
168.27205191683836	3.5	2	7
168.3720947538876	3.5	2	7
168.47213759093685	3.5	2	7
168.57218042798613	3.5	2	7
168.67222326503537	3.5	2	7
168.77226610208461	3.5	2	7
168.87230893913386	3.5	2	7
168.9723517761831	3.6	2	7
169.07239461323238	3.6	2	7
169.17243745028162	3.6	2	7
169.27248028733086	3.6	2	7
169.3725231243801	3.6	2	7
169.47256596142935	3.7	2	7
169.57260879847863	3.7	2	7
169.67265163552787	3.7	2	7
169.77269447257711	3.7	2	7
169.87273730962636	3.7	2	7
169.9727801466756	3.7	2	7
170.07282298372488	3.8	2	7
170.17286582077412	3.8	2	7
170.27290865782336	3.8	2	7
170.3729514948726	3.8	2	7
170.47299433192185	3.8	2	7
170.57303716897113	3.8	2	7
170.67308000602037	3.8	2	7
170.77312284306961	3.9	2	7
170.87316568011886	4.0	2	7
170.9732085171681	4.0	2	7
171.07325135421735	4.0	2	7
171.17329419126662	4.0	2	7
171.27333702831586	4.1	2	7
171.3733798653651	4.1	2	7
171.47342270241435	4.1	2	7
171.5734655394636	4.1	2	7
171.67350837651287	4.1	2	7
171.77355121356211	4.1	2	7
171.87359405061136	4.1	2	7
171.9736368876606	4.1	2	7
172.07367972470985	4.1	2	7
172.17372256175912	4.1	2	7
172.27376539880837	4.2	2	7
172.3738082358576	4.2	2	7
172.47385107290685	4.2	2	7
172.5738939099561	4.2	2	7
172.67393674700537	4.2	2	7
172.77397958405462	4.2	2	7
172.87402242110386	4.3	2	7
172.9740652581531	4.3	2	7
173.07410809520235	4.4	2	7
173.17415093225162	4.4	2	7
173.27419376930087	4.4	2	7
173.3742366063501	4.5	2	8
173.47427944339935	4.5	2	8
173.5743222804486	4.5	2	8
173.67436511749787	4.5	2	8
173.77440795454712	4.6	2	8
173.87445079159636	4.7	2	8
173.9744936286456	4.7	2	8
174.07453646569485	4.7	2	8
174.17457930274412	4.7	2	8
174.27462213979337	4.7	2	8
174.3746649768426	4.7	2	8
174.47470781389185	4.7	2	8
174.5747506509411	4.7	2	8
174.67479348799037	4.7	2	8
174.77483632503962	4.8	2	8
174.87487916208886	4.8	2	8
174.9749219991381	4.8	2	8
175.07496483618735	4.8	2	8
175.17500767323662	4.8	2	8
175.27505051028587	4.8	2	8
175.3750933473351	4.9	2	8
175.47513618438435	4.9	2	8
175.5751790214336	4.9	2	8
175.67522185848287	5.0	2	8
175.77526469553212	5.0	2	8
175.87530753258136	5.1	2	8
175.9753503696306	5.1	2	8
176.07539320667985	5.1	2	8
176.17543604372912	5.1	2	8
176.27547888077837	5.2	2	8
176.3755217178276	5.2	2	8
176.47556455487685	5.3	2	8
176.5756073919261	5.3	2	8
176.67565022897537	5.5	2	8
176.77569306602462	5.5	2	8
176.87573590307386	5.5	2	8
176.9757787401231	5.5	2	8
177.07582157717235	5.5	2	8
177.1758644142216	5.6	2	8
177.27590725127087	5.6	2	8
177.3759500883201	5.6	2	8
177.47599292536935	5.6	2	8
177.5760357624186	5.6	2	8
177.67607859946784	5.6	2	8
177.77612143651712	5.6	2	8
177.87616427356636	5.7	2	9
177.9762071106156	5.7	2	9
178.07624994766485	5.7	2	9
178.1762927847141	5.7	2	9
178.27633562176337	5.7	2	9
178.3763784588126	5.8	2	9
178.47642129586185	5.8	2	9
178.5764641329111	5.8	2	9
178.67650696996034	5.8	2	9
178.77654980700962	5.9	2	9
178.87659264405886	5.9	2	9
178.9766354811081	5.9	2	9
179.07667831815735	6.0	2	9
179.1767211552066	6.0	2	9
179.27676399225587	6.0	2	9
179.3768068293051	6.2	2	10
179.47684966635435	6.2	2	10
179.5768925034036	6.3	3	10
179.67693534045284	6.3	3	10
179.77697817750212	6.3	3	10
179.87702101455136	6.4	3	10
179.9770638516006	6.4	3	10
180.07710668864985	6.4	3	10
180.1771495256991	6.4	3	10
180.27719236274837	6.4	3	10
180.3772351997976	6.4	3	10
180.47727803684685	6.5	3	10
180.5773208738961	6.6	3	10
180.67736371094534	6.7	3	10
180.77740654799462	6.7	3	10
180.87744938504386	6.8	3	10
180.9774922220931	6.9	3	10
181.07753505914235	7.0	3	11
181.1775778961916	7.0	3	11
181.27762073324087	7.0	3	11
181.3776635702901	7.1	3	11
181.47770640733935	7.1	3	11
181.5777492443886	7.2	3	11
181.67779208143784	7.2	3	11
181.77783491848712	7.2	3	11
181.87787775553636	7.2	3	11
181.9779205925856	7.3	3	11
182.07796342963485	7.3	3	11
182.1780062666841	7.4	3	11
182.27804910373337	7.5	3	12
182.3780919407826	7.5	3	12
182.47813477783185	7.6	3	12
182.5781776148811	7.6	3	12
182.67822045193034	7.6	3	12
182.77826328897962	7.7	3	13
182.87830612602886	7.7	3	13
182.9783489630781	7.8	3	13
183.07839180012735	7.8	3	13
183.1784346371766	7.9	3	13
183.27847747422584	8.0	3	14
183.3785203112751	8.1	3	14
183.47856314832435	8.1	3	14
183.5786059853736	8.2	3	14
183.67864882242284	8.2	3	14
183.7786916594721	8.2	3	14
183.87873449652136	8.2	3	14
183.9787773335706	8.2	3	14
184.07882017061985	8.2	3	14
184.1788630076691	8.3	4	14
184.27890584471834	8.4	4	14
184.3789486817676	8.4	4	14
184.47899151881685	8.4	4	14
184.5790343558661	8.4	4	14
184.67907719291534	8.4	4	14
184.7791200299646	8.4	4	14
184.87916286701386	8.4	4	14
184.9792057040631	8.5	4	14
185.07924854111235	8.5	4	14
185.1792913781616	8.5	4	14
185.27933421521084	8.6	4	14
185.3793770522601	8.6	4	14
185.47941988930936	8.6	4	14
185.5794627263586	8.6	4	14
185.67950556340784	8.6	4	14
185.7795484004571	8.7	4	14
185.87959123750636	8.7	4	14
185.9796340745556	9.0	4	14
186.07967691160485	9.0	4	14
186.1797197486541	9.0	4	14
186.27976258570334	9.0	4	14
186.3798054227526	9.2	4	14
186.47984825980186	9.2	4	14
186.5798910968511	9.2	4	14
186.67993393390034	9.2	4	14
186.7799767709496	9.3	4	15
186.88001960799886	9.3	4	15
186.9800624450481	9.5	5	16
187.08010528209735	9.6	5	16
187.1801481191466	9.6	5	16
187.28019095619584	9.7	5	17
187.3802337932451	9.7	5	17
187.48027663029436	9.7	5	17
187.5803194673436	9.7	5	17
187.68036230439284	9.7	5	17
187.7804051414421	9.7	5	17
187.88044797849136	9.7	5	17
187.9804908155406	9.8	5	17
188.08053365258985	10.1	5	17
188.1805764896391	10.1	5	17
188.28061932668834	10.1	5	17
188.3806621637376	10.3	6	17
188.48070500078686	10.4	6	17
188.5807478378361	10.4	6	17
188.68079067488534	10.4	6	17
188.7808335119346	10.4	6	17
188.88087634898386	10.4	6	17
188.9809191860331	10.5	6	17
189.08096202308235	10.6	6	17
189.1810048601316	10.7	6	17
189.28104769718084	10.7	6	17
189.38109053423008	10.8	6	17
189.48113337127936	10.9	6	17
189.5811762083286	11.1	6	17
189.68121904537784	11.1	6	17
189.7812618824271	11.2	7	17
189.88130471947633	11.2	7	17
189.9813475565256	11.3	7	17
190.08139039357485	11.4	8	17
190.1814332306241	11.6	8	17
190.28147606767334	11.7	8	17
190.38151890472258	11.7	8	17
190.48156174177186	11.8	8	17
190.5816045788211	11.8	8	17
190.68164741587034	11.8	8	17
190.7816902529196	11.9	8	17
190.88173308996883	11.9	8	17
190.9817759270181	12.1	8	17
191.08181876406735	12.2	8	17
191.1818616011166	12.2	8	17
191.28190443816584	12.3	8	17
191.38194727521508	12.3	8	17
191.48199011226436	12.3	8	17
191.5820329493136	12.3	8	17
191.68207578636284	12.3	8	17
191.7821186234121	12.4	8	17
191.88216146046133	12.5	9	17
191.9822042975106	12.6	9	17
192.08224713455985	12.7	10	17
192.1822899716091	12.8	10	17
192.28233280865834	12.8	10	17
192.38237564570758	12.9	10	17
192.48241848275686	13.1	11	18
192.5824613198061	13.2	11	18
192.68250415685534	13.2	11	18
192.7825469939046	13.3	11	18
192.88258983095383	13.4	11	18
192.9826326680031	13.4	11	18
193.08267550505235	13.4	11	18
193.1827183421016	13.6	11	18
193.28276117915084	13.6	11	18
193.38280401620008	13.7	11	18
193.48284685324936	13.8	12	18
193.5828896902986	13.9	12	18
193.68293252734784	13.9	12	18
193.7829753643971	14.0	12	18
193.88301820144633	14.1	12	18
193.9830610384956	14.1	12	18
194.08310387554485	14.1	12	18
194.1831467125941	14.1	12	18
194.28318954964334	14.2	12	18
194.38323238669258	14.2	12	18
194.48327522374186	14.2	12	18
194.5833180607911	14.2	12	18
194.68336089784034	14.2	12	18
194.7834037348896	14.3	12	18
194.88344657193883	14.3	12	18
194.9834894089881	14.6	13	18
195.08353224603735	14.6	13	18
195.1835750830866	14.6	13	18
195.28361792013584	14.6	13	18
195.38366075718508	14.6	13	18
195.48370359423436	14.6	13	18
195.5837464312836	14.6	13	18
195.68378926833284	14.6	13	18
195.7838321053821	14.6	13	18
195.88387494243133	14.6	13	18
195.98391777948058	14.6	13	18
196.08396061652985	14.7	13	18
196.1840034535791	14.8	13	18
196.28404629062834	14.8	13	18
196.38408912767758	14.8	13	18
196.48413196472683	14.8	13	18
196.5841748017761	14.8	13	18
196.68421763882534	14.9	13	18
196.7842604758746	15.2	13	19
196.88430331292383	15.2	13	19
196.98434614997308	15.2	13	19
197.08438898702235	15.2	13	19
197.1844318240716	15.2	13	19
197.28447466112084	15.2	13	19
197.38451749817008	15.2	13	19
197.48456033521933	15.2	13	19
197.5846031722686	15.3	13	19
197.68464600931785	15.4	13	20
197.7846888463671	15.4	13	20
197.88473168341633	15.4	13	20
197.98477452046558	15.4	13	20
198.08481735751485	15.4	13	20
198.1848601945641	15.4	13	20
198.28490303161334	15.4	13	20
198.38494586866258	15.4	13	20
198.48498870571183	15.4	13	20
198.5850315427611	15.4	13	20
198.68507437981035	15.4	13	20
198.7851172168596	15.6	13	20
198.88516005390883	15.7	13	20
198.98520289095808	15.8	13	20
199.08524572800735	15.8	13	20
199.1852885650566	15.8	13	20
199.28533140210584	15.9	13	21
199.38537423915508	15.9	13	21
199.48541707620433	15.9	13	21
199.5854599132536	15.9	13	21
199.68550275030285	15.9	13	21
199.7855455873521	15.9	13	21
199.88558842440133	15.9	13	21
[truncated: 1,000 more rows]
