# Supplementary material for: Multiple drivers and lineage-specific insect extinctions during the Permo–Triassic
Source: Nat Commun. 2022 Dec 6;13:7512. doi: 10.1038/s41467-022-35284-4 (PMC9726944; doi:10.1038/s41467-022-35284-4)
Supplement: Supplementary file 7 — Source Data [file 41467_2022_35284_MOESM7_ESM.zip › Source_Data/SupplementaryFigure21/RJMCMC_RTT_plots_tt_and_sp_ex_PT-Phyto.R]

library(scales)
par(mfrow=c(3,2))

add_geochrono <- function(Y1,Y2){
polygon(-c(273.01,273.01,266.9,266.9), c(Y1,Y2,Y2,Y1), col = "#e99b85", lwd = 0.5) # Roadian
polygon(-c(266.9,266.9,264.28,264.28), c(Y1,Y2,Y2,Y1), col = "#eba490", lwd = 0.5) # Wordian
polygon(-c(264.28,264.28,259.51,259.51), c(Y1,Y2,Y2,Y1), col = "#edae9b", lwd = 0.5) # Capitanian
polygon(-c(259.51,259.51,254.14,254.14), c(Y1,Y2,Y2,Y1), col = "#f1c1b2", lwd = 0.5) # Wuchiapingian
polygon(-c(254.14,254.14,251.902,251.902), c(Y1,Y2,Y2,Y1), col = "#f3cbbe", lwd = 0.5) # Changhsingian
polygon(-c(251.902,251.902,251.2,251.2), c(Y1,Y2,Y2,Y1), col = "#a06aa7", lwd = 0.5) # Induan
polygon(-c(251.2,251.2,247.2,247.2), c(Y1,Y2,Y2,Y1), col = "#aa74ac", lwd = 0.5) # Olenekian
polygon(-c(247.2,247.2,242,242), c(Y1,Y2,Y2,Y1), col = "#b58ebc", lwd = 0.5) # Anisian
polygon(-c(242,242,237,237), c(Y1,Y2,Y2,Y1), col = "#c099c2", lwd = 0.5) # Ladinian
polygon(-c(237,237,227,227), c(Y1,Y2,Y2,Y1), col = "#c2aace", lwd = 0.5) # Carnian
}

# Speciation rate
time=c(-204.59433376597525, -204.6943554397792,-204.79437711358315,-204.8943987873871,-204.99442046119105,-205.094442134995,-205.19446380879896,-205.29448548260288,-205.39450715640683,-205.49452883021078,-205.59455050401473,-205.69457217781869,-205.79459385162264,-205.8946155254266,-205.99463719923054,-206.09465887303446,-206.1946805468384,-206.29470222064236,-206.39472389444632,-206.49474556825027,-206.59476724205422,-206.69478891585817,-206.79481058966212,-206.89483226346604,-206.99485393727,-207.09487561107395,-207.1948972848779,-207.29491895868185,-207.3949406324858,-207.49496230628975,-207.5949839800937,-207.69500565389765,-207.79502732770158,-207.89504900150553,-207.99507067530948,-208.09509234911343,-208.19511402291738,-208.29513569672133,-208.39515737052528,-208.49517904432923,-208.59520071813316,-208.6952223919371,-208.79524406574106,-208.895265739545,-208.99528741334896,-209.0953090871529,-209.19533076095686,-209.29535243476082,-209.39537410856474,-209.4953957823687,-209.59541745617264,-209.6954391299766,-209.79546080378054,-209.8954824775845,-209.99550415138845,-210.0955258251924,-210.19554749899635,-210.29556917280027,-210.39559084660422,-210.49561252040817,-210.59563419421212,-210.69565586801608,-210.79567754182003,-210.89569921562398,-210.99572088942793,-211.09574256323185,-211.1957642370358,-211.29578591083975,-211.3958075846437,-211.49582925844766,-211.5958509322516,-211.69587260605556,-211.7958942798595,-211.89591595366346,-211.99593762746738,-212.09595930127134,-212.1959809750753,-212.29600264887924,-212.3960243226832,-212.49604599648714,-212.5960676702911,-212.69608934409504,-212.79611101789897,-212.89613269170292,-212.99615436550687,-213.09617603931082,-213.19619771311477,-213.29621938691872,-213.39624106072267,-213.49626273452662,-213.59628440833055,-213.6963060821345,-213.79632775593845,-213.8963494297424,-213.99637110354635,-214.0963927773503,-214.19641445115425,-214.2964361249582,-214.39645779876216,-214.49647947256608,-214.59650114637003,-214.69652282017398,-214.79654449397793,-214.89656616778188,-214.99658784158584,-215.0966095153898,-215.19663118919374,-215.29665286299766,-215.3966745368016,-215.49669621060556,-215.59671788440951,-215.69673955821347,-215.79676123201742,-215.89678290582137,-215.99680457962532,-216.09682625342924,-216.1968479272332,-216.29686960103714,-216.3968912748411,-216.49691294864505,-216.596934622449,-216.69695629625295,-216.7969779700569,-216.89699964386085,-216.99702131766477,-217.09704299146873,-217.19706466527268,-217.29708633907663,-217.39710801288058,-217.49712968668453,-217.59715136048848,-217.69717303429243,-217.79719470809636,-217.8972163819003,-217.99723805570426,-218.0972597295082,-218.19728140331216,-218.2973030771161,-218.39732475092006,-218.49734642472401,-218.59736809852794,-218.6973897723319,-218.79741144613584,-218.8974331199398,-218.99745479374374,-219.0974764675477,-219.19749814135164,-219.2975198151556,-219.39754148895955,-219.49756316276347,-219.59758483656742,-219.69760651037137,-219.79762818417532,-219.89764985797927,-219.99767153178323,-220.09769320558718,-220.19771487939113,-220.29773655319505,-220.397758226999,-220.49777990080295,-220.5978015746069,-220.69782324841086,-220.7978449222148,-220.89786659601876,-220.9978882698227,-221.09790994362666,-221.19793161743058,-221.29795329123453,-221.3979749650385,-221.49799663884244,-221.5980183126464,-221.69803998645034,-221.7980616602543,-221.89808333405824,-221.99810500786216,-222.09812668166612,-222.19814835547007,-222.29817002927402,-222.39819170307797,-222.49821337688192,-222.59823505068587,-222.69825672448982,-222.79827839829375,-222.8983000720977,-222.99832174590165,-223.0983434197056,-223.19836509350955,-223.2983867673135,-223.39840844111745,-223.4984301149214,-223.59845178872536,-223.69847346252928,-223.79849513633323,-223.89851681013718,-223.99853848394113,-224.09856015774508,-224.19858183154903,-224.298603505353,-224.39862517915694,-224.49864685296086,-224.5986685267648,-224.69869020056876,-224.7987118743727,-224.89873354817666,-224.99875522198062,-225.09877689578457,-225.19879856958852,-225.29882024339244,-225.3988419171964,-225.49886359100034,-225.5988852648043,-225.69890693860825,-225.7989286124122,-225.89895028621615,-225.9989719600201,-226.09899363382405,-226.19901530762797,-226.29903698143193,-226.39905865523588,-226.49908032903983,-226.59910200284378,-226.69912367664773,-226.79914535045168,-226.89916702425563,-226.99918869805956,-227.0992103718635,-227.19923204566746,-227.2992537194714,-227.39927539327536,-227.4992970670793,-227.59931874088326,-227.6993404146872,-227.79936208849114,-227.8993837622951,-227.99940543609904,-228.099427109903,-228.19944878370694,-228.2994704575109,-228.39949213131484,-228.4995138051188,-228.59953547892275,-228.69955715272667,-228.79957882653062,-228.89960050033457,-228.99962217413852,-229.09964384794247,-229.19966552174643,-229.29968719555038,-229.39970886935433,-229.49973054315825,-229.5997522169622,-229.69977389076615,-229.7997955645701,-229.89981723837406,-229.999838912178,-230.09986058598196,-230.1998822597859,-230.29990393358983,-230.39992560739378,-230.49994728119773,-230.59996895500169,-230.69999062880564,-230.8000123026096,-230.90003397641354,-231.0000556502175,-231.10007732402144,-231.20009899782536,-231.30012067162932,-231.40014234543327,-231.50016401923722,-231.60018569304117,-231.70020736684512,-231.80022904064907,-231.90025071445302,-232.00027238825695,-232.1002940620609,-232.20031573586485,-232.3003374096688,-232.40035908347275,-232.5003807572767,-232.60040243108065,-232.7004241048846,-232.80044577868856,-232.90046745249248,-233.00048912629643,-233.10051080010038,-233.20053247390433,-233.30055414770828,-233.40057582151223,-233.50059749531619,-233.60061916912014,-233.70064084292406,-233.800662516728,-233.90068419053196,-234.0007058643359,-234.10072753813986,-234.20074921194382,-234.30077088574777,-234.40079255955172,-234.50081423335564,-234.6008359071596,-234.70085758096354,-234.8008792547675,-234.90090092857145,-235.0009226023754,-235.10094427617935,-235.2009659499833,-235.30098762378725,-235.40100929759117,-235.50103097139512,-235.60105264519908,-235.70107431900303,-235.80109599280698,-235.90111766661093,-236.00113934041488,-236.10116101421883,-236.20118268802275,-236.3012043618267,-236.40122603563066,-236.5012477094346,-236.60126938323856,-236.7012910570425,-236.80131273084646,-236.9013344046504,-237.00135607845434,-237.1013777522583,-237.20139942606224,-237.3014210998662,-237.40144277367014,-237.5014644474741,-237.60148612127804,-237.701507795082,-237.80152946888595,-237.90155114268987,-238.00157281649382,-238.10159449029777,-238.20161616410172,-238.30163783790567,-238.40165951170962,-238.50168118551358,-238.60170285931753,-238.70172453312145,-238.8017462069254,-238.90176788072935,-239.0017895545333,-239.10181122833725,-239.2018329021412,-239.30185457594516,-239.4018762497491,-239.50189792355303,-239.60191959735698,-239.70194127116093,-239.80196294496488,-239.90198461876884,-240.0020062925728,-240.10202796637674,-240.2020496401807,-240.30207131398464,-240.40209298778856,-240.50211466159251,-240.60213633539647,-240.70215800920042,-240.80217968300437,-240.90220135680832,-241.00222303061227,-241.10224470441622,-241.20226637822014,-241.3022880520241,-241.40230972582805,-241.502331399632,-241.60235307343595,-241.7023747472399,-241.80239642104385,-241.9024180948478,-242.00243976865173,-242.10246144245568,-242.20248311625963,-242.30250479006358,-242.40252646386753,-242.50254813767148,-242.60256981147543,-242.70259148527938,-242.80261315908334,-242.90263483288726,-243.0026565066912,-243.10267818049516,-243.2026998542991,-243.30272152810306,-243.40274320190701,-243.50276487571097,-243.60278654951492,-243.70280822331884,-243.8028298971228,-243.90285157092674,-244.0028732447307,-244.10289491853464,-244.2029165923386,-244.30293826614255,-244.4029599399465,-244.50298161375045,-244.60300328755437,-244.70302496135832,-244.80304663516227,-244.90306830896623,-245.00308998277018,-245.10311165657413,-245.20313333037808,-245.30315500418203,-245.40317667798595,-245.5031983517899,-245.60322002559386,-245.7032416993978,-245.80326337320176,-245.9032850470057,-246.00330672080966,-246.1033283946136,-246.20335006841754,-246.3033717422215,-246.40339341602544,-246.5034150898294,-246.60343676363334,-246.7034584374373,-246.80348011124124,-246.9035017850452,-247.00352345884914,-247.10354513265307,-247.20356680645702,-247.30358848026097,-247.40361015406492,-247.50363182786887,-247.60365350167282,-247.70367517547677,-247.80369684928073,-247.90371852308465,-248.0037401968886,-248.10376187069255,-248.2037835444965,-248.30380521830045,-248.4038268921044,-248.50384856590836,-248.6038702397123,-248.70389191351623,-248.80391358732018,-248.90393526112413,-249.00395693492808,-249.10397860873204,-249.204000282536,-249.30402195633994,-249.4040436301439,-249.50406530394784,-249.60408697775176,-249.7041086515557,-249.80413032535967,-249.90415199916362,-250.00417367296757,-250.10419534677152,-250.20421702057547,-250.30423869437942,-250.40426036818334,-250.5042820419873,-250.60430371579125,-250.7043253895952,-250.80434706339915,-250.9043687372031,-251.00439041100705,-251.104412084811,-251.20443375861493,-251.30445543241888,-251.40447710622283,-251.50449878002678,-251.60452045383073,-251.70454212763468,-251.80456380143863,-251.90458547524258,-252.00460714904654,-252.10462882285046,-252.2046504966544,-252.30467217045836,-252.4046938442623,-252.50471551806626,-252.6047371918702,-252.70475886567417,-252.80478053947812,-252.90480221328204,-253.004823887086,-253.10484556088994,-253.2048672346939,-253.30488890849784,-253.4049105823018,-253.50493225610575,-253.6049539299097,-253.70497560371365,-253.80499727751757,-253.90501895132152,-254.00504062512547,-254.10506229892943,-254.20508397273338,-254.30510564653733,-254.40512732034128,-254.50514899414523,-254.60517066794915,-254.7051923417531,-254.80521401555706,-254.905235689361,-255.00525736316496,-255.1052790369689,-255.20530071077286,-255.3053223845768,-255.40534405838073,-255.50536573218469,-255.60538740598864,-255.7054090797926,-255.80543075359654,-255.9054524274005,-256.00547410120447,-256.1054957750084,-256.2055174488124,-256.3055391226163,-256.4055607964203,-256.5055824702242,-256.6056041440282,-256.7056258178321,-256.805647491636,-256.90566916544,-257.0056908392439,-257.1057125130479,-257.2057341868518,-257.3057558606558,-257.40577753445973,-257.5057992082637,-257.60582088206763,-257.7058425558716,-257.80586422967554,-257.9058859034795,-258.00590757728344,-258.1059292510874,-258.20595092489134,-258.30597259869523,-258.4059942724992,-258.50601594630314,-258.6060376201071,-258.70605929391104,-258.806080967715,-258.90610264151894,-259.0061243153229,-259.10614598912684,-259.2061676629308,-259.30618933673475,-259.4062110105387,-259.50623268434265,-259.6062543581466,-259.70627603195055,-259.8062977057545,-259.90631937955845,-260.00634105336235,-260.1063627271663,-260.20638440097025,-260.3064060747742,-260.40642774857815,-260.5064494223821,-260.60647109618606,-260.70649276999,-260.80651444379396,-260.9065361175979,-261.00655779140186,-261.1065794652058,-261.20660113900976,-261.3066228128137,-261.40664448661767,-261.5066661604216,-261.60668783422557,-261.70670950802946,-261.8067311818334,-261.90675285563736,-262.0067745294413,-262.10679620324527,-262.2068178770492,-262.30683955085317,-262.4068612246571,-262.5068828984611,-262.606904572265,-262.706926246069,-262.8069479198729,-262.9069695936769,-263.0069912674808,-263.1070129412848,-263.20703461508873,-263.3070562888927,-263.4070779626966,-263.5070996365005,-263.6071213103045,-263.70714298410843,-263.8071646579124,-263.90718633171633,-264.0072080055203,-264.10722967932423,-264.2072513531282,-264.30727302693214,-264.4072947007361,-264.50731637454004,-264.607338048344,-264.70735972214794,-264.8073813959519,-264.90740306975584,-265.00742474355974,-265.1074464173637,-265.20746809116764,-265.3074897649716,-265.40751143877554,-265.5075331125795,-265.60755478638345,-265.7075764601874,-265.80759813399135,-265.9076198077953,-266.00764148159925,-266.1076631554032,-266.20768482920715,-266.3077065030111,-266.40772817681506,-266.507749850619,-266.60777152442296,-266.70779319822685,-266.8078148720308,-266.90783654583475,-267.0078582196387,-267.10787989344266,-267.2079015672466,-267.30792324105056,-267.4079449148545,-267.50796658865846,-267.6079882624624,-267.70800993626636,-267.8080316100703,-267.90805328387427,-268.0080749576782,-268.10809663148217,-268.2081183052861,-268.3081399790901,-268.40816165289397,-268.5081833266979,-268.60820500050187,-268.7082266743058,-268.80824834810977,-268.9082700219137,-269.0082916957177,-269.1083133695216,-269.2083350433256,-269.3083567171295,-269.4083783909335,-269.50840006473743,-269.6084217385414,-269.70844341234533,-269.8084650861493,-269.90848675995323,-270.0085084337572,-270.1085301075611,-270.20855178136503,-270.308573455169,-270.40859512897293,-270.5086168027769,-270.60863847658084,-270.7086601503848,-270.80868182418874,-270.9087034979927,-271.00872517179664,-271.1087468456006,-271.20876851940454,-271.3087901932085,-271.40881186701245,-271.5088335408164,-271.60885521462035,-271.70887688842424,-271.8088985622282,-271.90892023603215,-272.0089419098361,-272.10896358364005,-272.208985257444,-272.30900693124795,-272.4090286050519,-272.50905027885585,-272.6090719526598,-272.70909362646375,-272.8091153002677,-272.90913697407166,-273.0091586478756,-273.10918032167956,-273.2092019954835,-273.30922366928746,-273.40924534309136,-273.5092670168953,-273.60928869069926,-273.7093103645032,-273.80933203830716,-273.9093537121111,-274.00937538591506,-274.109397059719,-274.20941873352297,-274.3094404073269,-274.40946208113087,-274.5094837549348,-274.60950542873877,-274.7095271025427,-274.8095487763467,-274.9095704501506,-275.0095921239546,-275.10961379775847,-275.2096354715624,-275.3096571453664,-275.4096788191703,-275.5097004929743,-275.6097221667782,-275.7097438405822,-275.80976551438613,-275.9097871881901,-276.00980886199403,-276.109830535798,-276.20985220960193,-276.3098738834059,-276.40989555720984,-276.5099172310138,-276.60993890481774,-276.70996057862163,-276.8099822524256,-276.91000392622954,-277.0100256000335,-277.11004727383744,-277.2100689476414,-277.31009062144534,-277.4101122952493,-277.51013396905324,-277.6101556428572,-277.71017731666115,-277.8101989904651,-277.91022066426905,-278.010242338073,-278.11026401187695,-278.2102856856809,-278.31030735948485,-278.41032903328875,-278.5103507070927,-278.61037238089665,-278.7103940547006,-278.81041572850455,-278.9104374023085,-279.01045907611245,-279.1104807499164,-279.21050242372036,-279.3105240975243,-279.41054577132826,-279.5105674451322,-279.61058911893616,-279.7106107927401,-279.81063246654406,-279.910654140348,-280.01067581415197,-280.11069748795586,-280.2107191617598,-280.31074083556376,-280.4107625093677,-280.51078418317167,-280.6108058569756,-280.71082753077957,-280.8108492045835,-280.91087087838747,-281.0108925521914,-281.1109142259954,-281.2109358997993,-281.3109575736033,-281.4109792474072,-281.5110009212112,-281.61102259501513,-281.7110442688191,-281.811065942623,-281.9110876164269,-282.0111092902309,-282.1111309640348,-282.2111526378388,-282.31117431164273,-282.4111959854467,-282.51121765925063,-282.6112393330546,-282.71126100685854,-282.8112826806625,-282.91130435446644,-283.0113260282704,-283.11134770207434,-283.2113693758783,-283.31139104968224,-283.41141272348614,-283.5114343972901,-283.61145607109404,-283.711477744898,-283.81149941870194,-283.9115210925059,-284.01154276630984,-284.1115644401138,-284.21158611391775,-284.3116077877217,-284.41162946152565,-284.5116511353296,-284.61167280913355,-284.7116944829375,-284.81171615674145,-284.9117378305454,-285.01175950434936,-285.11178117815325,-285.2118028519572,-285.31182452576115,-285.4118461995651,-285.51186787336906,-285.611889547173,-285.71191122097696,-285.8119328947809,-285.91195456858486,-286.0119762423888,-286.11199791619276,-286.2120195899967,-286.31204126380067,-286.4120629376046,-286.51208461140857,-286.6121062852125,-286.71212795901647,-286.81214963282036,-286.9121713066243,-287.01219298042827,-287.1122146542322,-287.21223632803617,-287.3122580018401,-287.4122796756441,-287.512301349448,-287.612323023252,-287.7123446970559,-287.8123663708599,-287.9123880446638,-288.0124097184678,-288.11243139227173,-288.2124530660757,-288.31247473987963,-288.4124964136835,-288.5125180874875,-288.61253976129143,-288.7125614350954,-288.81258310889933,-288.9126047827033,-289.01262645650723,-289.1126481303112,-289.21266980411514,-289.3126914779191,-289.41271315172304,-289.512734825527,-289.61275649933094,-289.7127781731349,-289.81279984693884,-289.9128215207428,-290.01284319454675,-290.11286486835064,-290.2128865421546,-290.31290821595854,-290.4129298897625,-290.51295156356645,-290.6129732373704,-290.71299491117435,-290.8130165849783,-290.91303825878225,-291.0130599325862,-291.11308160639015,-291.2131032801941,-291.31312495399806,-291.413146627802,-291.51316830160596,-291.6131899754099,-291.71321164921386,-291.81323332301776,-291.9132549968217,-292.01327667062566,-292.1132983444296,-292.21332001823356,-292.3133416920375,-292.41336336584146,-292.5133850396454,-292.61340671344936,-292.7134283872533,-292.81345006105727,-292.9134717348612,-293.01349340866517,-293.1135150824691,-293.2135367562731,-293.313558430077,-293.413580103881,-293.51360177768487)
rate=c(0.16455881859973004, 0.16455881859973004,0.16455881859973004,0.16455881859973004,0.16455881859973004,0.16455881859973004,0.16455881859973004,0.16455881859973004,0.16455881859973004,0.16455881859973004,0.16455881859973004,0.16455881859973004,0.16455881859973004,0.16455881859973004,0.16455881859973004,0.16455881859973004,0.16455881859973004,0.16455881859973004,0.16455881859973004,0.16455881859973004,0.16453238503206394,0.1645176375405776,0.1645063827505333,0.164456684804772,0.1644080744381594,0.16433205031222115,0.16432091460455817,0.1642031122479542,0.1642031122479542,0.16416580324004418,0.16411060661800886,0.16404858150967305,0.16394045866593984,0.16383834482369916,0.1637007548497836,0.16311857230761448,0.16290549728579473,0.16257248897447368,0.16115766829788591,0.15936527332351091,0.15652182550766525,0.14797979285153073,0.13846701344350942,0.11654464457453079,0.09420594671787524,0.07055564294881421,0.059858855248393544,0.05376091763489334,0.05064553756376575,0.047518598435604034,0.04581988590164214,0.04442582575983823,0.0431839418968048,0.04197178233889429,0.041024117508945676,0.04049527280006508,0.04006503012832287,0.03964003572298595,0.03915492540608492,0.03874765121257172,0.03860641894196271,0.03841355945293701,0.038337800528321295,0.03825652067053814,0.03818808167552596,0.03809016918738645,0.03805548928092738,0.03799340387403803,0.03791701698318957,0.03789221129168289,0.0378107689769685,0.0377896436829171,0.03776936013674616,0.037756220511126384,0.037745882264360056,0.03772445355061454,0.037687142960658324,0.03766251585711633,0.037636989987504636,0.03762815035571107,0.037602483051849434,0.037586650422818974,0.03757628522033689,0.03757628522033689,0.03757628522033689,0.03757297726262434,0.03756262958015177,0.037554996384103215,0.037554996384103215,0.037548985679245056,0.037548985679245056,0.037545574521269394,0.037538027871386874,0.03753337954270848,0.03752953269618339,0.03751240623663541,0.03749901334188799,0.037497680161516084,0.03746379348026914,0.037459697486042096,0.03745622017985244,0.03743935915552293,0.03743935915552293,0.037427554722201176,0.037404785373199724,0.03739888107339122,0.03739755296067156,0.03739755296067156,0.03739017400886458,0.03739017400886458,0.03737869257011461,0.03737750230937169,0.03736371957609492,0.03736371957609492,0.03735276724966728,0.037350585795443966,0.037349310851145526,0.03734794450832004,0.037344745856249924,0.037344745856249924,0.03734794450832004,0.037344745856249924,0.037344745856249924,0.037344745856249924,0.037344745856249924,0.037344745856249924,0.03734156576956851,0.03734156576956851,0.03734156576956851,0.03734156576956851,0.037344745856249924,0.03734794450832004,0.03734794450832004,0.037344745856249924,0.037344745856249924,0.03734794450832004,0.037349310851145526,0.03735923336393099,0.03736784773311676,0.03736784773311676,0.03737351285153112,0.03737351285153112,0.03737351285153112,0.03737750230937169,0.0373809226662102,0.03738870713054862,0.03739017400886458,0.03739219948858852,0.03739219948858852,0.03739621910565476,0.03739755296067156,0.03740379344882415,0.037448336697933376,0.037458365061348045,0.037460039229671026,0.03755133051156093,0.03756262958015177,0.03758051219920821,0.037585321773532694,0.03759035443295416,0.0376139618174858,0.03762452119523213,0.03763441106897579,0.0376669097204878,0.03768459477700893,0.037715438863144254,0.037767017659680206,0.0378107689769685,0.037975219496752366,0.03805223965632741,0.03816942469119326,0.038363417813736075,0.03848936513029749,0.03862693299993489,0.03877419336093604,0.0391101901998539,0.03937989007573637,0.03962557111813696,0.040184726493835796,0.04054588739827181,0.04082760376192987,0.04121776762301644,0.0418872512909533,0.04235275376236461,0.042701726237871225,0.043100040491186764,0.04349563114928335,0.04406447607849813,0.04455580540820163,0.04514831852160904,0.04612610670402588,0.04726428933884396,0.04886050425691771,0.05023146907285536,0.052153879155638586,0.055081159807628524,0.0579645983871369,0.06597151142084036,0.0772973005149547,0.0916926142262939,0.10715855200965176,0.11570011011396883,0.12005793111954657,0.12342451359348029,0.12538059104045668,0.1269430529608762,0.12899945341184732,0.13102304071752152,0.13270363908243948,0.13367049853973978,0.13470271797125016,0.13568330660737304,0.13673869753352558,0.1378701600848869,0.1390879435788257,0.139668634129006,0.14022922626716725,0.14071185196365632,0.1410721768108414,0.14143758477436458,0.14164932151234932,0.1420183738654307,0.1421236594988065,0.1421710439068945,0.1421917628441673,0.1422008751492937,0.1422008751492937,0.14219520405840383,0.14218606755987045,0.142171801313959,0.14215649232290212,0.1421236594988065,0.14207279899209518,0.14200562617706974,0.14196015613885288,0.14192206287879267,0.14186018304023196,0.14180597487679958,0.14175924561543124,0.14173721219043509,0.14173468421028917,0.141731929156765,0.14171194495889156,0.1416956000374863,0.14169070669286954,0.14168392567370214,0.14168392567370214,0.14168392567370214,0.14167524242894194,0.14167524242894194,0.14167524242894194,0.14167524242894194,0.1416682729134333,0.1416682729134333,0.1416682729134333,0.1416682729134333,0.1416682729134333,0.1416682729134333,0.1416682729134333,0.1416682729134333,0.14167524242894194,0.14167524242894194,0.14167524242894194,0.1416682729134333,0.1416682729134333,0.1416682729134333,0.1416682729134333,0.1416682729134333,0.1416682729134333,0.1416682729134333,0.1416682729134333,0.1416682729134333,0.1416682729134333,0.1416682729134333,0.1416682729134333,0.1416682729134333,0.1416682729134333,0.1416682729134333,0.1416682729134333,0.1416682729134333,0.1416682729134333,0.1416682729134333,0.1416682729134333,0.1416682729134333,0.14167524242894194,0.1416682729134333,0.1416682729134333,0.1416682729134333,0.14167524242894194,0.14167524242894194,0.1416787059298691,0.14168392567370214,0.14168392567370214,0.14168392567370214,0.14168874639038484,0.14168874639038484,0.14168874639038484,0.14168874639038484,0.14168874639038484,0.14169070669286954,0.14170189212978238,0.14170189212978238,0.14170594302603562,0.14170594302603562,0.1417093821846543,0.14171721320342,0.1417242628232112,0.1417242628232112,0.1417242628232112,0.14172964486149606,0.141731929156765,0.141731929156765,0.141731929156765,0.141731929156765,0.14173468421028917,0.14173721219043509,0.1417430289488255,0.14174490509581988,0.14175119739745226,0.14175119739745226,0.14175119739745226,0.14175119739745226,0.14175119739745226,0.14175119739745226,0.1417550786260191,0.14175725682407858,0.14175725682407858,0.14175725682407858,0.14175725682407858,0.14175725682407858,0.14175725682407858,0.14175924561543124,0.14175924561543124,0.14175924561543124,0.1417601347570283,0.1417601347570283,0.14176153158612295,0.14176879523225175,0.14178991395777452,0.14179888883139283,0.14180393479001885,0.14180393479001885,0.14182155567840518,0.14183052765787063,0.14187001488527007,0.14192206287879267,0.14196015613885288,0.14200122644207586,0.14212607111655906,0.14217974143854606,0.14230072173616748,0.1423924683386823,0.1425706137151186,0.14280171178959494,0.1432483137171032,0.14398983598819223,0.1450964403116065,0.14638975757855188,0.14811487810244567,0.14980629623252806,0.15209348939333137,0.15481373726068826,0.15926031717525066,0.16645268238960167,0.3290482810872256,0.481852502023309,0.5446167827114425,0.5868529870980332,0.6093874126488922,0.6254847332267758,0.6382582334180268,0.6449564555410305,0.6463659585440775,0.6464371337926031,0.6464371337926031,0.6464371337926031,0.6462869325796244,0.6452000523895298,0.6422283936452986,0.6398072614332164,0.6345860252412785,0.628164175834442,0.6179218065385494,0.6002460544457611,0.5635820839537786,0.4752042601331504,0.285472572824618,0.21229974068671545,0.1972371564607763,0.1900650839585743,0.18453367934555298,0.1813177913269557,0.18002385213446315,0.17940541956628814,0.1790403476964258,0.17896154972828698,0.17891527487867226,0.17889487025722622,0.17889307662209608,0.17884588675869936,0.1788284974360135,0.17849791387335567,0.17826648014494711,0.17810932447848177,0.17787665441654063,0.17771530893697013,0.17747617812397892,0.17738525909619268,0.17717310367270267,0.17710114680792396,0.17708776427957684,0.17708776427957684,0.17709398436580165,0.17708776427957684,0.17708776427957684,0.17709398436580165,0.1771054756444132,0.1771054756444132,0.1771054756444132,0.17710114680792396,0.17710114680792396,0.17710114680792396,0.1771054756444132,0.1771054756444132,0.1771054756444132,0.1771054756444132,0.17711407242155153,0.17711407242155153,0.17711407242155153,0.1771054756444132,0.17710114680792396,0.1770814534652984,0.17698740400842958,0.17688724998169275,0.17673594719583752,0.17673594719583752,0.17673594719583752,0.17674871282681653,0.1767207224502217,0.17670027052741394,0.17670027052741394,0.17667877126161957,0.17667877126161957,0.17665091667840216,0.17652597060724962,0.17649080862060926,0.1764741817887331,0.1764639894982203,0.1764639894982203,0.1764435719369887,0.17643089162842773,0.17643089162842773,0.17641012849665705,0.1763576533091483,0.1763475842157224,0.1763475842157224,0.1763475842157224,0.1763576533091483,0.1763510899641234,0.17633370592719314,0.1763475842157224,0.1763510899641234,0.1763510899641234,0.176367433297197,0.17640075908710684,0.1764435719369887,0.1764741817887331,0.1764741817887331,0.17656353419611515,0.17666410218164805,0.1769917913965139,0.17726712693252103,0.17804851911455286,0.1799651545460728,0.18546331566906446,0.19500545222578736,0.22398920133247613,0.2841151971940219,0.35672649128081585,0.41766767279405115,0.4486872013093989,0.46561599630068873,0.4726873901745883,0.47919201462186445,0.4815573637980436,0.48198791771280036,0.48230430204401475,0.48244512185870225,0.48244512185870225,0.48244512185870225,0.48244512185870225,0.48244512185870225,0.48235294996678846,0.48230430204401475,0.48224035133459553,0.48208445770221753,0.48134780618876516,0.4759658461268903,0.4610032284307271,0.3989567846768053,0.280323942510049,0.17257330338616886,0.1565662432793576,0.14966162679229442,0.14532224344855027,0.14265244425424023,0.14122801341858648,0.14005180524264366,0.13940813361502996,0.13877743592087233,0.13810346817347685,0.13782434228372126,0.1376923891323334,0.13758076329567331,0.13744691540830822,0.13737549584041264,0.13725362987269357,0.13722067837157323,0.13717214491019725,0.13713211601225603,0.13713211601225603,0.13713211601225603,0.13712194087618126,0.13708524425767524,0.13709126228055538,0.13708524425767524,0.13708524425767524,0.1370805641919185,0.1370613847354638,0.1370613847354638,0.1370613847354638,0.13707270216061657,0.13707270216061657,0.13709510647573428,0.13709510647573428,0.13718859931084038,0.13720476696832054,0.13722067837157323,0.1373026771936146,0.13741905721121866,0.1375029271059356,0.1376923891323334,0.13781401603603802,0.13781401603603802,0.13783047701466877,0.13783047701466877,0.13785282465066606,0.13785632201868686,0.13787134318721306,0.13788305660215083,0.13788551359231943,0.1378967909015555,0.1378967909015555,0.13791238455994131,0.13791238455994131,0.13791407510901832,0.1379217080139189,0.1379217080139189,0.1379217080139189,0.1379217080139189,0.1379217080139189,0.13793506119624677,0.13793506119624677,0.13793506119624677,0.1379409226582242,0.13794802873464684,0.13794802873464684,0.1379529811259193,0.1379529811259193,0.1379529811259193,0.1379689971002685,0.1379861027323157,0.13799084155944935,0.13800356787240536,0.1380069317221339,0.13801916680698445,0.1380249649590679,0.13804106684913314,0.13806075437094928,0.13806075437094928,0.13807795666630912,0.1381151242110539,0.13812604481053964,0.13816048923682112,0.1381704089329947,0.13819018206165512,0.13822084251744982,0.1382339987231388,0.1382764769213949,0.13834505610069506,0.1383668936012611,0.13845620319182894,0.13846928230365904,0.13852088030272008,0.13855072985779984,0.13861061339617287,0.1386222376520342,0.13866590009380123,0.13867326371590538,0.13867794703066766,0.13871373780631235,0.13874598895012769,0.13874598895012769,0.13874854103795412,0.13875186005627094,0.1387817648919879,0.13878605588468101,0.1388044442302424,0.13881011517118652,0.13882330540139948,0.13886839098820986,0.1388767821009907,0.13888248469180575,0.13888765684075616,0.13890291537387214,0.13893606022614113,0.13894988672011066,0.13895848779060982,0.13896875886287238,0.13896875886287238,0.13898408785113425,0.13900184399511076,0.13900373120030374,0.139008641322363,0.139008641322363,0.1390190779374677,0.139036447015861,0.13903993666809966,0.13904702058020108,0.13905361031163366,0.13905954887129218,0.1390699003775251,0.13907523693027038,0.13907523693027038,0.1390839971405986,0.13909890173988904,0.13911327474871948,0.1391336027607929,0.1391466764030294,0.1391575646911557,0.13916375374405543,0.13917704315496343,0.13918169576911665,0.13918347110581308,0.1391960428710302,0.1392010471101075,0.1392092842994393,0.1392684506462889,0.13927299144782862,0.13932611634415407,0.13933173048079572,0.13936489266509922,0.13941538896683092,0.13943703009928454,0.1395008428085649,0.13955438220073973,0.13956490709345676,0.1395903773426632,0.13967899967991687,0.1397044702422595,0.13977415653667474,0.13982102455839984,0.13985930950904982,0.1399275626572564,0.13999929488807575,0.1400809137015252,0.14018921370072684,0.14025945778613638,0.1403344938307673,0.14043615316257368,0.14054348579376386,0.14061903170922424,0.14065192071196425,0.1407137645192768,0.14080548430248171,0.1408888857855949,0.14101663946728651,0.14108666834233866,0.14114254577104007,0.14119601615943933,0.14122351668262634,0.14129295829255878,0.14133535012146414,0.14135259468897254,0.14137487048329395,0.14137487048329395,0.14138039568657051,0.14138773746685357,0.14138039568657051,0.14137487048329395,0.14137487048329395,0.14137487048329395,0.14137487048329395,0.14138039568657051,0.14138039568657051,0.14138039568657051,0.14138039568657051,0.14138255443863929,0.14138255443863929,0.14138255443863929,0.14138039568657051,0.14135259468897254,0.14129295829255878,0.14129203188845713,0.1412684769667186,0.1412684769667186,0.14123567909579118,0.1412296632739551,0.1412296632739551,0.1412111623622847,0.1411829195554272,0.14116968018687903,0.14116968018687903,0.14115820208910307,0.14115820208910307,0.14115820208910307,0.1411562810238041,0.14115820208910307,0.14115820208910307,0.14116244491118185,0.1411829195554272,0.14119189842472718,0.14119601615943933,0.14120906570172898,0.14122351668262634,0.14125180523742203,0.14128162902301736,0.14129349117397225,0.14134470972026336,0.14138039568657051,0.14138773746685357,0.14141789260786708,0.14145133825958112,0.14146636374421767,0.14147315847420577,0.14149595641135115,0.1415360043015444,0.14155503588846757,0.14158893274195328,0.14159816555704927,0.14166747285324227,0.14168596444314552,0.1417181468261919,0.14175044242972307,0.14180151319103662,0.14182086616199585,0.1419003383780247,0.14204693760089432,0.14232605207606713,0.14250069802575427,0.14283460920225993,0.14324742508869331,0.14350645313125054,0.14390685458170877,0.14469025760133528,0.14540407474011605,0.1464779826502015,0.1471673560717658,0.14751910537794072,0.1481211234709472,0.1486366192021811,0.14915707504271228,0.14979790545358354,0.1501693153794602,0.15083031195242672,0.15193276266827183,0.15280981461378312,0.1536182115372111,0.154391368985206,0.15566257557746108,0.1567669469535839,0.15806056920324257,0.15909902624130237,0.16070213524955823,0.16234927393712298,0.16403618475616516,0.16576698066128037,0.16793831658274616,0.1694220317053401,0.17089781332903836,0.17327034006481024,0.1748314570162059,0.17572813280093325,0.1770615934121854,0.17758220435594124,0.17789537430935148,0.1781629935731704,0.1782171919127939,0.17832989624316686,0.17833117567232565,0.17832989624316686,0.17832989624316686,0.17832664315765978,0.17828927668833006,0.17825759393339569,0.1782171919127939,0.17818960740116624,0.1781629935731704,0.17802933905400198,0.17779096671073208,0.17761743958432144,0.17734991121841076,0.17704331276636057,0.17661469595418988,0.17614920905132841,0.1759322216277957,0.17572554117317737,0.1755761646258695,0.17545414118839156,0.17542501460980153,0.1752300592151933,0.17520771652882722,0.17520771652882722,0.17517914393651268,0.17517914393651268,0.17517914393651268,0.1751278333480837,0.1751278333480837,0.1750883751041933,0.17502148985804908,0.1750136604659756,0.1750136604659756,0.1750136604659756,0.17500284899345386,0.17500284899345386,0.17499502684602616,0.17499502684602616,0.17499502684602616,0.1750136604659756,0.17500284899345386,0.17500284899345386,0.17500284899345386,0.17500284899345386,0.17500284899345386,0.17499502684602616,0.17500284899345386,0.17500284899345386,0.17500284899345386,0.1750136604659756,0.17502148985804908,0.17502148985804908,0.17502148985804908,0.17503213726135786,0.17503213726135786,0.17503213726135786,0.175055962568327,0.175055962568327,0.175055962568327,0.17503213726135786,0.17503213726135786,0.17503213726135786,0.17503213726135786,0.17503213726135786,0.17503213726135786,0.17502148985804908,0.1750136604659756,0.17499502684602616,0.17494782936945602,0.17492617504088878,0.17491741916378414,0.17489572705055018,0.17489572705055018,0.17484658415694404,0.1748314570162059,0.1748314570162059,0.17478175958366682,0.17473478386558036,0.17468127849066195,0.17467830100322643,0.17467611860338333,0.17462544105578798,0.17460686422625432,0.17460686422625432,0.1745480755559789,0.17453272052597213,0.17449364018457994,0.17449364018457994,0.17445595527404922,0.17445595527404922,0.17443975739729256,0.17441687866691985,0.17439322810413255,0.17437577587511438,0.17435345933785823,0.17435345933785823,0.17435345933785823,0.17435345933785823,0.17435345933785823,0.17435345933785823,0.17435345933785823)
minHPD=c(0.032777826589432145, 0.032777826589432145,0.032777826589432145,0.032777826589432145,0.032777826589432145,0.032777826589432145,0.032777826589432145,0.032777826589432145,0.032777826589432145,0.032777826589432145,0.032777826589432145,0.032777826589432145,0.032777826589432145,0.032777826589432145,0.032777826589432145,0.032777826589432145,0.032777826589432145,0.032777826589432145,0.032777826589432145,0.032777826589432145,0.032777826589432145,0.03263456064582461,0.03263456064582461,0.032777826589432145,0.032777826589432145,0.032777826589432145,0.03294693545557729,0.03294693545557729,0.03294693545557729,0.032777826589432145,0.032777826589432145,0.032095934237911475,0.03220384731818129,0.032095934237911475,0.032095934237911475,0.032095934237911475,0.032095934237911475,0.032095934237911475,0.032095934237911475,0.030295045297938743,0.02572052407156864,0.020448825640256022,0.019479853207753552,0.017772904955143304,0.01758074100639501,0.01729566867713873,0.01719220765767579,0.016452810903362574,0.015318862595933623,0.01566636782325114,0.016655690289726043,0.014231410692847528,0.01520606756281104,0.014231410692847528,0.014673151866745547,0.014601188068434929,0.014362461763813717,0.014362461763813717,0.014231410692847528,0.014601188068434929,0.015490712452604222,0.014745723750603396,0.014745723750603396,0.01566636782325114,0.014745723750603396,0.015490712452604222,0.015580432052538767,0.014745723750603396,0.015123022905724889,0.014745723750603396,0.014231410692847528,0.014782788081514267,0.014362461763813717,0.014362461763813717,0.014601188068434929,0.014782788081514267,0.014362461763813717,0.014601188068434929,0.014362461763813717,0.014060522344836823,0.01413929889250367,0.014479393178433213,0.014673151866745547,0.014745723750603396,0.014745723750603396,0.014745723750603396,0.014001382974637168,0.014060522344836823,0.01413929889250367,0.014205637262197571,0.014205637262197571,0.014205637262197571,0.014205637262197571,0.014205637262197571,0.014001382974637168,0.014001382974637168,0.01413929889250367,0.01413929889250367,0.014362461763813717,0.014479393178433213,0.014673151866745547,0.014673151866745547,0.014745723750603396,0.014745723750603396,0.014782788081514267,0.013204454212919856,0.013204454212919856,0.013204454212919856,0.013204454212919856,0.013313716134376081,0.013204454212919856,0.013204454212919856,0.013313716134376081,0.013313716134376081,0.013204454212919856,0.013204454212919856,0.013204454212919856,0.013313716134376081,0.013313716134376081,0.013313716134376081,0.013204454212919856,0.013204454212919856,0.013204454212919856,0.013313716134376081,0.013313716134376081,0.013313716134376081,0.012435830053893019,0.012435830053893019,0.012435830053893019,0.012435830053893019,0.012435830053893019,0.012435830053893019,0.012435830053893019,0.012435830053893019,0.013204454212919856,0.012601815304921693,0.012435830053893019,0.012435830053893019,0.014231410692847528,0.014205637262197571,0.014001382974637168,0.012703492175324557,0.012626215073093352,0.012435830053893019,0.01279802807684786,0.012703492175324557,0.012601815304921693,0.012626215073093352,0.012626215073093352,0.012435830053893019,0.013204454212919856,0.012601815304921693,0.012435830053893019,0.012435830053893019,0.012601815304921693,0.013204454212919856,0.012601815304921693,0.012601815304921693,0.014479393178433213,0.014327995304373963,0.014362461763813717,0.014794837637997382,0.014782788081514267,0.014745723750603396,0.014673151866745547,0.014001382974637168,0.014782788081514267,0.014782788081514267,0.014745723750603396,0.014673151866745547,0.014745723750603396,0.014231410692847528,0.013313716134376081,0.012601815304921693,0.012601815304921693,0.01520606756281104,0.016791611571483643,0.01520606756281104,0.016655690289726043,0.017510847407829072,0.01640543837084813,0.016811785380394198,0.01771966360759453,0.01752085985377663,0.017765030728179476,0.018402980141789076,0.017510847407829072,0.01866749450493154,0.018587181817186674,0.019332717148738313,0.019354575890761287,0.019332717148738313,0.019304700816946265,0.021306401272458295,0.021328493691275048,0.0214147355396414,0.021328493691275048,0.02150982353083062,0.02185217059905001,0.02185217059905001,0.021884682944122557,0.023234130833421865,0.02409487719021971,0.025821865072371858,0.025821865072371858,0.025821865072371858,0.025821865072371858,0.025991295661298923,0.026604568411982978,0.026872210607786422,0.027724209218041175,0.027724209218041175,0.027724209218041175,0.031153344912823552,0.031419950984968165,0.03449294024797737,0.03553868510818314,0.04335570288412267,0.05116851550660406,0.06840365958612096,0.07957445868908572,0.08609726994229924,0.08847375861003665,0.08763132387820735,0.08849951480503257,0.08847375861003665,0.08847375861003665,0.08849951480503257,0.08854660083237746,0.08847375861003665,0.08847375861003665,0.08849951480503257,0.08849951480503257,0.08854660083237746,0.09070639749642713,0.0904616542907412,0.09300180561488255,0.09316875270908491,0.09316875270908491,0.09307213348322949,0.09300180561488255,0.09300180561488255,0.09307213348322949,0.09316875270908491,0.09316875270908491,0.09300180561488255,0.09300180561488255,0.09300180561488255,0.09307213348322949,0.09307213348322949,0.09307213348322949,0.09316875270908491,0.09316875270908491,0.09320655238331801,0.09320655238331801,0.09320655238331801,0.09320655238331801,0.09320655238331801,0.09320655238331801,0.09320655238331801,0.09316875270908491,0.09316875270908491,0.09316875270908491,0.09316875270908491,0.09316875270908491,0.09316875270908491,0.09316875270908491,0.09316875270908491,0.09316875270908491,0.09316875270908491,0.09316875270908491,0.09316875270908491,0.09316875270908491,0.09316875270908491,0.09316875270908491,0.09316875270908491,0.09316875270908491,0.09316875270908491,0.09316875270908491,0.09316875270908491,0.09320655238331801,0.09320655238331801,0.09320655238331801,0.09320655238331801,0.09316875270908491,0.09316875270908491,0.09316875270908491,0.09316875270908491,0.09320655238331801,0.09320655238331801,0.09320655238331801,0.09320655238331801,0.09320655238331801,0.09320655238331801,0.09316875270908491,0.09316875270908491,0.09320655238331801,0.09316875270908491,0.09316875270908491,0.09316875270908491,0.09316875270908491,0.09316875270908491,0.09316875270908491,0.09316875270908491,0.09316875270908491,0.09316875270908491,0.09316875270908491,0.09316875270908491,0.09316875270908491,0.09320655238331801,0.09320655238331801,0.09316875270908491,0.09316875270908491,0.09316875270908491,0.09316875270908491,0.09316875270908491,0.0935490022016208,0.09349571967231995,0.09316875270908491,0.09316875270908491,0.09316875270908491,0.09316875270908491,0.09316875270908491,0.09316875270908491,0.09320655238331801,0.09320655238331801,0.09320655238331801,0.09320655238331801,0.09320655238331801,0.09320655238331801,0.09320655238331801,0.09320655238331801,0.09320655238331801,0.09320655238331801,0.09320655238331801,0.09320655238331801,0.09316875270908491,0.09316875270908491,0.09316875270908491,0.09316875270908491,0.09307213348322949,0.09307213348322949,0.09316875270908491,0.09307213348322949,0.09307213348322949,0.09300180561488255,0.09316875270908491,0.09316875270908491,0.08925456747872652,0.08847375861003665,0.08847375861003665,0.08817115195705026,0.08849951480503257,0.08676419013709863,0.08342306162578518,0.08317038122226991,0.08240258077893145,0.0848134302492396,0.10222198237225931,0.10375795890070834,0.1044793798945988,0.10708745320375228,0.10478644024084029,0.10864536750718115,0.11191274771842706,0.115025407804115,0.11414689380406204,0.11462427286559085,0.12104474693478559,0.12545945466708636,0.2779604227949532,0.30464261235787315,0.30464261235787315,0.3050804914481875,0.30480295310285116,0.3050804914481875,0.30201171326347404,0.30073512412793757,0.14954713404417316,0.13814898972234993,0.1305267776242018,0.1204520260592086,0.12104700067270777,0.11208045936400077,0.11208045936400077,0.11208045936400077,0.11175276825597459,0.11321755002144474,0.1077394592885261,0.10790625392369249,0.10517546801962699,0.10517546801962699,0.10269895848472911,0.10269895848472911,0.10589767238913159,0.10613114583085644,0.10790625392369249,0.10565998485291159,0.10550304154565253,0.10669756127202516,0.10772023169214213,0.10597958621624025,0.10585836221557594,0.10806351543608947,0.11005144679782396,0.10806351543608947,0.10932973276348579,0.10977718321126088,0.11208045936400077,0.11256365339373546,0.11208045936400077,0.11208045936400077,0.11208045936400077,0.11212847411498512,0.11212847411498512,0.11212847411498512,0.11212847411498512,0.11212847411498512,0.11220252079987146,0.11208045936400077,0.11208045936400077,0.11208045936400077,0.11208045936400077,0.11208045936400077,0.11208045936400077,0.11208045936400077,0.11208045936400077,0.11208045936400077,0.11212847411498512,0.11208045936400077,0.11208045936400077,0.11175276825597459,0.11175276825597459,0.11175276825597459,0.11208045936400077,0.11220252079987146,0.11220252079987146,0.11220252079987146,0.11220252079987146,0.11220252079987146,0.11220252079987146,0.11212847411498512,0.11208045936400077,0.11208045936400077,0.10966748910450183,0.10935920680415576,0.10986144178398813,0.10962339314698263,0.10962339314698263,0.10962339314698263,0.10957260791989576,0.10922805698535284,0.10932973276348579,0.10922805698535284,0.10815215603378948,0.10806351543608947,0.10772023169214213,0.10806351543608947,0.10772023169214213,0.10957260791989576,0.10815215603378948,0.10815215603378948,0.10806351543608947,0.10806351543608947,0.10772023169214213,0.10922805698535284,0.1097306379228921,0.10932973276348579,0.10922805698535284,0.10932973276348579,0.10517546801962699,0.10585836221557594,0.10565998485291159,0.09782032096942604,0.10585836221557594,0.10820084487261668,0.11212847411498512,0.11903906630408387,0.12039941813392678,0.12679280344950108,0.13615008419846572,0.1456434381949135,0.15325255639169616,0.15495955229311217,0.15539515095817558,0.15539515095817558,0.15539515095817558,0.15539515095817558,0.15539515095817558,0.15539515095817558,0.15539515095817558,0.15539515095817558,0.1551276640878605,0.1550327167952114,0.1542193850390439,0.15495955229311217,0.15345413539976144,0.14599849726903685,0.12136598187041836,0.1032138920493075,0.1000858912387999,0.10011208055459535,0.09530114252995148,0.09627863430136642,0.09129825765647318,0.0945817526792592,0.08766290275049889,0.09054851752929612,0.0936241022257537,0.08849468103009742,0.09054851752929612,0.09475256315644233,0.09896838483758269,0.09965978401390545,0.09746748095977431,0.09965978401390545,0.09965978401390545,0.10005027833451093,0.10019111320321589,0.09965978401390545,0.0998067188669913,0.10011208055459535,0.09965978401390545,0.10042884114583174,0.09965978401390545,0.10005027833451093,0.10005027833451093,0.10014970686363057,0.10190326835280467,0.1019259460505353,0.10187792179588528,0.10190326835280467,0.1019259460505353,0.10204988731627941,0.10204988731627941,0.10234125467883728,0.10242308924322668,0.10244080414536559,0.10187792179588528,0.10235241945285262,0.10260767667586984,0.10234125467883728,0.10317380343624989,0.10317380343624989,0.10302204560321322,0.10306060533104436,0.10302204560321322,0.10306060533104436,0.10302204560321322,0.10302204560321322,0.10310184126997958,0.10317380343624989,0.10310184126997958,0.10317380343624989,0.10317380343624989,0.10317380343624989,0.10310184126997958,0.10310184126997958,0.10310184126997958,0.10310184126997958,0.10310184126997958,0.10317380343624989,0.10317380343624989,0.10310184126997958,0.10310184126997958,0.10310184126997958,0.10310184126997958,0.10317380343624989,0.10317380343624989,0.10317380343624989,0.10310184126997958,0.10311111279438767,0.10317380343624989,0.10317380343624989,0.10317380343624989,0.10317380343624989,0.10310184126997958,0.10310184126997958,0.10310184126997958,0.10310184126997958,0.10310184126997958,0.10310184126997958,0.10317380343624989,0.10382060123444897,0.10382060123444897,0.10317380343624989,0.10317380343624989,0.10382060123444897,0.10382060123444897,0.10382060123444897,0.10382060123444897,0.10422280172515488,0.10438498739848392,0.10422280172515488,0.10422280172515488,0.10460486739327898,0.10521143593275935,0.10482106637117886,0.10482106637117886,0.10469678658339232,0.10469678658339232,0.10482106637117886,0.10482106637117886,0.10482106637117886,0.10469678658339232,0.10469678658339232,0.10521143593275935,0.10469678658339232,0.10521143593275935,0.10521143593275935,0.10521143593275935,0.10521143593275935,0.10521143593275935,0.10521143593275935,0.10482106637117886,0.10482106637117886,0.10482106637117886,0.10482106637117886,0.10482106637117886,0.10482106637117886,0.10490648877347379,0.10490648877347379,0.10482106637117886,0.10501216441664793,0.10501216441664793,0.10507818454951845,0.10507818454951845,0.10507818454951845,0.10507818454951845,0.10507818454951845,0.10507818454951845,0.10507818454951845,0.10507818454951845,0.10507818454951845,0.10507818454951845,0.10507818454951845,0.10507818454951845,0.10507818454951845,0.10507818454951845,0.10507818454951845,0.10507818454951845,0.10507818454951845,0.10507818454951845,0.10507818454951845,0.10507818454951845,0.10507818454951845,0.10507818454951845,0.10507818454951845,0.10507818454951845,0.10510302744702264,0.10509137521086262,0.10507818454951845,0.1049796886123717,0.10538715410033189,0.10528650282752447,0.10528650282752447,0.10530135385009509,0.10528650282752447,0.10525650228341678,0.10525650228341678,0.10521143593275935,0.10521143593275935,0.10507818454951845,0.10530135385009509,0.10542273120125059,0.10537558473990262,0.10530135385009509,0.10521143593275935,0.10593842488078554,0.10581013635165606,0.10556753490056188,0.10542823364252642,0.10542823364252642,0.10525650228341678,0.10507818454951845,0.1049796886123717,0.1049796886123717,0.10530135385009509,0.10521143593275935,0.10525650228341678,0.10507818454951845,0.10501216441664793,0.10493427455887523,0.10521143593275935,0.10486002603058256,0.10486002603058256,0.10486002603058256,0.10521143593275935,0.10521143593275935,0.10521143593275935,0.10486002603058256,0.10486002603058256,0.10486002603058256,0.10486002603058256,0.10486002603058256,0.10486002603058256,0.10486002603058256,0.1051704959994087,0.1051704959994087,0.10510302744702264,0.1051704959994087,0.10510302744702264,0.10509137521086262,0.1049796886123717,0.1060195852555365,0.1060195852555365,0.10595617867835969,0.10507818454951845,0.10578947368696733,0.10537558473990262,0.10507818454951845,0.10507818454951845,0.1060195852555365,0.10580594091678946,0.1060195852555365,0.10603009694104527,0.10538715410033189,0.10580594091678946,0.10580594091678946,0.10580594091678946,0.10542273120125059,0.10542273120125059,0.10542273120125059,0.10542273120125059,0.10537558473990262,0.10530135385009509,0.10528650282752447,0.10521143593275935,0.10542273120125059,0.10525650228341678,0.1051704959994087,0.10501216441664793,0.1049796886123717,0.10486002603058256,0.10491301993544136,0.10469678658339232,0.10438498739848392,0.10510302744702264,0.10382060123444897,0.10382060123444897,0.1032138920493075,0.10312757256561274,0.10306060533104436,0.10382060123444897,0.10306060533104436,0.10302204560321322,0.1025065685615811,0.1028949399492765,0.10312757256561274,0.10302204560321322,0.10224407674332202,0.09965978401390545,0.10196483605958356,0.10014970686363057,0.09965978401390545,0.0995962813011537,0.10323498406284543,0.10382060123444897,0.10471267016933106,0.10471267016933106,0.10382060123444897,0.10493427455887523,0.10382060123444897,0.1060195852555365,0.10629840912609252,0.10629840912609252,0.10603253146010817,0.10742713419602595,0.10742713419602595,0.10742713419602595,0.10752826893951195,0.10949046403329504,0.10752826893951195,0.11148940217179876,0.11042549714271485,0.11230818552503619,0.11128208078652511,0.11308632097694593,0.11619395138332836,0.11863660222562654,0.11923161782561761,0.12297127258803628,0.12287716262573296,0.12469989983397935,0.12588580356188714,0.12612755054042202,0.12639084603565023,0.12639084603565023,0.12639084603565023,0.12639084603565023,0.12639084603565023,0.12612755054042202,0.12625787371673866,0.12639084603565023,0.12567438808618742,0.12612755054042202,0.12594938924804594,0.12594938924804594,0.12567438808618742,0.12612755054042202,0.12639084603565023,0.1269866616837637,0.12639084603565023,0.12912757304494432,0.1290320018657657,0.1290320018657657,0.12969217956893203,0.12643661769269923,0.1269866616837637,0.12612755054042202,0.1269866616837637,0.12705787127073934,0.12726127740435628,0.12726127740435628,0.12731371601184574,0.12737333507952242,0.12879205273512698,0.12879205273512698,0.1290320018657657,0.12912757304494432,0.12912757304494432,0.12912757304494432,0.12913221376603046,0.127997220673743,0.127997220673743,0.127997220673743,0.127997220673743,0.127997220673743,0.127997220673743,0.12913221376603046,0.12913221376603046,0.12913221376603046,0.12913221376603046,0.12913221376603046,0.127997220673743,0.12913221376603046,0.12913221376603046,0.12913221376603046,0.12913221376603046,0.12913221376603046,0.12913221376603046,0.12912757304494432,0.12912757304494432,0.12912757304494432,0.12912757304494432,0.12912757304494432,0.12912757304494432,0.12912757304494432,0.12912757304494432,0.12913221376603046,0.12913221376603046,0.12913221376603046,0.12913221376603046,0.127997220673743,0.127997220673743,0.127997220673743,0.127997220673743,0.127997220673743,0.127997220673743,0.127997220673743,0.127997220673743,0.127997220673743,0.127997220673743,0.127997220673743,0.12913221376603046,0.12912757304494432,0.1290320018657657,0.12879205273512698,0.12738048467710086,0.12731371601184574,0.12726127740435628,0.12726127740435628,0.12726127740435628,0.12705787127073934,0.12705787127073934,0.12705787127073934,0.1270085978328263,0.12699814780346302,0.12699814780346302,0.12699814780346302,0.1269866616837637,0.1269866616837637,0.1269866616837637,0.1269866616837637,0.1269866616837637,0.1269866616837637,0.1269866616837637,0.1269866616837637,0.1269866616837637,0.1269866616837637)
maxHPD=c(0.3033766488361723, 0.3033766488361723,0.3033766488361723,0.3033766488361723,0.3033766488361723,0.3033766488361723,0.3033766488361723,0.3033766488361723,0.3033766488361723,0.3033766488361723,0.3033766488361723,0.3033766488361723,0.3033766488361723,0.3033766488361723,0.3033766488361723,0.3033766488361723,0.3033766488361723,0.3033766488361723,0.3033766488361723,0.3033766488361723,0.3033766488361723,0.3033766488361723,0.3033766488361723,0.3033766488361723,0.3033766488361723,0.3033766488361723,0.3033766488361723,0.3033766488361723,0.3033766488361723,0.3033766488361723,0.3033766488361723,0.3026966436003495,0.3027681246494266,0.3026966436003495,0.3026966436003495,0.3027681246494266,0.3029256579347295,0.3029717943821613,0.3029256579347295,0.3029717943821613,0.2984416095990307,0.2883992428266533,0.28330373859465485,0.2685357948005822,0.26211916897607523,0.25366886507401426,0.24354634934085004,0.2297055679861629,0.22100024367677693,0.2073801480740227,0.20181044661730502,0.19075183840191015,0.18199511481140124,0.16558927455987033,0.1524081594180144,0.14235531379132196,0.13325203806604038,0.11933042796908963,0.10485588374839652,0.09829428191633095,0.0965786344447085,0.09333484170805174,0.09215639001287042,0.09170846458527107,0.08967814400752686,0.08967814400752686,0.08906403265455592,0.08699810489573837,0.08653625343722113,0.08557174567455524,0.08402137780726861,0.0838033104641667,0.0826921352041045,0.082266282515202,0.08213431842674364,0.08178032444576984,0.08069714579357302,0.08054544503113979,0.0797499299410139,0.0791231084198973,0.07857095899556468,0.07851256527834993,0.07857095899556468,0.07857095899556468,0.07857095899556468,0.07851256527834993,0.07746886273611867,0.07737055797135305,0.07737055797135305,0.07737055797135305,0.07737055797135305,0.07737055797135305,0.07737055797135305,0.07737055797135305,0.07687888979436232,0.07687888979436232,0.07687888979436232,0.07687888979436232,0.07682364256185424,0.07682364256185424,0.07687888979436232,0.07687888979436232,0.07687888979436232,0.07682364256185424,0.07682364256185424,0.07507556037889376,0.07507556037889376,0.07507556037889376,0.07501650538373913,0.07507556037889376,0.07501650538373913,0.07501650538373913,0.07501650538373913,0.07501650538373913,0.07501650538373913,0.07501650538373913,0.07501650538373913,0.07507556037889376,0.07507556037889376,0.07507556037889376,0.07501650538373913,0.07501650538373913,0.07501650538373913,0.07507556037889376,0.07507556037889376,0.07507556037889376,0.07414683255867598,0.07414683255867598,0.07414683255867598,0.07414683255867598,0.07414683255867598,0.07419929370156206,0.07419929370156206,0.07419929370156206,0.07507556037889376,0.0745758795230219,0.0745758795230219,0.07507556037889376,0.07737055797135305,0.07737055797135305,0.07737055797135305,0.07613192825217444,0.07613192825217444,0.07613192825217444,0.07682364256185424,0.07682364256185424,0.07687888979436232,0.07737055797135305,0.07737055797135305,0.07746886273611867,0.07843116354604952,0.07817207112923595,0.07851256527834993,0.07904042531443796,0.0796906784589852,0.0819879133814756,0.08178032444576984,0.0826921352041045,0.08497639724201102,0.08497639724201102,0.08557174567455524,0.08631336694410187,0.08653625343722113,0.08716812796693477,0.08743814794242058,0.08728805631590494,0.08906403265455592,0.09012321450173588,0.09186234501518012,0.09333484170805174,0.0949963091467398,0.09897399671649426,0.10072398500238319,0.10424319089613635,0.10999183562902323,0.12134069407871947,0.12598969628321519,0.1271381461910516,0.1334802948013464,0.13727289707620105,0.1379646517587458,0.14033461906529018,0.1429276839420066,0.14334914880783187,0.1443168061790025,0.14535033317745344,0.14535033317745344,0.1477745217844705,0.14852219208815587,0.150112039281921,0.15120325938622003,0.15273800762549847,0.15373854761990777,0.15642864887153524,0.15712554763703096,0.15831156651196185,0.15873736395981247,0.16018536284537585,0.1612033429873578,0.16170852823703666,0.16273880538749044,0.16481122271737017,0.16612662506366138,0.16802266833632803,0.1683664305816327,0.16859993854070393,0.16901043856760936,0.16955593397764954,0.17067117103519353,0.17153704633043615,0.1726380607768757,0.17294180571857126,0.17365024223442518,0.17685140579674016,0.17714541078000803,0.1793343000595424,0.1786968776969462,0.1838987774879441,0.18703810888558312,0.19326447152835952,0.19106211626860087,0.18353815687272146,0.1838987774879441,0.18163702545779162,0.18163702545779162,0.18138734739667964,0.1809908700482434,0.18081886800622685,0.18072375138233443,0.1804725478186485,0.18018537408830204,0.17986118512886373,0.1790066202268005,0.17863507841344656,0.18018537408830204,0.17930324291890054,0.18123815445138666,0.18093912748119637,0.18027329636170336,0.17986118512886373,0.1796759993111181,0.1796362132175806,0.1793343000595424,0.17928504883946153,0.17928504883946153,0.1790066202268005,0.1790066202268005,0.1790066202268005,0.1790066202268005,0.1790066202268005,0.1790066202268005,0.1790066202268005,0.17899611290027218,0.1790066202268005,0.1790066202268005,0.1790066202268005,0.1790066202268005,0.1790066202268005,0.1790066202268005,0.1790066202268005,0.17895221371055792,0.17895221371055792,0.1789103728714581,0.17881739108349737,0.17881739108349737,0.17881739108349737,0.17881739108349737,0.17881739108349737,0.17880808253092695,0.17880808253092695,0.17880808253092695,0.17880808253092695,0.17881739108349737,0.17881739108349737,0.17881739108349737,0.17881739108349737,0.17880808253092695,0.17880808253092695,0.17880808253092695,0.17880808253092695,0.17881739108349737,0.17881739108349737,0.17881739108349737,0.17881739108349737,0.17875735255126862,0.17875735255126862,0.17875735255126862,0.17875735255126862,0.17881739108349737,0.17881739108349737,0.17881739108349737,0.17881739108349737,0.17881739108349737,0.17881739108349737,0.17880808253092695,0.17880808253092695,0.17881739108349737,0.17881739108349737,0.17881739108349737,0.17884508082149236,0.17889086624783432,0.17889086624783432,0.17889086624783432,0.17889086624783432,0.17889086624783432,0.17884508082149236,0.17884508082149236,0.17884508082149236,0.17884508082149236,0.17884508082149236,0.17881739108349737,0.17875735255126862,0.17875735255126862,0.17875735255126862,0.17875735255126862,0.17875735255126862,0.1790066202268005,0.1790066202268005,0.17875735255126862,0.17875735255126862,0.17875735255126862,0.17875735255126862,0.17875735255126862,0.17875735255126862,0.17884508082149236,0.17884508082149236,0.17884508082149236,0.17884508082149236,0.17884508082149236,0.17884508082149236,0.17884508082149236,0.17884508082149236,0.17884508082149236,0.17884508082149236,0.17884508082149236,0.17884508082149236,0.17884508082149236,0.1789103728714581,0.17895221371055792,0.17899611290027218,0.1790066202268005,0.1790066202268005,0.17928504883946153,0.1793343000595424,0.17986118512886373,0.18018537408830204,0.1808069818939605,0.18163702545779162,0.17899611290027218,0.1790066202268005,0.1805654443376968,0.18163702545779162,0.1838987774879441,0.18533765418282167,0.19193106454053138,0.331482670211816,0.49447522421136414,0.5562486345376286,0.6093260924758857,0.6344981952405181,0.6571334353025412,0.6774435479091747,0.6947450960114128,0.7145643140041155,0.7395293776113813,0.7541671929175294,0.7826599073482958,0.8223575593561153,0.8438183055122535,0.8651888957351007,0.9565334197029728,0.9143358769683665,0.9039460975639692,0.9039460975639692,0.9039460975639692,0.9043452720644315,0.9082154346893191,0.9472835182267676,0.9043452720644315,0.9039460975639692,0.9033268003157857,0.8950453344841756,0.8983088760662121,0.8904542631182293,0.8900432818692859,0.8900432818692859,0.885325097831524,0.8740091407048332,0.8454939372509284,0.813758827403851,0.7588092859312433,0.6338544929787558,0.5167705535255792,0.4201495012535191,0.3837557914047477,0.37783108301566026,0.37783108301566026,0.3701354133919497,0.3675897396527153,0.36545777369162835,0.36291603478785034,0.3497428653389419,0.34190820013135015,0.34105152712844483,0.338014537988595,0.3321195351479046,0.3298727120612108,0.32923033999802664,0.3286575590491099,0.3285472563947102,0.3277722098785985,0.3277722098785985,0.3277722098785985,0.3277722098785985,0.3277722098785985,0.3277722098785985,0.3277722098785985,0.3277722098785985,0.3277722098785985,0.3276231247440569,0.3276231247440569,0.3276231247440569,0.3276231247440569,0.3276231247440569,0.3276231247440569,0.3276231247440569,0.3276231247440569,0.3276231247440569,0.3277722098785985,0.3277722098785985,0.3277722098785985,0.3277722098785985,0.3277722098785985,0.3277722098785985,0.3282900947849652,0.3284237356941372,0.32850036526771853,0.32850036526771853,0.3285472563947102,0.3285472563947102,0.3285472563947102,0.3285472563947102,0.3285472563947102,0.3286575590491099,0.3277722098785985,0.3277722098785985,0.3285472563947102,0.32850036526771853,0.32850036526771853,0.3285472563947102,0.3286575590491099,0.32877738755880875,0.3291769776475172,0.3298727120612108,0.3294742219675096,0.3294742219675096,0.32923033999802664,0.3298727120612108,0.329815360622955,0.3321195351479046,0.33126894264661344,0.331482670211816,0.331482670211816,0.3321195351479046,0.3321195351479046,0.3346758264790808,0.33612776724978294,0.33651115927206193,0.338014537988595,0.341991120111539,0.3447773528601065,0.3568127846096127,0.382958268314941,0.44568050622702293,0.5283414265163507,0.5662577143054098,0.5954733556344813,0.6215643255028929,0.6339379378919181,0.6464984524110664,0.6564792964626996,0.6637010420647439,0.6686361546828077,0.6661117559178835,0.6660608824913897,0.6660608824913897,0.6661117559178835,0.6661117559178835,0.6661117559178835,0.6661117559178835,0.6661117559178835,0.6661117559178835,0.6661117559178835,0.6661117559178835,0.6661117559178835,0.6675996198187418,0.6695016511377783,0.6760805408954984,0.6661117559178835,0.6450066432260971,0.6232978154523624,0.6042275239660084,0.5631792235358157,0.5248350594911947,0.47839029006181283,0.417378318434766,0.34489201508243555,0.2947983180192479,0.26798832328699435,0.2306479753848921,0.19149567707717668,0.18740189623339512,0.18740189623339512,0.1862406467730377,0.1827302797534952,0.18314778495412304,0.18203926050463504,0.18176032368352957,0.18163874343923356,0.18067846754251768,0.18067846754251768,0.18067846754251768,0.1801166899644003,0.18067846754251768,0.17982732674629395,0.18009096128388608,0.18009096128388608,0.1801166899644003,0.1817677813206142,0.1817677813206142,0.18163874343923356,0.18163874343923356,0.18163874343923356,0.18163874343923356,0.18163874343923356,0.18160918186321356,0.18163874343923356,0.18163874343923356,0.18067846754251768,0.18067846754251768,0.18067846754251768,0.17957002542092843,0.1801166899644003,0.1801166899644003,0.17982732674629395,0.17982732674629395,0.17965328631768043,0.17965328631768043,0.17957002542092843,0.17957002542092843,0.17957002542092843,0.17957002542092843,0.1794409006270708,0.1794409006270708,0.1794409006270708,0.1794409006270708,0.1793417412115688,0.1793417412115688,0.1793417412115688,0.1793109780972594,0.1793109780972594,0.1793417412115688,0.1793417412115688,0.17923423092215846,0.17920520743828267,0.17918618347070825,0.17918618347070825,0.17923423092215846,0.17920520743828267,0.17920520743828267,0.1791045592735817,0.1791045592735817,0.1791045592735817,0.1790761227235855,0.1790761227235855,0.1790620545093358,0.17895621609263815,0.17889290429333407,0.17889290429333407,0.17889290429333407,0.17889290429333407,0.17885407040644707,0.17889290429333407,0.17947377698651631,0.1794409006270708,0.1787833794843585,0.17872968112648716,0.1793109780972594,0.17927674691342618,0.17918618347070825,0.17913634870537137,0.1794409006270708,0.17957002542092843,0.1793109780972594,0.1793109780972594,0.17955582901015754,0.1801166899644003,0.17965328631768043,0.17965328631768043,0.17957002542092843,0.17957002542092843,0.17965328631768043,0.17965328631768043,0.17965328631768043,0.17957002542092843,0.17957002542092843,0.1801166899644003,0.17957002542092843,0.1801166899644003,0.1801166899644003,0.18007946743796988,0.18009096128388608,0.18009096128388608,0.18007946743796988,0.17965328631768043,0.17965328631768043,0.17965328631768043,0.17957002542092843,0.17957002542092843,0.17957002542092843,0.17957002542092843,0.17955582901015754,0.1794409006270708,0.17957002542092843,0.17957002542092843,0.17953671807944252,0.17951159589684512,0.17951159589684512,0.17951159589684512,0.17951159589684512,0.17951159589684512,0.17947377698651631,0.1794409006270708,0.1794409006270708,0.1794409006270708,0.17947377698651631,0.17947377698651631,0.17951159589684512,0.17951159589684512,0.17953671807944252,0.17953671807944252,0.17951159589684512,0.17951159589684512,0.17951159589684512,0.17951159589684512,0.17957002542092843,0.17957002542092843,0.17951159589684512,0.17951159589684512,0.17965328631768043,0.17965328631768043,0.17965328631768043,0.17965328631768043,0.18009096128388608,0.18004815339676958,0.18007946743796988,0.18009096128388608,0.18009096128388608,0.1801166899644003,0.1801166899644003,0.18007946743796988,0.18009096128388608,0.18009096128388608,0.18043302303813738,0.18062199908371634,0.18067846754251768,0.18067846754251768,0.18067846754251768,0.18163874343923356,0.18163874343923356,0.18163874343923356,0.1816040187972441,0.18163874343923356,0.1816410921321316,0.1816410921321316,0.1816410921321316,0.18200650283022185,0.18262676869995614,0.18262676869995614,0.18277260502781825,0.18275809932224357,0.18277260502781825,0.18277260502781825,0.18314778495412304,0.18277260502781825,0.18277260502781825,0.18277260502781825,0.18314778495412304,0.18314778495412304,0.18314778495412304,0.18277260502781825,0.18277260502781825,0.18277260502781825,0.18277260502781825,0.18277260502781825,0.18277260502781825,0.18277260502781825,0.18314778495412304,0.18314778495412304,0.18314778495412304,0.18314778495412304,0.18314778495412304,0.18314778495412304,0.18314778495412304,0.18443964586866804,0.18443964586866804,0.18467577652969808,0.18393823945984325,0.18467577652969808,0.18443964586866804,0.18443964586866804,0.18467577652969808,0.18574716933052124,0.18573314610524233,0.18604707720384914,0.18608892774338873,0.18554721326234072,0.18604707720384914,0.18608892774338873,0.18608892774338873,0.18573314610524233,0.18573314610524233,0.18573314610524233,0.18574716933052124,0.18574716933052124,0.18574716933052124,0.18574716933052124,0.18573314610524233,0.18604707720384914,0.18608892774338873,0.18608892774338873,0.18608892774338873,0.18608892774338873,0.18608892774338873,0.18627595909178843,0.18627595909178843,0.18616129513709684,0.18709444296243058,0.18604707720384914,0.1862573419885995,0.18604707720384914,0.18608892774338873,0.18627595909178843,0.1874174204525074,0.18709444296243058,0.18730709088698422,0.18730709088698422,0.18851708012525875,0.19072413386925907,0.19150350820731657,0.19325391192252192,0.19381709371240707,0.19863497223080873,0.20077078398942927,0.21019061956186058,0.21778402874167446,0.22983746296765306,0.23358177127933183,0.2359728890016666,0.2381355158536009,0.23979381260005592,0.24273140577526842,0.24463245037665118,0.24778542639441334,0.24968041175698763,0.25348323687412805,0.25605330070421184,0.2591959025118894,0.2607378418235835,0.26417123784079316,0.2666558801694509,0.27093877813307476,0.2702506827428398,0.27610548651649247,0.2769307111573463,0.28064859557979427,0.281715869613457,0.28670325270902647,0.2906936709500485,0.29485371268866256,0.2962906432142296,0.3017191559035957,0.3013184334571645,0.3042144961359744,0.30437857482115604,0.3043508912665794,0.30430555578291496,0.30416878310660017,0.3039423764097145,0.3039423764097145,0.3039076243974487,0.3031595748729344,0.3031595748729344,0.303040072160653,0.3017191559035957,0.3013184334571645,0.3004478982366925,0.29949609423469725,0.2972894057716914,0.29559934515343395,0.2937783977912399,0.2928269009038263,0.29001196253342976,0.2900672198887774,0.2878973004420836,0.28634144060315,0.28634144060315,0.2825091366469121,0.2825091366469121,0.28128230823720907,0.28128230823720907,0.2811826768002851,0.28131602190887545,0.2811826768002851,0.2811826768002851,0.2811826768002851,0.2825091366469121,0.28248886680661384,0.2826451249514663,0.2826451249514663,0.28248886680661384,0.28248886680661384,0.28248886680661384,0.28128230823720907,0.28128230823720907,0.28131602190887545,0.28131602190887545,0.28131602190887545,0.28131602190887545,0.28248886680661384,0.28248886680661384,0.28248886680661384,0.28248886680661384,0.28248886680661384,0.28131602190887545,0.28248886680661384,0.28248886680661384,0.28248886680661384,0.28248886680661384,0.28248886680661384,0.28248886680661384,0.28248886680661384,0.28248886680661384,0.2825091366469121,0.2825091366469121,0.2825091366469121,0.2825091366469121,0.28248886680661384,0.28248886680661384,0.28248886680661384,0.28248886680661384,0.28248886680661384,0.28248886680661384,0.28131602190887545,0.28131602190887545,0.28131602190887545,0.28128230823720907,0.28128230823720907,0.28128230823720907,0.28131602190887545,0.28131602190887545,0.28131602190887545,0.28131602190887545,0.28131602190887545,0.28248886680661384,0.2825706749152752,0.2826451249514663,0.2825091366469121,0.2811826768002851,0.2811826768002851,0.2811826768002851,0.2811826768002851,0.2811826768002851,0.2811826768002851,0.2811826768002851,0.2811826768002851,0.2811826768002851,0.2811826768002851,0.2811826768002851,0.2811826768002851,0.28131602190887545,0.2814145178247189,0.2814145178247189,0.28131602190887545,0.28131602190887545,0.28128230823720907,0.28128230823720907,0.28128230823720907,0.28128230823720907,0.28128230823720907)
#time=time[4:length(time)]
#rate=rate[4:length(rate)]
#minHPD=minHPD[4:length(minHPD)]
#maxHPD=maxHPD[4:length(maxHPD)]

plot(c(seq(-290,0,by=1),0),rep(2,length(c(seq(290,0,by=-1),0))), xlab="", ylab="Rates (events/Myr/lineage)", xlim=c(-270,-230), ylim=c(0,0.75), type="l", col="white",lwd="1",las="1",cex.axis="1",cex.main="1",cex.lab="1",bty="n", main="A", axes=F)
rect(-323.2,-0.02,-298.9,300, col="white", border=NA)
rect(-298.9,-0.02,-272.95,300, col="whitesmoke", border=NA)
rect(-272.95,-0.02,-259.1,300, col="white", border=NA)
rect(-259.1,-0.02,-251.9,300, col="whitesmoke", border=NA)
rect(-251.9,-0.02,-247.2,300, col="white", border=NA)
rect(-247.2,-0.02,-237,300, col="whitesmoke", border=NA)
rect(-237,-0.02,-201.3,300, col="white", border=NA)
rect(-201.3,-0.02,-174.1,300, col="whitesmoke", border=NA)
rect(-174.1,-0.02,-163.5,300, col="white", border=NA)
rect(-163.5,-0.02,-145,300, col="whitesmoke", border=NA)
rect(-145,-0.02,-100.5,300, col="white", border=NA)
rect(-100.5,-0.02,-66,300, col="whitesmoke", border=NA)
rect(-66,-0.02,-56,300, col="white", border=NA)
rect(-56,-0.02,-33.9,300, col="whitesmoke", border=NA)
rect(-33.9,-0.02,-23.03,300, col="white", border=NA)
rect(-23.03,-0.02,-5.33,300, col="whitesmoke", border=NA)
rect(-5.33,-0.02,-2.58,300, col="white", border=NA)
rect(-2.58,-0.02,0,300, col="whitesmoke", border=NA)

rect(-261.28,-3,-259.51,300, col=alpha('#ffaf03',0.2), border=NA)
rect(-234.5,-3,-232,300, col=alpha('#ffaf03',0.2), border=NA)
axis(side=1, seq(-280, -220, by=10), col="black",col.axis="black",las=1)
axis(side=2, seq(0, 0.75, by=0.25), col="black",col.axis="black",las=2)
abline(v=c(-251.902),col="red",lty="dashed",lwd="2")

legend("topleft", bty="n", c("Origination rate"),lwd="3",col=c("#4c4cec"), cex=1)

lines(time,time,type = 'n')
polygon(c(time, rev(time)), c(maxHPD, rev(minHPD)), col = alpha('#4c4cec',0.3), border = NA)
lines(time,rate, col = '#4c4cec', lwd=2)

add_geochrono(0, -0.15)


# Frequency of shift in speciation rate
mids=c(-0.04911646586345381, -0.14734939759036145,-0.2455823293172691,-0.3438152610441767,-0.4420481927710843,-0.5402811244979919,-0.6385140562248995,-0.7367469879518072,-0.8349799196787148,-0.9332128514056224,-1.03144578313253,-1.1296787148594378,-1.2279116465863453,-1.326144578313253,-1.4243775100401606,-1.5226104417670683,-1.620843373493976,-1.7190763052208835,-1.8173092369477912,-1.9155421686746987,-2.0137751004016065,-2.112008032128514,-2.2102409638554215,-2.3084738955823294,-2.406706827309237,-2.5049397590361444,-2.6031726907630524,-2.70140562248996,-2.7996385542168674,-2.897871485943775,-2.996104417670683,-3.0943373493975903,-3.192570281124498,-3.2908032128514058,-3.3890361445783133,-3.4872690763052208,-3.5855020080321283,-3.683734939759036,-3.7819678714859437,-3.880200803212851,-3.978433734939759,-4.076666666666666,-4.174899598393574,-4.273132530120481,-4.371365461847389,-4.469598393574296,-4.567831325301205,-4.666064257028112,-4.76429718875502,-4.862530120481927,-4.960763052208835,-5.058995983935742,-5.15722891566265,-5.255461847389558,-5.3536947791164655,-5.451927710843373,-5.5501606425702805,-5.648393574297188,-5.7466265060240955,-5.844859437751003,-5.943092369477911,-6.041325301204819,-6.139558232931726,-6.237791164658634,-6.336024096385541,-6.434257028112449,-6.532489959839356,-6.630722891566265,-6.728955823293172,-6.82718875502008,-6.925421686746987,-7.023654618473895,-7.121887550200802,-7.22012048192771,-7.318353413654618,-7.416586345381526,-7.514819277108433,-7.613052208835341,-7.711285140562248,-7.809518072289156,-7.907751004016063,-8.005983935742972,-8.104216867469878,-8.202449799196787,-8.300682730923693,-8.398915662650602,-8.49714859437751,-8.595381526104417,-8.693614457831325,-8.791847389558232,-8.89008032128514,-8.988313253012047,-9.086546184738955,-9.184779116465863,-9.28301204819277,-9.381244979919678,-9.479477911646585,-9.577710843373493,-9.6759437751004,-9.774176706827308,-9.872409638554217,-9.970642570281123,-10.068875502008032,-10.167108433734938,-10.265341365461847,-10.363574297188753,-10.461807228915662,-10.56004016064257,-10.658273092369477,-10.756506024096385,-10.854738955823292,-10.9529718875502,-11.051204819277107,-11.149437751004015,-11.247670682730924,-11.34590361445783,-11.444136546184739,-11.542369477911645,-11.640602409638554,-11.73883534136546,-11.837068273092369,-11.935301204819277,-12.033534136546184,-12.131767068273092,-12.229999999999999,-12.328232931726907,-12.426465863453814,-12.524698795180722,-12.62293172690763,-12.721164658634537,-12.819397590361445,-12.917630522088352,-13.01586345381526,-13.114096385542167,-13.212329317269075,-13.310562248995984,-13.40879518072289,-13.507028112449799,-13.605261044176705,-13.703493975903614,-13.80172690763052,-13.899959839357429,-13.998192771084337,-14.096425702811244,-14.194658634538152,-14.292891566265059,-14.391124497991967,-14.489357429718874,-14.587590361445782,-14.68582329317269,-14.784056224899597,-14.882289156626506,-14.980522088353412,-15.07875502008032,-15.176987951807227,-15.275220883534136,-15.373453815261044,-15.47168674698795,-15.569919678714859,-15.668152610441766,-15.766385542168674,-15.86461847389558,-15.962851405622489,-16.0610843373494,-16.159317269076308,-16.257550200803212,-16.35578313253012,-16.45401606425703,-16.552248995983938,-16.650481927710842,-16.74871485943775,-16.84694779116466,-16.945180722891568,-17.043413654618476,-17.14164658634538,-17.23987951807229,-17.338112449799198,-17.436345381526106,-17.534578313253014,-17.63281124497992,-17.731044176706828,-17.829277108433736,-17.927510040160644,-18.02574297188755,-18.123975903614458,-18.222208835341366,-18.320441767068274,-18.418674698795183,-18.516907630522088,-18.615140562248996,-18.713373493975904,-18.811606425702813,-18.90983935742972,-19.008072289156626,-19.106305220883534,-19.204538152610443,-19.30277108433735,-19.401004016064256,-19.499236947791164,-19.597469879518073,-19.69570281124498,-19.79393574297189,-19.892168674698794,-19.990401606425703,-20.08863453815261,-20.18686746987952,-20.285100401606428,-20.383333333333333,-20.48156626506024,-20.57979919678715,-20.678032128514058,-20.776265060240963,-20.87449799196787,-20.97273092369478,-21.070963855421688,-21.169196787148596,-21.2674297188755,-21.36566265060241,-21.463895582329318,-21.562128514056226,-21.660361445783135,-21.75859437751004,-21.856827309236948,-21.955060240963856,-22.053293172690765,-22.15152610441767,-22.249759036144578,-22.347991967871486,-22.446224899598395,-22.544457831325303,-22.642690763052208,-22.740923694779116,-22.839156626506025,-22.937389558232933,-23.03562248995984,-23.133855421686746,-23.232088353413655,-23.330321285140563,-23.42855421686747,-23.526787148594376,-23.625020080321285,-23.723253012048193,-23.8214859437751,-23.91971887550201,-24.017951807228915,-24.116184738955823,-24.21441767068273,-24.31265060240964,-24.41088353413655,-24.509116465863453,-24.60734939759036,-24.70558232931727,-24.80381526104418,-24.902048192771083,-25.00028112449799,-25.0985140562249,-25.19674698795181,-25.294979919678717,-25.39321285140562,-25.49144578313253,-25.58967871485944,-25.687911646586347,-25.78614457831325,-25.88437751004016,-25.98261044176707,-26.080843373493977,-26.179076305220885,-26.27730923694779,-26.3755421686747,-26.473775100401607,-26.572008032128515,-26.670240963855424,-26.76847389558233,-26.866706827309237,-26.964939759036145,-27.063172690763054,-27.16140562248996,-27.259638554216867,-27.357871485943775,-27.456104417670684,-27.554337349397592,-27.652570281124497,-27.750803212851405,-27.849036144578314,-27.947269076305222,-28.04550200803213,-28.143734939759035,-28.241967871485944,-28.340200803212852,-28.43843373493976,-28.536666666666665,-28.634899598393574,-28.733132530120482,-28.83136546184739,-28.9295983935743,-29.027831325301204,-29.126064257028112,-29.22429718875502,-29.32253012048193,-29.420763052208837,-29.518995983935742,-29.61722891566265,-29.71546184738956,-29.813694779116467,-29.911927710843372,-30.01016064257028,-30.10839357429719,-30.206626506024097,-30.304859437751006,-30.40309236947791,-30.50132530120482,-30.599558232931727,-30.697791164658636,-30.796024096385544,-30.89425702811245,-30.992489959839357,-31.090722891566266,-31.188955823293174,-31.28718875502008,-31.385421686746987,-31.483654618473896,-31.581887550200804,-31.680120481927712,-31.778353413654617,-31.876586345381526,-31.974819277108434,-32.073052208835335,-32.17128514056225,-32.26951807228915,-32.367751004016064,-32.46598393574297,-32.564216867469874,-32.662449799196786,-32.76068273092369,-32.8589156626506,-32.95714859437751,-33.05538152610441,-33.153614457831324,-33.25184738955823,-33.350080321285134,-33.448313253012046,-33.54654618473895,-33.64477911646586,-33.74301204819277,-33.84124497991967,-33.939477911646584,-34.03771084337349,-34.1359437751004,-34.234176706827306,-34.33240963855421,-34.43064257028112,-34.52887550200803,-34.62710843373494,-34.725341365461844,-34.82357429718875,-34.92180722891566,-35.020040160642566,-35.11827309236948,-35.21650602409638,-35.31473895582329,-35.4129718875502,-35.511204819277104,-35.609437751004016,-35.70767068273092,-35.805903614457826,-35.90413654618474,-36.00236947791164,-36.10060240963855,-36.19883534136546,-36.297068273092364,-36.395301204819276,-36.49353413654618,-36.591767068273086,-36.69,-36.7882329317269,-36.886465863453815,-36.98469879518072,-37.082931726907624,-37.181164658634536,-37.27939759036144,-37.37763052208835,-37.47586345381526,-37.57409638554216,-37.672329317269075,-37.77056224899598,-37.86879518072289,-37.967028112449796,-38.0652610441767,-38.16349397590361,-38.26172690763052,-38.35995983935742,-38.458192771084335,-38.55642570281124,-38.65465863453815,-38.752891566265056,-38.85112449799196,-38.94935742971887,-39.04759036144578,-39.14582329317269,-39.244056224899595,-39.3422891566265,-39.44052208835341,-39.538755020080316,-39.63698795180723,-39.73522088353413,-39.83345381526104,-39.93168674698795,-40.029919678714855,-40.12815261044177,-40.22638554216867,-40.324618473895576,-40.42285140562249,-40.52108433734939,-40.619317269076305,-40.71755020080321,-40.815783132530115,-40.91401606425703,-41.01224899598393,-41.110481927710836,-41.20871485943775,-41.30694779116465,-41.405180722891565,-41.50341365461847,-41.601646586345375,-41.69987951807229,-41.79811244979919,-41.8963453815261,-41.99457831325301,-42.09281124497991,-42.191044176706825,-42.28927710843373,-42.38751004016064,-42.48574297188755,-42.58397590361445,-42.68220883534136,-42.78044176706827,-42.87867469879518,-42.976907630522085,-43.07514056224899,-43.1733734939759,-43.27160642570281,-43.36983935742972,-43.46807228915662,-43.56630522088353,-43.66453815261044,-43.762771084337345,-43.86100401606425,-43.95923694779116,-44.05746987951807,-44.15570281124498,-44.25393574297188,-44.35216867469879,-44.4504016064257,-44.548634538152605,-44.64686746987952,-44.74510040160642,-44.84333333333333,-44.94156626506024,-45.03979919678714,-45.138032128514055,-45.23626506024096,-45.334497991967865,-45.43273092369478,-45.53096385542168,-45.629196787148594,-45.7274297188755,-45.8256626506024,-45.923895582329315,-46.02212851405622,-46.12036144578313,-46.21859437751004,-46.31682730923694,-46.415060240963854,-46.51329317269076,-46.61152610441766,-46.709759036144575,-46.80799196787148,-46.90622489959839,-47.0044578313253,-47.1026907630522,-47.200923694779114,-47.29915662650602,-47.39738955823293,-47.495622489959835,-47.59385542168674,-47.69208835341365,-47.79032128514056,-47.88855421686747,-47.986787148594374,-48.08502008032128,-48.18325301204819,-48.281485943775095,-48.37971887550201,-48.47795180722891,-48.57618473895582,-48.67441767068273,-48.772650602409634,-48.870883534136546,-48.96911646586345,-49.067349397590355,-49.16558232931727,-49.26381526104417,-49.36204819277108,-49.46028112449799,-49.558514056224894,-49.656746987951806,-49.75497991967871,-49.853212851405615,-49.95144578313253,-50.04967871485943,-50.147911646586344,-50.24614457831325,-50.344377510040154,-50.442610441767066,-50.54084337349397,-50.63907630522088,-50.73730923694779,-50.83554216867469,-50.933775100401604,-51.03200803212851,-51.13024096385542,-51.228473895582326,-51.32670682730923,-51.42493975903614,-51.52317269076305,-51.62140562248995,-51.719638554216864,-51.81787148594377,-51.91610441767068,-52.014337349397586,-52.11257028112449,-52.2108032128514,-52.30903614457831,-52.40726907630522,-52.505502008032124,-52.60373493975903,-52.70196787148594,-52.800200803212846,-52.89843373493976,-52.99666666666666,-53.09489959839357,-53.19313253012048,-53.291365461847384,-53.389598393574296,-53.4878313253012,-53.586064257028106,-53.68429718875502,-53.78253012048192,-53.880763052208835,-53.97899598393574,-54.077228915662644,-54.175461847389556,-54.27369477911646,-54.371927710843366,-54.47016064257028,-54.56839357429718,-54.666626506024095,-54.764859437751,-54.863092369477904,-54.961325301204816,-55.05955823293172,-55.15779116465863,-55.25602409638554,-55.35425702811244,-55.452489959839355,-55.55072289156626,-55.64895582329317,-55.747188755020076,-55.84542168674698,-55.94365461847389,-56.0418875502008,-56.14012048192771,-56.238353413654615,-56.33658634538152,-56.43481927710843,-56.533052208835336,-56.63128514056225,-56.72951807228915,-56.82775100401606,-56.92598393574297,-57.024216867469875,-57.12244979919678,-57.22068273092369,-57.318915662650596,-57.41714859437751,-57.51538152610441,-57.61361445783132,-57.71184738955823,-57.810080321285135,-57.90831325301205,-58.00654618473895,-58.104779116465856,-58.20301204819277,-58.30124497991967,-58.399477911646585,-58.49771084337349,-58.595943775100395,-58.69417670682731,-58.79240963855421,-58.89064257028112,-58.98887550200803,-59.08710843373493,-59.185341365461845,-59.28357429718875,-59.38180722891566,-59.48004016064257,-59.57827309236947,-59.67650602409638,-59.77473895582329,-59.87297188755019,-59.971204819277105,-60.06943775100401,-60.16767068273092,-60.26590361445783,-60.36413654618473,-60.46236947791164,-60.56060240963855,-60.65883534136546,-60.757068273092365,-60.85530120481927,-60.95353413654618,-61.05176706827309,-61.15,-61.2482329317269,-61.34646586345381,-61.44469879518072,-61.542931726907625,-61.64116465863454,-61.73939759036144,-61.83763052208835,-61.93586345381526,-62.03409638554216,-62.132329317269075,-62.23056224899598,-62.328795180722885,-62.4270281124498,-62.5252610441767,-62.62349397590361,-62.72172690763052,-62.81995983935742,-62.918192771084335,-63.01642570281124,-63.114658634538145,-63.21289156626506,-63.31112449799196,-63.409357429718874,-63.50759036144578,-63.60582329317268,-63.704056224899595,-63.8022891566265,-63.90052208835341,-63.99875502008032,-64.09698795180724,-64.19522088353413,-64.29345381526105,-64.39168674698796,-64.48991967871486,-64.58815261044177,-64.68638554216868,-64.78461847389559,-64.88285140562249,-64.9810843373494,-65.07931726907631,-65.17755020080321,-65.27578313253012,-65.37401606425703,-65.47224899598393,-65.57048192771084,-65.66871485943776,-65.76694779116467,-65.86518072289157,-65.96341365461848,-66.06164658634539,-66.15987951807229,-66.2581124497992,-66.35634538152611,-66.45457831325301,-66.55281124497992,-66.65104417670683,-66.74927710843373,-66.84751004016064,-66.94574297188755,-67.04397590361447,-67.14220883534136,-67.24044176706828,-67.33867469879519,-67.43690763052209,-67.535140562249,-67.63337349397591,-67.73160642570281,-67.82983935742972,-67.92807228915663,-68.02630522088354,-68.12453815261044,-68.22277108433735,-68.32100401606426,-68.41923694779116,-68.51746987951807,-68.61570281124499,-68.71393574297188,-68.8121686746988,-68.91040160642571,-69.0086345381526,-69.10686746987952,-69.20510040160643,-69.30333333333334,-69.40156626506024,-69.49979919678715,-69.59803212851406,-69.69626506024096,-69.79449799196787,-69.89273092369478,-69.99096385542168,-70.0891967871486,-70.1874297188755,-70.28566265060242,-70.38389558232932,-70.48212851405623,-70.58036144578314,-70.67859437751004,-70.77682730923695,-70.87506024096386,-70.97329317269076,-71.07152610441767,-71.16975903614458,-71.2679919678715,-71.3662248995984,-71.4644578313253,-71.56269076305222,-71.66092369477911,-71.75915662650603,-71.85738955823294,-71.95562248995984,-72.05385542168675,-72.15208835341366,-72.25032128514056,-72.34855421686747,-72.44678714859438,-72.5450200803213,-72.64325301204819,-72.7414859437751,-72.83971887550202,-72.93795180722891,-73.03618473895582,-73.13441767068274,-73.23265060240963,-73.33088353413655,-73.42911646586346,-73.52734939759037,-73.62558232931727,-73.72381526104418,-73.82204819277109,-73.92028112449799,-74.0185140562249,-74.11674698795181,-74.21497991967871,-74.31321285140562,-74.41144578313254,-74.50967871485943,-74.60791164658635,-74.70614457831326,-74.80437751004017,-74.90261044176707,-75.00084337349398,-75.09907630522089,-75.19730923694779,-75.2955421686747,-75.39377510040161,-75.49200803212851,-75.59024096385542,-75.68847389558233,-75.78670682730925,-75.88493975903614,-75.98317269076306,-76.08140562248997,-76.17963855421687,-76.27787148594378,-76.37610441767069,-76.47433734939759,-76.5725702811245,-76.67080321285141,-76.76903614457831,-76.86726907630522,-76.96550200803213,-77.06373493975904,-77.16196787148594,-77.26020080321285,-77.35843373493977,-77.45666666666666,-77.55489959839358,-77.65313253012049,-77.75136546184739,-77.8495983935743,-77.94783132530121,-78.04606425702812,-78.14429718875502,-78.24253012048193,-78.34076305220884,-78.43899598393574,-78.53722891566265,-78.63546184738956,-78.73369477911646,-78.83192771084337,-78.93016064257029,-79.0283935742972,-79.1266265060241,-79.22485943775101,-79.32309236947792,-79.42132530120482,-79.51955823293173,-79.61779116465864,-79.71602409638554,-79.81425702811245,-79.91248995983936,-80.01072289156626,-80.10895582329317,-80.20718875502008,-80.305421686747,-80.4036546184739,-80.5018875502008,-80.60012048192772,-80.69835341365462,-80.79658634538153,-80.89481927710844,-80.99305220883534,-81.09128514056225,-81.18951807228916,-81.28775100401607,-81.38598393574297,-81.48421686746988,-81.5824497991968,-81.68068273092369,-81.7789156626506,-81.87714859437752,-81.97538152610441,-82.07361445783133,-82.17184738955824,-82.27008032128514,-82.36831325301205,-82.46654618473896,-82.56477911646587,-82.66301204819277,-82.76124497991968,-82.8594779116466,-82.95771084337349,-83.0559437751004,-83.15417670682731,-83.25240963855421,-83.35064257028112,-83.44887550200804,-83.54710843373495,-83.64534136546185,-83.74357429718876,-83.84180722891567,-83.94004016064257,-84.03827309236948,-84.13650602409639,-84.23473895582329,-84.3329718875502,-84.43120481927711,-84.52943775100402,-84.62767068273092,-84.72590361445783,-84.82413654618475,-84.92236947791164,-85.02060240963856,-85.11883534136547,-85.21706827309237,-85.31530120481928,-85.41353413654619,-85.51176706827309,-85.61,-85.70823293172691,-85.80646586345382,-85.90469879518072,-86.00293172690763,-86.10116465863454,-86.19939759036144,-86.29763052208835,-86.39586345381527,-86.49409638554216,-86.59232931726908,-86.69056224899599,-86.7887951807229,-86.8870281124498,-86.98526104417671,-87.08349397590362,-87.18172690763052,-87.27995983935743,-87.37819277108434,-87.47642570281124,-87.57465863453815,-87.67289156626506,-87.77112449799196,-87.86935742971887,-87.96759036144579,-88.0658232931727,-88.1640562248996,-88.26228915662651,-88.36052208835342,-88.45875502008032,-88.55698795180723,-88.65522088353414,-88.75345381526104,-88.85168674698795,-88.94991967871486,-89.04815261044178,-89.14638554216867,-89.24461847389558,-89.3428514056225,-89.4410843373494,-89.5393172690763,-89.63755020080322,-89.73578313253012,-89.83401606425703,-89.93224899598394,-90.03048192771084,-90.12871485943775,-90.22694779116466,-90.32518072289157,-90.42341365461847,-90.52164658634538,-90.6198795180723,-90.7181124497992,-90.8163453815261,-90.91457831325302,-91.01281124497991,-91.11104417670683,-91.20927710843374,-91.30751004016065,-91.40574297188755,-91.50397590361446,-91.60220883534137,-91.70044176706827,-91.79867469879518,-91.8969076305221,-91.99514056224899,-92.0933734939759,-92.19160642570282,-92.28983935742973,-92.38807228915663,-92.48630522088354,-92.58453815261045,-92.68277108433735,-92.78100401606426,-92.87923694779117,-92.97746987951807,-93.07570281124498,-93.17393574297189,-93.27216867469879,-93.3704016064257,-93.46863453815261,-93.56686746987953,-93.66510040160642,-93.76333333333334,-93.86156626506025,-93.95979919678715,-94.05803212851406,-94.15626506024097,-94.25449799196787,-94.35273092369478,-94.45096385542169,-94.5491967871486,-94.6474297188755,-94.74566265060241,-94.84389558232932,-94.94212851405622,-95.04036144578313,-95.13859437751005,-95.23682730923694,-95.33506024096386,-95.43329317269077,-95.53152610441767,-95.62975903614458,-95.72799196787149,-95.8262248995984,-95.9244578313253,-96.02269076305221,-96.12092369477912,-96.21915662650602,-96.31738955823293,-96.41562248995984,-96.51385542168674,-96.61208835341365,-96.71032128514057,-96.80855421686748,-96.90678714859438,-97.00502008032129,-97.1032530120482,-97.2014859437751,-97.29971887550201,-97.39795180722892,-97.49618473895582,-97.59441767068273,-97.69265060240964,-97.79088353413655,-97.88911646586345,-97.98734939759036,-98.08558232931728,-98.18381526104417,-98.28204819277109,-98.380281124498,-98.4785140562249,-98.57674698795181,-98.67497991967872,-98.77321285140562,-98.87144578313253,-98.96967871485944,-99.06791164658635,-99.16614457831325,-99.26437751004016,-99.36261044176707,-99.46084337349397,-99.55907630522088,-99.6573092369478,-99.7555421686747,-99.8537751004016,-99.95200803212852,-100.05024096385543,-100.14847389558233,-100.24670682730924,-100.34493975903615,-100.44317269076305,-100.54140562248996,-100.63963855421687,-100.73787148594377,-100.83610441767068,-100.9343373493976,-101.03257028112449,-101.1308032128514,-101.22903614457832,-101.32726907630523,-101.42550200803213,-101.52373493975904,-101.62196787148595,-101.72020080321285,-101.81843373493976,-101.91666666666667,-102.01489959839357,-102.11313253012048,-102.2113654618474,-102.3095983935743,-102.4078313253012,-102.50606425702811,-102.60429718875503,-102.70253012048192,-102.80076305220884,-102.89899598393575,-102.99722891566265,-103.09546184738956,-103.19369477911647,-103.29192771084337,-103.39016064257028,-103.48839357429719,-103.5866265060241,-103.684859437751,-103.78309236947791,-103.88132530120482,-103.97955823293172,-104.07779116465863,-104.17602409638555,-104.27425702811244,-104.37248995983936,-104.47072289156627,-104.56895582329318,-104.66718875502008,-104.76542168674699,-104.8636546184739,-104.9618875502008,-105.06012048192771,-105.15835341365462,-105.25658634538152,-105.35481927710843,-105.45305220883535,-105.55128514056226,-105.64951807228915,-105.74775100401607,-105.84598393574298,-105.94421686746988,-106.04244979919679,-106.1406827309237,-106.2389156626506,-106.33714859437751,-106.43538152610442,-106.53361445783132,-106.63184738955823,-106.73008032128514,-106.82831325301206,-106.92654618473895,-107.02477911646587,-107.12301204819278,-107.22124497991967,-107.31947791164659,-107.4177108433735,-107.5159437751004,-107.61417670682731,-107.71240963855422,-107.81064257028113,-107.90887550200803,-108.00710843373494,-108.10534136546185,-108.20357429718875,-108.30180722891566,-108.40004016064258,-108.49827309236947,-108.59650602409639,-108.6947389558233,-108.7929718875502,-108.8912048192771,-108.98943775100402,-109.08767068273093,-109.18590361445783,-109.28413654618474,-109.38236947791165,-109.48060240963855,-109.57883534136546,-109.67706827309237,-109.77530120481927,-109.87353413654618,-109.9717670682731,-110.07000000000001,-110.1682329317269,-110.26646586345382,-110.36469879518073,-110.46293172690763,-110.56116465863454,-110.65939759036145,-110.75763052208835,-110.85586345381526,-110.95409638554217,-111.05232931726908,-111.15056224899598,-111.2487951807229,-111.3470281124498,-111.4452610441767,-111.54349397590362,-111.64172690763053,-111.73995983935743,-111.83819277108434,-111.93642570281125,-112.03465863453815,-112.13289156626506,-112.23112449799197,-112.32935742971888,-112.42759036144578,-112.52582329317269,-112.6240562248996,-112.7222891566265,-112.82052208835341,-112.91875502008033,-113.01698795180722,-113.11522088353414,-113.21345381526105,-113.31168674698796,-113.40991967871486,-113.50815261044177,-113.60638554216868,-113.70461847389558,-113.80285140562249,-113.9010843373494,-113.9993172690763,-114.09755020080321,-114.19578313253012,-114.29401606425702,-114.39224899598393,-114.49048192771085,-114.58871485943776,-114.68694779116466,-114.78518072289157,-114.88341365461848,-114.98164658634538,-115.07987951807229,-115.1781124497992,-115.2763453815261,-115.37457831325301,-115.47281124497992,-115.57104417670683,-115.66927710843373,-115.76751004016064,-115.86574297188756,-115.96397590361445,-116.06220883534137,-116.16044176706828,-116.25867469879518,-116.35690763052209,-116.455140562249,-116.5533734939759,-116.65160642570281,-116.74983935742972,-116.84807228915663,-116.94630522088353,-117.04453815261044,-117.14277108433735,-117.24100401606425,-117.33923694779116,-117.43746987951808,-117.53570281124497,-117.63393574297189,-117.7321686746988,-117.83040160642571,-117.92863453815261,-118.02686746987952,-118.12510040160643,-118.22333333333333,-118.32156626506024,-118.41979919678715,-118.51803212851405,-118.61626506024096,-118.71449799196787,-118.81273092369479,-118.91096385542168,-119.0091967871486,-119.10742971887551,-119.2056626506024,-119.30389558232932,-119.40212851405623,-119.50036144578313,-119.59859437751004,-119.69682730923695,-119.79506024096385,-119.89329317269076,-119.99152610441767,-120.08975903614459,-120.18799196787148,-120.2862248995984,-120.3844578313253,-120.4826907630522,-120.58092369477912,-120.67915662650603,-120.77738955823293,-120.87562248995984,-120.97385542168675,-121.07208835341366,-121.17032128514056,-121.26855421686747,-121.36678714859438,-121.46502008032128,-121.5632530120482,-121.6614859437751,-121.759718875502,-121.85795180722891,-121.95618473895583,-122.05441767068272,-122.15265060240964,-122.25088353413655,-122.34911646586346,-122.44734939759036,-122.54558232931727,-122.64381526104418,-122.74204819277108,-122.84028112449799,-122.9385140562249,-123.0367469879518,-123.13497991967871,-123.23321285140563,-123.33144578313254,-123.42967871485943,-123.52791164658635,-123.62614457831326,-123.72437751004016,-123.82261044176707,-123.92084337349398,-124.01907630522088,-124.11730923694779,-124.2155421686747,-124.31377510040161,-124.41200803212851,-124.51024096385542,-124.60847389558234,-124.70670682730923,-124.80493975903615,-124.90317269076306,-125.00140562248995,-125.09963855421687,-125.19787148594378,-125.29610441767068,-125.39433734939759,-125.4925702811245,-125.59080321285141,-125.68903614457831,-125.78726907630522,-125.88550200803213,-125.98373493975903,-126.08196787148594,-126.18020080321286,-126.27843373493975,-126.37666666666667,-126.47489959839358,-126.57313253012049,-126.67136546184739,-126.7695983935743,-126.86783132530121,-126.96606425702811,-127.06429718875502,-127.16253012048193,-127.26076305220883,-127.35899598393574,-127.45722891566265,-127.55546184738955,-127.65369477911646,-127.75192771084338,-127.85016064257029,-127.94839357429719,-128.0466265060241,-128.144859437751,-128.24309236947792,-128.34132530120482,-128.43955823293172,-128.53779116465864,-128.63602409638554,-128.73425702811244,-128.83248995983936,-128.93072289156626,-129.02895582329316,-129.1271887550201,-129.22542168674698,-129.3236546184739,-129.4218875502008,-129.5201204819277,-129.61835341365463,-129.71658634538153,-129.81481927710843,-129.91305220883535,-130.01128514056225,-130.10951807228915,-130.20775100401607,-130.30598393574297,-130.40421686746987,-130.5024497991968,-130.6006827309237,-130.6989156626506,-130.79714859437752,-130.89538152610442,-130.9936144578313,-131.09184738955824,-131.19008032128514,-131.28831325301203,-131.38654618473896,-131.48477911646586,-131.58301204819278,-131.68124497991968,-131.77947791164658,-131.8777108433735,-131.9759437751004,-132.0741767068273,-132.17240963855423,-132.27064257028113,-132.36887550200802,-132.46710843373495,-132.56534136546185,-132.66357429718875,-132.76180722891567,-132.86004016064257,-132.95827309236947,-133.0565060240964,-133.1547389558233,-133.2529718875502,-133.35120481927711,-133.449437751004,-133.5476706827309,-133.64590361445784,-133.74413654618473,-133.84236947791166,-133.94060240963856,-134.03883534136546,-134.13706827309238,-134.23530120481928,-134.33353413654618,-134.4317670682731,-134.53,-134.6282329317269,-134.72646586345383,-134.82469879518072,-134.92293172690762,-135.02116465863455,-135.11939759036144,-135.21763052208834,-135.31586345381527,-135.41409638554217,-135.51232931726906,-135.610562248996,-135.7087951807229,-135.80702811244979,-135.9052610441767,-136.0034939759036,-136.10172690763054,-136.19995983935743,-136.29819277108433,-136.39642570281126,-136.49465863453815,-136.59289156626505,-136.69112449799198,-136.78935742971888,-136.88759036144577,-136.9858232931727,-137.0840562248996,-137.1822891566265,-137.28052208835342,-137.37875502008032,-137.47698795180722,-137.57522088353414,-137.67345381526104,-137.77168674698794,-137.86991967871487,-137.96815261044176,-138.06638554216866,-138.1646184738956,-138.26285140562248,-138.3610843373494,-138.4593172690763,-138.5575502008032,-138.65578313253013,-138.75401606425703,-138.85224899598393,-138.95048192771085,-139.04871485943775,-139.14694779116465,-139.24518072289158,-139.34341365461847,-139.44164658634537,-139.5398795180723,-139.6381124497992,-139.7363453815261,-139.83457831325302,-139.93281124497992,-140.0310441767068,-140.12927710843374,-140.22751004016064,-140.32574297188754,-140.42397590361446,-140.52220883534136,-140.6204417670683,-140.71867469879518,-140.81690763052208,-140.915140562249,-141.0133734939759,-141.1116064257028,-141.20983935742973,-141.30807228915663,-141.40630522088352,-141.50453815261045,-141.60277108433735,-141.70100401606425,-141.79923694779117,-141.89746987951807,-141.99570281124497,-142.0939357429719,-142.1921686746988,-142.2904016064257,-142.38863453815262,-142.4868674698795,-142.58510040160644,-142.68333333333334,-142.78156626506023,-142.87979919678716,-142.97803212851406,-143.07626506024096,-143.17449799196788,-143.27273092369478,-143.37096385542168,-143.4691967871486,-143.5674297188755,-143.6656626506024,-143.76389558232933,-143.86212851405622,-143.96036144578312,-144.05859437751005,-144.15682730923695,-144.25506024096384,-144.35329317269077,-144.45152610441767,-144.54975903614456,-144.6479919678715,-144.7462248995984,-144.84445783132531,-144.9426907630522,-145.0409236947791,-145.13915662650604,-145.23738955823293,-145.33562248995983,-145.43385542168676,-145.53208835341366,-145.63032128514055,-145.72855421686748,-145.82678714859438,-145.92502008032127,-146.0232530120482,-146.1214859437751,-146.219718875502,-146.31795180722892,-146.41618473895582,-146.51441767068272,-146.61265060240964,-146.71088353413654,-146.80911646586344,-146.90734939759037,-147.00558232931726,-147.1038152610442,-147.2020481927711,-147.30028112449799,-147.3985140562249,-147.4967469879518,-147.5949799196787,-147.69321285140563,-147.79144578313253,-147.88967871485943,-147.98791164658635,-148.08614457831325,-148.18437751004015,-148.28261044176708,-148.38084337349397,-148.47907630522087,-148.5773092369478,-148.6755421686747,-148.7737751004016,-148.87200803212852,-148.97024096385542,-149.06847389558231,-149.16670682730924,-149.26493975903614,-149.36317269076307,-149.46140562248996,-149.55963855421686,-149.6578714859438,-149.75610441767068,-149.85433734939758,-149.9525702811245,-150.0508032128514,-150.1490361445783,-150.24726907630523,-150.34550200803213,-150.44373493975903,-150.54196787148595,-150.64020080321285,-150.73843373493975,-150.83666666666667,-150.93489959839357,-151.03313253012047,-151.1313654618474,-151.2295983935743,-151.3278313253012,-151.42606425702812,-151.524297188755,-151.62253012048194,-151.72076305220884,-151.81899598393574,-151.91722891566266,-152.01546184738956,-152.11369477911646,-152.21192771084338,-152.31016064257028,-152.40839357429718,-152.5066265060241,-152.604859437751,-152.7030923694779,-152.80132530120483,-152.89955823293172,-152.99779116465862,-153.09602409638555,-153.19425702811245,-153.29248995983934,-153.39072289156627,-153.48895582329317,-153.58718875502007,-153.685421686747,-153.7836546184739,-153.88188755020082,-153.9801204819277,-154.0783534136546,-154.17658634538154,-154.27481927710843,-154.37305220883533,-154.47128514056226,-154.56951807228916,-154.66775100401605,-154.76598393574298,-154.86421686746988,-154.96244979919678,-155.0606827309237,-155.1589156626506,-155.2571485943775,-155.35538152610442,-155.45361445783132,-155.55184738955822,-155.65008032128515,-155.74831325301204,-155.84654618473897,-155.94477911646587,-156.04301204819276,-156.1412449799197,-156.2394779116466,-156.3377108433735,-156.4359437751004,-156.5341767068273,-156.6324096385542,-156.73064257028113,-156.82887550200803,-156.92710843373493,-157.02534136546186,-157.12357429718875,-157.22180722891565,-157.32004016064258,-157.41827309236947,-157.51650602409637,-157.6147389558233,-157.7129718875502,-157.8112048192771,-157.90943775100402,-158.00767068273092,-158.10590361445784,-158.20413654618474,-158.30236947791164,-158.40060240963857,-158.49883534136546,-158.59706827309236,-158.6953012048193,-158.79353413654619,-158.89176706827308,-158.99,-159.0882329317269,-159.1864658634538,-159.28469879518073,-159.38293172690763,-159.48116465863453,-159.57939759036145,-159.67763052208835,-159.77586345381525,-159.87409638554217,-159.97232931726907,-160.07056224899597,-160.1687951807229,-160.2670281124498,-160.36526104417672,-160.46349397590362,-160.56172690763051,-160.65995983935744,-160.75819277108434,-160.85642570281124,-160.95465863453816,-161.05289156626506,-161.15112449799196,-161.24935742971888,-161.34759036144578,-161.44582329317268,-161.5440562248996,-161.6422891566265,-161.7405220883534,-161.83875502008033,-161.93698795180723,-162.03522088353412,-162.13345381526105,-162.23168674698795,-162.32991967871484,-162.42815261044177,-162.52638554216867,-162.6246184738956,-162.7228514056225,-162.8210843373494,-162.91931726907632,-163.0175502008032,-163.1157831325301,-163.21401606425704,-163.31224899598394,-163.41048192771083,-163.50871485943776,-163.60694779116466,-163.70518072289155,-163.80341365461848,-163.90164658634538,-163.99987951807228,-164.0981124497992,-164.1963453815261,-164.294578313253,-164.39281124497992,-164.49104417670682,-164.58927710843372,-164.68751004016065,-164.78574297188754,-164.88397590361447,-164.98220883534137,-165.08044176706827,-165.1786746987952,-165.2769076305221,-165.375140562249,-165.4733734939759,-165.5716064257028,-165.6698393574297,-165.76807228915663,-165.86630522088353,-165.96453815261043,-166.06277108433736,-166.16100401606425,-166.25923694779115,-166.35746987951808,-166.45570281124498,-166.55393574297187,-166.6521686746988,-166.7504016064257,-166.8486345381526,-166.94686746987952,-167.04510040160642,-167.14333333333335,-167.24156626506024,-167.33979919678714,-167.43803212851407,-167.53626506024096,-167.63449799196786,-167.7327309236948,-167.8309638554217,-167.92919678714858,-168.0274297188755,-168.1256626506024,-168.2238955823293,-168.32212851405623,-168.42036144578313,-168.51859437751003,-168.61682730923695,-168.71506024096385,-168.81329317269075,-168.91152610441767,-169.00975903614457,-169.1079919678715,-169.2062248995984,-169.3044578313253,-169.40269076305222,-169.50092369477912,-169.59915662650602,-169.69738955823294,-169.79562248995984,-169.89385542168674,-169.99208835341366,-170.09032128514056,-170.18855421686746,-170.28678714859439,-170.38502008032128,-170.48325301204818,-170.5814859437751,-170.679718875502,-170.7779518072289,-170.87618473895583,-170.97441767068273,-171.07265060240962,-171.17088353413655,-171.26911646586345,-171.36734939759037,-171.46558232931727,-171.56381526104417,-171.6620481927711,-171.760281124498,-171.8585140562249,-171.95674698795182,-172.05497991967871,-172.1532128514056,-172.25144578313254,-172.34967871485944,-172.44791164658633,-172.54614457831326,-172.64437751004016,-172.74261044176706,-172.84084337349398,-172.93907630522088,-173.03730923694778,-173.1355421686747,-173.2337751004016,-173.3320080321285,-173.43024096385543,-173.52847389558232,-173.62670682730925,-173.72493975903615,-173.82317269076304,-173.92140562248997,-174.01963855421687,-174.11787148594377,-174.2161044176707,-174.3143373493976,-174.4125702811245,-174.5108032128514,-174.6090361445783,-174.7072690763052,-174.80550200803214,-174.90373493975903,-175.00196787148593,-175.10020080321286,-175.19843373493975,-175.29666666666665,-175.39489959839358,-175.49313253012048,-175.59136546184737,-175.6895983935743,-175.7878313253012,-175.88606425702812,-175.98429718875502,-176.08253012048192,-176.18076305220885,-176.27899598393574,-176.37722891566264,-176.47546184738957,-176.57369477911647,-176.67192771084336,-176.7701606425703,-176.8683935742972,-176.96662650602408,-177.064859437751,-177.1630923694779,-177.2613253012048,-177.35955823293173,-177.45779116465863,-177.55602409638553,-177.65425702811245,-177.75248995983935,-177.85072289156625,-177.94895582329318,-178.04718875502007,-178.145421686747,-178.2436546184739,-178.3418875502008,-178.44012048192772,-178.53835341365462,-178.63658634538152,-178.73481927710844,-178.83305220883534,-178.93128514056224,-179.02951807228916,-179.12775100401606,-179.22598393574296,-179.3242168674699,-179.42244979919678,-179.52068273092368,-179.6189156626506,-179.7171485943775,-179.8153815261044,-179.91361445783133,-180.01184738955823,-180.11008032128512,-180.20831325301205,-180.30654618473895,-180.40477911646587,-180.50301204819277,-180.60124497991967,-180.6994779116466,-180.7977108433735,-180.8959437751004,-180.99417670682732,-181.09240963855422,-181.1906425702811,-181.28887550200804,-181.38710843373494,-181.48534136546184,-181.58357429718876,-181.68180722891566,-181.78004016064256,-181.87827309236948,-181.97650602409638,-182.07473895582328,-182.1729718875502,-182.2712048192771,-182.36943775100403,-182.46767068273093,-182.56590361445782,-182.66413654618475,-182.76236947791165,-182.86060240963855,-182.95883534136547,-183.05706827309237,-183.15530120481927,-183.2535341365462,-183.3517670682731,-183.45,-183.54823293172691,-183.6464658634538,-183.7446987951807,-183.84293172690764,-183.94116465863453,-184.03939759036143,-184.13763052208836,-184.23586345381526,-184.33409638554215,-184.43232931726908,-184.53056224899598,-184.6287951807229,-184.7270281124498,-184.8252610441767,-184.92349397590363,-185.02172690763052,-185.11995983935742,-185.21819277108435,-185.31642570281124,-185.41465863453814,-185.51289156626507,-185.61112449799197,-185.70935742971886,-185.8075903614458,-185.9058232931727,-186.00405622489959,-186.1022891566265,-186.2005220883534,-186.2987550200803,-186.39698795180723,-186.49522088353413,-186.59345381526103,-186.69168674698795,-186.78991967871485,-186.88815261044178,-186.98638554216868,-187.08461847389557,-187.1828514056225,-187.2810843373494,-187.3793172690763,-187.47755020080322,-187.57578313253012,-187.67401606425702,-187.77224899598394,-187.87048192771084,-187.96871485943774,-188.06694779116467,-188.16518072289156,-188.26341365461846,-188.3616465863454,-188.45987951807228,-188.55811244979918,-188.6563453815261,-188.754578313253,-188.8528112449799,-188.95104417670683,-189.04927710843373,-189.14751004016065,-189.24574297188755,-189.34397590361445,-189.44220883534138,-189.54044176706827,-189.63867469879517,-189.7369076305221,-189.835140562249,-189.9333734939759,-190.03160642570282,-190.12983935742972,-190.22807228915661,-190.32630522088354,-190.42453815261044,-190.52277108433734,-190.62100401606426,-190.71923694779116,-190.81746987951806,-190.91570281124498,-191.01393574297188,-191.11216867469878,-191.2104016064257,-191.3086345381526,-191.40686746987953,-191.50510040160643,-191.60333333333332,-191.70156626506025,-191.79979919678715,-191.89803212851405,-191.99626506024097,-192.09449799196787,-192.19273092369477,-192.2909638554217,-192.3891967871486,-192.4874297188755,-192.58566265060242,-192.6838955823293,-192.7821285140562,-192.88036144578314,-192.97859437751003,-193.07682730923693,-193.17506024096386,-193.27329317269076,-193.37152610441765,-193.46975903614458,-193.56799196787148,-193.6662248995984,-193.7644578313253,-193.8626907630522,-193.96092369477913,-194.05915662650602,-194.15738955823292,-194.25562248995985,-194.35385542168675,-194.45208835341364,-194.55032128514057,-194.64855421686747,-194.74678714859436,-194.8450200803213,-194.9432530120482,-195.0414859437751,-195.139718875502,-195.2379518072289,-195.3361847389558,-195.43441767068273,-195.53265060240963,-195.63088353413656,-195.72911646586346,-195.82734939759035,-195.92558232931728,-196.02381526104418,-196.12204819277108,-196.220281124498,-196.3185140562249,-196.4167469879518,-196.51497991967872,-196.61321285140562,-196.71144578313252,-196.80967871485944,-196.90791164658634,-197.00614457831324,-197.10437751004017,-197.20261044176706,-197.30084337349396,-197.3990763052209,-197.49730923694779,-197.59554216867468,-197.6937751004016,-197.7920080321285,-197.89024096385543,-197.98847389558233,-198.08670682730923,-198.18493975903615,-198.28317269076305,-198.38140562248995,-198.47963855421688,-198.57787148594377,-198.67610441767067,-198.7743373493976,-198.8725702811245,-198.9708032128514,-199.06903614457832,-199.16726907630522,-199.26550200803212,-199.36373493975904,-199.46196787148594,-199.56020080321284,-199.65843373493976,-199.75666666666666,-199.85489959839356,-199.95313253012048,-200.05136546184738,-200.1495983935743,-200.2478313253012,-200.3460642570281,-200.44429718875503,-200.54253012048193,-200.64076305220883,-200.73899598393575,-200.83722891566265,-200.93546184738955,-201.03369477911647,-201.13192771084337,-201.23016064257027,-201.3283935742972,-201.4266265060241,-201.524859437751,-201.62309236947792,-201.7213253012048,-201.8195582329317,-201.91779116465864,-202.01602409638554,-202.11425702811243,-202.21248995983936,-202.31072289156626,-202.40895582329318,-202.50718875502008,-202.60542168674698,-202.7036546184739,-202.8018875502008,-202.9001204819277,-202.99835341365463,-203.09658634538152,-203.19481927710842,-203.29305220883535,-203.39128514056225,-203.48951807228914,-203.58775100401607,-203.68598393574297,-203.78421686746987,-203.8824497991968,-203.9806827309237,-204.0789156626506,-204.1771485943775,-204.2753815261044,-204.3736144578313,-204.47184738955823,-204.57008032128513,-204.66831325301206,-204.76654618473896,-204.86477911646585,-204.96301204819278,-205.06124497991968,-205.15947791164658,-205.2577108433735,-205.3559437751004,-205.4541767068273,-205.55240963855422,-205.65064257028112,-205.74887550200802,-205.84710843373495,-205.94534136546184,-206.04357429718874,-206.14180722891567,-206.24004016064256,-206.33827309236946,-206.4365060240964,-206.5347389558233,-206.63297188755018,-206.7312048192771,-206.829437751004,-206.92767068273093,-207.02590361445783,-207.12413654618473,-207.22236947791166,-207.32060240963855,-207.41883534136545,-207.51706827309238,-207.61530120481927,-207.71353413654617,-207.8117670682731,-207.91,-208.0082329317269,-208.10646586345382,-208.20469879518072,-208.30293172690762,-208.40116465863454,-208.49939759036144,-208.59763052208834,-208.69586345381526,-208.79409638554216,-208.8923293172691,-208.99056224899599,-209.08879518072288,-209.1870281124498,-209.2852610441767,-209.3834939759036,-209.48172690763053,-209.57995983935743,-209.67819277108433,-209.77642570281125,-209.87465863453815,-209.97289156626505,-210.07112449799197,-210.16935742971887,-210.26759036144577,-210.3658232931727,-210.4640562248996,-210.5622891566265,-210.66052208835342,-210.75875502008032,-210.8569879518072,-210.95522088353414,-211.05345381526104,-211.15168674698796,-211.24991967871486,-211.34815261044176,-211.44638554216868,-211.54461847389558,-211.64285140562248,-211.7410843373494,-211.8393172690763,-211.9375502008032,-212.03578313253013,-212.13401606425703,-212.23224899598392,-212.33048192771085,-212.42871485943775,-212.52694779116464,-212.62518072289157,-212.72341365461847,-212.82164658634537,-212.9198795180723,-213.0181124497992,-213.1163453815261,-213.214578313253,-213.3128112449799,-213.41104417670684,-213.50927710843374,-213.60751004016063,-213.70574297188756,-213.80397590361446,-213.90220883534136,-214.00044176706828,-214.09867469879518,-214.19690763052208,-214.295140562249,-214.3933734939759,-214.4916064257028,-214.58983935742972,-214.68807228915662,-214.78630522088352,-214.88453815261045,-214.98277108433734,-215.08100401606424,-215.17923694779117,-215.27746987951807,-215.37570281124496,-215.4739357429719,-215.5721686746988,-215.6704016064257,-215.7686345381526,-215.8668674698795,-215.96510040160643,-216.06333333333333,-216.16156626506023,-216.25979919678716,-216.35803212851405,-216.45626506024095,-216.55449799196788,-216.65273092369478,-216.75096385542167,-216.8491967871486,-216.9474297188755,-217.0456626506024,-217.14389558232932,-217.24212851405622,-217.34036144578312,-217.43859437751004,-217.53682730923694,-217.63506024096384,-217.73329317269076,-217.83152610441766,-217.9297590361446,-218.0279919678715,-218.12622489959838,-218.2244578313253,-218.3226907630522,-218.4209236947791,-218.51915662650603,-218.61738955823293,-218.71562248995983,-218.81385542168675,-218.91208835341365,-219.01032128514055,-219.10855421686747,-219.20678714859437,-219.30502008032127,-219.4032530120482,-219.5014859437751,-219.599718875502,-219.69795180722892,-219.79618473895582,-219.8944176706827,-219.99265060240964,-220.09088353413654,-220.18911646586346,-220.28734939759036,-220.38558232931726,-220.48381526104419,-220.58204819277108,-220.68028112449798,-220.7785140562249,-220.8767469879518,-220.9749799196787,-221.07321285140563,-221.17144578313253,-221.26967871485942,-221.36791164658635,-221.46614457831325,-221.56437751004015,-221.66261044176707,-221.76084337349397,-221.85907630522087,-221.9573092369478,-222.0555421686747,-222.15377510040162,-222.25200803212851,-222.3502409638554,-222.44847389558234,-222.54670682730924,-222.64493975903613,-222.74317269076306,-222.84140562248996,-222.93963855421686,-223.03787148594378,-223.13610441767068,-223.23433734939758,-223.3325702811245,-223.4308032128514,-223.5290361445783,-223.62726907630523,-223.72550200803212,-223.82373493975902,-223.92196787148595,-224.02020080321284,-224.11843373493974,-224.21666666666667,-224.31489959839357,-224.4131325301205,-224.5113654618474,-224.6095983935743,-224.7078313253012,-224.8060642570281,-224.904297188755,-225.00253012048194,-225.10076305220883,-225.19899598393573,-225.29722891566266,-225.39546184738956,-225.49369477911645,-225.59192771084338,-225.69016064257028,-225.78839357429717,-225.8866265060241,-225.984859437751,-226.0830923694779,-226.18132530120482,-226.27955823293172,-226.37779116465862,-226.47602409638554,-226.57425702811244,-226.67248995983937,-226.77072289156627,-226.86895582329316,-226.9671887550201,-227.065421686747,-227.16365461847388,-227.2618875502008,-227.3601204819277,-227.4583534136546,-227.55658634538153,-227.65481927710843,-227.75305220883533,-227.85128514056225,-227.94951807228915,-228.04775100401605,-228.14598393574298,-228.24421686746987,-228.34244979919677,-228.4406827309237,-228.5389156626506,-228.6371485943775,-228.73538152610442,-228.83361445783132,-228.93184738955824,-229.03008032128514,-229.12831325301204,-229.22654618473896,-229.32477911646586,-229.42301204819276,-229.5212449799197,-229.61947791164658,-229.71771084337348,-229.8159437751004,-229.9141767068273,-230.0124096385542,-230.11064257028113,-230.20887550200803,-230.30710843373492,-230.40534136546185,-230.50357429718875,-230.60180722891565,-230.70004016064257,-230.79827309236947,-230.89650602409637,-230.9947389558233,-231.0929718875502,-231.19120481927712,-231.28943775100402,-231.3876706827309,-231.48590361445784,-231.58413654618474,-231.68236947791164,-231.78060240963856,-231.87883534136546,-231.97706827309236,-232.07530120481928,-232.17353413654618,-232.27176706827308,-232.37,-232.4682329317269,-232.5664658634538,-232.66469879518073,-232.76293172690762,-232.86116465863452,-232.95939759036145,-233.05763052208835,-233.15586345381524,-233.25409638554217,-233.35232931726907,-233.450562248996,-233.5487951807229,-233.6470281124498,-233.74526104417671,-233.8434939759036,-233.9417269076305,-234.03995983935744,-234.13819277108433,-234.23642570281123,-234.33465863453816,-234.43289156626506,-234.53112449799195,-234.62935742971888,-234.72759036144578,-234.82582329317268,-234.9240562248996,-235.0222891566265,-235.1205220883534,-235.21875502008032,-235.31698795180722,-235.41522088353415,-235.51345381526104,-235.61168674698794,-235.70991967871487,-235.80815261044177,-235.90638554216866,-236.0046184738956,-236.1028514056225,-236.20108433734939,-236.2993172690763,-236.3975502008032,-236.4957831325301,-236.59401606425703,-236.69224899598393,-236.79048192771083,-236.88871485943775,-236.98694779116465,-237.08518072289155,-237.18341365461848,-237.28164658634537,-237.37987951807227,-237.4781124497992,-237.5763453815261,-237.67457831325302,-237.77281124497992,-237.87104417670682,-237.96927710843374,-238.06751004016064,-238.16574297188754,-238.26397590361447,-238.36220883534136,-238.46044176706826,-238.5586746987952,-238.65690763052208,-238.75514056224898,-238.8533734939759,-238.9516064257028,-239.0498393574297,-239.14807228915663,-239.24630522088353,-239.34453815261043,-239.44277108433735,-239.54100401606425,-239.63923694779115,-239.73746987951807,-239.83570281124497,-239.9339357429719,-240.0321686746988,-240.1304016064257,-240.22863453815262,-240.32686746987952,-240.42510040160641,-240.52333333333334,-240.62156626506024,-240.71979919678714,-240.81803212851406,-240.91626506024096,-241.01449799196786,-241.11273092369478,-241.21096385542168,-241.30919678714858,-241.4074297188755,-241.5056626506024,-241.6038955823293,-241.70212851405623,-241.80036144578312,-241.89859437751002,-241.99682730923695,-242.09506024096385,-242.19329317269077,-242.29152610441767,-242.38975903614457,-242.4879919678715,-242.5862248995984,-242.6844578313253,-242.78269076305222,-242.8809236947791,-242.979156626506,-243.07738955823294,-243.17562248995984,-243.27385542168673,-243.37208835341366,-243.47032128514056,-243.56855421686745,-243.66678714859438,-243.76502008032128,-243.86325301204818,-243.9614859437751,-244.059718875502,-244.1579518072289,-244.25618473895582,-244.35441767068272,-244.45265060240965,-244.55088353413655,-244.64911646586344,-244.74734939759037,-244.84558232931727,-244.94381526104416,-245.0420481927711,-245.140281124498,-245.2385140562249,-245.3367469879518,-245.4349799196787,-245.5332128514056,-245.63144578313253,-245.72967871485943,-245.82791164658633,-245.92614457831326,-246.02437751004015,-246.12261044176705,-246.22084337349398,-246.31907630522088,-246.41730923694777,-246.5155421686747,-246.6137751004016,-246.71200803212852,-246.81024096385542,-246.90847389558232,-247.00670682730924,-247.10493975903614,-247.20317269076304,-247.30140562248997,-247.39963855421686,-247.49787148594376,-247.5961044176707,-247.69433734939759,-247.79257028112448,-247.8908032128514,-247.9890361445783,-248.0872690763052,-248.18550200803213,-248.28373493975903,-248.38196787148593,-248.48020080321285,-248.57843373493975,-248.67666666666668,-248.77489959839357,-248.87313253012047,-248.9713654618474,-249.0695983935743,-249.1678313253012,-249.26606425702812,-249.36429718875502,-249.46253012048192,-249.56076305220884,-249.65899598393574,-249.75722891566264,-249.85546184738956,-249.95369477911646,-250.05192771084336,-250.15016064257028,-250.24839357429718,-250.34662650602408,-250.444859437751,-250.5430923694779,-250.6413253012048,-250.73955823293173,-250.83779116465863,-250.93602409638555,-251.03425702811245,-251.13248995983935,-251.23072289156627,-251.32895582329317,-251.42718875502007,-251.525421686747,-251.6236546184739,-251.7218875502008,-251.82012048192772,-251.91835341365461,-252.0165863453815,-252.11481927710844,-252.21305220883534,-252.31128514056223,-252.40951807228916,-252.50775100401606,-252.60598393574296,-252.70421686746988,-252.80244979919678,-252.90068273092368,-252.9989156626506,-253.0971485943775,-253.19538152610443,-253.29361445783132,-253.39184738955822,-253.49008032128515,-253.58831325301205,-253.68654618473894,-253.78477911646587,-253.88301204819277,-253.98124497991967,-254.0794779116466,-254.1777108433735,-254.2759437751004,-254.3741767068273,-254.4724096385542,-254.5706425702811,-254.66887550200804,-254.76710843373493,-254.86534136546183,-254.96357429718876,-255.06180722891565,-255.16004016064255,-255.25827309236948,-255.35650602409638,-255.4547389558233,-255.5529718875502,-255.6512048192771,-255.74943775100402,-255.84767068273092,-255.94590361445782,-256.04413654618475,-256.14236947791164,-256.24060240963854,-256.33883534136544,-256.4370682730924,-256.5353012048193,-256.6335341365462,-256.7317670682731,-256.83,-256.9282329317269,-257.02646586345384,-257.12469879518073,-257.22293172690763,-257.32116465863453,-257.4193975903614,-257.5176305220883,-257.6158634538153,-257.7140963855422,-257.8123293172691,-257.910562248996,-258.00879518072287,-258.10702811244977,-258.2052610441767,-258.3034939759036,-258.4017269076305,-258.4999598393574,-258.5981927710843,-258.69642570281127,-258.79465863453817,-258.89289156626506,-258.99112449799196,-259.08935742971886,-259.18759036144576,-259.2858232931727,-259.3840562248996,-259.4822891566265,-259.5805220883534,-259.6787550200803,-259.7769879518072,-259.87522088353415,-259.97345381526105,-260.07168674698795,-260.16991967871485,-260.26815261044175,-260.36638554216864,-260.4646184738956,-260.5628514056225,-260.6610843373494,-260.7593172690763,-260.8575502008032,-260.95578313253014,-261.05401606425704,-261.15224899598394,-261.25048192771084,-261.34871485943773,-261.44694779116463,-261.5451807228916,-261.6434136546185,-261.7416465863454,-261.8398795180723,-261.9381124497992,-262.0363453815261,-262.13457831325303,-262.2328112449799,-262.3310441767068,-262.4292771084337,-262.5275100401606,-262.6257429718875,-262.7239759036145,-262.82220883534137,-262.92044176706827,-263.01867469879517,-263.11690763052206,-263.215140562249,-263.3133734939759,-263.4116064257028,-263.5098393574297,-263.6080722891566,-263.7063052208835,-263.80453815261046,-263.90277108433736,-264.00100401606426,-264.09923694779116,-264.19746987951805,-264.29570281124495,-264.3939357429719,-264.4921686746988,-264.5904016064257,-264.6886345381526,-264.7868674698795,-264.8851004016064,-264.98333333333335,-265.08156626506025,-265.17979919678714,-265.27803212851404,-265.37626506024094,-265.4744979919679,-265.5727309236948,-265.6709638554217,-265.7691967871486,-265.8674297188755,-265.9656626506024,-266.06389558232934,-266.16212851405623,-266.26036144578313,-266.35859437751003,-266.4568273092369,-266.5550602409638,-266.6532931726908,-266.7515261044177,-266.8497590361446,-266.9479919678715,-267.04622489959837,-267.14445783132527,-267.2426907630522,-267.3409236947791,-267.439156626506,-267.5373895582329,-267.6356224899598,-267.73385542168677,-267.83208835341367,-267.93032128514056,-268.02855421686746,-268.12678714859436,-268.22502008032126,-268.3232530120482,-268.4214859437751,-268.519718875502,-268.6179518072289,-268.7161847389558,-268.8144176706827,-268.91265060240966,-269.01088353413655,-269.10911646586345,-269.20734939759035,-269.30558232931725,-269.40381526104414,-269.5020481927711,-269.600281124498,-269.6985140562249,-269.7967469879518,-269.8949799196787,-269.99321285140564,-270.09144578313254,-270.18967871485944,-270.28791164658634,-270.38614457831324,-270.48437751004013,-270.5826104417671,-270.680843373494,-270.7790763052209,-270.8773092369478,-270.9755421686747,-271.0737751004016,-271.17200803212853,-271.27024096385543,-271.3684738955823,-271.4667068273092,-271.5649397590361,-271.663172690763,-271.76140562249,-271.8596385542169,-271.95787148594377,-272.05610441767067,-272.15433734939757,-272.2525702811245,-272.3508032128514,-272.4490361445783,-272.5472690763052,-272.6455020080321,-272.743734939759,-272.84196787148596,-272.94020080321286,-273.03843373493976,-273.13666666666666,-273.23489959839355,-273.33313253012045,-273.4313654618474,-273.5295983935743,-273.6278313253012,-273.7260642570281,-273.824297188755,-273.9225301204819,-274.02076305220885,-274.11899598393575,-274.21722891566264,-274.31546184738954,-274.41369477911644,-274.5119277108434,-274.6101606425703,-274.7083935742972,-274.8066265060241,-274.904859437751,-275.0030923694779,-275.10132530120484,-275.19955823293174,-275.29779116465863,-275.39602409638553,-275.49425702811243,-275.5924899598393,-275.6907228915663,-275.7889558232932,-275.8871887550201,-275.985421686747,-276.0836546184739,-276.18188755020077,-276.2801204819277,-276.3783534136546,-276.4765863453815,-276.5748192771084,-276.6730522088353,-276.77128514056227,-276.86951807228917,-276.96775100401607,-277.06598393574296,-277.16421686746986,-277.26244979919676,-277.3606827309237,-277.4589156626506,-277.5571485943775,-277.6553815261044,-277.7536144578313,-277.8518473895582,-277.95008032128516,-278.04831325301205,-278.14654618473895,-278.24477911646585,-278.34301204819275,-278.44124497991965,-278.5394779116466,-278.6377108433735,-278.7359437751004,-278.8341767068273,-278.9324096385542,-279.03064257028115,-279.12887550200804,-279.22710843373494,-279.32534136546184,-279.42357429718874,-279.52180722891563,-279.6200401606426,-279.7182730923695,-279.8165060240964,-279.9147389558233,-280.0129718875502,-280.1112048192771,-280.20943775100403,-280.30767068273093,-280.4059036144578,-280.5041365461847,-280.6023694779116,-280.7006024096385,-280.7988353413655,-280.8970682730924,-280.99530120481927,-281.09353413654617,-281.19176706827307,-281.29,-281.3882329317269,-281.4864658634538,-281.5846987951807,-281.6829317269076,-281.7811646586345,-281.87939759036146,-281.97763052208836,-282.07586345381526,-282.17409638554216,-282.27232931726905,-282.37056224899595,-282.4687951807229,-282.5670281124498,-282.6652610441767,-282.7634939759036,-282.8617269076305,-282.95995983935745,-283.05819277108435,-283.15642570281125,-283.25465863453815,-283.35289156626504,-283.45112449799194,-283.5493574297189,-283.6475903614458,-283.7458232931727,-283.8440562248996,-283.9422891566265,-284.0405220883534,-284.13875502008034,-284.23698795180724,-284.33522088353413,-284.43345381526103,-284.53168674698793,-284.6299196787148,-284.7281526104418,-284.8263855421687,-284.9246184738956,-285.0228514056225,-285.1210843373494,-285.2193172690763,-285.3175502008032,-285.4157831325301,-285.514016064257,-285.6122489959839,-285.7104819277108,-285.80871485943777,-285.90694779116467,-286.00518072289157,-286.10341365461846,-286.20164658634536,-286.29987951807226,-286.3981124497992,-286.4963453815261,-286.594578313253,-286.6928112449799,-286.7910441767068,-286.8892771084337,-286.98751004016066,-287.08574297188756,-287.18397590361445,-287.28220883534135,-287.38044176706825,-287.4786746987952,-287.5769076305221,-287.675140562249,-287.7733734939759,-287.8716064257028,-287.9698393574297,-288.06807228915665,-288.16630522088354,-288.26453815261044,-288.36277108433734,-288.46100401606424,-288.55923694779113,-288.6574698795181,-288.755702811245,-288.8539357429719,-288.9521686746988,-289.0504016064257,-289.1486345381526,-289.24686746987953,-289.34510040160643,-289.4433333333333,-289.5415662650602,-289.6397991967871,-289.7380321285141,-289.836265060241,-289.9344979919679,-290.03273092369477,-290.13096385542167,-290.22919678714857,-290.3274297188755,-290.4256626506024,-290.5238955823293,-290.6221285140562,-290.7203614457831,-290.81859437751,-290.91682730923696,-291.01506024096386,-291.11329317269076,-291.21152610441766,-291.30975903614456,-291.40799196787145,-291.5062248995984,-291.6044578313253,-291.7026907630522,-291.8009236947791,-291.899156626506,-291.99738955823295,-292.09562248995985,-292.19385542168675,-292.29208835341365,-292.39032128514054,-292.48855421686744,-292.5867871485944,-292.6850200803213,-292.7832530120482,-292.8814859437751,-292.979718875502,-293.0779518072289,-293.17618473895584,-293.27441767068274,-293.37265060240964,-293.47088353413653)
counts=c(0.0, 0.0,0.0,0.0,0.0,0.0,0.0,0.0,0.0,0.0,0.0,0.0,0.0,0.0,0.0,0.0,0.0,0.0,0.0,0.0,0.0,0.0,0.0,0.0,0.0,0.0,0.0,0.0,0.0,0.0,0.0,0.0,0.0,0.0,0.0,0.0,0.0,0.0,0.0,0.0,0.0,0.0,0.0,0.0,0.0,0.0,0.0,0.0,0.0,0.0,0.0,0.0,0.0,0.0,0.0,0.0,0.0,0.0,0.0,0.0,0.0,0.0,0.0,0.0,0.0,0.0,0.0,0.0,0.0,0.0,0.0,0.0,0.0,0.0,0.0,0.0,0.0,0.0,0.0,0.0,0.0,0.0,0.0,0.0,0.0,0.0,0.0,0.0,0.0,0.0,0.0,0.0,0.0,0.0,0.0,0.0,0.0,0.0,0.0,0.0,0.0,0.0,0.0,0.0,0.0,0.0,0.0,0.0,0.0,0.0,0.0,0.0,0.0,0.0,0.0,0.0,0.0,0.0,0.0,0.0,0.0,0.0,0.0,0.0,0.0,0.0,0.0,0.0,0.0,0.0,0.0,0.0,0.0,0.0,0.0,0.0,0.0,0.0,0.0,0.0,0.0,0.0,0.0,0.0,0.0,0.0,0.0,0.0,0.0,0.0,0.0,0.0,0.0,0.0,0.0,0.0,0.0,0.0,0.0,0.0,0.0,0.0,0.0,0.0,0.0,0.0,0.0,0.0,0.0,0.0,0.0,0.0,0.0,0.0,0.0,0.0,0.0,0.0,0.0,0.0,0.0,0.0,0.0,0.0,0.0,0.0,0.0,0.0,0.0,0.0,0.0,0.0,0.0,0.0,0.0,0.0,0.0,0.0,0.0,0.0,0.0,0.0,0.0,0.0,0.0,0.0,0.0,0.0,0.0,0.0,0.0,0.0,0.0,0.0,0.0,0.0,0.0,0.0,0.0,0.0,0.0,0.0,0.0,0.0,0.0,0.0,0.0,0.0,0.0,0.0,0.0,0.0,0.0,0.0,0.0,0.0,0.0,0.0,0.0,0.0,0.0,0.0,0.0,0.0,0.0,0.0,0.0,0.0,0.0,0.0,0.0,0.0,0.0,0.0,0.0,0.0,0.0,0.0,0.0,0.0,0.0,0.0,0.0,0.0,0.0,0.0,0.0,0.0,0.0,0.0,0.0,0.0,0.0,0.0,0.0,0.0,0.0,0.0,0.0,0.0,0.0,0.0,0.0,0.0,0.0,0.0,0.0,0.0,0.0,0.0,0.0,0.0,0.0,0.0,0.0,0.0,0.0,0.0,0.0,0.0,0.0,0.0,0.0,0.0,0.0,0.0,0.0,0.0,0.0,0.0,0.0,0.0,0.0,0.0,0.0,0.0,0.0,0.0,0.0,0.0,0.0,0.0,0.0,0.0,0.0,0.0,0.0,0.0,0.0,0.0,0.0,0.0,0.0,0.0,0.0,0.0,0.0,0.0,0.0,0.0,0.0,0.0,0.0,0.0,0.0,0.0,0.0,0.0,0.0,0.0,0.0,0.0,0.0,0.0,0.0,0.0,0.0,0.0,0.0,0.0,0.0,0.0,0.0,0.0,0.0,0.0,0.0,0.0,0.0,0.0,0.0,0.0,0.0,0.0,0.0,0.0,0.0,0.0,0.0,0.0,0.0,0.0,0.0,0.0,0.0,0.0,0.0,0.0,0.0,0.0,0.0,0.0,0.0,0.0,0.0,0.0,0.0,0.0,0.0,0.0,0.0,0.0,0.0,0.0,0.0,0.0,0.0,0.0,0.0,0.0,0.0,0.0,0.0,0.0,0.0,0.0,0.0,0.0,0.0,0.0,0.0,0.0,0.0,0.0,0.0,0.0,0.0,0.0,0.0,0.0,0.0,0.0,0.0,0.0,0.0,0.0,0.0,0.0,0.0,0.0,0.0,0.0,0.0,0.0,0.0,0.0,0.0,0.0,0.0,0.0,0.0,0.0,0.0,0.0,0.0,0.0,0.0,0.0,0.0,0.0,0.0,0.0,0.0,0.0,0.0,0.0,0.0,0.0,0.0,0.0,0.0,0.0,0.0,0.0,0.0,0.0,0.0,0.0,0.0,0.0,0.0,0.0,0.0,0.0,0.0,0.0,0.0,0.0,0.0,0.0,0.0,0.0,0.0,0.0,0.0,0.0,0.0,0.0,0.0,0.0,0.0,0.0,0.0,0.0,0.0,0.0,0.0,0.0,0.0,0.0,0.0,0.0,0.0,0.0,0.0,0.0,0.0,0.0,0.0,0.0,0.0,0.0,0.0,0.0,0.0,0.0,0.0,0.0,0.0,0.0,0.0,0.0,0.0,0.0,0.0,0.0,0.0,0.0,0.0,0.0,0.0,0.0,0.0,0.0,0.0,0.0,0.0,0.0,0.0,0.0,0.0,0.0,0.0,0.0,0.0,0.0,0.0,0.0,0.0,0.0,0.0,0.0,0.0,0.0,0.0,0.0,0.0,0.0,0.0,0.0,0.0,0.0,0.0,0.0,0.0,0.0,0.0,0.0,0.0,0.0,0.0,0.0,0.0,0.0,0.0,0.0,0.0,0.0,0.0,0.0,0.0,0.0,0.0,0.0,0.0,0.0,0.0,0.0,0.0,0.0,0.0,0.0,0.0,0.0,0.0,0.0,0.0,0.0,0.0,0.0,0.0,0.0,0.0,0.0,0.0,0.0,0.0,0.0,0.0,0.0,0.0,0.0,0.0,0.0,0.0,0.0,0.0,0.0,0.0,0.0,0.0,0.0,0.0,0.0,0.0,0.0,0.0,0.0,0.0,0.0,0.0,0.0,0.0,0.0,0.0,0.0,0.0,0.0,0.0,0.0,0.0,0.0,0.0,0.0,0.0,0.0,0.0,0.0,0.0,0.0,0.0,0.0,0.0,0.0,0.0,0.0,0.0,0.0,0.0,0.0,0.0,0.0,0.0,0.0,0.0,0.0,0.0,0.0,0.0,0.0,0.0,0.0,0.0,0.0,0.0,0.0,0.0,0.0,0.0,0.0,0.0,0.0,0.0,0.0,0.0,0.0,0.0,0.0,0.0,0.0,0.0,0.0,0.0,0.0,0.0,0.0,0.0,0.0,0.0,0.0,0.0,0.0,0.0,0.0,0.0,0.0,0.0,0.0,0.0,0.0,0.0,0.0,0.0,0.0,0.0,0.0,0.0,0.0,0.0,0.0,0.0,0.0,0.0,0.0,0.0,0.0,0.0,0.0,0.0,0.0,0.0,0.0,0.0,0.0,0.0,0.0,0.0,0.0,0.0,0.0,0.0,0.0,0.0,0.0,0.0,0.0,0.0,0.0,0.0,0.0,0.0,0.0,0.0,0.0,0.0,0.0,0.0,0.0,0.0,0.0,0.0,0.0,0.0,0.0,0.0,0.0,0.0,0.0,0.0,0.0,0.0,0.0,0.0,0.0,0.0,0.0,0.0,0.0,0.0,0.0,0.0,0.0,0.0,0.0,0.0,0.0,0.0,0.0,0.0,0.0,0.0,0.0,0.0,0.0,0.0,0.0,0.0,0.0,0.0,0.0,0.0,0.0,0.0,0.0,0.0,0.0,0.0,0.0,0.0,0.0,0.0,0.0,0.0,0.0,0.0,0.0,0.0,0.0,0.0,0.0,0.0,0.0,0.0,0.0,0.0,0.0,0.0,0.0,0.0,0.0,0.0,0.0,0.0,0.0,0.0,0.0,0.0,0.0,0.0,0.0,0.0,0.0,0.0,0.0,0.0,0.0,0.0,0.0,0.0,0.0,0.0,0.0,0.0,0.0,0.0,0.0,0.0,0.0,0.0,0.0,0.0,0.0,0.0,0.0,0.0,0.0,0.0,0.0,0.0,0.0,0.0,0.0,0.0,0.0,0.0,0.0,0.0,0.0,0.0,0.0,0.0,0.0,0.0,0.0,0.0,0.0,0.0,0.0,0.0,0.0,0.0,0.0,0.0,0.0,0.0,0.0,0.0,0.0,0.0,0.0,0.0,0.0,0.0,0.0,0.0,0.0,0.0,0.0,0.0,0.0,0.0,0.0,0.0,0.0,0.0,0.0,0.0,0.0,0.0,0.0,0.0,0.0,0.0,0.0,0.0,0.0,0.0,0.0,0.0,0.0,0.0,0.0,0.0,0.0,0.0,0.0,0.0,0.0,0.0,0.0,0.0,0.0,0.0,0.0,0.0,0.0,0.0,0.0,0.0,0.0,0.0,0.0,0.0,0.0,0.0,0.0,0.0,0.0,0.0,0.0,0.0,0.0,0.0,0.0,0.0,0.0,0.0,0.0,0.0,0.0,0.0,0.0,0.0,0.0,0.0,0.0,0.0,0.0,0.0,0.0,0.0,0.0,0.0,0.0,0.0,0.0,0.0,0.0,0.0,0.0,0.0,0.0,0.0,0.0,0.0,0.0,0.0,0.0,0.0,0.0,0.0,0.0,0.0,0.0,0.0,0.0,0.0,0.0,0.0,0.0,0.0,0.0,0.0,0.0,0.0,0.0,0.0,0.0,0.0,0.0,0.0,0.0,0.0,0.0,0.0,0.0,0.0,0.0,0.0,0.0,0.0,0.0,0.0,0.0,0.0,0.0,0.0,0.0,0.0,0.0,0.0,0.0,0.0,0.0,0.0,0.0,0.0,0.0,0.0,0.0,0.0,0.0,0.0,0.0,0.0,0.0,0.0,0.0,0.0,0.0,0.0,0.0,0.0,0.0,0.0,0.0,0.0,0.0,0.0,0.0,0.0,0.0,0.0,0.0,0.0,0.0,0.0,0.0,0.0,0.0,0.0,0.0,0.0,0.0,0.0,0.0,0.0,0.0,0.0,0.0,0.0,0.0,0.0,0.0,0.0,0.0,0.0,0.0,0.0,0.0,0.0,0.0,0.0,0.0,0.0,0.0,0.0,0.0,0.0,0.0,0.0,0.0,0.0,0.0,0.0,0.0,0.0,0.0,0.0,0.0,0.0,0.0,0.0,0.0,0.0,0.0,0.0,0.0,0.0,0.0,0.0,0.0,0.0,0.0,0.0,0.0,0.0,0.0,0.0,0.0,0.0,0.0,0.0,0.0,0.0,0.0,0.0,0.0,0.0,0.0,0.0,0.0,0.0,0.0,0.0,0.0,0.0,0.0,0.0,0.0,0.0,0.0,0.0,0.0,0.0,0.0,0.0,0.0,0.0,0.0,0.0,0.0,0.0,0.0,0.0,0.0,0.0,0.0,0.0,0.0,0.0,0.0,0.0,0.0,0.0,0.0,0.0,0.0,0.0,0.0,0.0,0.0,0.0,0.0,0.0,0.0,0.0,0.0,0.0,0.0,0.0,0.0,0.0,0.0,0.0,0.0,0.0,0.0,0.0,0.0,0.0,0.0,0.0,0.0,0.0,0.0,0.0,0.0,0.0,0.0,0.0,0.0,0.0,0.0,0.0,0.0,0.0,0.0,0.0,0.0,0.0,0.0,0.0,0.0,0.0,0.0,0.0,0.0,0.0,0.0,0.0,0.0,0.0,0.0,0.0,0.0,0.0,0.0,0.0,0.0,0.0,0.0,0.0,0.0,0.0,0.0,0.0,0.0,0.0,0.0,0.0,0.0,0.0,0.0,0.0,0.0,0.0,0.0,0.0,0.0,0.0,0.0,0.0,0.0,0.0,0.0,0.0,0.0,0.0,0.0,0.0,0.0,0.0,0.0,0.0,0.0,0.0,0.0,0.0,0.0,0.0,0.0,0.0,0.0,0.0,0.0,0.0,0.0,0.0,0.0,0.0,0.0,0.0,0.0,0.0,0.0,0.0,0.0,0.0,0.0,0.0,0.0,0.0,0.0,0.0,0.0,0.0,0.0,0.0,0.0,0.0,0.0,0.0,0.0,0.0,0.0,0.0,0.0,0.0,0.0,0.0,0.0,0.0,0.0,0.0,0.0,0.0,0.0,0.0,0.0,0.0,0.0,0.0,0.0,0.0,0.0,0.0,0.0,0.0,0.0,0.0,0.0,0.0,0.0,0.0,0.0,0.0,0.0,0.0,0.0,0.0,0.0,0.0,0.0,0.0,0.0,0.0,0.0,0.0,0.0,0.0,0.0,0.0,0.0,0.0,0.0,0.0,0.0,0.0,0.0,0.0,0.0,0.0,0.0,0.0,0.0,0.0,0.0,0.0,0.0,0.0,0.0,0.0,0.0,0.0,0.0,0.0,0.0,0.0,0.0,0.0,0.0,0.0,0.0,0.0,0.0,0.0,0.0,0.0,0.0,0.0,0.0,0.0,0.0,0.0,0.0,0.0,0.0,0.0,0.0,0.0,0.0,0.0,0.0,0.0,0.0,0.0,0.0,0.0,0.0,0.0,0.0,0.0,0.0,0.0,0.0,0.0,0.0,0.0,0.0,0.0,0.0,0.0,0.0,0.0,0.0,0.0,0.0,0.0,0.0,0.0,0.0,0.0,0.0,0.0,0.0,0.0,0.0,0.0,0.0,0.0,0.0,0.0,0.0,0.0,0.0,0.0,0.0,0.0,0.0,0.0,0.0,0.0,0.0,0.0,0.0,0.0,0.0,0.0,0.0,0.0,0.0,0.0,0.0,0.0,0.0,0.0,0.0,0.0,0.0,0.0,0.0,0.0,0.0,0.0,0.0,0.0,0.0,0.0,0.0,0.0,0.0,0.0,0.0,0.0,0.0,0.0,0.0,0.0,0.0,0.0,0.0,0.0,0.0,0.0,0.0,0.0,0.0,0.0,0.0,0.0,0.0,0.0,0.0,0.0,0.0,0.0,0.0,0.0,0.0,0.0,0.0,0.0,0.0,0.0,0.0,0.0,0.0,0.0,0.0,0.0,0.0,0.0,0.0,0.0,0.0,0.0,0.0,0.0,0.0,0.0,0.0,0.0,0.0,0.0,0.0,0.0,0.0,0.0,0.0,0.0,0.0,0.0,0.0,0.0,0.0,0.0,0.0,0.0,0.0,0.0,0.0,0.0,0.0,0.0,0.0,0.0,0.0,0.0,0.0,0.0,0.0,0.0,0.0,0.0,0.0,0.0,0.0,0.0,0.0,0.0,0.0,0.0,0.0,0.0,0.0,0.0,0.0,0.0,0.0,0.0,0.0,0.0,0.0,0.0,0.0,0.0,0.0,0.0,0.0,0.0,0.0,0.0,0.0,0.0,0.0,0.0,0.0,0.0,0.0,0.0,0.0,0.0,0.0,0.0,0.0,0.0,0.0,0.0,0.0,0.0,0.0,0.0,0.0,0.0,0.0,0.0,0.0,0.0,0.0,0.0,0.0,0.0,0.0,0.0,0.0,0.0,0.0,0.0,0.0,0.0,0.0,0.0,0.0,0.0,0.0,0.0,0.0,0.0,0.0,0.0,0.0,0.0,0.0,0.0,0.0,0.0,0.0,0.0,0.0,0.0,0.0,0.0,0.0,0.0,0.0,0.0,0.0,0.0,0.0,0.0,0.0,0.0,0.0,0.0,0.0,0.0,0.0,0.0,0.0,0.0,0.0,0.0,0.0,0.0,0.0,0.0,0.0,0.0,0.0,0.0,0.0,0.0,0.0,0.0,0.0,0.0,0.0,0.0,0.0,0.0,0.0,0.0,0.0,0.0,0.0,0.0,0.0,0.0,0.0,0.0,0.0,0.0,0.0,0.0,0.0,0.0,0.0,0.0,0.0,0.0,0.0,0.0,0.0,0.0,0.0,0.0,0.0,0.0,0.0,0.0,0.0,0.0,0.0,0.0,0.0,0.0,0.0,0.0,0.0,0.0,0.0,0.0,0.0,0.0,0.0,0.0,0.0,0.0,0.0,0.0,0.0,0.0,0.0,0.0,0.0,0.0,0.0,0.0,0.0,0.0,0.0,0.0,0.0,0.0,0.0,0.0,0.0,0.0,0.0,0.0,0.0,0.0,0.0,0.0,0.0,0.0,0.0,0.0,0.0,0.0,0.0,0.0,0.0,0.0,0.0,0.0,0.0,0.0,0.0,0.0,0.0,0.0,0.0,0.0,0.0,0.0,0.0,0.0,0.0,0.0,0.0,0.0,0.0,0.0,0.0,0.0,0.0,0.0,0.0,0.0,0.0,0.0,0.0,0.0,0.0,0.0,0.0,0.0,0.0,0.0,0.0,0.0,0.0,0.0,0.0,0.0,0.0,0.0,0.0,0.0,0.0,0.0,0.0,0.0,0.0,0.0,0.0,0.0,0.0,0.0,0.0,0.0,0.0,0.0,0.0,0.0,0.0,0.0,0.0,0.0,0.0,0.0,0.0,0.0,0.0,0.0,0.0,0.0,0.0,0.0,0.0,0.0,0.0,0.0,0.0,0.0,0.0,0.0,0.0,0.0,0.0,0.0,0.0,0.0,0.0,0.0,0.0,0.0,0.0,0.0,0.0,0.0,0.0,0.0,0.0,0.0,0.0,0.0,0.0,0.0,0.0,0.0,0.0,0.0,0.0,0.0,0.0,0.0,0.0,0.0,0.0,0.0,0.0,0.0,0.0,0.0,0.0,0.0,0.0,0.0,0.0,0.0,0.0,0.0,0.0,0.0,0.0,0.0,0.0,0.0,0.0,0.0,0.0,0.0,0.0,0.0,0.0,0.0,0.0,0.0,0.0,0.0,0.0,0.0,0.0,0.0,0.0,0.0,0.0,0.0,0.0,0.0,0.0,0.0,0.0,0.0,0.0,0.0,0.0,0.0,0.0,0.0,0.0,0.0,0.0,0.0,0.0,0.0,0.0,0.0,0.0,0.0,0.0,0.0,0.0,0.0,0.0,0.0,0.0,0.0,0.0,0.0,0.0,0.0,0.0,0.0,0.0,0.0,0.0,0.0,0.0,0.0,0.0,0.0,0.0,0.0,0.0,0.0,0.0,0.0,0.0,0.0,0.0,0.0,0.0,0.0,0.0,0.0,0.0,0.0,0.0,0.0,0.0,0.0,0.0,0.0,0.0,0.0,0.0,0.0,0.0,0.0,0.0,0.0,0.0,0.0,0.0,0.0,0.0,0.0,0.0,0.0,0.0,0.0,0.0,0.0,0.0,0.0,0.0,0.0,0.0,0.0,0.0,0.0,0.0,0.0,0.0,0.0,0.0,0.0,0.0,0.0,0.0,0.0,0.0,0.0,0.0,0.0,0.0,0.0,0.0,0.0,0.0,0.0,0.0,0.0,0.0,0.0,0.0,0.0,0.0,0.0,0.0,0.0,0.0,0.0,0.0,0.0,0.0,0.0,0.0,0.0,0.0,0.0,0.0,0.0,0.0,0.0,0.0,0.0,0.0,0.0005005005005005005,0.0002002002002002002,0.0,0.0002002002002002002,0.0003003003003003003,0.0003003003003003003,0.0003003003003003003,0.0004004004004004004,0.0002002002002002002,0.0005005005005005005,0.0004004004004004004,0.0005005005005005005,0.0003003003003003003,0.0008008008008008008,0.0017017017017017016,0.002102102102102102,0.001001001001001001,0.0024024024024024023,0.005705705705705706,0.009309309309309309,0.015415415415415416,0.03633633633633634,0.04124124124124124,0.06176176176176176,0.04794794794794795,0.05345345345345345,0.04264264264264264,0.05065065065065065,0.03903903903903904,0.046546546546546545,0.03193193193193193,0.028028028028028028,0.026426426426426425,0.026926926926926928,0.02812812812812813,0.01871871871871872,0.014714714714714715,0.011811811811811812,0.017217217217217216,0.01061061061061061,0.007607607607607607,0.006906906906906907,0.004004004004004004,0.0035035035035035035,0.0032032032032032033,0.002302302302302302,0.002002002002002002,0.0024024024024024023,0.0025025025025025025,0.0013013013013013013,0.002102102102102102,0.002102102102102102,0.0008008008008008008,0.0008008008008008008,0.0008008008008008008,0.0004004004004004004,0.0012012012012012011,0.0008008008008008008,0.0009009009009009009,0.0007007007007007007,0.0007007007007007007,0.0012012012012012011,0.0004004004004004004,0.0006006006006006006,0.0002002002002002002,0.0,0.0003003003003003003,0.0006006006006006006,0.0003003003003003003,0.0002002002002002002,0.0002002002002002002,0.0,0.0002002002002002002,0.0002002002002002002,0.0001001001001001001,0.0003003003003003003,0.0002002002002002002,0.0003003003003003003,0.0001001001001001001,0.0004004004004004004,0.0003003003003003003,0.0002002002002002002,0.0003003003003003003,0.0001001001001001001,0.0002002002002002002,0.0004004004004004004,0.0003003003003003003,0.0001001001001001001,0.0,0.0003003003003003003,0.0003003003003003003,0.0005005005005005005,0.0001001001001001001,0.0004004004004004004,0.0,0.0002002002002002002,0.0001001001001001001,0.0001001001001001001,0.0002002002002002002,0.0001001001001001001,0.0,0.0001001001001001001,0.0,0.0001001001001001001,0.0001001001001001001,0.0,0.0,0.0001001001001001001,0.0001001001001001001,0.0001001001001001001,0.0,0.0,0.0001001001001001001,0.0001001001001001001,0.0001001001001001001,0.0,0.0001001001001001001,0.0002002002002002002,0.0007007007007007007,0.0004004004004004004,0.0002002002002002002,0.0003003003003003003,0.0002002002002002002,0.0002002002002002002,0.0001001001001001001,0.0004004004004004004,0.0003003003003003003,0.0003003003003003003,0.0002002002002002002,0.0005005005005005005,0.0001001001001001001,0.0004004004004004004,0.0001001001001001001,0.0005005005005005005,0.0007007007007007007,0.0004004004004004004,0.0006006006006006006,0.002102102102102102,0.0006006006006006006,0.001001001001001001,0.0007007007007007007,0.0003003003003003003,0.0005005005005005005,0.0009009009009009009,0.0007007007007007007,0.0013013013013013013,0.0007007007007007007,0.0008008008008008008,0.0018018018018018018,0.002702702702702703,0.003003003003003003,0.004304304304304304,0.002002002002002002,0.006306306306306306,0.006406406406406407,0.0045045045045045045,0.004604604604604604,0.007107107107107107,0.00910910910910911,0.009309309309309309,0.00950950950950951,0.01921921921921922,0.013113113113113114,0.007907907907907907,0.013813813813813814,0.012812812812812813,0.012112112112112113,0.01121121121121121,0.01001001001001001,0.015315315315315315,0.013613613613613613,0.011311311311311311,0.016316316316316318,0.022122122122122122,0.02012012012012012,0.023223223223223222,0.026826826826826827,0.023323323323323323,0.025825825825825825,0.024624624624624624,0.03013013013013013,0.018618618618618618,0.02902902902902903,0.025425425425425426,0.025625625625625627,0.02812812812812813,0.024924924924924926,0.022822822822822823,0.015515515515515516,0.025425425425425426,0.02882882882882883,0.028628628628628628,0.02012012012012012,0.022322322322322324,0.020920920920920922,0.02062062062062062,0.027527527527527528,0.02992992992992993,0.014014014014014014,0.016416416416416415,0.013813813813813814,0.010810810810810811,0.012612612612612612,0.007107107107107107,0.015615615615615615,0.0045045045045045045,0.004004004004004004,0.0013013013013013013,0.0013013013013013013,0.0006006006006006006,0.0005005005005005005,0.0003003003003003003,0.0004004004004004004,0.0005005005005005005,0.0012012012012012011,0.0012012012012012011,0.0018018018018018018,0.0016016016016016017,0.0014014014014014013,0.0014014014014014013,0.0014014014014014013,0.0013013013013013013,0.0015015015015015015,0.0006006006006006006,0.0003003003003003003,0.0001001001001001001,0.0005005005005005005,0.0004004004004004004,0.0001001001001001001,0.0003003003003003003,0.0,0.0001001001001001001,0.0001001001001001001,0.0,0.0,0.0001001001001001001,0.0001001001001001001,0.0001001001001001001,0.0,0.0,0.0,0.0,0.0,0.0,0.0001001001001001001,0.0,0.0001001001001001001,0.0002002002002002002,0.0,0.0,0.0,0.0,0.0001001001001001001,0.0,0.0,0.0,0.0,0.0001001001001001001,0.0,0.0,0.0001001001001001001,0.0,0.0,0.0,0.0,0.0001001001001001001,0.0,0.0,0.0001001001001001001,0.0001001001001001001,0.0,0.0,0.0,0.0001001001001001001,0.0,0.0001001001001001001,0.0001001001001001001,0.0,0.0001001001001001001,0.0001001001001001001,0.0,0.0001001001001001001,0.0003003003003003003,0.0,0.0002002002002002002,0.0001001001001001001,0.0,0.0001001001001001001,0.0001001001001001001,0.0001001001001001001,0.0002002002002002002,0.0001001001001001001,0.0,0.0002002002002002002,0.0002002002002002002,0.0001001001001001001,0.0001001001001001001,0.0,0.0,0.0001001001001001001,0.0001001001001001001,0.0005005005005005005,0.0002002002002002002,0.0002002002002002002,0.0,0.0002002002002002002,0.0,0.0,0.0,0.0001001001001001001,0.0003003003003003003,0.0,0.0,0.0,0.0,0.0001001001001001001,0.0,0.0001001001001001001,0.0,0.0001001001001001001,0.0,0.0002002002002002002,0.0002002002002002002,0.0002002002002002002,0.0001001001001001001,0.0003003003003003003,0.0001001001001001001,0.0003003003003003003,0.0003003003003003003,0.0004004004004004004,0.0015015015015015015,0.001001001001001001,0.0017017017017017016,0.0035035035035035035,0.0024024024024024023,0.002302302302302302,0.0035035035035035035,0.0036036036036036037,0.005305305305305305,0.00850850850850851,0.011811811811811812,0.025125125125125124,0.024024024024024024,0.03193193193193193,0.037237237237237236,0.03773773773773774,0.048848848848848846,0.05985985985985986,0.06236236236236236,0.07857857857857858,0.07797797797797798,0.06806806806806807,0.0965965965965966,0.1023023023023023,0.07067067067067068,0.053653653653653655,0.04684684684684685,0.025825825825825825,0.004604604604604604,0.0004004004004004004,0.0,0.0002002002002002002,0.0036036036036036037,0.014614614614614614,0.026926926926926928,0.026626626626626626,0.041941941941941945,0.044044044044044044,0.054654654654654654,0.05865865865865866,0.07177177177177177,0.06416416416416416,0.08098098098098098,0.08048048048048048,0.08488488488488488,0.06756756756756757,0.05765765765765766,0.05675675675675676,0.03403403403403404,0.017917917917917917,0.01001001001001001,0.004304304304304304,0.0012012012012012011,0.001001001001001001,0.0014014014014014013,0.002102102102102102,0.0007007007007007007,0.0024024024024024023,0.00850850850850851,0.0017017017017017016,0.0035035035035035035,0.005405405405405406,0.0008008008008008008,0.0035035035035035035,0.0014014014014014013,0.003103103103103103,0.001001001001001001,0.0002002002002002002,0.0,0.0002002002002002002,0.0,0.0,0.0001001001001001001,0.0002002002002002002,0.0,0.0003003003003003003,0.0002002002002002002,0.0,0.0001001001001001001,0.0001001001001001001,0.0,0.0,0.0,0.0001001001001001001,0.0,0.0004004004004004004,0.0004004004004004004,0.0001001001001001001,0.0005005005005005005,0.0012012012012012011,0.0012012012012012011,0.001001001001001001,0.0006006006006006006,0.0002002002002002002,0.0005005005005005005,0.0001001001001001001,0.0004004004004004004,0.0,0.0001001001001001001,0.0001001001001001001,0.0005005005005005005,0.0018018018018018018,0.0006006006006006006,0.0003003003003003003,0.0003003003003003003,0.0005005005005005005,0.0002002002002002002,0.0003003003003003003,0.0002002002002002002,0.0005005005005005005,0.0004004004004004004,0.0012012012012012011,0.0003003003003003003,0.0001001001001001001,0.0004004004004004004,0.0005005005005005005,0.0002002002002002002,0.001001001001001001,0.0,0.0003003003003003003,0.0004004004004004004,0.0004004004004004004,0.0006006006006006006,0.0011011011011011012,0.0005005005005005005,0.0012012012012012011,0.0019019019019019018,0.003303303303303303,0.005605605605605605,0.008108108108108109,0.02072072072072072,0.03903903903903904,0.07077077077077078,0.08338338338338339,0.0947947947947948,0.08828828828828829,0.07997997997997998,0.07997997997997998,0.06016016016016016,0.04564564564564565,0.022622622622622622,0.022122122122122122,0.007407407407407408,0.0015015015015015015,0.0011011011011011012,0.0004004004004004004,0.0001001001001001001,0.0001001001001001001,0.0002002002002002002,0.0001001001001001001,0.0,0.0004004004004004004,0.0005005005005005005,0.0014014014014014013,0.002702702702702703,0.017217217217217216,0.042042042042042045,0.0986986986986987,0.13613613613613615,0.10510510510510511,0.11051051051051052,0.0867867867867868,0.06936936936936937,0.05865865865865866,0.035835835835835834,0.03413413413413413,0.01871871871871872,0.023423423423423424,0.01761761761761762,0.00950950950950951,0.006806806806806807,0.003703703703703704,0.0036036036036036037,0.003003003003003003,0.0026026026026026027,0.002302302302302302,0.0016016016016016017,0.0014014014014014013,0.0007007007007007007,0.0005005005005005005,0.0008008008008008008,0.0003003003003003003,0.0009009009009009009,0.0003003003003003003,0.0002002002002002002,0.0001001001001001001,0.0003003003003003003,0.0003003003003003003,0.0001001001001001001,0.0001001001001001001,0.0002002002002002002,0.0001001001001001001,0.0004004004004004004,0.0,0.0011011011011011012,0.0001001001001001001,0.0002002002002002002,0.0011011011011011012,0.0013013013013013013,0.0011011011011011012,0.0025025025025025025,0.0016016016016016017,0.0002002002002002002,0.0005005005005005005,0.0001001001001001001,0.0005005005005005005,0.0,0.0003003003003003003,0.0002002002002002002,0.0001001001001001001,0.0003003003003003003,0.0004004004004004004,0.0003003003003003003,0.0,0.0,0.0001001001001001001,0.0001001001001001001,0.0,0.0001001001001001001,0.0,0.0001001001001001001,0.0002002002002002002,0.0001001001001001001,0.0,0.0001001001001001001,0.0001001001001001001,0.0002002002002002002,0.0,0.0001001001001001001,0.0001001001001001001,0.0002002002002002002,0.0001001001001001001,0.0001001001001001001,0.0003003003003003003,0.0,0.0003003003003003003,0.0001001001001001001,0.0002002002002002002,0.0002002002002002002,0.0003003003003003003,0.0001001001001001001,0.0003003003003003003,0.0002002002002002002,0.0005005005005005005,0.0003003003003003003,0.0003003003003003003,0.0006006006006006006,0.0001001001001001001,0.0004004004004004004,0.001001001001001001,0.0005005005005005005,0.0009009009009009009,0.0002002002002002002,0.0006006006006006006,0.0005005005005005005,0.0005005005005005005,0.0002002002002002002,0.0004004004004004004,0.0002002002002002002,0.0001001001001001001,0.0003003003003003003,0.0004004004004004004,0.0,0.0002002002002002002,0.0002002002002002002,0.0004004004004004004,0.0003003003003003003,0.0002002002002002002,0.0002002002002002002,0.0001001001001001001,0.0004004004004004004,0.0002002002002002002,0.0004004004004004004,0.0002002002002002002,0.0002002002002002002,0.0001001001001001001,0.0003003003003003003,0.0003003003003003003,0.0003003003003003003,0.0,0.0002002002002002002,0.0007007007007007007,0.0002002002002002002,0.0001001001001001001,0.0002002002002002002,0.0002002002002002002,0.0002002002002002002,0.0002002002002002002,0.0002002002002002002,0.0002002002002002002,0.0001001001001001001,0.0001001001001001001,0.0004004004004004004,0.0,0.0002002002002002002,0.0,0.0005005005005005005,0.0001001001001001001,0.0001001001001001001,0.0006006006006006006,0.0001001001001001001,0.0,0.0003003003003003003,0.0,0.0001001001001001001,0.0003003003003003003,0.0003003003003003003,0.0002002002002002002,0.0009009009009009009,0.0001001001001001001,0.0006006006006006006,0.0004004004004004004,0.0007007007007007007,0.0006006006006006006,0.0005005005005005005,0.0009009009009009009,0.0005005005005005005,0.0003003003003003003,0.0003003003003003003,0.0012012012012012011,0.0009009009009009009,0.001001001001001001,0.0013013013013013013,0.0007007007007007007,0.0011011011011011012,0.0009009009009009009,0.0007007007007007007,0.0015015015015015015,0.0013013013013013013,0.0008008008008008008,0.0016016016016016017,0.002302302302302302,0.0013013013013013013,0.0017017017017017016,0.0006006006006006006,0.0017017017017017016,0.0017017017017017016,0.0008008008008008008,0.0015015015015015015,0.0014014014014014013,0.0011011011011011012,0.0009009009009009009,0.0009009009009009009,0.0005005005005005005,0.0003003003003003003,0.0004004004004004004,0.0002002002002002002,0.0001001001001001001,0.0001001001001001001,0.0001001001001001001,0.0002002002002002002,0.0002002002002002002,0.0,0.0,0.0,0.0001001001001001001,0.0001001001001001001,0.0001001001001001001,0.0,0.0002002002002002002,0.0,0.0001001001001001001,0.0002002002002002002,0.0005005005005005005,0.0008008008008008008,0.0003003003003003003,0.001001001001001001,0.0,0.0009009009009009009,0.0004004004004004004,0.0002002002002002002,0.0004004004004004004,0.0013013013013013013,0.0007007007007007007,0.0008008008008008008,0.0002002002002002002,0.0007007007007007007,0.0001001001001001001,0.0003003003003003003,0.0001001001001001001,0.0001001001001001001,0.0002002002002002002,0.0003003003003003003,0.0003003003003003003,0.0,0.0002002002002002002,0.0004004004004004004,0.0004004004004004004,0.0004004004004004004,0.0004004004004004004,0.0005005005005005005,0.0003003003003003003,0.0007007007007007007,0.0002002002002002002,0.0005005005005005005,0.0002002002002002002,0.0004004004004004004,0.0003003003003003003,0.0007007007007007007,0.0006006006006006006,0.0005005005005005005,0.0008008008008008008,0.0006006006006006006,0.0014014014014014013,0.0003003003003003003,0.0012012012012012011,0.0009009009009009009,0.0011011011011011012,0.0009009009009009009,0.0014014014014014013,0.0026026026026026027,0.003903903903903904,0.0035035035035035035,0.005005005005005005,0.005405405405405406,0.005305305305305305,0.0075075075075075074,0.013313313313313313,0.012712712712712713,0.017517517517517518,0.01041041041041041,0.006706706706706707,0.008908908908908908,0.00850850850850851,0.007207207207207207,0.011511511511511512,0.006306306306306306,0.01021021021021021,0.016516516516516516,0.012112112112112113,0.012012012012012012,0.013113113113113114,0.019719719719719718,0.016216216216216217,0.015515515515515516,0.012312312312312312,0.02082082082082082,0.016916916916916918,0.015415415415415416,0.017117117117117116,0.02142142142142142,0.015015015015015015,0.012912912912912912,0.011611611611611611,0.012712712712712713,0.010510510510510511,0.0075075075075075074,0.005005005005005005,0.0024024024024024023,0.0019019019019019018,0.0014014014014014013,0.0007007007007007007,0.0004004004004004004,0.0001001001001001001,0.0005005005005005005,0.0004004004004004004,0.0001001001001001001,0.0004004004004004004,0.0008008008008008008,0.0006006006006006006,0.0011011011011011012,0.0007007007007007007,0.0013013013013013013,0.002702702702702703,0.0035035035035035035,0.0024024024024024023,0.0034034034034034033,0.004604604604604604,0.004204204204204204,0.0022022022022022024,0.0018018018018018018,0.0017017017017017016,0.0006006006006006006,0.0007007007007007007,0.0013013013013013013,0.0004004004004004004,0.0003003003003003003,0.0002002002002002002,0.0003003003003003003,0.0002002002002002002,0.0002002002002002002,0.0001001001001001001,0.0004004004004004004,0.0006006006006006006,0.0002002002002002002,0.0001001001001001001,0.0001001001001001001,0.0003003003003003003,0.0001001001001001001,0.0001001001001001001,0.0,0.0,0.0001001001001001001,0.0001001001001001001,0.0002002002002002002,0.0,0.0,0.0,0.0,0.0003003003003003003,0.0001001001001001001,0.0,0.0001001001001001001,0.0,0.0001001001001001001,0.0,0.0001001001001001001,0.0002002002002002002,0.0,0.0001001001001001001,0.0,0.0,0.0002002002002002002,0.0,0.0001001001001001001,0.0,0.0,0.0,0.0001001001001001001,0.0003003003003003003,0.0001001001001001001,0.0005005005005005005,0.0001001001001001001,0.0001001001001001001,0.0001001001001001001,0.0002002002002002002,0.0,0.0007007007007007007,0.0001001001001001001,0.0002002002002002002,0.0004004004004004004,0.0003003003003003003,0.0005005005005005005,0.0002002002002002002,0.0003003003003003003,0.0003003003003003003,0.0003003003003003003,0.0,0.0006006006006006006,0.0001001001001001001,0.0003003003003003003,0.0001001001001001001,0.0001001001001001001,0.0,0.0,0.0003003003003003003,0.0005005005005005005,0.0001001001001001001,0.0001001001001001001,0.0001001001001001001,0.0001001001001001001,0.0,0.0,0.0,0.0,0.0)
#mids=mids[58:length(mids)]
#counts=counts[58:length(counts)]

plot(c(seq(-290,0,by=1),0),rep(2,length(c(seq(290,0,by=-1),0))), xlab="", ylab="Frequency of shift in origination rate", xlim=c(-270,-230), ylim=c(0,0.15), type="l", col="white",lwd="1",las="1",cex.axis="1",cex.main="1",cex.lab="1",bty="n", main="B", axes=F)
rect(-323.2,-0.02,-298.9,300, col="white", border=NA)
rect(-298.9,-0.02,-272.95,300, col="whitesmoke", border=NA)
rect(-272.95,-0.02,-259.1,300, col="white", border=NA)
rect(-259.1,-0.02,-251.9,300, col="whitesmoke", border=NA)
rect(-251.9,-0.02,-247.2,300, col="white", border=NA)
rect(-247.2,-0.02,-237,300, col="whitesmoke", border=NA)
rect(-237,-0.02,-201.3,300, col="white", border=NA)
rect(-201.3,-0.02,-174.1,300, col="whitesmoke", border=NA)
rect(-174.1,-0.02,-163.5,300, col="white", border=NA)
rect(-163.5,-0.02,-145,300, col="whitesmoke", border=NA)
rect(-145,-0.02,-100.5,300, col="white", border=NA)
rect(-100.5,-0.02,-66,300, col="whitesmoke", border=NA)
rect(-66,-0.02,-56,300, col="white", border=NA)
rect(-56,-0.02,-33.9,300, col="whitesmoke", border=NA)
rect(-33.9,-0.02,-23.03,300, col="white", border=NA)
rect(-23.03,-0.02,-5.33,300, col="whitesmoke", border=NA)
rect(-5.33,-0.02,-2.58,300, col="white", border=NA)
rect(-2.58,-0.02,0,300, col="whitesmoke", border=NA)

rect(-261.28,-3,-259.51,300, col=alpha('#ffaf03',0.2), border=NA)
rect(-234.5,-3,-232,300, col=alpha('#ffaf03',0.2), border=NA)

axis(side=1, seq(-280, -220, by=10), col="black",col.axis="black",las=1)
axis(side=2, seq(0, 0.15, by=0.05), col="black",col.axis="black",las=2)
abline(v=c(-251.902),col="red",lty="dashed",lwd="2")

lines(mids,counts,type = 'h', lwd=5, col='#4c4cec')
bf2 = 0.00114167223263863
bf6 = 0.00837479269418476
abline(h=bf2, lty=2)
abline(h=bf6, lty=2)

add_geochrono(0, -0.15)


# Extinction rate
time=c(-204.59433376597525, -204.6943554397792,-204.79437711358315,-204.8943987873871,-204.99442046119105,-205.094442134995,-205.19446380879896,-205.29448548260288,-205.39450715640683,-205.49452883021078,-205.59455050401473,-205.69457217781869,-205.79459385162264,-205.8946155254266,-205.99463719923054,-206.09465887303446,-206.1946805468384,-206.29470222064236,-206.39472389444632,-206.49474556825027,-206.59476724205422,-206.69478891585817,-206.79481058966212,-206.89483226346604,-206.99485393727,-207.09487561107395,-207.1948972848779,-207.29491895868185,-207.3949406324858,-207.49496230628975,-207.5949839800937,-207.69500565389765,-207.79502732770158,-207.89504900150553,-207.99507067530948,-208.09509234911343,-208.19511402291738,-208.29513569672133,-208.39515737052528,-208.49517904432923,-208.59520071813316,-208.6952223919371,-208.79524406574106,-208.895265739545,-208.99528741334896,-209.0953090871529,-209.19533076095686,-209.29535243476082,-209.39537410856474,-209.4953957823687,-209.59541745617264,-209.6954391299766,-209.79546080378054,-209.8954824775845,-209.99550415138845,-210.0955258251924,-210.19554749899635,-210.29556917280027,-210.39559084660422,-210.49561252040817,-210.59563419421212,-210.69565586801608,-210.79567754182003,-210.89569921562398,-210.99572088942793,-211.09574256323185,-211.1957642370358,-211.29578591083975,-211.3958075846437,-211.49582925844766,-211.5958509322516,-211.69587260605556,-211.7958942798595,-211.89591595366346,-211.99593762746738,-212.09595930127134,-212.1959809750753,-212.29600264887924,-212.3960243226832,-212.49604599648714,-212.5960676702911,-212.69608934409504,-212.79611101789897,-212.89613269170292,-212.99615436550687,-213.09617603931082,-213.19619771311477,-213.29621938691872,-213.39624106072267,-213.49626273452662,-213.59628440833055,-213.6963060821345,-213.79632775593845,-213.8963494297424,-213.99637110354635,-214.0963927773503,-214.19641445115425,-214.2964361249582,-214.39645779876216,-214.49647947256608,-214.59650114637003,-214.69652282017398,-214.79654449397793,-214.89656616778188,-214.99658784158584,-215.0966095153898,-215.19663118919374,-215.29665286299766,-215.3966745368016,-215.49669621060556,-215.59671788440951,-215.69673955821347,-215.79676123201742,-215.89678290582137,-215.99680457962532,-216.09682625342924,-216.1968479272332,-216.29686960103714,-216.3968912748411,-216.49691294864505,-216.596934622449,-216.69695629625295,-216.7969779700569,-216.89699964386085,-216.99702131766477,-217.09704299146873,-217.19706466527268,-217.29708633907663,-217.39710801288058,-217.49712968668453,-217.59715136048848,-217.69717303429243,-217.79719470809636,-217.8972163819003,-217.99723805570426,-218.0972597295082,-218.19728140331216,-218.2973030771161,-218.39732475092006,-218.49734642472401,-218.59736809852794,-218.6973897723319,-218.79741144613584,-218.8974331199398,-218.99745479374374,-219.0974764675477,-219.19749814135164,-219.2975198151556,-219.39754148895955,-219.49756316276347,-219.59758483656742,-219.69760651037137,-219.79762818417532,-219.89764985797927,-219.99767153178323,-220.09769320558718,-220.19771487939113,-220.29773655319505,-220.397758226999,-220.49777990080295,-220.5978015746069,-220.69782324841086,-220.7978449222148,-220.89786659601876,-220.9978882698227,-221.09790994362666,-221.19793161743058,-221.29795329123453,-221.3979749650385,-221.49799663884244,-221.5980183126464,-221.69803998645034,-221.7980616602543,-221.89808333405824,-221.99810500786216,-222.09812668166612,-222.19814835547007,-222.29817002927402,-222.39819170307797,-222.49821337688192,-222.59823505068587,-222.69825672448982,-222.79827839829375,-222.8983000720977,-222.99832174590165,-223.0983434197056,-223.19836509350955,-223.2983867673135,-223.39840844111745,-223.4984301149214,-223.59845178872536,-223.69847346252928,-223.79849513633323,-223.89851681013718,-223.99853848394113,-224.09856015774508,-224.19858183154903,-224.298603505353,-224.39862517915694,-224.49864685296086,-224.5986685267648,-224.69869020056876,-224.7987118743727,-224.89873354817666,-224.99875522198062,-225.09877689578457,-225.19879856958852,-225.29882024339244,-225.3988419171964,-225.49886359100034,-225.5988852648043,-225.69890693860825,-225.7989286124122,-225.89895028621615,-225.9989719600201,-226.09899363382405,-226.19901530762797,-226.29903698143193,-226.39905865523588,-226.49908032903983,-226.59910200284378,-226.69912367664773,-226.79914535045168,-226.89916702425563,-226.99918869805956,-227.0992103718635,-227.19923204566746,-227.2992537194714,-227.39927539327536,-227.4992970670793,-227.59931874088326,-227.6993404146872,-227.79936208849114,-227.8993837622951,-227.99940543609904,-228.099427109903,-228.19944878370694,-228.2994704575109,-228.39949213131484,-228.4995138051188,-228.59953547892275,-228.69955715272667,-228.79957882653062,-228.89960050033457,-228.99962217413852,-229.09964384794247,-229.19966552174643,-229.29968719555038,-229.39970886935433,-229.49973054315825,-229.5997522169622,-229.69977389076615,-229.7997955645701,-229.89981723837406,-229.999838912178,-230.09986058598196,-230.1998822597859,-230.29990393358983,-230.39992560739378,-230.49994728119773,-230.59996895500169,-230.69999062880564,-230.8000123026096,-230.90003397641354,-231.0000556502175,-231.10007732402144,-231.20009899782536,-231.30012067162932,-231.40014234543327,-231.50016401923722,-231.60018569304117,-231.70020736684512,-231.80022904064907,-231.90025071445302,-232.00027238825695,-232.1002940620609,-232.20031573586485,-232.3003374096688,-232.40035908347275,-232.5003807572767,-232.60040243108065,-232.7004241048846,-232.80044577868856,-232.90046745249248,-233.00048912629643,-233.10051080010038,-233.20053247390433,-233.30055414770828,-233.40057582151223,-233.50059749531619,-233.60061916912014,-233.70064084292406,-233.800662516728,-233.90068419053196,-234.0007058643359,-234.10072753813986,-234.20074921194382,-234.30077088574777,-234.40079255955172,-234.50081423335564,-234.6008359071596,-234.70085758096354,-234.8008792547675,-234.90090092857145,-235.0009226023754,-235.10094427617935,-235.2009659499833,-235.30098762378725,-235.40100929759117,-235.50103097139512,-235.60105264519908,-235.70107431900303,-235.80109599280698,-235.90111766661093,-236.00113934041488,-236.10116101421883,-236.20118268802275,-236.3012043618267,-236.40122603563066,-236.5012477094346,-236.60126938323856,-236.7012910570425,-236.80131273084646,-236.9013344046504,-237.00135607845434,-237.1013777522583,-237.20139942606224,-237.3014210998662,-237.40144277367014,-237.5014644474741,-237.60148612127804,-237.701507795082,-237.80152946888595,-237.90155114268987,-238.00157281649382,-238.10159449029777,-238.20161616410172,-238.30163783790567,-238.40165951170962,-238.50168118551358,-238.60170285931753,-238.70172453312145,-238.8017462069254,-238.90176788072935,-239.0017895545333,-239.10181122833725,-239.2018329021412,-239.30185457594516,-239.4018762497491,-239.50189792355303,-239.60191959735698,-239.70194127116093,-239.80196294496488,-239.90198461876884,-240.0020062925728,-240.10202796637674,-240.2020496401807,-240.30207131398464,-240.40209298778856,-240.50211466159251,-240.60213633539647,-240.70215800920042,-240.80217968300437,-240.90220135680832,-241.00222303061227,-241.10224470441622,-241.20226637822014,-241.3022880520241,-241.40230972582805,-241.502331399632,-241.60235307343595,-241.7023747472399,-241.80239642104385,-241.9024180948478,-242.00243976865173,-242.10246144245568,-242.20248311625963,-242.30250479006358,-242.40252646386753,-242.50254813767148,-242.60256981147543,-242.70259148527938,-242.80261315908334,-242.90263483288726,-243.0026565066912,-243.10267818049516,-243.2026998542991,-243.30272152810306,-243.40274320190701,-243.50276487571097,-243.60278654951492,-243.70280822331884,-243.8028298971228,-243.90285157092674,-244.0028732447307,-244.10289491853464,-244.2029165923386,-244.30293826614255,-244.4029599399465,-244.50298161375045,-244.60300328755437,-244.70302496135832,-244.80304663516227,-244.90306830896623,-245.00308998277018,-245.10311165657413,-245.20313333037808,-245.30315500418203,-245.40317667798595,-245.5031983517899,-245.60322002559386,-245.7032416993978,-245.80326337320176,-245.9032850470057,-246.00330672080966,-246.1033283946136,-246.20335006841754,-246.3033717422215,-246.40339341602544,-246.5034150898294,-246.60343676363334,-246.7034584374373,-246.80348011124124,-246.9035017850452,-247.00352345884914,-247.10354513265307,-247.20356680645702,-247.30358848026097,-247.40361015406492,-247.50363182786887,-247.60365350167282,-247.70367517547677,-247.80369684928073,-247.90371852308465,-248.0037401968886,-248.10376187069255,-248.2037835444965,-248.30380521830045,-248.4038268921044,-248.50384856590836,-248.6038702397123,-248.70389191351623,-248.80391358732018,-248.90393526112413,-249.00395693492808,-249.10397860873204,-249.204000282536,-249.30402195633994,-249.4040436301439,-249.50406530394784,-249.60408697775176,-249.7041086515557,-249.80413032535967,-249.90415199916362,-250.00417367296757,-250.10419534677152,-250.20421702057547,-250.30423869437942,-250.40426036818334,-250.5042820419873,-250.60430371579125,-250.7043253895952,-250.80434706339915,-250.9043687372031,-251.00439041100705,-251.104412084811,-251.20443375861493,-251.30445543241888,-251.40447710622283,-251.50449878002678,-251.60452045383073,-251.70454212763468,-251.80456380143863,-251.90458547524258,-252.00460714904654,-252.10462882285046,-252.2046504966544,-252.30467217045836,-252.4046938442623,-252.50471551806626,-252.6047371918702,-252.70475886567417,-252.80478053947812,-252.90480221328204,-253.004823887086,-253.10484556088994,-253.2048672346939,-253.30488890849784,-253.4049105823018,-253.50493225610575,-253.6049539299097,-253.70497560371365,-253.80499727751757,-253.90501895132152,-254.00504062512547,-254.10506229892943,-254.20508397273338,-254.30510564653733,-254.40512732034128,-254.50514899414523,-254.60517066794915,-254.7051923417531,-254.80521401555706,-254.905235689361,-255.00525736316496,-255.1052790369689,-255.20530071077286,-255.3053223845768,-255.40534405838073,-255.50536573218469,-255.60538740598864,-255.7054090797926,-255.80543075359654,-255.9054524274005,-256.00547410120447,-256.1054957750084,-256.2055174488124,-256.3055391226163,-256.4055607964203,-256.5055824702242,-256.6056041440282,-256.7056258178321,-256.805647491636,-256.90566916544,-257.0056908392439,-257.1057125130479,-257.2057341868518,-257.3057558606558,-257.40577753445973,-257.5057992082637,-257.60582088206763,-257.7058425558716,-257.80586422967554,-257.9058859034795,-258.00590757728344,-258.1059292510874,-258.20595092489134,-258.30597259869523,-258.4059942724992,-258.50601594630314,-258.6060376201071,-258.70605929391104,-258.806080967715,-258.90610264151894,-259.0061243153229,-259.10614598912684,-259.2061676629308,-259.30618933673475,-259.4062110105387,-259.50623268434265,-259.6062543581466,-259.70627603195055,-259.8062977057545,-259.90631937955845,-260.00634105336235,-260.1063627271663,-260.20638440097025,-260.3064060747742,-260.40642774857815,-260.5064494223821,-260.60647109618606,-260.70649276999,-260.80651444379396,-260.9065361175979,-261.00655779140186,-261.1065794652058,-261.20660113900976,-261.3066228128137,-261.40664448661767,-261.5066661604216,-261.60668783422557,-261.70670950802946,-261.8067311818334,-261.90675285563736,-262.0067745294413,-262.10679620324527,-262.2068178770492,-262.30683955085317,-262.4068612246571,-262.5068828984611,-262.606904572265,-262.706926246069,-262.8069479198729,-262.9069695936769,-263.0069912674808,-263.1070129412848,-263.20703461508873,-263.3070562888927,-263.4070779626966,-263.5070996365005,-263.6071213103045,-263.70714298410843,-263.8071646579124,-263.90718633171633,-264.0072080055203,-264.10722967932423,-264.2072513531282,-264.30727302693214,-264.4072947007361,-264.50731637454004,-264.607338048344,-264.70735972214794,-264.8073813959519,-264.90740306975584,-265.00742474355974,-265.1074464173637,-265.20746809116764,-265.3074897649716,-265.40751143877554,-265.5075331125795,-265.60755478638345,-265.7075764601874,-265.80759813399135,-265.9076198077953,-266.00764148159925,-266.1076631554032,-266.20768482920715,-266.3077065030111,-266.40772817681506,-266.507749850619,-266.60777152442296,-266.70779319822685,-266.8078148720308,-266.90783654583475,-267.0078582196387,-267.10787989344266,-267.2079015672466,-267.30792324105056,-267.4079449148545,-267.50796658865846,-267.6079882624624,-267.70800993626636,-267.8080316100703,-267.90805328387427,-268.0080749576782,-268.10809663148217,-268.2081183052861,-268.3081399790901,-268.40816165289397,-268.5081833266979,-268.60820500050187,-268.7082266743058,-268.80824834810977,-268.9082700219137,-269.0082916957177,-269.1083133695216,-269.2083350433256,-269.3083567171295,-269.4083783909335,-269.50840006473743,-269.6084217385414,-269.70844341234533,-269.8084650861493,-269.90848675995323,-270.0085084337572,-270.1085301075611,-270.20855178136503,-270.308573455169,-270.40859512897293,-270.5086168027769,-270.60863847658084,-270.7086601503848,-270.80868182418874,-270.9087034979927,-271.00872517179664,-271.1087468456006,-271.20876851940454,-271.3087901932085,-271.40881186701245,-271.5088335408164,-271.60885521462035,-271.70887688842424,-271.8088985622282,-271.90892023603215,-272.0089419098361,-272.10896358364005,-272.208985257444,-272.30900693124795,-272.4090286050519,-272.50905027885585,-272.6090719526598,-272.70909362646375,-272.8091153002677,-272.90913697407166,-273.0091586478756,-273.10918032167956,-273.2092019954835,-273.30922366928746,-273.40924534309136,-273.5092670168953,-273.60928869069926,-273.7093103645032,-273.80933203830716,-273.9093537121111,-274.00937538591506,-274.109397059719,-274.20941873352297,-274.3094404073269,-274.40946208113087,-274.5094837549348,-274.60950542873877,-274.7095271025427,-274.8095487763467,-274.9095704501506,-275.0095921239546,-275.10961379775847,-275.2096354715624,-275.3096571453664,-275.4096788191703,-275.5097004929743,-275.6097221667782,-275.7097438405822,-275.80976551438613,-275.9097871881901,-276.00980886199403,-276.109830535798,-276.20985220960193,-276.3098738834059,-276.40989555720984,-276.5099172310138,-276.60993890481774,-276.70996057862163,-276.8099822524256,-276.91000392622954,-277.0100256000335,-277.11004727383744,-277.2100689476414,-277.31009062144534,-277.4101122952493,-277.51013396905324,-277.6101556428572,-277.71017731666115,-277.8101989904651,-277.91022066426905,-278.010242338073,-278.11026401187695,-278.2102856856809,-278.31030735948485,-278.41032903328875,-278.5103507070927,-278.61037238089665,-278.7103940547006,-278.81041572850455,-278.9104374023085,-279.01045907611245,-279.1104807499164,-279.21050242372036,-279.3105240975243,-279.41054577132826,-279.5105674451322,-279.61058911893616,-279.7106107927401,-279.81063246654406,-279.910654140348,-280.01067581415197,-280.11069748795586,-280.2107191617598,-280.31074083556376,-280.4107625093677,-280.51078418317167,-280.6108058569756,-280.71082753077957,-280.8108492045835,-280.91087087838747,-281.0108925521914,-281.1109142259954,-281.2109358997993,-281.3109575736033,-281.4109792474072,-281.5110009212112,-281.61102259501513,-281.7110442688191,-281.811065942623,-281.9110876164269,-282.0111092902309,-282.1111309640348,-282.2111526378388,-282.31117431164273,-282.4111959854467,-282.51121765925063,-282.6112393330546,-282.71126100685854,-282.8112826806625,-282.91130435446644,-283.0113260282704,-283.11134770207434,-283.2113693758783,-283.31139104968224,-283.41141272348614,-283.5114343972901,-283.61145607109404,-283.711477744898,-283.81149941870194,-283.9115210925059,-284.01154276630984,-284.1115644401138,-284.21158611391775,-284.3116077877217,-284.41162946152565,-284.5116511353296,-284.61167280913355,-284.7116944829375,-284.81171615674145,-284.9117378305454,-285.01175950434936,-285.11178117815325,-285.2118028519572,-285.31182452576115,-285.4118461995651,-285.51186787336906,-285.611889547173,-285.71191122097696,-285.8119328947809,-285.91195456858486,-286.0119762423888,-286.11199791619276,-286.2120195899967,-286.31204126380067,-286.4120629376046,-286.51208461140857,-286.6121062852125,-286.71212795901647,-286.81214963282036,-286.9121713066243,-287.01219298042827,-287.1122146542322,-287.21223632803617,-287.3122580018401,-287.4122796756441,-287.512301349448,-287.612323023252,-287.7123446970559,-287.8123663708599,-287.9123880446638,-288.0124097184678,-288.11243139227173,-288.2124530660757,-288.31247473987963,-288.4124964136835,-288.5125180874875,-288.61253976129143,-288.7125614350954,-288.81258310889933,-288.9126047827033,-289.01262645650723,-289.1126481303112,-289.21266980411514,-289.3126914779191,-289.41271315172304,-289.512734825527,-289.61275649933094,-289.7127781731349,-289.81279984693884,-289.9128215207428,-290.01284319454675,-290.11286486835064,-290.2128865421546,-290.31290821595854,-290.4129298897625,-290.51295156356645,-290.6129732373704,-290.71299491117435,-290.8130165849783,-290.91303825878225,-291.0130599325862,-291.11308160639015,-291.2131032801941,-291.31312495399806,-291.413146627802,-291.51316830160596,-291.6131899754099,-291.71321164921386,-291.81323332301776,-291.9132549968217,-292.01327667062566,-292.1132983444296,-292.21332001823356,-292.3133416920375,-292.41336336584146,-292.5133850396454,-292.61340671344936,-292.7134283872533,-292.81345006105727,-292.9134717348612,-293.01349340866517,-293.1135150824691,-293.2135367562731,-293.313558430077,-293.413580103881,-293.51360177768487)
rate=c(0.3294730908397242, 0.3294730908397242,0.3294730908397242,0.3294730908397242,0.3294730908397242,0.3294730908397242,0.3294730908397242,0.3294730908397242,0.3294730908397242,0.3294730908397242,0.3294730908397242,0.3294730908397242,0.3294730908397242,0.3294730908397242,0.3294730908397242,0.3294730908397242,0.3294730908397242,0.3294730908397242,0.3294730908397242,0.3294730908397242,0.3296261372341286,0.32980602024197025,0.33018452770773676,0.3308848235189534,0.33197254409682897,0.33300756990392033,0.3343714329954926,0.334956084627268,0.33639894566191886,0.3369908698724695,0.3377930684702741,0.33935722412609987,0.34244091352930683,0.3438591589536881,0.34440178764698104,0.34446865383234937,0.3449159351803638,0.3449971307711192,0.34500205002318884,0.34500205002318884,0.34500205002318884,0.34500205002318884,0.3449939250152991,0.34477503953641375,0.3444143044852405,0.34364724061993535,0.3417164432884278,0.3366188541418459,0.33238816918341363,0.3273049535406657,0.3188159751510614,0.31074455119979116,0.29816616561852227,0.28196169715500596,0.2690450467329538,0.25477211203334127,0.23352039549359496,0.21350950074774977,0.19154671625583292,0.15966786503704944,0.08047915952047786,0.07578419889972363,0.0726099521871858,0.07060235721055469,0.06873614220725524,0.06705899462584795,0.06571461932610834,0.06467757029509437,0.06388317901473511,0.06264633999548948,0.06209784712758214,0.06137392337813096,0.06024243762450897,0.05956269632396892,0.05900365950769901,0.05818662981834563,0.05780252833612733,0.0573854784927812,0.05722337918310971,0.056881111698284845,0.056482287936320465,0.05610839223624302,0.055947576144580534,0.05583254196011711,0.05564579985745305,0.05543801464156822,0.05530653954460353,0.05519511429317633,0.05505594913389174,0.054916051731767626,0.05482094184598059,0.05466594084732833,0.05431217120761064,0.05394066700614428,0.05348673350966318,0.05310275514731677,0.05280981483184358,0.052421454730296746,0.05202820045507296,0.05182703437700616,0.05173993497382731,0.051539279844523556,0.0514419268555881,0.051338047222420836,0.05123318312499304,0.0511016044619254,0.051076476463755544,0.051018199583119976,0.05099174857637546,0.050915017395393,0.050850893113209644,0.050850893113209644,0.050850893113209644,0.050846838194842175,0.050846838194842175,0.050846838194842175,0.050846838194842175,0.05084495087245974,0.05084495087245974,0.050838843003882916,0.050838843003882916,0.05082700560639664,0.050838843003882916,0.05084495087245974,0.050846838194842175,0.050846838194842175,0.050846838194842175,0.050846838194842175,0.050846838194842175,0.050846838194842175,0.050846838194842175,0.050846838194842175,0.050846838194842175,0.050846838194842175,0.050850893113209644,0.050850893113209644,0.05085733957560652,0.05085733957560652,0.05085733957560652,0.05085733957560652,0.05086087811272062,0.05086087811272062,0.05086723358640027,0.05086723358640027,0.050876758708888754,0.050876758708888754,0.05089195979939114,0.050898553411233616,0.050898553411233616,0.05090219160480263,0.050915017395393,0.05093181893543576,0.05093181893543576,0.05097529363303556,0.05097529363303556,0.05099174857637546,0.051018199583119976,0.05107347951832911,0.051076476463755544,0.05108689959709342,0.051130763526122426,0.05115511616063931,0.05127879678488682,0.051338047222420836,0.05135818487988106,0.05139958026681814,0.0514415341620903,0.0514450565489233,0.051464686334442886,0.051643406223514404,0.051685575481080465,0.051735573991887225,0.05179702832478224,0.051870438890930515,0.05194238985845384,0.05198919613117034,0.0520477319032097,0.05218124898406752,0.05232039540803414,0.052446384410809954,0.05263209794149172,0.05277679371073798,0.05291128936352922,0.05306978176581624,0.05336750451124697,0.05367011993427845,0.053972333344286846,0.054578277292404755,0.054905711353696256,0.055585203722885654,0.05602209885577286,0.05651165710435255,0.05685291087247531,0.05705840328431787,0.05720962150239744,0.05731514878282508,0.05745418916042388,0.05772472932805327,0.057917475667670096,0.05821348527803757,0.05849048146390875,0.05873590596797408,0.05919223591561969,0.059496584634231416,0.059909696486040366,0.060653355317582515,0.06131590999403442,0.06209784712758214,0.06308004471398243,0.0640768162231786,0.06527654586778775,0.0664550211602148,0.06756652973816551,0.06851595895114605,0.06936901671795581,0.07036377648174066,0.0714350487577445,0.07274507672106872,0.07422832577710647,0.0757618270063693,0.07676187173045901,0.07778449885040375,0.07896211663799367,0.08002460633856916,0.08120888024925024,0.0821224144347229,0.08272411285206113,0.08310890990027542,0.08347101600022386,0.08376178147918797,0.08383909740517675,0.0839443991663971,0.0841603075378189,0.08437381745749228,0.08442893442916252,0.08444284009511215,0.08445634659239479,0.0846452744236764,0.08465226806899995,0.08467896606047493,0.0846452744236764,0.0846452744236764,0.08448527690565696,0.08445035674130028,0.0844466983552079,0.08444284009511215,0.08437381745749228,0.08433300101213986,0.08429553966488326,0.08397352835422442,0.08387701918487084,0.08385259625562494,0.08384444134076555,0.0838255540742287,0.08381014897007188,0.08381014897007188,0.08375009665933665,0.08372526623058038,0.0837386347146789,0.08367704469159928,0.08367704469159928,0.08367704469159928,0.08367704469159928,0.0836034522414289,0.08351971235744521,0.08351971235744521,0.08349706819808778,0.08349706819808778,0.08351971235744521,0.08351971235744521,0.08349706819808778,0.08349706819808778,0.08349706819808778,0.08349706819808778,0.08348734140678375,0.08348734140678375,0.08348734140678375,0.08347101600022386,0.08347101600022386,0.08344477836301542,0.08344477836301542,0.08344477836301542,0.08347101600022386,0.08347101600022386,0.08348734140678375,0.08348734140678375,0.08348734140678375,0.08349706819808778,0.08351971235744521,0.08351971235744521,0.08351971235744521,0.08351971235744521,0.08351971235744521,0.08351971235744521,0.08349706819808778,0.08349706819808778,0.08349706819808778,0.08351971235744521,0.08351971235744521,0.08355990005238065,0.08368401239128924,0.08376178147918797,0.08398056373490745,0.08436354793080525,0.08502280483362187,0.08618967867628713,0.08788479170693077,0.0902896361366585,0.09397951345011331,0.09913683338804445,0.10761439461022136,0.11888595117573544,0.13876551585346975,0.17347204449850134,0.42339924475405144,0.47272577821002604,0.5019332733034914,0.5194754973168854,0.5301219206510327,0.5333928141369374,0.5343533591883152,0.5346658543431211,0.5346658543431211,0.5346658543431211,0.5346658543431211,0.5346658543431211,0.5346597036562513,0.5346531169636227,0.5345771809271184,0.5340350784380226,0.5304534014106772,0.5247496777946093,0.511724222538079,0.4890142407198142,0.4387738753002146,0.18581900565900233,0.16565431347130688,0.1571045579389131,0.14874657098874305,0.143055791145759,0.1401437147137406,0.1386285776546463,0.1379138294683227,0.13773167541936532,0.1376508249000776,0.13758520559279908,0.13757727906954317,0.13756097200230188,0.13756097200230188,0.13754835881238367,0.13754835881238367,0.13754835881238367,0.13753438651786254,0.13753438651786254,0.13753438651786254,0.13753438651786254,0.13753438651786254,0.13754835881238367,0.13756097200230188,0.13756621030454666,0.13756097200230188,0.13756097200230188,0.13756621030454666,0.13757253743620745,0.13758027964330524,0.1375824367184344,0.13758520559279908,0.13758520559279908,0.13758520559279908,0.13758520559279908,0.13760197848997943,0.13760197848997943,0.13760197848997943,0.13764084997348533,0.13764084997348533,0.13765388244742277,0.1376796309864173,0.13769592556683607,0.13771069478421732,0.1377240707117146,0.137741309718074,0.13775340827378246,0.13783775972648893,0.13785978025883935,0.137879103086551,0.13814349120577263,0.13853019790647272,0.13898869598342406,0.13978045735683642,0.14061837660573837,0.14135450526796273,0.14173021899248028,0.1426702411271924,0.14390790494311964,0.1446142978599297,0.1450665464404087,0.1453387081359382,0.14559617541830422,0.14601382791016174,0.14625331328990587,0.14645177989097669,0.14650930199337364,0.1465401621941989,0.1465483666425715,0.1465772582085972,0.1465698357254847,0.14655651572234873,0.1463481208333549,0.14596438931828826,0.1448249350202209,0.1440181488461944,0.1435149729944246,0.14283328521511002,0.1415702100186165,0.14055512237047096,0.1403357454184863,0.14020826126459074,0.14014991412498506,0.1400666827443818,0.13996175282576667,0.13994123419558124,0.13993630805969742,0.13991141874432605,0.13991141874432605,0.13990382392662898,0.13989632743405656,0.13988265791851806,0.13988265791851806,0.13983900021900159,0.13979532785985577,0.13977888189202725,0.1397531661126877,0.1397416896034127,0.1397416896034127,0.1397387250435824,0.13973649663766627,0.13973649663766627,0.13973649663766627,0.1397387250435824,0.13973649663766627,0.1397416896034127,0.1397531661126877,0.13976706546412415,0.13978521855706005,0.13980801075526472,0.13991833029353212,0.14003993899985415,0.14015610348920463,0.14060223282282405,0.14069691490885672,0.1408894185496753,0.14121657058687664,0.1419930078822308,0.14282405489458833,0.14437374051792867,0.14566029511043005,0.14750575091219362,0.1495402465471028,0.15317718732614877,0.1580746842382834,0.16855315461219336,0.18992770610482193,0.4377311049322373,0.4880361215279325,0.5112911514475045,0.5280956769226957,0.5412738633770244,0.5532720476193576,0.5591870786042805,0.5616698464971805,0.5630049957923514,0.5633585413374155,0.5634632757527116,0.5635410398806844,0.5635410398806844,0.5635410398806844,0.5635410398806844,0.5635410398806844,0.5635410398806844,0.5635410398806844,0.5635234381105443,0.5634318348516457,0.563388330381503,0.5632616486906511,0.5627455037540897,0.5611209777787274,0.5600302012847649,0.5584853295244323,0.5566917779929783,0.5548860671313137,0.5533571565194043,0.5494909696897408,0.5457134056021946,0.5410307580166996,0.5365167586125394,0.5300180427915242,0.5174238136254976,0.487168684081702,0.4468450591971236,0.1568151480331518,0.14991255428649847,0.1458917532441182,0.1435379413613137,0.14231424707492302,0.14153017308208127,0.14093675939283468,0.14062842927678298,0.14030697923882837,0.14015741350901906,0.1401256560825449,0.14008930730571467,0.14007443726437258,0.1400700704311524,0.1400660208747715,0.1400660208747715,0.1400637316732125,0.1400637316732125,0.14006035612515882,0.14006035612515882,0.14006035612515882,0.14006035612515882,0.14006035612515882,0.14006035612515882,0.14006035612515882,0.14006035612515882,0.14006035612515882,0.1400558028454824,0.1400558028454824,0.1400558028454824,0.1400558028454824,0.14006035612515882,0.14006035612515882,0.1400637316732125,0.1400637316732125,0.1400637316732125,0.1400660208747715,0.14006861298536147,0.1400700704311524,0.1400700704311524,0.1400700704311524,0.1400700704311524,0.1400712839393664,0.14007349833652916,0.14007349833652916,0.14007349833652916,0.14007443726437258,0.14007443726437258,0.14007443726437258,0.14007443726437258,0.14007443726437258,0.14007443726437258,0.14007443726437258,0.14007443726437258,0.14007443726437258,0.14007443726437258,0.14007443726437258,0.14007443726437258,0.14007443726437258,0.14007443726437258,0.14007443726437258,0.14007496125169563,0.14007496125169563,0.14007496125169563,0.14007496125169563,0.14007678554577555,0.14007678554577555,0.14007678554577555,0.14007678554577555,0.14008044971638678,0.14008044971638678,0.14008044971638678,0.14008302510852094,0.14008302510852094,0.14008702529785222,0.14009322437717597,0.14010126690886077,0.14010520762715134,0.14010853263091655,0.14011152088985784,0.14011722708015156,0.14012330792816752,0.1401242229957577,0.140134948330833,0.14013932403172447,0.1401474202170356,0.14016618850854895,0.14017491412102095,0.1401981784575631,0.1402125530633064,0.14022586730108727,0.1402410989734491,0.14027723663368458,0.140316826477687,0.1403767933112288,0.14042301106191238,0.14046832425015437,0.14054965548801696,0.1406417672798015,0.1406944076427567,0.14082542205583987,0.14093150785715164,0.14100866352854188,0.14104074506585074,0.14114630979369308,0.1412398499684826,0.14129778924538486,0.1414217898324131,0.1414742842773677,0.14149860569935746,0.14151066309761365,0.14152484472021754,0.14156290143565914,0.1415868833908802,0.1415868833908802,0.1415944476914904,0.14162333194124066,0.1416310918655671,0.14164452330997115,0.14164936700520103,0.141656110243303,0.1416577834067153,0.14165841789509898,0.14165975095764136,0.14166343899763098,0.14166343899763098,0.14166343899763098,0.14166343899763098,0.14166343899763098,0.14166343899763098,0.14166343899763098,0.14165975095764136,0.14165975095764136,0.14165975095764136,0.14165975095764136,0.14165975095764136,0.1416577834067153,0.1416577834067153,0.1416577834067153,0.141656110243303,0.1416521156412881,0.1416521156412881,0.1416521156412881,0.1416521156412881,0.1416521156412881,0.1416521156412881,0.1416521156412881,0.1416388764082087,0.1416310918655671,0.1416310918655671,0.1416310918655671,0.1416310918655671,0.1416310918655671,0.1416304937085875,0.1416304937085875,0.14162906157335398,0.14162906157335398,0.14162906157335398,0.14162906157335398,0.14162906157335398,0.14162906157335398,0.14162906157335398,0.14162906157335398,0.14162906157335398,0.14162906157335398,0.14162906157335398,0.14162906157335398,0.14162906157335398,0.14162906157335398,0.14162906157335398,0.14162906157335398,0.14162906157335398,0.14162906157335398,0.14162906157335398,0.14162906157335398,0.14162906157335398,0.14162906157335398,0.14162906157335398,0.14162906157335398,0.14162906157335398,0.14162906157335398,0.14162906157335398,0.14162906157335398,0.14162906157335398,0.14162906157335398,0.14162703401658588,0.14162703401658588,0.14162703401658588,0.14162703401658588,0.14162703401658588,0.14162703401658588,0.14162703401658588,0.14162703401658588,0.14162558008429713,0.14162558008429713,0.14162558008429713,0.14162558008429713,0.14162558008429713,0.14162558008429713,0.14162488823482142,0.14162488823482142,0.14162333194124066,0.14162333194124066,0.14162333194124066,0.14162333194124066,0.14162333194124066,0.14161923050941755,0.14161923050941755,0.14161436609437794,0.14161436609437794,0.14161436609437794,0.14161436609437794,0.14161436609437794,0.14161436609437794,0.14161436609437794,0.14161436609437794,0.14161436609437794,0.14161436609437794,0.14161436609437794,0.14161436609437794,0.14161436609437794,0.14161436609437794,0.14161436609437794,0.14161436609437794,0.1416111257578072,0.1416070337846601,0.14160191268573574,0.14160191268573574,0.14160191268573574,0.14159930027706416,0.14159930027706416,0.14159930027706416,0.14159930027706416,0.14159930027706416,0.14159930027706416,0.14159930027706416,0.14159930027706416,0.14159930027706416,0.14159930027706416,0.14159930027706416,0.14159930027706416,0.1416070337846601,0.1416070337846601,0.1416070337846601,0.1416111257578072,0.1416111257578072,0.1416111257578072,0.14161436609437794,0.14161436609437794,0.14161436609437794,0.14161436609437794,0.14161436609437794,0.14161436609437794,0.14161436609437794,0.14161436609437794,0.14161436609437794,0.14161923050941755,0.14161923050941755,0.14161923050941755,0.14161923050941755,0.14161923050941755,0.14161923050941755,0.14161923050941755,0.14161923050941755,0.14161923050941755,0.14161923050941755,0.14161923050941755,0.14162333194124066,0.14162488823482142,0.14162488823482142,0.14162558008429713,0.14162703401658588,0.14162906157335398,0.1416304937085875,0.1416304937085875,0.1416304937085875,0.1416388764082087,0.14164452330997115,0.1416521156412881,0.1416577834067153,0.1416577834067153,0.1416577834067153,0.1416577834067153,0.141656110243303,0.14165841789509898,0.14165841789509898,0.14165841789509898,0.14167859433985244,0.14168120955852967,0.14168352375813512,0.14168764514044746,0.14168764514044746,0.14168846614664277,0.1416889309968886,0.1416889309968886,0.1416889309968886,0.1416889309968886,0.14169404013056996,0.14169404013056996,0.141707317488395,0.141707317488395,0.141707317488395,0.141707317488395,0.141715387134992,0.14173574723321117,0.14173693784024444,0.14173766645985136,0.14173766645985136,0.14173766645985136,0.14173766645985136,0.1417391704359423,0.1417391704359423,0.14174370798358704,0.1417485097397141,0.1417485097397141,0.1417505143932657,0.1417505143932657,0.14176708335934737,0.14176708335934737,0.14176978853809782,0.14177252789514666,0.14177912078735633,0.14178131340468916,0.14178200955384146,0.1417864278654063,0.14179061539156118,0.14179132745640582,0.1418007513545096,0.14180742676348068,0.1418163916431204,0.1418197494568717,0.14182570818919824,0.14182718487707574,0.14182954027076797,0.1418302835030552,0.14184350355146053,0.14185254333444303,0.14185849018950686,0.14186099281702225,0.1418623137518588,0.1418676790555349,0.14187301227578653,0.14187571873462973,0.14188098290253404,0.1418879962247228,0.1418879962247228,0.14189115456443435,0.14190632083316027,0.14191368335991855,0.1419182678556788,0.14191951061440572,0.14192145886397897,0.14192145886397897,0.14192145886397897,0.1419219232455758,0.14192635579696994,0.14192635579696994,0.14193537865445632,0.14193942049117542,0.1419399409258641,0.14194073970302062,0.1419491902943214,0.14195937944955558,0.14196333927903543,0.14197040656588733,0.14198664304824532,0.14199470507381573,0.14201115191740876,0.14205497670698483,0.14207584601992257,0.14209587171711188,0.14212720919575272,0.14216166098443606,0.1422198973674547,0.14226709802418452,0.1423619283563759,0.14243399055596423,0.1424762911840799,0.1425235171108366,0.14257833780740736,0.14264544132255536,0.14282334390720675,0.14303111902571608,0.1432103288073539,0.14347519576512838,0.1439588955201404,0.14399835808623762,0.14399835808623762,0.14399835808623762,0.14399835808623762,0.14399835808623762)
minHPD=c(0.08689388843242643, 0.08689388843242643,0.08689388843242643,0.08689388843242643,0.08689388843242643,0.08689388843242643,0.08689388843242643,0.08689388843242643,0.08689388843242643,0.08689388843242643,0.08689388843242643,0.08689388843242643,0.08689388843242643,0.08689388843242643,0.08689388843242643,0.08689388843242643,0.08689388843242643,0.08689388843242643,0.08689388843242643,0.08689388843242643,0.08572213651510292,0.08217912637566765,0.08128392829094316,0.083016179436341,0.11883235775559889,0.12024529144211596,0.13115228737320792,0.13115228737320792,0.13837706372138545,0.13837706372138545,0.13837706372138545,0.14717982898846355,0.149058080260989,0.14812920028347773,0.14873901116963717,0.14873901116963717,0.14812920028347773,0.14812920028347773,0.1484262206128193,0.1484262206128193,0.14812920028347773,0.14812920028347773,0.14873901116963717,0.14873901116963717,0.14812920028347773,0.14812920028347773,0.14812920028347773,0.030786875737249267,0.03321037889526641,0.022988418174534713,0.02131357443202459,0.022988418174534713,0.02249569052690182,0.022109650667227868,0.020040144163801895,0.020040144163801895,0.020040144163801895,0.020837183257725964,0.018242180893680328,0.01920610950372607,0.019072536029658176,0.019492947426559312,0.019330261303291518,0.019795195657515263,0.019072536029658176,0.017489353462104836,0.018097623825682495,0.018242180893680328,0.017704132303799344,0.015207914744080186,0.015207914744080186,0.01532332075030684,0.014499076033312486,0.015207914744080186,0.014742589692723575,0.015207914744080186,0.015220600140999765,0.014742589692723575,0.013739807669910105,0.01387056403516075,0.011999465493877549,0.014742589692723575,0.011381525824247226,0.011381525824247226,0.011306309395117774,0.011120590878076035,0.011120590878076035,0.011306309395117774,0.010508475454428678,0.010920502425269922,0.010389412397829081,0.008259183472964296,0.004001864207729885,0.006651148279206411,0.010187560447375664,0.009138773894185307,0.010918730301503312,0.010918730301503312,0.011147766604313866,0.012210854319023128,0.013484036583018522,0.013776548162577373,0.01363125152625256,0.01363125152625256,0.013389562629238246,0.013484036583018522,0.01363125152625256,0.013312397724256665,0.013566695123383495,0.013808997958165332,0.013929317472849699,0.014124077770135917,0.014124077770135917,0.014189576460220874,0.014189576460220874,0.014189576460220874,0.014189576460220874,0.014742589692723575,0.014742589692723575,0.014775360477128104,0.014775360477128104,0.014785903501417863,0.014775360477128104,0.01482800964062435,0.014775360477128104,0.014775360477128104,0.014775360477128104,0.014775360477128104,0.014775360477128104,0.014775360477128104,0.014775360477128104,0.014775360477128104,0.014775360477128104,0.014775360477128104,0.014775360477128104,0.014775360477128104,0.014785903501417863,0.014785903501417863,0.014785903501417863,0.014785903501417863,0.014775360477128104,0.014775360477128104,0.014785903501417863,0.014785903501417863,0.014785903501417863,0.014785903501417863,0.014775360477128104,0.014189576460220874,0.014189576460220874,0.014189576460220874,0.014130080827517502,0.014130080827517502,0.014130080827517502,0.014124077770135917,0.014124077770135917,0.014124077770135917,0.013929317472849699,0.014023932940841798,0.013929317472849699,0.013929317472849699,0.01387056403516075,0.01387056403516075,0.013739807669910105,0.013566695123383495,0.013484036583018522,0.013484036583018522,0.013389562629238246,0.01363125152625256,0.013776548162577373,0.013484036583018522,0.01363125152625256,0.01365318122450687,0.01363125152625256,0.013929317472849699,0.013776548162577373,0.01363125152625256,0.01363125152625256,0.01363125152625256,0.013929317472849699,0.01387056403516075,0.013484036583018522,0.013437313662030676,0.013739807669910105,0.013484036583018522,0.01363125152625256,0.013929317472849699,0.01363125152625256,0.01387056403516075,0.013744848350210183,0.014742589692723575,0.013437313662030676,0.017287758126680933,0.017283279600440286,0.016814581052898018,0.016814581052898018,0.017452918312614918,0.017287758126680933,0.016814581052898018,0.017572563085527477,0.017283279600440286,0.017489353462104836,0.01761078833451655,0.018242180893680328,0.019294485141515404,0.019025953478307305,0.018964020763683597,0.019065017504701222,0.019276021660871615,0.017825291713603992,0.017865535565006096,0.018964020763683597,0.018987162178105418,0.021087556088191444,0.02527336596054652,0.024951449356046092,0.025532179149846502,0.02527336596054652,0.028956175710047848,0.03006016856565209,0.030845640876593746,0.034570886199465294,0.03936982742767401,0.04244696345914541,0.04569036844209112,0.04777160999129499,0.04752453804369033,0.04781517023060511,0.04834384358309117,0.04865715916544619,0.04888959986546357,0.04834384358309117,0.048500550691075686,0.048790243848528654,0.04865715916544619,0.04861849028826921,0.048790243848528654,0.04888959986546357,0.04840007525487554,0.047411909362192896,0.047411909362192896,0.04769008161851126,0.04774128245020001,0.04783479688343447,0.048790243848528654,0.048790243848528654,0.04834384358309117,0.0485755754041429,0.0485755754041429,0.04861849028826921,0.048813944554223276,0.04888959986546357,0.04888959986546357,0.04886735390165567,0.04886735390165567,0.04886735390165567,0.04886735390165567,0.048790243848528654,0.048790243848528654,0.048790243848528654,0.04834384358309117,0.04834384358309117,0.04834384358309117,0.04834384358309117,0.04834384358309117,0.048468588480971,0.048468588480971,0.048468588480971,0.048468588480971,0.048468588480971,0.048468588480971,0.04888959986546357,0.04888959986546357,0.04888959986546357,0.04888959986546357,0.04834384358309117,0.04834384358309117,0.04834384358309117,0.04888959986546357,0.04886735390165567,0.04886735390165567,0.04886735390165567,0.04886735390165567,0.04886735390165567,0.04886735390165567,0.04886735390165567,0.04886735390165567,0.048790243848528654,0.048790243848528654,0.048790243848528654,0.048790243848528654,0.048790243848528654,0.04888959986546357,0.04886735390165567,0.04886735390165567,0.04886735390165567,0.04886735390165567,0.04886735390165567,0.048790243848528654,0.04888959986546357,0.04889741176835612,0.048790243848528654,0.048468588480971,0.04769008161851126,0.04752453804369033,0.04840007525487554,0.0485755754041429,0.04592626457066542,0.04386050966692229,0.04386050966692229,0.04504852534483443,0.04412040379112829,0.04504852534483443,0.046387775155158836,0.047753846651148596,0.04834384358309117,0.051834308369106054,0.05448733449536715,0.060887659386281726,0.13785520450801445,0.14544434220760605,0.14848821141222923,0.14908847773234896,0.14908847773234896,0.14908847773234896,0.14908847773234896,0.14908847773234896,0.14908847773234896,0.14900051676598725,0.14908847773234896,0.14848821141222923,0.1389988840361668,0.12696170898682466,0.11508529917829509,0.10703922987821823,0.1014198304106275,0.09548151341469777,0.08446845093326527,0.07937416474716175,0.06227420082309575,0.05259538097327605,0.05274707326828474,0.06923222208749494,0.0702389121328579,0.07136514356267501,0.07177590164133403,0.07188264803153088,0.07198602517876751,0.07229471107004967,0.07229471107004967,0.07229471107004967,0.07229471107004967,0.07229471107004967,0.07229471107004967,0.07229471107004967,0.07229471107004967,0.07229471107004967,0.07229471107004967,0.07229471107004967,0.07229471107004967,0.07229471107004967,0.07223422274948511,0.07223422274948511,0.07214781864908557,0.07223422274948511,0.07229471107004967,0.07229471107004967,0.07229471107004967,0.07229471107004967,0.07229471107004967,0.07229471107004967,0.07229471107004967,0.07229471107004967,0.07229471107004967,0.07223422274948511,0.07223422274948511,0.07210616396685215,0.07198602517876751,0.07210616396685215,0.07159656673045432,0.07159656673045432,0.07184684253563213,0.07177590164133403,0.07150754354867923,0.07136514356267501,0.07159656673045432,0.0733881386875942,0.07322638027942474,0.07136514356267501,0.06319478625439733,0.05986919839858435,0.0429181139228344,0.047039125024931586,0.05386298375372748,0.05781341975219781,0.06846305396077094,0.0822679356942552,0.0810058251233953,0.08409796486465587,0.0826776269418122,0.08439904825070271,0.08715153831817013,0.08715153831817013,0.08834565445332858,0.08834565445332858,0.08834565445332858,0.08834565445332858,0.08834565445332858,0.08409796486465587,0.085737251185969,0.027860894060961705,0.026843859992343812,0.026022931022370417,0.02530310479102822,0.012537828116586514,0.026995831910145898,0.0273001288388486,0.02718296476409561,0.0273001288388486,0.02862884296275096,0.02837740000267848,0.02837740000267848,0.02837740000267848,0.02837740000267848,0.02837740000267848,0.02837740000267848,0.02837740000267848,0.02837740000267848,0.02837740000267848,0.02837740000267848,0.02837740000267848,0.02837740000267848,0.0273001288388486,0.0273001288388486,0.0273001288388486,0.0273001288388486,0.0273001288388486,0.02718296476409561,0.027509181387400678,0.0273001288388486,0.0273001288388486,0.02677700883693672,0.026458698099213546,0.02529730843425708,0.024962659946597864,0.023177629594938853,0.025324837070960914,0.021593870250200733,0.016413886895746722,0.013148573151020537,0.01628369492043778,0.022406401854280757,0.021744539772229263,0.021744539772229263,0.022406401854280757,0.033103651859307685,0.03776283502670921,0.04271681810958374,0.041476737835361495,0.04160161401067286,0.05038828771120143,0.07114254465242419,0.08169742720072694,0.09253801281047323,0.10036973829502864,0.10251031698123811,0.10228716160704789,0.11128606795544106,0.12495812151957719,0.30569474733714,0.33439900190933514,0.3409220870553927,0.3409220870553927,0.34058347038922804,0.33862716347951843,0.3409220870553927,0.3409220870553927,0.3409220870553927,0.3409220870553927,0.3409220870553927,0.3409220870553927,0.3409220870553927,0.34058347038922804,0.3409220870553927,0.33862716347951843,0.3418346647834348,0.34058347038922804,0.3381739745160571,0.33862716347951843,0.32396587609595545,0.30187345793303627,0.28346624121293407,0.12912998360710956,0.1287800852561156,0.12886824504450684,0.12814196309813472,0.12713185461190604,0.12469659109824059,0.11980459948653073,0.11885700211769833,0.11535487891944388,0.11526728266074225,0.11485718376848653,0.095681320049942,0.0577260612573538,0.052781305294396556,0.0470901665546354,0.06785773355585185,0.08147627687115684,0.08566271553858787,0.08828913121970874,0.08984946460210123,0.0902315912498381,0.0902315912498381,0.09127410051267142,0.09127410051267142,0.09135592239431016,0.09135592239431016,0.09108736995695839,0.09127410051267142,0.09127410051267142,0.09127410051267142,0.09127410051267142,0.09127410051267142,0.09127410051267142,0.09129851328857455,0.09129851328857455,0.09135592239431016,0.09135592239431016,0.09135592239431016,0.09135592239431016,0.09127410051267142,0.09127410051267142,0.09127410051267142,0.09127410051267142,0.09127410051267142,0.09135592239431016,0.09207267562985288,0.09216731184485086,0.09216731184485086,0.09216731184485086,0.09216731184485086,0.09242043440920482,0.09259166554909698,0.09259166554909698,0.09259166554909698,0.09259166554909698,0.09259166554909698,0.09259166554909698,0.09259166554909698,0.09259166554909698,0.09259166554909698,0.09259166554909698,0.09259166554909698,0.09259166554909698,0.09259166554909698,0.09259166554909698,0.09259166554909698,0.09259166554909698,0.09259166554909698,0.09259166554909698,0.09278348502373136,0.09278348502373136,0.09278348502373136,0.09278348502373136,0.09278348502373136,0.09278348502373136,0.09278348502373136,0.09278348502373136,0.09278348502373136,0.09278348502373136,0.09278348502373136,0.09305397704834413,0.09305397704834413,0.09338522633661961,0.09338522633661961,0.09465668765620629,0.09476724365021967,0.09498046250055409,0.09498046250055409,0.09433072665672618,0.0944465188641418,0.0944465188641418,0.09525241454326833,0.09659228362138389,0.09653005101601292,0.096631767637203,0.1007251534158207,0.1007251534158207,0.10247325772632754,0.10386678666194184,0.10456258306925345,0.10635919067363551,0.10731365024062124,0.11247772051061264,0.11329743753994699,0.11433201736689616,0.11433201736689616,0.11450198615183126,0.11535487891944388,0.1169295167133019,0.11685743069548546,0.1177183874238981,0.11795260414150169,0.1177183874238981,0.11884784419520955,0.11932653975753629,0.11977757121557292,0.11961756564973555,0.11961756564973555,0.11961756564973555,0.11961756564973555,0.11977757121557292,0.11977757121557292,0.11977757121557292,0.11977757121557292,0.11977757121557292,0.11992866572746959,0.11992866572746959,0.11992866572746959,0.11992866572746959,0.11992866572746959,0.11993805110077603,0.11980459948653073,0.11980459948653073,0.11980459948653073,0.11980459948653073,0.11980459948653073,0.11980459948653073,0.11980459948653073,0.11980459948653073,0.11992866572746959,0.11992866572746959,0.11992866572746959,0.11992866572746959,0.11992866572746959,0.12002966184748019,0.11974213766835794,0.12037895421763292,0.12043069780537134,0.12018876540439193,0.12037895421763292,0.12043069780537134,0.12103434659779637,0.12103434659779637,0.12043069780537134,0.12043069780537134,0.12120698052524644,0.12120698052524644,0.12120698052524644,0.12120698052524644,0.12120698052524644,0.12120698052524644,0.12124998851926455,0.12124998851926455,0.12124998851926455,0.12124998851926455,0.12124998851926455,0.12125687236614041,0.12125687236614041,0.12125687236614041,0.12125687236614041,0.12125687236614041,0.12125687236614041,0.12125687236614041,0.12125687236614041,0.12125687236614041,0.12125687236614041,0.12125687236614041,0.12125687236614041,0.12125687236614041,0.12125687236614041,0.12125687236614041,0.12125687236614041,0.12125687236614041,0.12125687236614041,0.12125687236614041,0.12125687236614041,0.12120698052524644,0.12120698052524644,0.12120698052524644,0.12120698052524644,0.12120698052524644,0.12120698052524644,0.12120698052524644,0.12120698052524644,0.12120698052524644,0.12120698052524644,0.12120698052524644,0.12120698052524644,0.12120698052524644,0.12120698052524644,0.12120698052524644,0.12125687236614041,0.12125687236614041,0.12125687236614041,0.12125687236614041,0.12125687236614041,0.12125687236614041,0.12120698052524644,0.12120698052524644,0.12120698052524644,0.12120698052524644,0.12120698052524644,0.12120698052524644,0.12120698052524644,0.12120698052524644,0.12120698052524644,0.12124998851926455,0.12124998851926455,0.12124998851926455,0.12124998851926455,0.12124998851926455,0.12124998851926455,0.12124998851926455,0.12124998851926455,0.12124998851926455,0.12124998851926455,0.12124998851926455,0.12124998851926455,0.12124998851926455,0.12124998851926455,0.12124998851926455,0.12124998851926455,0.12124998851926455,0.12124998851926455,0.12124998851926455,0.12124998851926455,0.12124998851926455,0.12124998851926455,0.12124998851926455,0.12124998851926455,0.12124998851926455,0.12124998851926455,0.12124998851926455,0.12124998851926455,0.12124998851926455,0.12124998851926455,0.12124998851926455,0.12124998851926455,0.12124998851926455,0.12120698052524644,0.12120698052524644,0.12120698052524644,0.12125687236614041,0.12125687236614041,0.12125687236614041,0.12120698052524644,0.12120698052524644,0.12120698052524644,0.12120698052524644,0.12120698052524644,0.12120698052524644,0.12120698052524644,0.12120698052524644,0.12120698052524644,0.12125687236614041,0.12125687236614041,0.12124998851926455,0.12124998851926455,0.12124998851926455,0.12124998851926455,0.12124998851926455,0.12124998851926455,0.12124998851926455,0.12124998851926455,0.12124998851926455,0.12120698052524644,0.12120698052524644,0.12120698052524644,0.12120698052524644,0.12120698052524644,0.12120698052524644,0.12111096573376931,0.12111096573376931,0.12111096573376931,0.12043069780537134,0.12043069780537134,0.12043069780537134,0.12043069780537134,0.12043069780537134,0.12043069780537134,0.12043069780537134,0.12043069780537134,0.12043069780537134,0.12043069780537134,0.12043069780537134,0.12043069780537134,0.12037895421763292,0.12033504018970484,0.12043069780537134,0.12002966184748019,0.11995995556971976,0.11993805110077603,0.11992866572746959,0.11992866572746959,0.11992866572746959,0.12043560549501603,0.12043560549501603,0.11980459948653073,0.11980459948653073,0.11977757121557292,0.11977757121557292,0.11977757121557292,0.11977757121557292,0.11963645967703793,0.11961756564973555,0.11961756564973555,0.11961756564973555,0.11963645967703793,0.11961756564973555,0.11961756564973555,0.11961756564973555,0.11961756564973555,0.11961756564973555,0.11963645967703793,0.11963645967703793,0.11963645967703793,0.11963645967703793,0.11961756564973555,0.11929596494623426,0.11977757121557292,0.11977757121557292,0.11977757121557292,0.11963645967703793,0.11974213766835794,0.11963645967703793,0.11963645967703793,0.11961756564973555,0.11929596494623426,0.11932653975753629,0.11932653975753629,0.11929596494623426,0.11932653975753629,0.11929596494623426,0.11903199942750992,0.11884784419520955,0.11884784419520955,0.11885267930992457,0.11884784419520955,0.11884784419520955,0.11872815915140013,0.11884784419520955,0.11852934279118725,0.11852934279118725,0.11852934279118725,0.11835684387847731,0.11835684387847731,0.11795906619465435,0.11800042051305978,0.11803920028674234,0.11795906619465435,0.11795906619465435,0.11795906619465435,0.11782658487330956,0.1177183874238981,0.1177183874238981,0.1177183874238981,0.11795260414150169,0.11789693363174929,0.1177183874238981,0.11800042051305978,0.11789693363174929,0.1177183874238981,0.11884784419520955,0.11884784419520955,0.11835684387847731,0.11803920028674234,0.1177183874238981,0.11817647443921536,0.11774321510307685,0.1177183874238981,0.11774321510307685,0.1177183874238981,0.1177183874238981,0.1177183874238981,0.1177183874238981,0.1177183874238981,0.1160633660598855,0.11485718376848653,0.11392747811661469,0.11332692929794519,0.11332692929794519,0.11332692929794519,0.11167429626446376,0.11332692929794519,0.11392747811661469,0.11392747811661469,0.11392747811661469,0.11392747811661469,0.11392747811661469)
maxHPD=c(0.5769690695711116, 0.5769690695711116,0.5769690695711116,0.5769690695711116,0.5769690695711116,0.5769690695711116,0.5769690695711116,0.5769690695711116,0.5769690695711116,0.5769690695711116,0.5769690695711116,0.5769690695711116,0.5769690695711116,0.5769690695711116,0.5769690695711116,0.5769690695711116,0.5769690695711116,0.5769690695711116,0.5769690695711116,0.5769690695711116,0.5758907807816018,0.5732703394244391,0.5732703394244391,0.5758907807816018,0.610845795896011,0.6083937468365886,0.6126432358829846,0.6126432358829846,0.6230145718198247,0.6222982705459498,0.6250648039063393,0.6387517841723555,0.6370016783552307,0.6382869239292013,0.6382869239292013,0.6382869239292013,0.6370691135310612,0.6370016783552307,0.6370691135310612,0.6370691135310612,0.6370691135310612,0.6370691135310612,0.6382869239292013,0.6402442967966988,0.6474170876811282,0.6649245209191905,0.7062538451402378,0.6014656289667789,0.596128765073072,0.5838267308039373,0.5585606689362438,0.5359106776775673,0.5151353629885843,0.4849801374466094,0.4650401789038537,0.4479815241466641,0.42195424187968616,0.4071239178623356,0.3910355177484032,0.38116744666646746,0.3728799084884724,0.3654615923709856,0.35746887594125715,0.35150878962835486,0.34460864944779374,0.3348181432375322,0.3264921078432121,0.32034689289025975,0.31278274984420895,0.2980183394411601,0.29137039668800824,0.2794089704231074,0.2662757050435558,0.25481885516873826,0.24641384784778445,0.23649179935492343,0.23123784436536193,0.2235385252394826,0.2195082459573564,0.21293782369351938,0.20442333297848841,0.20200753827336432,0.19525063247857546,0.19157481201029714,0.18927632400800615,0.18581925752023457,0.18308510540765882,0.18060096329333478,0.1774252113666916,0.17425537777201616,0.17058219881786535,0.16333000509474022,0.13859864111278747,0.09308623014703324,0.09078649954179192,0.08737239058726988,0.08738924869418557,0.0851479363039935,0.0839705089005927,0.08400901981932726,0.0847250314825017,0.0839705089005927,0.08338868541656351,0.08286790126512472,0.08220604689516345,0.08175225083225021,0.08175225083225021,0.08126368059129242,0.08126368059129242,0.08123334884702782,0.08108860132488364,0.08126368059129242,0.08124305883510902,0.08126368059129242,0.08126368059129242,0.08126368059129242,0.08126368059129242,0.08175225083225021,0.08175225083225021,0.08175225083225021,0.08175225083225021,0.08175225083225021,0.08172846870977041,0.08175225083225021,0.08172846870977041,0.08172846870977041,0.08172846870977041,0.08172846870977041,0.08172846870977041,0.08172846870977041,0.08172846870977041,0.08172846870977041,0.08172846870977041,0.08172846870977041,0.08172846870977041,0.08172846870977041,0.08175225083225021,0.08175225083225021,0.08175225083225021,0.08175225083225021,0.08175225083225021,0.08175225083225021,0.08175225083225021,0.08175225083225021,0.08175225083225021,0.08175225083225021,0.08175225083225021,0.08124305883510902,0.08124305883510902,0.08124305883510902,0.08123334884702782,0.08123334884702782,0.08123334884702782,0.08123334884702782,0.08123334884702782,0.08126368059129242,0.08108860132488364,0.08126368059129242,0.08120590034451368,0.0812222492846886,0.08126368059129242,0.08126368059129242,0.08126368059129242,0.08126368059129242,0.08124305883510902,0.08126368059129242,0.08126368059129242,0.08152143956463627,0.08175225083225021,0.08175225083225021,0.08197302720539533,0.08210564398003735,0.08220604689516345,0.08293759935585358,0.08293759935585358,0.08293759935585358,0.08324415426412843,0.08341458099973624,0.08384951399586427,0.08400901981932726,0.0839705089005927,0.08445393447083277,0.08511223638949438,0.08524783917286638,0.0862333737865547,0.08724855346089447,0.08768580794485505,0.08954446890366376,0.09043043996126263,0.09407859180016866,0.09495150905606785,0.10071188831236502,0.10217607130323622,0.10243250071136673,0.10331136752639634,0.10450827439394,0.10519016650456095,0.1056581996347713,0.10753498148969691,0.10862254105910561,0.1102346444938382,0.11116885933497819,0.11359468726813499,0.11597446458326884,0.11734236572283713,0.11977770063396212,0.12313746602425035,0.1283777373134629,0.13311000099726616,0.14187228654733536,0.15534558386242342,0.16198266805690353,0.1676157003677508,0.17210345441990604,0.1713762645082518,0.17207522833355102,0.17210345441990604,0.17536392587216815,0.17610828455685296,0.1766834810747762,0.1801050041749084,0.18312905423773793,0.1833843305408817,0.1833843305408817,0.18253288069438398,0.18056102928095766,0.1800711701089991,0.18012914649000633,0.1800711701089991,0.17988710369503663,0.1791637678434673,0.17915930336382388,0.1791637678434673,0.17881399299714634,0.1787480440448529,0.17881399299714634,0.17881399299714634,0.17821477538086408,0.17705143586680053,0.17705143586680053,0.17705143586680053,0.17705143586680053,0.17704206709042886,0.17795945151859768,0.1778425614436773,0.17710516000309487,0.17710516000309487,0.17705143586680053,0.17705143586680053,0.17705143586680053,0.17700900105811543,0.17700900105811543,0.1769204994630373,0.1768844660553798,0.17685651826164722,0.17685651826164722,0.17672833092596074,0.1766834810747762,0.1766834810747762,0.17610828455685296,0.17610828455685296,0.17610828455685296,0.17610828455685296,0.17610828455685296,0.17610828455685296,0.17610828455685296,0.17610828455685296,0.17610828455685296,0.17610828455685296,0.17610828455685296,0.1766834810747762,0.1766834810747762,0.1766834810747762,0.1766834810747762,0.17610828455685296,0.17610828455685296,0.17610828455685296,0.1766834810747762,0.1766834810747762,0.1766834810747762,0.1766834810747762,0.1766834810747762,0.17672833092596074,0.17672833092596074,0.17672833092596074,0.17672833092596074,0.17672833092596074,0.17672833092596074,0.17672833092596074,0.17672833092596074,0.17672833092596074,0.17685651826164722,0.17685651826164722,0.17685651826164722,0.1768844660553798,0.1768844660553798,0.1769204994630373,0.1768844660553798,0.17700900105811543,0.17704206709042886,0.17705143586680053,0.17710516000309487,0.17710516000309487,0.1776014850695404,0.18018102063361258,0.18312905423773793,0.18576933924336053,0.1997562491339619,0.4227280377176929,0.49313943483901157,0.5606760464422711,0.6087325805108187,0.6463727180896811,0.6687227958634088,0.6826510012546976,0.6924311676559303,0.7027218245907936,0.709957313332489,0.7522353307005115,0.7212771816577576,0.7130809292581813,0.7112994316964321,0.7112994316964321,0.7112994316964321,0.7112994316964321,0.7112994316964321,0.7113824345595428,0.711488461770951,0.7119168322905067,0.7121455725098834,0.7138814318664374,0.7119168322905067,0.7063134502673196,0.6955356219190617,0.681118285467733,0.6690105734334213,0.6531832418511555,0.6298769644107018,0.5758393543717077,0.4927617456965922,0.2045743329897606,0.19530613435899086,0.19070644785249605,0.1894305338994996,0.18886894733516638,0.18887605013169198,0.18887605013169198,0.18887605013169198,0.18887605013169198,0.18886894733516638,0.18886894733516638,0.18886894733516638,0.18886894733516638,0.18886894733516638,0.18886894733516638,0.18886894733516638,0.18886894733516638,0.18886894733516638,0.18886894733516638,0.18887605013169198,0.18887605013169198,0.18887605013169198,0.18887605013169198,0.18887605013169198,0.18887605013169198,0.18887605013169198,0.18887605013169198,0.18887605013169198,0.18887605013169198,0.18887605013169198,0.18887605013169198,0.18887605013169198,0.18887605013169198,0.18887605013169198,0.18887605013169198,0.18887605013169198,0.18887605013169198,0.18887605013169198,0.1885729454516097,0.1885729454516097,0.18887605013169198,0.18886894733516638,0.18887605013169198,0.18886894733516638,0.18960726708869646,0.1930212627487703,0.19442938601048615,0.19517371753188353,0.19530613435899086,0.20361208756036325,0.27341290253830075,0.3756447835175983,0.46829291826914715,0.50925858767703,0.5274731131015241,0.5389643648461288,0.5346511890049285,0.5352311127418778,0.5268776094031916,0.5266118994197222,0.5268776094031916,0.5268776094031916,0.5274731131015241,0.5274731131015241,0.5268776094031916,0.5268776094031916,0.5273312110129234,0.5266118994197222,0.5348678314941653,0.4673406400616379,0.42222322581856664,0.39164719510051293,0.3674933813279595,0.2972564361474914,0.20307669373931847,0.19981598538091994,0.19871164485681947,0.19862931937879738,0.19906906977297323,0.19822860115083976,0.19819975518954003,0.19808843587623362,0.19808843587623362,0.19808843587623362,0.19808843587623362,0.19808843587623362,0.19819975518954003,0.19819975518954003,0.19862931937879738,0.19900837786865846,0.19911301751133356,0.19829659222450938,0.19829659222450938,0.19829659222450938,0.19829659222450938,0.19829659222450938,0.19840150231755677,0.19911301751133356,0.19911301751133356,0.19911301751133356,0.19911301751133356,0.19900837786865846,0.19840150231755677,0.19906906977297323,0.19911301751133356,0.20307669373931847,0.2047687548129304,0.2071691183462289,0.29607872435335625,0.31715967121189187,0.3431701217708139,0.360648900940202,0.3980094911827782,0.440954365720881,0.49569680844741065,0.5256445703162091,0.5516197790387765,0.5662683736748714,0.587069240122436,0.6152808680466576,0.6441535515658418,0.6655799354286919,0.6864611070960122,0.7035799476982122,0.7212170828087607,0.7309001214004957,0.7422038603528335,0.7557691833203283,0.8210839538558452,0.8015078411920438,0.7822986252633699,0.7776107612410291,0.7750494590496391,0.7717386509980398,0.773844663130428,0.7727168596208686,0.7727168596208686,0.7727168596208686,0.7727168596208686,0.7727168596208686,0.7727168596208686,0.7727168596208686,0.773844663130428,0.7717386509980398,0.7768723802439711,0.7825091444858655,0.7877786645354152,0.7988682012175278,0.7989747042527282,0.8116790612962631,0.8505117736233104,0.7152402883340692,0.7126650317446195,0.7112775769254972,0.7072513625314729,0.7044177068634528,0.6977967123790546,0.6780021293392322,0.6615717730528973,0.6362845479906672,0.6250534212320805,0.6141643547333343,0.5774913687135855,0.5099661858317033,0.4639825204401647,0.295447497838564,0.1674569443283971,0.16752707478267456,0.1671700298822356,0.1671920214390052,0.1674841599266461,0.1671920214390052,0.16703406541707094,0.16756233152726868,0.16756233152726868,0.16756233152726868,0.16752707478267456,0.1671920214390052,0.1671920214390052,0.1671920214390052,0.1671920214390052,0.1671920214390052,0.1671920214390052,0.1671920214390052,0.1671920214390052,0.1671920214390052,0.1671920214390052,0.1671920214390052,0.1671920214390052,0.1671920214390052,0.16703406541707094,0.16703406541707094,0.1669820413046886,0.1669820413046886,0.1669820413046886,0.16703406541707094,0.16756233152726868,0.16756233152726868,0.16756233152726868,0.16756233152726868,0.16756233152726868,0.16756233152726868,0.16756233152726868,0.16756233152726868,0.16756233152726868,0.16756233152726868,0.16756233152726868,0.16756233152726868,0.16756233152726868,0.16756233152726868,0.16756233152726868,0.16756233152726868,0.16756233152726868,0.16756233152726868,0.16756233152726868,0.16756233152726868,0.16756233152726868,0.16756233152726868,0.16756233152726868,0.16756233152726868,0.16756233152726868,0.16756233152726868,0.16756233152726868,0.16756233152726868,0.16752707478267456,0.16752707478267456,0.16752707478267456,0.16752707478267456,0.1674841599266461,0.1674841599266461,0.1674841599266461,0.16756233152726868,0.16756233152726868,0.16756233152726868,0.16752707478267456,0.1685628240360141,0.1685628240360141,0.1685628240360141,0.1685628240360141,0.16756233152726868,0.16756233152726868,0.16756233152726868,0.16802357709019095,0.1685628240360141,0.16824485920100507,0.16756233152726868,0.17153954479536757,0.17073512102850594,0.17155636075739306,0.17155636075739306,0.1712918839256645,0.1712918839256645,0.17073512102850594,0.17277287864790264,0.17155636075739306,0.17090270483915246,0.16948841923444197,0.1685628240360141,0.1685628240360141,0.1685628240360141,0.1670391104638374,0.16686744403087286,0.16686744403087286,0.16625811027101128,0.16682574164332745,0.1669820413046886,0.1669533617156085,0.16659497078698546,0.16634091570088133,0.16634091570088133,0.16631201682270846,0.16631201682270846,0.16631201682270846,0.16630277969192253,0.16630277969192253,0.16623978836101677,0.16634091570088133,0.16631201682270846,0.16631201682270846,0.16631201682270846,0.16631201682270846,0.16631201682270846,0.16616717253536284,0.16616717253536284,0.16616717253536284,0.16616717253536284,0.16616717253536284,0.16616717253536284,0.16616717253536284,0.16616717253536284,0.16625811027101128,0.16625811027101128,0.16625811027101128,0.16623978836101677,0.16622076370968863,0.16631201682270846,0.1659941422260424,0.16659497078698546,0.16659497078698546,0.16631201682270846,0.1664812630373807,0.1664812630373807,0.1670391104638374,0.1670391104638374,0.16634091570088133,0.16634091570088133,0.1670391104638374,0.1669820413046886,0.1669820413046886,0.1669820413046886,0.1669820413046886,0.1669820413046886,0.1669820413046886,0.1669820413046886,0.1669820413046886,0.1669820413046886,0.1669820413046886,0.16695708298937392,0.16695708298937392,0.16695708298937392,0.16695708298937392,0.16695708298937392,0.16695708298937392,0.16695708298937392,0.16695708298937392,0.16695708298937392,0.16695708298937392,0.16695708298937392,0.16695708298937392,0.16695708298937392,0.16695708298937392,0.16695708298937392,0.16695708298937392,0.16695708298937392,0.16695708298937392,0.16695708298937392,0.16695708298937392,0.16686744403087286,0.16686744403087286,0.16686744403087286,0.16686744403087286,0.16686744403087286,0.16686744403087286,0.16686744403087286,0.16686744403087286,0.16686744403087286,0.16686744403087286,0.16686744403087286,0.16686744403087286,0.16686744403087286,0.16686744403087286,0.16686744403087286,0.16695708298937392,0.16695708298937392,0.16695708298937392,0.16695708298937392,0.16695708298937392,0.16695708298937392,0.16686744403087286,0.16686744403087286,0.16686744403087286,0.16686744403087286,0.16686744403087286,0.16686744403087286,0.16686744403087286,0.16686744403087286,0.16686744403087286,0.16695708298937392,0.16695708298937392,0.16695708298937392,0.16695708298937392,0.16695708298937392,0.16695708298937392,0.16695708298937392,0.16695708298937392,0.16695708298937392,0.16695708298937392,0.16695708298937392,0.16695708298937392,0.16695708298937392,0.16695708298937392,0.16695708298937392,0.16695708298937392,0.16695708298937392,0.16695708298937392,0.16695708298937392,0.16695708298937392,0.16695708298937392,0.16695708298937392,0.16695708298937392,0.16695708298937392,0.16695708298937392,0.16695708298937392,0.16695708298937392,0.16695708298937392,0.16695708298937392,0.16695708298937392,0.16695708298937392,0.16695708298937392,0.16695708298937392,0.16686744403087286,0.16686744403087286,0.16686744403087286,0.16695708298937392,0.16695708298937392,0.16695708298937392,0.16686744403087286,0.16686744403087286,0.16686744403087286,0.16686744403087286,0.16686744403087286,0.16686744403087286,0.16686744403087286,0.16686744403087286,0.16686744403087286,0.16695708298937392,0.16695708298937392,0.16695708298937392,0.16695708298937392,0.16695708298937392,0.1669820413046886,0.1669820413046886,0.1669820413046886,0.1669820413046886,0.1669820413046886,0.1669820413046886,0.1669820413046886,0.1669820413046886,0.1669820413046886,0.1669820413046886,0.1669820413046886,0.1670391104638374,0.1669820413046886,0.1669820413046886,0.1669820413046886,0.16634091570088133,0.16634091570088133,0.16633536956906178,0.16634091570088133,0.16634091570088133,0.16634091570088133,0.16634091570088133,0.16634091570088133,0.16643305500365355,0.16643305500365355,0.16643305500365355,0.16659497078698546,0.16659497078698546,0.16659497078698546,0.16671430748085303,0.16634091570088133,0.16634091570088133,0.16634091570088133,0.16634091570088133,0.16634091570088133,0.16634091570088133,0.16686744403087286,0.16686744403087286,0.16631201682270846,0.16631201682270846,0.16630277969192253,0.16630277969192253,0.16633536956906178,0.16643305500365355,0.16631201682270846,0.16631201682270846,0.16631201682270846,0.16631201682270846,0.16634091570088133,0.16634091570088133,0.16634091570088133,0.16634091570088133,0.16643305500365355,0.16643305500365355,0.1664812630373807,0.1664812630373807,0.16659497078698546,0.16659497078698546,0.16659497078698546,0.16634091570088133,0.16686369275652763,0.16686369275652763,0.16686744403087286,0.16686744403087286,0.1670391104638374,0.16695708298937392,0.1670391104638374,0.1670391104638374,0.16686744403087286,0.16695708298937392,0.1669820413046886,0.1669820413046886,0.1670391104638374,0.1670391104638374,0.16695708298937392,0.16692907885270453,0.16692907885270453,0.16695708298937392,0.16695708298937392,0.16711320579517194,0.1670391104638374,0.1671920214390052,0.1669820413046886,0.1670391104638374,0.1670391104638374,0.1669820413046886,0.1670391104638374,0.16686744403087286,0.1669820413046886,0.1670391104638374,0.1670391104638374,0.1670391104638374,0.1670391104638374,0.1670391104638374,0.1669820413046886,0.1669820413046886,0.16711320579517194,0.16756233152726868,0.16756233152726868,0.1674569443283971,0.16802357709019095,0.1681339496733549,0.1681339496733549,0.16931588143711096,0.16959998927688985,0.1692975869825775,0.1692975869825775,0.1696142615722495,0.1709353369730251,0.1709353369730251,0.17188851663155458,0.17277287864790264,0.17425366843013926,0.17630440653763504,0.17922399623048496,0.1815628035689541,0.18344002616701102,0.18603906954281405,0.1900271375278449,0.20134455762472894,0.2368809466877648,0.27466049077369714,0.3156482398117011,0.3640127864506977,0.428501082194662,0.439115698751873,0.439115698751873,0.439115698751873,0.439115698751873,0.439115698751873)
#time=time[4:length(time)]
#rate=rate[4:length(rate)]
#minHPD=minHPD[4:length(minHPD)]
#maxHPD=maxHPD[4:length(maxHPD)]

plot(c(seq(-290,0,by=1),0),rep(2,length(c(seq(290,0,by=-1),0))), xlab="", ylab="Rates (events/Myr/lineage)", xlim=c(-270,-230), ylim=c(0,0.75), type="l", col="white",lwd="1",las="1",cex.axis="1",cex.main="1",cex.lab="1",bty="n", main="C", axes=F)
rect(-323.2,-0.02,-298.9,300, col="white", border=NA)
rect(-298.9,-0.02,-272.95,300, col="whitesmoke", border=NA)
rect(-272.95,-0.02,-259.1,300, col="white", border=NA)
rect(-259.1,-0.02,-251.9,300, col="whitesmoke", border=NA)
rect(-251.9,-0.02,-247.2,300, col="white", border=NA)
rect(-247.2,-0.02,-237,300, col="whitesmoke", border=NA)
rect(-237,-0.02,-201.3,300, col="white", border=NA)
rect(-201.3,-0.02,-174.1,300, col="whitesmoke", border=NA)
rect(-174.1,-0.02,-163.5,300, col="white", border=NA)
rect(-163.5,-0.02,-145,300, col="whitesmoke", border=NA)
rect(-145,-0.02,-100.5,300, col="white", border=NA)
rect(-100.5,-0.02,-66,300, col="whitesmoke", border=NA)
rect(-66,-0.02,-56,300, col="white", border=NA)
rect(-56,-0.02,-33.9,300, col="whitesmoke", border=NA)
rect(-33.9,-0.02,-23.03,300, col="white", border=NA)
rect(-23.03,-0.02,-5.33,300, col="whitesmoke", border=NA)
rect(-5.33,-0.02,-2.58,300, col="white", border=NA)
rect(-2.58,-0.02,0,300, col="whitesmoke", border=NA)

rect(-261.28,-3,-259.51,300, col=alpha('#ffaf03',0.2), border=NA)
rect(-234.5,-3,-232,300, col=alpha('#ffaf03',0.2), border=NA)

axis(side=1, seq(-280, -220, by=10), col="black",col.axis="black",las=1)
axis(side=2, seq(0, 0.75, by=0.25), col="black",col.axis="black",las=2)
abline(v=c(-251.902),col="red",lty="dashed",lwd="2")

legend("topleft", bty="n", c("Extinction rate"),lwd="3",col=c("#e34a33"), cex=1)
lines(time,time,type = 'n')
polygon(c(time, rev(time)), c(maxHPD, rev(minHPD)), col = alpha('#e34a33',0.3), border = NA)
lines(time,rate, col = '#e34a33', lwd=2)

add_geochrono(0, -0.15)


# Frequency of shift in extinction rate
mids=c(-0.04911646586345381, -0.14734939759036145,-0.2455823293172691,-0.3438152610441767,-0.4420481927710843,-0.5402811244979919,-0.6385140562248995,-0.7367469879518072,-0.8349799196787148,-0.9332128514056224,-1.03144578313253,-1.1296787148594378,-1.2279116465863453,-1.326144578313253,-1.4243775100401606,-1.5226104417670683,-1.620843373493976,-1.7190763052208835,-1.8173092369477912,-1.9155421686746987,-2.0137751004016065,-2.112008032128514,-2.2102409638554215,-2.3084738955823294,-2.406706827309237,-2.5049397590361444,-2.6031726907630524,-2.70140562248996,-2.7996385542168674,-2.897871485943775,-2.996104417670683,-3.0943373493975903,-3.192570281124498,-3.2908032128514058,-3.3890361445783133,-3.4872690763052208,-3.5855020080321283,-3.683734939759036,-3.7819678714859437,-3.880200803212851,-3.978433734939759,-4.076666666666666,-4.174899598393574,-4.273132530120481,-4.371365461847389,-4.469598393574296,-4.567831325301205,-4.666064257028112,-4.76429718875502,-4.862530120481927,-4.960763052208835,-5.058995983935742,-5.15722891566265,-5.255461847389558,-5.3536947791164655,-5.451927710843373,-5.5501606425702805,-5.648393574297188,-5.7466265060240955,-5.844859437751003,-5.943092369477911,-6.041325301204819,-6.139558232931726,-6.237791164658634,-6.336024096385541,-6.434257028112449,-6.532489959839356,-6.630722891566265,-6.728955823293172,-6.82718875502008,-6.925421686746987,-7.023654618473895,-7.121887550200802,-7.22012048192771,-7.318353413654618,-7.416586345381526,-7.514819277108433,-7.613052208835341,-7.711285140562248,-7.809518072289156,-7.907751004016063,-8.005983935742972,-8.104216867469878,-8.202449799196787,-8.300682730923693,-8.398915662650602,-8.49714859437751,-8.595381526104417,-8.693614457831325,-8.791847389558232,-8.89008032128514,-8.988313253012047,-9.086546184738955,-9.184779116465863,-9.28301204819277,-9.381244979919678,-9.479477911646585,-9.577710843373493,-9.6759437751004,-9.774176706827308,-9.872409638554217,-9.970642570281123,-10.068875502008032,-10.167108433734938,-10.265341365461847,-10.363574297188753,-10.461807228915662,-10.56004016064257,-10.658273092369477,-10.756506024096385,-10.854738955823292,-10.9529718875502,-11.051204819277107,-11.149437751004015,-11.247670682730924,-11.34590361445783,-11.444136546184739,-11.542369477911645,-11.640602409638554,-11.73883534136546,-11.837068273092369,-11.935301204819277,-12.033534136546184,-12.131767068273092,-12.229999999999999,-12.328232931726907,-12.426465863453814,-12.524698795180722,-12.62293172690763,-12.721164658634537,-12.819397590361445,-12.917630522088352,-13.01586345381526,-13.114096385542167,-13.212329317269075,-13.310562248995984,-13.40879518072289,-13.507028112449799,-13.605261044176705,-13.703493975903614,-13.80172690763052,-13.899959839357429,-13.998192771084337,-14.096425702811244,-14.194658634538152,-14.292891566265059,-14.391124497991967,-14.489357429718874,-14.587590361445782,-14.68582329317269,-14.784056224899597,-14.882289156626506,-14.980522088353412,-15.07875502008032,-15.176987951807227,-15.275220883534136,-15.373453815261044,-15.47168674698795,-15.569919678714859,-15.668152610441766,-15.766385542168674,-15.86461847389558,-15.962851405622489,-16.0610843373494,-16.159317269076308,-16.257550200803212,-16.35578313253012,-16.45401606425703,-16.552248995983938,-16.650481927710842,-16.74871485943775,-16.84694779116466,-16.945180722891568,-17.043413654618476,-17.14164658634538,-17.23987951807229,-17.338112449799198,-17.436345381526106,-17.534578313253014,-17.63281124497992,-17.731044176706828,-17.829277108433736,-17.927510040160644,-18.02574297188755,-18.123975903614458,-18.222208835341366,-18.320441767068274,-18.418674698795183,-18.516907630522088,-18.615140562248996,-18.713373493975904,-18.811606425702813,-18.90983935742972,-19.008072289156626,-19.106305220883534,-19.204538152610443,-19.30277108433735,-19.401004016064256,-19.499236947791164,-19.597469879518073,-19.69570281124498,-19.79393574297189,-19.892168674698794,-19.990401606425703,-20.08863453815261,-20.18686746987952,-20.285100401606428,-20.383333333333333,-20.48156626506024,-20.57979919678715,-20.678032128514058,-20.776265060240963,-20.87449799196787,-20.97273092369478,-21.070963855421688,-21.169196787148596,-21.2674297188755,-21.36566265060241,-21.463895582329318,-21.562128514056226,-21.660361445783135,-21.75859437751004,-21.856827309236948,-21.955060240963856,-22.053293172690765,-22.15152610441767,-22.249759036144578,-22.347991967871486,-22.446224899598395,-22.544457831325303,-22.642690763052208,-22.740923694779116,-22.839156626506025,-22.937389558232933,-23.03562248995984,-23.133855421686746,-23.232088353413655,-23.330321285140563,-23.42855421686747,-23.526787148594376,-23.625020080321285,-23.723253012048193,-23.8214859437751,-23.91971887550201,-24.017951807228915,-24.116184738955823,-24.21441767068273,-24.31265060240964,-24.41088353413655,-24.509116465863453,-24.60734939759036,-24.70558232931727,-24.80381526104418,-24.902048192771083,-25.00028112449799,-25.0985140562249,-25.19674698795181,-25.294979919678717,-25.39321285140562,-25.49144578313253,-25.58967871485944,-25.687911646586347,-25.78614457831325,-25.88437751004016,-25.98261044176707,-26.080843373493977,-26.179076305220885,-26.27730923694779,-26.3755421686747,-26.473775100401607,-26.572008032128515,-26.670240963855424,-26.76847389558233,-26.866706827309237,-26.964939759036145,-27.063172690763054,-27.16140562248996,-27.259638554216867,-27.357871485943775,-27.456104417670684,-27.554337349397592,-27.652570281124497,-27.750803212851405,-27.849036144578314,-27.947269076305222,-28.04550200803213,-28.143734939759035,-28.241967871485944,-28.340200803212852,-28.43843373493976,-28.536666666666665,-28.634899598393574,-28.733132530120482,-28.83136546184739,-28.9295983935743,-29.027831325301204,-29.126064257028112,-29.22429718875502,-29.32253012048193,-29.420763052208837,-29.518995983935742,-29.61722891566265,-29.71546184738956,-29.813694779116467,-29.911927710843372,-30.01016064257028,-30.10839357429719,-30.206626506024097,-30.304859437751006,-30.40309236947791,-30.50132530120482,-30.599558232931727,-30.697791164658636,-30.796024096385544,-30.89425702811245,-30.992489959839357,-31.090722891566266,-31.188955823293174,-31.28718875502008,-31.385421686746987,-31.483654618473896,-31.581887550200804,-31.680120481927712,-31.778353413654617,-31.876586345381526,-31.974819277108434,-32.073052208835335,-32.17128514056225,-32.26951807228915,-32.367751004016064,-32.46598393574297,-32.564216867469874,-32.662449799196786,-32.76068273092369,-32.8589156626506,-32.95714859437751,-33.05538152610441,-33.153614457831324,-33.25184738955823,-33.350080321285134,-33.448313253012046,-33.54654618473895,-33.64477911646586,-33.74301204819277,-33.84124497991967,-33.939477911646584,-34.03771084337349,-34.1359437751004,-34.234176706827306,-34.33240963855421,-34.43064257028112,-34.52887550200803,-34.62710843373494,-34.725341365461844,-34.82357429718875,-34.92180722891566,-35.020040160642566,-35.11827309236948,-35.21650602409638,-35.31473895582329,-35.4129718875502,-35.511204819277104,-35.609437751004016,-35.70767068273092,-35.805903614457826,-35.90413654618474,-36.00236947791164,-36.10060240963855,-36.19883534136546,-36.297068273092364,-36.395301204819276,-36.49353413654618,-36.591767068273086,-36.69,-36.7882329317269,-36.886465863453815,-36.98469879518072,-37.082931726907624,-37.181164658634536,-37.27939759036144,-37.37763052208835,-37.47586345381526,-37.57409638554216,-37.672329317269075,-37.77056224899598,-37.86879518072289,-37.967028112449796,-38.0652610441767,-38.16349397590361,-38.26172690763052,-38.35995983935742,-38.458192771084335,-38.55642570281124,-38.65465863453815,-38.752891566265056,-38.85112449799196,-38.94935742971887,-39.04759036144578,-39.14582329317269,-39.244056224899595,-39.3422891566265,-39.44052208835341,-39.538755020080316,-39.63698795180723,-39.73522088353413,-39.83345381526104,-39.93168674698795,-40.029919678714855,-40.12815261044177,-40.22638554216867,-40.324618473895576,-40.42285140562249,-40.52108433734939,-40.619317269076305,-40.71755020080321,-40.815783132530115,-40.91401606425703,-41.01224899598393,-41.110481927710836,-41.20871485943775,-41.30694779116465,-41.405180722891565,-41.50341365461847,-41.601646586345375,-41.69987951807229,-41.79811244979919,-41.8963453815261,-41.99457831325301,-42.09281124497991,-42.191044176706825,-42.28927710843373,-42.38751004016064,-42.48574297188755,-42.58397590361445,-42.68220883534136,-42.78044176706827,-42.87867469879518,-42.976907630522085,-43.07514056224899,-43.1733734939759,-43.27160642570281,-43.36983935742972,-43.46807228915662,-43.56630522088353,-43.66453815261044,-43.762771084337345,-43.86100401606425,-43.95923694779116,-44.05746987951807,-44.15570281124498,-44.25393574297188,-44.35216867469879,-44.4504016064257,-44.548634538152605,-44.64686746987952,-44.74510040160642,-44.84333333333333,-44.94156626506024,-45.03979919678714,-45.138032128514055,-45.23626506024096,-45.334497991967865,-45.43273092369478,-45.53096385542168,-45.629196787148594,-45.7274297188755,-45.8256626506024,-45.923895582329315,-46.02212851405622,-46.12036144578313,-46.21859437751004,-46.31682730923694,-46.415060240963854,-46.51329317269076,-46.61152610441766,-46.709759036144575,-46.80799196787148,-46.90622489959839,-47.0044578313253,-47.1026907630522,-47.200923694779114,-47.29915662650602,-47.39738955823293,-47.495622489959835,-47.59385542168674,-47.69208835341365,-47.79032128514056,-47.88855421686747,-47.986787148594374,-48.08502008032128,-48.18325301204819,-48.281485943775095,-48.37971887550201,-48.47795180722891,-48.57618473895582,-48.67441767068273,-48.772650602409634,-48.870883534136546,-48.96911646586345,-49.067349397590355,-49.16558232931727,-49.26381526104417,-49.36204819277108,-49.46028112449799,-49.558514056224894,-49.656746987951806,-49.75497991967871,-49.853212851405615,-49.95144578313253,-50.04967871485943,-50.147911646586344,-50.24614457831325,-50.344377510040154,-50.442610441767066,-50.54084337349397,-50.63907630522088,-50.73730923694779,-50.83554216867469,-50.933775100401604,-51.03200803212851,-51.13024096385542,-51.228473895582326,-51.32670682730923,-51.42493975903614,-51.52317269076305,-51.62140562248995,-51.719638554216864,-51.81787148594377,-51.91610441767068,-52.014337349397586,-52.11257028112449,-52.2108032128514,-52.30903614457831,-52.40726907630522,-52.505502008032124,-52.60373493975903,-52.70196787148594,-52.800200803212846,-52.89843373493976,-52.99666666666666,-53.09489959839357,-53.19313253012048,-53.291365461847384,-53.389598393574296,-53.4878313253012,-53.586064257028106,-53.68429718875502,-53.78253012048192,-53.880763052208835,-53.97899598393574,-54.077228915662644,-54.175461847389556,-54.27369477911646,-54.371927710843366,-54.47016064257028,-54.56839357429718,-54.666626506024095,-54.764859437751,-54.863092369477904,-54.961325301204816,-55.05955823293172,-55.15779116465863,-55.25602409638554,-55.35425702811244,-55.452489959839355,-55.55072289156626,-55.64895582329317,-55.747188755020076,-55.84542168674698,-55.94365461847389,-56.0418875502008,-56.14012048192771,-56.238353413654615,-56.33658634538152,-56.43481927710843,-56.533052208835336,-56.63128514056225,-56.72951807228915,-56.82775100401606,-56.92598393574297,-57.024216867469875,-57.12244979919678,-57.22068273092369,-57.318915662650596,-57.41714859437751,-57.51538152610441,-57.61361445783132,-57.71184738955823,-57.810080321285135,-57.90831325301205,-58.00654618473895,-58.104779116465856,-58.20301204819277,-58.30124497991967,-58.399477911646585,-58.49771084337349,-58.595943775100395,-58.69417670682731,-58.79240963855421,-58.89064257028112,-58.98887550200803,-59.08710843373493,-59.185341365461845,-59.28357429718875,-59.38180722891566,-59.48004016064257,-59.57827309236947,-59.67650602409638,-59.77473895582329,-59.87297188755019,-59.971204819277105,-60.06943775100401,-60.16767068273092,-60.26590361445783,-60.36413654618473,-60.46236947791164,-60.56060240963855,-60.65883534136546,-60.757068273092365,-60.85530120481927,-60.95353413654618,-61.05176706827309,-61.15,-61.2482329317269,-61.34646586345381,-61.44469879518072,-61.542931726907625,-61.64116465863454,-61.73939759036144,-61.83763052208835,-61.93586345381526,-62.03409638554216,-62.132329317269075,-62.23056224899598,-62.328795180722885,-62.4270281124498,-62.5252610441767,-62.62349397590361,-62.72172690763052,-62.81995983935742,-62.918192771084335,-63.01642570281124,-63.114658634538145,-63.21289156626506,-63.31112449799196,-63.409357429718874,-63.50759036144578,-63.60582329317268,-63.704056224899595,-63.8022891566265,-63.90052208835341,-63.99875502008032,-64.09698795180724,-64.19522088353413,-64.29345381526105,-64.39168674698796,-64.48991967871486,-64.58815261044177,-64.68638554216868,-64.78461847389559,-64.88285140562249,-64.9810843373494,-65.07931726907631,-65.17755020080321,-65.27578313253012,-65.37401606425703,-65.47224899598393,-65.57048192771084,-65.66871485943776,-65.76694779116467,-65.86518072289157,-65.96341365461848,-66.06164658634539,-66.15987951807229,-66.2581124497992,-66.35634538152611,-66.45457831325301,-66.55281124497992,-66.65104417670683,-66.74927710843373,-66.84751004016064,-66.94574297188755,-67.04397590361447,-67.14220883534136,-67.24044176706828,-67.33867469879519,-67.43690763052209,-67.535140562249,-67.63337349397591,-67.73160642570281,-67.82983935742972,-67.92807228915663,-68.02630522088354,-68.12453815261044,-68.22277108433735,-68.32100401606426,-68.41923694779116,-68.51746987951807,-68.61570281124499,-68.71393574297188,-68.8121686746988,-68.91040160642571,-69.0086345381526,-69.10686746987952,-69.20510040160643,-69.30333333333334,-69.40156626506024,-69.49979919678715,-69.59803212851406,-69.69626506024096,-69.79449799196787,-69.89273092369478,-69.99096385542168,-70.0891967871486,-70.1874297188755,-70.28566265060242,-70.38389558232932,-70.48212851405623,-70.58036144578314,-70.67859437751004,-70.77682730923695,-70.87506024096386,-70.97329317269076,-71.07152610441767,-71.16975903614458,-71.2679919678715,-71.3662248995984,-71.4644578313253,-71.56269076305222,-71.66092369477911,-71.75915662650603,-71.85738955823294,-71.95562248995984,-72.05385542168675,-72.15208835341366,-72.25032128514056,-72.34855421686747,-72.44678714859438,-72.5450200803213,-72.64325301204819,-72.7414859437751,-72.83971887550202,-72.93795180722891,-73.03618473895582,-73.13441767068274,-73.23265060240963,-73.33088353413655,-73.42911646586346,-73.52734939759037,-73.62558232931727,-73.72381526104418,-73.82204819277109,-73.92028112449799,-74.0185140562249,-74.11674698795181,-74.21497991967871,-74.31321285140562,-74.41144578313254,-74.50967871485943,-74.60791164658635,-74.70614457831326,-74.80437751004017,-74.90261044176707,-75.00084337349398,-75.09907630522089,-75.19730923694779,-75.2955421686747,-75.39377510040161,-75.49200803212851,-75.59024096385542,-75.68847389558233,-75.78670682730925,-75.88493975903614,-75.98317269076306,-76.08140562248997,-76.17963855421687,-76.27787148594378,-76.37610441767069,-76.47433734939759,-76.5725702811245,-76.67080321285141,-76.76903614457831,-76.86726907630522,-76.96550200803213,-77.06373493975904,-77.16196787148594,-77.26020080321285,-77.35843373493977,-77.45666666666666,-77.55489959839358,-77.65313253012049,-77.75136546184739,-77.8495983935743,-77.94783132530121,-78.04606425702812,-78.14429718875502,-78.24253012048193,-78.34076305220884,-78.43899598393574,-78.53722891566265,-78.63546184738956,-78.73369477911646,-78.83192771084337,-78.93016064257029,-79.0283935742972,-79.1266265060241,-79.22485943775101,-79.32309236947792,-79.42132530120482,-79.51955823293173,-79.61779116465864,-79.71602409638554,-79.81425702811245,-79.91248995983936,-80.01072289156626,-80.10895582329317,-80.20718875502008,-80.305421686747,-80.4036546184739,-80.5018875502008,-80.60012048192772,-80.69835341365462,-80.79658634538153,-80.89481927710844,-80.99305220883534,-81.09128514056225,-81.18951807228916,-81.28775100401607,-81.38598393574297,-81.48421686746988,-81.5824497991968,-81.68068273092369,-81.7789156626506,-81.87714859437752,-81.97538152610441,-82.07361445783133,-82.17184738955824,-82.27008032128514,-82.36831325301205,-82.46654618473896,-82.56477911646587,-82.66301204819277,-82.76124497991968,-82.8594779116466,-82.95771084337349,-83.0559437751004,-83.15417670682731,-83.25240963855421,-83.35064257028112,-83.44887550200804,-83.54710843373495,-83.64534136546185,-83.74357429718876,-83.84180722891567,-83.94004016064257,-84.03827309236948,-84.13650602409639,-84.23473895582329,-84.3329718875502,-84.43120481927711,-84.52943775100402,-84.62767068273092,-84.72590361445783,-84.82413654618475,-84.92236947791164,-85.02060240963856,-85.11883534136547,-85.21706827309237,-85.31530120481928,-85.41353413654619,-85.51176706827309,-85.61,-85.70823293172691,-85.80646586345382,-85.90469879518072,-86.00293172690763,-86.10116465863454,-86.19939759036144,-86.29763052208835,-86.39586345381527,-86.49409638554216,-86.59232931726908,-86.69056224899599,-86.7887951807229,-86.8870281124498,-86.98526104417671,-87.08349397590362,-87.18172690763052,-87.27995983935743,-87.37819277108434,-87.47642570281124,-87.57465863453815,-87.67289156626506,-87.77112449799196,-87.86935742971887,-87.96759036144579,-88.0658232931727,-88.1640562248996,-88.26228915662651,-88.36052208835342,-88.45875502008032,-88.55698795180723,-88.65522088353414,-88.75345381526104,-88.85168674698795,-88.94991967871486,-89.04815261044178,-89.14638554216867,-89.24461847389558,-89.3428514056225,-89.4410843373494,-89.5393172690763,-89.63755020080322,-89.73578313253012,-89.83401606425703,-89.93224899598394,-90.03048192771084,-90.12871485943775,-90.22694779116466,-90.32518072289157,-90.42341365461847,-90.52164658634538,-90.6198795180723,-90.7181124497992,-90.8163453815261,-90.91457831325302,-91.01281124497991,-91.11104417670683,-91.20927710843374,-91.30751004016065,-91.40574297188755,-91.50397590361446,-91.60220883534137,-91.70044176706827,-91.79867469879518,-91.8969076305221,-91.99514056224899,-92.0933734939759,-92.19160642570282,-92.28983935742973,-92.38807228915663,-92.48630522088354,-92.58453815261045,-92.68277108433735,-92.78100401606426,-92.87923694779117,-92.97746987951807,-93.07570281124498,-93.17393574297189,-93.27216867469879,-93.3704016064257,-93.46863453815261,-93.56686746987953,-93.66510040160642,-93.76333333333334,-93.86156626506025,-93.95979919678715,-94.05803212851406,-94.15626506024097,-94.25449799196787,-94.35273092369478,-94.45096385542169,-94.5491967871486,-94.6474297188755,-94.74566265060241,-94.84389558232932,-94.94212851405622,-95.04036144578313,-95.13859437751005,-95.23682730923694,-95.33506024096386,-95.43329317269077,-95.53152610441767,-95.62975903614458,-95.72799196787149,-95.8262248995984,-95.9244578313253,-96.02269076305221,-96.12092369477912,-96.21915662650602,-96.31738955823293,-96.41562248995984,-96.51385542168674,-96.61208835341365,-96.71032128514057,-96.80855421686748,-96.90678714859438,-97.00502008032129,-97.1032530120482,-97.2014859437751,-97.29971887550201,-97.39795180722892,-97.49618473895582,-97.59441767068273,-97.69265060240964,-97.79088353413655,-97.88911646586345,-97.98734939759036,-98.08558232931728,-98.18381526104417,-98.28204819277109,-98.380281124498,-98.4785140562249,-98.57674698795181,-98.67497991967872,-98.77321285140562,-98.87144578313253,-98.96967871485944,-99.06791164658635,-99.16614457831325,-99.26437751004016,-99.36261044176707,-99.46084337349397,-99.55907630522088,-99.6573092369478,-99.7555421686747,-99.8537751004016,-99.95200803212852,-100.05024096385543,-100.14847389558233,-100.24670682730924,-100.34493975903615,-100.44317269076305,-100.54140562248996,-100.63963855421687,-100.73787148594377,-100.83610441767068,-100.9343373493976,-101.03257028112449,-101.1308032128514,-101.22903614457832,-101.32726907630523,-101.42550200803213,-101.52373493975904,-101.62196787148595,-101.72020080321285,-101.81843373493976,-101.91666666666667,-102.01489959839357,-102.11313253012048,-102.2113654618474,-102.3095983935743,-102.4078313253012,-102.50606425702811,-102.60429718875503,-102.70253012048192,-102.80076305220884,-102.89899598393575,-102.99722891566265,-103.09546184738956,-103.19369477911647,-103.29192771084337,-103.39016064257028,-103.48839357429719,-103.5866265060241,-103.684859437751,-103.78309236947791,-103.88132530120482,-103.97955823293172,-104.07779116465863,-104.17602409638555,-104.27425702811244,-104.37248995983936,-104.47072289156627,-104.56895582329318,-104.66718875502008,-104.76542168674699,-104.8636546184739,-104.9618875502008,-105.06012048192771,-105.15835341365462,-105.25658634538152,-105.35481927710843,-105.45305220883535,-105.55128514056226,-105.64951807228915,-105.74775100401607,-105.84598393574298,-105.94421686746988,-106.04244979919679,-106.1406827309237,-106.2389156626506,-106.33714859437751,-106.43538152610442,-106.53361445783132,-106.63184738955823,-106.73008032128514,-106.82831325301206,-106.92654618473895,-107.02477911646587,-107.12301204819278,-107.22124497991967,-107.31947791164659,-107.4177108433735,-107.5159437751004,-107.61417670682731,-107.71240963855422,-107.81064257028113,-107.90887550200803,-108.00710843373494,-108.10534136546185,-108.20357429718875,-108.30180722891566,-108.40004016064258,-108.49827309236947,-108.59650602409639,-108.6947389558233,-108.7929718875502,-108.8912048192771,-108.98943775100402,-109.08767068273093,-109.18590361445783,-109.28413654618474,-109.38236947791165,-109.48060240963855,-109.57883534136546,-109.67706827309237,-109.77530120481927,-109.87353413654618,-109.9717670682731,-110.07000000000001,-110.1682329317269,-110.26646586345382,-110.36469879518073,-110.46293172690763,-110.56116465863454,-110.65939759036145,-110.75763052208835,-110.85586345381526,-110.95409638554217,-111.05232931726908,-111.15056224899598,-111.2487951807229,-111.3470281124498,-111.4452610441767,-111.54349397590362,-111.64172690763053,-111.73995983935743,-111.83819277108434,-111.93642570281125,-112.03465863453815,-112.13289156626506,-112.23112449799197,-112.32935742971888,-112.42759036144578,-112.52582329317269,-112.6240562248996,-112.7222891566265,-112.82052208835341,-112.91875502008033,-113.01698795180722,-113.11522088353414,-113.21345381526105,-113.31168674698796,-113.40991967871486,-113.50815261044177,-113.60638554216868,-113.70461847389558,-113.80285140562249,-113.9010843373494,-113.9993172690763,-114.09755020080321,-114.19578313253012,-114.29401606425702,-114.39224899598393,-114.49048192771085,-114.58871485943776,-114.68694779116466,-114.78518072289157,-114.88341365461848,-114.98164658634538,-115.07987951807229,-115.1781124497992,-115.2763453815261,-115.37457831325301,-115.47281124497992,-115.57104417670683,-115.66927710843373,-115.76751004016064,-115.86574297188756,-115.96397590361445,-116.06220883534137,-116.16044176706828,-116.25867469879518,-116.35690763052209,-116.455140562249,-116.5533734939759,-116.65160642570281,-116.74983935742972,-116.84807228915663,-116.94630522088353,-117.04453815261044,-117.14277108433735,-117.24100401606425,-117.33923694779116,-117.43746987951808,-117.53570281124497,-117.63393574297189,-117.7321686746988,-117.83040160642571,-117.92863453815261,-118.02686746987952,-118.12510040160643,-118.22333333333333,-118.32156626506024,-118.41979919678715,-118.51803212851405,-118.61626506024096,-118.71449799196787,-118.81273092369479,-118.91096385542168,-119.0091967871486,-119.10742971887551,-119.2056626506024,-119.30389558232932,-119.40212851405623,-119.50036144578313,-119.59859437751004,-119.69682730923695,-119.79506024096385,-119.89329317269076,-119.99152610441767,-120.08975903614459,-120.18799196787148,-120.2862248995984,-120.3844578313253,-120.4826907630522,-120.58092369477912,-120.67915662650603,-120.77738955823293,-120.87562248995984,-120.97385542168675,-121.07208835341366,-121.17032128514056,-121.26855421686747,-121.36678714859438,-121.46502008032128,-121.5632530120482,-121.6614859437751,-121.759718875502,-121.85795180722891,-121.95618473895583,-122.05441767068272,-122.15265060240964,-122.25088353413655,-122.34911646586346,-122.44734939759036,-122.54558232931727,-122.64381526104418,-122.74204819277108,-122.84028112449799,-122.9385140562249,-123.0367469879518,-123.13497991967871,-123.23321285140563,-123.33144578313254,-123.42967871485943,-123.52791164658635,-123.62614457831326,-123.72437751004016,-123.82261044176707,-123.92084337349398,-124.01907630522088,-124.11730923694779,-124.2155421686747,-124.31377510040161,-124.41200803212851,-124.51024096385542,-124.60847389558234,-124.70670682730923,-124.80493975903615,-124.90317269076306,-125.00140562248995,-125.09963855421687,-125.19787148594378,-125.29610441767068,-125.39433734939759,-125.4925702811245,-125.59080321285141,-125.68903614457831,-125.78726907630522,-125.88550200803213,-125.98373493975903,-126.08196787148594,-126.18020080321286,-126.27843373493975,-126.37666666666667,-126.47489959839358,-126.57313253012049,-126.67136546184739,-126.7695983935743,-126.86783132530121,-126.96606425702811,-127.06429718875502,-127.16253012048193,-127.26076305220883,-127.35899598393574,-127.45722891566265,-127.55546184738955,-127.65369477911646,-127.75192771084338,-127.85016064257029,-127.94839357429719,-128.0466265060241,-128.144859437751,-128.24309236947792,-128.34132530120482,-128.43955823293172,-128.53779116465864,-128.63602409638554,-128.73425702811244,-128.83248995983936,-128.93072289156626,-129.02895582329316,-129.1271887550201,-129.22542168674698,-129.3236546184739,-129.4218875502008,-129.5201204819277,-129.61835341365463,-129.71658634538153,-129.81481927710843,-129.91305220883535,-130.01128514056225,-130.10951807228915,-130.20775100401607,-130.30598393574297,-130.40421686746987,-130.5024497991968,-130.6006827309237,-130.6989156626506,-130.79714859437752,-130.89538152610442,-130.9936144578313,-131.09184738955824,-131.19008032128514,-131.28831325301203,-131.38654618473896,-131.48477911646586,-131.58301204819278,-131.68124497991968,-131.77947791164658,-131.8777108433735,-131.9759437751004,-132.0741767068273,-132.17240963855423,-132.27064257028113,-132.36887550200802,-132.46710843373495,-132.56534136546185,-132.66357429718875,-132.76180722891567,-132.86004016064257,-132.95827309236947,-133.0565060240964,-133.1547389558233,-133.2529718875502,-133.35120481927711,-133.449437751004,-133.5476706827309,-133.64590361445784,-133.74413654618473,-133.84236947791166,-133.94060240963856,-134.03883534136546,-134.13706827309238,-134.23530120481928,-134.33353413654618,-134.4317670682731,-134.53,-134.6282329317269,-134.72646586345383,-134.82469879518072,-134.92293172690762,-135.02116465863455,-135.11939759036144,-135.21763052208834,-135.31586345381527,-135.41409638554217,-135.51232931726906,-135.610562248996,-135.7087951807229,-135.80702811244979,-135.9052610441767,-136.0034939759036,-136.10172690763054,-136.19995983935743,-136.29819277108433,-136.39642570281126,-136.49465863453815,-136.59289156626505,-136.69112449799198,-136.78935742971888,-136.88759036144577,-136.9858232931727,-137.0840562248996,-137.1822891566265,-137.28052208835342,-137.37875502008032,-137.47698795180722,-137.57522088353414,-137.67345381526104,-137.77168674698794,-137.86991967871487,-137.96815261044176,-138.06638554216866,-138.1646184738956,-138.26285140562248,-138.3610843373494,-138.4593172690763,-138.5575502008032,-138.65578313253013,-138.75401606425703,-138.85224899598393,-138.95048192771085,-139.04871485943775,-139.14694779116465,-139.24518072289158,-139.34341365461847,-139.44164658634537,-139.5398795180723,-139.6381124497992,-139.7363453815261,-139.83457831325302,-139.93281124497992,-140.0310441767068,-140.12927710843374,-140.22751004016064,-140.32574297188754,-140.42397590361446,-140.52220883534136,-140.6204417670683,-140.71867469879518,-140.81690763052208,-140.915140562249,-141.0133734939759,-141.1116064257028,-141.20983935742973,-141.30807228915663,-141.40630522088352,-141.50453815261045,-141.60277108433735,-141.70100401606425,-141.79923694779117,-141.89746987951807,-141.99570281124497,-142.0939357429719,-142.1921686746988,-142.2904016064257,-142.38863453815262,-142.4868674698795,-142.58510040160644,-142.68333333333334,-142.78156626506023,-142.87979919678716,-142.97803212851406,-143.07626506024096,-143.17449799196788,-143.27273092369478,-143.37096385542168,-143.4691967871486,-143.5674297188755,-143.6656626506024,-143.76389558232933,-143.86212851405622,-143.96036144578312,-144.05859437751005,-144.15682730923695,-144.25506024096384,-144.35329317269077,-144.45152610441767,-144.54975903614456,-144.6479919678715,-144.7462248995984,-144.84445783132531,-144.9426907630522,-145.0409236947791,-145.13915662650604,-145.23738955823293,-145.33562248995983,-145.43385542168676,-145.53208835341366,-145.63032128514055,-145.72855421686748,-145.82678714859438,-145.92502008032127,-146.0232530120482,-146.1214859437751,-146.219718875502,-146.31795180722892,-146.41618473895582,-146.51441767068272,-146.61265060240964,-146.71088353413654,-146.80911646586344,-146.90734939759037,-147.00558232931726,-147.1038152610442,-147.2020481927711,-147.30028112449799,-147.3985140562249,-147.4967469879518,-147.5949799196787,-147.69321285140563,-147.79144578313253,-147.88967871485943,-147.98791164658635,-148.08614457831325,-148.18437751004015,-148.28261044176708,-148.38084337349397,-148.47907630522087,-148.5773092369478,-148.6755421686747,-148.7737751004016,-148.87200803212852,-148.97024096385542,-149.06847389558231,-149.16670682730924,-149.26493975903614,-149.36317269076307,-149.46140562248996,-149.55963855421686,-149.6578714859438,-149.75610441767068,-149.85433734939758,-149.9525702811245,-150.0508032128514,-150.1490361445783,-150.24726907630523,-150.34550200803213,-150.44373493975903,-150.54196787148595,-150.64020080321285,-150.73843373493975,-150.83666666666667,-150.93489959839357,-151.03313253012047,-151.1313654618474,-151.2295983935743,-151.3278313253012,-151.42606425702812,-151.524297188755,-151.62253012048194,-151.72076305220884,-151.81899598393574,-151.91722891566266,-152.01546184738956,-152.11369477911646,-152.21192771084338,-152.31016064257028,-152.40839357429718,-152.5066265060241,-152.604859437751,-152.7030923694779,-152.80132530120483,-152.89955823293172,-152.99779116465862,-153.09602409638555,-153.19425702811245,-153.29248995983934,-153.39072289156627,-153.48895582329317,-153.58718875502007,-153.685421686747,-153.7836546184739,-153.88188755020082,-153.9801204819277,-154.0783534136546,-154.17658634538154,-154.27481927710843,-154.37305220883533,-154.47128514056226,-154.56951807228916,-154.66775100401605,-154.76598393574298,-154.86421686746988,-154.96244979919678,-155.0606827309237,-155.1589156626506,-155.2571485943775,-155.35538152610442,-155.45361445783132,-155.55184738955822,-155.65008032128515,-155.74831325301204,-155.84654618473897,-155.94477911646587,-156.04301204819276,-156.1412449799197,-156.2394779116466,-156.3377108433735,-156.4359437751004,-156.5341767068273,-156.6324096385542,-156.73064257028113,-156.82887550200803,-156.92710843373493,-157.02534136546186,-157.12357429718875,-157.22180722891565,-157.32004016064258,-157.41827309236947,-157.51650602409637,-157.6147389558233,-157.7129718875502,-157.8112048192771,-157.90943775100402,-158.00767068273092,-158.10590361445784,-158.20413654618474,-158.30236947791164,-158.40060240963857,-158.49883534136546,-158.59706827309236,-158.6953012048193,-158.79353413654619,-158.89176706827308,-158.99,-159.0882329317269,-159.1864658634538,-159.28469879518073,-159.38293172690763,-159.48116465863453,-159.57939759036145,-159.67763052208835,-159.77586345381525,-159.87409638554217,-159.97232931726907,-160.07056224899597,-160.1687951807229,-160.2670281124498,-160.36526104417672,-160.46349397590362,-160.56172690763051,-160.65995983935744,-160.75819277108434,-160.85642570281124,-160.95465863453816,-161.05289156626506,-161.15112449799196,-161.24935742971888,-161.34759036144578,-161.44582329317268,-161.5440562248996,-161.6422891566265,-161.7405220883534,-161.83875502008033,-161.93698795180723,-162.03522088353412,-162.13345381526105,-162.23168674698795,-162.32991967871484,-162.42815261044177,-162.52638554216867,-162.6246184738956,-162.7228514056225,-162.8210843373494,-162.91931726907632,-163.0175502008032,-163.1157831325301,-163.21401606425704,-163.31224899598394,-163.41048192771083,-163.50871485943776,-163.60694779116466,-163.70518072289155,-163.80341365461848,-163.90164658634538,-163.99987951807228,-164.0981124497992,-164.1963453815261,-164.294578313253,-164.39281124497992,-164.49104417670682,-164.58927710843372,-164.68751004016065,-164.78574297188754,-164.88397590361447,-164.98220883534137,-165.08044176706827,-165.1786746987952,-165.2769076305221,-165.375140562249,-165.4733734939759,-165.5716064257028,-165.6698393574297,-165.76807228915663,-165.86630522088353,-165.96453815261043,-166.06277108433736,-166.16100401606425,-166.25923694779115,-166.35746987951808,-166.45570281124498,-166.55393574297187,-166.6521686746988,-166.7504016064257,-166.8486345381526,-166.94686746987952,-167.04510040160642,-167.14333333333335,-167.24156626506024,-167.33979919678714,-167.43803212851407,-167.53626506024096,-167.63449799196786,-167.7327309236948,-167.8309638554217,-167.92919678714858,-168.0274297188755,-168.1256626506024,-168.2238955823293,-168.32212851405623,-168.42036144578313,-168.51859437751003,-168.61682730923695,-168.71506024096385,-168.81329317269075,-168.91152610441767,-169.00975903614457,-169.1079919678715,-169.2062248995984,-169.3044578313253,-169.40269076305222,-169.50092369477912,-169.59915662650602,-169.69738955823294,-169.79562248995984,-169.89385542168674,-169.99208835341366,-170.09032128514056,-170.18855421686746,-170.28678714859439,-170.38502008032128,-170.48325301204818,-170.5814859437751,-170.679718875502,-170.7779518072289,-170.87618473895583,-170.97441767068273,-171.07265060240962,-171.17088353413655,-171.26911646586345,-171.36734939759037,-171.46558232931727,-171.56381526104417,-171.6620481927711,-171.760281124498,-171.8585140562249,-171.95674698795182,-172.05497991967871,-172.1532128514056,-172.25144578313254,-172.34967871485944,-172.44791164658633,-172.54614457831326,-172.64437751004016,-172.74261044176706,-172.84084337349398,-172.93907630522088,-173.03730923694778,-173.1355421686747,-173.2337751004016,-173.3320080321285,-173.43024096385543,-173.52847389558232,-173.62670682730925,-173.72493975903615,-173.82317269076304,-173.92140562248997,-174.01963855421687,-174.11787148594377,-174.2161044176707,-174.3143373493976,-174.4125702811245,-174.5108032128514,-174.6090361445783,-174.7072690763052,-174.80550200803214,-174.90373493975903,-175.00196787148593,-175.10020080321286,-175.19843373493975,-175.29666666666665,-175.39489959839358,-175.49313253012048,-175.59136546184737,-175.6895983935743,-175.7878313253012,-175.88606425702812,-175.98429718875502,-176.08253012048192,-176.18076305220885,-176.27899598393574,-176.37722891566264,-176.47546184738957,-176.57369477911647,-176.67192771084336,-176.7701606425703,-176.8683935742972,-176.96662650602408,-177.064859437751,-177.1630923694779,-177.2613253012048,-177.35955823293173,-177.45779116465863,-177.55602409638553,-177.65425702811245,-177.75248995983935,-177.85072289156625,-177.94895582329318,-178.04718875502007,-178.145421686747,-178.2436546184739,-178.3418875502008,-178.44012048192772,-178.53835341365462,-178.63658634538152,-178.73481927710844,-178.83305220883534,-178.93128514056224,-179.02951807228916,-179.12775100401606,-179.22598393574296,-179.3242168674699,-179.42244979919678,-179.52068273092368,-179.6189156626506,-179.7171485943775,-179.8153815261044,-179.91361445783133,-180.01184738955823,-180.11008032128512,-180.20831325301205,-180.30654618473895,-180.40477911646587,-180.50301204819277,-180.60124497991967,-180.6994779116466,-180.7977108433735,-180.8959437751004,-180.99417670682732,-181.09240963855422,-181.1906425702811,-181.28887550200804,-181.38710843373494,-181.48534136546184,-181.58357429718876,-181.68180722891566,-181.78004016064256,-181.87827309236948,-181.97650602409638,-182.07473895582328,-182.1729718875502,-182.2712048192771,-182.36943775100403,-182.46767068273093,-182.56590361445782,-182.66413654618475,-182.76236947791165,-182.86060240963855,-182.95883534136547,-183.05706827309237,-183.15530120481927,-183.2535341365462,-183.3517670682731,-183.45,-183.54823293172691,-183.6464658634538,-183.7446987951807,-183.84293172690764,-183.94116465863453,-184.03939759036143,-184.13763052208836,-184.23586345381526,-184.33409638554215,-184.43232931726908,-184.53056224899598,-184.6287951807229,-184.7270281124498,-184.8252610441767,-184.92349397590363,-185.02172690763052,-185.11995983935742,-185.21819277108435,-185.31642570281124,-185.41465863453814,-185.51289156626507,-185.61112449799197,-185.70935742971886,-185.8075903614458,-185.9058232931727,-186.00405622489959,-186.1022891566265,-186.2005220883534,-186.2987550200803,-186.39698795180723,-186.49522088353413,-186.59345381526103,-186.69168674698795,-186.78991967871485,-186.88815261044178,-186.98638554216868,-187.08461847389557,-187.1828514056225,-187.2810843373494,-187.3793172690763,-187.47755020080322,-187.57578313253012,-187.67401606425702,-187.77224899598394,-187.87048192771084,-187.96871485943774,-188.06694779116467,-188.16518072289156,-188.26341365461846,-188.3616465863454,-188.45987951807228,-188.55811244979918,-188.6563453815261,-188.754578313253,-188.8528112449799,-188.95104417670683,-189.04927710843373,-189.14751004016065,-189.24574297188755,-189.34397590361445,-189.44220883534138,-189.54044176706827,-189.63867469879517,-189.7369076305221,-189.835140562249,-189.9333734939759,-190.03160642570282,-190.12983935742972,-190.22807228915661,-190.32630522088354,-190.42453815261044,-190.52277108433734,-190.62100401606426,-190.71923694779116,-190.81746987951806,-190.91570281124498,-191.01393574297188,-191.11216867469878,-191.2104016064257,-191.3086345381526,-191.40686746987953,-191.50510040160643,-191.60333333333332,-191.70156626506025,-191.79979919678715,-191.89803212851405,-191.99626506024097,-192.09449799196787,-192.19273092369477,-192.2909638554217,-192.3891967871486,-192.4874297188755,-192.58566265060242,-192.6838955823293,-192.7821285140562,-192.88036144578314,-192.97859437751003,-193.07682730923693,-193.17506024096386,-193.27329317269076,-193.37152610441765,-193.46975903614458,-193.56799196787148,-193.6662248995984,-193.7644578313253,-193.8626907630522,-193.96092369477913,-194.05915662650602,-194.15738955823292,-194.25562248995985,-194.35385542168675,-194.45208835341364,-194.55032128514057,-194.64855421686747,-194.74678714859436,-194.8450200803213,-194.9432530120482,-195.0414859437751,-195.139718875502,-195.2379518072289,-195.3361847389558,-195.43441767068273,-195.53265060240963,-195.63088353413656,-195.72911646586346,-195.82734939759035,-195.92558232931728,-196.02381526104418,-196.12204819277108,-196.220281124498,-196.3185140562249,-196.4167469879518,-196.51497991967872,-196.61321285140562,-196.71144578313252,-196.80967871485944,-196.90791164658634,-197.00614457831324,-197.10437751004017,-197.20261044176706,-197.30084337349396,-197.3990763052209,-197.49730923694779,-197.59554216867468,-197.6937751004016,-197.7920080321285,-197.89024096385543,-197.98847389558233,-198.08670682730923,-198.18493975903615,-198.28317269076305,-198.38140562248995,-198.47963855421688,-198.57787148594377,-198.67610441767067,-198.7743373493976,-198.8725702811245,-198.9708032128514,-199.06903614457832,-199.16726907630522,-199.26550200803212,-199.36373493975904,-199.46196787148594,-199.56020080321284,-199.65843373493976,-199.75666666666666,-199.85489959839356,-199.95313253012048,-200.05136546184738,-200.1495983935743,-200.2478313253012,-200.3460642570281,-200.44429718875503,-200.54253012048193,-200.64076305220883,-200.73899598393575,-200.83722891566265,-200.93546184738955,-201.03369477911647,-201.13192771084337,-201.23016064257027,-201.3283935742972,-201.4266265060241,-201.524859437751,-201.62309236947792,-201.7213253012048,-201.8195582329317,-201.91779116465864,-202.01602409638554,-202.11425702811243,-202.21248995983936,-202.31072289156626,-202.40895582329318,-202.50718875502008,-202.60542168674698,-202.7036546184739,-202.8018875502008,-202.9001204819277,-202.99835341365463,-203.09658634538152,-203.19481927710842,-203.29305220883535,-203.39128514056225,-203.48951807228914,-203.58775100401607,-203.68598393574297,-203.78421686746987,-203.8824497991968,-203.9806827309237,-204.0789156626506,-204.1771485943775,-204.2753815261044,-204.3736144578313,-204.47184738955823,-204.57008032128513,-204.66831325301206,-204.76654618473896,-204.86477911646585,-204.96301204819278,-205.06124497991968,-205.15947791164658,-205.2577108433735,-205.3559437751004,-205.4541767068273,-205.55240963855422,-205.65064257028112,-205.74887550200802,-205.84710843373495,-205.94534136546184,-206.04357429718874,-206.14180722891567,-206.24004016064256,-206.33827309236946,-206.4365060240964,-206.5347389558233,-206.63297188755018,-206.7312048192771,-206.829437751004,-206.92767068273093,-207.02590361445783,-207.12413654618473,-207.22236947791166,-207.32060240963855,-207.41883534136545,-207.51706827309238,-207.61530120481927,-207.71353413654617,-207.8117670682731,-207.91,-208.0082329317269,-208.10646586345382,-208.20469879518072,-208.30293172690762,-208.40116465863454,-208.49939759036144,-208.59763052208834,-208.69586345381526,-208.79409638554216,-208.8923293172691,-208.99056224899599,-209.08879518072288,-209.1870281124498,-209.2852610441767,-209.3834939759036,-209.48172690763053,-209.57995983935743,-209.67819277108433,-209.77642570281125,-209.87465863453815,-209.97289156626505,-210.07112449799197,-210.16935742971887,-210.26759036144577,-210.3658232931727,-210.4640562248996,-210.5622891566265,-210.66052208835342,-210.75875502008032,-210.8569879518072,-210.95522088353414,-211.05345381526104,-211.15168674698796,-211.24991967871486,-211.34815261044176,-211.44638554216868,-211.54461847389558,-211.64285140562248,-211.7410843373494,-211.8393172690763,-211.9375502008032,-212.03578313253013,-212.13401606425703,-212.23224899598392,-212.33048192771085,-212.42871485943775,-212.52694779116464,-212.62518072289157,-212.72341365461847,-212.82164658634537,-212.9198795180723,-213.0181124497992,-213.1163453815261,-213.214578313253,-213.3128112449799,-213.41104417670684,-213.50927710843374,-213.60751004016063,-213.70574297188756,-213.80397590361446,-213.90220883534136,-214.00044176706828,-214.09867469879518,-214.19690763052208,-214.295140562249,-214.3933734939759,-214.4916064257028,-214.58983935742972,-214.68807228915662,-214.78630522088352,-214.88453815261045,-214.98277108433734,-215.08100401606424,-215.17923694779117,-215.27746987951807,-215.37570281124496,-215.4739357429719,-215.5721686746988,-215.6704016064257,-215.7686345381526,-215.8668674698795,-215.96510040160643,-216.06333333333333,-216.16156626506023,-216.25979919678716,-216.35803212851405,-216.45626506024095,-216.55449799196788,-216.65273092369478,-216.75096385542167,-216.8491967871486,-216.9474297188755,-217.0456626506024,-217.14389558232932,-217.24212851405622,-217.34036144578312,-217.43859437751004,-217.53682730923694,-217.63506024096384,-217.73329317269076,-217.83152610441766,-217.9297590361446,-218.0279919678715,-218.12622489959838,-218.2244578313253,-218.3226907630522,-218.4209236947791,-218.51915662650603,-218.61738955823293,-218.71562248995983,-218.81385542168675,-218.91208835341365,-219.01032128514055,-219.10855421686747,-219.20678714859437,-219.30502008032127,-219.4032530120482,-219.5014859437751,-219.599718875502,-219.69795180722892,-219.79618473895582,-219.8944176706827,-219.99265060240964,-220.09088353413654,-220.18911646586346,-220.28734939759036,-220.38558232931726,-220.48381526104419,-220.58204819277108,-220.68028112449798,-220.7785140562249,-220.8767469879518,-220.9749799196787,-221.07321285140563,-221.17144578313253,-221.26967871485942,-221.36791164658635,-221.46614457831325,-221.56437751004015,-221.66261044176707,-221.76084337349397,-221.85907630522087,-221.9573092369478,-222.0555421686747,-222.15377510040162,-222.25200803212851,-222.3502409638554,-222.44847389558234,-222.54670682730924,-222.64493975903613,-222.74317269076306,-222.84140562248996,-222.93963855421686,-223.03787148594378,-223.13610441767068,-223.23433734939758,-223.3325702811245,-223.4308032128514,-223.5290361445783,-223.62726907630523,-223.72550200803212,-223.82373493975902,-223.92196787148595,-224.02020080321284,-224.11843373493974,-224.21666666666667,-224.31489959839357,-224.4131325301205,-224.5113654618474,-224.6095983935743,-224.7078313253012,-224.8060642570281,-224.904297188755,-225.00253012048194,-225.10076305220883,-225.19899598393573,-225.29722891566266,-225.39546184738956,-225.49369477911645,-225.59192771084338,-225.69016064257028,-225.78839357429717,-225.8866265060241,-225.984859437751,-226.0830923694779,-226.18132530120482,-226.27955823293172,-226.37779116465862,-226.47602409638554,-226.57425702811244,-226.67248995983937,-226.77072289156627,-226.86895582329316,-226.9671887550201,-227.065421686747,-227.16365461847388,-227.2618875502008,-227.3601204819277,-227.4583534136546,-227.55658634538153,-227.65481927710843,-227.75305220883533,-227.85128514056225,-227.94951807228915,-228.04775100401605,-228.14598393574298,-228.24421686746987,-228.34244979919677,-228.4406827309237,-228.5389156626506,-228.6371485943775,-228.73538152610442,-228.83361445783132,-228.93184738955824,-229.03008032128514,-229.12831325301204,-229.22654618473896,-229.32477911646586,-229.42301204819276,-229.5212449799197,-229.61947791164658,-229.71771084337348,-229.8159437751004,-229.9141767068273,-230.0124096385542,-230.11064257028113,-230.20887550200803,-230.30710843373492,-230.40534136546185,-230.50357429718875,-230.60180722891565,-230.70004016064257,-230.79827309236947,-230.89650602409637,-230.9947389558233,-231.0929718875502,-231.19120481927712,-231.28943775100402,-231.3876706827309,-231.48590361445784,-231.58413654618474,-231.68236947791164,-231.78060240963856,-231.87883534136546,-231.97706827309236,-232.07530120481928,-232.17353413654618,-232.27176706827308,-232.37,-232.4682329317269,-232.5664658634538,-232.66469879518073,-232.76293172690762,-232.86116465863452,-232.95939759036145,-233.05763052208835,-233.15586345381524,-233.25409638554217,-233.35232931726907,-233.450562248996,-233.5487951807229,-233.6470281124498,-233.74526104417671,-233.8434939759036,-233.9417269076305,-234.03995983935744,-234.13819277108433,-234.23642570281123,-234.33465863453816,-234.43289156626506,-234.53112449799195,-234.62935742971888,-234.72759036144578,-234.82582329317268,-234.9240562248996,-235.0222891566265,-235.1205220883534,-235.21875502008032,-235.31698795180722,-235.41522088353415,-235.51345381526104,-235.61168674698794,-235.70991967871487,-235.80815261044177,-235.90638554216866,-236.0046184738956,-236.1028514056225,-236.20108433734939,-236.2993172690763,-236.3975502008032,-236.4957831325301,-236.59401606425703,-236.69224899598393,-236.79048192771083,-236.88871485943775,-236.98694779116465,-237.08518072289155,-237.18341365461848,-237.28164658634537,-237.37987951807227,-237.4781124497992,-237.5763453815261,-237.67457831325302,-237.77281124497992,-237.87104417670682,-237.96927710843374,-238.06751004016064,-238.16574297188754,-238.26397590361447,-238.36220883534136,-238.46044176706826,-238.5586746987952,-238.65690763052208,-238.75514056224898,-238.8533734939759,-238.9516064257028,-239.0498393574297,-239.14807228915663,-239.24630522088353,-239.34453815261043,-239.44277108433735,-239.54100401606425,-239.63923694779115,-239.73746987951807,-239.83570281124497,-239.9339357429719,-240.0321686746988,-240.1304016064257,-240.22863453815262,-240.32686746987952,-240.42510040160641,-240.52333333333334,-240.62156626506024,-240.71979919678714,-240.81803212851406,-240.91626506024096,-241.01449799196786,-241.11273092369478,-241.21096385542168,-241.30919678714858,-241.4074297188755,-241.5056626506024,-241.6038955823293,-241.70212851405623,-241.80036144578312,-241.89859437751002,-241.99682730923695,-242.09506024096385,-242.19329317269077,-242.29152610441767,-242.38975903614457,-242.4879919678715,-242.5862248995984,-242.6844578313253,-242.78269076305222,-242.8809236947791,-242.979156626506,-243.07738955823294,-243.17562248995984,-243.27385542168673,-243.37208835341366,-243.47032128514056,-243.56855421686745,-243.66678714859438,-243.76502008032128,-243.86325301204818,-243.9614859437751,-244.059718875502,-244.1579518072289,-244.25618473895582,-244.35441767068272,-244.45265060240965,-244.55088353413655,-244.64911646586344,-244.74734939759037,-244.84558232931727,-244.94381526104416,-245.0420481927711,-245.140281124498,-245.2385140562249,-245.3367469879518,-245.4349799196787,-245.5332128514056,-245.63144578313253,-245.72967871485943,-245.82791164658633,-245.92614457831326,-246.02437751004015,-246.12261044176705,-246.22084337349398,-246.31907630522088,-246.41730923694777,-246.5155421686747,-246.6137751004016,-246.71200803212852,-246.81024096385542,-246.90847389558232,-247.00670682730924,-247.10493975903614,-247.20317269076304,-247.30140562248997,-247.39963855421686,-247.49787148594376,-247.5961044176707,-247.69433734939759,-247.79257028112448,-247.8908032128514,-247.9890361445783,-248.0872690763052,-248.18550200803213,-248.28373493975903,-248.38196787148593,-248.48020080321285,-248.57843373493975,-248.67666666666668,-248.77489959839357,-248.87313253012047,-248.9713654618474,-249.0695983935743,-249.1678313253012,-249.26606425702812,-249.36429718875502,-249.46253012048192,-249.56076305220884,-249.65899598393574,-249.75722891566264,-249.85546184738956,-249.95369477911646,-250.05192771084336,-250.15016064257028,-250.24839357429718,-250.34662650602408,-250.444859437751,-250.5430923694779,-250.6413253012048,-250.73955823293173,-250.83779116465863,-250.93602409638555,-251.03425702811245,-251.13248995983935,-251.23072289156627,-251.32895582329317,-251.42718875502007,-251.525421686747,-251.6236546184739,-251.7218875502008,-251.82012048192772,-251.91835341365461,-252.0165863453815,-252.11481927710844,-252.21305220883534,-252.31128514056223,-252.40951807228916,-252.50775100401606,-252.60598393574296,-252.70421686746988,-252.80244979919678,-252.90068273092368,-252.9989156626506,-253.0971485943775,-253.19538152610443,-253.29361445783132,-253.39184738955822,-253.49008032128515,-253.58831325301205,-253.68654618473894,-253.78477911646587,-253.88301204819277,-253.98124497991967,-254.0794779116466,-254.1777108433735,-254.2759437751004,-254.3741767068273,-254.4724096385542,-254.5706425702811,-254.66887550200804,-254.76710843373493,-254.86534136546183,-254.96357429718876,-255.06180722891565,-255.16004016064255,-255.25827309236948,-255.35650602409638,-255.4547389558233,-255.5529718875502,-255.6512048192771,-255.74943775100402,-255.84767068273092,-255.94590361445782,-256.04413654618475,-256.14236947791164,-256.24060240963854,-256.33883534136544,-256.4370682730924,-256.5353012048193,-256.6335341365462,-256.7317670682731,-256.83,-256.9282329317269,-257.02646586345384,-257.12469879518073,-257.22293172690763,-257.32116465863453,-257.4193975903614,-257.5176305220883,-257.6158634538153,-257.7140963855422,-257.8123293172691,-257.910562248996,-258.00879518072287,-258.10702811244977,-258.2052610441767,-258.3034939759036,-258.4017269076305,-258.4999598393574,-258.5981927710843,-258.69642570281127,-258.79465863453817,-258.89289156626506,-258.99112449799196,-259.08935742971886,-259.18759036144576,-259.2858232931727,-259.3840562248996,-259.4822891566265,-259.5805220883534,-259.6787550200803,-259.7769879518072,-259.87522088353415,-259.97345381526105,-260.07168674698795,-260.16991967871485,-260.26815261044175,-260.36638554216864,-260.4646184738956,-260.5628514056225,-260.6610843373494,-260.7593172690763,-260.8575502008032,-260.95578313253014,-261.05401606425704,-261.15224899598394,-261.25048192771084,-261.34871485943773,-261.44694779116463,-261.5451807228916,-261.6434136546185,-261.7416465863454,-261.8398795180723,-261.9381124497992,-262.0363453815261,-262.13457831325303,-262.2328112449799,-262.3310441767068,-262.4292771084337,-262.5275100401606,-262.6257429718875,-262.7239759036145,-262.82220883534137,-262.92044176706827,-263.01867469879517,-263.11690763052206,-263.215140562249,-263.3133734939759,-263.4116064257028,-263.5098393574297,-263.6080722891566,-263.7063052208835,-263.80453815261046,-263.90277108433736,-264.00100401606426,-264.09923694779116,-264.19746987951805,-264.29570281124495,-264.3939357429719,-264.4921686746988,-264.5904016064257,-264.6886345381526,-264.7868674698795,-264.8851004016064,-264.98333333333335,-265.08156626506025,-265.17979919678714,-265.27803212851404,-265.37626506024094,-265.4744979919679,-265.5727309236948,-265.6709638554217,-265.7691967871486,-265.8674297188755,-265.9656626506024,-266.06389558232934,-266.16212851405623,-266.26036144578313,-266.35859437751003,-266.4568273092369,-266.5550602409638,-266.6532931726908,-266.7515261044177,-266.8497590361446,-266.9479919678715,-267.04622489959837,-267.14445783132527,-267.2426907630522,-267.3409236947791,-267.439156626506,-267.5373895582329,-267.6356224899598,-267.73385542168677,-267.83208835341367,-267.93032128514056,-268.02855421686746,-268.12678714859436,-268.22502008032126,-268.3232530120482,-268.4214859437751,-268.519718875502,-268.6179518072289,-268.7161847389558,-268.8144176706827,-268.91265060240966,-269.01088353413655,-269.10911646586345,-269.20734939759035,-269.30558232931725,-269.40381526104414,-269.5020481927711,-269.600281124498,-269.6985140562249,-269.7967469879518,-269.8949799196787,-269.99321285140564,-270.09144578313254,-270.18967871485944,-270.28791164658634,-270.38614457831324,-270.48437751004013,-270.5826104417671,-270.680843373494,-270.7790763052209,-270.8773092369478,-270.9755421686747,-271.0737751004016,-271.17200803212853,-271.27024096385543,-271.3684738955823,-271.4667068273092,-271.5649397590361,-271.663172690763,-271.76140562249,-271.8596385542169,-271.95787148594377,-272.05610441767067,-272.15433734939757,-272.2525702811245,-272.3508032128514,-272.4490361445783,-272.5472690763052,-272.6455020080321,-272.743734939759,-272.84196787148596,-272.94020080321286,-273.03843373493976,-273.13666666666666,-273.23489959839355,-273.33313253012045,-273.4313654618474,-273.5295983935743,-273.6278313253012,-273.7260642570281,-273.824297188755,-273.9225301204819,-274.02076305220885,-274.11899598393575,-274.21722891566264,-274.31546184738954,-274.41369477911644,-274.5119277108434,-274.6101606425703,-274.7083935742972,-274.8066265060241,-274.904859437751,-275.0030923694779,-275.10132530120484,-275.19955823293174,-275.29779116465863,-275.39602409638553,-275.49425702811243,-275.5924899598393,-275.6907228915663,-275.7889558232932,-275.8871887550201,-275.985421686747,-276.0836546184739,-276.18188755020077,-276.2801204819277,-276.3783534136546,-276.4765863453815,-276.5748192771084,-276.6730522088353,-276.77128514056227,-276.86951807228917,-276.96775100401607,-277.06598393574296,-277.16421686746986,-277.26244979919676,-277.3606827309237,-277.4589156626506,-277.5571485943775,-277.6553815261044,-277.7536144578313,-277.8518473895582,-277.95008032128516,-278.04831325301205,-278.14654618473895,-278.24477911646585,-278.34301204819275,-278.44124497991965,-278.5394779116466,-278.6377108433735,-278.7359437751004,-278.8341767068273,-278.9324096385542,-279.03064257028115,-279.12887550200804,-279.22710843373494,-279.32534136546184,-279.42357429718874,-279.52180722891563,-279.6200401606426,-279.7182730923695,-279.8165060240964,-279.9147389558233,-280.0129718875502,-280.1112048192771,-280.20943775100403,-280.30767068273093,-280.4059036144578,-280.5041365461847,-280.6023694779116,-280.7006024096385,-280.7988353413655,-280.8970682730924,-280.99530120481927,-281.09353413654617,-281.19176706827307,-281.29,-281.3882329317269,-281.4864658634538,-281.5846987951807,-281.6829317269076,-281.7811646586345,-281.87939759036146,-281.97763052208836,-282.07586345381526,-282.17409638554216,-282.27232931726905,-282.37056224899595,-282.4687951807229,-282.5670281124498,-282.6652610441767,-282.7634939759036,-282.8617269076305,-282.95995983935745,-283.05819277108435,-283.15642570281125,-283.25465863453815,-283.35289156626504,-283.45112449799194,-283.5493574297189,-283.6475903614458,-283.7458232931727,-283.8440562248996,-283.9422891566265,-284.0405220883534,-284.13875502008034,-284.23698795180724,-284.33522088353413,-284.43345381526103,-284.53168674698793,-284.6299196787148,-284.7281526104418,-284.8263855421687,-284.9246184738956,-285.0228514056225,-285.1210843373494,-285.2193172690763,-285.3175502008032,-285.4157831325301,-285.514016064257,-285.6122489959839,-285.7104819277108,-285.80871485943777,-285.90694779116467,-286.00518072289157,-286.10341365461846,-286.20164658634536,-286.29987951807226,-286.3981124497992,-286.4963453815261,-286.594578313253,-286.6928112449799,-286.7910441767068,-286.8892771084337,-286.98751004016066,-287.08574297188756,-287.18397590361445,-287.28220883534135,-287.38044176706825,-287.4786746987952,-287.5769076305221,-287.675140562249,-287.7733734939759,-287.8716064257028,-287.9698393574297,-288.06807228915665,-288.16630522088354,-288.26453815261044,-288.36277108433734,-288.46100401606424,-288.55923694779113,-288.6574698795181,-288.755702811245,-288.8539357429719,-288.9521686746988,-289.0504016064257,-289.1486345381526,-289.24686746987953,-289.34510040160643,-289.4433333333333,-289.5415662650602,-289.6397991967871,-289.7380321285141,-289.836265060241,-289.9344979919679,-290.03273092369477,-290.13096385542167,-290.22919678714857,-290.3274297188755,-290.4256626506024,-290.5238955823293,-290.6221285140562,-290.7203614457831,-290.81859437751,-290.91682730923696,-291.01506024096386,-291.11329317269076,-291.21152610441766,-291.30975903614456,-291.40799196787145,-291.5062248995984,-291.6044578313253,-291.7026907630522,-291.8009236947791,-291.899156626506,-291.99738955823295,-292.09562248995985,-292.19385542168675,-292.29208835341365,-292.39032128514054,-292.48855421686744,-292.5867871485944,-292.6850200803213,-292.7832530120482,-292.8814859437751,-292.979718875502,-293.0779518072289,-293.17618473895584,-293.27441767068274,-293.37265060240964,-293.47088353413653)
counts=c(0.0, 0.0,0.0,0.0,0.0,0.0,0.0,0.0,0.0,0.0,0.0,0.0,0.0,0.0,0.0,0.0,0.0,0.0,0.0,0.0,0.0,0.0,0.0,0.0,0.0,0.0,0.0,0.0,0.0,0.0,0.0,0.0,0.0,0.0,0.0,0.0,0.0,0.0,0.0,0.0,0.0,0.0,0.0,0.0,0.0,0.0,0.0,0.0,0.0,0.0,0.0,0.0,0.0,0.0,0.0,0.0,0.0,0.0,0.0,0.0,0.0,0.0,0.0,0.0,0.0,0.0,0.0,0.0,0.0,0.0,0.0,0.0,0.0,0.0,0.0,0.0,0.0,0.0,0.0,0.0,0.0,0.0,0.0,0.0,0.0,0.0,0.0,0.0,0.0,0.0,0.0,0.0,0.0,0.0,0.0,0.0,0.0,0.0,0.0,0.0,0.0,0.0,0.0,0.0,0.0,0.0,0.0,0.0,0.0,0.0,0.0,0.0,0.0,0.0,0.0,0.0,0.0,0.0,0.0,0.0,0.0,0.0,0.0,0.0,0.0,0.0,0.0,0.0,0.0,0.0,0.0,0.0,0.0,0.0,0.0,0.0,0.0,0.0,0.0,0.0,0.0,0.0,0.0,0.0,0.0,0.0,0.0,0.0,0.0,0.0,0.0,0.0,0.0,0.0,0.0,0.0,0.0,0.0,0.0,0.0,0.0,0.0,0.0,0.0,0.0,0.0,0.0,0.0,0.0,0.0,0.0,0.0,0.0,0.0,0.0,0.0,0.0,0.0,0.0,0.0,0.0,0.0,0.0,0.0,0.0,0.0,0.0,0.0,0.0,0.0,0.0,0.0,0.0,0.0,0.0,0.0,0.0,0.0,0.0,0.0,0.0,0.0,0.0,0.0,0.0,0.0,0.0,0.0,0.0,0.0,0.0,0.0,0.0,0.0,0.0,0.0,0.0,0.0,0.0,0.0,0.0,0.0,0.0,0.0,0.0,0.0,0.0,0.0,0.0,0.0,0.0,0.0,0.0,0.0,0.0,0.0,0.0,0.0,0.0,0.0,0.0,0.0,0.0,0.0,0.0,0.0,0.0,0.0,0.0,0.0,0.0,0.0,0.0,0.0,0.0,0.0,0.0,0.0,0.0,0.0,0.0,0.0,0.0,0.0,0.0,0.0,0.0,0.0,0.0,0.0,0.0,0.0,0.0,0.0,0.0,0.0,0.0,0.0,0.0,0.0,0.0,0.0,0.0,0.0,0.0,0.0,0.0,0.0,0.0,0.0,0.0,0.0,0.0,0.0,0.0,0.0,0.0,0.0,0.0,0.0,0.0,0.0,0.0,0.0,0.0,0.0,0.0,0.0,0.0,0.0,0.0,0.0,0.0,0.0,0.0,0.0,0.0,0.0,0.0,0.0,0.0,0.0,0.0,0.0,0.0,0.0,0.0,0.0,0.0,0.0,0.0,0.0,0.0,0.0,0.0,0.0,0.0,0.0,0.0,0.0,0.0,0.0,0.0,0.0,0.0,0.0,0.0,0.0,0.0,0.0,0.0,0.0,0.0,0.0,0.0,0.0,0.0,0.0,0.0,0.0,0.0,0.0,0.0,0.0,0.0,0.0,0.0,0.0,0.0,0.0,0.0,0.0,0.0,0.0,0.0,0.0,0.0,0.0,0.0,0.0,0.0,0.0,0.0,0.0,0.0,0.0,0.0,0.0,0.0,0.0,0.0,0.0,0.0,0.0,0.0,0.0,0.0,0.0,0.0,0.0,0.0,0.0,0.0,0.0,0.0,0.0,0.0,0.0,0.0,0.0,0.0,0.0,0.0,0.0,0.0,0.0,0.0,0.0,0.0,0.0,0.0,0.0,0.0,0.0,0.0,0.0,0.0,0.0,0.0,0.0,0.0,0.0,0.0,0.0,0.0,0.0,0.0,0.0,0.0,0.0,0.0,0.0,0.0,0.0,0.0,0.0,0.0,0.0,0.0,0.0,0.0,0.0,0.0,0.0,0.0,0.0,0.0,0.0,0.0,0.0,0.0,0.0,0.0,0.0,0.0,0.0,0.0,0.0,0.0,0.0,0.0,0.0,0.0,0.0,0.0,0.0,0.0,0.0,0.0,0.0,0.0,0.0,0.0,0.0,0.0,0.0,0.0,0.0,0.0,0.0,0.0,0.0,0.0,0.0,0.0,0.0,0.0,0.0,0.0,0.0,0.0,0.0,0.0,0.0,0.0,0.0,0.0,0.0,0.0,0.0,0.0,0.0,0.0,0.0,0.0,0.0,0.0,0.0,0.0,0.0,0.0,0.0,0.0,0.0,0.0,0.0,0.0,0.0,0.0,0.0,0.0,0.0,0.0,0.0,0.0,0.0,0.0,0.0,0.0,0.0,0.0,0.0,0.0,0.0,0.0,0.0,0.0,0.0,0.0,0.0,0.0,0.0,0.0,0.0,0.0,0.0,0.0,0.0,0.0,0.0,0.0,0.0,0.0,0.0,0.0,0.0,0.0,0.0,0.0,0.0,0.0,0.0,0.0,0.0,0.0,0.0,0.0,0.0,0.0,0.0,0.0,0.0,0.0,0.0,0.0,0.0,0.0,0.0,0.0,0.0,0.0,0.0,0.0,0.0,0.0,0.0,0.0,0.0,0.0,0.0,0.0,0.0,0.0,0.0,0.0,0.0,0.0,0.0,0.0,0.0,0.0,0.0,0.0,0.0,0.0,0.0,0.0,0.0,0.0,0.0,0.0,0.0,0.0,0.0,0.0,0.0,0.0,0.0,0.0,0.0,0.0,0.0,0.0,0.0,0.0,0.0,0.0,0.0,0.0,0.0,0.0,0.0,0.0,0.0,0.0,0.0,0.0,0.0,0.0,0.0,0.0,0.0,0.0,0.0,0.0,0.0,0.0,0.0,0.0,0.0,0.0,0.0,0.0,0.0,0.0,0.0,0.0,0.0,0.0,0.0,0.0,0.0,0.0,0.0,0.0,0.0,0.0,0.0,0.0,0.0,0.0,0.0,0.0,0.0,0.0,0.0,0.0,0.0,0.0,0.0,0.0,0.0,0.0,0.0,0.0,0.0,0.0,0.0,0.0,0.0,0.0,0.0,0.0,0.0,0.0,0.0,0.0,0.0,0.0,0.0,0.0,0.0,0.0,0.0,0.0,0.0,0.0,0.0,0.0,0.0,0.0,0.0,0.0,0.0,0.0,0.0,0.0,0.0,0.0,0.0,0.0,0.0,0.0,0.0,0.0,0.0,0.0,0.0,0.0,0.0,0.0,0.0,0.0,0.0,0.0,0.0,0.0,0.0,0.0,0.0,0.0,0.0,0.0,0.0,0.0,0.0,0.0,0.0,0.0,0.0,0.0,0.0,0.0,0.0,0.0,0.0,0.0,0.0,0.0,0.0,0.0,0.0,0.0,0.0,0.0,0.0,0.0,0.0,0.0,0.0,0.0,0.0,0.0,0.0,0.0,0.0,0.0,0.0,0.0,0.0,0.0,0.0,0.0,0.0,0.0,0.0,0.0,0.0,0.0,0.0,0.0,0.0,0.0,0.0,0.0,0.0,0.0,0.0,0.0,0.0,0.0,0.0,0.0,0.0,0.0,0.0,0.0,0.0,0.0,0.0,0.0,0.0,0.0,0.0,0.0,0.0,0.0,0.0,0.0,0.0,0.0,0.0,0.0,0.0,0.0,0.0,0.0,0.0,0.0,0.0,0.0,0.0,0.0,0.0,0.0,0.0,0.0,0.0,0.0,0.0,0.0,0.0,0.0,0.0,0.0,0.0,0.0,0.0,0.0,0.0,0.0,0.0,0.0,0.0,0.0,0.0,0.0,0.0,0.0,0.0,0.0,0.0,0.0,0.0,0.0,0.0,0.0,0.0,0.0,0.0,0.0,0.0,0.0,0.0,0.0,0.0,0.0,0.0,0.0,0.0,0.0,0.0,0.0,0.0,0.0,0.0,0.0,0.0,0.0,0.0,0.0,0.0,0.0,0.0,0.0,0.0,0.0,0.0,0.0,0.0,0.0,0.0,0.0,0.0,0.0,0.0,0.0,0.0,0.0,0.0,0.0,0.0,0.0,0.0,0.0,0.0,0.0,0.0,0.0,0.0,0.0,0.0,0.0,0.0,0.0,0.0,0.0,0.0,0.0,0.0,0.0,0.0,0.0,0.0,0.0,0.0,0.0,0.0,0.0,0.0,0.0,0.0,0.0,0.0,0.0,0.0,0.0,0.0,0.0,0.0,0.0,0.0,0.0,0.0,0.0,0.0,0.0,0.0,0.0,0.0,0.0,0.0,0.0,0.0,0.0,0.0,0.0,0.0,0.0,0.0,0.0,0.0,0.0,0.0,0.0,0.0,0.0,0.0,0.0,0.0,0.0,0.0,0.0,0.0,0.0,0.0,0.0,0.0,0.0,0.0,0.0,0.0,0.0,0.0,0.0,0.0,0.0,0.0,0.0,0.0,0.0,0.0,0.0,0.0,0.0,0.0,0.0,0.0,0.0,0.0,0.0,0.0,0.0,0.0,0.0,0.0,0.0,0.0,0.0,0.0,0.0,0.0,0.0,0.0,0.0,0.0,0.0,0.0,0.0,0.0,0.0,0.0,0.0,0.0,0.0,0.0,0.0,0.0,0.0,0.0,0.0,0.0,0.0,0.0,0.0,0.0,0.0,0.0,0.0,0.0,0.0,0.0,0.0,0.0,0.0,0.0,0.0,0.0,0.0,0.0,0.0,0.0,0.0,0.0,0.0,0.0,0.0,0.0,0.0,0.0,0.0,0.0,0.0,0.0,0.0,0.0,0.0,0.0,0.0,0.0,0.0,0.0,0.0,0.0,0.0,0.0,0.0,0.0,0.0,0.0,0.0,0.0,0.0,0.0,0.0,0.0,0.0,0.0,0.0,0.0,0.0,0.0,0.0,0.0,0.0,0.0,0.0,0.0,0.0,0.0,0.0,0.0,0.0,0.0,0.0,0.0,0.0,0.0,0.0,0.0,0.0,0.0,0.0,0.0,0.0,0.0,0.0,0.0,0.0,0.0,0.0,0.0,0.0,0.0,0.0,0.0,0.0,0.0,0.0,0.0,0.0,0.0,0.0,0.0,0.0,0.0,0.0,0.0,0.0,0.0,0.0,0.0,0.0,0.0,0.0,0.0,0.0,0.0,0.0,0.0,0.0,0.0,0.0,0.0,0.0,0.0,0.0,0.0,0.0,0.0,0.0,0.0,0.0,0.0,0.0,0.0,0.0,0.0,0.0,0.0,0.0,0.0,0.0,0.0,0.0,0.0,0.0,0.0,0.0,0.0,0.0,0.0,0.0,0.0,0.0,0.0,0.0,0.0,0.0,0.0,0.0,0.0,0.0,0.0,0.0,0.0,0.0,0.0,0.0,0.0,0.0,0.0,0.0,0.0,0.0,0.0,0.0,0.0,0.0,0.0,0.0,0.0,0.0,0.0,0.0,0.0,0.0,0.0,0.0,0.0,0.0,0.0,0.0,0.0,0.0,0.0,0.0,0.0,0.0,0.0,0.0,0.0,0.0,0.0,0.0,0.0,0.0,0.0,0.0,0.0,0.0,0.0,0.0,0.0,0.0,0.0,0.0,0.0,0.0,0.0,0.0,0.0,0.0,0.0,0.0,0.0,0.0,0.0,0.0,0.0,0.0,0.0,0.0,0.0,0.0,0.0,0.0,0.0,0.0,0.0,0.0,0.0,0.0,0.0,0.0,0.0,0.0,0.0,0.0,0.0,0.0,0.0,0.0,0.0,0.0,0.0,0.0,0.0,0.0,0.0,0.0,0.0,0.0,0.0,0.0,0.0,0.0,0.0,0.0,0.0,0.0,0.0,0.0,0.0,0.0,0.0,0.0,0.0,0.0,0.0,0.0,0.0,0.0,0.0,0.0,0.0,0.0,0.0,0.0,0.0,0.0,0.0,0.0,0.0,0.0,0.0,0.0,0.0,0.0,0.0,0.0,0.0,0.0,0.0,0.0,0.0,0.0,0.0,0.0,0.0,0.0,0.0,0.0,0.0,0.0,0.0,0.0,0.0,0.0,0.0,0.0,0.0,0.0,0.0,0.0,0.0,0.0,0.0,0.0,0.0,0.0,0.0,0.0,0.0,0.0,0.0,0.0,0.0,0.0,0.0,0.0,0.0,0.0,0.0,0.0,0.0,0.0,0.0,0.0,0.0,0.0,0.0,0.0,0.0,0.0,0.0,0.0,0.0,0.0,0.0,0.0,0.0,0.0,0.0,0.0,0.0,0.0,0.0,0.0,0.0,0.0,0.0,0.0,0.0,0.0,0.0,0.0,0.0,0.0,0.0,0.0,0.0,0.0,0.0,0.0,0.0,0.0,0.0,0.0,0.0,0.0,0.0,0.0,0.0,0.0,0.0,0.0,0.0,0.0,0.0,0.0,0.0,0.0,0.0,0.0,0.0,0.0,0.0,0.0,0.0,0.0,0.0,0.0,0.0,0.0,0.0,0.0,0.0,0.0,0.0,0.0,0.0,0.0,0.0,0.0,0.0,0.0,0.0,0.0,0.0,0.0,0.0,0.0,0.0,0.0,0.0,0.0,0.0,0.0,0.0,0.0,0.0,0.0,0.0,0.0,0.0,0.0,0.0,0.0,0.0,0.0,0.0,0.0,0.0,0.0,0.0,0.0,0.0,0.0,0.0,0.0,0.0,0.0,0.0,0.0,0.0,0.0,0.0,0.0,0.0,0.0,0.0,0.0,0.0,0.0,0.0,0.0,0.0,0.0,0.0,0.0,0.0,0.0,0.0,0.0,0.0,0.0,0.0,0.0,0.0,0.0,0.0,0.0,0.0,0.0,0.0,0.0,0.0,0.0,0.0,0.0,0.0,0.0,0.0,0.0,0.0,0.0,0.0,0.0,0.0,0.0,0.0,0.0,0.0,0.0,0.0,0.0,0.0,0.0,0.0,0.0,0.0,0.0,0.0,0.0,0.0,0.0,0.0,0.0,0.0,0.0,0.0,0.0,0.0,0.0,0.0,0.0,0.0,0.0,0.0,0.0,0.0,0.0,0.0,0.0,0.0,0.0,0.0,0.0,0.0,0.0,0.0,0.0,0.0,0.0,0.0,0.0,0.0,0.0,0.0,0.0,0.0,0.0,0.0,0.0,0.0,0.0,0.0,0.0,0.0,0.0,0.0,0.0,0.0,0.0,0.0,0.0,0.0,0.0,0.0,0.0,0.0,0.0,0.0,0.0,0.0,0.0,0.0,0.0,0.0,0.0,0.0,0.0,0.0,0.0,0.0,0.0,0.0,0.0,0.0,0.0,0.0,0.0,0.0,0.0,0.0,0.0,0.0,0.0,0.0,0.0,0.0,0.0,0.0,0.0,0.0,0.0,0.0,0.0,0.0,0.0,0.0,0.0,0.0,0.0,0.0,0.0,0.0,0.0,0.0,0.0,0.0,0.0,0.0,0.0,0.0,0.0,0.0,0.0,0.0,0.0,0.0,0.0,0.0,0.0,0.0,0.0,0.0,0.0,0.0,0.0,0.0,0.0,0.0,0.0,0.0,0.0,0.0,0.0,0.0,0.0,0.0,0.0,0.0,0.0,0.0,0.0,0.0,0.0,0.0,0.0,0.0,0.0,0.0,0.0,0.0,0.0,0.0,0.0,0.0,0.0,0.0,0.0,0.0,0.0,0.0,0.0,0.0,0.0,0.0,0.0,0.0,0.0,0.0,0.0,0.0,0.0,0.0,0.0,0.0,0.0,0.0,0.0,0.0,0.0,0.0,0.0,0.0,0.0,0.0,0.0,0.0,0.0,0.0,0.0,0.0,0.0,0.0,0.0,0.0,0.0,0.0,0.0,0.0,0.0,0.0,0.0,0.0,0.0,0.0,0.0,0.0,0.0,0.0,0.0,0.0,0.0,0.0,0.0,0.0,0.0,0.0,0.0,0.0,0.0,0.0,0.0,0.0,0.0,0.0,0.0,0.0,0.0,0.0,0.0,0.0,0.0,0.0,0.0,0.0,0.0,0.0,0.0,0.0,0.0,0.0,0.0,0.0,0.0,0.0,0.0,0.0,0.0,0.0,0.0,0.0,0.0,0.0,0.0,0.0,0.0,0.0,0.0,0.0,0.0,0.0,0.0,0.0,0.0,0.0,0.0,0.0,0.0,0.0,0.0,0.0,0.0,0.0,0.0,0.0,0.0,0.0,0.0,0.0,0.0,0.0,0.0,0.0,0.0,0.0,0.0,0.0,0.0,0.0,0.0,0.0,0.0,0.0,0.0,0.0,0.0,0.0,0.0,0.0,0.0,0.0,0.0,0.0,0.0,0.0,0.0,0.0,0.0,0.0,0.0,0.0,0.0,0.0,0.0,0.0,0.0,0.0,0.0,0.0,0.0,0.0,0.0,0.0,0.0,0.0,0.0,0.0,0.0,0.0,0.0,0.0,0.0,0.0,0.0,0.0,0.0,0.0,0.0,0.0,0.0,0.0,0.0,0.0,0.0,0.0,0.0,0.0,0.0,0.0,0.0,0.0,0.0,0.0,0.0,0.0,0.0,0.0,0.0,0.0,0.0,0.0,0.0,0.0,0.0,0.0,0.0,0.0,0.0,0.0,0.0,0.0,0.0,0.0,0.0,0.0,0.0,0.0,0.0,0.0,0.0,0.0,0.0,0.0,0.0,0.0,0.0,0.0,0.0,0.0,0.0,0.0,0.0,0.0,0.0,0.0,0.0,0.0,0.0,0.0,0.0,0.0,0.0,0.0,0.0,0.0,0.0,0.0,0.0,0.0,0.0,0.0,0.0,0.0,0.0,0.0,0.0,0.0,0.0,0.0,0.0,0.0,0.0,0.0,0.0,0.0,0.0,0.0,0.0,0.0,0.0,0.0,0.0,0.0,0.0,0.0,0.0,0.0,0.0,0.0,0.0,0.0,0.0,0.0,0.0,0.0,0.0,0.0,0.0,0.0,0.0,0.0,0.0,0.0,0.0,0.0,0.0,0.0,0.0,0.0,0.0,0.0,0.0,0.0,0.0,0.0,0.0,0.0,0.0,0.0,0.0,0.0,0.0,0.0,0.0,0.0,0.0,0.0,0.0,0.0,0.0,0.0,0.0,0.0,0.0,0.0,0.0,0.0,0.0,0.0,0.0,0.0,0.0,0.0,0.0,0.0,0.0,0.0,0.0,0.0,0.0,0.0,0.0,0.0,0.0,0.0,0.0,0.0,0.0,0.0,0.0,0.0,0.0,0.0,0.0,0.0,0.0,0.0,0.0,0.0,0.0,0.0,0.0,0.0,0.0,0.0,0.0,0.0,0.0012012012012012011,0.0007007007007007007,0.002002002002002002,0.002702702702702703,0.007707707707707708,0.002302302302302302,0.005605605605605605,0.0019019019019019018,0.004904904904904905,0.003003003003003003,0.0045045045045045045,0.0055055055055055055,0.017117117117117116,0.0025025025025025025,0.0018018018018018018,0.0004004004004004004,0.0014014014014014013,0.0006006006006006006,0.0001001001001001001,0.0001001001001001001,0.0002002002002002002,0.0,0.0003003003003003003,0.0008008008008008008,0.002102102102102102,0.003703703703703704,0.008608608608608608,0.022722722722722723,0.016316316316316318,0.020920920920920922,0.03013013013013013,0.033533533533533534,0.04264264264264264,0.05795795795795796,0.043343343343343346,0.04224224224224224,0.04864864864864865,0.04174174174174174,0.02972972972972973,0.032432432432432434,0.02942942942942943,0.027127127127127126,0.02992992992992993,0.025625625625625627,0.024524524524524523,0.03453453453453453,0.02872872872872873,0.021721721721721723,0.02032032032032032,0.026026026026026026,0.019719719719719718,0.015515515515515516,0.024224224224224225,0.017917917917917917,0.013713713713713714,0.016316316316316318,0.011711711711711712,0.008908908908908908,0.007107107107107107,0.005005005005005005,0.008408408408408409,0.00960960960960961,0.007707707707707708,0.002902902902902903,0.0036036036036036037,0.0045045045045045045,0.0019019019019019018,0.002702702702702703,0.0028028028028028026,0.0024024024024024023,0.003703703703703704,0.002702702702702703,0.0024024024024024023,0.006106106106106106,0.006106106106106106,0.006006006006006006,0.004704704704704705,0.004404404404404405,0.004904904904904905,0.004304304304304304,0.0036036036036036037,0.002302302302302302,0.002902902902902903,0.0019019019019019018,0.002002002002002002,0.0013013013013013013,0.0019019019019019018,0.0007007007007007007,0.0007007007007007007,0.0007007007007007007,0.0011011011011011012,0.0011011011011011012,0.0003003003003003003,0.0002002002002002002,0.0004004004004004004,0.0,0.0,0.0,0.0002002002002002002,0.0,0.0,0.0001001001001001001,0.0,0.0001001001001001001,0.0002002002002002002,0.0,0.0001001001001001001,0.0,0.0,0.0,0.0,0.0,0.0,0.0,0.0001001001001001001,0.0,0.0001001001001001001,0.0,0.0001001001001001001,0.0,0.0,0.0,0.0002002002002002002,0.0,0.0001001001001001001,0.0,0.0001001001001001001,0.0,0.0002002002002002002,0.0002002002002002002,0.0,0.0001001001001001001,0.0003003003003003003,0.0001001001001001001,0.0,0.0003003003003003003,0.0,0.0002002002002002002,0.0003003003003003003,0.0005005005005005005,0.0,0.0003003003003003003,0.001001001001001001,0.0001001001001001001,0.0009009009009009009,0.0006006006006006006,0.0006006006006006006,0.0002002002002002002,0.0006006006006006006,0.0002002002002002002,0.0002002002002002002,0.0013013013013013013,0.0008008008008008008,0.0004004004004004004,0.0011011011011011012,0.0013013013013013013,0.0007007007007007007,0.0006006006006006006,0.0007007007007007007,0.0014014014014014013,0.0014014014014014013,0.0012012012012012011,0.0018018018018018018,0.0018018018018018018,0.0018018018018018018,0.0017017017017017016,0.0024024024024024023,0.004204204204204204,0.002902902902902903,0.006306306306306306,0.005605605605605605,0.00950950950950951,0.007307307307307307,0.005805805805805806,0.007007007007007007,0.005805805805805806,0.004004004004004004,0.002902902902902903,0.002302302302302302,0.003303303303303303,0.004004004004004004,0.004004004004004004,0.005105105105105105,0.004604604604604604,0.0036036036036036037,0.007607607607607607,0.006106106106106106,0.008408408408408409,0.011811811811811812,0.014114114114114115,0.016516516516516516,0.02042042042042042,0.02002002002002002,0.025525525525525526,0.026926926926926928,0.025425425425425426,0.01891891891891892,0.016416416416416415,0.01961961961961962,0.017317317317317317,0.02032032032032032,0.02112112112112112,0.016316316316316318,0.013113113113113114,0.011511511511511512,0.013413413413413414,0.01011011011011011,0.007407407407407408,0.005805805805805806,0.004004004004004004,0.0018018018018018018,0.0019019019019019018,0.0013013013013013013,0.0012012012012012011,0.0011011011011011012,0.0007007007007007007,0.0008008008008008008,0.0008008008008008008,0.0003003003003003003,0.0004004004004004004,0.0005005005005005005,0.0001001001001001001,0.0004004004004004004,0.0009009009009009009,0.0006006006006006006,0.0003003003003003003,0.0007007007007007007,0.0001001001001001001,0.0009009009009009009,0.0002002002002002002,0.0006006006006006006,0.0003003003003003003,0.0004004004004004004,0.0008008008008008008,0.0008008008008008008,0.0001001001001001001,0.0002002002002002002,0.0003003003003003003,0.0002002002002002002,0.0005005005005005005,0.0003003003003003003,0.0003003003003003003,0.0002002002002002002,0.0005005005005005005,0.0,0.0,0.0,0.0002002002002002002,0.0002002002002002002,0.0001001001001001001,0.0001001001001001001,0.0001001001001001001,0.0001001001001001001,0.0,0.0004004004004004004,0.0,0.0,0.0,0.0001001001001001001,0.0,0.0001001001001001001,0.0004004004004004004,0.0001001001001001001,0.0001001001001001001,0.0,0.0,0.0,0.0001001001001001001,0.0001001001001001001,0.0001001001001001001,0.0001001001001001001,0.0001001001001001001,0.0001001001001001001,0.0001001001001001001,0.0,0.0001001001001001001,0.0001001001001001001,0.0,0.0001001001001001001,0.0,0.0001001001001001001,0.0002002002002002002,0.0,0.0001001001001001001,0.0002002002002002002,0.0006006006006006006,0.0017017017017017016,0.0017017017017017016,0.002102102102102102,0.005905905905905906,0.009009009009009009,0.01001001001001001,0.017117117117117116,0.023823823823823823,0.03653653653653654,0.06816816816816818,0.0890890890890891,0.091991991991992,0.0972972972972973,0.0937937937937938,0.09009009009009009,0.07747747747747748,0.07857857857857858,0.05945945945945946,0.023723723723723725,0.008908908908908908,0.0024024024024024023,0.0002002002002002002,0.0,0.0,0.0,0.0,0.0005005005005005005,0.0017017017017017016,0.002702702702702703,0.00940940940940941,0.02942942942942943,0.06296296296296296,0.08208208208208208,0.1024024024024024,0.09759759759759759,0.0983983983983984,0.08968968968968968,0.09349349349349349,0.097997997997998,0.05735735735735736,0.034834834834834835,0.016316316316316318,0.006006006006006006,0.0036036036036036037,0.0012012012012012011,0.0005005005005005005,0.0003003003003003003,0.0002002002002002002,0.0,0.0001001001001001001,0.0,0.0,0.0001001001001001001,0.0,0.0,0.0,0.0001001001001001001,0.0,0.0002002002002002002,0.0001001001001001001,0.0002002002002002002,0.0,0.0002002002002002002,0.0,0.0002002002002002002,0.0002002002002002002,0.0001001001001001001,0.0,0.0002002002002002002,0.0,0.0001001001001001001,0.0,0.0,0.0002002002002002002,0.0,0.0002002002002002002,0.0004004004004004004,0.0002002002002002002,0.0003003003003003003,0.0004004004004004004,0.0004004004004004004,0.0003003003003003003,0.0003003003003003003,0.0013013013013013013,0.0008008008008008008,0.0036036036036036037,0.0045045045045045045,0.0025025025025025025,0.014714714714714715,0.00950950950950951,0.012612612612612612,0.0036036036036036037,0.00910910910910911,0.02182182182182182,0.015215215215215214,0.0035035035035035035,0.004404404404404405,0.0045045045045045045,0.006806806806806807,0.003903903903903904,0.003003003003003003,0.0018018018018018018,0.0006006006006006006,0.0002002002002002002,0.0004004004004004004,0.0,0.0002002002002002002,0.0012012012012012011,0.003903903903903904,0.009209209209209208,0.01701701701701702,0.0055055055055055055,0.008208208208208207,0.014114114114114115,0.01821821821821822,0.012012012012012012,0.002902902902902903,0.002002002002002002,0.0011011011011011012,0.0013013013013013013,0.0008008008008008008,0.0005005005005005005,0.0001001001001001001,0.0004004004004004004,0.0,0.0001001001001001001,0.0001001001001001001,0.0002002002002002002,0.0,0.0006006006006006006,0.0007007007007007007,0.0004004004004004004,0.0008008008008008008,0.0003003003003003003,0.0001001001001001001,0.0001001001001001001,0.0001001001001001001,0.0004004004004004004,0.0003003003003003003,0.0003003003003003003,0.0002002002002002002,0.0004004004004004004,0.0004004004004004004,0.0006006006006006006,0.0007007007007007007,0.0005005005005005005,0.0014014014014014013,0.0019019019019019018,0.004104104104104104,0.007207207207207207,0.003903903903903904,0.0045045045045045045,0.006306306306306306,0.011611611611611611,0.015215215215215214,0.02892892892892893,0.024424424424424423,0.025625625625625627,0.036136136136136136,0.04164164164164164,0.052652652652652655,0.06876876876876876,0.06866866866866866,0.08478478478478478,0.08848848848848849,0.10260260260260261,0.06696696696696697,0.057057057057057055,0.06566566566566566,0.045445445445445445,0.027927927927927927,0.013913913913913913,0.005605605605605605,0.0017017017017017016,0.0008008008008008008,0.0006006006006006006,0.0005005005005005005,0.0,0.0,0.0,0.0,0.0,0.0002002002002002002,0.0003003003003003003,0.0005005005005005005,0.0006006006006006006,0.002302302302302302,0.008608608608608608,0.005105105105105105,0.004904904904904905,0.006906906906906907,0.01021021021021021,0.007307307307307307,0.015915915915915915,0.02012012012012012,0.01951951951951952,0.02112112112112112,0.03283283283283283,0.04814814814814815,0.08958958958958958,0.0937937937937938,0.1091091091091091,0.098998998998999,0.1088088088088088,0.06816816816816818,0.07947947947947948,0.04464464464464465,0.041941941941941945,0.023723723723723725,0.012012012012012012,0.013513513513513514,0.004704704704704705,0.0038038038038038036,0.0022022022022022024,0.0003003003003003003,0.0005005005005005005,0.0002002002002002002,0.0002002002002002002,0.0,0.0001001001001001001,0.0002002002002002002,0.0001001001001001001,0.0,0.0,0.0,0.0,0.0,0.0001001001001001001,0.0001001001001001001,0.0,0.0,0.0,0.0001001001001001001,0.0,0.0,0.0001001001001001001,0.0,0.0,0.0001001001001001001,0.0001001001001001001,0.0,0.0001001001001001001,0.0,0.0,0.0001001001001001001,0.0002002002002002002,0.0001001001001001001,0.0,0.0001001001001001001,0.0,0.0,0.0,0.0,0.0,0.0,0.0,0.0,0.0,0.0,0.0,0.0,0.0,0.0,0.0001001001001001001,0.0,0.0,0.0,0.0,0.0001001001001001001,0.0,0.0,0.0,0.0001001001001001001,0.0,0.0,0.0001001001001001001,0.0,0.0004004004004004004,0.0002002002002002002,0.0004004004004004004,0.0004004004004004004,0.0,0.0002002002002002002,0.0004004004004004004,0.0002002002002002002,0.0002002002002002002,0.0006006006006006006,0.0007007007007007007,0.0005005005005005005,0.0007007007007007007,0.0005005005005005005,0.0008008008008008008,0.0004004004004004004,0.0008008008008008008,0.0007007007007007007,0.0009009009009009009,0.0018018018018018018,0.0024024024024024023,0.0014014014014014013,0.0015015015015015015,0.0035035035035035035,0.0025025025025025025,0.0032032032032032033,0.0036036036036036037,0.004204204204204204,0.004604604604604604,0.0017017017017017016,0.003003003003003003,0.0026026026026026027,0.002702702702702703,0.003703703703703704,0.0026026026026026027,0.0014014014014014013,0.0007007007007007007,0.0007007007007007007,0.0005005005005005005,0.0015015015015015015,0.0004004004004004004,0.0002002002002002002,0.0007007007007007007,0.0004004004004004004,0.0007007007007007007,0.0,0.0001001001001001001,0.0003003003003003003,0.0,0.0001001001001001001,0.0001001001001001001,0.0001001001001001001,0.0,0.0,0.0,0.0,0.0,0.0001001001001001001,0.0,0.0,0.0,0.0001001001001001001,0.0001001001001001001,0.0003003003003003003,0.0001001001001001001,0.0001001001001001001,0.0001001001001001001,0.0003003003003003003,0.0,0.0002002002002002002,0.0002002002002002002,0.0,0.0004004004004004004,0.0,0.0003003003003003003,0.0002002002002002002,0.0,0.0,0.0,0.0,0.0001001001001001001,0.0,0.0001001001001001001,0.0,0.0,0.0002002002002002002,0.0,0.0001001001001001001,0.0,0.0,0.0,0.0,0.0,0.0,0.0,0.0,0.0,0.0,0.0001001001001001001,0.0,0.0001001001001001001,0.0,0.0,0.0,0.0,0.0,0.0001001001001001001,0.0,0.0,0.0,0.0,0.0,0.0,0.0001001001001001001,0.0,0.0,0.0,0.0,0.0,0.0,0.0,0.0001001001001001001,0.0,0.0,0.0,0.0,0.0,0.0001001001001001001,0.0,0.0001001001001001001,0.0,0.0,0.0,0.0,0.0001001001001001001,0.0,0.0002002002002002002,0.0,0.0,0.0,0.0,0.0,0.0,0.0,0.0,0.0,0.0,0.0,0.0,0.0,0.0,0.0,0.0001001001001001001,0.0,0.0002002002002002002,0.0,0.0,0.0001001001001001001,0.0,0.0,0.0,0.0,0.0001001001001001001,0.0,0.0,0.0,0.0,0.0,0.0,0.0,0.0002002002002002002,0.0,0.0001001001001001001,0.0,0.0,0.0001001001001001001,0.0,0.0,0.0,0.0,0.0001001001001001001,0.0,0.0,0.0,0.0,0.0001001001001001001,0.0,0.0001001001001001001,0.0,0.0,0.0001001001001001001,0.0,0.0,0.0,0.0,0.0,0.0002002002002002002,0.0001001001001001001,0.0,0.0001001001001001001,0.0001001001001001001,0.0001001001001001001,0.0002002002002002002,0.0,0.0,0.0,0.0004004004004004004,0.0002002002002002002,0.0003003003003003003,0.0002002002002002002,0.0,0.0,0.0,0.0003003003003003003,0.0,0.0,0.0003003003003003003,0.0005005005005005005,0.0001001001001001001,0.0002002002002002002,0.0002002002002002002,0.0001001001001001001,0.0002002002002002002,0.0002002002002002002,0.0001001001001001001,0.0,0.0001001001001001001,0.0,0.0,0.0003003003003003003,0.0,0.0002002002002002002,0.0,0.0003003003003003003,0.0005005005005005005,0.0002002002002002002,0.0001001001001001001,0.0,0.0,0.0001001001001001001,0.0001001001001001001,0.0,0.0001001001001001001,0.0002002002002002002,0.0001001001001001001,0.0,0.0001001001001001001,0.0005005005005005005,0.0,0.0,0.0002002002002002002,0.0002002002002002002,0.0001001001001001001,0.0002002002002002002,0.0003003003003003003,0.0004004004004004004,0.0,0.0003003003003003003,0.0001001001001001001,0.0003003003003003003,0.0003003003003003003,0.0002002002002002002,0.0,0.0001001001001001001,0.0004004004004004004,0.0004004004004004004,0.0002002002002002002,0.0005005005005005005,0.0001001001001001001,0.0,0.0002002002002002002,0.0003003003003003003,0.0002002002002002002,0.0002002002002002002,0.0002002002002002002,0.0001001001001001001,0.0002002002002002002,0.0,0.0005005005005005005,0.0004004004004004004,0.0003003003003003003,0.0,0.0002002002002002002,0.0,0.0,0.0004004004004004004,0.0001001001001001001,0.0002002002002002002,0.0002002002002002002,0.0003003003003003003,0.0001001001001001001,0.0003003003003003003,0.0007007007007007007,0.0004004004004004004,0.0005005005005005005,0.0003003003003003003,0.0005005005005005005,0.0006006006006006006,0.0009009009009009009,0.0016016016016016017,0.0016016016016016017,0.0015015015015015015,0.0016016016016016017,0.0017017017017017016,0.0024024024024024023,0.002302302302302302,0.004604604604604604,0.0032032032032032033,0.002702702702702703,0.003903903903903904,0.0034034034034034033,0.003103103103103103,0.007207207207207207,0.005805805805805806,0.008608608608608608,0.012012012012012012,0.014214214214214213,0.00970970970970971,0.0,0.0,0.0,0.0,0.0)
#mids=mids[58:length(mids)]
#counts=counts[58:length(counts)]

plot(c(seq(-290,0,by=1),0),rep(2,length(c(seq(290,0,by=-1),0))), xlab="", ylab="Frequency of shift in extinction rate", xlim=c(-270,-230), ylim=c(0,0.15), type="l", col="white",lwd="1",las="1",cex.axis="1",cex.main="1",cex.lab="1",bty="n", main="D", axes=F)
rect(-323.2,-0.02,-298.9,300, col="white", border=NA)
rect(-298.9,-0.02,-272.95,300, col="whitesmoke", border=NA)
rect(-272.95,-0.02,-259.1,300, col="white", border=NA)
rect(-259.1,-0.02,-251.9,300, col="whitesmoke", border=NA)
rect(-251.9,-0.02,-247.2,300, col="white", border=NA)
rect(-247.2,-0.02,-237,300, col="whitesmoke", border=NA)
rect(-237,-0.02,-201.3,300, col="white", border=NA)
rect(-201.3,-0.02,-174.1,300, col="whitesmoke", border=NA)
rect(-174.1,-0.02,-163.5,300, col="white", border=NA)
rect(-163.5,-0.02,-145,300, col="whitesmoke", border=NA)
rect(-145,-0.02,-100.5,300, col="white", border=NA)
rect(-100.5,-0.02,-66,300, col="whitesmoke", border=NA)
rect(-66,-0.02,-56,300, col="white", border=NA)
rect(-56,-0.02,-33.9,300, col="whitesmoke", border=NA)
rect(-33.9,-0.02,-23.03,300, col="white", border=NA)
rect(-23.03,-0.02,-5.33,300, col="whitesmoke", border=NA)
rect(-5.33,-0.02,-2.58,300, col="white", border=NA)
rect(-2.58,-0.02,0,300, col="whitesmoke", border=NA)

rect(-261.28,-3,-259.51,300, col=alpha('#ffaf03',0.2), border=NA)
rect(-234.5,-3,-232,300, col=alpha('#ffaf03',0.2), border=NA)

axis(side=1, seq(-280, -220, by=10), col="black",col.axis="black",las=1)
axis(side=2, seq(0, 0.15, by=0.05), col="black",col.axis="black",las=2)
abline(v=c(-251.902),col="red",lty="dashed",lwd="2")

lines(mids,counts,type = 'h', lwd=5, col='#e34a33')
abline(h=bf2, lty=2)
abline(h=bf6, lty=2)

add_geochrono(0, -0.15)

#Net Diversification Rate (???????? diversification negative ???)
time=c(-204.59433376597525, -204.6943554397792,-204.79437711358315,-204.8943987873871,-204.99442046119105,-205.094442134995,-205.19446380879896,-205.29448548260288,-205.39450715640683,-205.49452883021078,-205.59455050401473,-205.69457217781869,-205.79459385162264,-205.8946155254266,-205.99463719923054,-206.09465887303446,-206.1946805468384,-206.29470222064236,-206.39472389444632,-206.49474556825027,-206.59476724205422,-206.69478891585817,-206.79481058966212,-206.89483226346604,-206.99485393727,-207.09487561107395,-207.1948972848779,-207.29491895868185,-207.3949406324858,-207.49496230628975,-207.5949839800937,-207.69500565389765,-207.79502732770158,-207.89504900150553,-207.99507067530948,-208.09509234911343,-208.19511402291738,-208.29513569672133,-208.39515737052528,-208.49517904432923,-208.59520071813316,-208.6952223919371,-208.79524406574106,-208.895265739545,-208.99528741334896,-209.0953090871529,-209.19533076095686,-209.29535243476082,-209.39537410856474,-209.4953957823687,-209.59541745617264,-209.6954391299766,-209.79546080378054,-209.8954824775845,-209.99550415138845,-210.0955258251924,-210.19554749899635,-210.29556917280027,-210.39559084660422,-210.49561252040817,-210.59563419421212,-210.69565586801608,-210.79567754182003,-210.89569921562398,-210.99572088942793,-211.09574256323185,-211.1957642370358,-211.29578591083975,-211.3958075846437,-211.49582925844766,-211.5958509322516,-211.69587260605556,-211.7958942798595,-211.89591595366346,-211.99593762746738,-212.09595930127134,-212.1959809750753,-212.29600264887924,-212.3960243226832,-212.49604599648714,-212.5960676702911,-212.69608934409504,-212.79611101789897,-212.89613269170292,-212.99615436550687,-213.09617603931082,-213.19619771311477,-213.29621938691872,-213.39624106072267,-213.49626273452662,-213.59628440833055,-213.6963060821345,-213.79632775593845,-213.8963494297424,-213.99637110354635,-214.0963927773503,-214.19641445115425,-214.2964361249582,-214.39645779876216,-214.49647947256608,-214.59650114637003,-214.69652282017398,-214.79654449397793,-214.89656616778188,-214.99658784158584,-215.0966095153898,-215.19663118919374,-215.29665286299766,-215.3966745368016,-215.49669621060556,-215.59671788440951,-215.69673955821347,-215.79676123201742,-215.89678290582137,-215.99680457962532,-216.09682625342924,-216.1968479272332,-216.29686960103714,-216.3968912748411,-216.49691294864505,-216.596934622449,-216.69695629625295,-216.7969779700569,-216.89699964386085,-216.99702131766477,-217.09704299146873,-217.19706466527268,-217.29708633907663,-217.39710801288058,-217.49712968668453,-217.59715136048848,-217.69717303429243,-217.79719470809636,-217.8972163819003,-217.99723805570426,-218.0972597295082,-218.19728140331216,-218.2973030771161,-218.39732475092006,-218.49734642472401,-218.59736809852794,-218.6973897723319,-218.79741144613584,-218.8974331199398,-218.99745479374374,-219.0974764675477,-219.19749814135164,-219.2975198151556,-219.39754148895955,-219.49756316276347,-219.59758483656742,-219.69760651037137,-219.79762818417532,-219.89764985797927,-219.99767153178323,-220.09769320558718,-220.19771487939113,-220.29773655319505,-220.397758226999,-220.49777990080295,-220.5978015746069,-220.69782324841086,-220.7978449222148,-220.89786659601876,-220.9978882698227,-221.09790994362666,-221.19793161743058,-221.29795329123453,-221.3979749650385,-221.49799663884244,-221.5980183126464,-221.69803998645034,-221.7980616602543,-221.89808333405824,-221.99810500786216,-222.09812668166612,-222.19814835547007,-222.29817002927402,-222.39819170307797,-222.49821337688192,-222.59823505068587,-222.69825672448982,-222.79827839829375,-222.8983000720977,-222.99832174590165,-223.0983434197056,-223.19836509350955,-223.2983867673135,-223.39840844111745,-223.4984301149214,-223.59845178872536,-223.69847346252928,-223.79849513633323,-223.89851681013718,-223.99853848394113,-224.09856015774508,-224.19858183154903,-224.298603505353,-224.39862517915694,-224.49864685296086,-224.5986685267648,-224.69869020056876,-224.7987118743727,-224.89873354817666,-224.99875522198062,-225.09877689578457,-225.19879856958852,-225.29882024339244,-225.3988419171964,-225.49886359100034,-225.5988852648043,-225.69890693860825,-225.7989286124122,-225.89895028621615,-225.9989719600201,-226.09899363382405,-226.19901530762797,-226.29903698143193,-226.39905865523588,-226.49908032903983,-226.59910200284378,-226.69912367664773,-226.79914535045168,-226.89916702425563,-226.99918869805956,-227.0992103718635,-227.19923204566746,-227.2992537194714,-227.39927539327536,-227.4992970670793,-227.59931874088326,-227.6993404146872,-227.79936208849114,-227.8993837622951,-227.99940543609904,-228.099427109903,-228.19944878370694,-228.2994704575109,-228.39949213131484,-228.4995138051188,-228.59953547892275,-228.69955715272667,-228.79957882653062,-228.89960050033457,-228.99962217413852,-229.09964384794247,-229.19966552174643,-229.29968719555038,-229.39970886935433,-229.49973054315825,-229.5997522169622,-229.69977389076615,-229.7997955645701,-229.89981723837406,-229.999838912178,-230.09986058598196,-230.1998822597859,-230.29990393358983,-230.39992560739378,-230.49994728119773,-230.59996895500169,-230.69999062880564,-230.8000123026096,-230.90003397641354,-231.0000556502175,-231.10007732402144,-231.20009899782536,-231.30012067162932,-231.40014234543327,-231.50016401923722,-231.60018569304117,-231.70020736684512,-231.80022904064907,-231.90025071445302,-232.00027238825695,-232.1002940620609,-232.20031573586485,-232.3003374096688,-232.40035908347275,-232.5003807572767,-232.60040243108065,-232.7004241048846,-232.80044577868856,-232.90046745249248,-233.00048912629643,-233.10051080010038,-233.20053247390433,-233.30055414770828,-233.40057582151223,-233.50059749531619,-233.60061916912014,-233.70064084292406,-233.800662516728,-233.90068419053196,-234.0007058643359,-234.10072753813986,-234.20074921194382,-234.30077088574777,-234.40079255955172,-234.50081423335564,-234.6008359071596,-234.70085758096354,-234.8008792547675,-234.90090092857145,-235.0009226023754,-235.10094427617935,-235.2009659499833,-235.30098762378725,-235.40100929759117,-235.50103097139512,-235.60105264519908,-235.70107431900303,-235.80109599280698,-235.90111766661093,-236.00113934041488,-236.10116101421883,-236.20118268802275,-236.3012043618267,-236.40122603563066,-236.5012477094346,-236.60126938323856,-236.7012910570425,-236.80131273084646,-236.9013344046504,-237.00135607845434,-237.1013777522583,-237.20139942606224,-237.3014210998662,-237.40144277367014,-237.5014644474741,-237.60148612127804,-237.701507795082,-237.80152946888595,-237.90155114268987,-238.00157281649382,-238.10159449029777,-238.20161616410172,-238.30163783790567,-238.40165951170962,-238.50168118551358,-238.60170285931753,-238.70172453312145,-238.8017462069254,-238.90176788072935,-239.0017895545333,-239.10181122833725,-239.2018329021412,-239.30185457594516,-239.4018762497491,-239.50189792355303,-239.60191959735698,-239.70194127116093,-239.80196294496488,-239.90198461876884,-240.0020062925728,-240.10202796637674,-240.2020496401807,-240.30207131398464,-240.40209298778856,-240.50211466159251,-240.60213633539647,-240.70215800920042,-240.80217968300437,-240.90220135680832,-241.00222303061227,-241.10224470441622,-241.20226637822014,-241.3022880520241,-241.40230972582805,-241.502331399632,-241.60235307343595,-241.7023747472399,-241.80239642104385,-241.9024180948478,-242.00243976865173,-242.10246144245568,-242.20248311625963,-242.30250479006358,-242.40252646386753,-242.50254813767148,-242.60256981147543,-242.70259148527938,-242.80261315908334,-242.90263483288726,-243.0026565066912,-243.10267818049516,-243.2026998542991,-243.30272152810306,-243.40274320190701,-243.50276487571097,-243.60278654951492,-243.70280822331884,-243.8028298971228,-243.90285157092674,-244.0028732447307,-244.10289491853464,-244.2029165923386,-244.30293826614255,-244.4029599399465,-244.50298161375045,-244.60300328755437,-244.70302496135832,-244.80304663516227,-244.90306830896623,-245.00308998277018,-245.10311165657413,-245.20313333037808,-245.30315500418203,-245.40317667798595,-245.5031983517899,-245.60322002559386,-245.7032416993978,-245.80326337320176,-245.9032850470057,-246.00330672080966,-246.1033283946136,-246.20335006841754,-246.3033717422215,-246.40339341602544,-246.5034150898294,-246.60343676363334,-246.7034584374373,-246.80348011124124,-246.9035017850452,-247.00352345884914,-247.10354513265307,-247.20356680645702,-247.30358848026097,-247.40361015406492,-247.50363182786887,-247.60365350167282,-247.70367517547677,-247.80369684928073,-247.90371852308465,-248.0037401968886,-248.10376187069255,-248.2037835444965,-248.30380521830045,-248.4038268921044,-248.50384856590836,-248.6038702397123,-248.70389191351623,-248.80391358732018,-248.90393526112413,-249.00395693492808,-249.10397860873204,-249.204000282536,-249.30402195633994,-249.4040436301439,-249.50406530394784,-249.60408697775176,-249.7041086515557,-249.80413032535967,-249.90415199916362,-250.00417367296757,-250.10419534677152,-250.20421702057547,-250.30423869437942,-250.40426036818334,-250.5042820419873,-250.60430371579125,-250.7043253895952,-250.80434706339915,-250.9043687372031,-251.00439041100705,-251.104412084811,-251.20443375861493,-251.30445543241888,-251.40447710622283,-251.50449878002678,-251.60452045383073,-251.70454212763468,-251.80456380143863,-251.90458547524258,-252.00460714904654,-252.10462882285046,-252.2046504966544,-252.30467217045836,-252.4046938442623,-252.50471551806626,-252.6047371918702,-252.70475886567417,-252.80478053947812,-252.90480221328204,-253.004823887086,-253.10484556088994,-253.2048672346939,-253.30488890849784,-253.4049105823018,-253.50493225610575,-253.6049539299097,-253.70497560371365,-253.80499727751757,-253.90501895132152,-254.00504062512547,-254.10506229892943,-254.20508397273338,-254.30510564653733,-254.40512732034128,-254.50514899414523,-254.60517066794915,-254.7051923417531,-254.80521401555706,-254.905235689361,-255.00525736316496,-255.1052790369689,-255.20530071077286,-255.3053223845768,-255.40534405838073,-255.50536573218469,-255.60538740598864,-255.7054090797926,-255.80543075359654,-255.9054524274005,-256.00547410120447,-256.1054957750084,-256.2055174488124,-256.3055391226163,-256.4055607964203,-256.5055824702242,-256.6056041440282,-256.7056258178321,-256.805647491636,-256.90566916544,-257.0056908392439,-257.1057125130479,-257.2057341868518,-257.3057558606558,-257.40577753445973,-257.5057992082637,-257.60582088206763,-257.7058425558716,-257.80586422967554,-257.9058859034795,-258.00590757728344,-258.1059292510874,-258.20595092489134,-258.30597259869523,-258.4059942724992,-258.50601594630314,-258.6060376201071,-258.70605929391104,-258.806080967715,-258.90610264151894,-259.0061243153229,-259.10614598912684,-259.2061676629308,-259.30618933673475,-259.4062110105387,-259.50623268434265,-259.6062543581466,-259.70627603195055,-259.8062977057545,-259.90631937955845,-260.00634105336235,-260.1063627271663,-260.20638440097025,-260.3064060747742,-260.40642774857815,-260.5064494223821,-260.60647109618606,-260.70649276999,-260.80651444379396,-260.9065361175979,-261.00655779140186,-261.1065794652058,-261.20660113900976,-261.3066228128137,-261.40664448661767,-261.5066661604216,-261.60668783422557,-261.70670950802946,-261.8067311818334,-261.90675285563736,-262.0067745294413,-262.10679620324527,-262.2068178770492,-262.30683955085317,-262.4068612246571,-262.5068828984611,-262.606904572265,-262.706926246069,-262.8069479198729,-262.9069695936769,-263.0069912674808,-263.1070129412848,-263.20703461508873,-263.3070562888927,-263.4070779626966,-263.5070996365005,-263.6071213103045,-263.70714298410843,-263.8071646579124,-263.90718633171633,-264.0072080055203,-264.10722967932423,-264.2072513531282,-264.30727302693214,-264.4072947007361,-264.50731637454004,-264.607338048344,-264.70735972214794,-264.8073813959519,-264.90740306975584,-265.00742474355974,-265.1074464173637,-265.20746809116764,-265.3074897649716,-265.40751143877554,-265.5075331125795,-265.60755478638345,-265.7075764601874,-265.80759813399135,-265.9076198077953,-266.00764148159925,-266.1076631554032,-266.20768482920715,-266.3077065030111,-266.40772817681506,-266.507749850619,-266.60777152442296,-266.70779319822685,-266.8078148720308,-266.90783654583475,-267.0078582196387,-267.10787989344266,-267.2079015672466,-267.30792324105056,-267.4079449148545,-267.50796658865846,-267.6079882624624,-267.70800993626636,-267.8080316100703,-267.90805328387427,-268.0080749576782,-268.10809663148217,-268.2081183052861,-268.3081399790901,-268.40816165289397,-268.5081833266979,-268.60820500050187,-268.7082266743058,-268.80824834810977,-268.9082700219137,-269.0082916957177,-269.1083133695216,-269.2083350433256,-269.3083567171295,-269.4083783909335,-269.50840006473743,-269.6084217385414,-269.70844341234533,-269.8084650861493,-269.90848675995323,-270.0085084337572,-270.1085301075611,-270.20855178136503,-270.308573455169,-270.40859512897293,-270.5086168027769,-270.60863847658084,-270.7086601503848,-270.80868182418874,-270.9087034979927,-271.00872517179664,-271.1087468456006,-271.20876851940454,-271.3087901932085,-271.40881186701245,-271.5088335408164,-271.60885521462035,-271.70887688842424,-271.8088985622282,-271.90892023603215,-272.0089419098361,-272.10896358364005,-272.208985257444,-272.30900693124795,-272.4090286050519,-272.50905027885585,-272.6090719526598,-272.70909362646375,-272.8091153002677,-272.90913697407166,-273.0091586478756,-273.10918032167956,-273.2092019954835,-273.30922366928746,-273.40924534309136,-273.5092670168953,-273.60928869069926,-273.7093103645032,-273.80933203830716,-273.9093537121111,-274.00937538591506,-274.109397059719,-274.20941873352297,-274.3094404073269,-274.40946208113087,-274.5094837549348,-274.60950542873877,-274.7095271025427,-274.8095487763467,-274.9095704501506,-275.0095921239546,-275.10961379775847,-275.2096354715624,-275.3096571453664,-275.4096788191703,-275.5097004929743,-275.6097221667782,-275.7097438405822,-275.80976551438613,-275.9097871881901,-276.00980886199403,-276.109830535798,-276.20985220960193,-276.3098738834059,-276.40989555720984,-276.5099172310138,-276.60993890481774,-276.70996057862163,-276.8099822524256,-276.91000392622954,-277.0100256000335,-277.11004727383744,-277.2100689476414,-277.31009062144534,-277.4101122952493,-277.51013396905324,-277.6101556428572,-277.71017731666115,-277.8101989904651,-277.91022066426905,-278.010242338073,-278.11026401187695,-278.2102856856809,-278.31030735948485,-278.41032903328875,-278.5103507070927,-278.61037238089665,-278.7103940547006,-278.81041572850455,-278.9104374023085,-279.01045907611245,-279.1104807499164,-279.21050242372036,-279.3105240975243,-279.41054577132826,-279.5105674451322,-279.61058911893616,-279.7106107927401,-279.81063246654406,-279.910654140348,-280.01067581415197,-280.11069748795586,-280.2107191617598,-280.31074083556376,-280.4107625093677,-280.51078418317167,-280.6108058569756,-280.71082753077957,-280.8108492045835,-280.91087087838747,-281.0108925521914,-281.1109142259954,-281.2109358997993,-281.3109575736033,-281.4109792474072,-281.5110009212112,-281.61102259501513,-281.7110442688191,-281.811065942623,-281.9110876164269,-282.0111092902309,-282.1111309640348,-282.2111526378388,-282.31117431164273,-282.4111959854467,-282.51121765925063,-282.6112393330546,-282.71126100685854,-282.8112826806625,-282.91130435446644,-283.0113260282704,-283.11134770207434,-283.2113693758783,-283.31139104968224,-283.41141272348614,-283.5114343972901,-283.61145607109404,-283.711477744898,-283.81149941870194,-283.9115210925059,-284.01154276630984,-284.1115644401138,-284.21158611391775,-284.3116077877217,-284.41162946152565,-284.5116511353296,-284.61167280913355,-284.7116944829375,-284.81171615674145,-284.9117378305454,-285.01175950434936,-285.11178117815325,-285.2118028519572,-285.31182452576115,-285.4118461995651,-285.51186787336906,-285.611889547173,-285.71191122097696,-285.8119328947809,-285.91195456858486,-286.0119762423888,-286.11199791619276,-286.2120195899967,-286.31204126380067,-286.4120629376046,-286.51208461140857,-286.6121062852125,-286.71212795901647,-286.81214963282036,-286.9121713066243,-287.01219298042827,-287.1122146542322,-287.21223632803617,-287.3122580018401,-287.4122796756441,-287.512301349448,-287.612323023252,-287.7123446970559,-287.8123663708599,-287.9123880446638,-288.0124097184678,-288.11243139227173,-288.2124530660757,-288.31247473987963,-288.4124964136835,-288.5125180874875,-288.61253976129143,-288.7125614350954,-288.81258310889933,-288.9126047827033,-289.01262645650723,-289.1126481303112,-289.21266980411514,-289.3126914779191,-289.41271315172304,-289.512734825527,-289.61275649933094,-289.7127781731349,-289.81279984693884,-289.9128215207428,-290.01284319454675,-290.11286486835064,-290.2128865421546,-290.31290821595854,-290.4129298897625,-290.51295156356645,-290.6129732373704,-290.71299491117435,-290.8130165849783,-290.91303825878225,-291.0130599325862,-291.11308160639015,-291.2131032801941,-291.31312495399806,-291.413146627802,-291.51316830160596,-291.6131899754099,-291.71321164921386,-291.81323332301776,-291.9132549968217,-292.01327667062566,-292.1132983444296,-292.21332001823356,-292.3133416920375,-292.41336336584146,-292.5133850396454,-292.61340671344936,-292.7134283872533,-292.81345006105727,-292.9134717348612,-293.01349340866517,-293.1135150824691,-293.2135367562731,-293.313558430077,-293.413580103881,-293.51360177768487)
net_rate=c(-0.16787822213446535, -0.16787822213446535,-0.16787822213446535,-0.16787822213446535,-0.16787822213446535,-0.16787822213446535,-0.16787822213446535,-0.16787822213446535,-0.16787822213446535,-0.16787822213446535,-0.16787822213446535,-0.16787822213446535,-0.16787822213446535,-0.16787822213446535,-0.16787822213446535,-0.16787822213446535,-0.16787822213446535,-0.16787822213446535,-0.16787822213446535,-0.16787822213446535,-0.1681190537275538,-0.168633885805113,-0.1692821016391199,-0.17081604209468723,-0.17382163960182806,-0.1767036960926974,-0.17941926051857796,-0.18053931551851726,-0.18323481519157014,-0.18473646490738607,-0.18689673933962703,-0.1906854001804498,-0.20032401789228213,-0.20420237984134534,-0.205281234608112,-0.20595719601300566,-0.20683337586139147,-0.20747186961081904,-0.20886007362666595,-0.21070709947157892,-0.21377215861677362,-0.22092800833652324,-0.2289832037709314,-0.24139868008088142,-0.24978350795132698,-0.2577095436370991,-0.26194642097099424,-0.2598774843356049,-0.2591934431271061,-0.2586469410501606,-0.24832253233900128,-0.23903400192295007,-0.2237316692997942,-0.20449240487083634,-0.1918560002815849,-0.17948979152519162,-0.15979186690069283,-0.14801382492939172,-0.1379516256770416,-0.12905517032893765,-0.12075698621242031,-0.11375003508432578,-0.10606294962451983,-0.09924520955410096,-0.09202213749293081,-0.08395196442628478,-0.07608472523639163,-0.07022009506115152,-0.06528448887747476,-0.05775340216498848,-0.05448883270646648,-0.04977877628717695,-0.04435170752177572,-0.0399161217322528,-0.036821912011109764,-0.03368026961505492,-0.03180139007179293,-0.029738101843640802,-0.02869931173853099,-0.02681847883007077,-0.02478157386740203,-0.02343633523867968,-0.022764477976552587,-0.022178366291305932,-0.021610512456620032,-0.021013582221943924,-0.020526453320716433,-0.020063729582665182,-0.019676271698724487,-0.019135064926409925,-0.018622866415130383,-0.018096802721395713,-0.01699250361537148,-0.0158418924992208,-0.014851390438088877,-0.0139925402819579,-0.01338521256986276,-0.01241234317229954,-0.01171141414092641,-0.011179730073319509,-0.01089139598232938,-0.010418381033250915,-0.010187701503724753,-0.009935697735744969,-0.009786835522537956,-0.009557085531096667,-0.009489391166750712,-0.00939767064803749,-0.009337587608357224,-0.009194870369013954,-0.009038108855300743,-0.009029807022321456,-0.009037952402598195,-0.009007174401585596,-0.009022994512661184,-0.009028083572026505,-0.00903178304738932,-0.009014552720231014,-0.009018443385026446,-0.009001940993650714,-0.00899539945390441,-0.008984831022587958,-0.008990258710781815,-0.00900041530988194,-0.009005950553049624,-0.009007575531252187,-0.009013077475725181,-0.00901143885337368,-0.00901143885337368,-0.00901143885337368,-0.009007629275933673,-0.008998963990704927,-0.008998817715061301,-0.009001910160789033,-0.009003134717998896,-0.008987906349711581,-0.008972873931245549,-0.008919760452414617,-0.00890025202287518,-0.008891246302209716,-0.00887368530531607,-0.00886862071266392,-0.008869159319606837,-0.008848861016972723,-0.00883053154127125,-0.008813684672523251,-0.008802446186636876,-0.008774479320557702,-0.00877372640154205,-0.008745631927031188,-0.008753636624090497,-0.008725191347399318,-0.0086663026152077,-0.00863959971348085,-0.008592186994335364,-0.008413245858339918,-0.008383576205107336,-0.008325834597333024,-0.008283368968016376,-0.008265140440575532,-0.008232106010950016,-0.008185543135971278,-0.008187754283130877,-0.008091039708608935,-0.008058438110846671,-0.007992369049484783,-0.007854222298768351,-0.007647457843530914,-0.007184826839288963,-0.006976561413055334,-0.006634719181252687,-0.0058665868201482636,-0.0054426820916220735,-0.004994963589487898,-0.0045201876077759365,-0.003588564842429107,-0.0027805024716814676,-0.0019515787545217266,-0.00022032572913195403,0.0012226104257320027,0.0021014269234145076,0.003131098088639666,0.004806876277969658,0.0057709313658346854,0.006594894648167272,0.007311029720659512,0.008354263135657193,0.00908705116696232,0.009806206280225493,0.010405071025180852,0.011963884350882045,0.01357580532312324,0.015651541960157764,0.017728090693479057,0.020067524963518185,0.022985366971052492,0.024978149428036424,0.02843250468681806,0.030064787281345002,0.03214116672293205,0.03516743024125089,0.03781074430933197,0.04010162330234137,0.04259739061536202,0.044295167757589814,0.04487907397803773,0.04644682510515321,0.04797804773183971,0.049163384065195194,0.04933329388471643,0.048956773021804234,0.04865472875408115,0.04876554676413373,0.050109670597682336,0.05197403683572402,0.052029363053231865,0.05224241692368224,0.051748870621605006,0.05086637057475324,0.05012706764800427,0.04942898887497026,0.049579193220548226,0.04892450568040506,0.04838252955158911,0.04773113469263925,0.04733436090137886,0.04711624022580793,0.04688598584458118,0.046681019262411624,0.046390508714875996,0.04616965693151974,0.045900089592846596,0.04547385061634547,0.045025594468571385,0.04449089508383001,0.04415526691058123,0.04380586493220359,0.04342705213525352,0.043180779557229765,0.04288570482860066,0.04296032953606499,0.042982704118005366,0.04298332502895866,0.04297733923369004,0.042977937531970455,0.0429841276006598,0.043096004352808394,0.04313916197107215,0.043145955109823345,0.04338605440094988,0.043534643686977854,0.043577642210092346,0.043592607121182694,0.04364744571160115,0.04366735112107693,0.04366764623048655,0.043797943387232134,0.04384475979391423,0.04383760329884501,0.043910485959805706,0.04391922855051168,0.04391922855051168,0.04391206847464222,0.0439259109311773,0.04395232568289109,0.043950741636621875,0.0439648061542309,0.04396300684629326,0.04395817892841264,0.043960439595973635,0.043974192901278894,0.043974192901278894,0.043970289205707204,0.043970289205707204,0.043981708095945926,0.043981708095945926,0.04398658379754626,0.04400036802686716,0.04399704547510055,0.04401224701914305,0.04401907293447376,0.04401907293447376,0.04400614096718893,0.04400614096718893,0.04401297647990866,0.04400964966208364,0.04399183777014206,0.04398132294962741,0.0439847823171585,0.0439847823171585,0.04398916916966552,0.04398514679091461,0.04399071369276934,0.04399071369276934,0.044006343753728694,0.04400545842981354,0.04398214404151483,0.0439748662666389,0.043967466571560775,0.04393890934042654,0.04386027016092517,0.04360010490665714,0.04279930175436702,0.042254127082882224,0.04019183450930546,0.03736826110332819,0.033347077223769624,0.02703742858044348,0.01766135330697492,0.0012190750130250322,-0.029789526402144176,-0.07059571010748099,-0.11800897385918853,-0.16582775074159328,-0.21094001899144618,-0.25085346893845506,-0.2916062494596581,-0.328379788987419,-0.35557192413388294,-0.36593322327446265,-0.369477352021958,-0.37050097500174667,-0.3705341455902766,-0.3705341455902766,-0.37052452719777096,-0.3705071178208446,-0.37044331963749527,-0.3701652765081687,-0.3697511339359779,-0.36837110608193513,-0.3579777386621363,-0.34402118199084314,-0.31663506201053687,-0.27865283249061196,-0.23311875574951402,-0.1955762108902783,-0.14737727696214273,-0.11154076709039873,-0.06928629398097287,-0.03177437323952844,-0.01175437874722414,-0.0017096072069644086,0.002435131880653262,0.0038881584061272022,0.00470116624626518,0.00518508812620422,0.005508696445712628,0.006115304139294319,0.006892979974278159,0.0074161613958870975,0.008338036186066185,0.009173562376701411,0.010685117010531198,0.012613930736469946,0.01718212529842447,0.02638188207764228,0.03798955806309688,0.05109031776704449,0.06883209394646646,0.08630770396532166,0.10832426961429086,0.1329451206539864,0.16461971723771945,0.1957951830532859,0.24088078704721524,0.2744388137876783,0.32634170202989676,0.38702480400025746,0.42870948487427135,0.463211643914408,0.49184219114401045,0.5082862200650661,0.5120269225879237,0.5122956867799618,0.5122604007704302,0.5121780625407348,0.5107440346303828,0.50394890403877,0.4921656816524253,0.47993776010726313,0.46039620599684705,0.44131989453852194,0.4161199398545755,0.3889112045348007,0.3546698085904917,0.32165549902371926,0.2813320059454027,0.2324286968355926,0.18326480296425934,0.14520411423219778,0.10493505974943373,0.07186771160830793,0.05103593199137867,0.03592912217207008,0.02756671773793807,0.025236428720006022,0.023789154953146117,0.022138956720700202,0.02016619904943216,0.018556792120490058,0.016980969301536322,0.014017669200608178,0.012447560776164626,0.011584720798746171,0.010011492459944336,0.008520533345710748,0.0069747885518509165,0.007966185435706718,0.009997175183238819,0.018005362325831942,0.02319328759442451,0.02687033561659475,0.03126890971171374,0.040378789223505844,0.04723656289901302,0.048538336932391776,0.04915590247993639,0.04935969711980715,0.04963792418332532,0.049816692574618904,0.04991312678822971,0.04993492412549283,0.04999165585488578,0.04999165585488578,0.04999894317000301,0.05000720755185032,0.05005122510282353,0.05005122510282353,0.05013639089797107,0.05020590653688118,0.05024609530549295,0.05022214538468486,0.04971372216831601,0.04935067517977827,0.04883598041587054,0.048849136050537555,0.04882912382997276,0.048797335110867576,0.04867469813184799,0.048585861799777044,0.04847242367220961,0.04840000877402687,0.0482233567176803,0.04788007275024683,0.04718528882281834,0.04665300352761994,0.04564450001656863,0.04473553891464684,0.04181920747942476,0.04068823349987381,0.03854214557222626,0.035982796712859304,0.030010596687656824,0.023257433195483724,0.010497400402035145,0.0009445077219300339,-0.012291888307342895,-0.026576630090032523,-0.04590527637613982,-0.0697262264522979,-0.10474133972045445,-0.13742310000827646,-0.17821383449755296,-0.22532944730411852,-0.26319319524164675,-0.2943785852086197,-0.3229012710361837,-0.3506921940192647,-0.3655020085555459,-0.37139245597933657,-0.3745831722616666,-0.37343673211891776,-0.3688644496264203,-0.3585766576555848,-0.3334594752666399,-0.30640317800146943,-0.2709252442505937,-0.23938502664225245,-0.20994361391953556,-0.18044024655668692,-0.15705126218444865,-0.13854833201283662,-0.12979550714692625,-0.12048931703697646,-0.11614806033353818,-0.10969958703268948,-0.10599150231267304,-0.10212933838085934,-0.09756133657749923,-0.09262667713879909,-0.08861049959895158,-0.07917201638573342,-0.06909097483567843,-0.05921596728117524,-0.04853332080579353,-0.033498747462392474,-0.009253111932360815,0.02990450987035315,0.048933567614713035,0.05196721043793406,0.037813528579093765,0.03957946818375415,0.034241397786931214,0.027228265971972778,0.021666175158329946,0.016904446618548813,0.01343508414379341,0.011972923976671376,0.010408781816835789,0.006633553983187712,0.0046115029033534805,0.0034250975968935695,0.002572197030973721,0.0021435626698853402,0.0015986307289643923,0.00118023974241813,0.0008004379580514655,0.0005649878020859802,0.0004138820726380031,0.0003291654368258185,0.0002773972379433246,0.00021191212947062321,0.00016070071906402211,-1.4839632586022042e-05,-2.3988253942777764e-05,-4.918155572305546e-05,-3.956058281556827e-05,-7.530224554666764e-05,-0.00010261368294790254,-0.00011035662248101947,-0.00013132120708626215,-0.00012170159903107208,-0.0001344481229307084,-9.662703389094284e-05,-9.662703389094284e-05,3.39951894112439e-05,4.002341074713391e-05,3.822263910380448e-05,0.00015288121704499456,0.0003297161649605457,0.00045415499244765755,0.0008410002737969098,0.0010703364861913262,0.0010703364861913262,0.0011199100166288784,0.0011003604312839685,0.0011589226065921484,0.0011654056077433838,0.0011746264725506633,0.0011842988986142517,0.0011933296481064148,0.00121661220936029,0.0012159055905374037,0.0012363294652661034,0.0012363294652661034,0.001246907720629098,0.0012565975302430824,0.0012565975302430824,0.0012565975302430824,0.0012511019179385662,0.0012415611169532689,0.0012551936061435522,0.0012551936061435522,0.001258024327627265,0.0012557261826414063,0.0012638927090329042,0.0012647613027341484,0.0012759558457403008,0.001275557965865961,0.001275557965865961,0.0012854261611816348,0.001285378292509758,0.001302170872751868,0.0012879645060856067,0.0012671379053505773,0.0012513461085941527,0.0012556390736473302,0.0012537584332100971,0.0012546094238217174,0.0012302120706802794,0.0012175172662214722,0.001231886711115043,0.0012016020128283321,0.0011924364174808158,0.001167675097069315,0.0011315373057963168,0.0011183105122362232,0.0010801820465862456,0.0010671169131199819,0.0011036230260564872,0.0010776982187726595,0.0010752574181017607,0.0009551272147786605,0.0008117495314323597,0.0007189037988975555,0.0005928024745187465,0.0002932575619714303,1.6900038568095905e-05,-0.00021962739942528252,-0.000571395292509593,-0.0010446034879012605,-0.0013285708847482311,-0.0014667182084956165,-0.0017508593697082907,-0.002067367395415483,-0.0022384342805215982,-0.0026048542319916748,-0.00278174182414416,-0.0028937496787365415,-0.002935877947046575,-0.0029857764931697553,-0.003114789008425894,-0.003180521370419101,-0.0031702034213253387,-0.0031861684362765883,-0.003241686336456671,-0.0032753134720777907,-0.003269477111823384,-0.0032642104916658144,-0.003296028529902827,-0.003266227167812552,-0.0032477220955910886,-0.0032413058469561275,-0.0032366488876064987,-0.0032366488876064987,-0.0032221947546808285,-0.003205081216053179,-0.003201336042470191,-0.0031933218517089463,-0.003185466525205176,-0.0031638533659582133,-0.0031493303623220544,-0.003142909870165493,-0.0031234355196476014,-0.0031087538115931353,-0.0030215906833420637,-0.002999343449591159,-0.0029792361017485216,-0.0029428137306433625,-0.002892614618876748,-0.0028832470059094624,-0.0028493432099905023,-0.002829148652799992,-0.0028253000487501205,-0.0027695618767411318,-0.002748928353058003,-0.002688989500404551,-0.0026006766988291422,-0.002589482996424904,-0.002539994220618125,-0.0025197725168198157,-0.002478428263822229,-0.002420919867978656,-0.0023931673503137965,-0.0023230943275215016,-0.0022822072678982913,-0.0022750005278386666,-0.0022297184311505587,-0.0021139183431465613,-0.0020805048546277045,-0.002019267023615098,-0.0019301358872091138,-0.0018625145821254986,-0.0017972633853735175,-0.0017458018946355845,-0.0016510361488232155,-0.001559377782499259,-0.001482575723204633,-0.00132966857464944,-0.0012147052656153706,-0.001067167008873274,-0.0009516363048599434,-0.0008844000800784102,-0.0007754110312485921,-0.0006294446158135871,-0.0005352605963677469,-0.0003989241622356743,-0.0002958617132680611,-0.00022575862028649188,-0.00016203171901839407,-0.00012311645472374853,-5.480942349344147e-05,-3.273342234543303e-05,-6.7897183275958196e-06,1.188270769537516e-05,1.489288499046634e-05,2.0836508754141864e-05,3.5127393173551467e-05,-2.9562930264471543e-05,-4.986390691565408e-05,-6.019888275603748e-05,-6.019888275603748e-05,-5.716966033469948e-05,-5.2763816655353737e-05,-4.9273739158093965e-05,-5.1205727661308834e-05,-5.1205727661308834e-05,-4.89671193774154e-05,-4.4187771320571746e-05,-5.0574413369667896e-05,-8.821697619309748e-05,-0.00019075983305915677,-0.00029459053821270776,-0.0003194539568776098,-0.0004084246918164037,-0.00040751652720814337,-0.0004797749659381659,-0.000497710024921775,-0.0005147242545531871,-0.000617158918734366,-0.0007074111120354659,-0.0007812245134998274,-0.0008201067306411429,-0.000864882685716276,-0.0008827480813170981,-0.0008916272035027421,-0.0009155964862271745,-0.0009158170453926593,-0.0009167628053897542,-0.0009114836576587051,-0.0008965958778956366,-0.0008924291056124376,-0.0008897523804911449,-0.000875684689804895,-0.0008509580794664484,-0.0008229945043721176,-0.000801467283881113,-0.0007836010235968068,-0.0007544141096963235,-0.0006961764547393916,-0.0006756593221136578,-0.0006577470593388463,-0.0006469508361477555,-0.0006230995253152847,-0.0005973323383519269,-0.0005526345933766726,-0.0005097440948075616,-0.00046137388292409864,-0.0004088476460891518,-0.00035525039076653197,-0.00028313506146890387,-0.0002415111542873442,-0.00015930733945962667,-7.123301867428319e-05,1.2558134916608612e-05,7.848179087231913e-05,0.00016934324148570464,0.0003931525131458526,0.0008506666966411403,0.0011195868270616725,0.0017075760802908832,0.002403248886156324,0.003001857328443361,0.0038675788758096713,0.005525011847251989,0.007033733829133262,0.0092371410465222,0.010453738868856689,0.011207173231323234,0.012331681055872897,0.01326286951646947,0.014122761966945984,0.015482666144662417,0.016228338897237758,0.017363872635724278,0.019548368212772414,0.021190844940804962,0.022847725094200008,0.024212497864784483,0.02687215917755864,0.028940266141510653,0.031186133225928003,0.032949928172796746,0.035566331246383934,0.038155768354387984,0.04038538923665191,0.04347850863533699,0.046433625664100815,0.04830915136909953,0.05076678588745299,0.05374251246294635,0.05556697575026692,0.05644338870691915,0.05814495496211555,0.05851694017658159,0.058874780662217706,0.05900853091129271,0.05904899337682449,0.059128872934716775,0.059123662533829835,0.059100486289049695,0.058963322699992056,0.058885611495868816,0.05880715010654757,0.05869597398734985,0.058474973215333216,0.05826266810606322,0.058076324625722646,0.05770141652774264,0.05692978614538129,0.05625343786350472,0.05558070945914277,0.05468158461047515,0.05321397707995396,0.052094614626343135,0.051462253810434656,0.05098523146561987,0.05059856233320473,0.050422834436209346,0.05029283503535354,0.04998515274489128,0.04990451485437348,0.04986725132196243,0.049804699139544564,0.04977894119403539,0.04977099453639355,0.04969520186976554,0.04969019468967416,0.049627818736704125,0.04945180330475182,0.049389293878431204,0.04937738555917442,0.04936093813636902,0.04928162721612492,0.04926684372205619,0.04923600741133079,0.049206714066280174,0.04919298901403078,0.04917841740353477,0.04913901110857551,0.04910915259769602,0.0490942484457492,0.049061584880274636,0.049040377823311526,0.04897742177669966,0.048940997727490936,0.04893107259545163,0.048919639535938884,0.04891824532521851,0.04889259758820339,0.04886389168931923,0.04884893947834379,0.048842576298377585,0.04882968684584644,0.04882968684584644,0.04881254667225038,0.04877059202502624,0.04870271594710299,0.04865311631068046,0.0486177435713559,0.048603281567307324,0.048603281567307324,0.048603281567307324,0.048531376448458736,0.04849394264732562,0.04846613097750825,0.04840384670476364,0.04828978619409396,0.04825775658645711,0.048211873587834034,0.04813068276441977,0.047995077499125065,0.047800962784183436,0.0477211674548126,0.047633109774603104,0.04748179526384683,0.04726350937826391,0.046727014663880365,0.04641871376318753,0.04615274378353373,0.04575902339149379,0.045265527319201374,0.044667454093421606,0.04397247120351068,0.042637326860832804,0.041746181240936195,0.0410654807343816,0.03997511549300828,0.0390345963278661,0.03760540773840941,0.03542900217135254,0.032561754895547544,0.029883411622125846,0.025604772636771096,0.01783620501229412,0.017001257399648622,0.017001257399648622,0.017001257399648622,0.017001257399648622,0.017001257399648622)
net_minHPD=c(-0.42090267024740674, -0.42090267024740674,-0.42090267024740674,-0.42090267024740674,-0.42090267024740674,-0.42090267024740674,-0.42090267024740674,-0.42090267024740674,-0.42090267024740674,-0.42090267024740674,-0.42090267024740674,-0.42090267024740674,-0.42090267024740674,-0.42090267024740674,-0.42090267024740674,-0.42090267024740674,-0.42090267024740674,-0.42090267024740674,-0.42090267024740674,-0.42090267024740674,-0.42090267024740674,-0.42090267024740674,-0.42090267024740674,-0.453658025327164,-0.4567973424034111,-0.453966896581031,-0.4439105002435992,-0.45814201060132803,-0.46058450158186437,-0.45814201060132803,-0.45590458006703544,-0.4567973424034111,-0.4724922200008384,-0.46909799002099994,-0.4699981401306128,-0.4699981401306128,-0.4699981401306128,-0.4718374555980055,-0.47484795232304783,-0.47484795232304783,-0.4774991409214074,-0.4803757143669747,-0.5010548410163314,-0.5195618473430738,-0.5594493349069851,-0.5730685215947942,-0.5690210063424589,-0.5727584429496101,-0.564073330625098,-0.5850602422294822,-0.5705478955347346,-0.5715839720934631,-0.5069824652566656,-0.5069824652566656,-0.48041480065484693,-0.45271934911160683,-0.4135296328155017,-0.4045194088575603,-0.37606854884730334,-0.3640143389476415,-0.3541043324055138,-0.34483847541877566,-0.3347128847801974,-0.3244732202886505,-0.31891094965948996,-0.3023315588594062,-0.2957565632431983,-0.28905869253444166,-0.2813697553693571,-0.2690631991556103,-0.26039593696560676,-0.24913301852641653,-0.2376822477175486,-0.2273638381931195,-0.2076295753148863,-0.2016475544845128,-0.19694888011219827,-0.18868525201281658,-0.18533287028345985,-0.1828469329174378,-0.1714385727642656,-0.1648865308431252,-0.16512577776285103,-0.15917833947648113,-0.15404575442772397,-0.15404575442772397,-0.15042331154791022,-0.14788272111231862,-0.13868040313428218,-0.1391880969458947,-0.13909837064642921,-0.12825130122710787,-0.10382425457121564,-0.06190602752122711,-0.05944554374184169,-0.056198400536283534,-0.055877598999381314,-0.053008011236586675,-0.053566026928862004,-0.05450104532857569,-0.0535772161988457,-0.05274587224155293,-0.05257331071728505,-0.05086086571790634,-0.05075226058700649,-0.050004355359172095,-0.04988913680152116,-0.04991436673655787,-0.050004355359172095,-0.04988913680152116,-0.049630440216037984,-0.0495627723407408,-0.04988913680152116,-0.05090009811297996,-0.05086086571790634,-0.05086086571790634,-0.05090009811297996,-0.05076232580175467,-0.05069209618949575,-0.05069209618949575,-0.05069209618949575,-0.050670554381583875,-0.050670554381583875,-0.05069209618949575,-0.05069209618949575,-0.050670554381583875,-0.050670554381583875,-0.050670554381583875,-0.050670554381583875,-0.050670554381583875,-0.050670554381583875,-0.05069209618949575,-0.05069209618949575,-0.050670554381583875,-0.050670554381583875,-0.05069209618949575,-0.048825380596242,-0.048873343407837846,-0.04988913680152116,-0.04988913680152116,-0.0495627723407408,-0.049630440216037984,-0.0495627723407408,-0.049602584515552085,-0.04876755450091913,-0.04979946169880214,-0.0498344364074589,-0.050004355359172095,-0.050004355359172095,-0.050004355359172095,-0.04991436673655787,-0.050004355359172095,-0.05069209618949575,-0.05069209618949575,-0.050877298463735406,-0.05076232580175467,-0.05076232580175467,-0.050877298463735406,-0.05102040939508505,-0.050877298463735406,-0.05247665216409855,-0.05240752288320565,-0.05283836112091067,-0.053566026928862004,-0.05379192781874615,-0.0535772161988457,-0.053008011236586675,-0.0535772161988457,-0.0535772161988457,-0.0535772161988457,-0.054088589198422535,-0.055426730104761415,-0.05944554374184169,-0.058081445120135355,-0.05905514638141249,-0.05905514638141249,-0.055426730104761415,-0.05379192781874615,-0.0535772161988457,-0.053566026928862004,-0.05257606145343559,-0.0535772161988457,-0.0535772161988457,-0.0535772161988457,-0.0535772161988457,-0.0535772161988457,-0.0535772161988457,-0.052904286190186334,-0.053566026928862004,-0.05355753843756082,-0.052904286190186334,-0.05408321051717093,-0.053566026928862004,-0.053566026928862004,-0.05283836112091067,-0.053008011236586675,-0.052890767746929995,-0.049714076543160846,-0.04867773994852337,-0.04867773994852337,-0.04733791496629318,-0.04715255735895002,-0.04480551427032244,-0.044359847614978166,-0.044197451278765426,-0.04454250964599479,-0.04362993688691539,-0.043718794583617104,-0.043718794583617104,-0.044155064388392055,-0.0457306512089278,-0.047467180346847146,-0.04867460472447064,-0.04760083272663204,-0.04856732288187106,-0.04568398541482373,-0.04592288827639815,-0.04760083272663204,-0.04860460941736474,-0.048746788713785655,-0.04860460941736474,-0.05128610914619519,-0.05432353943720204,-0.05147143476613328,-0.053734032885415756,-0.04856732288187106,-0.05147143476613328,-0.05121111145674348,-0.04856732288187106,-0.048746788713785655,-0.0498023742009068,-0.0498023742009068,-0.04876329555810183,-0.04849201695879893,-0.04883972328288441,-0.04849201695879893,-0.04760083272663204,-0.04732996376215676,-0.04856732288187106,-0.04849201695879893,-0.0491238350882135,-0.048746788713785655,-0.04856732288187106,-0.04856732288187106,-0.048131012899292974,-0.04757707010579014,-0.04732996376215676,-0.04712167447721041,-0.04712167447721041,-0.046656295588184446,-0.04623035639505317,-0.046132928865706635,-0.04600078392411153,-0.04592288827639815,-0.045694582276425616,-0.045694582276425616,-0.04554626102108064,-0.045694582276425616,-0.045694582276425616,-0.04528444715924562,-0.04528444715924562,-0.04528444715924562,-0.04528444715924562,-0.04528444715924562,-0.04523527863551986,-0.04523527863551986,-0.04528444715924562,-0.04528444715924562,-0.04528444715924562,-0.04528444715924562,-0.04528444715924562,-0.04528444715924562,-0.04528444715924562,-0.04528444715924562,-0.0449089841778543,-0.0449089841778543,-0.0449089841778543,-0.0449089841778543,-0.04528444715924562,-0.0449089841778543,-0.0449089841778543,-0.0449089841778543,-0.0449089841778543,-0.0449089841778543,-0.0449089841778543,-0.0449089841778543,-0.04523527863551986,-0.04523527863551986,-0.04528444715924562,-0.04528444715924562,-0.04528444715924562,-0.04528444715924562,-0.04528444715924562,-0.04528444715924562,-0.045346146593386566,-0.045346146593386566,-0.045694582276425616,-0.045694582276425616,-0.045694582276425616,-0.04554626102108064,-0.04592288827639815,-0.04634867815904209,-0.04792034579990938,-0.048746788713785655,-0.04967953146652557,-0.05541838299420454,-0.06455294910488546,-0.08264254862865641,-0.28448049388635943,-0.36209557567631157,-0.4293440350468432,-0.4761445854158437,-0.5084398997717605,-0.536143197669776,-0.5496984013183585,-0.5578099244801433,-0.5687789533769115,-0.5756053544669985,-0.6090244666879215,-0.5818944561040591,-0.5710134883688556,-0.5690977832732828,-0.5690977832732828,-0.5690977832732828,-0.5690977832732828,-0.5690977832732828,-0.5690977832732828,-0.5691917337841692,-0.5691917337841692,-0.5695706986447431,-0.576170884076127,-0.5752587376129227,-0.568883569107077,-0.5567848218071083,-0.5373618773632056,-0.5272099768542631,-0.508671802018142,-0.4859630489361902,-0.4375413649661804,-0.365936788393605,-0.10294784295817098,-0.07539758023632656,-0.07296168727465768,-0.07062090475862157,-0.0690607326673892,-0.0699430462062568,-0.0699430462062568,-0.07169334907888734,-0.07361734584790787,-0.0690514091461268,-0.07008826701471824,-0.07237173745097418,-0.07568547592951985,-0.0818730784952578,-0.0875192413146888,-0.09310456104399764,-0.07989884445643687,-0.08182729900485242,-0.07055732010231089,-0.07039117710878003,-0.05826482889104831,-0.05862658771140475,-0.058058537017128625,-0.05494222933216894,-0.04232576103668105,-0.0423105266459287,-0.04189736776757988,-0.03688514607072885,-0.024781993764527083,-0.012667330223830875,0.1159335758795701,0.14917728040048153,0.152690057244548,0.152470574561248,0.152470574561248,0.152690057244548,0.14677095284390135,0.14280913902424747,-0.008481487120407277,-0.019271361524603375,-0.03549980041700779,-0.03849296140345525,-0.04284490837209458,-0.04517227426582407,-0.048323412452407496,-0.051343583529561684,-0.052806539360190696,-0.05933221002591388,-0.05811548471890218,-0.06803541419904036,-0.07301751266996326,-0.09606214225990262,-0.46777262932469654,-0.380571446025802,-0.33458862667187794,-0.3128048920817156,-0.3030093022414234,-0.3022854621313187,-0.2893455800652195,-0.2853076471095086,-0.2893455800652195,-0.29330048320983093,-0.3167736059365137,-0.3168584764079802,-0.33645010984452506,-0.34952709810609706,-0.3563659208582126,-0.3540181149008728,-0.3466764748070391,-0.2768583337707249,-0.2449253383077806,-0.21754067030947463,-0.18704016444576732,-0.1143956737502898,-0.06130397467267423,-0.05899380449374153,-0.060699919904538074,-0.05840740082769119,-0.05840740082769119,-0.05787077484314099,-0.05840740082769119,-0.05840740082769119,-0.05840740082769119,-0.05840740082769119,-0.05840740082769119,-0.05840740082769119,-0.05840740082769119,-0.05840740082769119,-0.05828893389713978,-0.05796938233049237,-0.05899380449374153,-0.060699919904538074,-0.0606258949201577,-0.06274169683181038,-0.060699919904538074,-0.06130397467267423,-0.06130397467267423,-0.06130397467267423,-0.05840740082769119,-0.05840740082769119,-0.05796938233049237,-0.05840740082769119,-0.06130397467267423,-0.06315543115106725,-0.06130397467267423,-0.06568031426264409,-0.06508257284092898,-0.08452005287649722,-0.1614989193784795,-0.18152398203063752,-0.18433076472151635,-0.21305646846054835,-0.2704148925604528,-0.29692381573761195,-0.34120117960950086,-0.35944902635573356,-0.3781669934658697,-0.3942214075437831,-0.4291694875893204,-0.44207178960676696,-0.4660432899839858,-0.4854156794866188,-0.511821558852512,-0.5221003768674883,-0.5703890250826457,-0.5745765602101742,-0.5809058110885048,-0.572529710101025,-0.6501022794882548,-0.6068062306392287,-0.5883791154557617,-0.5902829578184868,-0.610259132585299,-0.6109009651644344,-0.5831812120480532,-0.5748297263774405,-0.5731781684162758,-0.5507171966998274,-0.5325752517998996,-0.5142964768972726,-0.503082836985948,-0.49306538555129154,-0.49152943836415675,-0.4815592084988998,-0.4611104495833305,-0.45943793740612104,-0.45727120241077446,-0.4526296185339534,-0.45727120241077446,-0.4405376505883346,-0.43986653308084245,-0.4368170644716847,-0.4253422647289772,-0.4210919183870794,-0.4210919183870794,-0.37869085284792947,-0.37763785973309094,-0.38098443296552054,-0.4075704909149789,-0.44857936719338726,-0.4679709922484675,-0.4651814728164632,-0.4285453700079309,-0.41249800121877533,-0.3718439799166036,-0.10016256961690004,-0.061162646300053414,-0.061162646300053414,-0.06016594905139626,-0.05070825022009104,-0.05070825022009104,-0.05070825022009104,-0.05070825022009104,-0.05123679144280052,-0.05012966922553776,-0.05070825022009104,-0.05070825022009104,-0.05128970294195962,-0.05070825022009104,-0.05070825022009104,-0.05070825022009104,-0.05128970294195962,-0.05070825022009104,-0.05128970294195962,-0.05070825022009104,-0.05070825022009104,-0.05070825022009104,-0.05070825022009104,-0.050583240725581194,-0.050583240725581194,-0.05012966922553776,-0.05012966922553776,-0.05070825022009104,-0.05420121437735821,-0.05420121437735821,-0.05425986974302564,-0.05012966922553776,-0.05420121437735821,-0.05259449062838911,-0.05240851223628738,-0.05070825022009104,-0.050618434116146346,-0.050618434116146346,-0.050618434116146346,-0.05012966922553776,-0.050618434116146346,-0.057216096790941764,-0.057216096790941764,-0.057216096790941764,-0.057216096790941764,-0.057216096790941764,-0.05713757639197738,-0.05713757639197738,-0.05674402345632293,-0.05674402345632293,-0.056321257663385374,-0.05674402345632293,-0.05674402345632293,-0.05674402345632293,-0.05674402345632293,-0.056321257663385374,-0.056111055500387017,-0.056111055500387017,-0.05790691487351178,-0.05790691487351178,-0.05790691487351178,-0.05790691487351178,-0.057833659487093514,-0.057216096790941764,-0.057216096790941764,-0.0549839228359288,-0.05455804111173265,-0.05444886873891153,-0.05455804111173265,-0.05277964105356013,-0.05259449062838911,-0.05565532862916531,-0.05455804111173265,-0.05455804111173265,-0.05425986974302564,-0.05455804111173265,-0.05444886873891153,-0.05455804111173265,-0.05425986974302564,-0.05259449062838911,-0.05277964105356013,-0.05259449062838911,-0.05790691487351178,-0.057216096790941764,-0.05546865164907937,-0.05444886873891153,-0.05235791842963139,-0.05259449062838911,-0.050618434116146346,-0.050618434116146346,-0.050618434116146346,-0.04989895805239501,-0.04995623406487924,-0.050023190034088366,-0.04670924294094318,-0.044221238591147516,-0.0445901478813617,-0.044221238591147516,-0.04284010733043933,-0.0426291217531386,-0.042359548856787346,-0.042359548856787346,-0.042359548856787346,-0.04272198113714824,-0.0426291217531386,-0.04251809435184237,-0.042359548856787346,-0.04284010733043933,-0.04284010733043933,-0.04284010733043933,-0.042660390762773434,-0.042359548856787346,-0.042359548856787346,-0.042359548856787346,-0.042359548856787346,-0.04232271094193131,-0.04232271094193131,-0.04211598925361912,-0.04211598925361912,-0.04211598925361912,-0.04211598925361912,-0.04211598925361912,-0.04211598925361912,-0.04211598925361912,-0.04211598925361912,-0.04211598925361912,-0.04211598925361912,-0.04211598925361912,-0.04211598925361912,-0.04211598925361912,-0.04105265313945074,-0.04103699371872882,-0.04103699371872882,-0.041898693809945875,-0.04156509195730852,-0.041881798044218266,-0.041881798044218266,-0.04156509195730852,-0.041881798044218266,-0.04156509195730852,-0.041881798044218266,-0.04079565307518879,-0.04156509195730852,-0.04156509195730852,-0.04079565307518879,-0.04079565307518879,-0.040831140538970856,-0.040831140538970856,-0.040831140538970856,-0.04099421544754575,-0.040626648056269546,-0.040626648056269546,-0.040949156365075845,-0.040626648056269546,-0.040626648056269546,-0.04105265313945074,-0.04058849627989203,-0.040626648056269546,-0.040626648056269546,-0.03857964026932387,-0.039111479796371626,-0.038701294811952794,-0.039272734532779616,-0.039272734532779616,-0.039890688120209294,-0.040171273863111936,-0.039840632622267905,-0.04000232952871198,-0.04061008714270456,-0.04061008714270456,-0.04105265313945074,-0.04151450107738122,-0.04151450107738122,-0.039840632622267905,-0.04105265313945074,-0.040626648056269546,-0.040171273863111936,-0.040171273863111936,-0.040171273863111936,-0.040171273863111936,-0.040171273863111936,-0.040171273863111936,-0.040171273863111936,-0.040171273863111936,-0.040171273863111936,-0.040091493897424696,-0.040091493897424696,-0.040091493897424696,-0.040091493897424696,-0.040171273863111936,-0.040171273863111936,-0.040171273863111936,-0.040171273863111936,-0.040171273863111936,-0.040171273863111936,-0.040171273863111936,-0.040171273863111936,-0.040171273863111936,-0.040626648056269546,-0.040626648056269546,-0.040626648056269546,-0.04103699371872882,-0.04151450107738122,-0.04151450107738122,-0.041551670326034795,-0.041898693809945875,-0.04077800767890291,-0.040171273863111936,-0.04115032942421837,-0.04057585165101718,-0.04058849627989203,-0.041492591627127984,-0.041551670326034795,-0.04166639170869384,-0.04166639170869384,-0.04099421544754575,-0.04099421544754575,-0.04099421544754575,-0.04099421544754575,-0.04099421544754575,-0.04103699371872882,-0.04105265313945074,-0.04105265313945074,-0.04103699371872882,-0.041551670326034795,-0.04166639170869384,-0.041595454774952245,-0.041898693809945875,-0.04200185013933047,-0.041881798044218266,-0.04211486660560815,-0.042359548856787346,-0.0426291217531386,-0.04166639170869384,-0.04200185013933047,-0.042359548856787346,-0.0426291217531386,-0.04200185013933047,-0.041898693809945875,-0.042359548856787346,-0.042660390762773434,-0.042834127941972305,-0.042834127941972305,-0.042798895780224236,-0.04415100192582769,-0.045610401244595325,-0.04651827012143382,-0.04507006218184738,-0.04684757378437081,-0.04684757378437081,-0.04501605499351405,-0.04501605499351405,-0.04259329593174575,-0.042359548856787346,-0.0426291217531386,-0.04200185013933047,-0.041898693809945875,-0.039111479796371626,-0.039581730213978525,-0.039890688120209294,-0.03953171098226156,-0.03596407112572736,-0.03770794923713934,-0.037308984980928495,-0.03482870961365245,-0.03570463266030163,-0.036583701565539015,-0.032190149280806934,-0.03207942073679858,-0.033711863302773454,-0.03155789020813646,-0.02927352120665773,-0.028709734170084517,-0.029453549898930814,-0.028722318588200638,-0.026423751970027276,-0.028859148501954368,-0.026490026629836433,-0.028859148501954368,-0.028709734170084517,-0.028298628048433055,-0.028298628048433055,-0.02803386572002145,-0.02803386572002145,-0.02803386572002145,-0.027507419084365575,-0.02831154724793053,-0.026490026629836433,-0.026423751970027276,-0.026942332122700086,-0.026490026629836433,-0.026423751970027276,-0.026942332122700086,-0.026028649833967743,-0.025363654433939536,-0.026423751970027276,-0.02196656207368325,-0.026381859559292314,-0.022137028129220415,-0.022232264118794587,-0.02108426367420363,-0.01981733615243872,-0.019998648763165677,-0.019496271833023743,-0.01883108643584308,-0.019496271833023743,-0.020201742001623113,-0.020020864821555517,-0.020020864821555517,-0.020020864821555517,-0.020020864821555517,-0.01988125490194692,-0.01981733615243872,-0.01974914893373969,-0.019496271833023743,-0.019496271833023743,-0.019496271833023743,-0.019496271833023743,-0.019437631901430885,-0.019496271833023743,-0.019496271833023743,-0.019496271833023743,-0.019496271833023743,-0.019496271833023743,-0.01981733615243872,-0.01974914893373969,-0.01981733615243872,-0.01988125490194692,-0.01988125490194692,-0.01988125490194692,-0.020020864821555517,-0.020020864821555517,-0.020020864821555517,-0.020020864821555517,-0.020020864821555517,-0.020020864821555517,-0.020201742001623113,-0.020201742001623113,-0.020201742001623113,-0.020201742001623113,-0.020201742001623113,-0.020201742001623113,-0.020475790705218766,-0.01950170398522949,-0.01950170398522949,-0.01883108643584308,-0.01883108643584308,-0.01883108643584308,-0.01981733615243872,-0.01981733615243872,-0.01988125490194692,-0.020020864821555517,-0.02108426367420363,-0.02108426367420363,-0.02108426367420363,-0.02119940751647431,-0.01950170398522949,-0.021564264249567144,-0.01974914893373969,-0.020020864821555517,-0.022232264118794587,-0.01981733615243872,-0.021478239002886243,-0.02196656207368325,-0.021880774689977206,-0.022232264118794587,-0.024548698985887796,-0.024548698985887796,-0.026423751970027276,-0.026490026629836433,-0.02831154724793053,-0.027030401601177825,-0.027030401601177825,-0.028778833118791203,-0.03529591447726185,-0.043062909817071476,-0.06539027916459708,-0.10223978168932851,-0.13472358263811335,-0.1919070581514309,-0.20120529469723852,-0.20120529469723852,-0.20120529469723852,-0.20120529469723852,-0.20120529469723852)
net_maxHPD=c(0.13824723029990718, 0.13824723029990718,0.13824723029990718,0.13824723029990718,0.13824723029990718,0.13824723029990718,0.13824723029990718,0.13824723029990718,0.13824723029990718,0.13824723029990718,0.13824723029990718,0.13824723029990718,0.13824723029990718,0.13824723029990718,0.13824723029990718,0.13824723029990718,0.13824723029990718,0.13824723029990718,0.13824723029990718,0.13824723029990718,0.1391542595196936,0.1393583905672221,0.1395997847620615,0.1081511163792617,0.10092671978151668,0.0970641354065664,0.0970641354065664,0.08251933638605222,0.08251933638605222,0.08251933638605222,0.08251933638605222,0.08247968427797966,0.05178307944070676,0.0514025510850884,0.051581628578485,0.051581628578485,0.051581628578485,0.05021151483915798,0.04992512393045387,0.05339545092130532,0.0514025510850884,0.0514025510850884,0.03384832258616896,0.04990557887938318,0.01730699927339019,0.011819177631739619,0.017177956144022843,0.021989701843765218,0.02592227891025453,0.02500483866978643,0.03764057035759036,0.03611573341386899,0.09256189112634612,0.0471148412630283,0.046908931231907314,0.047538473653775996,0.04286357246597757,0.0302497699714091,0.03897693008340579,0.03188570900292678,0.03174022026410455,0.030458987219209435,0.029807094047587454,0.030458987219209435,0.0302497699714091,0.037683406068489154,0.03769102759489383,0.03883036826722653,0.04000728891551684,0.03885034764598418,0.0395007740700827,0.04000728891551684,0.0398911935859347,0.040899587921329195,0.05312184365701961,0.04739901370658921,0.04535724780185636,0.04606132525541035,0.04615230088569511,0.04204311506342965,0.04615230088569511,0.04606132525541035,0.04345508554245346,0.04615230088569511,0.049115790377531485,0.045752742850076494,0.04615230088569511,0.04615230088569511,0.05312184365701961,0.049115790377531485,0.04606132525541035,0.05287142113409801,0.06288062302528669,0.06288062302528669,0.054183733123980934,0.050632913165693405,0.046910598120281144,0.04635847601671271,0.04289733034369775,0.0398911935859347,0.039295779075611756,0.039050060937360326,0.03865221206753245,0.0395007740700827,0.039050060937360326,0.03912177517570767,0.039050060937360326,0.03885034764598418,0.03843904523414569,0.038154757879437805,0.03805160009344937,0.03805160009344937,0.03769102759489383,0.03654235158797511,0.03654235158797511,0.036532135297870076,0.036490531740163375,0.036532135297870076,0.03654235158797511,0.036532135297870076,0.036532135297870076,0.03654235158797511,0.03654235158797511,0.036490531740163375,0.036490531740163375,0.03654235158797511,0.03654235158797511,0.03654235158797511,0.03654235158797511,0.03654235158797511,0.03654235158797511,0.036532135297870076,0.036532135297870076,0.03654235158797511,0.03654235158797511,0.03654235158797511,0.03853586869716283,0.03865221206753245,0.03769102759489383,0.037700695380885704,0.03808827134961198,0.03805160009344937,0.038154757879437805,0.038161146065615666,0.03905989540662588,0.03805160009344937,0.03808827134961198,0.03805160009344937,0.03805160009344937,0.0382236097283624,0.03843904523414569,0.03848845096938172,0.03801843391242393,0.03805160009344937,0.03805160009344937,0.03890033119214065,0.03905989540662588,0.03943835623279528,0.0395007740700827,0.03987071820858176,0.0388376196428328,0.03905989540662588,0.03905989540662588,0.039018306568398914,0.03905989540662588,0.03946959950915848,0.04139749723950977,0.041729893603145704,0.04453939049404368,0.04646983371310128,0.048473748364227784,0.05305399794314838,0.05324790966457525,0.059533954930718044,0.06309368763768718,0.07187421371037897,0.08236448052959068,0.0887104237298608,0.09355075222166305,0.09645896746175978,0.09905027862069248,0.09944958637095162,0.1012045954578866,0.10307744907260882,0.1059821787933396,0.10850446351797582,0.11139012116810255,0.11537828925915916,0.11688035293894891,0.11851439112602648,0.12079645014118855,0.12173493001169791,0.12234106860382585,0.12230862528547967,0.12357669051969786,0.12422623988246564,0.1244146519469046,0.1270621200118976,0.1282097837108353,0.12776890207097064,0.12821499340968445,0.12831120245048916,0.13056991303746468,0.1318730799513146,0.13196418590472658,0.1325350786955769,0.1344181127289702,0.13510213353223582,0.1360891330190394,0.13724729566792448,0.13766650080522252,0.13707703982789074,0.13707703982789074,0.13707703982789074,0.13510213353223582,0.13696577679436384,0.1351346277467656,0.13183135600163026,0.12905319676714974,0.12905319676714974,0.1296863056163562,0.126510524312354,0.12143102193711951,0.12227832268056582,0.11801801358149518,0.1218277978476074,0.11801801358149518,0.11794052368729484,0.1198983104702699,0.11946253267667908,0.11794052368729484,0.11771419916433488,0.11798702198263342,0.11766001713654485,0.11720926678950011,0.11720926678950011,0.11801801358149518,0.11801801358149518,0.11633810833264459,0.11603279092467983,0.11518096743469508,0.11518096743469508,0.11493318485920848,0.11493318485920848,0.11518096743469508,0.11518096743469508,0.11510546912310882,0.11518096743469508,0.11518096743469508,0.11510546912310882,0.11518096743469508,0.11518096743469508,0.11518096743469508,0.11510546912310882,0.11518096743469508,0.11518096743469508,0.11518096743469508,0.11493318485920848,0.11493318485920848,0.11518096743469508,0.11518096743469508,0.11518096743469508,0.11518096743469508,0.11518096743469508,0.11518096743469508,0.11518096743469508,0.11510546912310882,0.11510546912310882,0.11510546912310882,0.11510546912310882,0.11510546912310882,0.11510546912310882,0.11510546912310882,0.11510546912310882,0.11540540330949098,0.11540540330949098,0.11540540330949098,0.11540540330949098,0.11510546912310882,0.11540540330949098,0.11540540330949098,0.11540540330949098,0.11540540330949098,0.11540540330949098,0.11540540330949098,0.11540540330949098,0.11518096743469508,0.11518096743469508,0.11518096743469508,0.11518096743469508,0.11518096743469508,0.11518096743469508,0.11518096743469508,0.11518096743469508,0.11518096743469508,0.11518096743469508,0.11487537034051648,0.11488936118764906,0.11493318485920848,0.11518096743469508,0.11510546912310882,0.11518096743469508,0.11510546912310882,0.11518096743469508,0.11798702198263342,0.11798702198263342,0.11976153162819053,0.1302860718266136,0.1296863056163562,0.12227832268056582,0.1218277978476074,0.11798702198263342,0.1218277978476074,0.11065447458249372,0.10842553274365846,0.10446565220836068,0.09601912391641612,0.0819204520612511,0.007360398686191982,-0.00041195497415960625,-0.00122292455710854,-0.0016502449875168135,-0.0016502449875168135,-0.0016502449875168135,-0.0016502449875168135,-0.0015999175332371829,-0.0015999175332371829,-0.0015999175332371829,-0.0015999175332371829,-0.0009621629330020809,0.003452360155746542,0.012319171343625951,0.025299374464905336,0.03837021075863048,0.048547878068369646,0.052349807453089925,0.0643762634225607,0.07029230570128031,0.08432852541325275,0.0925674790160709,0.10832081147191047,0.08972530844781659,0.08325736812933064,0.08325736812933064,0.08372721303283702,0.08325736812933064,0.08380622962773349,0.0834236366842045,0.0834236366842045,0.08916398668452874,0.08992130280341999,0.08992130280341999,0.08992130280341999,0.08984088046474843,0.10468826600851555,0.17290152666607328,0.3513691772590226,0.4068382613227609,0.45604564259867675,0.48511406552405023,0.5251467111644229,0.5428986302397627,0.5658798052374643,0.5844728593918244,0.6190595667050702,0.6314276863052428,0.65580488381625,0.6963113178011116,0.7169739480834498,0.7419581264777371,0.8269659943490884,0.7907725734922684,0.78231866147317,0.7811008393576266,0.781605771022569,0.78231866147317,0.7840730258764701,0.8235207636484583,0.7719012267946913,0.7705483338453245,0.7656028222531466,0.7658855016840922,0.7656028222531466,0.7654558530176251,0.7659398076456403,0.7659398076456403,0.7650363049564904,0.7560917562096512,0.7639801682894989,0.7710499036898812,0.7667741522759846,0.6779363951319379,0.28799428402373634,0.23791919618648988,0.23497155574739134,0.23767024990626712,0.24017651069076693,0.23791919618648988,0.23767024990626712,0.23497155574739134,0.2310899842765437,0.2390948973914331,0.22624063482276577,0.2321761058705346,0.22108794912526603,0.21517834601367528,0.21589146725672403,0.21710645294508077,0.22040742823469528,0.23972549426494885,0.23330000129343487,0.2392591023749887,0.2392591023749887,0.24803156918060815,0.23182822502097306,0.22624063482276577,0.22210107783183922,0.22298247076234384,0.22210107783183922,0.22210107783183922,0.22122547310567192,0.22122547310567192,0.22122547310567192,0.22122547310567192,0.22122547310567192,0.22122547310567192,0.22122547310567192,0.22122547310567192,0.22210107783183922,0.22270100223379297,0.22270100223379297,0.22270100223379297,0.22624063482276577,0.22624063482276577,0.23136130519518813,0.2310899842765437,0.23136130519518813,0.23330000129343487,0.2377144496696102,0.2377144496696102,0.2392591023749887,0.23972549426494885,0.2377144496696102,0.2392591023749887,0.24835040922475998,0.2506888114178286,0.2703731209411254,0.2703731209411254,0.2392591023749887,0.22784950811284893,0.24177186770622094,0.24177186770622094,0.22270100223379297,0.22210107783183922,0.21537674310263316,0.21589146725672403,0.21537674310263316,0.21537674310263316,0.202277847446482,0.20701174217144758,0.2018195921433809,0.19410630386245586,0.17764152134268865,0.16676815113388055,0.12736576125045723,0.10612822139760669,0.0753362654844017,0.06260406367403387,-0.13273563155527962,-0.13378351231984695,-0.13573754275596644,-0.13360964659819263,-0.1321646162845962,-0.0759980972696882,0.020592088013465126,0.05530740490535224,0.07776559897941371,0.12116904907789344,0.14918525800670662,0.16431018671423597,0.1780112904420274,0.18793939493964135,0.18649460974461823,0.19450372057903087,0.21422720257371713,0.2025384368713593,0.2025384368713593,0.21343248019653505,0.2063378786479783,0.22006318199507918,0.22006318199507918,0.23358872196164848,0.25490363679189804,0.28534568418686457,0.3127918490139294,0.38813785964595576,0.42023440249532906,0.4660856850086671,0.48896886946493157,0.4956238734294329,0.4823302697823578,0.46499348714988276,0.4544864680382579,0.40526579445121635,0.3946842017488102,0.4387918877010589,0.3270607060434698,0.2001866413603738,0.14607579132818063,0.12032091704955011,0.10834915264589556,0.10342371349566233,0.09896357070387052,0.09576176304370124,0.0940612364540294,0.09248693788136625,0.09114660870539543,0.08813793914202149,0.08747079340273624,0.08699278994511794,0.08661574237314491,0.08521360046347554,0.08516938111084381,0.08401696274210356,0.08428416926764763,0.08401696274210356,0.0839306903332399,0.08370775445507096,0.08378488592189733,0.08378488592189733,0.08411326216420037,0.08401696274210356,0.08329482903952229,0.07958553918425386,0.07958553918425386,0.07958553918425386,0.08378488592189733,0.07958553918425386,0.07958553918425386,0.07958553918425386,0.08083023338255631,0.07842425255442433,0.07688915488636539,0.07688915488636539,0.07693282070379835,0.07635884540815852,0.06928207149614748,0.06881186499406236,0.06881186499406236,0.06928207149614748,0.06881186499406236,0.06881186499406236,0.06881186499406236,0.06881186499406236,0.06881186499406236,0.06881186499406236,0.06881186499406236,0.06881186499406236,0.06881186499406236,0.06881186499406236,0.06881186499406236,0.06881186499406236,0.06881186499406236,0.066544692872502,0.066544692872502,0.0664072525836366,0.0664072525836366,0.0664072525836366,0.066544692872502,0.066544692872502,0.06881186499406236,0.06881186499406236,0.06881186499406236,0.0682621813691032,0.06928207149614748,0.06881186499406236,0.06522966990557093,0.06522966990557093,0.06522966990557093,0.06522966990557093,0.06428481816953,0.06428481816953,0.06245976131746453,0.06178346022882737,0.06187034894097039,0.06110380114095636,0.06011642367560885,0.053427193921721225,0.052878613259352183,0.05301639272715025,0.05238551211089468,0.05238551211089468,0.05013009688526818,0.0488261334283048,0.04769968021423521,0.045798423130263666,0.044723800022928334,0.04242990759196305,0.040902275676268,0.042364893418525396,0.04227008702297441,0.04014106772915729,0.039861684755659293,0.039861684755659293,0.038791181985910084,0.038358141492453646,0.036999810328267047,0.03652375137573263,0.035866039087090754,0.03583024583395217,0.035866039087090754,0.03577533827728163,0.034980809092627074,0.034879126476569544,0.034861913542775735,0.034879126476569544,0.03510548662097698,0.03492390158221825,0.034879126476569544,0.034861913542775735,0.034879126476569544,0.034861913542775735,0.03502278630749253,0.03492390158221825,0.03492390158221825,0.034980809092627074,0.03492390158221825,0.03492390158221825,0.03492390158221825,0.034879126476569544,0.034879126476569544,0.03492390158221825,0.034879126476569544,0.034861913542775735,0.034856627248546546,0.035866039087090754,0.03583024583395217,0.03583024583395217,0.034879126476569544,0.03512438338356272,0.034861913542775735,0.034861913542775735,0.03512438338356272,0.034861913542775735,0.03512438338356272,0.034861913542775735,0.03583024583395217,0.03492390158221825,0.034879126476569544,0.03583024583395217,0.03583024583395217,0.03583024583395217,0.03583024583395217,0.035866039087090754,0.03583024583395217,0.03618164980351121,0.03618164980351121,0.03583024583395217,0.03618164980351121,0.03618164980351121,0.03583024583395217,0.03653303416704001,0.0366179304715194,0.0367059168129662,0.03891103827680034,0.0383927947378786,0.03891103827680034,0.03860700902648431,0.03889638925298311,0.0383927947378786,0.038381357156273416,0.03891103827680034,0.03891103827680034,0.038662047264922034,0.03891103827680034,0.03876818199463952,0.038662047264922034,0.03891103827680034,0.04061694055183959,0.03953526930528228,0.04006255353068752,0.04067477333121608,0.04081842161328411,0.040902275676268,0.040842702512613294,0.040902275676268,0.040902275676268,0.040828937343963895,0.04081842161328411,0.04081842161328411,0.040842702512613294,0.040842702512613294,0.040842702512613294,0.040842702512613294,0.04081842161328411,0.04081842161328411,0.04081842161328411,0.040842702512613294,0.040842702512613294,0.040902275676268,0.040828937343963895,0.040842702512613294,0.040902275676268,0.040554856028378966,0.040902275676268,0.040902275676268,0.040842702512613294,0.04058887946376999,0.04061694055183959,0.040842702512613294,0.040902275676268,0.042364893418525396,0.043152646035165304,0.04242990759196305,0.043152646035165304,0.043152646035165304,0.042364893418525396,0.042364893418525396,0.04235530146593705,0.04235530146593705,0.04314373833826285,0.04314373833826285,0.04314373833826285,0.04314373833826285,0.043152646035165304,0.043152646035165304,0.043152646035165304,0.043290420826910175,0.043422297614818806,0.043152646035165304,0.043152646035165304,0.043422297614818806,0.043152646035165304,0.043152646035165304,0.043422297614818806,0.043422297614818806,0.043417181797565985,0.043422297614818806,0.044723800022928334,0.04467055113667412,0.044723800022928334,0.04467055113667412,0.045711533902340146,0.046299005538178895,0.04632383330291076,0.04632383330291076,0.046461593304568394,0.04769968021423521,0.05013009688526818,0.05013009688526818,0.051991128765949995,0.0554611485439063,0.0601427667430712,0.06306423681254261,0.07346271659787884,0.08192178145787937,0.08973952352994044,0.09536968510488764,0.09702256598550893,0.09911853108380175,0.10247248815244667,0.1053818532552932,0.1112872002747752,0.11137418239221869,0.11280998143774675,0.116252228511834,0.12191925586002067,0.12191925586002067,0.12406152858757097,0.12978342804823956,0.13043542229494176,0.13187721613436643,0.13745088886492676,0.13976903238355087,0.1405437843290195,0.14480408517547871,0.1480434798476073,0.15089820733423984,0.15116504365933697,0.15594555607765528,0.16117663826433842,0.1609315211083604,0.16406843509017724,0.1644578014904193,0.1644578014904193,0.16566784744986873,0.16566784744986873,0.16588999139766963,0.16566784744986873,0.16566784744986873,0.16588999139766963,0.1644578014904193,0.16588999139766963,0.16566784744986873,0.1644578014904193,0.16418606522262488,0.1634150065521365,0.1622497427176868,0.1622497427176868,0.16068288535682063,0.15770449635107525,0.1600448377932154,0.15304366036772998,0.15374958053845525,0.15089820733423984,0.15064989446906804,0.15092052988815396,0.1498874772972146,0.1500050044400411,0.15037954326363218,0.14906797365374458,0.14819462015321297,0.14819462015321297,0.1481123227206431,0.1480434798476073,0.14802046264456903,0.1480434798476073,0.1480434798476073,0.1480434798476073,0.1481123227206431,0.14802046264456903,0.14802046264456903,0.14802046264456903,0.1480434798476073,0.14802046264456903,0.1480434798476073,0.1482365548368465,0.14819462015321297,0.1482365548368465,0.1480434798476073,0.1480434798476073,0.1480434798476073,0.1480434798476073,0.1480434798476073,0.1480434798476073,0.14802046264456903,0.14802046264456903,0.14802046264456903,0.14802046264456903,0.1480434798476073,0.14819462015321297,0.1480434798476073,0.1480434798476073,0.1480434798476073,0.1480434798476073,0.1481123227206431,0.1482365548368465,0.1480434798476073,0.1491529205708248,0.1491529205708248,0.1499324627774855,0.1499324627774855,0.1499324627774855,0.14906797365374458,0.14906797365374458,0.14906797365374458,0.14906797365374458,0.1480434798476073,0.1480434798476073,0.1480434798476073,0.1480434798476073,0.1499324627774855,0.1480434798476073,0.1499324627774855,0.1498874772972146,0.1481123227206431,0.15092052988815396,0.1499324627774855,0.1500050044400411,0.15092052988815396,0.15116504365933697,0.1500050044400411,0.15116504365933697,0.15064989446906804,0.1534114905750068,0.1538569349346371,0.15767902894777905,0.16068288535682063,0.1622490303374486,0.16391748175028112,0.1743884476438016,0.17365628910732772,0.16566784744986873,0.17013366593360688,0.17013366593360688,0.16990520418479027,0.16990520418479027,0.16990520418479027,0.16990520418479027,0.16990520418479027)
#time=time[4:length(time)]
#net_rate=net_rate[4:length(net_rate)]
#net_minHPD=net_minHPD[4:length(net_minHPD)]
#net_maxHPD=net_maxHPD[4:length(net_maxHPD)]

plot(c(seq(-290,0,by=1),0),rep(2,length(c(seq(290,0,by=-1),0))), xlab="", ylab="Rates (events/Myr/lineage)", xlim=c(-270,-230), ylim=c(-0.5,0.75), type="l", col="white",lwd="1",las="1",cex.axis="1",cex.main="1",cex.lab="1",bty="n", main="E", axes=F)
rect(-323.2,-3,-298.9,300, col="white", border=NA)
rect(-298.9,-3,-272.95,300, col="whitesmoke", border=NA)
rect(-272.95,-3,-259.1,300, col="white", border=NA)
rect(-259.1,-3,-251.9,300, col="whitesmoke", border=NA)
rect(-251.9,-3,-247.2,300, col="white", border=NA)
rect(-247.2,-3,-237,300, col="whitesmoke", border=NA)
rect(-237,-3,-201.3,300, col="white", border=NA)
rect(-201.3,-3,-174.1,300, col="whitesmoke", border=NA)
rect(-174.1,-3,-163.5,300, col="white", border=NA)
rect(-163.5,-3,-145,300, col="whitesmoke", border=NA)
rect(-145,-3,-100.5,300, col="white", border=NA)
rect(-100.5,-3,-66,300, col="whitesmoke", border=NA)
rect(-66,-3,-56,300, col="white", border=NA)
rect(-56,-3,-33.9,300, col="whitesmoke", border=NA)
rect(-33.9,-3,-23.03,300, col="white", border=NA)
rect(-23.03,-3,-5.33,300, col="whitesmoke", border=NA)
rect(-5.33,-3,-2.58,300, col="white", border=NA)
rect(-2.58,-3,0,300, col="whitesmoke", border=NA)


rect(-261.28,-3,-259.51,300, col=alpha('#ffaf03',0.2), border=NA)
rect(-234.5,-3,-232,300, col=alpha('#ffaf03',0.2), border=NA)

legend("topleft", bty="n", c("Net diversification rate"),lwd="3",col=c("#504A4B"), cex=1)

axis(side=1, seq(-280, -220, by=10), col="black",col.axis="black",las=1)
axis(side=2, seq(-0.5, 0.75, by=0.25), col="black",col.axis="black",las=2)

lines(time,time,type = 'n', lwd=2, col= '#504A4B')
polygon(c(time, rev(time)), c(net_maxHPD, rev(net_minHPD)), col = alpha('#504A4B',0.2), border = NA)
lines(time,net_rate, col = '#504A4B', lwd=2)
abline(h=0,lty=2,col="darkred")

abline(v=c(-251.9, -201.3), lty="dashed", col="red", lwd="2")

add_geochrono(-0.5, -1)

dev.print(device=pdf, file="RJMCMC_Phyto_genus.pdf", width=8.3, height=11.7)
