# Supplementary material for: Multiple drivers and lineage-specific insect extinctions during the Permo–Triassic
Source: Nat Commun. 2022 Dec 6;13:7512. doi: 10.1038/s41467-022-35284-4 (PMC9726944; doi:10.1038/s41467-022-35284-4)
Supplement: Supplementary file 7 — Source Data [file 41467_2022_35284_MOESM7_ESM.zip › Source_Data/SupplementaryFigure19/TeTs-RJMCMC24.txt]

clade	species	ts	te	ts	te	ts	te	ts	te	ts	te	ts	te	ts	te	ts	te	ts	te	ts	te
0.0	1.0	297.4538854631341	297.28035452545987	294.586519851128	293.04912671316237	297.91579481063064	297.6179910381002	295.12608972155823	293.91969957410254	296.54777548889695	296.38883804031116	297.9238919929682	297.58732143527834	298.89402187082845	298.47763138942634	294.54215429155704	293.40651523977095	299.05368992648386	298.53496144189603	295.2536415026977	295.0286882537343
0.0	2.0	284.315694191214	283.86717365849523	284.914117426318	284.36939329134253	287.4459615303773	287.0950522597244	285.872056875286	285.52609580177494	285.07851727859145	284.69496077101843	285.8133714119944	285.4584967455306	286.4387917082651	286.0895044868594	290.00162910397	289.23326635904516	288.84592062255416	288.38608903713987	289.4429073450678	288.958945134696
0.0	3.0	271.26191945702436	268.2423006763649	275.24816841956886	265.87243659565956	272.19559921532027	270.0401467783908	269.42476692499025	266.4359012419205	272.6114642298714	270.6433576919102	273.06583249900564	269.81767529035193	270.2034986329139	266.02153993791654	274.4871900247569	267.3116986523794	274.6473053949655	265.7306945501951	272.4538032387555	266.6586095476812
0.0	4.0	211.53581469809012	200.8482260954052	210.2092830127634	202.162433574651	210.88946024772062	201.77207573047178	209.6362286679735	200.8561263027656	208.55163085064925	201.13101898433226	211.2243611191137	200.87055420012413	210.92399044025333	201.7308077021061	210.98120255946594	201.58067693722853	208.57926511732953	203.4703792293619	210.67567460328715	203.4666894005702
0.0	5.0	254.13596587952068	253.08000327887208	255.20878087578268	253.83258017033313	252.80313753849714	250.33872142457673	252.48203925779796	250.31845451590408	254.9371244576027	253.2296944307604	254.15858346190277	252.71792845950583	254.5616361409124	252.69560544400233	253.39729819227094	251.34369336462217	255.41946541629326	253.42344036434088	254.1373558797269	252.2757071451151
0.0	6.0	286.1306928368304	285.84055148723274	284.3771150768504	283.313555165257	288.89970082581135	288.50613198074274	286.38732559619694	286.03129846385417	283.85377516827594	282.7137017651096	284.01219515925493	282.89666173138386	288.76721146697827	288.35610402738735	288.1311857499656	287.7131508829304	287.2342377474437	286.85362976263	287.7321595115557	287.3977600347652
0.0	7.0	253.3268403556979	251.40199946965828	254.81592678617534	253.32819845979955	253.92470378820462	253.3238832872734	252.3700431237714	250.23952599558132	254.90918169249971	253.31771472998008	253.88420500361372	252.4542445326518	252.37288671537473	250.0123681433531	252.44977565729195	250.0805023171972	254.04814567202382	252.26387369838255	253.12030150502133	250.99170390707602
0.0	8.0	294.9643131073446	293.875123875854	294.73697814114473	293.2897815534406	297.62683772784555	297.33619530616426	298.72984631616384	298.35592145435584	297.24538369181766	297.085962032244	294.9464599395622	294.044334915043	298.0125144948215	297.586931439438	295.26643782781196	294.62189684503164	295.70390261067104	295.23301050261335	295.3267561101482	295.08891737807437
0.0	9.0	254.60243008561437	250.4170737473955	255.17179234617345	249.98664863816364	253.5427584066524	251.14411776997855	255.47066303276802	250.19727149478248	255.37939783174548	251.09794269913928	255.42655988800232	250.63832745875743	255.52054885294308	250.25548954172677	255.1704461540329	250.64455775055546	255.65866424381454	250.3706830467055	255.53686229822927	250.854734189424
0.0	10.0	254.5899494946507	253.75994227052539	253.56540517646863	251.5860937388698	254.03470060193644	253.44662791983023	254.552667095062	253.20843393533977	252.7366145887798	250.65720355699347	252.31374187439664	250.27874318420575	255.37982445986705	253.58193440264205	252.81930039171274	250.3772382046572	253.25875713076508	251.16323125597944	252.56474644532693	250.0284392912102
0.0	11.0	284.0861893629369	283.36310216856526	284.15518925117937	282.6841243055169	285.32807868737075	284.9715393406384	291.2650211326657	289.840311818225	285.1732065524507	284.8324315499502	285.1986184304617	284.8306322078268	286.66733979469154	286.29512574586545	285.14847399025933	284.71166209750555	289.89201416330246	289.13219837503794	289.0019233350925	288.6007238172473
0.0	12.0	295.4510619645179	295.2871979778558	298.6189547220826	298.26060686710775	296.14276313173434	295.84366784547535	296.9428910287029	296.5778095204794	298.742972315353	298.59130619824373	296.2363294947354	295.90421501215553	294.443278406386	293.20512219091887	298.22560363868786	297.7369522542381	296.4012276354102	295.90829937574114	294.9533154104494	293.92072540635917
0.0	13.0	240.64062257597237	238.70301162322875	239.45141032595424	236.85831460911672	241.70406782051117	239.43155853473831	238.87761403773717	236.25440810562534	241.84409555355174	239.54504080769712	240.23689050317512	238.55497386160604	241.48599027780682	239.15973271681702	238.79786973395613	235.96437799068684	243.5013619576706	241.17104149479448	243.4462878965195	241.4456363778886
0.0	14.0	212.122222962982	209.99825838781845	215.49452798289582	213.41923844867526	219.99080902406567	216.40031950343436	221.5026675329179	217.80181733624738	213.2400606095052	210.97779437788944	219.77617019685704	216.507562165153	227.51803134065986	224.14766100623945	219.22709308823343	216.07814874777668	219.9843175651034	217.96327367365723	223.54194559937338	220.6157582059211
0.0	15.0	254.4371421079175	250.31851615948165	255.18421972367236	250.95925990793847	254.08002398848842	250.23074853869633	255.18186112071197	250.27813522826114	255.3762439357509	250.76747426472667	255.2908090886861	250.31184565886616	255.42660975043668	249.69877485482968	255.36876892764246	250.63270681538916	255.5075768601493	251.08077038803174	255.49648585245302	250.41764617718562
0.0	16.0	288.19289118409216	287.8627290687385	286.5209933942381	286.1031229739469	286.1701484102769	285.8087125313504	284.17202483955947	283.374594744647	288.08639241345213	287.73455526836676	288.30827075513247	287.93983513138636	284.2831745638548	283.68439711764506	289.4346285310177	288.9166432890547	291.0875921560397	289.76493910336313	285.351772651807	285.0189936531966
0.0	17.0	240.64777936865698	238.471199900737	237.79827005568472	235.2220298386591	240.16685639647474	237.91345388530405	239.69930182877573	237.44177410129842	238.72801817201903	235.93663272168152	243.2930921573325	241.25911766781306	238.69248837449706	235.70976416261328	240.7807036926189	238.4252784082191	240.74904647412257	238.79943466285582	243.46442586420642	241.1141252984354
0.0	18.0	238.55686135635156	235.98531198394994	240.02129440527412	237.83015802759184	238.8798477861105	236.31119109590784	240.3072659852048	238.3686203947405	238.27505366649933	235.39840684974413	240.09828327643066	238.30520444345268	243.6077143926678	241.03641418120938	242.37368049943836	240.16823850925965	238.2840383595594	235.55973263845524	241.59619234836606	239.58788149966074
0.0	19.0	295.15214664855665	292.5838926405712	296.5648813733829	293.867574067005	297.66341360754905	295.49456892844313	296.9142728112002	293.2453810819801	294.81018089336146	293.420494081924	296.9639765102641	295.450373725736	296.6411222838301	293.6019369279103	296.91119012598915	292.98605159433026	299.2926163200404	295.3029750062001	297.2922656816684	295.9720856731117
0.0	20.0	291.27216900860253	282.7038451941525	291.3035493202495	282.77943030183354	291.13757625399825	282.5853606976084	291.220455506873	282.6884674946631	290.96833011937065	282.5431219786424	290.33537229467805	282.7254737608328	290.86787010952264	282.9544287196563	290.8764860471757	282.36135174312113	291.21077860575787	282.36699127020864	290.60248509343916	283.7560046201965
0.0	21.0	241.42238356551312	235.5202965921718	242.8926187840807	235.7658889768304	243.39588311741372	234.91238886934434	243.62832185949622	235.58594241807572	243.25352936296574	234.80711197581527	240.7390416395195	235.3881016675311	242.79748907821212	234.61055878626107	243.40489885192136	235.08508172770928	243.84247010931574	236.2893734672645	240.93398858649303	235.180784502956
0.0	22.0	288.23635336936013	285.5316216004877	291.7644309175015	280.87877407377533	291.61858829051675	285.8575761274873	289.7087351260567	284.93713087979273	291.15529801905353	286.7309784882406	291.0666696890812	286.66024774287587	290.3935883529966	286.2007802414074	290.5744758284069	281.8810531602562	291.5880209955672	282.95241577762414	286.0937492980632	282.5149146109686
0.0	23.0	283.8696589269059	282.9512311244592	286.4911356154818	286.103370230739	284.9215834805044	284.528601298135	287.53876582496787	287.1936245347223	285.31717311581633	284.9537010048481	286.0759011105613	285.7091518833915	289.4045028270378	288.8784011725955	289.90693378670585	289.23706671484507	285.7244501064208	285.3267136687531	284.3411101350972	283.7376894069606
0.0	24.0	290.9017551354212	283.65060878160074	291.2679146525778	282.29068300426604	290.94765853563507	282.6957153399455	291.1863347201023	282.8024138259994	290.8779245190818	282.9788836257633	290.7532669667577	282.71163732740507	291.06081737642364	282.96388098581326	290.9898141731525	282.57969049838533	290.82660985447035	282.6794495997844	290.52334045864364	282.7963727094948
0.0	25.0	254.1655394235692	250.34180532101976	254.07288624343298	250.34475516017133	253.75472849675964	251.13460889665186	254.53610913286937	250.40538757962383	255.023117345514	250.13451176496807	255.1495947665988	251.32683973578315	255.1748600912965	250.89778567126373	254.05903650711244	250.42529761571166	255.53305600977336	250.23112698553254	255.81841796489383	250.84940303221845
0.0	26.0	281.23209140370227	266.99194118148216	283.71190022000565	266.14238624337395	279.5482795829624	265.0568311967248	283.56113797686686	263.10032164907744	277.537200982852	259.1758000522535	283.10790316998754	267.6769929122705	282.29661915556983	260.0281664205218	283.5873544948505	263.71748404216885	282.87725304084404	265.77023143980625	283.1339287603978	258.43449326688494
0.0	27.0	229.75979648139116	202.06722678893448	215.50907702607293	200.9839338679766	225.59497312684178	201.26569751223943	224.0438034906504	201.2003199763099	217.78636597711488	201.53596638361574	219.22301082402495	201.03895871582358	223.81916949082958	201.8608299313844	221.90062475635366	200.94706047890602	226.4416780703178	201.1420897800837	227.45404787974903	201.06505488675123
0.0	28.0	253.95876824090914	250.4865170519677	255.19118233107633	250.5307300143232	254.44207290983795	250.78704195350608	255.21171430375628	250.24578033754912	254.9614203975041	250.95910747397798	255.1962048349124	250.29048553794027	255.44558465216312	249.833615289345	255.4347070201056	250.39058240684807	255.67440148678767	251.19768071157003	255.74248148226206	250.23057562761383
0.0	29.0	297.04987196050405	296.87251070747607	297.301203447639	296.96553956397247	295.8270799511186	295.5273490609579	294.4895186483917	292.9688910409747	295.8811471696429	295.7291509002293	295.9849703383199	295.64104817058086	294.78339396699477	293.51004168178895	296.0140898524345	295.4596272374657	295.36723816070077	294.8360601629891	298.84106330167634	298.60696397856407
0.0	30.0	240.9744408621191	238.81924354691756	238.94874299573993	236.24905286345242	243.44701355758943	241.01932810890386	241.67894334822154	239.54689585674754	240.04907233736049	237.8478383358741	242.15528640939857	240.26109464889	238.24071992031276	235.24746099256086	243.32006948846356	240.79192944783213	242.35604526627	239.92483428184465	243.55535927240547	240.93332034880282
0.0	31.0	254.68093124108188	214.0654222556444	254.75577524800337	219.0190275977404	253.78106695034523	209.73416646999664	253.2317027166121	210.87349754606646	254.35511850097592	210.6643592235563	254.91606280328918	207.29920431208026	255.1513751991089	216.57900121554712	255.00520332387651	210.5486617014055	255.37043244914895	221.24481862875743	256.11660950921515	216.02934881164123
0.0	32.0	290.26888247540865	284.2121476291071	291.5475464578972	281.71454105258783	291.38996201929757	282.5978663004307	291.2126250084197	284.2135487707891	290.5864238102186	282.31394924639073	290.7977081655044	282.29415245460103	291.147601037771	282.98551089024363	290.73640804678143	281.99971028955446	291.14256175972145	282.15346575640825	291.26469333517434	282.8880397262457
0.0	33.0	288.03612826602495	287.7139089789272	283.8469367085959	282.1640747768351	288.6906799663953	288.3215977500512	284.0474531523082	283.1130229220962	287.7312321147868	287.40126981876347	286.33560042134457	285.97290472269646	285.68584870793444	285.3254454819072	287.69550859425084	287.2924719725547	283.94130825195367	282.4734191723468	284.32027317021027	283.6896124686686
0.0	34.0	253.26339993221387	251.2307097621132	254.5454638458063	253.08162677315883	253.6179228251925	252.75029243380396	252.52794020971183	250.55671478563644	252.77590114843582	250.63624331838855	253.52220615322904	251.89817212887613	253.5774926762885	251.28712078759898	253.20062561415898	251.0066897480348	253.04551204084729	250.94760506709596	253.81987936740268	252.08114560304372
0.0	35.0	253.89637769077888	252.59820888362432	254.77888487850916	253.27008137091664	253.61422374597603	252.83176517303315	255.06660834017055	253.52533946439226	253.95442339720202	252.3743307335291	253.62119206374874	252.07318497578106	253.86399228599117	251.70037280953915	254.72148299413837	253.02535499110826	253.18554794513074	251.15472980637566	253.40575096672023	251.43744148669194
0.0	36.0	294.4693367123959	293.0548842027414	295.81100165484463	295.42720284620015	296.8744746641115	296.58409393080814	298.95600258830996	298.57299816622645	294.5989710538336	293.4658700765531	295.1670226574219	294.5282148754219	297.84826482637396	297.4070495002256	294.0294466823251	292.9275482820188	294.9021436886252	293.823865321124	298.20438499635276	297.9577316339784
0.0	37.0	237.6985412738953	235.16321559451907	240.3469735405791	238.05767008899687	240.7497992036241	238.50765403444117	238.84535783469414	236.2882531850419	238.17272984453106	235.15941857329935	241.1674349982781	239.3736586592254	240.1600527435143	237.71947292565653	240.67539020794413	238.3437278157355	237.59964420230807	235.29372011356475	239.09903547127826	236.85293887959472
0.0	38.0	223.9953679168484	209.340264687965	229.17943590557368	211.13240414564925	229.46989972852919	208.50818237091437	229.9416028573025	208.74607210273132	228.93978860453188	209.8376347656265	227.62533158513037	208.22281220809418	227.6331398804505	209.608620760066	228.8925861473698	209.16367239147974	227.2180684426662	217.53098149108985	225.00967154685162	208.0404820961882
0.0	39.0	280.1839913149124	272.7802587223107	283.2799213244296	273.09415020164096	283.418658499898	272.6987366768947	278.69970046923044	273.78815316480126	281.29623738257834	273.3339155121957	283.12017752146755	272.87042236479607	282.02807857823495	278.30386758802	280.67555023829834	272.38972451578655	283.6379652229532	276.174520825288	281.6241217327298	271.90502318704057
0.0	40.0	297.7904386260183	297.6231842433432	299.0675060664777	298.70615589531855	297.0793829815607	296.76528365260845	298.3878411328516	297.97986662385574	298.1218979602292	297.9672337013766	294.98386697097914	294.12584014998873	294.3372890949834	293.0487506989299	294.8959947036409	293.89383035177366	296.9224056696671	296.424117767648	297.3332777342487	297.0926837478267
0.0	41.0	254.6744510912071	250.12564016559938	254.56975202939353	252.10363968913285	253.8021382525173	253.06583126808601	254.61122824256495	250.12672823144928	255.37347554062137	252.2086511680491	254.2043027176523	249.91771798402823	255.57427483127836	249.35476482270582	255.685263364424	252.22246691330932	255.39166286767542	253.02663933638638	255.69178684988228	253.63888520829153
0.0	42.0	254.20342867411338	250.10810376942092	253.44246378662828	251.35907367218556	254.22125082788745	249.71789404176127	254.08030812156085	252.22025897168382	255.59147900476108	249.86152657189928	254.8023921479477	249.7859645500068	255.54393796452626	249.6935768296723	255.4989046263078	252.6382686019785	253.52103611381247	250.00162031276597	254.81945994215323	249.98374871295232
