# Supplementary material for: Multiple drivers and lineage-specific insect extinctions during the Permo–Triassic
Source: Nat Commun. 2022 Dec 6;13:7512. doi: 10.1038/s41467-022-35284-4 (PMC9726944; doi:10.1038/s41467-022-35284-4)
Supplement: Supplementary file 7 — Source Data [file 41467_2022_35284_MOESM7_ESM.zip › Source_Data/SupplementaryFigure19/RJMCMC_RTT_plots_tt_and_sp_ex_PT-Generalist.R]

library(scales)
par(mfrow=c(3,2))

add_geochrono <- function(Y1,Y2){
polygon(-c(273.01,273.01,266.9,266.9), c(Y1,Y2,Y2,Y1), col = "#e99b85", lwd = 0.5) # Roadian
polygon(-c(266.9,266.9,264.28,264.28), c(Y1,Y2,Y2,Y1), col = "#eba490", lwd = 0.5) # Wordian
polygon(-c(264.28,264.28,259.51,259.51), c(Y1,Y2,Y2,Y1), col = "#edae9b", lwd = 0.5) # Capitanian
polygon(-c(259.51,259.51,254.14,254.14), c(Y1,Y2,Y2,Y1), col = "#f1c1b2", lwd = 0.5) # Wuchiapingian
polygon(-c(254.14,254.14,251.902,251.902), c(Y1,Y2,Y2,Y1), col = "#f3cbbe", lwd = 0.5) # Changhsingian
polygon(-c(251.902,251.902,251.2,251.2), c(Y1,Y2,Y2,Y1), col = "#a06aa7", lwd = 0.5) # Induan
polygon(-c(251.2,251.2,247.2,247.2), c(Y1,Y2,Y2,Y1), col = "#aa74ac", lwd = 0.5) # Olenekian
polygon(-c(247.2,247.2,242,242), c(Y1,Y2,Y2,Y1), col = "#b58ebc", lwd = 0.5) # Anisian
polygon(-c(242,242,237,237), c(Y1,Y2,Y2,Y1), col = "#c099c2", lwd = 0.5) # Ladinian
polygon(-c(237,237,227,227), c(Y1,Y2,Y2,Y1), col = "#c2aace", lwd = 0.5) # Carnian
}

# Speciation rate
time=c(-204.5513022528796, -204.65131017853406,-204.7513181041885,-204.85132602984294,-204.9513339554974,-205.05134188115184,-205.1513498068063,-205.25135773246075,-205.3513656581152,-205.45137358376965,-205.5513815094241,-205.65138943507856,-205.751397360733,-205.85140528638746,-205.9514132120419,-206.05142113769637,-206.1514290633508,-206.25143698900524,-206.3514449146597,-206.45145284031415,-206.5514607659686,-206.65146869162305,-206.75147661727752,-206.85148454293196,-206.9514924685864,-207.05150039424086,-207.1515083198953,-207.25151624554977,-207.3515241712042,-207.45153209685867,-207.5515400225131,-207.65154794816755,-207.751555873822,-207.85156379947645,-207.95157172513092,-208.05157965078536,-208.15158757643982,-208.25159550209426,-208.3516034277487,-208.45161135340317,-208.5516192790576,-208.65162720471207,-208.7516351303665,-208.85164305602095,-208.9516509816754,-209.05165890732985,-209.15166683298432,-209.25167475863876,-209.35168268429322,-209.45169060994766,-209.5516985356021,-209.65170646125657,-209.751714386911,-209.85172231256547,-209.9517302382199,-210.05173816387438,-210.1517460895288,-210.25175401518325,-210.35176194083772,-210.45176986649216,-210.55177779214662,-210.65178571780106,-210.75179364345553,-210.85180156910997,-210.9518094947644,-211.05181742041887,-211.1518253460733,-211.25183327172778,-211.3518411973822,-211.45184912303668,-211.55185704869112,-211.65186497434556,-211.75187290000002,-211.85188082565446,-211.95188875130893,-212.05189667696337,-212.1519046026178,-212.25191252827227,-212.3519204539267,-212.45192837958118,-212.5519363052356,-212.65194423089008,-212.75195215654452,-212.85196008219899,-212.95196800785342,-213.05197593350786,-213.15198385916233,-213.25199178481677,-213.35199971047123,-213.45200763612567,-213.5520155617801,-213.65202348743458,-213.75203141308901,-213.85203933874348,-213.95204726439792,-214.05205519005239,-214.15206311570682,-214.25207104136126,-214.35207896701573,-214.45208689267017,-214.55209481832463,-214.65210274397907,-214.75211066963354,-214.85211859528798,-214.95212652094241,-215.05213444659688,-215.15214237225132,-215.25215029790579,-215.35215822356022,-215.4521661492147,-215.55217407486913,-215.65218200052357,-215.75218992617803,-215.85219785183247,-215.95220577748694,-216.05221370314138,-216.15222162879584,-216.25222955445028,-216.35223748010472,-216.4522454057592,-216.55225333141362,-216.6522612570681,-216.75226918272253,-216.85227710837697,-216.95228503403143,-217.05229295968587,-217.15230088534034,-217.25230881099478,-217.35231673664924,-217.45232466230368,-217.55233258795815,-217.6523405136126,-217.75234843926702,-217.8523563649215,-217.95236429057593,-218.0523722162304,-218.15238014188483,-218.25238806753927,-218.35239599319374,-218.45240391884818,-218.55241184450264,-218.65241977015708,-218.75242769581155,-218.852435621466,-218.95244354712045,-219.0524514727749,-219.15245939842933,-219.2524673240838,-219.35247524973823,-219.4524831753927,-219.55249110104714,-219.65249902670158,-219.75250695235604,-219.85251487801048,-219.95252280366495,-220.0525307293194,-220.15253865497382,-220.2525465806283,-220.35255450628273,-220.4525624319372,-220.55257035759163,-220.6525782832461,-220.75258620890054,-220.852594134555,-220.95260206020944,-221.05260998586388,-221.15261791151835,-221.2526258371728,-221.35263376282725,-221.4526416884817,-221.55264961413613,-221.6526575397906,-221.75266546544503,-221.8526733910995,-221.95268131675394,-222.0526892424084,-222.15269716806284,-222.2527050937173,-222.35271301937175,-222.4527209450262,-222.55272887068065,-222.6527367963351,-222.75274472198956,-222.852752647644,-222.95276057329843,-223.0527684989529,-223.15277642460734,-223.2527843502618,-223.35279227591624,-223.4528002015707,-223.55280812722515,-223.65281605287961,-223.75282397853405,-223.8528319041885,-223.95283982984296,-224.0528477554974,-224.15285568115186,-224.2528636068063,-224.35287153246074,-224.4528794581152,-224.55288738376964,-224.6528953094241,-224.75290323507855,-224.852911160733,-224.95291908638745,-225.0529270120419,-225.15293493769636,-225.2529428633508,-225.35295078900526,-225.4529587146597,-225.55296664031417,-225.6529745659686,-225.75298249162304,-225.8529904172775,-225.95299834293195,-226.05300626858642,-226.15301419424085,-226.2530221198953,-226.35303004554976,-226.4530379712042,-226.55304589685866,-226.6530538225131,-226.75306174816757,-226.853069673822,-226.95307759947647,-227.0530855251309,-227.15309345078535,-227.25310137643982,-227.35310930209425,-227.45311722774872,-227.55312515340316,-227.6531330790576,-227.75314100471206,-227.8531489303665,-227.95315685602097,-228.0531647816754,-228.15317270732987,-228.2531806329843,-228.35318855863875,-228.45319648429322,-228.55320440994765,-228.65321233560212,-228.75322026125656,-228.85322818691102,-228.95323611256546,-229.0532440382199,-229.15325196387437,-229.2532598895288,-229.35326781518327,-229.4532757408377,-229.55328366649215,-229.65329159214662,-229.75329951780105,-229.85330744345552,-229.95331536910996,-230.05332329476443,-230.15333122041886,-230.25333914607333,-230.35334707172777,-230.4533549973822,-230.55336292303667,-230.6533708486911,-230.75337877434558,-230.85338670000002,-230.95339462565445,-231.05340255130892,-231.15341047696336,-231.25341840261783,-231.35342632827226,-231.45343425392673,-231.55344217958117,-231.65345010523563,-231.75345803089007,-231.8534659565445,-231.95347388219898,-232.05348180785342,-232.15348973350788,-232.25349765916232,-232.35350558481676,-232.45351351047123,-232.55352143612566,-232.65352936178013,-232.75353728743457,-232.85354521308903,-232.95355313874347,-233.0535610643979,-233.15356899005238,-233.25357691570682,-233.35358484136128,-233.45359276701572,-233.5536006926702,-233.65360861832463,-233.75361654397906,-233.85362446963353,-233.95363239528797,-234.05364032094243,-234.15364824659687,-234.2536561722513,-234.35366409790578,-234.45367202356022,-234.55367994921468,-234.65368787486912,-234.7536958005236,-234.85370372617803,-234.9537116518325,-235.05371957748693,-235.15372750314137,-235.25373542879584,-235.35374335445027,-235.45375128010474,-235.55375920575918,-235.65376713141362,-235.75377505706808,-235.85378298272252,-235.953790908377,-236.05379883403143,-236.15380675968586,-236.25381468534033,-236.3538226109948,-236.45383053664924,-236.55383846230367,-236.65384638795814,-236.75385431361258,-236.85386223926704,-236.95387016492148,-237.05387809057592,-237.1538860162304,-237.25389394188483,-237.3539018675393,-237.45390979319373,-237.55391771884817,-237.65392564450264,-237.7539335701571,-237.85394149581154,-237.95394942146598,-238.05395734712044,-238.15396527277488,-238.25397319842935,-238.3539811240838,-238.45398904973823,-238.5539969753927,-238.65400490104713,-238.7540128267016,-238.85402075235604,-238.95402867801047,-239.05403660366494,-239.15404452931938,-239.25405245497384,-239.35406038062828,-239.45406830628275,-239.5540762319372,-239.65408415759165,-239.7540920832461,-239.85410000890053,-239.954107934555,-240.05411586020944,-240.1541237858639,-240.25413171151834,-240.35413963717278,-240.45414756282725,-240.55415548848168,-240.65416341413615,-240.7541713397906,-240.85417926544503,-240.9541871910995,-241.05419511675396,-241.1542030424084,-241.25421096806284,-241.3542188937173,-241.45422681937174,-241.5542347450262,-241.65424267068065,-241.75425059633508,-241.85425852198955,-241.954266447644,-242.05427437329845,-242.1542822989529,-242.25429022460733,-242.3542981502618,-242.45430607591626,-242.5543140015707,-242.65432192722514,-242.7543298528796,-242.85433777853405,-242.9543457041885,-243.05435362984295,-243.1543615554974,-243.25436948115185,-243.3543774068063,-243.45438533246076,-243.5543932581152,-243.65440118376964,-243.7544091094241,-243.85441703507854,-243.954424960733,-244.05443288638745,-244.15444081204188,-244.25444873769635,-244.35445666335082,-244.45446458900525,-244.5544725146597,-244.65448044031416,-244.7544883659686,-244.85449629162306,-244.9545042172775,-245.05451214293194,-245.1545200685864,-245.25452799424085,-245.3545359198953,-245.45454384554975,-245.5545517712042,-245.65455969685866,-245.75456762251312,-245.85457554816756,-245.954583473822,-246.05459139947646,-246.1545993251309,-246.25460725078537,-246.3546151764398,-246.45462310209425,-246.5546310277487,-246.65463895340315,-246.75464687905762,-246.85465480471206,-246.9546627303665,-247.05467065602096,-247.15467858167543,-247.25468650732986,-247.3546944329843,-247.45470235863877,-247.5547102842932,-247.65471820994767,-247.7547261356021,-247.85473406125655,-247.95474198691102,-248.05474991256546,-248.15475783821992,-248.25476576387436,-248.3547736895288,-248.45478161518326,-248.5547895408377,-248.65479746649217,-248.7548053921466,-248.85481331780105,-248.9548212434555,-249.05482916910998,-249.15483709476442,-249.25484502041886,-249.35485294607332,-249.45486087172776,-249.55486879738223,-249.65487672303666,-249.7548846486911,-249.85489257434557,-249.9549005,-250.05490842565447,-250.1549163513089,-250.25492427696335,-250.35493220261782,-250.45494012827228,-250.55494805392672,-250.65495597958116,-250.75496390523563,-250.85497183089007,-250.95497975654453,-251.05498768219897,-251.1549956078534,-251.25500353350787,-251.3550114591623,-251.45501938481678,-251.55502731047122,-251.65503523612566,-251.75504316178012,-251.85505108743456,-251.95505901308903,-252.05506693874347,-252.15507486439793,-252.25508279005237,-252.35509071570684,-252.45509864136127,-252.5551065670157,-252.65511449267018,-252.75512241832462,-252.85513034397908,-252.95513826963352,-253.05514619528796,-253.15515412094243,-253.25516204659687,-253.35516997225133,-253.45517789790577,-253.5551858235602,-253.65519374921467,-253.75520167486914,-253.85520960052358,-253.95521752617802,-254.05522545183248,-254.15523337748692,-254.2552413031414,-254.35524922879583,-254.45525715445027,-254.55526508010473,-254.65527300575917,-254.75528093141364,-254.85528885706808,-254.9552967827225,-255.05530470837698,-255.15531263403145,-255.25532055968588,-255.35532848534032,-255.4553364109948,-255.55534433664923,-255.6553522623037,-255.75536018795813,-255.85536811361257,-255.955376039267,-256.0553839649215,-256.15539189057597,-256.25539981623035,-256.35540774188485,-256.45541566753934,-256.5554235931937,-256.6554315188482,-256.7554394445026,-256.8554473701571,-256.9554552958116,-257.05546322146597,-257.15547114712047,-257.25547907277485,-257.35548699842934,-257.45549492408384,-257.5555028497382,-257.6555107753927,-257.7555187010471,-257.8555266267016,-257.9555345523561,-258.05554247801047,-258.15555040366496,-258.25555832931934,-258.35556625497384,-258.45557418062833,-258.5555821062827,-258.6555900319372,-258.7555979575916,-258.8556058832461,-258.9556138089006,-259.05562173455496,-259.15562966020946,-259.25563758586384,-259.35564551151833,-259.4556534371728,-259.5556613628272,-259.6556692884817,-259.7556772141362,-259.8556851397906,-259.9556930654451,-260.05570099109946,-260.15570891675395,-260.25571684240845,-260.3557247680628,-260.4557326937173,-260.5557406193717,-260.6557485450262,-260.7557564706807,-260.8557643963351,-260.95577232198957,-261.05578024764395,-261.15578817329845,-261.25579609895294,-261.3558040246073,-261.4558119502618,-261.5558198759162,-261.6558278015707,-261.7558357272252,-261.85584365287957,-261.95585157853407,-262.05585950418845,-262.15586742984294,-262.25587535549744,-262.3558832811518,-262.4558912068063,-262.5558991324608,-262.6559070581152,-262.7559149837697,-262.85592290942407,-262.95593083507856,-263.05593876073306,-263.15594668638744,-263.25595461204193,-263.3559625376963,-263.4559704633508,-263.5559783890053,-263.6559863146597,-263.7559942403142,-263.85600216596856,-263.95601009162306,-264.05601801727755,-264.15602594293193,-264.2560338685864,-264.3560417942408,-264.4560497198953,-264.5560576455498,-264.6560655712042,-264.7560734968587,-264.85608142251306,-264.95608934816755,-265.05609727382205,-265.15610519947643,-265.2561131251309,-265.3561210507853,-265.4561289764398,-265.5561369020943,-265.6561448277487,-265.75615275340317,-265.85616067905767,-265.95616860471205,-266.05617653036654,-266.1561844560209,-266.2561923816754,-266.3562003073299,-266.4562082329843,-266.5562161586388,-266.65622408429317,-266.75623200994767,-266.85623993560216,-266.95624786125654,-267.05625578691104,-267.1562637125654,-267.2562716382199,-267.3562795638744,-267.4562874895288,-267.5562954151833,-267.65630334083767,-267.75631126649216,-267.85631919214666,-267.95632711780104,-268.05633504345553,-268.1563429691099,-268.2563508947644,-268.3563588204189,-268.4563667460733,-268.5563746717278,-268.6563825973823,-268.75639052303666,-268.85639844869115,-268.95640637434553,-269.05641430000003,-269.1564222256545,-269.2564301513089,-269.3564380769634,-269.4564460026178,-269.5564539282723,-269.65646185392677,-269.75646977958115,-269.85647770523565,-269.95648563089003,-270.0564935565445,-270.156501482199,-270.2565094078534,-270.3565173335079,-270.4565252591623,-270.5565331848168,-270.65654111047127,-270.75654903612565,-270.85655696178014,-270.9565648874345,-271.056572813089,-271.1565807387435,-271.2565886643979,-271.3565965900524,-271.4566045157068,-271.55661244136127,-271.65662036701576,-271.75662829267014,-271.85663621832464,-271.95664414397913,-272.0566520696335,-272.156659995288,-272.2566679209424,-272.3566758465969,-272.4566837722514,-272.55669169790576,-272.65669962356026,-272.75670754921464,-272.85671547486913,-272.95672340052363,-273.056731326178,-273.1567392518325,-273.2567471774869,-273.3567551031414,-273.4567630287959,-273.55677095445026,-273.65677888010475,-273.75678680575913,-273.85679473141363,-273.9568026570681,-274.0568105827225,-274.156818508377,-274.2568264340314,-274.3568343596859,-274.4568422853404,-274.55685021099475,-274.65685813664925,-274.75686606230374,-274.8568739879581,-274.9568819136126,-275.056889839267,-275.1568977649215,-275.256905690576,-275.3569136162304,-275.45692154188487,-275.55692946753925,-275.65693739319374,-275.75694531884824,-275.8569532445026,-275.9569611701571,-276.0569690958115,-276.156977021466,-276.2569849471205,-276.35699287277487,-276.45700079842936,-276.55700872408374,-276.65701664973824,-276.75702457539273,-276.8570325010471,-276.9570404267016,-277.057048352356,-277.1570562780105,-277.257064203665,-277.35707212931936,-277.45708005497386,-277.55708798062824,-277.65709590628273,-277.75710383193723,-277.8571117575916,-277.9571196832461,-278.0571276089006,-278.157135534555,-278.2571434602095,-278.35715138586386,-278.45715931151835,-278.55716723717285,-278.65717516282723,-278.7571830884817,-278.8571910141361,-278.9571989397906,-279.0572068654451,-279.1572147910995,-279.257222716754,-279.35723064240835,-279.45723856806285,-279.55724649371734,-279.6572544193717,-279.7572623450262,-279.8572702706806,-279.9572781963351,-280.0572861219896,-280.157294047644,-280.25730197329847,-280.35730989895285,-280.45731782460734,-280.55732575026184,-280.6573336759162,-280.7573416015707,-280.8573495272251,-280.9573574528796,-281.0573653785341,-281.15737330418847,-281.25738122984296,-281.35738915549746,-281.45739708115184,-281.55740500680633,-281.6574129324607,-281.7574208581152,-281.8574287837697,-281.9574367094241,-282.0574446350786,-282.15745256073296,-282.25746048638746,-282.35746841204195,-282.45747633769633,-282.55748426335083,-282.6574921890052,-282.7575001146597,-282.8575080403142,-282.9575159659686,-283.0575238916231,-283.15753181727746,-283.25753974293195,-283.35754766858645,-283.45755559424083,-283.5575635198953,-283.6575714455497,-283.7575793712042,-283.8575872968587,-283.9575952225131,-284.0576031481676,-284.15761107382195,-284.25761899947645,-284.35762692513094,-284.4576348507853,-284.5576427764398,-284.6576507020943,-284.7576586277487,-284.8576665534032,-284.9576744790576,-285.05768240471207,-285.15769033036656,-285.25769825602094,-285.35770618167544,-285.4577141073298,-285.5577220329843,-285.6577299586388,-285.7577378842932,-285.8577458099477,-285.95775373560207,-286.05776166125656,-286.15776958691106,-286.25777751256544,-286.35778543821993,-286.4577933638743,-286.5578012895288,-286.6578092151833,-286.7578171408377,-286.8578250664922,-286.95783299214656,-287.05784091780106,-287.15784884345555,-287.25785676910994,-287.35786469476443,-287.4578726204189,-287.5578805460733,-287.6578884717278,-287.7578963973822,-287.8579043230367,-287.9579122486912,-288.05792017434555,-288.15792810000005,-288.25793602565443,-288.3579439513089,-288.4579518769634,-288.5579598026178,-288.6579677282723,-288.7579756539267,-288.8579835795812,-288.95799150523567,-289.05799943089005,-289.15800735654454,-289.2580152821989,-289.3580232078534,-289.4580311335079,-289.5580390591623,-289.6580469848168,-289.7580549104712,-289.85806283612567,-289.95807076178016,-290.05807868743454,-290.15808661308904,-290.2580945387434,-290.3581024643979,-290.4581103900524,-290.5581183157068,-290.6581262413613,-290.7581341670158,-290.85814209267016,-290.95815001832466,-291.05815794397904,-291.15816586963354,-291.25817379528803,-291.3581817209424,-291.4581896465969,-291.5581975722513,-291.6582054979058,-291.7582134235603,-291.85822134921466,-291.95822927486915,-292.05823720052354,-292.15824512617803,-292.2582530518325,-292.3582609774869,-292.4582689031414,-292.5582768287958,-292.6582847544503,-292.7582926801048,-292.85830060575915,-292.95830853141365,-293.05831645706803,-293.1583243827225,-293.258332308377,-293.3583402340314,-293.4583481596859)
rate=c(0.10335577671958575, 0.10335577671958575,0.10335577671958575,0.10335577671958575,0.10335577671958575,0.10335577671958575,0.10335577671958575,0.10335577671958575,0.10335577671958575,0.10335577671958575,0.10335577671958575,0.10335577671958575,0.10335577671958575,0.10335577671958575,0.10335577671958575,0.10335577671958575,0.10335577671958575,0.10335577671958575,0.10335577671958575,0.10335577671958575,0.10335577671958575,0.10335577671958575,0.10333604391799403,0.10333604391799403,0.10333604391799403,0.10333604391799403,0.10333604391799403,0.10333604391799403,0.10333604391799403,0.10333604391799403,0.1033238349093641,0.1033238349093641,0.10333604391799403,0.10333604391799403,0.10331781140971266,0.10331781140971266,0.10337261107266302,0.10337261107266302,0.10337261107266302,0.10335577671958575,0.10335577671958575,0.10333604391799403,0.10335577671958575,0.10337261107266302,0.10338506965213878,0.10338506965213878,0.10338506965213878,0.10339454752652857,0.10339454752652857,0.10339454752652857,0.10339454752652857,0.10338506965213878,0.10338506965213878,0.10338506965213878,0.10337261107266302,0.10337261107266302,0.10338506965213878,0.10339454752652857,0.10339454752652857,0.10339454752652857,0.10338506965213878,0.10339454752652857,0.10339454752652857,0.10339454752652857,0.10343066490825344,0.10343066490825344,0.10343694397876677,0.10343694397876677,0.10343694397876677,0.10344861430323973,0.10343694397876677,0.10343694397876677,0.10343066490825344,0.10343066490825344,0.10343694397876677,0.10343694397876677,0.10344861430323973,0.10344861430323973,0.10346026909555225,0.10346026909555225,0.10346876034064297,0.10347691658351879,0.10349613336161151,0.10352644212598106,0.10351603296752607,0.10351603296752607,0.10351603296752607,0.10351603296752607,0.10351603296752607,0.10351603296752607,0.10352644212598106,0.10354536602363966,0.10354536602363966,0.10354536602363966,0.10358032016691116,0.10358557921693909,0.10358557921693909,0.10359800586627542,0.10362491321589132,0.10362491321589132,0.10364887162933008,0.10364887162933008,0.1036638107598348,0.10367576999361072,0.10367067043410277,0.10367067043410277,0.1036842208165765,0.1036842208165765,0.10369704159179662,0.10371435759939393,0.10371435759939393,0.10371435759939393,0.10372887693069734,0.1037252657634333,0.10372887693069734,0.10373546812565215,0.10377210592417979,0.1038408915555676,0.1038408915555676,0.10385798606201666,0.10387647410676358,0.10387647410676358,0.10389991955327046,0.10396783643919692,0.10397496228981212,0.10399108407873725,0.10404281122108683,0.10409910426813763,0.10412880519759199,0.10412880519759199,0.10415965263298296,0.10418744197906221,0.10425918050739608,0.10425918050739608,0.10437937666398517,0.10444822329010547,0.10450388938220918,0.10459276020328065,0.10461120101393882,0.10468109080510221,0.10470010510347,0.10470010510347,0.10476826147543647,0.10477140344427444,0.10480168672004093,0.10481759450867498,0.1048263441529332,0.10487982503461049,0.10501546929994407,0.10504567256029057,0.10514284453447058,0.10525434954915669,0.10537218789331355,0.10540935114429231,0.10543887057928582,0.10547811761050047,0.10549326098191936,0.10551450618413534,0.10565206337482706,0.10570794667780392,0.10574254817080338,0.10580261394547044,0.10588717169694126,0.10595017969519371,0.10598536009597996,0.10600808675731374,0.10608890798253497,0.10613029563724086,0.10620797269091442,0.10629239023721498,0.106348817403593,0.10637390219396964,0.10638478459947051,0.10649168888499724,0.10652980383261439,0.10658848634873794,0.10670762249920343,0.10681347363672139,0.10689308259847874,0.10692196156878894,0.10703959012913386,0.10711445935713879,0.10725264585073752,0.10737397262861889,0.10744011956996811,0.10747595666646755,0.10755302772320374,0.1075992365789942,0.10764830394721961,0.10773278322351675,0.10778318144394458,0.1079069338988238,0.10804339663202948,0.10806524808617725,0.10813102121715532,0.10817741294201258,0.10828407771518353,0.10831936300014057,0.10837116977445121,0.10852747834971001,0.10864366744022413,0.10886310481260641,0.10913227454992389,0.10917527937088622,0.10930711110060046,0.10941167227186249,0.10949486935646605,0.10950773273217637,0.1096741847428109,0.10982222887454543,0.10990521405810169,0.11007908865756985,0.11015431271947862,0.11020687628564454,0.11036054765393691,0.11055205796220754,0.11063892036449624,0.11074734347280757,0.11078319695262387,0.11085695429568744,0.11090287654544842,0.11097647085083465,0.11117319088057975,0.11133503513715472,0.11141992832623629,0.11157144515916712,0.11170043688361167,0.1118647020523538,0.11196906090370992,0.11206998709162577,0.1121348490642457,0.11229398193517877,0.11237757685458265,0.11247044415029084,0.11253325213088633,0.11257709902221859,0.11267345998975076,0.11272918341176355,0.11282473943331381,0.11301460714675202,0.11315998042088846,0.11327576209567794,0.11341138919517249,0.11345554945624124,0.11361138431431433,0.11373938946714966,0.11388974406055821,0.11407516351739,0.11422673690682056,0.11432620275297561,0.11435625883796366,0.1144327479433174,0.11458907538838634,0.11466063062956136,0.11489210804639309,0.11505691043648913,0.11518039267432181,0.11536832007372133,0.11555081517995838,0.11559093809035702,0.11566802559207998,0.11571696465727264,0.11584589328302924,0.11597711091875472,0.11606102175468819,0.11610902494106169,0.11625086840133961,0.11628532484707071,0.11640410790182731,0.11648955806136857,0.11657421636646526,0.11666637773307628,0.11689334835422505,0.11693982281009332,0.1170683126264796,0.11723854765613803,0.11738168550282974,0.11748291296106053,0.11755649431715634,0.11766449088668718,0.11787221471336429,0.11794474193507595,0.11810343002052115,0.1182267397145978,0.11835268033682664,0.11852283530581655,0.11864267081710964,0.1187916351648394,0.11901618516917262,0.11927154501614962,0.11947356423854184,0.11969118238633389,0.11979870837439852,0.11986503972289012,0.12003693562168974,0.12014165603615495,0.12031588708646092,0.12048826798250453,0.12068099568932006,0.12087080898619137,0.12110988746857099,0.12131237824613608,0.121492117441582,0.12170085800737043,0.12180999197561995,0.12210978936941208,0.12230835284105146,0.12250012185130466,0.12277974670668095,0.12325198487501862,0.12337339447102377,0.12358884830897048,0.12371971711063642,0.12396825894086208,0.12423366062161809,0.12446020081916007,0.12470806025147663,0.12502655143008673,0.12522159535043084,0.125578495782959,0.12571947002924874,0.1261537123123491,0.12652143107226949,0.12678797854193652,0.12713093672851505,0.12750637627720318,0.1281813285188103,0.1286943685206428,0.12909746682891654,0.12966386252360268,0.1302019076210671,0.13062888873201678,0.13103690748505398,0.13175165347368203,0.13217471420170346,0.13261649419325283,0.1329727522550913,0.13336149245023304,0.13391075068247404,0.13433619404144753,0.1346755358285909,0.1350550902881471,0.13541685053051616,0.13578531620996626,0.13622148916811846,0.13657181983792116,0.13687147149314277,0.13732183365467046,0.1375574907843301,0.13787833295082383,0.13817610523890614,0.1385308731032489,0.13883754906455092,0.1391320035128849,0.1395515803566459,0.13971309344657024,0.1399785265623446,0.14011133130073988,0.14035372385082195,0.14070013782625176,0.1408123469277169,0.14101767116171485,0.14112934993244847,0.1411760114521423,0.14125160461894476,0.1412859713988539,0.14134463186202062,0.1414201179308579,0.14153035142089931,0.1416604785453327,0.14171338999437652,0.1418557333535514,0.14195730906035747,0.1419956180983617,0.14203501699969268,0.1421101149144539,0.1422164910746475,0.14223115827303234,0.14229321245502066,0.14250980665988058,0.14257221736785874,0.14257221736785874,0.14262152804069644,0.14262152804069644,0.1426303081967128,0.14264271790722183,0.14265026441429307,0.14265315553981545,0.14265315553981545,0.1427434821211078,0.14277593300370547,0.14277593300370547,0.14290256650852426,0.14291678145589937,0.14295621024985772,0.14299307843878512,0.14290256650852426,0.14291678145589937,0.14299307843878512,0.14295621024985772,0.14299307843878512,0.14301223628483425,0.14304145576445298,0.14305577669712882,0.1430690644409402,0.14309712139279107,0.14311181600707265,0.14309712139279107,0.14309712139279107,0.14309712139279107,0.1431250936332647,0.14313164350669633,0.14322534617573354,0.14323972381261124,0.14326370053541249,0.14327979362688167,0.14328682628254175,0.14331028055178457,0.14341082294209734,0.1434504996809846,0.14352440610456055,0.143622212757004,0.14365439026766694,0.14371867023202728,0.14371451465159535,0.14371867023202728,0.14371867023202728,0.1437242291767678,0.14378256232173484,0.1438525107425084,0.14392726861481536,0.14398914377664251,0.1440341061206436,0.1440481096559228,0.14404510714866414,0.1440481096559228,0.14409055641307073,0.14414848876611636,0.14414848876611636,0.1442485638407392,0.14426475357571233,0.14435465163500782,0.14435815215858389,0.14444957416900212,0.1444937245664419,0.1444937245664419,0.14461355638696977,0.1447218680149845,0.144782912098339,0.14480663740126243,0.14485541489089232,0.14500347954893777,0.14503593101431783,0.1450788278197386,0.14511901722620868,0.1451481307028063,0.14517179358465399,0.14532563627805312,0.14542266685998162,0.14555167176657496,0.14561960149743303,0.14570699541809845,0.14580672336633912,0.14592053399937482,0.1461374591152325,0.1463178317998906,0.14658245298511452,0.14666283659143983,0.1468316741571672,0.14709032121575125,0.14731903818733838,0.1476312525696764,0.1481298121072721,0.14881992761885854,0.1495469717589777,0.15028509534621443,0.15135248903914206,0.15240631617936995,0.15362371574814396,0.15421580535691273,0.15510858896651986,0.1560652472493524,0.15719895273829426,0.158450417549784,0.16008978713211888,0.16220581922313532,0.16496224842726998,0.16977628317606486,0.17601358606582374,0.18567918467310562,0.19384989009901504,0.2037984438563864,0.21336116067375305,0.22343354460454423,0.2306301209532387,0.23818368888896943,0.24398824635757282,0.24847520109298732,0.2507115775359984,0.2526201093651285,0.25341442182262186,0.2542336521959757,0.254899940253303,0.25561999918871436,0.25607277238790005,0.25630717915643675,0.25627139462663984,0.25656260888330534,0.25656260888330534,0.2564081440614969,0.25623520693144586,0.25569547933448844,0.25477619433991716,0.25362599483825043,0.2529356779314239,0.25170861785980814,0.25043090340948215,0.2497950907983922,0.2487352615506992,0.24757731575188807,0.2464989177529539,0.2449504721593685,0.24363229129834452,0.2424213992697821,0.24108419447433238,0.24042588532638273,0.23918426035192142,0.23818368888896943,0.23715021508006667,0.23621092989231188,0.23465119939542706,0.2332268489491472,0.23238166512291597,0.23122588552180345,0.2306446831526867,0.22956041136521088,0.22821875267497005,0.2276099416883497,0.2269386217458651,0.22573302740382364,0.2252556544446741,0.22421848804833472,0.2233805671098231,0.22259719298430994,0.2214678932969567,0.22084480859631167,0.22002430155135405,0.21941792920704908,0.21845491007811813,0.21757572675618742,0.2170152037628083,0.21634381059953212,0.21541836140709425,0.21464577583421926,0.21377686315322247,0.2130028568821406,0.2124831331104326,0.21199728813435043,0.21135625772451272,0.2107178042926514,0.2098586659038398,0.20932529436064634,0.208586338210189,0.20784438813243572,0.20733568022286336,0.2070249157470706,0.20666783469291183,0.20623477607221855,0.20577941285587792,0.2051743991150466,0.2047826690370006,0.20441911847810268,0.2041778812350346,0.20381902064314905,0.20313130591147827,0.20255077015156783,0.20226972742273341,0.20193603007444666,0.20174888846515343,0.20146824935229343,0.20105651037800665,0.20051103881565457,0.20023690639493769,0.2000540396172067,0.1995837563804579,0.19935857712964627,0.19904180590139908,0.19870511482022257,0.19847428681103016,0.1980189463779581,0.1977946197378952,0.19742024920791026,0.1971889043680141,0.19694052180890703,0.19652595664576233,0.19636038227827135,0.19595913127635536,0.1956778656687797,0.1954931248669866,0.19523695422556664,0.19511894520548484,0.19487318207497273,0.19450894827223592,0.19433879549265698,0.19405372301150076,0.19370863304362337,0.1934119039395743,0.19311327519234817,0.192902340046503,0.19245582056565913,0.19225688520805398,0.1922250087689817,0.1921971109420631,0.19197220785501873,0.19167502741952,0.1916378987929423,0.19152402519031142,0.19124366211624494,0.19116582704629348,0.19103215125089096,0.19093514339299295,0.19087139552939092,0.19084612806890133,0.19070230393617854,0.19063702722329057,0.19056413902617356,0.19055544320590004,0.19054176495952502,0.19049203072713777,0.1904686163830661,0.1904686163830661,0.19040794794045288,0.19039782610112368,0.19032234769262324,0.19027909058494097,0.19026359725778264,0.1902629418416309,0.1902629418416309,0.1902629418416309,0.19025685867647607,0.190245432228696,0.190245432228696,0.1902629418416309,0.19025685867647607,0.19025685867647607,0.19025685867647607,0.190245432228696,0.19023544568276607,0.19021180953762717,0.19023544568276607,0.19021180953762717,0.19021180953762717,0.19023544568276607,0.190245432228696,0.19023544568276607,0.19023544568276607,0.19023544568276607,0.19025685867647607,0.1902629418416309,0.1902629418416309,0.19026359725778264,0.19025685867647607,0.19025685867647607,0.19026359725778264,0.1902629418416309,0.19026359725778264,0.19027909058494097,0.19032234769262324,0.19036265577535716,0.19038345317047511,0.19039173685806948,0.19042077810064248,0.1904686163830661,0.19048327809385185,0.19050785591951336,0.19050785591951336,0.19054176495952502,0.19055544320590004,0.19055544320590004,0.19058444021547366,0.19058444021547366,0.19067669608431692,0.19067669608431692,0.19067669608431692,0.19070230393617854,0.19070230393617854,0.19070230393617854,0.19072403948163827,0.19072403948163827,0.19084612806890133,0.19084612806890133,0.19092479603099322,0.19092479603099322,0.19092479603099322,0.19092479603099322,0.19099191081305805,0.19099191081305805,0.1910111944533162,0.1910111944533162,0.19103215125089096,0.19106616711205116,0.19106616711205116,0.19115314583498444,0.19111485793144276,0.19115314583498444,0.19115314583498444,0.19116582704629348,0.19116582704629348,0.191207103633578,0.19121186941460525,0.191288185227128,0.1913113521544049,0.19139155911248956,0.19144930843927985,0.19146761829725262,0.19149301904413768,0.19152402519031142,0.19155923760481613,0.19162956732056924,0.19169399664003445,0.19171600560910046,0.19174348822433418,0.19180185231515898,0.19183860673506742,0.19203791944658372,0.19209381898456424,0.19217893222750565,0.1921971109420631,0.19221734466571885,0.19222583573103147,0.1922529636319907,0.19234394802174276,0.19254443739248756,0.19267430356219992,0.19271850373931232,0.1927942453735873,0.19285798115536062,0.19290634542399127,0.19290634542399127,0.19301824885328636,0.19314418303720138,0.19334016949733082,0.19355645694678297,0.19357963494159075,0.19372769819259253,0.19378287061786564,0.19390448025617218,0.19403395522585015,0.19418266673052487,0.19451019646739814,0.19465754810871083,0.19482894822138153,0.19502116444691608,0.19519140936039253,0.19522718073563483,0.19532565220192635,0.19540975309978614,0.1956778656687797,0.19592228926591582,0.1960986933618714,0.19631776262297823,0.1965358964971654,0.19669386416365847,0.19681188796726176,0.19704653008216133,0.19745786576699015,0.19761523451394136,0.1978339191390747,0.19796774610496282,0.198078014443619,0.1986186922569449,0.19881647918963627,0.1990515283557504,0.19935609620784103,0.19966177995429246,0.2000540396172067,0.20030297798825336,0.20052840984941642,0.2007493297224891,0.2010487139328242,0.20134696987779796,0.20170869296696448,0.20194599260344925,0.20220418735578272,0.20250797689660635,0.20285165826681675,0.2033809964464814,0.20367139901721704,0.2040128800851448,0.20430572734990632,0.2046192142014308,0.2048888169115219,0.2050598679644891,0.20515489357795777,0.20530797869454676,0.20556108915297755,0.20583639051464264,0.20595942234888626,0.20619266487947244,0.20623477607221855,0.20627657359285037,0.20639821177561832,0.20647455535940507,0.20658115507169245,0.20671029829827403,0.20684596627769256,0.2069247362034446,0.2069599898550436,0.20703630342013263,0.20704233081368784,0.2071456345493127,0.20723315191308944,0.20729382966500295,0.20735408721735196,0.20738623262279915,0.20752332104327248,0.20755239191715086,0.20764315424093868,0.20769184319300427,0.20784438813243572,0.20786263692858398,0.20794182754641716,0.2081000519314199,0.20824798165453062,0.20837930664612156,0.20851113726340847,0.20871676829988384,0.20910398467466243,0.20957231595719528,0.20977183340066752,0.21039114037718648,0.21073359193487795,0.21113777873905626,0.2116984671728766,0.2119481061203322,0.21211816019380964,0.2123656766492682,0.21272246451724058,0.21315316507133675,0.21370813171477424,0.21414549361891394,0.21490971026920222,0.21568268643844113,0.21660074539228394,0.217412234620773,0.2186216394352133,0.2199275175285726,0.2219642640244084,0.2233917330423475,0.225395637374519,0.2275032949455154,0.22901009375659162,0.2313755291735191,0.23491495543122792,0.24073551580976466,0.24483376163576176,0.24872582882469796,0.25155539721157005,0.2539682727798348,0.2562455886985944,0.25801392108950494,0.2599618490337362,0.2615824420234897,0.2625369678631213,0.2636286579531986,0.26420969996423616,0.26478968073267944,0.26549830107908345,0.2656956970117308,0.2660725791731816,0.26680174032792736,0.26711147943245095,0.2672901644400182,0.2676560919422671,0.2680344532729273,0.26812605498161446,0.2683303978574684,0.268636230808527,0.26874817935989614,0.26886831832992586,0.26940555034118696,0.26963196931364786,0.2696715853642601,0.26988026812670013,0.2699523584661877,0.270163384066451,0.270163384066451,0.270163384066451,0.270163384066451,0.270163384066451)
minHPD=c(0.01629262714755201, 0.01629262714755201,0.01629262714755201,0.01629262714755201,0.01629262714755201,0.01629262714755201,0.01629262714755201,0.01629262714755201,0.01629262714755201,0.01629262714755201,0.01629262714755201,0.01629262714755201,0.01629262714755201,0.01629262714755201,0.01629262714755201,0.01629262714755201,0.01629262714755201,0.01629262714755201,0.01629262714755201,0.01629262714755201,0.01629262714755201,0.01629262714755201,0.016275849765066037,0.016310472041743896,0.016340503067995903,0.016340503067995903,0.016275849765066037,0.016275849765066037,0.016923831535446136,0.016923831535446136,0.016923831535446136,0.016923831535446136,0.01697093198169311,0.01697093198169311,0.016923831535446136,0.01697093198169311,0.016923831535446136,0.016923831535446136,0.016923831535446136,0.018927859893329867,0.018927859893329867,0.018927859893329867,0.01897660494779276,0.01897660494779276,0.01897660494779276,0.01897660494779276,0.018927859893329867,0.018927859893329867,0.018927859893329867,0.018927859893329867,0.018927859893329867,0.018927859893329867,0.018927859893329867,0.018927859893329867,0.018927859893329867,0.018927859893329867,0.01897660494779276,0.01572297796528101,0.01572297796528101,0.01897660494779276,0.01572297796528101,0.019121227583115057,0.019121227583115057,0.01572297796528101,0.01572297796528101,0.01572297796528101,0.019121227583115057,0.018927859893329867,0.018927859893329867,0.01897660494779276,0.018927859893329867,0.018927859893329867,0.018927859893329867,0.019121227583115057,0.018927859893329867,0.018927859893329867,0.018927859893329867,0.018927859893329867,0.01897660494779276,0.01897660494779276,0.01897660494779276,0.01897660494779276,0.018927859893329867,0.019121227583115057,0.019121227583115057,0.019121227583115057,0.019121227583115057,0.019121227583115057,0.01921597182070179,0.01921597182070179,0.01921597182070179,0.01921597182070179,0.01921597182070179,0.01921597182070179,0.01921597182070179,0.01921597182070179,0.01921597182070179,0.01921597182070179,0.018927859893329867,0.018927859893329867,0.018927859893329867,0.01897660494779276,0.01897660494779276,0.01897660494779276,0.018927859893329867,0.01921597182070179,0.01921597182070179,0.01921597182070179,0.01921597182070179,0.018927859893329867,0.018927859893329867,0.01897660494779276,0.018927859893329867,0.018927859893329867,0.01897660494779276,0.018927859893329867,0.019121227583115057,0.019121227583115057,0.019121227583115057,0.01897660494779276,0.01897660494779276,0.01897660494779276,0.018927859893329867,0.018927859893329867,0.01897660494779276,0.01897660494779276,0.019403207069620343,0.019403207069620343,0.01897660494779276,0.01897660494779276,0.018927859893329867,0.019403207069620343,0.018927859893329867,0.018927859893329867,0.018927859893329867,0.018927859893329867,0.018927859893329867,0.018902917592446212,0.01921597182070179,0.019121227583115057,0.018902917592446212,0.018902917592446212,0.018902917592446212,0.019121227583115057,0.018902917592446212,0.018902917592446212,0.018902917592446212,0.019403207069620343,0.018902917592446212,0.018902917592446212,0.018902917592446212,0.019403207069620343,0.019121227583115057,0.019121227583115057,0.019121227583115057,0.019121227583115057,0.01897660494779276,0.019403207069620343,0.019403207069620343,0.019403207069620343,0.018902917592446212,0.018927859893329867,0.018902917592446212,0.018902917592446212,0.019403207069620343,0.01921597182070179,0.018902917592446212,0.018902917592446212,0.018902917592446212,0.018902917592446212,0.018902917592446212,0.018902917592446212,0.018902917592446212,0.019700013979713348,0.019700013979713348,0.01921597182070179,0.019700013979713348,0.019403207069620343,0.01921597182070179,0.01897814848805333,0.018902917592446212,0.018902917592446212,0.018902917592446212,0.018902917592446212,0.018902917592446212,0.018902917592446212,0.018902917592446212,0.018902917592446212,0.018902917592446212,0.020814623101489814,0.019403207069620343,0.0208994561382519,0.020814623101489814,0.02067763454638543,0.02035946320303938,0.018927859893329867,0.018902917592446212,0.01986055491291656,0.01986055491291656,0.01986055491291656,0.019403207069620343,0.019403207069620343,0.01921597182070179,0.019121227583115057,0.018927859893329867,0.01897814848805333,0.018902917592446212,0.018902917592446212,0.019121227583115057,0.018902917592446212,0.018902917592446212,0.02114528850527144,0.020814623101489814,0.02067763454638543,0.02067763454638543,0.02120564981184104,0.02120564981184104,0.021240117388857355,0.02114528850527144,0.02120564981184104,0.02114528850527144,0.02114528850527144,0.021293106203991427,0.02120564981184104,0.02114528850527144,0.02409569610482025,0.023870229279867046,0.023684470101483213,0.02331034089751572,0.02331034089751572,0.02331034089751572,0.02309402349881314,0.022966288714264173,0.022634804148858892,0.022459565833539058,0.02114528850527144,0.021718667909158725,0.021718667909158725,0.021718667909158725,0.021585876353213802,0.02141183221210911,0.02114528850527144,0.02120564981184104,0.02114528850527144,0.02114528850527144,0.024281698344203944,0.024281698344203944,0.024281698344203944,0.024281698344203944,0.02409569610482025,0.024281698344203944,0.024281698344203944,0.023886104274563943,0.023886104274563943,0.022966288714264173,0.022966288714264173,0.024281698344203944,0.02141183221210911,0.021585876353213802,0.021585876353213802,0.021585876353213802,0.021585876353213802,0.02141183221210911,0.02114528850527144,0.02067763454638543,0.0216627348590162,0.0216627348590162,0.021585876353213802,0.021293106203991427,0.02120564981184104,0.021585876353213802,0.02114528850527144,0.02114528850527144,0.02114528850527144,0.02114528850527144,0.020903572610670374,0.02114528850527144,0.02114528850527144,0.02114528850527144,0.02067763454638543,0.023870229279867046,0.023684470101483213,0.024281698344203944,0.023870229279867046,0.023870229279867046,0.023684470101483213,0.023504105459731427,0.02409569610482025,0.027145055975565074,0.027145055975565074,0.027670253482353992,0.02693393623024226,0.02693393623024226,0.027145055975565074,0.02693393623024226,0.026518585134686,0.024281698344203944,0.024563544019689947,0.024281698344203944,0.02409569610482025,0.0241763321089981,0.023870229279867046,0.027145055975565074,0.02693393623024226,0.026640351056593257,0.027670253482353992,0.027670253482353992,0.027145055975565074,0.02717169925541825,0.025880641387594463,0.02440629184593936,0.024730457269506755,0.024281698344203944,0.0241763321089981,0.0241763321089981,0.023504105459731427,0.03096061958438876,0.030002744908324733,0.02965875032931792,0.03203251439305365,0.03203251439305365,0.03203251439305365,0.0309128400074388,0.03167012741012951,0.03656393553066185,0.0360009444588692,0.03571458539691428,0.03636560865547342,0.03636560865547342,0.03636560865547342,0.03636560865547342,0.03656393553066185,0.03636560865547342,0.03636560865547342,0.03656393553066185,0.03636560865547342,0.03656393553066185,0.03761843032460114,0.03794775332215362,0.03761843032460114,0.03656393553066185,0.03656393553066185,0.03507524477184344,0.0389617422561688,0.03807410552915725,0.03776907131081332,0.04007511886758485,0.04007511886758485,0.0389617422561688,0.03910763686627409,0.03831801915912069,0.03807410552915725,0.037812303789528726,0.038863013491543585,0.03898616890486963,0.0389617422561688,0.038863013491543585,0.03807410552915725,0.04153495380453617,0.04153495380453617,0.0406348674248004,0.04153495380453617,0.04153495380453617,0.04153495380453617,0.04153495380453617,0.04153495380453617,0.04153495380453617,0.04007511886758485,0.0408034454117031,0.04118598204104585,0.04007511886758485,0.0406348674248004,0.0406348674248004,0.04007511886758485,0.0406348674248004,0.0406348674248004,0.04025677054630801,0.04025677054630801,0.04025677054630801,0.04117029355954392,0.04007511886758485,0.04153495380453617,0.04007511886758485,0.04153495380453617,0.04117029355954392,0.04117029355954392,0.04117029355954392,0.0408034454117031,0.0408034454117031,0.0408034454117031,0.04117029355954392,0.04117029355954392,0.04007511886758485,0.04007511886758485,0.04153495380453617,0.04007511886758485,0.04153495380453617,0.04007511886758485,0.04117029355954392,0.04117029355954392,0.04117029355954392,0.03961244338079292,0.03961244338079292,0.03961244338079292,0.04025677054630801,0.04025677054630801,0.04025677054630801,0.04025677054630801,0.04007511886758485,0.04007511886758485,0.04037474723180393,0.039164943054159476,0.039164943054159476,0.039164943054159476,0.039164943054159476,0.03910763686627409,0.0389617422561688,0.03910763686627409,0.0389617422561688,0.038863013491543585,0.041454547313527886,0.0389617422561688,0.0389617422561688,0.0389617422561688,0.04254769258201226,0.04254769258201226,0.04239143028667921,0.04153495380453617,0.04153495380453617,0.04153495380453617,0.04153495380453617,0.041454547313527886,0.041454547313527886,0.041454547313527886,0.041454547313527886,0.04153495380453617,0.041454547313527886,0.041454547313527886,0.041454547313527886,0.041454547313527886,0.04153495380453617,0.041454547313527886,0.04117029355954392,0.04117029355954392,0.04157442042268814,0.04157442042268814,0.04153495380453617,0.04153495380453617,0.041454547313527886,0.041454547313527886,0.04117029355954392,0.04153495380453617,0.04153495380453617,0.04153495380453617,0.04117029355954392,0.04117029355954392,0.04182200530670554,0.04153495380453617,0.041454547313527886,0.04153495380453617,0.041454547313527886,0.041454547313527886,0.04153495380453617,0.041454547313527886,0.038958092924689235,0.038958092924689235,0.038958092924689235,0.038863013491543585,0.038958092924689235,0.041454547313527886,0.04269289242070587,0.041454547313527886,0.0406348674248004,0.038863013491543585,0.03794775332215362,0.03820443905322653,0.038958092924689235,0.038958092924689235,0.03777186080641935,0.037104565724253226,0.03777186080641935,0.03636560865547342,0.037104565724253226,0.03564028514021294,0.03507524477184344,0.035818589914375316,0.02816551569804464,0.013173740304366506,0.020283680093111697,0.0262245347209297,0.02816551569804464,0.03656393553066185,0.03352875758485973,0.04292796152962171,0.04292796152962171,0.03838896191132193,0.04990793826175016,0.03838896191132193,0.0621557555320869,0.05796686758679881,0.052895643060539475,0.05984356066505587,0.06267260110420073,0.06294632391954257,0.06267260110420073,0.06481589133209327,0.06481589133209327,0.06294632391954257,0.06294632391954257,0.06294632391954257,0.06294632391954257,0.06481589133209327,0.06294632391954257,0.06121536377883763,0.06420165209421401,0.06793301955451005,0.05879066162080235,0.05218916059653084,0.05218916059653084,0.05218916059653084,0.019573026773531378,0.014759001407075225,0.014759001407075225,0.01950097231457297,0.01950097231457297,0.013920645828617977,0.013920645828617977,0.013920645828617977,0.014706227022380563,0.01950097231457297,0.004858063348500524,0.00039803305190020956,0.004858063348500524,0.00039803305190020956,0.00039803305190020956,0.004858063348500524,0.00045767701698475066,0.006827915764188971,0.00039803305190020956,0.00039803305190020956,0.00039803305190020956,0.00039803305190020956,0.00039803305190020956,0.00039803305190020956,0.00039803305190020956,0.00039803305190020956,0.010054161724238347,0.00039803305190020956,0.00039803305190020956,0.0036165056700341257,0.0024075413787309494,0.0036165056700341257,0.00039803305190020956,0.00039803305190020956,0.00039803305190020956,0.0036165056700341257,0.00039803305190020956,0.00039803305190020956,0.00039803305190020956,0.00045479889623301225,0.00039803305190020956,0.00039803305190020956,0.00039803305190020956,0.00039803305190020956,0.00039803305190020956,0.00039803305190020956,0.001963504474480229,0.00039803305190020956,0.00039803305190020956,0.00039803305190020956,0.00039803305190020956,0.00039803305190020956,0.00045479889623301225,0.00039803305190020956,0.00039803305190020956,0.00039803305190020956,0.00039803305190020956,0.00039803305190020956,0.00039803305190020956,0.00039803305190020956,0.00039803305190020956,0.00039803305190020956,0.00039803305190020956,0.00039803305190020956,0.00039803305190020956,0.00039803305190020956,0.00039803305190020956,0.00039803305190020956,0.00039803305190020956,0.00039803305190020956,0.00039803305190020956,0.00039803305190020956,0.00039803305190020956,0.00039803305190020956,0.00039803305190020956,0.0003583253807240201,0.0003583253807240201,0.0003583253807240201,0.0003583253807240201,0.0003583253807240201,0.0003583253807240201,0.0003583253807240201,0.0003583253807240201,0.0003583253807240201,0.0003583253807240201,0.0003583253807240201,0.0003583253807240201,0.0065758996031072365,0.0003583253807240201,0.006727268726420077,0.009487586820561352,0.012832019524675664,0.012832019524675664,0.015327700622101292,0.012129893509184985,0.014706227022380563,0.018597512173591856,0.018597512173591856,0.018597512173591856,0.021359728662599227,0.02121010674448526,0.018957540228338562,0.018746906736901058,0.02012028619844712,0.02121010674448526,0.02121010674448526,0.021359728662599227,0.0348195441421616,0.0348195441421616,0.03627133141552674,0.03614983890905576,0.03678901405192833,0.035737366735170896,0.0348195441421616,0.0348195441421616,0.04293210852472137,0.04318551059694174,0.04349574953000371,0.04352509967816119,0.04349574953000371,0.0348195441421616,0.03614983890905576,0.03627133141552674,0.03663874716351835,0.03678901405192833,0.03719052642835088,0.042519530181959815,0.04293210852472137,0.04293210852472137,0.04293210852472137,0.04349574953000371,0.04352509967816119,0.04349574953000371,0.04349574953000371,0.04349574953000371,0.04371563291245899,0.04371563291245899,0.04349574953000371,0.04349574953000371,0.04349574953000371,0.04349574953000371,0.044318908108742956,0.044318908108742956,0.044318908108742956,0.047927637426069696,0.04812230646854219,0.04812230646854219,0.04812230646854219,0.04838116192787868,0.04862131743333218,0.04869078845192774,0.04862131743333218,0.04349574953000371,0.04349574953000371,0.04349574953000371,0.04349574953000371,0.04349574953000371,0.04349574953000371,0.04349574953000371,0.04349574953000371,0.04349574953000371,0.04349574953000371,0.04349574953000371,0.04838116192787868,0.04838116192787868,0.04838116192787868,0.04838116192787868,0.04838116192787868,0.04862131743333218,0.04862131743333218,0.04862131743333218,0.04838116192787868,0.04862131743333218,0.04862131743333218,0.04862131743333218,0.04869078845192774,0.05103530498871532,0.05103530498871532,0.05103530498871532,0.05103530498871532,0.05103530498871532,0.05103530498871532,0.051917328804536665,0.04869078845192774,0.04869078845192774,0.04869078845192774,0.04862131743333218,0.04862131743333218,0.04862131743333218,0.04838116192787868,0.04838116192787868,0.04838116192787868,0.04862131743333218,0.04862131743333218,0.04869078845192774,0.04869078845192774,0.04862131743333218,0.04869078845192774,0.04869078845192774,0.04862131743333218,0.04862131743333218,0.04862131743333218,0.04862131743333218,0.04862131743333218,0.051917328804536665,0.051917328804536665,0.04862131743333218,0.04862131743333218,0.04862131743333218,0.04862131743333218,0.04862131743333218,0.051917328804536665,0.04862131743333218,0.04862131743333218,0.051917328804536665,0.04862131743333218,0.05076618434410097,0.04862131743333218,0.05103530498871532,0.04862131743333218,0.04862131743333218,0.04862131743333218,0.04838116192787868,0.04838116192787868,0.04862131743333218,0.04862131743333218,0.04862131743333218,0.04812230646854219,0.04812230646854219,0.05723834774383094,0.05723834774383094,0.05723834774383094,0.04862131743333218,0.04869078845192774,0.05434177625693781,0.05487770785898146,0.05438969075010988,0.05434177625693781,0.05310662555460109,0.052682850187698034,0.052682850187698034,0.05310662555460109,0.05310662555460109,0.052682850187698034,0.05434177625693781,0.05310662555460109,0.05310662555460109,0.052682850187698034,0.05204955234354841,0.05103530498871532,0.057728382521800174,0.05756599745949023,0.05674823385717074,0.056153938209912976,0.05723834774383094,0.0625434512447111,0.06225594276250348,0.061891501268424305,0.06748543532837244,0.07071229981962386,0.07403029962632239,0.07071229981962386,0.07413819622977355,0.07593616827576008,0.07617292200438405,0.07403029962632239,0.0775726267445156,0.0775726267445156,0.07956269267166924,0.07956269267166924,0.07956269267166924,0.07993332286867189,0.08002068630737758,0.07993332286867189,0.08002068630737758,0.07993332286867189,0.08002068630737758,0.07965964277083142,0.07617292200438405,0.07593616827576008,0.07617292200438405,0.07617292200438405,0.07617292200438405,0.07593616827576008,0.07617292200438405,0.07593616827576008,0.07511249124756286,0.07511249124756286,0.07324007428804791,0.07324007428804791,0.07277328791245007,0.07593616827576008,0.08071600064475243,0.08065999846938643,0.08037216274733733,0.08006378774581076,0.07993332286867189,0.07644340976103152,0.07785961579881819,0.07703323086920388,0.07644340976103152,0.07617292200438405,0.07617292200438405,0.07540077231146489,0.07617292200438405,0.08065999846938643,0.07965964277083142,0.08160401248653992,0.08002068630737758,0.07965964277083142,0.07794792921510618,0.07593616827576008,0.07593616827576008,0.07965964277083142,0.07644340976103152,0.0775726267445156,0.08002068630737758,0.07644340976103152,0.08097859984458465,0.07703323086920388,0.07644340976103152,0.07965964277083142,0.07827684893025781,0.08002068630737758,0.06348782644475731,0.07540077231146489,0.07703323086920388,0.07324007428804791,0.06114665481979224,0.06348782644475731,0.06055960557998547,0.07279969453057483,0.06255636846095676,0.06255636846095676,0.06255636846095676,0.06255636846095676,0.06255636846095676,0.06255636846095676,0.07644340976103152,0.07703323086920388,0.07279969453057483,0.07331739961781585,0.07703323086920388,0.07644340976103152,0.07644340976103152,0.07331739961781585,0.07296817462182872,0.07331739961781585,0.07644340976103152,0.07296817462182872,0.07644340976103152,0.07644340976103152,0.07644340976103152,0.07296817462182872,0.07296817462182872,0.07296817462182872,0.07296817462182872,0.07644340976103152,0.07644340976103152,0.07296817462182872,0.07296817462182872,0.07644340976103152,0.07644340976103152,0.07703323086920388,0.07644340976103152,0.0835231391813999,0.0835231391813999,0.0835231391813999,0.0835231391813999,0.0835231391813999)
maxHPD=c(0.2073439796178976, 0.2073439796178976,0.2073439796178976,0.2073439796178976,0.2073439796178976,0.2073439796178976,0.2073439796178976,0.2073439796178976,0.2073439796178976,0.2073439796178976,0.2073439796178976,0.2073439796178976,0.2073439796178976,0.2073439796178976,0.2073439796178976,0.2073439796178976,0.2073439796178976,0.2073439796178976,0.2073439796178976,0.2073439796178976,0.2073439796178976,0.2073439796178976,0.20723222921984766,0.20723222921984766,0.20723222921984766,0.20723222921984766,0.20709961570169505,0.20709961570169505,0.20766233576982054,0.20766233576982054,0.20766233576982054,0.20766233576982054,0.20766233576982054,0.20766233576982054,0.2073439796178976,0.2073439796178976,0.20723222921984766,0.20723222921984766,0.20723222921984766,0.20904046542036267,0.20904046542036267,0.20904046542036267,0.20904046542036267,0.20904046542036267,0.20904046542036267,0.20904046542036267,0.20882177858101164,0.20888199576039868,0.20888199576039868,0.20888199576039868,0.20888199576039868,0.20882177858101164,0.20882177858101164,0.20882177858101164,0.20882177858101164,0.20882177858101164,0.20874703185384721,0.2054457337028955,0.2054457337028955,0.20848196361197016,0.20516082792057733,0.20851217814430126,0.20851217814430126,0.20516082792057733,0.20516082792057733,0.20516082792057733,0.20851217814430126,0.2081479914236709,0.20808492240961224,0.20808492240961224,0.20800811070980163,0.20800811070980163,0.20800811070980163,0.2081479914236709,0.20800811070980163,0.20800811070980163,0.20800811070980163,0.20800811070980163,0.20808492240961224,0.20808492240961224,0.20808492240961224,0.20808492240961224,0.20800811070980163,0.2081479914236709,0.2081479914236709,0.2081479914236709,0.2081479914236709,0.2081479914236709,0.2081479914236709,0.2081479914236709,0.2081479914236709,0.2081479914236709,0.20808492240961224,0.20808492240961224,0.20808492240961224,0.20808492240961224,0.20808492240961224,0.20808492240961224,0.20766233576982054,0.20766233576982054,0.20766233576982054,0.20766233576982054,0.20766233576982054,0.20766233576982054,0.20766233576982054,0.20808492240961224,0.2081479914236709,0.2081479914236709,0.20808492240961224,0.20766233576982054,0.20766233576982054,0.20766233576982054,0.20745377976661625,0.20745377976661625,0.20745377976661625,0.2073439796178976,0.20745377976661625,0.20745377976661625,0.20745377976661625,0.2073439796178976,0.2073439796178976,0.2073439796178976,0.2073439796178976,0.2073439796178976,0.20745377976661625,0.20745377976661625,0.20808492240961224,0.20808492240961224,0.20745377976661625,0.20745377976661625,0.20745377976661625,0.20808492240961224,0.20745377976661625,0.20745377976661625,0.20766233576982054,0.20766233576982054,0.20766233576982054,0.20766233576982054,0.20808492240961224,0.2081479914236709,0.20797824328396974,0.20797824328396974,0.20797824328396974,0.2081479914236709,0.20797824328396974,0.20808492240961224,0.20808492240961224,0.20888199576039868,0.2081479914236709,0.20808492240961224,0.20808492240961224,0.20888199576039868,0.20851217814430126,0.20851217814430126,0.20851217814430126,0.20851217814430126,0.20848196361197016,0.20888199576039868,0.20874703185384721,0.20874703185384721,0.20808492240961224,0.20808492240961224,0.2081479914236709,0.20808492240961224,0.20874703185384721,0.20874703185384721,0.20851217814430126,0.20874703185384721,0.20882177858101164,0.20874703185384721,0.20888199576039868,0.2090112892375439,0.2090112892375439,0.20993328418735369,0.20993328418735369,0.2095606286052794,0.20993328418735369,0.20977208945052175,0.20993328418735369,0.20978984590646324,0.20978984590646324,0.20993328418735369,0.21055048177762306,0.21089024760289682,0.2110468060138149,0.21125517843714503,0.2110468060138149,0.2110468060138149,0.2113846229855288,0.21323499791291214,0.21193710589281103,0.21345624059066753,0.21345624059066753,0.21345624059066753,0.21323499791291214,0.21193710589281103,0.21210068848647287,0.21323499791291214,0.21333979476189766,0.21345624059066753,0.21333979476189766,0.2133825265856084,0.21345624059066753,0.213535911022077,0.21345624059066753,0.21400261750323415,0.21430618860752765,0.21436461467343204,0.21498011776265377,0.21498011776265377,0.21550059839252247,0.21812202946053283,0.21812202946053283,0.21812202946053283,0.21812202946053283,0.21914008859013445,0.21936027713418416,0.2197734568117506,0.2197734568117506,0.2199753671013386,0.21984156675686378,0.2201420937873636,0.2205474612050161,0.22083490346061518,0.22083490346061518,0.22412933794999326,0.22405227424048912,0.22412933794999326,0.22412933794999326,0.22412933794999326,0.22412933794999326,0.22405227424048912,0.22412933794999326,0.22412933794999326,0.22412933794999326,0.22303007739528544,0.22388466835919413,0.22400995907653376,0.22405227424048912,0.22405227424048912,0.22412933794999326,0.22412933794999326,0.22462916315810807,0.22462916315810807,0.22498075247314644,0.2282523250023595,0.2285944690875871,0.2287429121600399,0.2287429121600399,0.22875147809500623,0.22907173661755942,0.2293085363354919,0.2293085363354919,0.2293085363354919,0.22904096840044105,0.2293085363354919,0.2310392177712234,0.22875147809500623,0.22904096840044105,0.22907173661755942,0.22907173661755942,0.22921622038697048,0.2293085363354919,0.2293085363354919,0.2293085363354919,0.2310392177712234,0.23116455458211937,0.23113602723057583,0.23116455458211937,0.23116455458211937,0.2319458205337862,0.23178322771556256,0.23224312970684544,0.23217723876244434,0.23236780076224517,0.23264520491829555,0.23339306785395694,0.23407507593551335,0.23407507593551335,0.23407507593551335,0.23738457819803868,0.23738457819803868,0.2385158843808922,0.2385158843808922,0.23848636595887804,0.2385158843808922,0.23848636595887804,0.23932544949474563,0.24296660229596515,0.24345336714832988,0.24434136719741956,0.24391288597121885,0.24429498484116652,0.24461585726940746,0.2448207024835306,0.2448207024835306,0.24335120125520332,0.24391288597121885,0.24391288597121885,0.24391288597121885,0.24434136719741956,0.24469382179844015,0.24825195178488402,0.24825195178488402,0.2487617958926557,0.25047416117508897,0.2507497109071958,0.25047416117508897,0.2507497109071958,0.2507497109071958,0.2500034791164105,0.25059299578712374,0.250430926718147,0.25059299578712374,0.25097763325931827,0.2507497109071958,0.2588139784882799,0.2588139784882799,0.2588139784882799,0.2616290682484959,0.26169923473822265,0.26220625298323996,0.2624861405366155,0.2640496968298485,0.26905675370084925,0.26905675370084925,0.2689435949204683,0.2699590747740309,0.27028980959058563,0.27149007596650154,0.27223599002059395,0.2736572963626549,0.273830267854678,0.2753740435163279,0.2761564514978195,0.276196333065287,0.277152435375745,0.27883254200545504,0.279923353723718,0.2802819071464262,0.279923353723718,0.28042912626446453,0.28070318841722297,0.28510644116534234,0.2846328802055636,0.2846328802055636,0.28780881032791783,0.2886461834540671,0.28780881032791783,0.28854174481626954,0.28854174481626954,0.28854174481626954,0.28871747308251905,0.2903477901511059,0.2907676664941096,0.2907676664941096,0.29096213001121746,0.29084106860814823,0.2950400429742055,0.2950400429742055,0.2950400429742055,0.29615184771854197,0.29615184771854197,0.2961744604232886,0.29615184771854197,0.29615184771854197,0.2961744604232886,0.2950400429742055,0.2962012997404613,0.2962012997404613,0.2950400429742055,0.29580651850319767,0.29580651850319767,0.2950400429742055,0.29580651850319767,0.29580651850319767,0.2950400429742055,0.2950400429742055,0.2950400429742055,0.29580651850319767,0.2950400429742055,0.2962012997404613,0.2950400429742055,0.2962012997404613,0.2962012997404613,0.2962012997404613,0.2962012997404613,0.2962012997404613,0.2962012997404613,0.2962012997404613,0.2962012997404613,0.2962012997404613,0.2950400429742055,0.2950400429742055,0.2962012997404613,0.2950400429742055,0.2962012997404613,0.2950400429742055,0.2962012997404613,0.2962012997404613,0.2962012997404613,0.29500446095392285,0.2950400429742055,0.2950400429742055,0.29580651850319767,0.29580651850319767,0.29580651850319767,0.29580651850319767,0.29580651850319767,0.29580651850319767,0.2962012997404613,0.2950400429742055,0.2950400429742055,0.2950859397691308,0.2950859397691308,0.2950859397691308,0.2950400429742055,0.2950859397691308,0.2950400429742055,0.2950859397691308,0.29803415475593753,0.29580651850319767,0.29580651850319767,0.2962012997404613,0.299980374530778,0.299980374530778,0.299980374530778,0.29926733366663494,0.29926733366663494,0.29928693409398993,0.29928693409398993,0.2993380964070838,0.2993380964070838,0.2995918424773282,0.2997064440625669,0.2997064440625669,0.2998538628267774,0.2998538628267774,0.2998538628267774,0.2998538628267774,0.2998538628267774,0.2998538628267774,0.299980374530778,0.299980374530778,0.3004804050580588,0.3004804050580588,0.3004804050580588,0.30052694186296547,0.30052694186296547,0.30052694186296547,0.3004804050580588,0.301076366094087,0.30112248456890767,0.30148688794407985,0.3012001180950223,0.3012001180950223,0.3020283620711064,0.30186985249576465,0.3019094833957897,0.3023039852781327,0.30246102174636763,0.30255836003460956,0.30318810536415525,0.303364668242312,0.3018000201287959,0.3021022228267436,0.30322726605126615,0.3038445162706757,0.30474886202921375,0.30785799762911625,0.31077325219091245,0.31077325219091245,0.31152936826411864,0.31152936826411864,0.31400797333384933,0.3176969943807163,0.322056659263419,0.32827514019835924,0.3343666332299071,0.3386711556004128,0.344579656395967,0.3517562190135129,0.3640368584747633,0.37846603495502484,0.40728194201685647,0.46508794632651274,0.6334040814055174,0.8726350400784978,1.2425510878565489,1.6636894884100875,1.9625900605585536,2.2694640966305015,2.491313795171517,2.681755164672977,2.812182991756348,2.8941545672294153,2.988330674308119,3.0225495272139464,3.078643002705634,3.0801805330546794,3.0801805330546794,3.09264980331118,3.0967878864121077,3.0978447351377225,3.1007179894062795,3.1042761238018373,3.1042761238018373,3.1076452443382014,3.1076452443382014,3.1042761238018373,3.1076452443382014,3.114255634382744,3.1042761238018373,3.1042761238018373,3.1042761238018373,3.1042761238018373,3.0801805330546794,3.0801805330546794,3.078643002705634,3.0774266785237696,3.029172844350347,3.009010835466245,2.988330674308119,2.987668396165502,2.967446931573126,2.9548056316714337,2.948832717101022,2.9359800270619827,2.9275871977202947,2.9270131265765307,2.8941545672294153,2.87545125703218,2.8734796633228985,2.8446379981371583,2.833695214561509,2.8189962450168204,2.795585600532629,2.789089864351456,2.767008119749365,2.7537255755605847,2.7421109208668786,2.7327814172309677,2.7079665816103575,2.690117202595189,2.6792417338153127,2.664321457246025,2.6613587967322214,2.6423269670376452,2.630960311852166,2.6232629458307533,2.59641346480653,2.5856263828969266,2.551543078962694,2.5300347371604914,2.4986377695240054,2.47588941510385,2.4423262758012525,2.4312220223451613,2.4035100503621685,2.38773090432746,2.3595240605876096,2.3256482963773117,2.2822154335518934,2.2498495280121458,2.2237492131536807,2.189296489466153,2.1684822494152622,2.155352892185433,2.1260997849726886,2.1011661330774927,2.0591050718092037,2.035054016121258,2.0112096202713547,1.9707069701555382,1.9258378820899422,1.875068795437486,1.838202603986136,1.8238976674548055,1.8138170995375813,1.78166430593932,1.7633965545449473,1.7177893332334784,1.707946073935688,1.6736599891853374,1.6209153212772929,1.5938272677207563,1.563233316232794,1.5104929952606196,1.4598877913590547,1.3897343956398183,1.320798523095625,1.2661990122063937,1.2270090923233534,1.1671911232546524,1.0945071746463777,1.0485251761720609,0.9629160728025598,0.8729764789473107,0.8589448116220013,0.7452559304140047,0.6700890541326714,0.5657871239495474,0.46736123625019615,0.44365807730204404,0.4317756652203842,0.41851668034558437,0.4030865324804272,0.40244694454678687,0.3898402391652961,0.3878266523748015,0.3840655797414497,0.38340907918122114,0.38009282675872064,0.3785671133228787,0.37060922159563536,0.3693127189586556,0.37060922159563536,0.36750798063476303,0.36566425573874967,0.36566425573874967,0.3640368584747633,0.36074441886013486,0.35893826100382226,0.3589504468658449,0.35843611613084203,0.3578415973678207,0.356618016680757,0.36945612835601943,0.36750798063476303,0.36859734156398544,0.36750798063476303,0.36750798063476303,0.36566425573874967,0.363536423209988,0.36216492080300045,0.36945612835601943,0.36859734156398544,0.36859734156398544,0.36851103124575835,0.3681699069667354,0.3585134727748256,0.3589504468658449,0.3589504468658449,0.3589504468658449,0.3589504468658449,0.3589504468658449,0.3640368584747633,0.3640368584747633,0.3640368584747633,0.3640368584747633,0.3640368584747633,0.3639458946170703,0.36366949801823045,0.36366949801823045,0.36366949801823045,0.3640368584747633,0.3640368584747633,0.363536423209988,0.36341458794984505,0.36337669941978035,0.363536423209988,0.3640368584747633,0.3640368584747633,0.3640368584747633,0.36750798063476303,0.36750798063476303,0.36750798063476303,0.36750798063476303,0.36750798063476303,0.36750798063476303,0.36750798063476303,0.36750798063476303,0.36216492080300045,0.36188979748875294,0.36216492080300045,0.36216492080300045,0.36188979748875294,0.36188979748875294,0.36188979748875294,0.36176730127088536,0.3617327268605374,0.3617327268605374,0.3617327268605374,0.3662671649066999,0.36588195528284767,0.36588195528284767,0.36588195528284767,0.36588195528284767,0.3662671649066999,0.36588195528284767,0.36588195528284767,0.36588195528284767,0.36566425573874967,0.36566425573874967,0.36566425573874967,0.36559761359354165,0.36750798063476303,0.36750798063476303,0.36750798063476303,0.36750798063476303,0.36750798063476303,0.36750798063476303,0.36859734156398544,0.36566425573874967,0.36566425573874967,0.36566425573874967,0.36588195528284767,0.36588195528284767,0.3662671649066999,0.36588195528284767,0.36588195528284767,0.36588195528284767,0.36566425573874967,0.36566425573874967,0.36566425573874967,0.36566425573874967,0.36588195528284767,0.36559761359354165,0.36559761359354165,0.36588195528284767,0.36588195528284767,0.36588195528284767,0.36588195528284767,0.36588195528284767,0.3693127189586556,0.3693127189586556,0.36588195528284767,0.36588195528284767,0.36588195528284767,0.36588195528284767,0.36566425573874967,0.36945612835601943,0.36588195528284767,0.36588195528284767,0.3693127189586556,0.36588195528284767,0.36859734156398544,0.3668972341060572,0.3693127189586556,0.36750798063476303,0.36760360895773675,0.36760360895773675,0.36760360895773675,0.36760360895773675,0.36760360895773675,0.36821653817478156,0.3686182812321705,0.3686182812321705,0.36945612835601943,0.3796603489947979,0.38009282675872064,0.38009282675872064,0.3725771964807026,0.3725771964807026,0.37846603495502484,0.3796603489947979,0.3796603489947979,0.3803241825108627,0.3796603489947979,0.3803241825108627,0.38095922726850256,0.3815399526108323,0.3816867615123099,0.38095922726850256,0.38364890715175853,0.38364890715175853,0.38364890715175853,0.3843999273194879,0.3840655797414497,0.38347982911811906,0.3903044768753095,0.3903300536036487,0.39066307002158596,0.3903300536036487,0.39066307002158596,0.3956286459539955,0.3956286459539955,0.39451614099486215,0.40039694806720666,0.4033263663207101,0.40609516181574973,0.40270553148167254,0.40609516181574973,0.4062518157468151,0.4062518157468151,0.4033263663207101,0.40670687537634664,0.4062518157468151,0.40793240548205156,0.4062518157468151,0.4062518157468151,0.40679319870651764,0.40679319870651764,0.4062518157468151,0.40679319870651764,0.4077687792551015,0.4088361995009313,0.40920741221471235,0.40679319870651764,0.40679319870651764,0.4074226940698592,0.4077687792551015,0.40793240548205156,0.40793240548205156,0.4088361995009313,0.40920741221471235,0.40920741221471235,0.40920741221471235,0.40920741221471235,0.40920741221471235,0.4095056063125239,0.4127397305679768,0.4178575962704168,0.4178575962704168,0.4178575962704168,0.4178575962704168,0.4178575962704168,0.41580098032557405,0.4178575962704168,0.4178575962704168,0.4177439522431047,0.4178575962704168,0.4194528184696638,0.41991782240068226,0.4218756560102889,0.42873888005578414,0.42873888005578414,0.4324757150464434,0.43294690836948013,0.4364025712990103,0.43961715268802265,0.43961715268802265,0.4442574525491683,0.4528161964853721,0.4518873969735234,0.4558496385621102,0.46175538152925405,0.46175538152925405,0.4715007830708963,0.47255880331682665,0.4799387902396338,0.4904130026013458,0.4988619735778587,0.5120884179927094,0.5125777829094351,0.5462841482689593,0.5775984981325153,0.6222836119747278,0.6624684567690452,0.7452072407035883,0.8357500235959988,0.9290883531643804,1.0464512194687223,1.2038579403165803,1.45638244506891,1.6770676162038378,1.873575448500676,2.0013901389060087,2.0739681485717885,2.129351874103642,2.1578759758113093,2.1944162479549196,2.2248063881044673,2.231339352556995,2.2395713643282833,2.2571368928471354,2.260663307548968,2.2756506133919236,2.2859362901148312,2.2842606994418473,2.29326393599256,2.29326393599256,2.2939579010132727,2.2979815013511833,2.3112980987469567,2.3147518360456507,2.320811304395211,2.339406469182704,2.3461581651024264,2.339406469182704,2.3492027712753556,2.354580558966512,2.359059542985601,2.3605024112477015,2.3605024112477015,2.3697981451126715,2.3697981451126715,2.3697981451126715,2.3697981451126715,2.3697981451126715)
#time=time[4:length(time)]
#rate=rate[4:length(rate)]
#minHPD=minHPD[4:length(minHPD)]
#maxHPD=maxHPD[4:length(maxHPD)]

plot(c(seq(-290,0,by=1),0),rep(2,length(c(seq(290,0,by=-1),0))), xlab="", ylab="Rates (events/Myr/lineage)", xlim=c(-270,-230), ylim=c(0,0.7), type="l", col="white",lwd="1",las="1",cex.axis="1",cex.main="1",cex.lab="1",bty="n", main="A", axes=F)
rect(-323.2,-0.02,-298.9,300, col="white", border=NA)
rect(-298.9,-0.02,-272.95,300, col="whitesmoke", border=NA)
rect(-272.95,-0.02,-259.1,300, col="white", border=NA)
rect(-259.1,-0.02,-251.9,300, col="whitesmoke", border=NA)
rect(-251.9,-0.02,-247.2,300, col="white", border=NA)
rect(-247.2,-0.02,-237,300, col="whitesmoke", border=NA)
rect(-237,-0.02,-201.3,300, col="white", border=NA)
rect(-201.3,-0.02,-174.1,300, col="whitesmoke", border=NA)
rect(-174.1,-0.02,-163.5,300, col="white", border=NA)
rect(-163.5,-0.02,-145,300, col="whitesmoke", border=NA)
rect(-145,-0.02,-100.5,300, col="white", border=NA)
rect(-100.5,-0.02,-66,300, col="whitesmoke", border=NA)
rect(-66,-0.02,-56,300, col="white", border=NA)
rect(-56,-0.02,-33.9,300, col="whitesmoke", border=NA)
rect(-33.9,-0.02,-23.03,300, col="white", border=NA)
rect(-23.03,-0.02,-5.33,300, col="whitesmoke", border=NA)
rect(-5.33,-0.02,-2.58,300, col="white", border=NA)
rect(-2.58,-0.02,0,300, col="whitesmoke", border=NA)

rect(-261.28,-3,-259.51,300, col=alpha('#ffaf03',0.2), border=NA)
rect(-234.5,-3,-232,300, col=alpha('#ffaf03',0.2), border=NA)
axis(side=1, seq(-280, -220, by=10), col="black",col.axis="black",las=1)
axis(side=2, seq(0, 0.7, by=0.1), col="black",col.axis="black",las=2)
abline(v=c(-251.902),col="red",lty="dashed",lwd="2")

legend("topleft", bty="n", c("Origination rate"),lwd="3",col=c("#4c4cec"), cex=1)

lines(time,time,type = 'n')
polygon(c(time, rev(time)), c(maxHPD, rev(minHPD)), col = alpha('#4c4cec',0.3), border = NA)
lines(time,rate, col = '#4c4cec', lwd=2)

add_geochrono(0, -0.15)


# Frequency of shift in speciation rate
mids=c(-0.15383647798742137, -0.46150943396226407,-0.7691823899371067,-1.0768553459119496,-1.3845283018867924,-1.692201257861635,-1.999874213836478,-2.3075471698113206,-2.615220125786163,-2.922893081761006,-3.2305660377358487,-3.5382389937106913,-3.8459119496855343,-4.153584905660377,-4.46125786163522,-4.768930817610062,-5.076603773584905,-5.384276729559748,-5.691949685534591,-5.999622641509434,-6.307295597484276,-6.614968553459119,-6.922641509433961,-7.230314465408804,-7.537987421383647,-7.84566037735849,-8.153333333333332,-8.461006289308175,-8.768679245283018,-9.07635220125786,-9.384025157232703,-9.691698113207545,-9.999371069182388,-10.30704402515723,-10.614716981132073,-10.922389937106916,-11.230062893081758,-11.537735849056602,-11.845408805031445,-12.153081761006288,-12.46075471698113,-12.768427672955973,-13.076100628930815,-13.383773584905658,-13.6914465408805,-13.999119496855343,-14.306792452830186,-14.614465408805028,-14.922138364779872,-15.229811320754715,-15.537484276729558,-15.8451572327044,-16.152830188679243,-16.460503144654087,-16.768176100628928,-17.075849056603772,-17.383522012578613,-17.691194968553457,-17.998867924528298,-18.306540880503142,-18.614213836477983,-18.921886792452828,-19.22955974842767,-19.537232704402513,-19.844905660377357,-20.152578616352198,-20.460251572327042,-20.767924528301883,-21.075597484276727,-21.383270440251568,-21.690943396226412,-21.998616352201253,-22.306289308176098,-22.61396226415094,-22.921635220125783,-23.229308176100627,-23.536981132075468,-23.844654088050312,-24.152327044025153,-24.459999999999997,-24.767672955974838,-25.075345911949682,-25.383018867924523,-25.690691823899368,-25.99836477987421,-26.306037735849053,-26.613710691823897,-26.921383647798738,-27.229056603773582,-27.536729559748423,-27.844402515723267,-28.152075471698108,-28.459748427672952,-28.767421383647793,-29.075094339622638,-29.38276729559748,-29.690440251572323,-29.998113207547167,-30.305786163522008,-30.613459119496852,-30.921132075471693,-31.228805031446537,-31.536477987421378,-31.844150943396222,-32.15182389937107,-32.45949685534591,-32.767169811320755,-33.0748427672956,-33.38251572327044,-33.69018867924528,-33.997861635220126,-34.30553459119497,-34.61320754716981,-34.92088050314465,-35.228553459119496,-35.53622641509434,-35.84389937106918,-36.15157232704402,-36.459245283018866,-36.76691823899371,-37.074591194968555,-37.38226415094339,-37.68993710691824,-37.99761006289308,-38.305283018867925,-38.61295597484276,-38.92062893081761,-39.22830188679245,-39.535974842767295,-39.84364779874214,-40.15132075471698,-40.45899371069182,-40.766666666666666,-41.07433962264151,-41.38201257861635,-41.68968553459119,-41.997358490566036,-42.30503144654088,-42.612704402515725,-42.92037735849056,-43.228050314465406,-43.53572327044025,-43.843396226415095,-44.15106918238993,-44.45874213836478,-44.76641509433962,-45.074088050314465,-45.3817610062893,-45.68943396226415,-45.99710691823899,-46.304779874213835,-46.61245283018868,-46.92012578616352,-47.22779874213836,-47.535471698113206,-47.84314465408805,-48.15081761006289,-48.45849056603773,-48.766163522012576,-49.07383647798742,-49.381509433962265,-49.6891823899371,-49.996855345911946,-50.30452830188679,-50.612201257861635,-50.91987421383647,-51.22754716981132,-51.53522012578616,-51.842893081761005,-52.15056603773584,-52.45823899371069,-52.76591194968553,-53.073584905660375,-53.38125786163522,-53.68893081761006,-53.9966037735849,-54.304276729559746,-54.61194968553459,-54.91962264150943,-55.22729559748427,-55.534968553459116,-55.84264150943396,-56.150314465408805,-56.45798742138364,-56.765660377358486,-57.07333333333333,-57.381006289308175,-57.68867924528301,-57.99635220125786,-58.3040251572327,-58.611698113207545,-58.91937106918238,-59.22704402515723,-59.53471698113207,-59.842389937106915,-60.15006289308176,-60.4577358490566,-60.76540880503144,-61.073081761006286,-61.38075471698113,-61.68842767295597,-61.99610062893081,-62.303773584905656,-62.6114465408805,-62.919119496855345,-63.22679245283018,-63.534465408805026,-63.84213836477987,-64.14981132075471,-64.45748427672955,-64.7651572327044,-65.07283018867923,-65.38050314465407,-65.68817610062892,-65.99584905660376,-66.30352201257861,-66.61119496855345,-66.91886792452829,-67.22654088050314,-67.53421383647797,-67.84188679245281,-68.14955974842766,-68.4572327044025,-68.76490566037735,-69.07257861635219,-69.38025157232703,-69.68792452830188,-69.99559748427671,-70.30327044025157,-70.6109433962264,-70.91861635220124,-71.22628930817609,-71.53396226415093,-71.84163522012577,-72.14930817610062,-72.45698113207546,-72.7646540880503,-73.07232704402514,-73.37999999999998,-73.68767295597483,-73.99534591194967,-74.30301886792452,-74.61069182389936,-74.9183647798742,-75.22603773584905,-75.53371069182388,-75.84138364779874,-76.14905660377357,-76.45672955974841,-76.76440251572326,-77.0720754716981,-77.37974842767294,-77.68742138364779,-77.99509433962263,-78.30276729559748,-78.61044025157231,-78.91811320754715,-79.225786163522,-79.53345911949684,-79.84113207547169,-80.14880503144653,-80.45647798742137,-80.76415094339622,-81.07182389937105,-81.37949685534589,-81.68716981132074,-81.99484276729558,-82.30251572327043,-82.61018867924527,-82.9178616352201,-83.22553459119496,-83.5332075471698,-83.84088050314465,-84.14855345911948,-84.45622641509432,-84.76389937106917,-85.07157232704401,-85.37924528301886,-85.6869182389937,-85.99459119496854,-86.30226415094339,-86.60993710691822,-86.91761006289306,-87.22528301886791,-87.53295597484275,-87.8406289308176,-88.14830188679244,-88.45597484276728,-88.76364779874213,-89.07132075471696,-89.37899371069182,-89.68666666666665,-89.99433962264149,-90.30201257861634,-90.60968553459118,-90.91735849056602,-91.22503144654087,-91.5327044025157,-91.84037735849056,-92.1480503144654,-92.45572327044023,-92.76339622641508,-93.07106918238992,-93.37874213836477,-93.68641509433961,-93.99408805031445,-94.3017610062893,-94.60943396226413,-94.91710691823897,-95.22477987421382,-95.53245283018866,-95.84012578616351,-96.14779874213835,-96.45547169811319,-96.76314465408804,-97.07081761006287,-97.37849056603773,-97.68616352201256,-97.9938364779874,-98.30150943396225,-98.60918238993709,-98.91685534591194,-99.22452830188678,-99.53220125786162,-99.83987421383647,-100.1475471698113,-100.45522012578614,-100.76289308176099,-101.07056603773583,-101.37823899371068,-101.68591194968552,-101.99358490566036,-102.30125786163521,-102.60893081761004,-102.9166037735849,-103.22427672955973,-103.53194968553457,-103.83962264150942,-104.14729559748426,-104.4549685534591,-104.76264150943395,-105.07031446540879,-105.37798742138364,-105.68566037735847,-105.99333333333331,-106.30100628930816,-106.608679245283,-106.91635220125785,-107.22402515723269,-107.53169811320753,-107.83937106918238,-108.14704402515721,-108.45471698113207,-108.7623899371069,-109.07006289308174,-109.37773584905659,-109.68540880503143,-109.99308176100627,-110.30075471698112,-110.60842767295595,-110.9161006289308,-111.22377358490564,-111.53144654088048,-111.83911949685533,-112.14679245283017,-112.45446540880502,-112.76213836477986,-113.0698113207547,-113.37748427672955,-113.68515723270438,-113.99283018867922,-114.30050314465407,-114.60817610062891,-114.91584905660376,-115.2235220125786,-115.53119496855344,-115.83886792452829,-116.14654088050312,-116.45421383647798,-116.76188679245281,-117.06955974842765,-117.3772327044025,-117.68490566037734,-117.99257861635218,-118.30025157232703,-118.60792452830187,-118.91559748427672,-119.22327044025155,-119.53094339622639,-119.83861635220124,-120.14628930817608,-120.45396226415093,-120.76163522012577,-121.0693081761006,-121.37698113207546,-121.6846540880503,-121.99232704402515,-122.29999999999998,-122.60767295597482,-122.91534591194967,-123.22301886792451,-123.53069182389935,-123.8383647798742,-124.14603773584903,-124.45371069182389,-124.76138364779872,-125.06905660377356,-125.37672955974841,-125.68440251572325,-125.9920754716981,-126.29974842767294,-126.60742138364778,-126.91509433962263,-127.22276729559746,-127.5304402515723,-127.83811320754715,-128.145786163522,-128.45345911949684,-128.7611320754717,-129.06880503144652,-129.37647798742137,-129.68415094339622,-129.99182389937104,-130.2994968553459,-130.60716981132074,-130.91484276729557,-131.22251572327042,-131.53018867924527,-131.8378616352201,-132.14553459119495,-132.4532075471698,-132.76088050314465,-133.06855345911947,-133.37622641509432,-133.68389937106917,-133.991572327044,-134.29924528301885,-134.6069182389937,-134.91459119496852,-135.22226415094337,-135.52993710691823,-135.83761006289305,-136.1452830188679,-136.45295597484275,-136.7606289308176,-137.06830188679243,-137.37597484276728,-137.68364779874213,-137.99132075471695,-138.2989937106918,-138.60666666666665,-138.91433962264148,-139.22201257861633,-139.52968553459118,-139.837358490566,-140.14503144654086,-140.4527044025157,-140.76037735849056,-141.06805031446538,-141.37572327044023,-141.68339622641508,-141.9910691823899,-142.29874213836476,-142.6064150943396,-142.91408805031443,-143.22176100628928,-143.52943396226414,-143.83710691823896,-144.1447798742138,-144.45245283018866,-144.7601257861635,-145.06779874213834,-145.3754716981132,-145.68314465408804,-145.99081761006286,-146.2984905660377,-146.60616352201257,-146.9138364779874,-147.22150943396224,-147.5291823899371,-147.83685534591194,-148.14452830188677,-148.45220125786162,-148.75987421383647,-149.0675471698113,-149.37522012578614,-149.682893081761,-149.99056603773582,-150.29823899371067,-150.60591194968552,-150.91358490566034,-151.2212578616352,-151.52893081761005,-151.8366037735849,-152.14427672955972,-152.45194968553457,-152.75962264150942,-153.06729559748425,-153.3749685534591,-153.68264150943395,-153.99031446540877,-154.29798742138362,-154.60566037735848,-154.9133333333333,-155.22100628930815,-155.528679245283,-155.83635220125785,-156.14402515723268,-156.45169811320753,-156.75937106918238,-157.0670440251572,-157.37471698113205,-157.6823899371069,-157.99006289308173,-158.29773584905658,-158.60540880503143,-158.91308176100625,-159.2207547169811,-159.52842767295596,-159.8361006289308,-160.14377358490563,-160.45144654088048,-160.75911949685533,-161.06679245283016,-161.374465408805,-161.68213836477986,-161.98981132075468,-162.29748427672953,-162.60515723270439,-162.9128301886792,-163.22050314465406,-163.5281761006289,-163.83584905660376,-164.1435220125786,-164.45119496855344,-164.7588679245283,-165.0665408805031,-165.37421383647796,-165.68188679245281,-165.98955974842764,-166.2972327044025,-166.60490566037734,-166.91257861635216,-167.22025157232702,-167.52792452830187,-167.83559748427672,-168.14327044025154,-168.4509433962264,-168.75861635220124,-169.06628930817607,-169.37396226415092,-169.68163522012577,-169.9893081761006,-170.29698113207544,-170.6046540880503,-170.91232704402515,-171.21999999999997,-171.52767295597482,-171.83534591194967,-172.1430188679245,-172.45069182389935,-172.7583647798742,-173.06603773584902,-173.37371069182387,-173.68138364779873,-173.98905660377355,-174.2967295597484,-174.60440251572325,-174.9120754716981,-175.21974842767293,-175.52742138364778,-175.83509433962263,-176.14276729559745,-176.4504402515723,-176.75811320754715,-177.06578616352198,-177.37345911949683,-177.68113207547168,-177.9888050314465,-178.29647798742135,-178.6041509433962,-178.91182389937106,-179.21949685534588,-179.52716981132073,-179.83484276729558,-180.1425157232704,-180.45018867924526,-180.7578616352201,-181.06553459119493,-181.37320754716978,-181.68088050314464,-181.98855345911946,-182.2962264150943,-182.60389937106916,-182.911572327044,-183.21924528301884,-183.5269182389937,-183.83459119496854,-184.14226415094336,-184.4499371069182,-184.75761006289306,-185.0652830188679,-185.37295597484274,-185.6806289308176,-185.9883018867924,-186.29597484276727,-186.60364779874212,-186.91132075471697,-187.2189937106918,-187.52666666666664,-187.8343396226415,-188.14201257861632,-188.44968553459117,-188.75735849056602,-189.06503144654084,-189.3727044025157,-189.68037735849055,-189.98805031446537,-190.29572327044022,-190.60339622641507,-190.91106918238992,-191.21874213836475,-191.5264150943396,-191.83408805031445,-192.14176100628927,-192.44943396226412,-192.75710691823897,-193.0647798742138,-193.37245283018865,-193.6801257861635,-193.98779874213835,-194.29547169811318,-194.60314465408803,-194.91081761006288,-195.2184905660377,-195.52616352201255,-195.8338364779874,-196.14150943396223,-196.44918238993708,-196.75685534591193,-197.06452830188675,-197.3722012578616,-197.67987421383646,-197.9875471698113,-198.29522012578613,-198.60289308176098,-198.91056603773583,-199.21823899371066,-199.5259119496855,-199.83358490566036,-200.14125786163518,-200.44893081761003,-200.75660377358489,-201.0642767295597,-201.37194968553456,-201.6796226415094,-201.98729559748426,-202.29496855345909,-202.60264150943394,-202.9103144654088,-203.2179874213836,-203.52566037735846,-203.83333333333331,-204.14100628930814,-204.448679245283,-204.75635220125784,-205.06402515723266,-205.37169811320751,-205.67937106918237,-205.98704402515722,-206.29471698113204,-206.6023899371069,-206.91006289308174,-207.21773584905657,-207.52540880503142,-207.83308176100627,-208.1407547169811,-208.44842767295594,-208.7561006289308,-209.06377358490562,-209.37144654088047,-209.67911949685532,-209.98679245283017,-210.294465408805,-210.60213836477985,-210.9098113207547,-211.21748427672952,-211.52515723270437,-211.83283018867922,-212.14050314465405,-212.4481761006289,-212.75584905660375,-213.06352201257857,-213.37119496855343,-213.67886792452828,-213.98654088050313,-214.29421383647795,-214.6018867924528,-214.90955974842765,-215.21723270440248,-215.52490566037733,-215.83257861635218,-216.140251572327,-216.44792452830185,-216.7555974842767,-217.06327044025156,-217.37094339622638,-217.67861635220123,-217.98628930817608,-218.2939622641509,-218.60163522012576,-218.9093081761006,-219.21698113207543,-219.52465408805028,-219.83232704402513,-220.13999999999996,-220.4476729559748,-220.75534591194966,-221.0630188679245,-221.37069182389934,-221.6783647798742,-221.98603773584904,-222.29371069182386,-222.6013836477987,-222.90905660377356,-223.2167295597484,-223.52440251572324,-223.8320754716981,-224.1397484276729,-224.44742138364776,-224.75509433962262,-225.06276729559747,-225.3704402515723,-225.67811320754714,-225.985786163522,-226.29345911949682,-226.60113207547167,-226.90880503144652,-227.21647798742134,-227.5241509433962,-227.83182389937105,-228.13949685534587,-228.44716981132072,-228.75484276729557,-229.06251572327042,-229.37018867924525,-229.6778616352201,-229.98553459119495,-230.29320754716977,-230.60088050314462,-230.90855345911947,-231.2162264150943,-231.52389937106915,-231.831572327044,-232.13924528301882,-232.44691823899367,-232.75459119496853,-233.06226415094338,-233.3699371069182,-233.67761006289305,-233.9852830188679,-234.29295597484273,-234.60062893081758,-234.90830188679243,-235.21597484276725,-235.5236477987421,-235.83132075471696,-236.13899371069178,-236.44666666666663,-236.75433962264148,-237.06201257861633,-237.36968553459116,-237.677358490566,-237.98503144654086,-238.29270440251568,-238.60037735849053,-238.90805031446538,-239.2157232704402,-239.52339622641506,-239.8310691823899,-240.13874213836476,-240.44641509433959,-240.75408805031444,-241.0617610062893,-241.3694339622641,-241.67710691823896,-241.9847798742138,-242.29245283018864,-242.6001257861635,-242.90779874213834,-243.21547169811316,-243.52314465408801,-243.83081761006287,-244.13849056603772,-244.44616352201254,-244.7538364779874,-245.06150943396224,-245.36918238993707,-245.67685534591192,-245.98452830188677,-246.2922012578616,-246.59987421383644,-246.9075471698113,-247.21522012578612,-247.52289308176097,-247.83056603773582,-248.13823899371067,-248.4459119496855,-248.75358490566035,-249.0612578616352,-249.36893081761002,-249.67660377358487,-249.98427672955972,-250.29194968553455,-250.5996226415094,-250.90729559748425,-251.21496855345907,-251.52264150943392,-251.83031446540878,-252.13798742138363,-252.44566037735845,-252.7533333333333,-253.06100628930815,-253.36867924528298,-253.67635220125783,-253.98402515723268,-254.2916981132075,-254.59937106918235,-254.9070440251572,-255.21471698113203,-255.52238993710688,-255.83006289308173,-256.1377358490566,-256.44540880503143,-256.7530817610063,-257.06075471698114,-257.368427672956,-257.67610062893084,-257.98377358490563,-258.2914465408805,-258.59911949685534,-258.9067924528302,-259.21446540880504,-259.5221383647799,-259.8298113207547,-260.13748427672954,-260.4451572327044,-260.75283018867924,-261.0605031446541,-261.36817610062894,-261.6758490566038,-261.9835220125786,-262.29119496855344,-262.5988679245283,-262.90654088050314,-263.214213836478,-263.52188679245285,-263.82955974842764,-264.1372327044025,-264.44490566037734,-264.7525786163522,-265.06025157232705,-265.3679245283019,-265.67559748427675,-265.98327044025154,-266.2909433962264,-266.59861635220125,-266.9062893081761,-267.21396226415095,-267.5216352201258,-267.8293081761006,-268.13698113207545,-268.4446540880503,-268.75232704402515,-269.06,-269.36767295597485,-269.6753459119497,-269.9830188679245,-270.29069182389935,-270.5983647798742,-270.90603773584905,-271.2137106918239,-271.52138364779876,-271.82905660377355,-272.1367295597484,-272.44440251572325,-272.7520754716981,-273.05974842767296,-273.3674213836478,-273.67509433962266,-273.98276729559745,-274.2904402515723,-274.59811320754716,-274.905786163522,-275.21345911949686,-275.5211320754717,-275.8288050314465,-276.13647798742136,-276.4441509433962,-276.75182389937106,-277.0594968553459,-277.36716981132076,-277.6748427672956,-277.9825157232704,-278.29018867924526,-278.5978616352201,-278.90553459119496,-279.2132075471698,-279.52088050314467,-279.82855345911946,-280.1362264150943,-280.44389937106916,-280.751572327044,-281.05924528301887,-281.3669182389937,-281.67459119496857,-281.98226415094337,-282.2899371069182,-282.59761006289307,-282.9052830188679,-283.21295597484277,-283.5206289308176,-283.8283018867924,-284.13597484276727,-284.4436477987421,-284.75132075471697,-285.0589937106918,-285.3666666666667,-285.6743396226415,-285.9820125786163,-286.2896855345912,-286.597358490566,-286.9050314465409,-287.2127044025157,-287.5203773584906,-287.8280503144654,-288.1357232704402,-288.4433962264151,-288.7510691823899,-289.0587421383648,-289.36641509433963,-289.6740880503145,-289.9817610062893,-290.2894339622641,-290.597106918239,-290.90477987421383,-291.2124528301887,-291.52012578616353,-291.8277987421383,-292.1354716981132,-292.44314465408803,-292.7508176100629,-293.05849056603773,-293.3661635220126)
counts=c(0.0, 0.0,0.0,0.0,0.0,0.0,0.0,0.0,0.0,0.0,0.0,0.0,0.0,0.0,0.0,0.0,0.0,0.0,0.0,0.0,0.0,0.0,0.0,0.0,0.0,0.0,0.0,0.0,0.0,0.0,0.0,0.0,0.0,0.0,0.0,0.0,0.0,0.0,0.0,0.0,0.0,0.0,0.0,0.0,0.0,0.0,0.0,0.0,0.0,0.0,0.0,0.0,0.0,0.0,0.0,0.0,0.0,0.0,0.0,0.0,0.0,0.0,0.0,0.0,0.0,0.0,0.0,0.0,0.0,0.0,0.0,0.0,0.0,0.0,0.0,0.0,0.0,0.0,0.0,0.0,0.0,0.0,0.0,0.0,0.0,0.0,0.0,0.0,0.0,0.0,0.0,0.0,0.0,0.0,0.0,0.0,0.0,0.0,0.0,0.0,0.0,0.0,0.0,0.0,0.0,0.0,0.0,0.0,0.0,0.0,0.0,0.0,0.0,0.0,0.0,0.0,0.0,0.0,0.0,0.0,0.0,0.0,0.0,0.0,0.0,0.0,0.0,0.0,0.0,0.0,0.0,0.0,0.0,0.0,0.0,0.0,0.0,0.0,0.0,0.0,0.0,0.0,0.0,0.0,0.0,0.0,0.0,0.0,0.0,0.0,0.0,0.0,0.0,0.0,0.0,0.0,0.0,0.0,0.0,0.0,0.0,0.0,0.0,0.0,0.0,0.0,0.0,0.0,0.0,0.0,0.0,0.0,0.0,0.0,0.0,0.0,0.0,0.0,0.0,0.0,0.0,0.0,0.0,0.0,0.0,0.0,0.0,0.0,0.0,0.0,0.0,0.0,0.0,0.0,0.0,0.0,0.0,0.0,0.0,0.0,0.0,0.0,0.0,0.0,0.0,0.0,0.0,0.0,0.0,0.0,0.0,0.0,0.0,0.0,0.0,0.0,0.0,0.0,0.0,0.0,0.0,0.0,0.0,0.0,0.0,0.0,0.0,0.0,0.0,0.0,0.0,0.0,0.0,0.0,0.0,0.0,0.0,0.0,0.0,0.0,0.0,0.0,0.0,0.0,0.0,0.0,0.0,0.0,0.0,0.0,0.0,0.0,0.0,0.0,0.0,0.0,0.0,0.0,0.0,0.0,0.0,0.0,0.0,0.0,0.0,0.0,0.0,0.0,0.0,0.0,0.0,0.0,0.0,0.0,0.0,0.0,0.0,0.0,0.0,0.0,0.0,0.0,0.0,0.0,0.0,0.0,0.0,0.0,0.0,0.0,0.0,0.0,0.0,0.0,0.0,0.0,0.0,0.0,0.0,0.0,0.0,0.0,0.0,0.0,0.0,0.0,0.0,0.0,0.0,0.0,0.0,0.0,0.0,0.0,0.0,0.0,0.0,0.0,0.0,0.0,0.0,0.0,0.0,0.0,0.0,0.0,0.0,0.0,0.0,0.0,0.0,0.0,0.0,0.0,0.0,0.0,0.0,0.0,0.0,0.0,0.0,0.0,0.0,0.0,0.0,0.0,0.0,0.0,0.0,0.0,0.0,0.0,0.0,0.0,0.0,0.0,0.0,0.0,0.0,0.0,0.0,0.0,0.0,0.0,0.0,0.0,0.0,0.0,0.0,0.0,0.0,0.0,0.0,0.0,0.0,0.0,0.0,0.0,0.0,0.0,0.0,0.0,0.0,0.0,0.0,0.0,0.0,0.0,0.0,0.0,0.0,0.0,0.0,0.0,0.0,0.0,0.0,0.0,0.0,0.0,0.0,0.0,0.0,0.0,0.0,0.0,0.0,0.0,0.0,0.0,0.0,0.0,0.0,0.0,0.0,0.0,0.0,0.0,0.0,0.0,0.0,0.0,0.0,0.0,0.0,0.0,0.0,0.0,0.0,0.0,0.0,0.0,0.0,0.0,0.0,0.0,0.0,0.0,0.0,0.0,0.0,0.0,0.0,0.0,0.0,0.0,0.0,0.0,0.0,0.0,0.0,0.0,0.0,0.0,0.0,0.0,0.0,0.0,0.0,0.0,0.0,0.0,0.0,0.0,0.0,0.0,0.0,0.0,0.0,0.0,0.0,0.0,0.0,0.0,0.0,0.0,0.0,0.0,0.0,0.0,0.0,0.0,0.0,0.0,0.0,0.0,0.0,0.0,0.0,0.0,0.0,0.0,0.0,0.0,0.0,0.0,0.0,0.0,0.0,0.0,0.0,0.0,0.0,0.0,0.0,0.0,0.0,0.0,0.0,0.0,0.0,0.0,0.0,0.0,0.0,0.0,0.0,0.0,0.0,0.0,0.0,0.0,0.0,0.0,0.0,0.0,0.0,0.0,0.0,0.0,0.0,0.0,0.0,0.0,0.0,0.0,0.0,0.0,0.0,0.0,0.0,0.0,0.0,0.0,0.0,0.0,0.0,0.0,0.0,0.0,0.0,0.0,0.0,0.0,0.0,0.0,0.0,0.0,0.0,0.0,0.0,0.0,0.0,0.0,0.0,0.0,0.0,0.0,0.0,0.0,0.0,0.0,0.0,0.0,0.0,0.0,0.0,0.0,0.0,0.0,0.0,0.0,0.0,0.0,0.0,0.0,0.0,0.0,0.0,0.0,0.0,0.0,0.0,0.0,0.0,0.0,0.0,0.0,0.0,0.0,0.0,0.0,0.0,0.0,0.0,0.0,0.0,0.0,0.0,0.0,0.0,0.0,0.0,0.0,0.0,0.0,0.0,0.0,0.0,0.0,0.0,0.0,0.0,0.0,0.0,0.0,0.0,0.0,0.0,0.0,0.0,0.0,0.0,0.0,0.0,0.0,0.0,0.0,0.0,0.0,0.0,0.0,0.0,0.0,0.0,0.0,0.0,0.0,0.0,0.0,0.0,0.0,0.0,0.0,0.0,0.0,0.0,0.0,0.0,0.0,0.0,0.0,0.0,0.0,0.0,0.0,0.0,0.0,0.0,0.0,0.0,0.0002002002002002002,0.0004004004004004004,0.0006006006006006006,0.0005005005005005005,0.001001001001001001,0.0005005005005005005,0.0008008008008008008,0.0005005005005005005,0.0004004004004004004,0.0002002002002002002,0.0003003003003003003,0.0006006006006006006,0.0006006006006006006,0.0007007007007007007,0.0008008008008008008,0.0006006006006006006,0.0006006006006006006,0.0006006006006006006,0.0003003003003003003,0.001001001001001001,0.0006006006006006006,0.0001001001001001001,0.0004004004004004004,0.0006006006006006006,0.0005005005005005005,0.0006006006006006006,0.0009009009009009009,0.0009009009009009009,0.0004004004004004004,0.0004004004004004004,0.001001001001001001,0.0004004004004004004,0.0007007007007007007,0.001001001001001001,0.0014014014014014013,0.0004004004004004004,0.0012012012012012011,0.002002002002002002,0.0014014014014014013,0.0009009009009009009,0.001001001001001001,0.0018018018018018018,0.002002002002002002,0.0012012012012012011,0.0016016016016016017,0.0014014014014014013,0.0022022022022022024,0.0014014014014014013,0.002002002002002002,0.002002002002002002,0.0019019019019019018,0.0019019019019019018,0.0022022022022022024,0.002302302302302302,0.002102102102102102,0.0024024024024024023,0.0011011011011011012,0.002002002002002002,0.003103103103103103,0.002902902902902903,0.002002002002002002,0.003303303303303303,0.002302302302302302,0.002902902902902903,0.002002002002002002,0.0025025025025025025,0.003003003003003003,0.002002002002002002,0.0026026026026026027,0.0015015015015015015,0.0019019019019019018,0.0028028028028028026,0.0024024024024024023,0.0025025025025025025,0.0022022022022022024,0.0024024024024024023,0.0035035035035035035,0.0028028028028028026,0.002302302302302302,0.0022022022022022024,0.002002002002002002,0.002902902902902903,0.0022022022022022024,0.0032032032032032033,0.002902902902902903,0.003003003003003003,0.002702702702702703,0.004104104104104104,0.002702702702702703,0.0034034034034034033,0.0038038038038038036,0.004204204204204204,0.004304304304304304,0.005105105105105105,0.004004004004004004,0.005105105105105105,0.005205205205205205,0.0075075075075075074,0.006806806806806807,0.00960960960960961,0.008608608608608608,0.00940940940940941,0.007407407407407408,0.008108108108108109,0.007207207207207207,0.006806806806806807,0.005805805805805806,0.007007007007007007,0.005905905905905906,0.004004004004004004,0.004104104104104104,0.0018018018018018018,0.0019019019019019018,0.002102102102102102,0.0018018018018018018,0.0015015015015015015,0.002302302302302302,0.0011011011011011012,0.0016016016016016017,0.0006006006006006006,0.0013013013013013013,0.0009009009009009009,0.0015015015015015015,0.0006006006006006006,0.0009009009009009009,0.0009009009009009009,0.0007007007007007007,0.0016016016016016017,0.001001001001001001,0.0013013013013013013,0.0015015015015015015,0.0009009009009009009,0.0016016016016016017,0.0015015015015015015,0.0011011011011011012,0.0013013013013013013,0.0015015015015015015,0.0015015015015015015,0.0016016016016016017,0.001001001001001001,0.0015015015015015015,0.0016016016016016017,0.0024024024024024023,0.0025025025025025025,0.005205205205205205,0.004204204204204204,0.005805805805805806,0.01121121121121121,0.015715715715715714,0.014914914914914914,0.023423423423423424,0.04944944944944945,0.11091091091091092,0.0998998998998999,0.05195195195195195,0.017117117117117116,0.005605605605605605,0.004604604604604604,0.004204204204204204,0.006806806806806807,0.00960960960960961,0.012412412412412413,0.012112112112112113,0.015315315315315315,0.012512512512512513,0.012412412412412413,0.013413413413413414,0.013813813813813814,0.013913913913913913,0.013313313313313313,0.011711711711711712,0.012712712712712713,0.012012012012012012,0.013813813813813814,0.01121121121121121,0.012212212212212211,0.013413413413413414,0.010810810810810811,0.01071071071071071,0.00910910910910911,0.011511511511511512,0.008108108108108109,0.008608608608608608,0.007807807807807808,0.009009009009009009,0.01041041041041041,0.008608608608608608,0.009009009009009009,0.008908908908908908,0.00880880880880881,0.008408408408408409,0.007307307307307307,0.006206206206206206,0.005705705705705706,0.004904904904904905,0.0036036036036036037,0.0035035035035035035,0.0028028028028028026,0.0022022022022022024,0.002702702702702703,0.0016016016016016017,0.0022022022022022024,0.0011011011011011012,0.0009009009009009009,0.0008008008008008008,0.001001001001001001,0.001001001001001001,0.0009009009009009009,0.0008008008008008008,0.0009009009009009009,0.0006006006006006006,0.0013013013013013013,0.0004004004004004004,0.0006006006006006006,0.0013013013013013013,0.0009009009009009009,0.0002002002002002002,0.0015015015015015015,0.0006006006006006006,0.0014014014014014013,0.0005005005005005005,0.0011011011011011012,0.0006006006006006006,0.001001001001001001,0.0013013013013013013,0.0012012012012012011,0.0015015015015015015,0.0012012012012012011,0.0018018018018018018,0.0012012012012012011,0.0016016016016016017,0.002902902902902903,0.0011011011011011012,0.002102102102102102,0.002702702702702703,0.0017017017017017016,0.003303303303303303,0.004204204204204204,0.002902902902902903,0.0045045045045045045,0.003903903903903904,0.003303303303303303,0.005405405405405406,0.005205205205205205,0.005305305305305305,0.005705705705705706,0.005005005005005005,0.0055055055055055055,0.007307307307307307,0.005705705705705706,0.005705705705705706,0.0026026026026026027,0.003303303303303303,0.0019019019019019018,0.002102102102102102,0.002002002002002002,0.0016016016016016017,0.0011011011011011012,0.0018018018018018018,0.002002002002002002,0.002002002002002002,0.002702702702702703,0.005205205205205205,0.006606606606606606,0.005605605605605605,0.005305305305305305,0.00850850850850851,0.011611611611611611,0.022122122122122122,0.027127127127127126,0.03913913913913914,0.05745745745745746,0.02832832832832833,0.015215215215215214,0.008608608608608608,0.0055055055055055055,0.004404404404404405,0.0032032032032032033,0.003703703703703704,0.0035035035035035035,0.0036036036036036037,0.0008008008008008008,0.0)
#mids=mids[58:length(mids)]
#counts=counts[58:length(counts)]

plot(c(seq(-290,0,by=1),0),rep(2,length(c(seq(290,0,by=-1),0))), xlab="", ylab="Frequency of shift in origination rate", xlim=c(-270,-230), ylim=c(0,0.125), type="l", col="white",lwd="1",las="1",cex.axis="1",cex.main="1",cex.lab="1",bty="n", main="B", axes=F)
rect(-323.2,-0.02,-298.9,300, col="white", border=NA)
rect(-298.9,-0.02,-272.95,300, col="whitesmoke", border=NA)
rect(-272.95,-0.02,-259.1,300, col="white", border=NA)
rect(-259.1,-0.02,-251.9,300, col="whitesmoke", border=NA)
rect(-251.9,-0.02,-247.2,300, col="white", border=NA)
rect(-247.2,-0.02,-237,300, col="whitesmoke", border=NA)
rect(-237,-0.02,-201.3,300, col="white", border=NA)
rect(-201.3,-0.02,-174.1,300, col="whitesmoke", border=NA)
rect(-174.1,-0.02,-163.5,300, col="white", border=NA)
rect(-163.5,-0.02,-145,300, col="whitesmoke", border=NA)
rect(-145,-0.02,-100.5,300, col="white", border=NA)
rect(-100.5,-0.02,-66,300, col="whitesmoke", border=NA)
rect(-66,-0.02,-56,300, col="white", border=NA)
rect(-56,-0.02,-33.9,300, col="whitesmoke", border=NA)
rect(-33.9,-0.02,-23.03,300, col="white", border=NA)
rect(-23.03,-0.02,-5.33,300, col="whitesmoke", border=NA)
rect(-5.33,-0.02,-2.58,300, col="white", border=NA)
rect(-2.58,-0.02,0,300, col="whitesmoke", border=NA)

rect(-261.28,-3,-259.51,300, col=alpha('#ffaf03',0.2), border=NA)
rect(-234.5,-3,-232,300, col=alpha('#ffaf03',0.2), border=NA)

axis(side=1, seq(-280, -220, by=10), col="black",col.axis="black",las=1)
axis(side=2, seq(0, 0.125, by=0.025), col="black",col.axis="black",las=2)
abline(v=c(-251.902),col="red",lty="dashed",lwd="2")

lines(mids,counts,type = 'h', lwd=5, col='#4c4cec')
bf2 = 0.003602321921884269
bf6 = 0.0260189219131353
abline(h=bf2, lty=2)
abline(h=bf6, lty=2)

add_geochrono(0, -0.15)


# Extinction rate
time=c(-204.5513022528796, -204.65131017853406,-204.7513181041885,-204.85132602984294,-204.9513339554974,-205.05134188115184,-205.1513498068063,-205.25135773246075,-205.3513656581152,-205.45137358376965,-205.5513815094241,-205.65138943507856,-205.751397360733,-205.85140528638746,-205.9514132120419,-206.05142113769637,-206.1514290633508,-206.25143698900524,-206.3514449146597,-206.45145284031415,-206.5514607659686,-206.65146869162305,-206.75147661727752,-206.85148454293196,-206.9514924685864,-207.05150039424086,-207.1515083198953,-207.25151624554977,-207.3515241712042,-207.45153209685867,-207.5515400225131,-207.65154794816755,-207.751555873822,-207.85156379947645,-207.95157172513092,-208.05157965078536,-208.15158757643982,-208.25159550209426,-208.3516034277487,-208.45161135340317,-208.5516192790576,-208.65162720471207,-208.7516351303665,-208.85164305602095,-208.9516509816754,-209.05165890732985,-209.15166683298432,-209.25167475863876,-209.35168268429322,-209.45169060994766,-209.5516985356021,-209.65170646125657,-209.751714386911,-209.85172231256547,-209.9517302382199,-210.05173816387438,-210.1517460895288,-210.25175401518325,-210.35176194083772,-210.45176986649216,-210.55177779214662,-210.65178571780106,-210.75179364345553,-210.85180156910997,-210.9518094947644,-211.05181742041887,-211.1518253460733,-211.25183327172778,-211.3518411973822,-211.45184912303668,-211.55185704869112,-211.65186497434556,-211.75187290000002,-211.85188082565446,-211.95188875130893,-212.05189667696337,-212.1519046026178,-212.25191252827227,-212.3519204539267,-212.45192837958118,-212.5519363052356,-212.65194423089008,-212.75195215654452,-212.85196008219899,-212.95196800785342,-213.05197593350786,-213.15198385916233,-213.25199178481677,-213.35199971047123,-213.45200763612567,-213.5520155617801,-213.65202348743458,-213.75203141308901,-213.85203933874348,-213.95204726439792,-214.05205519005239,-214.15206311570682,-214.25207104136126,-214.35207896701573,-214.45208689267017,-214.55209481832463,-214.65210274397907,-214.75211066963354,-214.85211859528798,-214.95212652094241,-215.05213444659688,-215.15214237225132,-215.25215029790579,-215.35215822356022,-215.4521661492147,-215.55217407486913,-215.65218200052357,-215.75218992617803,-215.85219785183247,-215.95220577748694,-216.05221370314138,-216.15222162879584,-216.25222955445028,-216.35223748010472,-216.4522454057592,-216.55225333141362,-216.6522612570681,-216.75226918272253,-216.85227710837697,-216.95228503403143,-217.05229295968587,-217.15230088534034,-217.25230881099478,-217.35231673664924,-217.45232466230368,-217.55233258795815,-217.6523405136126,-217.75234843926702,-217.8523563649215,-217.95236429057593,-218.0523722162304,-218.15238014188483,-218.25238806753927,-218.35239599319374,-218.45240391884818,-218.55241184450264,-218.65241977015708,-218.75242769581155,-218.852435621466,-218.95244354712045,-219.0524514727749,-219.15245939842933,-219.2524673240838,-219.35247524973823,-219.4524831753927,-219.55249110104714,-219.65249902670158,-219.75250695235604,-219.85251487801048,-219.95252280366495,-220.0525307293194,-220.15253865497382,-220.2525465806283,-220.35255450628273,-220.4525624319372,-220.55257035759163,-220.6525782832461,-220.75258620890054,-220.852594134555,-220.95260206020944,-221.05260998586388,-221.15261791151835,-221.2526258371728,-221.35263376282725,-221.4526416884817,-221.55264961413613,-221.6526575397906,-221.75266546544503,-221.8526733910995,-221.95268131675394,-222.0526892424084,-222.15269716806284,-222.2527050937173,-222.35271301937175,-222.4527209450262,-222.55272887068065,-222.6527367963351,-222.75274472198956,-222.852752647644,-222.95276057329843,-223.0527684989529,-223.15277642460734,-223.2527843502618,-223.35279227591624,-223.4528002015707,-223.55280812722515,-223.65281605287961,-223.75282397853405,-223.8528319041885,-223.95283982984296,-224.0528477554974,-224.15285568115186,-224.2528636068063,-224.35287153246074,-224.4528794581152,-224.55288738376964,-224.6528953094241,-224.75290323507855,-224.852911160733,-224.95291908638745,-225.0529270120419,-225.15293493769636,-225.2529428633508,-225.35295078900526,-225.4529587146597,-225.55296664031417,-225.6529745659686,-225.75298249162304,-225.8529904172775,-225.95299834293195,-226.05300626858642,-226.15301419424085,-226.2530221198953,-226.35303004554976,-226.4530379712042,-226.55304589685866,-226.6530538225131,-226.75306174816757,-226.853069673822,-226.95307759947647,-227.0530855251309,-227.15309345078535,-227.25310137643982,-227.35310930209425,-227.45311722774872,-227.55312515340316,-227.6531330790576,-227.75314100471206,-227.8531489303665,-227.95315685602097,-228.0531647816754,-228.15317270732987,-228.2531806329843,-228.35318855863875,-228.45319648429322,-228.55320440994765,-228.65321233560212,-228.75322026125656,-228.85322818691102,-228.95323611256546,-229.0532440382199,-229.15325196387437,-229.2532598895288,-229.35326781518327,-229.4532757408377,-229.55328366649215,-229.65329159214662,-229.75329951780105,-229.85330744345552,-229.95331536910996,-230.05332329476443,-230.15333122041886,-230.25333914607333,-230.35334707172777,-230.4533549973822,-230.55336292303667,-230.6533708486911,-230.75337877434558,-230.85338670000002,-230.95339462565445,-231.05340255130892,-231.15341047696336,-231.25341840261783,-231.35342632827226,-231.45343425392673,-231.55344217958117,-231.65345010523563,-231.75345803089007,-231.8534659565445,-231.95347388219898,-232.05348180785342,-232.15348973350788,-232.25349765916232,-232.35350558481676,-232.45351351047123,-232.55352143612566,-232.65352936178013,-232.75353728743457,-232.85354521308903,-232.95355313874347,-233.0535610643979,-233.15356899005238,-233.25357691570682,-233.35358484136128,-233.45359276701572,-233.5536006926702,-233.65360861832463,-233.75361654397906,-233.85362446963353,-233.95363239528797,-234.05364032094243,-234.15364824659687,-234.2536561722513,-234.35366409790578,-234.45367202356022,-234.55367994921468,-234.65368787486912,-234.7536958005236,-234.85370372617803,-234.9537116518325,-235.05371957748693,-235.15372750314137,-235.25373542879584,-235.35374335445027,-235.45375128010474,-235.55375920575918,-235.65376713141362,-235.75377505706808,-235.85378298272252,-235.953790908377,-236.05379883403143,-236.15380675968586,-236.25381468534033,-236.3538226109948,-236.45383053664924,-236.55383846230367,-236.65384638795814,-236.75385431361258,-236.85386223926704,-236.95387016492148,-237.05387809057592,-237.1538860162304,-237.25389394188483,-237.3539018675393,-237.45390979319373,-237.55391771884817,-237.65392564450264,-237.7539335701571,-237.85394149581154,-237.95394942146598,-238.05395734712044,-238.15396527277488,-238.25397319842935,-238.3539811240838,-238.45398904973823,-238.5539969753927,-238.65400490104713,-238.7540128267016,-238.85402075235604,-238.95402867801047,-239.05403660366494,-239.15404452931938,-239.25405245497384,-239.35406038062828,-239.45406830628275,-239.5540762319372,-239.65408415759165,-239.7540920832461,-239.85410000890053,-239.954107934555,-240.05411586020944,-240.1541237858639,-240.25413171151834,-240.35413963717278,-240.45414756282725,-240.55415548848168,-240.65416341413615,-240.7541713397906,-240.85417926544503,-240.9541871910995,-241.05419511675396,-241.1542030424084,-241.25421096806284,-241.3542188937173,-241.45422681937174,-241.5542347450262,-241.65424267068065,-241.75425059633508,-241.85425852198955,-241.954266447644,-242.05427437329845,-242.1542822989529,-242.25429022460733,-242.3542981502618,-242.45430607591626,-242.5543140015707,-242.65432192722514,-242.7543298528796,-242.85433777853405,-242.9543457041885,-243.05435362984295,-243.1543615554974,-243.25436948115185,-243.3543774068063,-243.45438533246076,-243.5543932581152,-243.65440118376964,-243.7544091094241,-243.85441703507854,-243.954424960733,-244.05443288638745,-244.15444081204188,-244.25444873769635,-244.35445666335082,-244.45446458900525,-244.5544725146597,-244.65448044031416,-244.7544883659686,-244.85449629162306,-244.9545042172775,-245.05451214293194,-245.1545200685864,-245.25452799424085,-245.3545359198953,-245.45454384554975,-245.5545517712042,-245.65455969685866,-245.75456762251312,-245.85457554816756,-245.954583473822,-246.05459139947646,-246.1545993251309,-246.25460725078537,-246.3546151764398,-246.45462310209425,-246.5546310277487,-246.65463895340315,-246.75464687905762,-246.85465480471206,-246.9546627303665,-247.05467065602096,-247.15467858167543,-247.25468650732986,-247.3546944329843,-247.45470235863877,-247.5547102842932,-247.65471820994767,-247.7547261356021,-247.85473406125655,-247.95474198691102,-248.05474991256546,-248.15475783821992,-248.25476576387436,-248.3547736895288,-248.45478161518326,-248.5547895408377,-248.65479746649217,-248.7548053921466,-248.85481331780105,-248.9548212434555,-249.05482916910998,-249.15483709476442,-249.25484502041886,-249.35485294607332,-249.45486087172776,-249.55486879738223,-249.65487672303666,-249.7548846486911,-249.85489257434557,-249.9549005,-250.05490842565447,-250.1549163513089,-250.25492427696335,-250.35493220261782,-250.45494012827228,-250.55494805392672,-250.65495597958116,-250.75496390523563,-250.85497183089007,-250.95497975654453,-251.05498768219897,-251.1549956078534,-251.25500353350787,-251.3550114591623,-251.45501938481678,-251.55502731047122,-251.65503523612566,-251.75504316178012,-251.85505108743456,-251.95505901308903,-252.05506693874347,-252.15507486439793,-252.25508279005237,-252.35509071570684,-252.45509864136127,-252.5551065670157,-252.65511449267018,-252.75512241832462,-252.85513034397908,-252.95513826963352,-253.05514619528796,-253.15515412094243,-253.25516204659687,-253.35516997225133,-253.45517789790577,-253.5551858235602,-253.65519374921467,-253.75520167486914,-253.85520960052358,-253.95521752617802,-254.05522545183248,-254.15523337748692,-254.2552413031414,-254.35524922879583,-254.45525715445027,-254.55526508010473,-254.65527300575917,-254.75528093141364,-254.85528885706808,-254.9552967827225,-255.05530470837698,-255.15531263403145,-255.25532055968588,-255.35532848534032,-255.4553364109948,-255.55534433664923,-255.6553522623037,-255.75536018795813,-255.85536811361257,-255.955376039267,-256.0553839649215,-256.15539189057597,-256.25539981623035,-256.35540774188485,-256.45541566753934,-256.5554235931937,-256.6554315188482,-256.7554394445026,-256.8554473701571,-256.9554552958116,-257.05546322146597,-257.15547114712047,-257.25547907277485,-257.35548699842934,-257.45549492408384,-257.5555028497382,-257.6555107753927,-257.7555187010471,-257.8555266267016,-257.9555345523561,-258.05554247801047,-258.15555040366496,-258.25555832931934,-258.35556625497384,-258.45557418062833,-258.5555821062827,-258.6555900319372,-258.7555979575916,-258.8556058832461,-258.9556138089006,-259.05562173455496,-259.15562966020946,-259.25563758586384,-259.35564551151833,-259.4556534371728,-259.5556613628272,-259.6556692884817,-259.7556772141362,-259.8556851397906,-259.9556930654451,-260.05570099109946,-260.15570891675395,-260.25571684240845,-260.3557247680628,-260.4557326937173,-260.5557406193717,-260.6557485450262,-260.7557564706807,-260.8557643963351,-260.95577232198957,-261.05578024764395,-261.15578817329845,-261.25579609895294,-261.3558040246073,-261.4558119502618,-261.5558198759162,-261.6558278015707,-261.7558357272252,-261.85584365287957,-261.95585157853407,-262.05585950418845,-262.15586742984294,-262.25587535549744,-262.3558832811518,-262.4558912068063,-262.5558991324608,-262.6559070581152,-262.7559149837697,-262.85592290942407,-262.95593083507856,-263.05593876073306,-263.15594668638744,-263.25595461204193,-263.3559625376963,-263.4559704633508,-263.5559783890053,-263.6559863146597,-263.7559942403142,-263.85600216596856,-263.95601009162306,-264.05601801727755,-264.15602594293193,-264.2560338685864,-264.3560417942408,-264.4560497198953,-264.5560576455498,-264.6560655712042,-264.7560734968587,-264.85608142251306,-264.95608934816755,-265.05609727382205,-265.15610519947643,-265.2561131251309,-265.3561210507853,-265.4561289764398,-265.5561369020943,-265.6561448277487,-265.75615275340317,-265.85616067905767,-265.95616860471205,-266.05617653036654,-266.1561844560209,-266.2561923816754,-266.3562003073299,-266.4562082329843,-266.5562161586388,-266.65622408429317,-266.75623200994767,-266.85623993560216,-266.95624786125654,-267.05625578691104,-267.1562637125654,-267.2562716382199,-267.3562795638744,-267.4562874895288,-267.5562954151833,-267.65630334083767,-267.75631126649216,-267.85631919214666,-267.95632711780104,-268.05633504345553,-268.1563429691099,-268.2563508947644,-268.3563588204189,-268.4563667460733,-268.5563746717278,-268.6563825973823,-268.75639052303666,-268.85639844869115,-268.95640637434553,-269.05641430000003,-269.1564222256545,-269.2564301513089,-269.3564380769634,-269.4564460026178,-269.5564539282723,-269.65646185392677,-269.75646977958115,-269.85647770523565,-269.95648563089003,-270.0564935565445,-270.156501482199,-270.2565094078534,-270.3565173335079,-270.4565252591623,-270.5565331848168,-270.65654111047127,-270.75654903612565,-270.85655696178014,-270.9565648874345,-271.056572813089,-271.1565807387435,-271.2565886643979,-271.3565965900524,-271.4566045157068,-271.55661244136127,-271.65662036701576,-271.75662829267014,-271.85663621832464,-271.95664414397913,-272.0566520696335,-272.156659995288,-272.2566679209424,-272.3566758465969,-272.4566837722514,-272.55669169790576,-272.65669962356026,-272.75670754921464,-272.85671547486913,-272.95672340052363,-273.056731326178,-273.1567392518325,-273.2567471774869,-273.3567551031414,-273.4567630287959,-273.55677095445026,-273.65677888010475,-273.75678680575913,-273.85679473141363,-273.9568026570681,-274.0568105827225,-274.156818508377,-274.2568264340314,-274.3568343596859,-274.4568422853404,-274.55685021099475,-274.65685813664925,-274.75686606230374,-274.8568739879581,-274.9568819136126,-275.056889839267,-275.1568977649215,-275.256905690576,-275.3569136162304,-275.45692154188487,-275.55692946753925,-275.65693739319374,-275.75694531884824,-275.8569532445026,-275.9569611701571,-276.0569690958115,-276.156977021466,-276.2569849471205,-276.35699287277487,-276.45700079842936,-276.55700872408374,-276.65701664973824,-276.75702457539273,-276.8570325010471,-276.9570404267016,-277.057048352356,-277.1570562780105,-277.257064203665,-277.35707212931936,-277.45708005497386,-277.55708798062824,-277.65709590628273,-277.75710383193723,-277.8571117575916,-277.9571196832461,-278.0571276089006,-278.157135534555,-278.2571434602095,-278.35715138586386,-278.45715931151835,-278.55716723717285,-278.65717516282723,-278.7571830884817,-278.8571910141361,-278.9571989397906,-279.0572068654451,-279.1572147910995,-279.257222716754,-279.35723064240835,-279.45723856806285,-279.55724649371734,-279.6572544193717,-279.7572623450262,-279.8572702706806,-279.9572781963351,-280.0572861219896,-280.157294047644,-280.25730197329847,-280.35730989895285,-280.45731782460734,-280.55732575026184,-280.6573336759162,-280.7573416015707,-280.8573495272251,-280.9573574528796,-281.0573653785341,-281.15737330418847,-281.25738122984296,-281.35738915549746,-281.45739708115184,-281.55740500680633,-281.6574129324607,-281.7574208581152,-281.8574287837697,-281.9574367094241,-282.0574446350786,-282.15745256073296,-282.25746048638746,-282.35746841204195,-282.45747633769633,-282.55748426335083,-282.6574921890052,-282.7575001146597,-282.8575080403142,-282.9575159659686,-283.0575238916231,-283.15753181727746,-283.25753974293195,-283.35754766858645,-283.45755559424083,-283.5575635198953,-283.6575714455497,-283.7575793712042,-283.8575872968587,-283.9575952225131,-284.0576031481676,-284.15761107382195,-284.25761899947645,-284.35762692513094,-284.4576348507853,-284.5576427764398,-284.6576507020943,-284.7576586277487,-284.8576665534032,-284.9576744790576,-285.05768240471207,-285.15769033036656,-285.25769825602094,-285.35770618167544,-285.4577141073298,-285.5577220329843,-285.6577299586388,-285.7577378842932,-285.8577458099477,-285.95775373560207,-286.05776166125656,-286.15776958691106,-286.25777751256544,-286.35778543821993,-286.4577933638743,-286.5578012895288,-286.6578092151833,-286.7578171408377,-286.8578250664922,-286.95783299214656,-287.05784091780106,-287.15784884345555,-287.25785676910994,-287.35786469476443,-287.4578726204189,-287.5578805460733,-287.6578884717278,-287.7578963973822,-287.8579043230367,-287.9579122486912,-288.05792017434555,-288.15792810000005,-288.25793602565443,-288.3579439513089,-288.4579518769634,-288.5579598026178,-288.6579677282723,-288.7579756539267,-288.8579835795812,-288.95799150523567,-289.05799943089005,-289.15800735654454,-289.2580152821989,-289.3580232078534,-289.4580311335079,-289.5580390591623,-289.6580469848168,-289.7580549104712,-289.85806283612567,-289.95807076178016,-290.05807868743454,-290.15808661308904,-290.2580945387434,-290.3581024643979,-290.4581103900524,-290.5581183157068,-290.6581262413613,-290.7581341670158,-290.85814209267016,-290.95815001832466,-291.05815794397904,-291.15816586963354,-291.25817379528803,-291.3581817209424,-291.4581896465969,-291.5581975722513,-291.6582054979058,-291.7582134235603,-291.85822134921466,-291.95822927486915,-292.05823720052354,-292.15824512617803,-292.2582530518325,-292.3582609774869,-292.4582689031414,-292.5582768287958,-292.6582847544503,-292.7582926801048,-292.85830060575915,-292.95830853141365,-293.05831645706803,-293.1583243827225,-293.258332308377,-293.3583402340314,-293.4583481596859)
rate=c(0.1149250676857787, 0.1149250676857787,0.1149250676857787,0.1149250676857787,0.1149250676857787,0.1149250676857787,0.1149250676857787,0.1149250676857787,0.1149250676857787,0.1149250676857787,0.1149250676857787,0.1149250676857787,0.1149250676857787,0.1149250676857787,0.1149250676857787,0.1149250676857787,0.1149250676857787,0.1149250676857787,0.1149250676857787,0.1149250676857787,0.1149250676857787,0.1149250676857787,0.11493878096904495,0.1149250676857787,0.11490165943602651,0.11487051936848641,0.11487051936848641,0.11487051936848641,0.11487051936848641,0.11484818443425066,0.11487051936848641,0.11487051936848641,0.11487051936848641,0.11479469331402353,0.11479469331402353,0.11487051936848641,0.11491399647010081,0.11491399647010081,0.11490165943602651,0.11484818443425066,0.11484818443425066,0.11487051936848641,0.11487051936848641,0.11487051936848641,0.11487051936848641,0.11479469331402353,0.11472466851869637,0.11484818443425066,0.11491399647010081,0.11490165943602651,0.11487051936848641,0.11484818443425066,0.11484818443425066,0.11490165943602651,0.11487051936848641,0.11479469331402353,0.11472466851869637,0.11472466851869637,0.11466803270428055,0.11466803270428055,0.11460916550884018,0.11453175788435935,0.11453175788435935,0.11451938903942327,0.11452328284466042,0.11452328284466042,0.11452328284466042,0.11452459748211967,0.11452328284466042,0.11452328284466042,0.11452459748211967,0.11457082512122149,0.11453175788435935,0.11453175788435935,0.11452459748211967,0.11451938903942327,0.11449983805572178,0.11446033186239071,0.11446033186239071,0.11443937002579921,0.11442016519363143,0.11442016519363143,0.11440649254135826,0.11442016519363143,0.11442016519363143,0.11440649254135826,0.11440209167791307,0.11440649254135826,0.11443937002579921,0.11443937002579921,0.11446033186239071,0.11446033186239071,0.11451938903942327,0.11452328284466042,0.11452459748211967,0.11457082512122149,0.11453175788435935,0.11453175788435935,0.11453175788435935,0.11453175788435935,0.11457082512122149,0.11462214183554761,0.11462214183554761,0.11462214183554761,0.11462214183554761,0.11472466851869637,0.11472466851869637,0.11479469331402353,0.11484818443425066,0.11487051936848641,0.11490165943602651,0.11491399647010081,0.11495724261221739,0.11500096518649294,0.11502901631896464,0.11500096518649294,0.11500096518649294,0.11498037794459942,0.11505087657507387,0.11505087657507387,0.11508336313680756,0.11508336313680756,0.11508336313680756,0.1151604617923149,0.11520191509455918,0.11522432573090119,0.11523574824708466,0.11523574824708466,0.11523574824708466,0.11529606721946528,0.1153334570165651,0.1153334570165651,0.1153412611227736,0.11534804037417119,0.11534804037417119,0.11543307769600007,0.11543307769600007,0.11555710770466733,0.11562980553152427,0.11562980553152427,0.11567299352602409,0.11570586921047876,0.11567299352602409,0.11570586921047876,0.11573377239267486,0.11575557777115095,0.11576167370709031,0.11576167370709031,0.1157879280986174,0.11584174757380511,0.11590225177554393,0.11590225177554393,0.11590225177554393,0.11591849145978969,0.11593127670449468,0.1159394866736175,0.1159394866736175,0.11600770248492417,0.11605087194240785,0.11605087194240785,0.11618431118755998,0.11624281692070848,0.11631866140823685,0.11631866140823685,0.11632704432030402,0.11634787059553192,0.11638915416677817,0.11641024037929662,0.11642996565272273,0.11641024037929662,0.11644797101770835,0.11644797101770835,0.11649975207084727,0.11665889489921966,0.11665889489921966,0.11676753853649745,0.11679314172472588,0.11682780672161508,0.11695294338339526,0.11699984746502771,0.11705781472189611,0.11707993578024509,0.11709483246483299,0.11713952068163958,0.1171942361161219,0.11729612276978209,0.11731930137754429,0.11740635616703202,0.11748769592275218,0.11755827115852793,0.11762023896636925,0.1176898068718931,0.11779008982497996,0.11794334641698441,0.1181024949039867,0.11818879275692648,0.11840557943086791,0.11840841938198746,0.1185795940667835,0.11888356622518109,0.11906547207199598,0.11909727850433681,0.11922624374765503,0.11923980438531312,0.11933064841530044,0.11966607723493636,0.11973577897843768,0.11990518724294977,0.11996659941017651,0.12017012887059057,0.12034451492917575,0.12054331116592647,0.12065002425681431,0.12074665315896263,0.12085316086167172,0.12093782762208388,0.12117928014959546,0.12126470600048277,0.12147854722537521,0.12210375816713062,0.12222258560732646,0.12251695299848832,0.1227205512680456,0.12287108842023617,0.12317325983770462,0.1236279186678826,0.12389841020694595,0.12417524310261416,0.12429447535129959,0.12454087593090546,0.12467823787321032,0.12495456603800059,0.12528137816116203,0.12557085024539877,0.12579759752806127,0.12607354043410018,0.12634283836464083,0.1270199161413525,0.12732918043591357,0.12763796581740677,0.12798094622902054,0.1285074842270968,0.12916705287698654,0.12937209820518586,0.12962387500736028,0.12986611944064297,0.13021451512822801,0.13066271165361237,0.13101478812936052,0.1314270047742347,0.131942632479289,0.13254447584276963,0.13295191792102223,0.13347366411242972,0.1338816094763051,0.13416385501168548,0.1346879075646398,0.13522389385620842,0.13561424199933925,0.13608287853863632,0.13670063399002935,0.13709625788112811,0.1376552895361514,0.13833791999873524,0.13890419895071313,0.13937365087857195,0.13993133495143595,0.14044239003781467,0.14091814660300042,0.1415173825462302,0.14218492312876324,0.14276360711323363,0.14348293531884632,0.1441352555720205,0.14483739756531028,0.14547588752018092,0.14616156472422798,0.14714375622472925,0.14797774896114985,0.14868169065886133,0.14923074024158703,0.1497492819080279,0.15045476447528486,0.15084985564953135,0.15144031407840672,0.15189603248482464,0.15254807119202035,0.15320205762204114,0.15362683838582014,0.15448010625691705,0.1552283201212906,0.15618505791482204,0.15675914666018825,0.1573575100602271,0.15785241509380774,0.1583948069702501,0.15940464947504118,0.1601952661389895,0.16134587862066413,0.16208102003758618,0.16298516937686308,0.16369505492329106,0.1646222267285996,0.16565696347159697,0.16641868980072672,0.16725194628742174,0.16802716356879666,0.168885230708012,0.16957752128178838,0.1703526424221291,0.17117755033526655,0.17181723973285537,0.17256908277045765,0.17302431520035763,0.17383506439668256,0.17463934164809167,0.17578077107876816,0.17629544725479995,0.17692852682790577,0.1775771526748154,0.17829941799856358,0.17896238634547929,0.17926082624453582,0.17984371449902575,0.18017626865813113,0.1803701246434708,0.18084066730193676,0.18093193534894159,0.18131553475150206,0.1816455290414623,0.18185222400525508,0.18224770461930445,0.18261191258999407,0.18287525960783546,0.18322532589012983,0.18338933759572484,0.18369664668982474,0.18381030317788322,0.1840733613330126,0.1842619695636531,0.18457857279789514,0.18474992236256194,0.18484451459934625,0.18496076704128336,0.18514619921493153,0.1853890699034922,0.18552010256642115,0.1855722246976339,0.18570576441714298,0.1858553990125807,0.18599169400594767,0.18605981464698418,0.18621673711742504,0.18631080852899337,0.1863480563749812,0.18637935325303318,0.1863865280924459,0.18650616003376036,0.1865435948642965,0.1865435948642965,0.1865435948642965,0.18660726253090062,0.186632563949567,0.1866757792402234,0.18674834857778688,0.18683993000700883,0.186850644538375,0.18692344385697707,0.1869951494052405,0.18700923492950042,0.18703416123100972,0.18705704201008477,0.18713028250807628,0.18724593410959106,0.18725943267434567,0.18742501674227735,0.18744489708693718,0.18751184054459413,0.18752985744592032,0.1876162474959039,0.18762449944461634,0.18765462860204477,0.18769278488503666,0.18772788373146265,0.1878230104303086,0.1880670894355338,0.18809188221598072,0.188155540602923,0.18823550108485063,0.1883622518597716,0.1884622295955028,0.18860972336012846,0.18873048027760653,0.18888482960568992,0.18897790545778104,0.1890013555589532,0.1890704205646745,0.18914348577069046,0.18920533789224864,0.18940071176859363,0.189508135199357,0.18964957899206308,0.189776721916676,0.1898993905949286,0.18993914133056455,0.19000149970867736,0.19004374134920454,0.19015220341147865,0.19027294147617102,0.19043121173127062,0.1906505713644186,0.19077603373240848,0.19092279304377785,0.19105207386514428,0.19121735928391032,0.19133660594933144,0.19154102252118232,0.19172496565951527,0.19184756591255456,0.1919656895350495,0.1920504614495904,0.1923634076990049,0.19245577986335696,0.1926757683883429,0.19279014491762186,0.19284593971186498,0.193040458097731,0.1931877872377273,0.19331057318214395,0.19334263889513742,0.19342523527473407,0.1936983094524414,0.19394754843868217,0.1941383321766258,0.19421521760054355,0.19435093254182506,0.19470092532949265,0.19492505790859516,0.19501912464656396,0.1952178392587552,0.19534979170903002,0.19575015437831322,0.19609008153125265,0.19623006621362232,0.19634432941133095,0.19661792147068424,0.19682299654067173,0.19702719441459438,0.19734728989119316,0.19752217141753148,0.1977610884635655,0.19799502804662694,0.19820612277056948,0.1982380982902543,0.19848399130197214,0.19870698321762037,0.1988203635338094,0.19897132424445932,0.1992824656899704,0.1994717517322167,0.1996124785976522,0.1997572628262192,0.1999969354946382,0.20010887909008446,0.20027837735667342,0.20038197525217083,0.200506462281986,0.2006046430085134,0.20072584352430217,0.2008528310674637,0.20086197005677092,0.20087064230043278,0.20087717795548704,0.20087717795548704,0.20087717795548704,0.20090286084864883,0.20087717795548704,0.20088321896965183,0.20087717795548704,0.20088321896965183,0.20086272869095012,0.20086197005677092,0.20079831598381237,0.20081011067741256,0.20079831598381237,0.20079831598381237,0.20081011067741256,0.20083188535480456,0.20072584352430217,0.20076883162278594,0.20079831598381237,0.20079831598381237,0.20079831598381237,0.20072584352430217,0.20070713792685277,0.20070065463115694,0.20066126376804033,0.20066126376804033,0.20062812973893315,0.20068331745585616,0.2006046430085134,0.2006105290595736,0.2006105290595736,0.2006046430085134,0.20059087942831538,0.20059087942831538,0.2006046430085134,0.2006046430085134,0.20059087942831538,0.2005749578380547,0.20056574633231647,0.2005749578380547,0.20056574633231647,0.2005749578380547,0.20053458484250275,0.20056574633231647,0.2005749578380547,0.2005749578380547,0.20059087942831538,0.2005749578380547,0.2005749578380547,0.20056574633231647,0.2005749578380547,0.2005749578380547,0.20059087942831538,0.20059087942831538,0.20056574633231647,0.20056574633231647,0.20056574633231647,0.20056574633231647,0.2005749578380547,0.20059087942831538,0.20059087942831538,0.20059087942831538,0.2006046430085134,0.2006105290595736,0.20066126376804033,0.2006919599434357,0.20070065463115694,0.20068331745585616,0.20066126376804033,0.20068331745585616,0.20066126376804033,0.20062812973893315,0.20062812973893315,0.20066126376804033,0.20068331745585616,0.2006919599434357,0.2006919599434357,0.2006919599434357,0.20070713792685277,0.20070713792685277,0.20072584352430217,0.20079831598381237,0.20081011067741256,0.20083188535480456,0.2008528310674637,0.2008528310674637,0.2008528310674637,0.20086272869095012,0.20086272869095012,0.20086272869095012,0.20086272869095012,0.20086272869095012,0.20086197005677092,0.20086197005677092,0.20086197005677092,0.20086272869095012,0.20086554965857623,0.20087064230043278,0.20087717795548704,0.20090286084864883,0.20090286084864883,0.20090286084864883,0.20094931984432618,0.200977635427053,0.20099749608309556,0.20099749608309556,0.2010146301711731,0.20102788511755418,0.20102788511755418,0.20102788511755418,0.20107473778386825,0.20109221212860895,0.20109221212860895,0.20110987687624562,0.20110987687624562,0.20113021182281887,0.20113021182281887,0.20113908442670086,0.20113908442670086,0.20113908442670086,0.20113570104783063,0.20115794816062785,0.20117763816303486,0.20119284132336718,0.20117763816303486,0.20117763816303486,0.20117763816303486,0.20115794816062785,0.20113908442670086,0.20113570104783063,0.20113570104783063,0.20113908442670086,0.20113570104783063,0.20113021182281887,0.20113570104783063,0.20113570104783063,0.20113021182281887,0.20113021182281887,0.20113021182281887,0.20110987687624562,0.20110987687624562,0.20113021182281887,0.20113570104783063,0.20113021182281887,0.20113570104783063,0.20113570104783063,0.20113570104783063,0.20113908442670086,0.20115794816062785,0.20113908442670086,0.20115794816062785,0.20115794816062785,0.20117763816303486,0.20117763816303486,0.20117763816303486,0.20119284132336718,0.20119284132336718,0.20121596928415095,0.20121596928415095,0.20121596928415095,0.20127955685939503,0.2012375700378772,0.2013302477952995,0.20140032776080496,0.20137195001348182,0.20137195001348182,0.2013302477952995,0.2013302477952995,0.2013406384310606,0.2013406384310606,0.20140032776080496,0.20140519048077693,0.20141800190093545,0.2014528575255128,0.2014528575255128,0.20141800190093545,0.2014528575255128,0.20152445355776066,0.20160004198652912,0.20161709646595066,0.20161709646595066,0.20161709646595066,0.2016248680281757,0.20163544405005157,0.20166931107865094,0.20166931107865094,0.20169774290183537,0.20171478799387804,0.20174874547594926,0.2017361444280073,0.2017605768390508,0.20181467885019844,0.20179643065218272,0.20181467885019844,0.2018327922020945,0.20184053787398892,0.2018485774508324,0.20186437800947335,0.2019257720219046,0.2020004841067532,0.2020004841067532,0.2020739434837105,0.2021386247267941,0.20214123791855276,0.2021386247267941,0.2021332308574843,0.20214123791855276,0.20219848713310767,0.20234265002820317,0.20234265002820317,0.20234442038452843,0.20235222570137812,0.20235222570137812,0.20235222570137812,0.20235222570137812,0.20237948366357056,0.20241882458337923,0.20244609627594884,0.20249626387201336,0.2025979210293804,0.20267599653235624,0.20276236601140668,0.20276236601140668,0.2027749313850306,0.20281367557929048,0.2028378021744614,0.202898679892277,0.20290621501709485,0.20292071657322855,0.20295046710609416,0.2029445570932203,0.2029445570932203,0.2029568472829826,0.20306307249426264,0.20304573909082804,0.20306307249426264,0.20308099792218415,0.2031979334687214,0.20323649321385895,0.20325388603437736,0.20335032337631964,0.20345104566598993,0.20360421511811688,0.2036275599284733,0.20365838483728807,0.20367685357788984,0.20370218322084005,0.20376055135552074,0.2038573969119774,0.20395627213618678,0.20403192690693145,0.2040532095043472,0.20410861173311912,0.2041355576575357,0.20417801937609686,0.20420775851765977,0.20422499069359504,0.20425487318404018,0.20428461889576977,0.20441974080279357,0.2044681082041897,0.20448261379210275,0.20461801163253357,0.20468277490479794,0.20470301970559995,0.20488738710187068,0.2049848129897481,0.20500912028101498,0.20507473364548973,0.2050885125002494,0.20517015532627442,0.20525990984377995,0.2054679102122136,0.2055234409585728,0.20554679072608012,0.2055771989337294,0.20585094177479407,0.20585940574367992,0.2059985218027728,0.2061366703283452,0.2062932736588417,0.2063972030515563,0.2065583079494125,0.20671068556544075,0.2069563412368958,0.20704414530440612,0.20716971284097274,0.20735386123520322,0.20747933271554622,0.20762534431041108,0.20797621187715465,0.20819305706842167,0.20849289458675102,0.20875352505071554,0.20892284755787152,0.2090269566377304,0.2091845310673553,0.20950951257950454,0.20967727268190722,0.20992996476504464,0.21029261791826742,0.21041735449494156,0.2106758386585076,0.2109203875888386,0.21111026137661248,0.21137609219409195,0.21161612865995005,0.21177493940051598,0.21199092080586385,0.21215687146790466,0.21244032511007865,0.2126218605219305,0.21290648611556018,0.2129957086670497,0.21316777986240804,0.21331087578488434,0.21348618008199888,0.2135455021010717,0.21361307849859068,0.21363891544616803,0.21367918301292355,0.2137886965368347,0.21386788603887708,0.21388112438204493,0.21383309499680794,0.21386788603887708,0.2137886965368347,0.2137313939067782,0.2137886965368347,0.2137313939067782,0.2137313939067782,0.21367918301292355,0.2137313939067782,0.21386788603887708,0.21383309499680794,0.21386788603887708,0.21383309499680794,0.21389000203965464,0.2139527190594262,0.21398251335476431,0.21399852687945894,0.21402460985361454,0.2140523401766653,0.2140523401766653,0.2140523401766653,0.2140523401766653,0.2140523401766653,0.2140523401766653,0.2140523401766653,0.2140523401766653,0.21402460985361454,0.21406592082107145,0.21410588913436374,0.2141414118508601,0.21420137584369373,0.21421680969822898,0.21432554950888988,0.2144156906902096,0.2144156906902096,0.21443973403400657,0.21447519989767438,0.21452409071889889,0.2146218598581241,0.2146588490598315,0.2146588490598315,0.21469460761354628,0.21473883289446294,0.2147335747893139,0.21476457473820676,0.2147839551654368,0.21485307349092764,0.21490186912122528,0.2149295248687768,0.21510508163817765,0.21522928671540764,0.2153047422347265,0.2154210442330612,0.21548521151873046,0.21548521151873046,0.21548521151873046,0.21553985795677066,0.21567784552312436,0.21572205989485976,0.21587663466151702,0.21604290651043084,0.2162043176483007,0.21645701032715797,0.216801981225136,0.21712545786387372,0.217593615339283,0.21801869143837604,0.2186273749921887,0.21919859895291255,0.21949232707604643,0.2198027003349469,0.22035578870449923,0.22081652243815297,0.22153562074370126,0.22215961713922716,0.2225833825501859,0.22317675195924952,0.2236745509515461,0.22427445067399765,0.22511701078140006,0.22603651060933727,0.22690946682724872,0.22768307942797955,0.22839586991655747,0.22925575581999136,0.22998052211361336,0.23070171539489812,0.23185923489735105,0.23311910109810274,0.2341489694318313,0.2341489694318313,0.2341489694318313,0.2341489694318313,0.2341489694318313)
minHPD=c(0.013263450897618575, 0.013263450897618575,0.013263450897618575,0.013263450897618575,0.013263450897618575,0.013263450897618575,0.013263450897618575,0.013263450897618575,0.013263450897618575,0.013263450897618575,0.013263450897618575,0.013263450897618575,0.013263450897618575,0.013263450897618575,0.013263450897618575,0.013263450897618575,0.013263450897618575,0.013263450897618575,0.013263450897618575,0.013263450897618575,0.013263450897618575,0.013263450897618575,0.013395925935709518,0.013495115134256469,0.012747218467394739,0.013395925935709518,0.013193691107541376,0.013263450897618575,0.013395925935709518,0.013395925935709518,0.013395925935709518,0.013395925935709518,0.013495115134256469,0.013395925935709518,0.013395925935709518,0.013416064388201062,0.013495115134256469,0.013263450897618575,0.013263450897618575,0.013395925935709518,0.013395925935709518,0.013395925935709518,0.013395925935709518,0.013495115134256469,0.013495115134256469,0.013495115134256469,0.013263450897618575,0.013263450897618575,0.013495115134256469,0.013495115134256469,0.013495115134256469,0.013504171902687089,0.013504171902687089,0.013504171902687089,0.013912377788297372,0.013749027097309303,0.013749027097309303,0.013749027097309303,0.013749027097309303,0.013912377788297372,0.013912377788297372,0.013912377788297372,0.013912377788297372,0.013811372907864957,0.013811372907864957,0.013811372907864957,0.013811372907864957,0.013811372907864957,0.013912377788297372,0.013912377788297372,0.013912377788297372,0.013912377788297372,0.014021172594134787,0.014021172594134787,0.014050491487035405,0.014063632165372387,0.014063632165372387,0.014021172594134787,0.014021172594134787,0.014063632165372387,0.014050491487035405,0.014050491487035405,0.014063632165372387,0.014063632165372387,0.014050491487035405,0.014050491487035405,0.014063632165372387,0.014063632165372387,0.014050491487035405,0.014050491487035405,0.014021172594134787,0.014021172594134787,0.014021172594134787,0.013912377788297372,0.013912377788297372,0.013912377788297372,0.013912377788297372,0.014021172594134787,0.014050491487035405,0.014050491487035405,0.014021172594134787,0.013912377788297372,0.013912377788297372,0.013912377788297372,0.013912377788297372,0.013912377788297372,0.013811372907864957,0.013811372907864957,0.013749027097309303,0.013749027097309303,0.013811372907864957,0.014021172594134787,0.013912377788297372,0.013912377788297372,0.013912377788297372,0.013912377788297372,0.014021172594134787,0.014021172594134787,0.013495115134256469,0.013495115134256469,0.013912377788297372,0.014050491487035405,0.014050491487035405,0.014050491487035405,0.014021172594134787,0.013912377788297372,0.013912377788297372,0.013912377788297372,0.013912377788297372,0.013912377788297372,0.013912377788297372,0.013912377788297372,0.013912377788297372,0.013912377788297372,0.013912377788297372,0.013811372907864957,0.013495115134256469,0.013495115134256469,0.013495115134256469,0.013495115134256469,0.013495115134256469,0.013416064388201062,0.013263450897618575,0.013263450897618575,0.013416064388201062,0.013416064388201062,0.013263450897618575,0.013263450897618575,0.013416064388201062,0.013263450897618575,0.013263450897618575,0.013263450897618575,0.013263450897618575,0.013263450897618575,0.013263450897618575,0.013263450897618575,0.013263450897618575,0.013263450897618575,0.013193691107541376,0.013193691107541376,0.013193691107541376,0.013193691107541376,0.013912377788297372,0.013912377788297372,0.013912377788297372,0.013912377788297372,0.013912377788297372,0.013811372907864957,0.013749027097309303,0.013749027097309303,0.013193691107541376,0.013193691107541376,0.013811372907864957,0.013495115134256469,0.013495115134256469,0.013495115134256469,0.013495115134256469,0.013495115134256469,0.013416064388201062,0.013416064388201062,0.013263450897618575,0.013193691107541376,0.013193691107541376,0.012704761616749948,0.012704761616749948,0.012398814937358447,0.012747218467394739,0.012747218467394739,0.012704761616749948,0.012398814937358447,0.012398814937358447,0.014157821682858717,0.014157821682858717,0.014864403498029909,0.014864403498029909,0.014440530524720857,0.017233345707789133,0.017233345707789133,0.014226319676125596,0.014157821682858717,0.014157821682858717,0.014157821682858717,0.013912377788297372,0.013912377788297372,0.014864403498029909,0.013495115134256469,0.013495115134256469,0.014157821682858717,0.014050491487035405,0.014021172594134787,0.014157821682858717,0.014157821682858717,0.014021172594134787,0.014021172594134787,0.014021172594134787,0.013912377788297372,0.013495115134256469,0.013504171902687089,0.014021172594134787,0.014157821682858717,0.013912377788297372,0.013912377788297372,0.014021172594134787,0.013912377788297372,0.013279506912247349,0.013912377788297372,0.014021172594134787,0.014050491487035405,0.013912377788297372,0.013495115134256469,0.013416064388201062,0.014021172594134787,0.013495115134256469,0.013495115134256469,0.012898359561679021,0.012228289376406385,0.014157821682858717,0.013912377788297372,0.013495115134256469,0.013110216468689507,0.013110216468689507,0.013495115134256469,0.012898359561679021,0.012704761616749948,0.011582497426907604,0.010972352259301592,0.010449543517873265,0.010449543517873265,0.01036574733256166,0.010744411153762397,0.01391676608020113,0.013279506912247349,0.013263450897618575,0.013193691107541376,0.012398814937358447,0.013110216468689507,0.010449543517873265,0.014873130686207024,0.014063632165372387,0.013263450897618575,0.011880091729136106,0.010972352259301592,0.01036574733256166,0.01036574733256166,0.010528575241421822,0.01036574733256166,0.009523220615758448,0.013912377788297372,0.010449543517873265,0.012704761616749948,0.01036574733256166,0.010449543517873265,0.01064835661881691,0.013912377788297372,0.013416064388201062,0.012747218467394739,0.013495115134256469,0.013495115134256469,0.010449543517873265,0.013495115134256469,0.013263450897618575,0.013279506912247349,0.011265212374870581,0.018155973541030393,0.016816738211201252,0.01657546632639099,0.017025272082771176,0.016949042850807516,0.016708915463111408,0.014226319676125596,0.013504171902687089,0.019002774070904692,0.018863981256279288,0.018863981256279288,0.016949042850807516,0.016949042850807516,0.017235198563940794,0.01838590567163516,0.021057787680137458,0.019829003744998585,0.01913201750487363,0.0185395371699267,0.017454923137036824,0.02305496798397304,0.02305496798397304,0.022147745548064656,0.02305496798397304,0.02305496798397304,0.022371536048203508,0.022147745548064656,0.022147745548064656,0.02833858631365649,0.02833858631365649,0.02868755572555296,0.02863646739122239,0.02863646739122239,0.03140866180623123,0.03587805130905557,0.04159369152037111,0.04089189396137803,0.043797053147583,0.04472676293980904,0.04515983368307074,0.04536842766566332,0.04497727341153739,0.04520717871249399,0.04515983368307074,0.045537374630683906,0.045537374630683906,0.048581559489106106,0.048179881666728736,0.04865990068885882,0.04907475227134808,0.04987113355402548,0.050482725984087255,0.050482725984087255,0.051081837420718326,0.05152121541476285,0.0518612849441721,0.05200257019822748,0.053120433091903826,0.05370575255938296,0.05370575255938296,0.05611335218260752,0.05611335218260752,0.05619433596257745,0.056421629825242216,0.056118867006662035,0.055429899479556996,0.055429899479556996,0.05563177563280471,0.056421629825242216,0.056421629825242216,0.05663373040550758,0.05667453734226483,0.056797774177956124,0.0569995478289168,0.0569995478289168,0.0571765599326599,0.0571765599326599,0.0571765599326599,0.0571765599326599,0.05723553956700588,0.05723553956700588,0.05723553956700588,0.0571765599326599,0.0571765599326599,0.0571765599326599,0.05723553956700588,0.05725634280118084,0.05725634280118084,0.05725634280118084,0.05736571878577757,0.05752684595734709,0.05766389376506103,0.0698410518187741,0.0698410518187741,0.06962656708595452,0.06962656708595452,0.06962656708595452,0.06962656708595452,0.0698410518187741,0.06989559418031674,0.07004201406597672,0.07004201406597672,0.07004201406597672,0.07140529895717111,0.07140529895717111,0.07199981994259327,0.07208004470090752,0.07208004470090752,0.07208004470090752,0.0722076576811874,0.0722076576811874,0.0722076576811874,0.0722076576811874,0.0722076576811874,0.0722076576811874,0.0722076576811874,0.07273902543990109,0.07273902543990109,0.07308618396563937,0.07330157637828154,0.06879864740590683,0.0690863300537261,0.06879864740590683,0.06879864740590683,0.06879864740590683,0.06933886653091492,0.07333452891391941,0.07273902543990109,0.07293346828584397,0.0762262419952622,0.07635735708792155,0.0762262419952622,0.07635735708792155,0.06933886653091492,0.07456440005345191,0.0762262419952622,0.0762262419952622,0.0762262419952622,0.07635735708792155,0.07771167975793539,0.07771167975793539,0.07773760565612092,0.07771167975793539,0.07771167975793539,0.0774116176281355,0.0762262419952622,0.0774116176281355,0.08359314011635068,0.07771167975793539,0.07984287626360959,0.08017576103249753,0.08526797112481392,0.08545757749924718,0.08059324302086067,0.08059324302086067,0.08059324302086067,0.08066493083531669,0.08631029451619227,0.09031050715695522,0.0905958159046286,0.09121702019381835,0.0904887720725997,0.0905958159046286,0.09121702019381835,0.09121702019381835,0.08964137946071254,0.09166121846047143,0.09191626351038887,0.09191626351038887,0.09166121846047143,0.09419229885546268,0.09459456093500165,0.09459456093500165,0.09459456093500165,0.09459456093500165,0.09419229885546268,0.09419229885546268,0.09419229885546268,0.09419229885546268,0.09419229885546268,0.09439886175195805,0.09643045053237743,0.09669955457448737,0.09687640784842422,0.09717311247716816,0.09717311247716816,0.09717311247716816,0.09717311247716816,0.09717311247716816,0.09687640784842422,0.09717311247716816,0.09687640784842422,0.09717311247716816,0.09687640784842422,0.09717311247716816,0.09717311247716816,0.09717311247716816,0.09618773068305585,0.09618773068305585,0.09687640784842422,0.0970074456173628,0.09722634186650793,0.09739689819921295,0.09739689819921295,0.09717311247716816,0.0965821931133966,0.0965821931133966,0.09618773068305585,0.0965821931133966,0.09687640784842422,0.09687640784842422,0.09687640784842422,0.0970074456173628,0.09722634186650793,0.09722634186650793,0.09722634186650793,0.09722634186650793,0.09722634186650793,0.09739689819921295,0.09739689819921295,0.09761024235143907,0.09761024235143907,0.09761024235143907,0.09761024235143907,0.09761024235143907,0.0976342405326819,0.0976342405326819,0.0976342405326819,0.0976342405326819,0.09769059154507057,0.09769059154507057,0.09821904416688836,0.09821904416688836,0.0982679646295481,0.0982679646295481,0.0982679646295481,0.0982679646295481,0.0982679646295481,0.0982679646295481,0.0982679646295481,0.0982679646295481,0.0982679646295481,0.0982679646295481,0.09843549570154457,0.0983594551863979,0.09843549570154457,0.0983594551863979,0.0982679646295481,0.0983594551863979,0.09843549570154457,0.0983594551863979,0.0983594551863979,0.0982679646295481,0.0982679646295481,0.0982679646295481,0.0982679646295481,0.0983594551863979,0.09860388921739055,0.0983594551863979,0.0983594551863979,0.09843549570154457,0.09843549570154457,0.0983594551863979,0.0983594551863979,0.09843549570154457,0.0983594551863979,0.09843549570154457,0.0983594551863979,0.09843549570154457,0.09843549570154457,0.0983594551863979,0.0982679646295481,0.0982679646295481,0.0982679646295481,0.0982679646295481,0.0982679646295481,0.0982679646295481,0.0982679646295481,0.0982679646295481,0.09821904416688836,0.09821904416688836,0.0982679646295481,0.0982679646295481,0.0982679646295481,0.09821904416688836,0.09821904416688836,0.09821904416688836,0.0982679646295481,0.0983594551863979,0.0983594551863979,0.0982679646295481,0.0982679646295481,0.0982679646295481,0.0983594551863979,0.0983594551863979,0.09843549570154457,0.0983594551863979,0.09843549570154457,0.09843549570154457,0.09843549570154457,0.09843549570154457,0.09860388921739055,0.09877115791406983,0.09877115791406983,0.09860388921739055,0.09860388921739055,0.09860388921739055,0.09860388921739055,0.09860388921739055,0.09860388921739055,0.09860388921739055,0.09861506815425906,0.09861506815425906,0.09879351983888446,0.09879351983888446,0.09879351983888446,0.09889569069094802,0.09887709997670574,0.09887709997670574,0.09887709997670574,0.09887709997670574,0.09887709997670574,0.09889569069094802,0.09893233021389448,0.09893233021389448,0.0989558251558678,0.0989558251558678,0.09877115791406983,0.09877115791406983,0.09877115791406983,0.09877115791406983,0.09877115791406983,0.09928478205663151,0.09877115791406983,0.09877115791406983,0.09877115791406983,0.09928478205663151,0.09941953083187867,0.09946387479074734,0.09947932282138301,0.09945128874971446,0.09945128874971446,0.09945128874971446,0.09946387479074734,0.09945128874971446,0.09945128874971446,0.09945128874971446,0.09978622211722075,0.10027816864292022,0.10027816864292022,0.10031932025972512,0.10031932025972512,0.10035628717798611,0.10035628717798611,0.10088005447518227,0.10088005447518227,0.10103420231683637,0.10103420231683637,0.10117005799134327,0.10103420231683637,0.10103420231683637,0.10103420231683637,0.10088005447518227,0.10088005447518227,0.10088005447518227,0.09877115791406983,0.10035628717798611,0.10035628717798611,0.10031932025972512,0.10027816864292022,0.10027816864292022,0.10027816864292022,0.10035628717798611,0.10035628717798611,0.10031932025972512,0.10031932025972512,0.10035628717798611,0.10027816864292022,0.10035628717798611,0.10027816864292022,0.10027816864292022,0.10027816864292022,0.10027816864292022,0.10027816864292022,0.10027816864292022,0.10027816864292022,0.10035628717798611,0.10103420231683637,0.10103420231683637,0.10103420231683637,0.10103420231683637,0.10117005799134327,0.10117005799134327,0.10103420231683637,0.10103420231683637,0.10117005799134327,0.10103420231683637,0.10117005799134327,0.10103420231683637,0.10035628717798611,0.10027816864292022,0.10027816864292022,0.10027816864292022,0.10027816864292022,0.10027816864292022,0.10035628717798611,0.10027816864292022,0.10027816864292022,0.10027816864292022,0.10027816864292022,0.10027816864292022,0.10027816864292022,0.10027816864292022,0.10027816864292022,0.10027816864292022,0.1015812861970508,0.1015812861970508,0.10147044389679616,0.10123675752301417,0.10123675752301417,0.10117005799134327,0.10117005799134327,0.10147044389679616,0.10147044389679616,0.10147044389679616,0.10117005799134327,0.10117005799134327,0.10117005799134327,0.1015812861970508,0.09946387479074734,0.09941953083187867,0.09928478205663151,0.09928478205663151,0.09893233021389448,0.09893233021389448,0.09888169265896868,0.09888169265896868,0.09880686414957629,0.09879351983888446,0.09861506815425906,0.09877115791406983,0.09877115791406983,0.09877115791406983,0.09877115791406983,0.09877115791406983,0.09877115791406983,0.09861506815425906,0.09877115791406983,0.09861506815425906,0.09861506815425906,0.09861506815425906,0.09877115791406983,0.09861506815425906,0.09861506815425906,0.09877115791406983,0.09861506815425906,0.09877115791406983,0.09861506815425906,0.09861506815425906,0.09877115791406983,0.09877115791406983,0.09843549570154457,0.09877115791406983,0.09761024235143907,0.09861506815425906,0.09739689819921295,0.09739689819921295,0.09761024235143907,0.10471540355063788,0.10471540355063788,0.10471540355063788,0.10327267911636764,0.10336229360599344,0.10327267911636764,0.10327267911636764,0.10339232132235955,0.10308364151076349,0.10336229360599344,0.10240190409333307,0.10186137004918691,0.10327267911636764,0.10308364151076349,0.10292833636163272,0.10292833636163272,0.10217132691341478,0.10336229360599344,0.10339232132235955,0.10327267911636764,0.10129800454614092,0.09941953083187867,0.09861506815425906,0.10186137004918691,0.09861506815425906,0.1075560549141496,0.10339232132235955,0.1058727221877236,0.1058727221877236,0.1075560549141496,0.10656924904476564,0.1075560549141496,0.10759391328357949,0.1075560549141496,0.1075560549141496,0.1075560549141496,0.1075560549141496,0.1075560549141496,0.1075560549141496,0.1075560549141496,0.1075560549141496,0.1075560549141496,0.1075560549141496,0.1075560549141496,0.1075560549141496,0.1075560549141496,0.1075560549141496,0.1075560549141496,0.10759391328357949,0.1075560549141496,0.1075560549141496,0.1075560549141496,0.1075560549141496,0.1075560549141496,0.1075560549141496,0.1075560549141496,0.1075560549141496,0.1075560549141496,0.1075560549141496,0.1075560549141496,0.1075560549141496,0.1075560549141496,0.1075560549141496,0.1075560549141496,0.1075560549141496,0.1075560549141496,0.1075560549141496,0.1075560549141496,0.1075560549141496,0.1075560549141496,0.1075560549141496,0.1075560549141496,0.1075560549141496,0.1075560549141496,0.1075560549141496,0.10782971632019477,0.1075560549141496,0.1075560549141496,0.1075560549141496,0.10759391328357949,0.1075560549141496,0.1075560549141496,0.1075560549141496,0.108971702383155,0.10842802142622628,0.10854482665184602,0.10842802142622628,0.10759391328357949,0.1075560549141496,0.1075560549141496,0.1075560549141496,0.10471540355063788,0.10656924904476564,0.1075560549141496,0.10345469960625245,0.10339232132235955,0.10240190409333307,0.10117005799134327,0.10217132691341478,0.10117005799134327,0.10117005799134327,0.10327267911636764,0.1058727221877236,0.10471540355063788,0.10252860476609874,0.09941953083187867,0.0991378160779302,0.09861506815425906,0.09889569069094802,0.09170850880851815,0.09861506815425906,0.10471540355063788,0.10327267911636764,0.09861506815425906,0.09170850880851815,0.09170850880851815,0.09307453536084821,0.0877006902261722,0.08459788813954155,0.08459788813954155,0.0877006902261722,0.08677465953168992,0.08459788813954155,0.0777782030893474,0.0807304034388192,0.06362553574193622,0.0723234809934352,0.0877006902261722,0.0807304034388192,0.0723234809934352,0.08459788813954155,0.0723234809934352,0.0807304034388192,0.09170850880851815,0.0723234809934352,0.0723234809934352,0.0723234809934352,0.0723234809934352,0.0723234809934352)
maxHPD=c(0.2166543590976242, 0.2166543590976242,0.2166543590976242,0.2166543590976242,0.2166543590976242,0.2166543590976242,0.2166543590976242,0.2166543590976242,0.2166543590976242,0.2166543590976242,0.2166543590976242,0.2166543590976242,0.2166543590976242,0.2166543590976242,0.2166543590976242,0.2166543590976242,0.2166543590976242,0.2166543590976242,0.2166543590976242,0.2166543590976242,0.2166543590976242,0.2166543590976242,0.2166543590976242,0.2166543590976242,0.21582122292271788,0.21621950462724754,0.21582122292271788,0.21582122292271788,0.21582122292271788,0.21582122292271788,0.21582122292271788,0.2157927529927006,0.21582122292271788,0.21554419246292458,0.21554419246292458,0.21554419246292458,0.21554419246292458,0.2152737813178207,0.2152737813178207,0.2152737813178207,0.2152737813178207,0.21515299199241664,0.2151119633175422,0.21515299199241664,0.2151119633175422,0.2151119633175422,0.21482946809577586,0.21482946809577586,0.21482946809577586,0.21482946809577586,0.21482946809577586,0.21482946809577586,0.21482946809577586,0.21482946809577586,0.21515299199241664,0.21482946809577586,0.21482946809577586,0.21482946809577586,0.21482946809577586,0.21482289487902978,0.21479351799119326,0.21479351799119326,0.21482289487902978,0.21482946809577586,0.21482946809577586,0.21482946809577586,0.21482946809577586,0.21482946809577586,0.21482946809577586,0.21482289487902978,0.21482289487902978,0.21482289487902978,0.21482946809577586,0.21482946809577586,0.21482946809577586,0.21482946809577586,0.21482946809577586,0.21482946809577586,0.21482946809577586,0.21482946809577586,0.21482946809577586,0.21482946809577586,0.21482946809577586,0.21482946809577586,0.21482946809577586,0.21482946809577586,0.21482946809577586,0.21482946809577586,0.21482946809577586,0.21482946809577586,0.21482946809577586,0.21482946809577586,0.21482946809577586,0.21482289487902978,0.21482289487902978,0.21482946809577586,0.21482946809577586,0.21482946809577586,0.21482946809577586,0.21482946809577586,0.21482946809577586,0.21482289487902978,0.21482289487902978,0.21482289487902978,0.21482289487902978,0.21482946809577586,0.21482946809577586,0.21482946809577586,0.21482946809577586,0.21482946809577586,0.21482946809577586,0.21515299199241664,0.21515299199241664,0.21515299199241664,0.21515299199241664,0.21515299199241664,0.21532571165332784,0.21532571165332784,0.21482946809577586,0.21482946809577586,0.21532571165332784,0.21554419246292458,0.21554419246292458,0.21554419246292458,0.21560183139184683,0.21560183139184683,0.21560183139184683,0.21560183139184683,0.21560183139184683,0.21560183139184683,0.21560183139184683,0.21560183139184683,0.2156736700044238,0.2156736700044238,0.2156736700044238,0.21582122292271788,0.21554419246292458,0.21554419246292458,0.21560183139184683,0.21560183139184683,0.2157927529927006,0.21582122292271788,0.2157927529927006,0.2157927529927006,0.21582122292271788,0.21582122292271788,0.2157927529927006,0.2157927529927006,0.21582122292271788,0.21582122292271788,0.21582122292271788,0.21582122292271788,0.21582122292271788,0.21582122292271788,0.21582122292271788,0.21582122292271788,0.21582122292271788,0.21582122292271788,0.21582122292271788,0.21582122292271788,0.21582122292271788,0.21582122292271788,0.21661544950875744,0.21661544950875744,0.2166543590976242,0.2166543590976242,0.2166543590976242,0.2166543590976242,0.2166543590976242,0.2166543590976242,0.21621950462724754,0.21621950462724754,0.2166543590976242,0.21657314879906867,0.21658514268202064,0.21661544950875744,0.21661544950875744,0.21661544950875744,0.2166543590976242,0.2166543590976242,0.21669033410103267,0.21669033410103267,0.2171350528282205,0.21669033410103267,0.2167961989834198,0.21669033410103267,0.2171350528282205,0.2171350528282205,0.2171350528282205,0.2171350528282205,0.2171350528282205,0.21909315359482584,0.21909315359482584,0.2199871263852966,0.22009979542001412,0.21988035376523474,0.22281585724084862,0.22285019179735757,0.21988035376523474,0.21988035376523474,0.21988035376523474,0.21988035376523474,0.21997885802018896,0.2199871263852966,0.22120041052060258,0.2198617885815572,0.2199871263852966,0.22072740707674157,0.2207462385736451,0.2207462385736451,0.22101318521673477,0.22111836679672184,0.22101318521673477,0.22101318521673477,0.22120041052060258,0.22120041052060258,0.2211537407642257,0.2213711797811124,0.22216018508399382,0.22279365944279553,0.22285019179735757,0.22306882090951027,0.2234441930133587,0.2234441930133587,0.2234441930133587,0.22451340222594326,0.22501769981091066,0.2253587549622467,0.22540906654979645,0.2253587549622467,0.22540906654979645,0.22626041526242502,0.22631124414100232,0.22664153463144288,0.22664153463144288,0.22665500754869355,0.22927073789235045,0.229668791875678,0.229668791875678,0.2298163169929045,0.23052139887843776,0.23177346087571205,0.23196581471925612,0.23248521953971787,0.23196581471925612,0.23196581471925612,0.2319448877565186,0.23236586740781534,0.23421095449909374,0.2357949803157944,0.23985948142633656,0.23985948142633656,0.24058701861714174,0.24099518288674032,0.24099518288674032,0.242509335757054,0.24058701861714174,0.24598500540152474,0.24598500540152474,0.24598500540152474,0.24609595766088077,0.24572890804063954,0.24609595766088077,0.2474812014500913,0.24948092193904386,0.25041586022289125,0.25041586022289125,0.25644793354836953,0.25320388871782157,0.25635335533657067,0.25536628571868275,0.25635335533657067,0.25798774427231036,0.2625018438330226,0.263094929643107,0.2636345511779818,0.2653437619711162,0.26658855281296173,0.26541609921360837,0.26904291463875446,0.2695534690671821,0.27089487840507587,0.27089487840507587,0.2782476299849407,0.2780598445591036,0.2782476299849407,0.27936291882907727,0.28044077990970784,0.28097439200614494,0.2806617801233294,0.28110410397557317,0.287660085082589,0.287660085082589,0.28869368006922275,0.2882778629184451,0.2888804416132091,0.2901175477394814,0.2928477506076516,0.29651112151135467,0.29648190958575804,0.29684126118422954,0.29684126118422954,0.29684126118422954,0.30386452081171966,0.30514778924134733,0.3055913122757771,0.3069562062978121,0.30714824611701846,0.3071761328222916,0.30714824611701846,0.3076235320975706,0.3133979115657048,0.31371628936739115,0.31371628936739115,0.31371628936739115,0.31371628936739115,0.31707108395543043,0.3216997205968388,0.32726055317052644,0.3253794838921386,0.32726055317052644,0.32726055317052644,0.3271260849701673,0.3262303073785416,0.3253866909907837,0.3253866909907837,0.3246336266312797,0.3246336266312797,0.3246336266312797,0.32726055317052644,0.32721041769586645,0.32726055317052644,0.32726055317052644,0.32726055317052644,0.32726055317052644,0.32726055317052644,0.32721041769586645,0.32726055317052644,0.32726055317052644,0.32726055317052644,0.32726055317052644,0.32721041769586645,0.32721041769586645,0.329094899184389,0.328848134219214,0.329094899184389,0.329094899184389,0.3283353385246117,0.32721041769586645,0.32721041769586645,0.32726055317052644,0.32726055317052644,0.327145854669025,0.32726055317052644,0.32721041769586645,0.32726055317052644,0.32726055317052644,0.32726055317052644,0.32726055317052644,0.32726055317052644,0.32726055317052644,0.32726055317052644,0.32726055317052644,0.32726055317052644,0.32726055317052644,0.32726055317052644,0.32726055317052644,0.32726055317052644,0.32721041769586645,0.32721041769586645,0.32721041769586645,0.32721041769586645,0.32726055317052644,0.32726055317052644,0.32726055317052644,0.33972410896835187,0.33972410896835187,0.3393408222219169,0.3393408222219169,0.3393408222219169,0.3393408222219169,0.33952912852138395,0.3393408222219169,0.3393408222219169,0.3393408222219169,0.3393408222219169,0.340596185954789,0.3402753297305495,0.340596185954789,0.340596185954789,0.340596185954789,0.340596185954789,0.34054031176695715,0.3402753297305495,0.34037012883501,0.34037012883501,0.3402753297305495,0.34037012883501,0.34054031176695715,0.340596185954789,0.34054031176695715,0.340596185954789,0.340596185954789,0.33576191984171294,0.33545070889851675,0.33576191984171294,0.33576191984171294,0.33545070889851675,0.33545070889851675,0.34054031176695715,0.34054031176695715,0.340596185954789,0.3430046052359144,0.34302612247794,0.3430046052359144,0.342939874909716,0.33545070889851675,0.340596185954789,0.34238075106389576,0.3422361294392904,0.34234168072460885,0.34234168072460885,0.343175580136486,0.343175580136486,0.34302612247794,0.343175580136486,0.34302612247794,0.34302612247794,0.3422361294392904,0.343175580136486,0.34959800664302904,0.343175580136486,0.3449940965771289,0.3449940965771289,0.35009551315361176,0.35009551315361176,0.3447843500457596,0.3447843500457596,0.3446990686358827,0.3446131062769377,0.35009551315361176,0.35386898066835615,0.3537080621851351,0.35386898066835615,0.35285061942718504,0.3520183570981385,0.3520183570981385,0.35195411739597426,0.35009551315361176,0.35195411739597426,0.3520183570981385,0.3520183570981385,0.35195411739597426,0.35386898066835615,0.35386898066835615,0.3537826610901596,0.3536617792388062,0.35359179301546284,0.35312559503069313,0.35312559503069313,0.35312559503069313,0.35312559503069313,0.35312559503069313,0.3525305894071287,0.3540759973394142,0.3540759973394142,0.35386898066835615,0.3540759973394142,0.3540759973394142,0.3540759973394142,0.3540759973394142,0.3540759973394142,0.35386898066835615,0.3540759973394142,0.3537080621851351,0.3540759973394142,0.3537080621851351,0.3540759973394142,0.3540759973394142,0.3537826610901596,0.3525305894071287,0.3520183570981385,0.35195411739597426,0.3520183570981385,0.35195411739597426,0.3520183570981385,0.3520183570981385,0.35168073230339986,0.3506343737995913,0.3506343737995913,0.35009551315361176,0.35009551315361176,0.35009551315361176,0.35026920368765113,0.35009551315361176,0.35009551315361176,0.35009551315361176,0.35009551315361176,0.35009551315361176,0.35009551315361176,0.35008101045196144,0.35009551315361176,0.35009551315361176,0.35026920368765113,0.35026920368765113,0.35026920368765113,0.35026920368765113,0.35009551315361176,0.35009551315361176,0.35009551315361176,0.35009551315361176,0.35009551315361176,0.35009551315361176,0.35009551315361176,0.35026920368765113,0.35009551315361176,0.35009551315361176,0.35009551315361176,0.35009551315361176,0.3500834840796461,0.3500834840796461,0.3500834840796461,0.3500834840796461,0.3500834840796461,0.3500834840796461,0.3500834840796461,0.35009551315361176,0.35009551315361176,0.35009551315361176,0.35009551315361176,0.3500834840796461,0.35009551315361176,0.35009551315361176,0.35009551315361176,0.35009551315361176,0.3500834840796461,0.3500834840796461,0.3500834840796461,0.3500834840796461,0.35009551315361176,0.35009551315361176,0.35009551315361176,0.35009551315361176,0.35009551315361176,0.35009551315361176,0.35009551315361176,0.35009551315361176,0.35009551315361176,0.35009551315361176,0.35009551315361176,0.35009551315361176,0.35009551315361176,0.35009551315361176,0.35009551315361176,0.3500834840796461,0.35009551315361176,0.35009551315361176,0.35009551315361176,0.35009551315361176,0.35009551315361176,0.35009551315361176,0.35009551315361176,0.35009551315361176,0.35009551315361176,0.35009551315361176,0.35009551315361176,0.35009551315361176,0.35009551315361176,0.35009551315361176,0.35009551315361176,0.3500834840796461,0.35009551315361176,0.35009551315361176,0.35009551315361176,0.3500834840796461,0.3500834840796461,0.35009551315361176,0.35009551315361176,0.35009551315361176,0.35009551315361176,0.35009551315361176,0.35009551315361176,0.35009551315361176,0.35009551315361176,0.35009551315361176,0.35009551315361176,0.35009551315361176,0.3500834840796461,0.3500834840796461,0.35009551315361176,0.35009551315361176,0.35009551315361176,0.35009551315361176,0.35009551315361176,0.35009551315361176,0.35009551315361176,0.35009551315361176,0.35009551315361176,0.35009551315361176,0.35009551315361176,0.3500834840796461,0.35009551315361176,0.35009551315361176,0.35009551315361176,0.35009551315361176,0.35009551315361176,0.35009551315361176,0.35009551315361176,0.35009551315361176,0.35009551315361176,0.3497864944732602,0.3497864944732602,0.3497864944732602,0.3497864944732602,0.34970727593637646,0.35009551315361176,0.34970727593637646,0.3497864944732602,0.3497864944732602,0.35009551315361176,0.35009551315361176,0.35009551315361176,0.35009551315361176,0.35009551315361176,0.35009551315361176,0.35009551315361176,0.35009551315361176,0.3500416306722975,0.35002309961136147,0.3500416306722975,0.35009551315361176,0.35026920368765113,0.35026920368765113,0.35009551315361176,0.35009551315361176,0.35009551315361176,0.35009551315361176,0.35026920368765113,0.35009551315361176,0.35009551315361176,0.35009551315361176,0.35009551315361176,0.35009551315361176,0.35009551315361176,0.35009551315361176,0.35026920368765113,0.35026920368765113,0.35026920368765113,0.34825389662393885,0.35009551315361176,0.35009551315361176,0.35009551315361176,0.35009551315361176,0.35009551315361176,0.35009551315361176,0.35009551315361176,0.35009551315361176,0.35009551315361176,0.35009551315361176,0.35009551315361176,0.35009551315361176,0.35009551315361176,0.35009551315361176,0.35009551315361176,0.35009551315361176,0.35009551315361176,0.35009551315361176,0.35009551315361176,0.35009551315361176,0.35009551315361176,0.3506343737995913,0.3506343737995913,0.3506343737995913,0.3506343737995913,0.3506343737995913,0.35036370026842745,0.35009551315361176,0.35009551315361176,0.35036370026842745,0.35036370026842745,0.3506343737995913,0.3506343737995913,0.35009551315361176,0.35009551315361176,0.35026920368765113,0.35036370026842745,0.35026920368765113,0.35026920368765113,0.35009551315361176,0.35026920368765113,0.35026920368765113,0.35009551315361176,0.35009551315361176,0.35036370026842745,0.35036370026842745,0.35026920368765113,0.35036370026842745,0.35026920368765113,0.3515390573105706,0.3515390573105706,0.35166591652356244,0.3515390573105706,0.3515390573105706,0.3515390573105706,0.3515390573105706,0.35166591652356244,0.35166591652356244,0.35166591652356244,0.3515390573105706,0.3515390573105706,0.3515390573105706,0.3520183570981385,0.35009551315361176,0.35009551315361176,0.35036370026842745,0.35036370026842745,0.35009551315361176,0.35009551315361176,0.35009551315361176,0.35009551315361176,0.35009551315361176,0.35009551315361176,0.35036370026842745,0.35036370026842745,0.3506343737995913,0.3506343737995913,0.3507819121422427,0.3506343737995913,0.3507819121422427,0.3510778241617353,0.35144207781326753,0.35166591652356244,0.35166591652356244,0.35166591652356244,0.35195411739597426,0.3520183570981385,0.3520183570981385,0.35285061942718504,0.35285061942718504,0.3531710958143976,0.3531710958143976,0.3531710958143976,0.3537080621851351,0.3537826610901596,0.3540759973394142,0.3549963286649368,0.3540759973394142,0.3549963286649368,0.35443810659098735,0.35443810659098735,0.3549963286649368,0.3626295663443383,0.36272317138204835,0.36308863060274493,0.36193067261514983,0.3621507551278606,0.36272317138204835,0.36308863060274493,0.3638419995262935,0.36406334303927124,0.36499264326117276,0.3647431411383739,0.36499264326117276,0.3671611493070541,0.3685202102230888,0.37024812413005465,0.3708723072084884,0.3712743186031862,0.37313322318291453,0.37416309975672946,0.3749294074398125,0.3744776858635416,0.3744776858635416,0.3744776858635416,0.38005716670780376,0.3788890050157432,0.38941781195906755,0.38622316898025105,0.38941781195906755,0.38941781195906755,0.3923966959516354,0.3920936013407387,0.3939139400058336,0.3947617652296068,0.3952809835455467,0.39520128166199925,0.39550513010215765,0.3960071330484206,0.3964806537887297,0.3964806537887297,0.3964806537887297,0.39672717309428746,0.39672717309428746,0.3964806537887297,0.3963812510458526,0.3963812510458526,0.3963812510458526,0.3963812510458526,0.39540761767238947,0.3947617652296068,0.39453266601776515,0.39365826662331965,0.3936176670984671,0.39340235987552746,0.39340235987552746,0.3936176670984671,0.3936176670984671,0.3932457767777537,0.3932457767777537,0.3932457767777537,0.3936176670984671,0.39365826662331965,0.3936176670984671,0.39365826662331965,0.39365826662331965,0.39365826662331965,0.39365826662331965,0.39365826662331965,0.39365826662331965,0.39365826662331965,0.39365826662331965,0.39365826662331965,0.39340235987552746,0.39365826662331965,0.3939139400058336,0.3939139400058336,0.3947617652296068,0.39453266601776515,0.39469828521127776,0.3947617652296068,0.39520128166199925,0.3952809835455467,0.3963812510458526,0.3970404929308412,0.39875709239615814,0.39862393842247323,0.3988453528362209,0.3988453528362209,0.3985369053486215,0.39875709239615814,0.39875709239615814,0.3997104058982698,0.3997104058982698,0.4028001745545553,0.4052496517040348,0.40325735729119994,0.4054423080804716,0.4054423080804716,0.4054423080804716,0.4083475541119418,0.4083475541119418,0.4083475541119418,0.41239724059837146,0.4168343469217582,0.4168343469217582,0.416952465905145,0.41673126354716866,0.419869179923086,0.4231778874106748,0.4349141011705448,0.4378431525810005,0.4557086455673872,0.4671403360724141,0.4722845590986557,0.48020336854951984,0.4879413003342089,0.5026061801473579,0.5263672793648638,0.5548926971689403,0.5867805105374174,0.6376443883820442,0.6969059475883065,0.7840739786167343,0.8778598475368616,0.968384230341632,1.0619857741558436,1.1349882461236858,1.2216538848106016,1.305291072803992,1.3376879320704973,1.3793939155461543,1.4628864238670065,1.513656856048095,1.5743370830352132,1.6527834991714476,1.6715077627954396,1.6715077627954396,1.6715077627954396,1.6715077627954396,1.6715077627954396)
#time=time[4:length(time)]
#rate=rate[4:length(rate)]
#minHPD=minHPD[4:length(minHPD)]
#maxHPD=maxHPD[4:length(maxHPD)]

plot(c(seq(-290,0,by=1),0),rep(2,length(c(seq(290,0,by=-1),0))), xlab="", ylab="Rates (events/Myr/lineage)", xlim=c(-270,-230), ylim=c(0,0.4), type="l", col="white",lwd="1",las="1",cex.axis="1",cex.main="1",cex.lab="1",bty="n", main="C", axes=F)
rect(-323.2,-0.02,-298.9,300, col="white", border=NA)
rect(-298.9,-0.02,-272.95,300, col="whitesmoke", border=NA)
rect(-272.95,-0.02,-259.1,300, col="white", border=NA)
rect(-259.1,-0.02,-251.9,300, col="whitesmoke", border=NA)
rect(-251.9,-0.02,-247.2,300, col="white", border=NA)
rect(-247.2,-0.02,-237,300, col="whitesmoke", border=NA)
rect(-237,-0.02,-201.3,300, col="white", border=NA)
rect(-201.3,-0.02,-174.1,300, col="whitesmoke", border=NA)
rect(-174.1,-0.02,-163.5,300, col="white", border=NA)
rect(-163.5,-0.02,-145,300, col="whitesmoke", border=NA)
rect(-145,-0.02,-100.5,300, col="white", border=NA)
rect(-100.5,-0.02,-66,300, col="whitesmoke", border=NA)
rect(-66,-0.02,-56,300, col="white", border=NA)
rect(-56,-0.02,-33.9,300, col="whitesmoke", border=NA)
rect(-33.9,-0.02,-23.03,300, col="white", border=NA)
rect(-23.03,-0.02,-5.33,300, col="whitesmoke", border=NA)
rect(-5.33,-0.02,-2.58,300, col="white", border=NA)
rect(-2.58,-0.02,0,300, col="whitesmoke", border=NA)

rect(-261.28,-3,-259.51,300, col=alpha('#ffaf03',0.2), border=NA)
rect(-234.5,-3,-232,300, col=alpha('#ffaf03',0.2), border=NA)

axis(side=1, seq(-280, -220, by=10), col="black",col.axis="black",las=1)
axis(side=2, seq(0, 0.4, by=0.05), col="black",col.axis="black",las=2)
abline(v=c(-251.902),col="red",lty="dashed",lwd="2")

legend("topleft", bty="n", c("Extinction rate"),lwd="3",col=c("#e34a33"), cex=1)
lines(time,time,type = 'n')
polygon(c(time, rev(time)), c(maxHPD, rev(minHPD)), col = alpha('#e34a33',0.3), border = NA)
lines(time,rate, col = '#e34a33', lwd=2)

add_geochrono(0, -0.15)


# Frequency of shift in extinction rate
mids=c(-0.15383647798742137, -0.46150943396226407,-0.7691823899371067,-1.0768553459119496,-1.3845283018867924,-1.692201257861635,-1.999874213836478,-2.3075471698113206,-2.615220125786163,-2.922893081761006,-3.2305660377358487,-3.5382389937106913,-3.8459119496855343,-4.153584905660377,-4.46125786163522,-4.768930817610062,-5.076603773584905,-5.384276729559748,-5.691949685534591,-5.999622641509434,-6.307295597484276,-6.614968553459119,-6.922641509433961,-7.230314465408804,-7.537987421383647,-7.84566037735849,-8.153333333333332,-8.461006289308175,-8.768679245283018,-9.07635220125786,-9.384025157232703,-9.691698113207545,-9.999371069182388,-10.30704402515723,-10.614716981132073,-10.922389937106916,-11.230062893081758,-11.537735849056602,-11.845408805031445,-12.153081761006288,-12.46075471698113,-12.768427672955973,-13.076100628930815,-13.383773584905658,-13.6914465408805,-13.999119496855343,-14.306792452830186,-14.614465408805028,-14.922138364779872,-15.229811320754715,-15.537484276729558,-15.8451572327044,-16.152830188679243,-16.460503144654087,-16.768176100628928,-17.075849056603772,-17.383522012578613,-17.691194968553457,-17.998867924528298,-18.306540880503142,-18.614213836477983,-18.921886792452828,-19.22955974842767,-19.537232704402513,-19.844905660377357,-20.152578616352198,-20.460251572327042,-20.767924528301883,-21.075597484276727,-21.383270440251568,-21.690943396226412,-21.998616352201253,-22.306289308176098,-22.61396226415094,-22.921635220125783,-23.229308176100627,-23.536981132075468,-23.844654088050312,-24.152327044025153,-24.459999999999997,-24.767672955974838,-25.075345911949682,-25.383018867924523,-25.690691823899368,-25.99836477987421,-26.306037735849053,-26.613710691823897,-26.921383647798738,-27.229056603773582,-27.536729559748423,-27.844402515723267,-28.152075471698108,-28.459748427672952,-28.767421383647793,-29.075094339622638,-29.38276729559748,-29.690440251572323,-29.998113207547167,-30.305786163522008,-30.613459119496852,-30.921132075471693,-31.228805031446537,-31.536477987421378,-31.844150943396222,-32.15182389937107,-32.45949685534591,-32.767169811320755,-33.0748427672956,-33.38251572327044,-33.69018867924528,-33.997861635220126,-34.30553459119497,-34.61320754716981,-34.92088050314465,-35.228553459119496,-35.53622641509434,-35.84389937106918,-36.15157232704402,-36.459245283018866,-36.76691823899371,-37.074591194968555,-37.38226415094339,-37.68993710691824,-37.99761006289308,-38.305283018867925,-38.61295597484276,-38.92062893081761,-39.22830188679245,-39.535974842767295,-39.84364779874214,-40.15132075471698,-40.45899371069182,-40.766666666666666,-41.07433962264151,-41.38201257861635,-41.68968553459119,-41.997358490566036,-42.30503144654088,-42.612704402515725,-42.92037735849056,-43.228050314465406,-43.53572327044025,-43.843396226415095,-44.15106918238993,-44.45874213836478,-44.76641509433962,-45.074088050314465,-45.3817610062893,-45.68943396226415,-45.99710691823899,-46.304779874213835,-46.61245283018868,-46.92012578616352,-47.22779874213836,-47.535471698113206,-47.84314465408805,-48.15081761006289,-48.45849056603773,-48.766163522012576,-49.07383647798742,-49.381509433962265,-49.6891823899371,-49.996855345911946,-50.30452830188679,-50.612201257861635,-50.91987421383647,-51.22754716981132,-51.53522012578616,-51.842893081761005,-52.15056603773584,-52.45823899371069,-52.76591194968553,-53.073584905660375,-53.38125786163522,-53.68893081761006,-53.9966037735849,-54.304276729559746,-54.61194968553459,-54.91962264150943,-55.22729559748427,-55.534968553459116,-55.84264150943396,-56.150314465408805,-56.45798742138364,-56.765660377358486,-57.07333333333333,-57.381006289308175,-57.68867924528301,-57.99635220125786,-58.3040251572327,-58.611698113207545,-58.91937106918238,-59.22704402515723,-59.53471698113207,-59.842389937106915,-60.15006289308176,-60.4577358490566,-60.76540880503144,-61.073081761006286,-61.38075471698113,-61.68842767295597,-61.99610062893081,-62.303773584905656,-62.6114465408805,-62.919119496855345,-63.22679245283018,-63.534465408805026,-63.84213836477987,-64.14981132075471,-64.45748427672955,-64.7651572327044,-65.07283018867923,-65.38050314465407,-65.68817610062892,-65.99584905660376,-66.30352201257861,-66.61119496855345,-66.91886792452829,-67.22654088050314,-67.53421383647797,-67.84188679245281,-68.14955974842766,-68.4572327044025,-68.76490566037735,-69.07257861635219,-69.38025157232703,-69.68792452830188,-69.99559748427671,-70.30327044025157,-70.6109433962264,-70.91861635220124,-71.22628930817609,-71.53396226415093,-71.84163522012577,-72.14930817610062,-72.45698113207546,-72.7646540880503,-73.07232704402514,-73.37999999999998,-73.68767295597483,-73.99534591194967,-74.30301886792452,-74.61069182389936,-74.9183647798742,-75.22603773584905,-75.53371069182388,-75.84138364779874,-76.14905660377357,-76.45672955974841,-76.76440251572326,-77.0720754716981,-77.37974842767294,-77.68742138364779,-77.99509433962263,-78.30276729559748,-78.61044025157231,-78.91811320754715,-79.225786163522,-79.53345911949684,-79.84113207547169,-80.14880503144653,-80.45647798742137,-80.76415094339622,-81.07182389937105,-81.37949685534589,-81.68716981132074,-81.99484276729558,-82.30251572327043,-82.61018867924527,-82.9178616352201,-83.22553459119496,-83.5332075471698,-83.84088050314465,-84.14855345911948,-84.45622641509432,-84.76389937106917,-85.07157232704401,-85.37924528301886,-85.6869182389937,-85.99459119496854,-86.30226415094339,-86.60993710691822,-86.91761006289306,-87.22528301886791,-87.53295597484275,-87.8406289308176,-88.14830188679244,-88.45597484276728,-88.76364779874213,-89.07132075471696,-89.37899371069182,-89.68666666666665,-89.99433962264149,-90.30201257861634,-90.60968553459118,-90.91735849056602,-91.22503144654087,-91.5327044025157,-91.84037735849056,-92.1480503144654,-92.45572327044023,-92.76339622641508,-93.07106918238992,-93.37874213836477,-93.68641509433961,-93.99408805031445,-94.3017610062893,-94.60943396226413,-94.91710691823897,-95.22477987421382,-95.53245283018866,-95.84012578616351,-96.14779874213835,-96.45547169811319,-96.76314465408804,-97.07081761006287,-97.37849056603773,-97.68616352201256,-97.9938364779874,-98.30150943396225,-98.60918238993709,-98.91685534591194,-99.22452830188678,-99.53220125786162,-99.83987421383647,-100.1475471698113,-100.45522012578614,-100.76289308176099,-101.07056603773583,-101.37823899371068,-101.68591194968552,-101.99358490566036,-102.30125786163521,-102.60893081761004,-102.9166037735849,-103.22427672955973,-103.53194968553457,-103.83962264150942,-104.14729559748426,-104.4549685534591,-104.76264150943395,-105.07031446540879,-105.37798742138364,-105.68566037735847,-105.99333333333331,-106.30100628930816,-106.608679245283,-106.91635220125785,-107.22402515723269,-107.53169811320753,-107.83937106918238,-108.14704402515721,-108.45471698113207,-108.7623899371069,-109.07006289308174,-109.37773584905659,-109.68540880503143,-109.99308176100627,-110.30075471698112,-110.60842767295595,-110.9161006289308,-111.22377358490564,-111.53144654088048,-111.83911949685533,-112.14679245283017,-112.45446540880502,-112.76213836477986,-113.0698113207547,-113.37748427672955,-113.68515723270438,-113.99283018867922,-114.30050314465407,-114.60817610062891,-114.91584905660376,-115.2235220125786,-115.53119496855344,-115.83886792452829,-116.14654088050312,-116.45421383647798,-116.76188679245281,-117.06955974842765,-117.3772327044025,-117.68490566037734,-117.99257861635218,-118.30025157232703,-118.60792452830187,-118.91559748427672,-119.22327044025155,-119.53094339622639,-119.83861635220124,-120.14628930817608,-120.45396226415093,-120.76163522012577,-121.0693081761006,-121.37698113207546,-121.6846540880503,-121.99232704402515,-122.29999999999998,-122.60767295597482,-122.91534591194967,-123.22301886792451,-123.53069182389935,-123.8383647798742,-124.14603773584903,-124.45371069182389,-124.76138364779872,-125.06905660377356,-125.37672955974841,-125.68440251572325,-125.9920754716981,-126.29974842767294,-126.60742138364778,-126.91509433962263,-127.22276729559746,-127.5304402515723,-127.83811320754715,-128.145786163522,-128.45345911949684,-128.7611320754717,-129.06880503144652,-129.37647798742137,-129.68415094339622,-129.99182389937104,-130.2994968553459,-130.60716981132074,-130.91484276729557,-131.22251572327042,-131.53018867924527,-131.8378616352201,-132.14553459119495,-132.4532075471698,-132.76088050314465,-133.06855345911947,-133.37622641509432,-133.68389937106917,-133.991572327044,-134.29924528301885,-134.6069182389937,-134.91459119496852,-135.22226415094337,-135.52993710691823,-135.83761006289305,-136.1452830188679,-136.45295597484275,-136.7606289308176,-137.06830188679243,-137.37597484276728,-137.68364779874213,-137.99132075471695,-138.2989937106918,-138.60666666666665,-138.91433962264148,-139.22201257861633,-139.52968553459118,-139.837358490566,-140.14503144654086,-140.4527044025157,-140.76037735849056,-141.06805031446538,-141.37572327044023,-141.68339622641508,-141.9910691823899,-142.29874213836476,-142.6064150943396,-142.91408805031443,-143.22176100628928,-143.52943396226414,-143.83710691823896,-144.1447798742138,-144.45245283018866,-144.7601257861635,-145.06779874213834,-145.3754716981132,-145.68314465408804,-145.99081761006286,-146.2984905660377,-146.60616352201257,-146.9138364779874,-147.22150943396224,-147.5291823899371,-147.83685534591194,-148.14452830188677,-148.45220125786162,-148.75987421383647,-149.0675471698113,-149.37522012578614,-149.682893081761,-149.99056603773582,-150.29823899371067,-150.60591194968552,-150.91358490566034,-151.2212578616352,-151.52893081761005,-151.8366037735849,-152.14427672955972,-152.45194968553457,-152.75962264150942,-153.06729559748425,-153.3749685534591,-153.68264150943395,-153.99031446540877,-154.29798742138362,-154.60566037735848,-154.9133333333333,-155.22100628930815,-155.528679245283,-155.83635220125785,-156.14402515723268,-156.45169811320753,-156.75937106918238,-157.0670440251572,-157.37471698113205,-157.6823899371069,-157.99006289308173,-158.29773584905658,-158.60540880503143,-158.91308176100625,-159.2207547169811,-159.52842767295596,-159.8361006289308,-160.14377358490563,-160.45144654088048,-160.75911949685533,-161.06679245283016,-161.374465408805,-161.68213836477986,-161.98981132075468,-162.29748427672953,-162.60515723270439,-162.9128301886792,-163.22050314465406,-163.5281761006289,-163.83584905660376,-164.1435220125786,-164.45119496855344,-164.7588679245283,-165.0665408805031,-165.37421383647796,-165.68188679245281,-165.98955974842764,-166.2972327044025,-166.60490566037734,-166.91257861635216,-167.22025157232702,-167.52792452830187,-167.83559748427672,-168.14327044025154,-168.4509433962264,-168.75861635220124,-169.06628930817607,-169.37396226415092,-169.68163522012577,-169.9893081761006,-170.29698113207544,-170.6046540880503,-170.91232704402515,-171.21999999999997,-171.52767295597482,-171.83534591194967,-172.1430188679245,-172.45069182389935,-172.7583647798742,-173.06603773584902,-173.37371069182387,-173.68138364779873,-173.98905660377355,-174.2967295597484,-174.60440251572325,-174.9120754716981,-175.21974842767293,-175.52742138364778,-175.83509433962263,-176.14276729559745,-176.4504402515723,-176.75811320754715,-177.06578616352198,-177.37345911949683,-177.68113207547168,-177.9888050314465,-178.29647798742135,-178.6041509433962,-178.91182389937106,-179.21949685534588,-179.52716981132073,-179.83484276729558,-180.1425157232704,-180.45018867924526,-180.7578616352201,-181.06553459119493,-181.37320754716978,-181.68088050314464,-181.98855345911946,-182.2962264150943,-182.60389937106916,-182.911572327044,-183.21924528301884,-183.5269182389937,-183.83459119496854,-184.14226415094336,-184.4499371069182,-184.75761006289306,-185.0652830188679,-185.37295597484274,-185.6806289308176,-185.9883018867924,-186.29597484276727,-186.60364779874212,-186.91132075471697,-187.2189937106918,-187.52666666666664,-187.8343396226415,-188.14201257861632,-188.44968553459117,-188.75735849056602,-189.06503144654084,-189.3727044025157,-189.68037735849055,-189.98805031446537,-190.29572327044022,-190.60339622641507,-190.91106918238992,-191.21874213836475,-191.5264150943396,-191.83408805031445,-192.14176100628927,-192.44943396226412,-192.75710691823897,-193.0647798742138,-193.37245283018865,-193.6801257861635,-193.98779874213835,-194.29547169811318,-194.60314465408803,-194.91081761006288,-195.2184905660377,-195.52616352201255,-195.8338364779874,-196.14150943396223,-196.44918238993708,-196.75685534591193,-197.06452830188675,-197.3722012578616,-197.67987421383646,-197.9875471698113,-198.29522012578613,-198.60289308176098,-198.91056603773583,-199.21823899371066,-199.5259119496855,-199.83358490566036,-200.14125786163518,-200.44893081761003,-200.75660377358489,-201.0642767295597,-201.37194968553456,-201.6796226415094,-201.98729559748426,-202.29496855345909,-202.60264150943394,-202.9103144654088,-203.2179874213836,-203.52566037735846,-203.83333333333331,-204.14100628930814,-204.448679245283,-204.75635220125784,-205.06402515723266,-205.37169811320751,-205.67937106918237,-205.98704402515722,-206.29471698113204,-206.6023899371069,-206.91006289308174,-207.21773584905657,-207.52540880503142,-207.83308176100627,-208.1407547169811,-208.44842767295594,-208.7561006289308,-209.06377358490562,-209.37144654088047,-209.67911949685532,-209.98679245283017,-210.294465408805,-210.60213836477985,-210.9098113207547,-211.21748427672952,-211.52515723270437,-211.83283018867922,-212.14050314465405,-212.4481761006289,-212.75584905660375,-213.06352201257857,-213.37119496855343,-213.67886792452828,-213.98654088050313,-214.29421383647795,-214.6018867924528,-214.90955974842765,-215.21723270440248,-215.52490566037733,-215.83257861635218,-216.140251572327,-216.44792452830185,-216.7555974842767,-217.06327044025156,-217.37094339622638,-217.67861635220123,-217.98628930817608,-218.2939622641509,-218.60163522012576,-218.9093081761006,-219.21698113207543,-219.52465408805028,-219.83232704402513,-220.13999999999996,-220.4476729559748,-220.75534591194966,-221.0630188679245,-221.37069182389934,-221.6783647798742,-221.98603773584904,-222.29371069182386,-222.6013836477987,-222.90905660377356,-223.2167295597484,-223.52440251572324,-223.8320754716981,-224.1397484276729,-224.44742138364776,-224.75509433962262,-225.06276729559747,-225.3704402515723,-225.67811320754714,-225.985786163522,-226.29345911949682,-226.60113207547167,-226.90880503144652,-227.21647798742134,-227.5241509433962,-227.83182389937105,-228.13949685534587,-228.44716981132072,-228.75484276729557,-229.06251572327042,-229.37018867924525,-229.6778616352201,-229.98553459119495,-230.29320754716977,-230.60088050314462,-230.90855345911947,-231.2162264150943,-231.52389937106915,-231.831572327044,-232.13924528301882,-232.44691823899367,-232.75459119496853,-233.06226415094338,-233.3699371069182,-233.67761006289305,-233.9852830188679,-234.29295597484273,-234.60062893081758,-234.90830188679243,-235.21597484276725,-235.5236477987421,-235.83132075471696,-236.13899371069178,-236.44666666666663,-236.75433962264148,-237.06201257861633,-237.36968553459116,-237.677358490566,-237.98503144654086,-238.29270440251568,-238.60037735849053,-238.90805031446538,-239.2157232704402,-239.52339622641506,-239.8310691823899,-240.13874213836476,-240.44641509433959,-240.75408805031444,-241.0617610062893,-241.3694339622641,-241.67710691823896,-241.9847798742138,-242.29245283018864,-242.6001257861635,-242.90779874213834,-243.21547169811316,-243.52314465408801,-243.83081761006287,-244.13849056603772,-244.44616352201254,-244.7538364779874,-245.06150943396224,-245.36918238993707,-245.67685534591192,-245.98452830188677,-246.2922012578616,-246.59987421383644,-246.9075471698113,-247.21522012578612,-247.52289308176097,-247.83056603773582,-248.13823899371067,-248.4459119496855,-248.75358490566035,-249.0612578616352,-249.36893081761002,-249.67660377358487,-249.98427672955972,-250.29194968553455,-250.5996226415094,-250.90729559748425,-251.21496855345907,-251.52264150943392,-251.83031446540878,-252.13798742138363,-252.44566037735845,-252.7533333333333,-253.06100628930815,-253.36867924528298,-253.67635220125783,-253.98402515723268,-254.2916981132075,-254.59937106918235,-254.9070440251572,-255.21471698113203,-255.52238993710688,-255.83006289308173,-256.1377358490566,-256.44540880503143,-256.7530817610063,-257.06075471698114,-257.368427672956,-257.67610062893084,-257.98377358490563,-258.2914465408805,-258.59911949685534,-258.9067924528302,-259.21446540880504,-259.5221383647799,-259.8298113207547,-260.13748427672954,-260.4451572327044,-260.75283018867924,-261.0605031446541,-261.36817610062894,-261.6758490566038,-261.9835220125786,-262.29119496855344,-262.5988679245283,-262.90654088050314,-263.214213836478,-263.52188679245285,-263.82955974842764,-264.1372327044025,-264.44490566037734,-264.7525786163522,-265.06025157232705,-265.3679245283019,-265.67559748427675,-265.98327044025154,-266.2909433962264,-266.59861635220125,-266.9062893081761,-267.21396226415095,-267.5216352201258,-267.8293081761006,-268.13698113207545,-268.4446540880503,-268.75232704402515,-269.06,-269.36767295597485,-269.6753459119497,-269.9830188679245,-270.29069182389935,-270.5983647798742,-270.90603773584905,-271.2137106918239,-271.52138364779876,-271.82905660377355,-272.1367295597484,-272.44440251572325,-272.7520754716981,-273.05974842767296,-273.3674213836478,-273.67509433962266,-273.98276729559745,-274.2904402515723,-274.59811320754716,-274.905786163522,-275.21345911949686,-275.5211320754717,-275.8288050314465,-276.13647798742136,-276.4441509433962,-276.75182389937106,-277.0594968553459,-277.36716981132076,-277.6748427672956,-277.9825157232704,-278.29018867924526,-278.5978616352201,-278.90553459119496,-279.2132075471698,-279.52088050314467,-279.82855345911946,-280.1362264150943,-280.44389937106916,-280.751572327044,-281.05924528301887,-281.3669182389937,-281.67459119496857,-281.98226415094337,-282.2899371069182,-282.59761006289307,-282.9052830188679,-283.21295597484277,-283.5206289308176,-283.8283018867924,-284.13597484276727,-284.4436477987421,-284.75132075471697,-285.0589937106918,-285.3666666666667,-285.6743396226415,-285.9820125786163,-286.2896855345912,-286.597358490566,-286.9050314465409,-287.2127044025157,-287.5203773584906,-287.8280503144654,-288.1357232704402,-288.4433962264151,-288.7510691823899,-289.0587421383648,-289.36641509433963,-289.6740880503145,-289.9817610062893,-290.2894339622641,-290.597106918239,-290.90477987421383,-291.2124528301887,-291.52012578616353,-291.8277987421383,-292.1354716981132,-292.44314465408803,-292.7508176100629,-293.05849056603773,-293.3661635220126)
counts=c(0.0, 0.0,0.0,0.0,0.0,0.0,0.0,0.0,0.0,0.0,0.0,0.0,0.0,0.0,0.0,0.0,0.0,0.0,0.0,0.0,0.0,0.0,0.0,0.0,0.0,0.0,0.0,0.0,0.0,0.0,0.0,0.0,0.0,0.0,0.0,0.0,0.0,0.0,0.0,0.0,0.0,0.0,0.0,0.0,0.0,0.0,0.0,0.0,0.0,0.0,0.0,0.0,0.0,0.0,0.0,0.0,0.0,0.0,0.0,0.0,0.0,0.0,0.0,0.0,0.0,0.0,0.0,0.0,0.0,0.0,0.0,0.0,0.0,0.0,0.0,0.0,0.0,0.0,0.0,0.0,0.0,0.0,0.0,0.0,0.0,0.0,0.0,0.0,0.0,0.0,0.0,0.0,0.0,0.0,0.0,0.0,0.0,0.0,0.0,0.0,0.0,0.0,0.0,0.0,0.0,0.0,0.0,0.0,0.0,0.0,0.0,0.0,0.0,0.0,0.0,0.0,0.0,0.0,0.0,0.0,0.0,0.0,0.0,0.0,0.0,0.0,0.0,0.0,0.0,0.0,0.0,0.0,0.0,0.0,0.0,0.0,0.0,0.0,0.0,0.0,0.0,0.0,0.0,0.0,0.0,0.0,0.0,0.0,0.0,0.0,0.0,0.0,0.0,0.0,0.0,0.0,0.0,0.0,0.0,0.0,0.0,0.0,0.0,0.0,0.0,0.0,0.0,0.0,0.0,0.0,0.0,0.0,0.0,0.0,0.0,0.0,0.0,0.0,0.0,0.0,0.0,0.0,0.0,0.0,0.0,0.0,0.0,0.0,0.0,0.0,0.0,0.0,0.0,0.0,0.0,0.0,0.0,0.0,0.0,0.0,0.0,0.0,0.0,0.0,0.0,0.0,0.0,0.0,0.0,0.0,0.0,0.0,0.0,0.0,0.0,0.0,0.0,0.0,0.0,0.0,0.0,0.0,0.0,0.0,0.0,0.0,0.0,0.0,0.0,0.0,0.0,0.0,0.0,0.0,0.0,0.0,0.0,0.0,0.0,0.0,0.0,0.0,0.0,0.0,0.0,0.0,0.0,0.0,0.0,0.0,0.0,0.0,0.0,0.0,0.0,0.0,0.0,0.0,0.0,0.0,0.0,0.0,0.0,0.0,0.0,0.0,0.0,0.0,0.0,0.0,0.0,0.0,0.0,0.0,0.0,0.0,0.0,0.0,0.0,0.0,0.0,0.0,0.0,0.0,0.0,0.0,0.0,0.0,0.0,0.0,0.0,0.0,0.0,0.0,0.0,0.0,0.0,0.0,0.0,0.0,0.0,0.0,0.0,0.0,0.0,0.0,0.0,0.0,0.0,0.0,0.0,0.0,0.0,0.0,0.0,0.0,0.0,0.0,0.0,0.0,0.0,0.0,0.0,0.0,0.0,0.0,0.0,0.0,0.0,0.0,0.0,0.0,0.0,0.0,0.0,0.0,0.0,0.0,0.0,0.0,0.0,0.0,0.0,0.0,0.0,0.0,0.0,0.0,0.0,0.0,0.0,0.0,0.0,0.0,0.0,0.0,0.0,0.0,0.0,0.0,0.0,0.0,0.0,0.0,0.0,0.0,0.0,0.0,0.0,0.0,0.0,0.0,0.0,0.0,0.0,0.0,0.0,0.0,0.0,0.0,0.0,0.0,0.0,0.0,0.0,0.0,0.0,0.0,0.0,0.0,0.0,0.0,0.0,0.0,0.0,0.0,0.0,0.0,0.0,0.0,0.0,0.0,0.0,0.0,0.0,0.0,0.0,0.0,0.0,0.0,0.0,0.0,0.0,0.0,0.0,0.0,0.0,0.0,0.0,0.0,0.0,0.0,0.0,0.0,0.0,0.0,0.0,0.0,0.0,0.0,0.0,0.0,0.0,0.0,0.0,0.0,0.0,0.0,0.0,0.0,0.0,0.0,0.0,0.0,0.0,0.0,0.0,0.0,0.0,0.0,0.0,0.0,0.0,0.0,0.0,0.0,0.0,0.0,0.0,0.0,0.0,0.0,0.0,0.0,0.0,0.0,0.0,0.0,0.0,0.0,0.0,0.0,0.0,0.0,0.0,0.0,0.0,0.0,0.0,0.0,0.0,0.0,0.0,0.0,0.0,0.0,0.0,0.0,0.0,0.0,0.0,0.0,0.0,0.0,0.0,0.0,0.0,0.0,0.0,0.0,0.0,0.0,0.0,0.0,0.0,0.0,0.0,0.0,0.0,0.0,0.0,0.0,0.0,0.0,0.0,0.0,0.0,0.0,0.0,0.0,0.0,0.0,0.0,0.0,0.0,0.0,0.0,0.0,0.0,0.0,0.0,0.0,0.0,0.0,0.0,0.0,0.0,0.0,0.0,0.0,0.0,0.0,0.0,0.0,0.0,0.0,0.0,0.0,0.0,0.0,0.0,0.0,0.0,0.0,0.0,0.0,0.0,0.0,0.0,0.0,0.0,0.0,0.0,0.0,0.0,0.0,0.0,0.0,0.0,0.0,0.0,0.0,0.0,0.0,0.0,0.0,0.0,0.0,0.0,0.0,0.0,0.0,0.0,0.0,0.0,0.0,0.0,0.0,0.0,0.0,0.0,0.0,0.0,0.0,0.0,0.0,0.0,0.0,0.0,0.0,0.0,0.0,0.0,0.0,0.0,0.0,0.0,0.0,0.0,0.0,0.0,0.0,0.0,0.0,0.0,0.0,0.0,0.0,0.0,0.0,0.0,0.0,0.0,0.0,0.0,0.0,0.0,0.0,0.0,0.0,0.0,0.0,0.0,0.0,0.0,0.0,0.0,0.0,0.0,0.0,0.0,0.0,0.0,0.0,0.0,0.0,0.0,0.0,0.0,0.0,0.0,0.0,0.0,0.0,0.0,0.0,0.0,0.0,0.0,0.0,0.0,0.0,0.0,0.0,0.0,0.0,0.0,0.0,0.0,0.0,0.0,0.0007007007007007007,0.0011011011011011012,0.0004004004004004004,0.0009009009009009009,0.0008008008008008008,0.0012012012012012011,0.0007007007007007007,0.0007007007007007007,0.0012012012012012011,0.0013013013013013013,0.0006006006006006006,0.001001001001001001,0.0008008008008008008,0.0012012012012012011,0.0005005005005005005,0.0006006006006006006,0.0007007007007007007,0.0007007007007007007,0.0013013013013013013,0.0012012012012012011,0.0006006006006006006,0.0007007007007007007,0.0005005005005005005,0.0005005005005005005,0.0009009009009009009,0.0004004004004004004,0.0005005005005005005,0.0006006006006006006,0.001001001001001001,0.0009009009009009009,0.0007007007007007007,0.0006006006006006006,0.0008008008008008008,0.0008008008008008008,0.0009009009009009009,0.0009009009009009009,0.0007007007007007007,0.0014014014014014013,0.0007007007007007007,0.0008008008008008008,0.0006006006006006006,0.0009009009009009009,0.0014014014014014013,0.0004004004004004004,0.0008008008008008008,0.0008008008008008008,0.001001001001001001,0.0011011011011011012,0.0011011011011011012,0.001001001001001001,0.0009009009009009009,0.0009009009009009009,0.0014014014014014013,0.001001001001001001,0.0019019019019019018,0.0013013013013013013,0.0018018018018018018,0.0015015015015015015,0.0017017017017017016,0.002002002002002002,0.002002002002002002,0.002102102102102102,0.002902902902902903,0.002302302302302302,0.0034034034034034033,0.003103103103103103,0.004604604604604604,0.003303303303303303,0.0038038038038038036,0.003703703703703704,0.006006006006006006,0.006006006006006006,0.006906906906906907,0.005905905905905906,0.006806806806806807,0.007207207207207207,0.007807807807807808,0.008208208208208207,0.008208208208208207,0.00960960960960961,0.008908908908908908,0.011711711711711712,0.011511511511511512,0.014714714714714715,0.01061061061061061,0.012612612612612612,0.012212212212212211,0.014614614614614614,0.014414414414414415,0.013313313313313313,0.017917917917917917,0.016216216216216217,0.016216216216216217,0.016116116116116116,0.016116116116116116,0.015915915915915915,0.015415415415415416,0.013813813813813814,0.01011011011011011,0.007007007007007007,0.007407407407407408,0.0065065065065065065,0.005105105105105105,0.004704704704704705,0.0045045045045045045,0.004904904904904905,0.002702702702702703,0.0028028028028028026,0.002702702702702703,0.002702702702702703,0.0012012012012012011,0.0014014014014014013,0.002002002002002002,0.0014014014014014013,0.0018018018018018018,0.002002002002002002,0.0017017017017017016,0.0011011011011011012,0.002102102102102102,0.0017017017017017016,0.0026026026026026027,0.002302302302302302,0.002002002002002002,0.0032032032032032033,0.0034034034034034033,0.0025025025025025025,0.0038038038038038036,0.0028028028028028026,0.003703703703703704,0.003003003003003003,0.0035035035035035035,0.0034034034034034033,0.002902902902902903,0.003903903903903904,0.0034034034034034033,0.004704704704704705,0.003703703703703704,0.0035035035035035035,0.004704704704704705,0.004104104104104104,0.0034034034034034033,0.0034034034034034033,0.004004004004004004,0.0045045045045045045,0.0026026026026026027,0.0026026026026026027,0.0014014014014014013,0.0008008008008008008,0.0006006006006006006,0.0019019019019019018,0.0018018018018018018,0.0014014014014014013,0.0013013013013013013,0.0011011011011011012,0.0011011011011011012,0.0011011011011011012,0.0007007007007007007,0.0001001001001001001,0.0009009009009009009,0.0005005005005005005,0.0009009009009009009,0.0008008008008008008,0.0006006006006006006,0.0003003003003003003,0.0007007007007007007,0.0005005005005005005,0.0006006006006006006,0.0008008008008008008,0.0007007007007007007,0.0007007007007007007,0.0006006006006006006,0.0006006006006006006,0.0006006006006006006,0.0011011011011011012,0.0002002002002002002,0.0009009009009009009,0.0008008008008008008,0.0003003003003003003,0.001001001001001001,0.0006006006006006006,0.0006006006006006006,0.0005005005005005005,0.0008008008008008008,0.0008008008008008008,0.0004004004004004004,0.0006006006006006006,0.0008008008008008008,0.0008008008008008008,0.0012012012012012011,0.0008008008008008008,0.0009009009009009009,0.0005005005005005005,0.0008008008008008008,0.0009009009009009009,0.0011011011011011012,0.0012012012012012011,0.0008008008008008008,0.0009009009009009009,0.001001001001001001,0.0014014014014014013,0.0011011011011011012,0.0006006006006006006,0.0006006006006006006,0.0004004004004004004,0.001001001001001001,0.0004004004004004004,0.0009009009009009009,0.0006006006006006006,0.0009009009009009009,0.0009009009009009009,0.0009009009009009009,0.0011011011011011012,0.0016016016016016017,0.0008008008008008008,0.0017017017017017016,0.0009009009009009009,0.001001001001001001,0.0014014014014014013,0.0013013013013013013,0.001001001001001001,0.0014014014014014013,0.001001001001001001,0.0011011011011011012,0.0013013013013013013,0.0014014014014014013,0.0019019019019019018,0.001001001001001001,0.002002002002002002,0.0018018018018018018,0.0011011011011011012,0.0015015015015015015,0.002002002002002002,0.002102102102102102,0.0017017017017017016,0.0014014014014014013,0.0025025025025025025,0.0018018018018018018,0.002702702702702703,0.0024024024024024023,0.0032032032032032033,0.0038038038038038036,0.005805805805805806,0.004704704704704705,0.0045045045045045045,0.005005005005005005,0.0045045045045045045,0.004304304304304304,0.004004004004004004,0.004204204204204204,0.002902902902902903,0.0017017017017017016,0.001001001001001001,0.0014014014014014013,0.0013013013013013013,0.0012012012012012011,0.0012012012012012011,0.001001001001001001,0.0014014014014014013,0.0005005005005005005,0.0012012012012012011,0.0015015015015015015,0.0011011011011011012,0.0012012012012012011,0.0013013013013013013,0.0014014014014014013,0.0012012012012012011,0.0015015015015015015,0.003003003003003003,0.003103103103103103,0.0024024024024024023,0.0019019019019019018,0.0035035035035035035,0.005605605605605605,0.01011011011011011,0.00910910910910911,0.011711711711711712,0.014214214214214213,0.015015015015015015,0.016216216216216217,0.016016016016016016,0.017917917917917917,0.004704704704704705,0.0)
#mids=mids[58:length(mids)]
#counts=counts[58:length(counts)]

plot(c(seq(-290,0,by=1),0),rep(2,length(c(seq(290,0,by=-1),0))), xlab="", ylab="Frequency of shift in extinction rate", xlim=c(-270,-230), ylim=c(0,0.03), type="l", col="white",lwd="1",las="1",cex.axis="1",cex.main="1",cex.lab="1",bty="n", main="D", axes=F)
rect(-323.2,-0.02,-298.9,300, col="white", border=NA)
rect(-298.9,-0.02,-272.95,300, col="whitesmoke", border=NA)
rect(-272.95,-0.02,-259.1,300, col="white", border=NA)
rect(-259.1,-0.02,-251.9,300, col="whitesmoke", border=NA)
rect(-251.9,-0.02,-247.2,300, col="white", border=NA)
rect(-247.2,-0.02,-237,300, col="whitesmoke", border=NA)
rect(-237,-0.02,-201.3,300, col="white", border=NA)
rect(-201.3,-0.02,-174.1,300, col="whitesmoke", border=NA)
rect(-174.1,-0.02,-163.5,300, col="white", border=NA)
rect(-163.5,-0.02,-145,300, col="whitesmoke", border=NA)
rect(-145,-0.02,-100.5,300, col="white", border=NA)
rect(-100.5,-0.02,-66,300, col="whitesmoke", border=NA)
rect(-66,-0.02,-56,300, col="white", border=NA)
rect(-56,-0.02,-33.9,300, col="whitesmoke", border=NA)
rect(-33.9,-0.02,-23.03,300, col="white", border=NA)
rect(-23.03,-0.02,-5.33,300, col="whitesmoke", border=NA)
rect(-5.33,-0.02,-2.58,300, col="white", border=NA)
rect(-2.58,-0.02,0,300, col="whitesmoke", border=NA)

rect(-261.28,-3,-259.51,300, col=alpha('#ffaf03',0.2), border=NA)
rect(-234.5,-3,-232,300, col=alpha('#ffaf03',0.2), border=NA)

axis(side=1, seq(-280, -220, by=10), col="black",col.axis="black",las=1)
axis(side=2, seq(0, 0.03, by=0.01), col="black",col.axis="black",las=2)
abline(v=c(-251.902),col="red",lty="dashed",lwd="2")

lines(mids,counts,type = 'h', lwd=5, col='#e34a33')
abline(h=bf2, lty=2)
abline(h=bf6, lty=2)

add_geochrono(0, -0.15)

#Net Diversification Rate (???????? diversification negative ???)
time=c(-204.5513022528796, -204.65131017853406,-204.7513181041885,-204.85132602984294,-204.9513339554974,-205.05134188115184,-205.1513498068063,-205.25135773246075,-205.3513656581152,-205.45137358376965,-205.5513815094241,-205.65138943507856,-205.751397360733,-205.85140528638746,-205.9514132120419,-206.05142113769637,-206.1514290633508,-206.25143698900524,-206.3514449146597,-206.45145284031415,-206.5514607659686,-206.65146869162305,-206.75147661727752,-206.85148454293196,-206.9514924685864,-207.05150039424086,-207.1515083198953,-207.25151624554977,-207.3515241712042,-207.45153209685867,-207.5515400225131,-207.65154794816755,-207.751555873822,-207.85156379947645,-207.95157172513092,-208.05157965078536,-208.15158757643982,-208.25159550209426,-208.3516034277487,-208.45161135340317,-208.5516192790576,-208.65162720471207,-208.7516351303665,-208.85164305602095,-208.9516509816754,-209.05165890732985,-209.15166683298432,-209.25167475863876,-209.35168268429322,-209.45169060994766,-209.5516985356021,-209.65170646125657,-209.751714386911,-209.85172231256547,-209.9517302382199,-210.05173816387438,-210.1517460895288,-210.25175401518325,-210.35176194083772,-210.45176986649216,-210.55177779214662,-210.65178571780106,-210.75179364345553,-210.85180156910997,-210.9518094947644,-211.05181742041887,-211.1518253460733,-211.25183327172778,-211.3518411973822,-211.45184912303668,-211.55185704869112,-211.65186497434556,-211.75187290000002,-211.85188082565446,-211.95188875130893,-212.05189667696337,-212.1519046026178,-212.25191252827227,-212.3519204539267,-212.45192837958118,-212.5519363052356,-212.65194423089008,-212.75195215654452,-212.85196008219899,-212.95196800785342,-213.05197593350786,-213.15198385916233,-213.25199178481677,-213.35199971047123,-213.45200763612567,-213.5520155617801,-213.65202348743458,-213.75203141308901,-213.85203933874348,-213.95204726439792,-214.05205519005239,-214.15206311570682,-214.25207104136126,-214.35207896701573,-214.45208689267017,-214.55209481832463,-214.65210274397907,-214.75211066963354,-214.85211859528798,-214.95212652094241,-215.05213444659688,-215.15214237225132,-215.25215029790579,-215.35215822356022,-215.4521661492147,-215.55217407486913,-215.65218200052357,-215.75218992617803,-215.85219785183247,-215.95220577748694,-216.05221370314138,-216.15222162879584,-216.25222955445028,-216.35223748010472,-216.4522454057592,-216.55225333141362,-216.6522612570681,-216.75226918272253,-216.85227710837697,-216.95228503403143,-217.05229295968587,-217.15230088534034,-217.25230881099478,-217.35231673664924,-217.45232466230368,-217.55233258795815,-217.6523405136126,-217.75234843926702,-217.8523563649215,-217.95236429057593,-218.0523722162304,-218.15238014188483,-218.25238806753927,-218.35239599319374,-218.45240391884818,-218.55241184450264,-218.65241977015708,-218.75242769581155,-218.852435621466,-218.95244354712045,-219.0524514727749,-219.15245939842933,-219.2524673240838,-219.35247524973823,-219.4524831753927,-219.55249110104714,-219.65249902670158,-219.75250695235604,-219.85251487801048,-219.95252280366495,-220.0525307293194,-220.15253865497382,-220.2525465806283,-220.35255450628273,-220.4525624319372,-220.55257035759163,-220.6525782832461,-220.75258620890054,-220.852594134555,-220.95260206020944,-221.05260998586388,-221.15261791151835,-221.2526258371728,-221.35263376282725,-221.4526416884817,-221.55264961413613,-221.6526575397906,-221.75266546544503,-221.8526733910995,-221.95268131675394,-222.0526892424084,-222.15269716806284,-222.2527050937173,-222.35271301937175,-222.4527209450262,-222.55272887068065,-222.6527367963351,-222.75274472198956,-222.852752647644,-222.95276057329843,-223.0527684989529,-223.15277642460734,-223.2527843502618,-223.35279227591624,-223.4528002015707,-223.55280812722515,-223.65281605287961,-223.75282397853405,-223.8528319041885,-223.95283982984296,-224.0528477554974,-224.15285568115186,-224.2528636068063,-224.35287153246074,-224.4528794581152,-224.55288738376964,-224.6528953094241,-224.75290323507855,-224.852911160733,-224.95291908638745,-225.0529270120419,-225.15293493769636,-225.2529428633508,-225.35295078900526,-225.4529587146597,-225.55296664031417,-225.6529745659686,-225.75298249162304,-225.8529904172775,-225.95299834293195,-226.05300626858642,-226.15301419424085,-226.2530221198953,-226.35303004554976,-226.4530379712042,-226.55304589685866,-226.6530538225131,-226.75306174816757,-226.853069673822,-226.95307759947647,-227.0530855251309,-227.15309345078535,-227.25310137643982,-227.35310930209425,-227.45311722774872,-227.55312515340316,-227.6531330790576,-227.75314100471206,-227.8531489303665,-227.95315685602097,-228.0531647816754,-228.15317270732987,-228.2531806329843,-228.35318855863875,-228.45319648429322,-228.55320440994765,-228.65321233560212,-228.75322026125656,-228.85322818691102,-228.95323611256546,-229.0532440382199,-229.15325196387437,-229.2532598895288,-229.35326781518327,-229.4532757408377,-229.55328366649215,-229.65329159214662,-229.75329951780105,-229.85330744345552,-229.95331536910996,-230.05332329476443,-230.15333122041886,-230.25333914607333,-230.35334707172777,-230.4533549973822,-230.55336292303667,-230.6533708486911,-230.75337877434558,-230.85338670000002,-230.95339462565445,-231.05340255130892,-231.15341047696336,-231.25341840261783,-231.35342632827226,-231.45343425392673,-231.55344217958117,-231.65345010523563,-231.75345803089007,-231.8534659565445,-231.95347388219898,-232.05348180785342,-232.15348973350788,-232.25349765916232,-232.35350558481676,-232.45351351047123,-232.55352143612566,-232.65352936178013,-232.75353728743457,-232.85354521308903,-232.95355313874347,-233.0535610643979,-233.15356899005238,-233.25357691570682,-233.35358484136128,-233.45359276701572,-233.5536006926702,-233.65360861832463,-233.75361654397906,-233.85362446963353,-233.95363239528797,-234.05364032094243,-234.15364824659687,-234.2536561722513,-234.35366409790578,-234.45367202356022,-234.55367994921468,-234.65368787486912,-234.7536958005236,-234.85370372617803,-234.9537116518325,-235.05371957748693,-235.15372750314137,-235.25373542879584,-235.35374335445027,-235.45375128010474,-235.55375920575918,-235.65376713141362,-235.75377505706808,-235.85378298272252,-235.953790908377,-236.05379883403143,-236.15380675968586,-236.25381468534033,-236.3538226109948,-236.45383053664924,-236.55383846230367,-236.65384638795814,-236.75385431361258,-236.85386223926704,-236.95387016492148,-237.05387809057592,-237.1538860162304,-237.25389394188483,-237.3539018675393,-237.45390979319373,-237.55391771884817,-237.65392564450264,-237.7539335701571,-237.85394149581154,-237.95394942146598,-238.05395734712044,-238.15396527277488,-238.25397319842935,-238.3539811240838,-238.45398904973823,-238.5539969753927,-238.65400490104713,-238.7540128267016,-238.85402075235604,-238.95402867801047,-239.05403660366494,-239.15404452931938,-239.25405245497384,-239.35406038062828,-239.45406830628275,-239.5540762319372,-239.65408415759165,-239.7540920832461,-239.85410000890053,-239.954107934555,-240.05411586020944,-240.1541237858639,-240.25413171151834,-240.35413963717278,-240.45414756282725,-240.55415548848168,-240.65416341413615,-240.7541713397906,-240.85417926544503,-240.9541871910995,-241.05419511675396,-241.1542030424084,-241.25421096806284,-241.3542188937173,-241.45422681937174,-241.5542347450262,-241.65424267068065,-241.75425059633508,-241.85425852198955,-241.954266447644,-242.05427437329845,-242.1542822989529,-242.25429022460733,-242.3542981502618,-242.45430607591626,-242.5543140015707,-242.65432192722514,-242.7543298528796,-242.85433777853405,-242.9543457041885,-243.05435362984295,-243.1543615554974,-243.25436948115185,-243.3543774068063,-243.45438533246076,-243.5543932581152,-243.65440118376964,-243.7544091094241,-243.85441703507854,-243.954424960733,-244.05443288638745,-244.15444081204188,-244.25444873769635,-244.35445666335082,-244.45446458900525,-244.5544725146597,-244.65448044031416,-244.7544883659686,-244.85449629162306,-244.9545042172775,-245.05451214293194,-245.1545200685864,-245.25452799424085,-245.3545359198953,-245.45454384554975,-245.5545517712042,-245.65455969685866,-245.75456762251312,-245.85457554816756,-245.954583473822,-246.05459139947646,-246.1545993251309,-246.25460725078537,-246.3546151764398,-246.45462310209425,-246.5546310277487,-246.65463895340315,-246.75464687905762,-246.85465480471206,-246.9546627303665,-247.05467065602096,-247.15467858167543,-247.25468650732986,-247.3546944329843,-247.45470235863877,-247.5547102842932,-247.65471820994767,-247.7547261356021,-247.85473406125655,-247.95474198691102,-248.05474991256546,-248.15475783821992,-248.25476576387436,-248.3547736895288,-248.45478161518326,-248.5547895408377,-248.65479746649217,-248.7548053921466,-248.85481331780105,-248.9548212434555,-249.05482916910998,-249.15483709476442,-249.25484502041886,-249.35485294607332,-249.45486087172776,-249.55486879738223,-249.65487672303666,-249.7548846486911,-249.85489257434557,-249.9549005,-250.05490842565447,-250.1549163513089,-250.25492427696335,-250.35493220261782,-250.45494012827228,-250.55494805392672,-250.65495597958116,-250.75496390523563,-250.85497183089007,-250.95497975654453,-251.05498768219897,-251.1549956078534,-251.25500353350787,-251.3550114591623,-251.45501938481678,-251.55502731047122,-251.65503523612566,-251.75504316178012,-251.85505108743456,-251.95505901308903,-252.05506693874347,-252.15507486439793,-252.25508279005237,-252.35509071570684,-252.45509864136127,-252.5551065670157,-252.65511449267018,-252.75512241832462,-252.85513034397908,-252.95513826963352,-253.05514619528796,-253.15515412094243,-253.25516204659687,-253.35516997225133,-253.45517789790577,-253.5551858235602,-253.65519374921467,-253.75520167486914,-253.85520960052358,-253.95521752617802,-254.05522545183248,-254.15523337748692,-254.2552413031414,-254.35524922879583,-254.45525715445027,-254.55526508010473,-254.65527300575917,-254.75528093141364,-254.85528885706808,-254.9552967827225,-255.05530470837698,-255.15531263403145,-255.25532055968588,-255.35532848534032,-255.4553364109948,-255.55534433664923,-255.6553522623037,-255.75536018795813,-255.85536811361257,-255.955376039267,-256.0553839649215,-256.15539189057597,-256.25539981623035,-256.35540774188485,-256.45541566753934,-256.5554235931937,-256.6554315188482,-256.7554394445026,-256.8554473701571,-256.9554552958116,-257.05546322146597,-257.15547114712047,-257.25547907277485,-257.35548699842934,-257.45549492408384,-257.5555028497382,-257.6555107753927,-257.7555187010471,-257.8555266267016,-257.9555345523561,-258.05554247801047,-258.15555040366496,-258.25555832931934,-258.35556625497384,-258.45557418062833,-258.5555821062827,-258.6555900319372,-258.7555979575916,-258.8556058832461,-258.9556138089006,-259.05562173455496,-259.15562966020946,-259.25563758586384,-259.35564551151833,-259.4556534371728,-259.5556613628272,-259.6556692884817,-259.7556772141362,-259.8556851397906,-259.9556930654451,-260.05570099109946,-260.15570891675395,-260.25571684240845,-260.3557247680628,-260.4557326937173,-260.5557406193717,-260.6557485450262,-260.7557564706807,-260.8557643963351,-260.95577232198957,-261.05578024764395,-261.15578817329845,-261.25579609895294,-261.3558040246073,-261.4558119502618,-261.5558198759162,-261.6558278015707,-261.7558357272252,-261.85584365287957,-261.95585157853407,-262.05585950418845,-262.15586742984294,-262.25587535549744,-262.3558832811518,-262.4558912068063,-262.5558991324608,-262.6559070581152,-262.7559149837697,-262.85592290942407,-262.95593083507856,-263.05593876073306,-263.15594668638744,-263.25595461204193,-263.3559625376963,-263.4559704633508,-263.5559783890053,-263.6559863146597,-263.7559942403142,-263.85600216596856,-263.95601009162306,-264.05601801727755,-264.15602594293193,-264.2560338685864,-264.3560417942408,-264.4560497198953,-264.5560576455498,-264.6560655712042,-264.7560734968587,-264.85608142251306,-264.95608934816755,-265.05609727382205,-265.15610519947643,-265.2561131251309,-265.3561210507853,-265.4561289764398,-265.5561369020943,-265.6561448277487,-265.75615275340317,-265.85616067905767,-265.95616860471205,-266.05617653036654,-266.1561844560209,-266.2561923816754,-266.3562003073299,-266.4562082329843,-266.5562161586388,-266.65622408429317,-266.75623200994767,-266.85623993560216,-266.95624786125654,-267.05625578691104,-267.1562637125654,-267.2562716382199,-267.3562795638744,-267.4562874895288,-267.5562954151833,-267.65630334083767,-267.75631126649216,-267.85631919214666,-267.95632711780104,-268.05633504345553,-268.1563429691099,-268.2563508947644,-268.3563588204189,-268.4563667460733,-268.5563746717278,-268.6563825973823,-268.75639052303666,-268.85639844869115,-268.95640637434553,-269.05641430000003,-269.1564222256545,-269.2564301513089,-269.3564380769634,-269.4564460026178,-269.5564539282723,-269.65646185392677,-269.75646977958115,-269.85647770523565,-269.95648563089003,-270.0564935565445,-270.156501482199,-270.2565094078534,-270.3565173335079,-270.4565252591623,-270.5565331848168,-270.65654111047127,-270.75654903612565,-270.85655696178014,-270.9565648874345,-271.056572813089,-271.1565807387435,-271.2565886643979,-271.3565965900524,-271.4566045157068,-271.55661244136127,-271.65662036701576,-271.75662829267014,-271.85663621832464,-271.95664414397913,-272.0566520696335,-272.156659995288,-272.2566679209424,-272.3566758465969,-272.4566837722514,-272.55669169790576,-272.65669962356026,-272.75670754921464,-272.85671547486913,-272.95672340052363,-273.056731326178,-273.1567392518325,-273.2567471774869,-273.3567551031414,-273.4567630287959,-273.55677095445026,-273.65677888010475,-273.75678680575913,-273.85679473141363,-273.9568026570681,-274.0568105827225,-274.156818508377,-274.2568264340314,-274.3568343596859,-274.4568422853404,-274.55685021099475,-274.65685813664925,-274.75686606230374,-274.8568739879581,-274.9568819136126,-275.056889839267,-275.1568977649215,-275.256905690576,-275.3569136162304,-275.45692154188487,-275.55692946753925,-275.65693739319374,-275.75694531884824,-275.8569532445026,-275.9569611701571,-276.0569690958115,-276.156977021466,-276.2569849471205,-276.35699287277487,-276.45700079842936,-276.55700872408374,-276.65701664973824,-276.75702457539273,-276.8570325010471,-276.9570404267016,-277.057048352356,-277.1570562780105,-277.257064203665,-277.35707212931936,-277.45708005497386,-277.55708798062824,-277.65709590628273,-277.75710383193723,-277.8571117575916,-277.9571196832461,-278.0571276089006,-278.157135534555,-278.2571434602095,-278.35715138586386,-278.45715931151835,-278.55716723717285,-278.65717516282723,-278.7571830884817,-278.8571910141361,-278.9571989397906,-279.0572068654451,-279.1572147910995,-279.257222716754,-279.35723064240835,-279.45723856806285,-279.55724649371734,-279.6572544193717,-279.7572623450262,-279.8572702706806,-279.9572781963351,-280.0572861219896,-280.157294047644,-280.25730197329847,-280.35730989895285,-280.45731782460734,-280.55732575026184,-280.6573336759162,-280.7573416015707,-280.8573495272251,-280.9573574528796,-281.0573653785341,-281.15737330418847,-281.25738122984296,-281.35738915549746,-281.45739708115184,-281.55740500680633,-281.6574129324607,-281.7574208581152,-281.8574287837697,-281.9574367094241,-282.0574446350786,-282.15745256073296,-282.25746048638746,-282.35746841204195,-282.45747633769633,-282.55748426335083,-282.6574921890052,-282.7575001146597,-282.8575080403142,-282.9575159659686,-283.0575238916231,-283.15753181727746,-283.25753974293195,-283.35754766858645,-283.45755559424083,-283.5575635198953,-283.6575714455497,-283.7575793712042,-283.8575872968587,-283.9575952225131,-284.0576031481676,-284.15761107382195,-284.25761899947645,-284.35762692513094,-284.4576348507853,-284.5576427764398,-284.6576507020943,-284.7576586277487,-284.8576665534032,-284.9576744790576,-285.05768240471207,-285.15769033036656,-285.25769825602094,-285.35770618167544,-285.4577141073298,-285.5577220329843,-285.6577299586388,-285.7577378842932,-285.8577458099477,-285.95775373560207,-286.05776166125656,-286.15776958691106,-286.25777751256544,-286.35778543821993,-286.4577933638743,-286.5578012895288,-286.6578092151833,-286.7578171408377,-286.8578250664922,-286.95783299214656,-287.05784091780106,-287.15784884345555,-287.25785676910994,-287.35786469476443,-287.4578726204189,-287.5578805460733,-287.6578884717278,-287.7578963973822,-287.8579043230367,-287.9579122486912,-288.05792017434555,-288.15792810000005,-288.25793602565443,-288.3579439513089,-288.4579518769634,-288.5579598026178,-288.6579677282723,-288.7579756539267,-288.8579835795812,-288.95799150523567,-289.05799943089005,-289.15800735654454,-289.2580152821989,-289.3580232078534,-289.4580311335079,-289.5580390591623,-289.6580469848168,-289.7580549104712,-289.85806283612567,-289.95807076178016,-290.05807868743454,-290.15808661308904,-290.2580945387434,-290.3581024643979,-290.4581103900524,-290.5581183157068,-290.6581262413613,-290.7581341670158,-290.85814209267016,-290.95815001832466,-291.05815794397904,-291.15816586963354,-291.25817379528803,-291.3581817209424,-291.4581896465969,-291.5581975722513,-291.6582054979058,-291.7582134235603,-291.85822134921466,-291.95822927486915,-292.05823720052354,-292.15824512617803,-292.2582530518325,-292.3582609774869,-292.4582689031414,-292.5582768287958,-292.6582847544503,-292.7582926801048,-292.85830060575915,-292.95830853141365,-293.05831645706803,-293.1583243827225,-293.258332308377,-293.3583402340314,-293.4583481596859)
net_rate=c(-0.006698443938459531, -0.006698443938459531,-0.006698443938459531,-0.006698443938459531,-0.006698443938459531,-0.006698443938459531,-0.006698443938459531,-0.006698443938459531,-0.006698443938459531,-0.006698443938459531,-0.006698443938459531,-0.006698443938459531,-0.006698443938459531,-0.006698443938459531,-0.006698443938459531,-0.006698443938459531,-0.006698443938459531,-0.006698443938459531,-0.006698443938459531,-0.006698443938459531,-0.006698443938459531,-0.006694192751620508,-0.006724415948916055,-0.0067552983459765285,-0.006705542994545439,-0.006616574801405801,-0.0065771070801534165,-0.0065809506284954826,-0.00656078543831212,-0.006547840007657839,-0.0065721500930798,-0.006558382677193014,-0.006500932037240669,-0.006444578812216643,-0.006489022951417705,-0.006455029067731044,-0.006428700602271204,-0.0064363321761730236,-0.006425942849284484,-0.006419912433559514,-0.006408181658418996,-0.006394323948179406,-0.006361436887239984,-0.006341708201383972,-0.006322681459326802,-0.006307188755040171,-0.006265593650532495,-0.006255770327739582,-0.006260827844218669,-0.0062449963929339675,-0.006158523775775283,-0.006163534926152195,-0.0061546953795289655,-0.00619057746653532,-0.0061736903810216265,-0.006115534765162347,-0.006099410130607021,-0.006082941892049027,-0.006061454461185682,-0.006104630798456362,-0.006098463450513638,-0.006042045574299246,-0.0060533396634824795,-0.006015468214181511,-0.0059906714026083515,-0.005985152967789922,-0.005968049545953364,-0.005982020528472905,-0.005958140055617985,-0.005986611017772294,-0.0060148655822616914,-0.0059702518380818186,-0.0059600772538266865,-0.005975444604137282,-0.005945354292820821,-0.0058800587981074,-0.00583581332039819,-0.005755708336574778,-0.005732866562772908,-0.005671982934388032,-0.005643861700175028,-0.005610886653779565,-0.00556822764325339,-0.00555271568967724,-0.005556233061489506,-0.005545872983558299,-0.005513054851866095,-0.005525743602458651,-0.005547682627006911,-0.005554306746790715,-0.005554657793954707,-0.005530808256656016,-0.00556985110203934,-0.005586476774025405,-0.005556588447925516,-0.005577535487746352,-0.005555517043176139,-0.005502829053710508,-0.005450918692674593,-0.005457379224343116,-0.005467869396594561,-0.0054837601888028725,-0.00544585156219219,-0.005430599588478378,-0.005430086535549655,-0.0054629421857513355,-0.00544406906268061,-0.005455507328800532,-0.00545420731923262,-0.005445355472006133,-0.005442292734811285,-0.005489062541411073,-0.0054896659230648254,-0.0055217373081120555,-0.00551586414821812,-0.005484486509667763,-0.005478324198864021,-0.005436341144386183,-0.005478071793543931,-0.005445184435930863,-0.005439300844777952,-0.005422967328869674,-0.005397868717208582,-0.0053853716227156775,-0.005395793925527813,-0.005388156830374269,-0.0053594644816945215,-0.005316850186902789,-0.0052760187972638985,-0.005302981666527567,-0.005294889022794868,-0.0052732089733850025,-0.005223841647871747,-0.005244635331361467,-0.005173180746935989,-0.0051970886567781795,-0.005098930669315186,-0.005101848615055488,-0.005094378328178642,-0.004965931131785033,-0.0049454438719814964,-0.004961284606043691,-0.004904492531212498,-0.0048784529102035065,-0.0048569979796349695,-0.004815877290654257,-0.004838081317409442,-0.004768788297004414,-0.004730571281149839,-0.004706577227961118,-0.004630195829489953,-0.004561883843054258,-0.0044460739754740315,-0.004439691059177523,-0.004405161326511766,-0.004373049063071823,-0.004335594628125594,-0.00432537191008366,-0.004267266675935653,-0.004230380106378093,-0.004252933879393968,-0.0042304742572933296,-0.004141968697119322,-0.004080451132191417,-0.004048330634520233,-0.003990018041063639,-0.00395573671022255,-0.00388063804523627,-0.0038295252299692197,-0.0037322115110338177,-0.0037278758749003174,-0.003640796456677243,-0.0036770648968359626,-0.0035671073185979197,-0.0034748461378202103,-0.0034900038004151445,-0.0033952758627695543,-0.003318426064478314,-0.0032028916288395362,-0.003162192436979829,-0.0031165790666193567,-0.0030302543285818605,-0.0029482696129507257,-0.0028480854114632703,-0.0027468079230198784,-0.002751625445002402,-0.0026625007933205468,-0.002633657169948999,-0.0026547119797866664,-0.002674613326213842,-0.0026165882868476142,-0.0025818282541516316,-0.0025483616732465226,-0.002583089753503166,-0.0025764272623086865,-0.0026114440399011216,-0.0026111059802963114,-0.0024924209686356595,-0.0025495837111464323,-0.0025165958999117375,-0.0024460766788924537,-0.0022736657817257673,-0.0022188269938974497,-0.0021851055085695486,-0.002159468333268272,-0.002119021767587293,-0.0020370170021971772,-0.0021014273371534236,-0.0020066264583367527,-0.0018751255140512207,-0.0017972188033241457,-0.0017094515530732706,-0.0016988419757703074,-0.0016874892070919756,-0.0018093056387473835,-0.0016734624628913593,-0.001659051057635841,-0.0016492287324418496,-0.0017589633615553624,-0.0018452206917380987,-0.001957904229584719,-0.001985213941513511,-0.0018991893419441387,-0.0018349588176245965,-0.0019819041122618544,-0.002103752935844538,-0.002202648804041938,-0.0022672718557312627,-0.002274034345222695,-0.00235655062333667,-0.0023202182964088677,-0.002409030148635438,-0.0025851567642587547,-0.0026254899703084217,-0.0027315782085980587,-0.002956239525221493,-0.003140518316133612,-0.0035137897323834367,-0.003642192453461323,-0.00378579038465453,-0.003940370347167381,-0.00420193742850427,-0.0045850198772472445,-0.004794743481896575,-0.004978035679577838,-0.005189867176795507,-0.005482208349399673,-0.005579384610207853,-0.005943357253627226,-0.006234749096553955,-0.0065588111290702435,-0.006859985007368243,-0.007079481640851,-0.007309239673535667,-0.007507614714698283,-0.00766905882579904,-0.007983616576481447,-0.008315282031397767,-0.008655802160376591,-0.008995334911682883,-0.009533650437510713,-0.00977976664507379,-0.010158612878956428,-0.010618502073635284,-0.011100617655108105,-0.011413957695834061,-0.011795106524636825,-0.012177479769657046,-0.012514947973197639,-0.013077888037319466,-0.01372659203091714,-0.014292503470630128,-0.014856700271047518,-0.015462702799523498,-0.016080641087932914,-0.01672135574647544,-0.017254767119022504,-0.018014673607053545,-0.018835187028992652,-0.019344354526238915,-0.019721281880997896,-0.020468487923546917,-0.021241781942931446,-0.02150522505037039,-0.022306091123816343,-0.0229238525603212,-0.023608035097835257,-0.024148373687789455,-0.024636030242841247,-0.025646206060962594,-0.026349693854180387,-0.027382552908271567,-0.02794669205084051,-0.028515274461898058,-0.02923046532925576,-0.029818585430239398,-0.030806182704540986,-0.03165857984772506,-0.03271162582518066,-0.0335779546509794,-0.03445729952361225,-0.035166392147500475,-0.0359437798032083,-0.03706568299888485,-0.0378621456155771,-0.03880733042347389,-0.03943317469164303,-0.04029062157785129,-0.04104659676907486,-0.041548416670899514,-0.042483281755104366,-0.04330140314732573,-0.04423317383429697,-0.044794341081603135,-0.04574768117022121,-0.04644450787788451,-0.04736564405920682,-0.04761936510718153,-0.048333451461859155,-0.0487966127708106,-0.04947398035798826,-0.04990733073942222,-0.04991230697825779,-0.05038421294444642,-0.05040722155076686,-0.050183663488948316,-0.05025856472846253,-0.049774358605226506,-0.049937285368689216,-0.04994399147675424,-0.04962099930459308,-0.049488265818803945,-0.049263010781691624,-0.048682091289454936,-0.04864967175172348,-0.0484472979099943,-0.048320149159791985,-0.048067611645616466,-0.04768482338230912,-0.04753341124728737,-0.04749486893894851,-0.04714674631645626,-0.046970577726118054,-0.04668743272650318,-0.046340743661807036,-0.04632897549495088,-0.04612332472135948,-0.04562830530891906,-0.04532879573200948,-0.04503844297717096,-0.04441964473528668,-0.04404785678064591,-0.043548709750819474,-0.043173827360200236,-0.04287855455440821,-0.04268276966202972,-0.04233762926441142,-0.04217941012118578,-0.041919979656324144,-0.041701418716763104,-0.041492356644040024,-0.04139484125410278,-0.04133772701024833,-0.0413143614201909,-0.04137729187915353,-0.04148676742274372,-0.04141698669523574,-0.04136021260818214,-0.04132363560295867,-0.04137044768643027,-0.041435376267621914,-0.041358788222395075,-0.04138664187905876,-0.04169634056786965,-0.041626713091129704,-0.041658571117699564,-0.04172995172388911,-0.041724710696264315,-0.041720670692683766,-0.04175774989933352,-0.041796648960276114,-0.04187968336236186,-0.04187255538930788,-0.04198025957796666,-0.042065215388047465,-0.042204430759122016,-0.042265207234852636,-0.04232269158831574,-0.042360233051329584,-0.04247187704014708,-0.04267498815433986,-0.0428098009909436,-0.04286824218807277,-0.043055128432865575,-0.04318737289728052,-0.043204276044806006,-0.04339829928577462,-0.043662661073637817,-0.043800331599653804,-0.04404580691318671,-0.044126558912233264,-0.04425034827683821,-0.04434535874698051,-0.044579808543504934,-0.044601179624027217,-0.044702703787686385,-0.04478875402845997,-0.044999248859533665,-0.04516627128167125,-0.04536588091020326,-0.045715576750884356,-0.04579191095806889,-0.045855833229884874,-0.045971327628275965,-0.04617379552959018,-0.046288456768621075,-0.04649533504759208,-0.04669066754053197,-0.04691940847995163,-0.04701066824324988,-0.04712310748402473,-0.047333555134792295,-0.04740776896867654,-0.0475586102683109,-0.047788371202569575,-0.04791478945432391,-0.04818357459842927,-0.04839012444476724,-0.04850087071548663,-0.04851475791656834,-0.04862234173142517,-0.04886254426674389,-0.04902995964979755,-0.04920363620802605,-0.049511588690402376,-0.049850255777066484,-0.05016492380372551,-0.050404751591905,-0.050516327415579196,-0.05073064138575319,-0.05088938018508667,-0.05116344953493229,-0.05146386352702324,-0.051580984426392425,-0.05173312031020856,-0.052050810766842925,-0.05218468645501502,-0.05239489242594084,-0.052765579167341994,-0.052954040326921,-0.05334815853559863,-0.053551589491480714,-0.05392811193814674,-0.053995970225318136,-0.05451650065646835,-0.05494843546795667,-0.05501967938262815,-0.055105707478149905,-0.05546044955974461,-0.05584512657714026,-0.05600264924362979,-0.05629460162717103,-0.056697664222792585,-0.05669110471188011,-0.056649258769512274,-0.05638324058308623,-0.05624884155558302,-0.056127597140778474,-0.05615521159831618,-0.05587885095731989,-0.05547205517972048,-0.05497868112785302,-0.05425489510158128,-0.05331502492562647,-0.05211786701005741,-0.05066732011299461,-0.0485338872469837,-0.04630969009159915,-0.04345700793961966,-0.04145392631082738,-0.03847782244721873,-0.034813759047326906,-0.030058326891019713,-0.025115832583878377,-0.017245616458485588,-0.008986451406838347,0.004491976350131872,0.03894296011014526,0.0912828700443663,0.15984564730629833,0.22361192837798413,0.30663793833461994,0.37368790776361477,0.43948523675264145,0.48712584412154225,0.5266721047281606,0.5682163135266373,0.5907225671944513,0.6042007133215106,0.6122978654676055,0.615968219809326,0.6216618235458671,0.6234282878657355,0.6270159654079298,0.6290425783321586,0.6314066542488262,0.6323800544542245,0.6333347427100069,0.6334431496729065,0.6326282789771586,0.6316101805322667,0.6292970628876652,0.6244339024707009,0.619867885537102,0.6147330744221936,0.6092753283754636,0.6018546946732538,0.5977039651080508,0.592350601335534,0.5849488018088275,0.578806253647584,0.5713189427904578,0.561814803568771,0.5543692374474612,0.5446723947070711,0.5371605132457938,0.5305140040092181,0.5238575522021002,0.5182376796926318,0.5106979459669098,0.5012510955458512,0.49335596363851425,0.4874876423584317,0.4788155331169978,0.47306304784625974,0.46495229805156285,0.45692402699604606,0.44959771366413565,0.44287947342465167,0.43416656034689277,0.4277365717393614,0.42090675036218855,0.41451835656587277,0.4071557707508341,0.3996036573101256,0.3945587113938864,0.3862546442500158,0.3805490195386489,0.3718025470699414,0.36547496862998713,0.3591886729632773,0.35384860687082365,0.344001103851295,0.33585396927391886,0.32692665078272354,0.3202621136238955,0.31411996488843386,0.30874142687908596,0.3000621004459894,0.29281130012205536,0.28553832786768923,0.2783817057506639,0.26937036104022527,0.2607946819727736,0.25454263418891343,0.24683775512267145,0.2414117095330359,0.23588933170816712,0.23048592288605532,0.223700802417049,0.21831672863198764,0.21312837893897268,0.20791163093398365,0.20297938637625518,0.19580463636667844,0.18895892228441658,0.18308508088022798,0.17906600448570462,0.17601673802297285,0.17048708546455668,0.16839891072527108,0.16194531660990774,0.15798723290364372,0.1548893737765814,0.15004474720565972,0.14694046482233405,0.14316510264242485,0.13875185034622786,0.13431240435051692,0.12904194648275605,0.12338875162363247,0.11669486206317538,0.11146625269654135,0.10537952841886054,0.09979369818056401,0.09603754458963847,0.08996159406647859,0.0864403705043715,0.08335147746507682,0.0776742994897532,0.07408270146263837,0.0693974024264876,0.06388715816893811,0.06011926156925777,0.05694053230999882,0.053259036982683985,0.04874184966508614,0.044529740235062336,0.041344300784438445,0.03778241387171756,0.034025134278090695,0.03139721265932977,0.029052529393551584,0.025269271892967165,0.02187680939246883,0.019046021962176182,0.016318066573089422,0.013810023201795422,0.012142589422655326,0.009381707946055945,0.008410017237613239,0.0068611014428021245,0.005436671628288804,0.003902333669372496,0.002347622447443821,0.0017355454954951365,-8.776218325975898e-05,-0.0008970325655332617,-0.002437240387642111,-0.0032915149029262955,-0.004863345965904844,-0.006056719793040942,-0.0064872650057814065,-0.007513030581486661,-0.009050942245292955,-0.010545489413090353,-0.01088899598047027,-0.010921251526061038,-0.011114329612536621,-0.011622887647233673,-0.012106789231863906,-0.012115385810598601,-0.012281451000582791,-0.012436155728964624,-0.012470960033931871,-0.012675392206751592,-0.012843068002285008,-0.012906749648432757,-0.012982287590522392,-0.013018812300797208,-0.013222061389090895,-0.013330569426002721,-0.013419408987258479,-0.013403006735623444,-0.013431451657524681,-0.013372305288525971,-0.013179124015678079,-0.013181390748477895,-0.013246821318976223,-0.0132972508474058,-0.013310510516579511,-0.01345695828204586,-0.013478392521104736,-0.013464632881179134,-0.013459195308358556,-0.013432165483112598,-0.013431194424411206,-0.01337727150101918,-0.01339176302530721,-0.013426444262974584,-0.013414758854499534,-0.013394637273602728,-0.013368307030303013,-0.013408868644168397,-0.013354997074879492,-0.013367416367913111,-0.01330973013414913,-0.01323274264941001,-0.01330121300117884,-0.013441893051569603,-0.013506261061657837,-0.013476713824764735,-0.01350046321247832,-0.013483114559546523,-0.013489658379770295,-0.013483878548686554,-0.013474564950848896,-0.013464617316253194,-0.013456606626370216,-0.013359489472051365,-0.013414463956103002,-0.013428261424721368,-0.013548211589613782,-0.013608600788080799,-0.013595844883642768,-0.013598870922252506,-0.013656582479909155,-0.013693650290732252,-0.013774991922452597,-0.013790388402367643,-0.01381913585179328,-0.013847806604178253,-0.013738600879022967,-0.013806381723461585,-0.013816443224024958,-0.013899905210130445,-0.013868804948893905,-0.013907390658977958,-0.01386892510244803,-0.013980382161223428,-0.01389250605800154,-0.013874170710617015,-0.013881704421539805,-0.013832703215343122,-0.013965647051060185,-0.013979133484484776,-0.013971164738292682,-0.013921118157308504,-0.013932981272973183,-0.013866909756493722,-0.013980716179865536,-0.014059143363619263,-0.014045937963305478,-0.01402845916191075,-0.014050311739652143,-0.014055225382390563,-0.014076850211728465,-0.014095564788495144,-0.014084458479189137,-0.014124702305739143,-0.014079801200001966,-0.014181461694579223,-0.014121331403435184,-0.014067179769010587,-0.01418738927167548,-0.014173001056100275,-0.014104248049712153,-0.014236592046028368,-0.014335556187324525,-0.014158149554184395,-0.014066493576270026,-0.013891850517415288,-0.013710577089034419,-0.013875337714082274,-0.013885308967297023,-0.013815979527753451,-0.013683081698105655,-0.01362462145032743,-0.013644385162514528,-0.01308022164383497,-0.012920280924870624,-0.013052473541440514,-0.013019202017589288,-0.012891564829818387,-0.012937363423252085,-0.012904359207183714,-0.013033032514716394,-0.01273217606509477,-0.01256616474864569,-0.012897593943610751,-0.012972023113149026,-0.012959228743302726,-0.013367006851430375,-0.013530642573437982,-0.013870284989487456,-0.01437822369242362,-0.014573959261452857,-0.014310432765198312,-0.014357772511931686,-0.014528797238750136,-0.014517597439053533,-0.015040426091995825,-0.01513389763541244,-0.015091159044135643,-0.015264960463703077,-0.015238750220120355,-0.015244919879932933,-0.015361877163178977,-0.015498478046826174,-0.01528147880273137,-0.015397259735977787,-0.01534558254823725,-0.014954784857145286,-0.01486799005205241,-0.014839581150711899,-0.014465992520167751,-0.013976401397205823,-0.013667465875410593,-0.013501896635465999,-0.012985642846026598,-0.012621245574771768,-0.01209274899901448,-0.011765006651563254,-0.011113362241651832,-0.01087427132978121,-0.010513598909911367,-0.0100524104695964,-0.009596419006387205,-0.008439233449946997,-0.007718479160667723,-0.007475473501821331,-0.006920931200278216,-0.006570435164405259,-0.006274795321439581,-0.006084439262095329,-0.005849961492688537,-0.0056712861038859304,-0.005301322709637687,-0.005006686386499366,-0.005036026612655386,-0.004949274955312888,-0.004975168247392756,-0.0049507520338885076,-0.004758690426124482,-0.004673352882108527,-0.0044843544660754355,-0.00439039125504926,-0.004190788517488779,-0.003877836480778928,-0.0036619698239724013,-0.003600784371733259,-0.0034106419768846407,-0.003035095064801783,-0.0029156403212857607,-0.0026464730812978073,-0.0022411170795129938,-0.001805179770851879,-0.0013539084663298487,-0.0006105919204892736,0.00033604949187332955,0.001704489752902028,0.002325336620222777,0.0028785266989280597,0.0041453040306396296,0.004556267226251634,0.005043214697612495,0.005811090013030011,0.00676422036658253,0.007800408003099664,0.009491199822425953,0.010744835905646875,0.012434151686074306,0.014444318152120569,0.017043881185565348,0.019846619812795445,0.024316948210709514,0.029666819258797716,0.03825045462847232,0.046171216188851456,0.0556470120936894,0.06781604545669066,0.07946792046272504,0.09708438892488931,0.12415114375507999,0.1683353579960387,0.20924602335195383,0.24178116049244974,0.2633524628162823,0.2754641773560607,0.28437259013125,0.2892257312816368,0.29404842024410144,0.29776123140804267,0.29745157017502616,0.2953628823546472,0.2961221558911888,0.2943979280332325,0.293515852552972,0.28785687352455097,0.2839587956346756,0.28005641397354714,0.27514677705829105,0.26893575549142057,0.2633811891145378,0.25751189275749425,0.24979502864167477,0.2428245792299631,0.23693563973507326,0.23153049648746535,0.22609479114446976,0.22025220679236351,0.21308121146211492,0.20556152961158128,0.19742723549215746,0.18760286674915458,0.18089368608778114,0.18089368608778114,0.18089368608778114,0.18089368608778114,0.18089368608778114)
net_minHPD=c(-0.14250428497053635, -0.14250428497053635,-0.14250428497053635,-0.14250428497053635,-0.14250428497053635,-0.14250428497053635,-0.14250428497053635,-0.14250428497053635,-0.14250428497053635,-0.14250428497053635,-0.14250428497053635,-0.14250428497053635,-0.14250428497053635,-0.14250428497053635,-0.14250428497053635,-0.14250428497053635,-0.14250428497053635,-0.14250428497053635,-0.14250428497053635,-0.14250428497053635,-0.14250428497053635,-0.14250428497053635,-0.14250428497053635,-0.14250428497053635,-0.14250428497053635,-0.14147332477910998,-0.1404611464992575,-0.1404611464992575,-0.140544792534187,-0.1404611464992575,-0.1404611464992575,-0.140544792534187,-0.140544792534187,-0.140544792534187,-0.1404611464992575,-0.140544792534187,-0.140544792534187,-0.140544792534187,-0.140544792534187,-0.140544792534187,-0.140544792534187,-0.140544792534187,-0.1404611464992575,-0.1404611464992575,-0.14015627357253715,-0.1404611464992575,-0.1402816577201375,-0.14015627357253715,-0.14010679448086943,-0.14015627357253715,-0.14010679448086943,-0.13962166011703275,-0.13962166011703275,-0.13962166011703275,-0.140544792534187,-0.1404611464992575,-0.140544792534187,-0.140544792534187,-0.140544792534187,-0.14015627357253715,-0.14010679448086943,-0.1375497317020632,-0.13873178792829763,-0.1375497317020632,-0.13962166011703275,-0.13962166011703275,-0.13962166011703275,-0.13962166011703275,-0.1375497317020632,-0.13737705394130179,-0.1375497317020632,-0.1375497317020632,-0.1375497317020632,-0.13747402557069574,-0.13747402557069574,-0.1375497317020632,-0.13603180220272665,-0.13603180220272665,-0.1375497317020632,-0.13629054863375134,-0.13603180220272665,-0.13603180220272665,-0.13737705394130179,-0.13603180220272665,-0.13603180220272665,-0.13737705394130179,-0.13603180220272665,-0.13603180220272665,-0.13737705394130179,-0.13737705394130179,-0.13737705394130179,-0.13737705394130179,-0.13629054863375134,-0.13629054863375134,-0.13629054863375134,-0.13629054863375134,-0.13629054863375134,-0.13618358292486665,-0.13618358292486665,-0.13618358292486665,-0.13618358292486665,-0.13629054863375134,-0.13629054863375134,-0.13629054863375134,-0.13629054863375134,-0.13629054863375134,-0.13618358292486665,-0.13618358292486665,-0.13629054863375134,-0.13618358292486665,-0.13618358292486665,-0.13629054863375134,-0.13618358292486665,-0.13618358292486665,-0.13618358292486665,-0.13618358292486665,-0.13618358292486665,-0.13629054863375134,-0.13629054863375134,-0.13629054863375134,-0.13618358292486665,-0.13618358292486665,-0.13629054863375134,-0.13629054863375134,-0.13737705394130179,-0.13737705394130179,-0.1375497317020632,-0.1375497317020632,-0.1375497317020632,-0.1375497317020632,-0.1375497317020632,-0.1375497317020632,-0.1375497317020632,-0.1375497317020632,-0.1375497317020632,-0.13747402557069574,-0.1375497317020632,-0.1375497317020632,-0.13737705394130179,-0.1375497317020632,-0.1375497317020632,-0.1375497317020632,-0.1375497317020632,-0.1375497317020632,-0.1375497317020632,-0.1375497317020632,-0.1375497317020632,-0.13747402557069574,-0.13737705394130179,-0.13747402557069574,-0.13747402557069574,-0.1375497317020632,-0.140544792534187,-0.140544792534187,-0.140544792534187,-0.140544792534187,-0.13873178792829763,-0.1412498173934481,-0.14010679448086943,-0.14010679448086943,-0.1412498173934481,-0.14015627357253715,-0.140544792534187,-0.140544792534187,-0.140544792534187,-0.140544792534187,-0.140544792534187,-0.14015627357253715,-0.14015627357253715,-0.1402816577201375,-0.1402816577201375,-0.140544792534187,-0.140544792534187,-0.140544792534187,-0.1375497317020632,-0.1375497317020632,-0.140544792534187,-0.140544792534187,-0.1375497317020632,-0.1375497317020632,-0.13737705394130179,-0.1375497317020632,-0.13873178792829763,-0.13962166011703275,-0.13961303585708856,-0.13962166011703275,-0.140544792534187,-0.14015627357253715,-0.140544792534187,-0.140544792534187,-0.141715372646383,-0.140544792534187,-0.14238501188530456,-0.14238501188530456,-0.14238501188530456,-0.14367384188753451,-0.14250428497053635,-0.144055349832671,-0.14420781225378282,-0.14464044738175053,-0.14498345525889744,-0.14464044738175053,-0.14464044738175053,-0.14501150597509604,-0.14453389665985383,-0.14599475460915917,-0.14644849519791314,-0.1480196522109222,-0.14010679448086943,-0.14147332477910998,-0.14250428497053635,-0.14312981389107052,-0.144055349832671,-0.14238501188530456,-0.14238501188530456,-0.14515447963032607,-0.14522382912699844,-0.14420781225378282,-0.14515447963032607,-0.14599475460915917,-0.14522382912699844,-0.14522382912699844,-0.14522382912699844,-0.1468965886158357,-0.14779308033074448,-0.14522382912699844,-0.14501150597509604,-0.14522382912699844,-0.14522382912699844,-0.14420781225378282,-0.14522382912699844,-0.14599475460915917,-0.14779308033074448,-0.14729841889672834,-0.1480196522109222,-0.14803448373805306,-0.14779308033074448,-0.14599475460915917,-0.14803448373805306,-0.1476958259631729,-0.14803448373805306,-0.14842424955165065,-0.150341077345722,-0.1519174994118789,-0.15174731610990844,-0.14815030168837018,-0.15600890060339204,-0.15600890060339204,-0.15600890060339204,-0.1695572697899551,-0.1695572697899551,-0.1695572697899551,-0.170495669904378,-0.170495669904378,-0.17013442773246218,-0.170845124021673,-0.1722183218577441,-0.170495669904378,-0.16977244451542817,-0.1722183218577441,-0.17583593401512734,-0.17568586646401163,-0.17568586646401163,-0.17156440889165223,-0.18719075013373254,-0.1873787979484906,-0.18719075013373254,-0.18669864782980775,-0.18702451545602147,-0.18762884026702153,-0.1870735511322164,-0.18702451545602147,-0.1870735511322164,-0.1873787979484906,-0.1873787979484906,-0.19416273307335669,-0.19039927495120115,-0.19416273307335669,-0.19416273307335669,-0.19350032857245986,-0.19350032857245986,-0.1995892180146277,-0.20156883766371558,-0.20156883766371558,-0.20292580587082584,-0.20292580587082584,-0.20288500933188594,-0.20335192583754902,-0.20288500933188594,-0.22263217327283832,-0.22275809088396734,-0.22288673636903675,-0.22387986133300425,-0.22503345691448576,-0.22635722946630035,-0.22635722946630035,-0.22635722946630035,-0.22635722946630035,-0.22635722946630035,-0.22925306486455468,-0.2315846575049269,-0.23169316951504207,-0.23169316951504207,-0.23169316951504207,-0.23188581930263283,-0.23215155541227467,-0.23200572989103396,-0.23215155541227467,-0.23215155541227467,-0.23204668857533403,-0.23394654263287945,-0.23394654263287945,-0.24373400008020016,-0.24327545897317518,-0.24973029140342215,-0.2532912659881107,-0.25153166436548724,-0.2508210953739678,-0.24973029140342215,-0.24963591163868482,-0.25107062015961834,-0.25234195895550016,-0.25234195895550016,-0.25174536308507967,-0.2508210953739678,-0.25107062015961834,-0.25038356808335027,-0.25050337495028174,-0.24973029140342215,-0.24973029140342215,-0.25050337495028174,-0.24973029140342215,-0.24973029140342215,-0.24973029140342215,-0.25107062015961834,-0.24973029140342215,-0.24973029140342215,-0.24973029140342215,-0.24973029140342215,-0.24973029140342215,-0.24973029140342215,-0.24973029140342215,-0.2495522899111747,-0.2495522899111747,-0.24973029140342215,-0.24973029140342215,-0.24973029140342215,-0.2508210953739678,-0.25050337495028174,-0.2508210953739678,-0.2523212771117902,-0.25263863489908067,-0.25263863489908067,-0.24968984544520917,-0.24968984544520917,-0.24973029140342215,-0.24968984544520917,-0.24968984544520917,-0.24973029140342215,-0.24973029140342215,-0.24328056663292358,-0.24328056663292358,-0.24328056663292358,-0.24328056663292358,-0.24328056663292358,-0.2422357856281727,-0.24328056663292358,-0.24328056663292358,-0.24328056663292358,-0.2422743609681467,-0.24968984544520917,-0.24973029140342215,-0.24973029140342215,-0.24968984544520917,-0.24973029140342215,-0.24973029140342215,-0.24648520255123707,-0.24973029140342215,-0.24648520255123707,-0.2495522899111747,-0.2495522899111747,-0.24944967631778867,-0.24944967631778867,-0.24973029140342215,-0.24648520255123707,-0.24648520255123707,-0.24750144769815563,-0.24648520255123707,-0.2472294509445952,-0.24648520255123707,-0.2494654034986295,-0.24648520255123707,-0.24328056663292358,-0.2472294509445952,-0.2472294509445952,-0.24328056663292358,-0.24648520255123707,-0.24750144769815563,-0.2472294509445952,-0.24750144769815563,-0.2472294509445952,-0.24750144769815563,-0.24750144769815563,-0.2472294509445952,-0.2472294509445952,-0.2472294509445952,-0.24648520255123707,-0.24711778208878477,-0.2472294509445952,-0.24750144769815563,-0.2472294509445952,-0.2494654034986295,-0.2472294509445952,-0.24973029140342215,-0.24692464316685725,-0.2494654034986295,-0.24973029140342215,-0.24973029140342215,-0.2495522899111747,-0.24973029140342215,-0.2494654034986295,-0.24973029140342215,-0.2495522899111747,-0.2495522899111747,-0.2497788845933971,-0.2497788845933971,-0.2497788845933971,-0.2497788845933971,-0.2497788845933971,-0.2497788845933971,-0.2497788845933971,-0.2497788845933971,-0.2497788845933971,-0.2497788845933971,-0.2497788845933971,-0.2497788845933971,-0.2497788845933971,-0.24973029140342215,-0.2497788845933971,-0.2497788845933971,-0.2494654034986295,-0.2497788845933971,-0.2497788845933971,-0.24973029140342215,-0.2505907678829731,-0.2497788845933971,-0.2497788845933971,-0.2497788845933971,-0.2582476786554001,-0.2587098889316648,-0.2587098889316648,-0.25933193626294954,-0.2617278342951573,-0.26135304026182676,-0.2612545085102559,-0.26152226146808594,-0.26135304026182676,-0.2617278342951573,-0.26152226146808594,-0.26135304026182676,-0.2612545085102559,-0.2612545085102559,-0.26152226146808594,-0.2505907678829731,-0.26135304026182676,-0.2603750294799101,-0.260841295272914,-0.2617278342951573,-0.26152226146808594,-0.2582476786554001,-0.26152226146808594,-0.2617278342951573,-0.260841295272914,-0.2617278342951573,-0.26883378566756366,-0.26119748241160473,-0.26793939645075726,-0.2776356796310633,-0.27009756229209425,-0.2776356796310633,-0.2776356796310633,-0.29008375138563786,-0.28958924806642183,-0.3117548629794385,-0.3267393882714748,-0.33167043730286255,-0.356743463997755,-0.33167043730286255,-0.33614665378858344,-0.33167043730286255,-0.33081920411900584,-0.2814508141827595,-0.27929740701672234,-0.2805885909737585,-0.25911791412766844,-0.23691515046559278,-0.21791746206378718,-0.21791746206378718,-0.23380394465988968,-0.212437314081925,-0.212437314081925,-0.21791746206378718,-0.21791746206378718,-0.21229677669071034,-0.21791746206378718,-0.21791746206378718,-0.21766832368103567,-0.21791746206378718,-0.21791746206378718,-0.21791746206378718,-0.21791746206378718,-0.21791746206378718,-0.21791746206378718,-0.21766832368103567,-0.2207949645124221,-0.21791746206378718,-0.21791746206378718,-0.21791746206378718,-0.21791746206378718,-0.23864541216839244,-0.23864541216839244,-0.23864541216839244,-0.23594677317360532,-0.2459345635259014,-0.23864541216839244,-0.23958236752963002,-0.23958236752963002,-0.23968113413963393,-0.23660562438317298,-0.23968113413963393,-0.23968113413963393,-0.25043180248064223,-0.24266729674721088,-0.23968113413963393,-0.24837143375398982,-0.2459345635259014,-0.23968113413963393,-0.25043180248064223,-0.24837143375398982,-0.27303996018077337,-0.27198853032344716,-0.27524355254004235,-0.255757965310636,-0.25043180248064223,-0.25043180248064223,-0.24786689360282607,-0.27303996018077337,-0.27549159420257957,-0.255757965310636,-0.27549159420257957,-0.255757965310636,-0.2517788745295243,-0.27303996018077337,-0.255757965310636,-0.27567232284084353,-0.2831151064769442,-0.28807057285490756,-0.27567232284084353,-0.2919340425771239,-0.27567232284084353,-0.2919340425771239,-0.28807057285490756,-0.27567232284084353,-0.29264424874917383,-0.28807057285490756,-0.28807057285490756,-0.28807057285490756,-0.29264424874917383,-0.27549159420257957,-0.29415221191309476,-0.29264424874917383,-0.29415221191309476,-0.2919340425771239,-0.28807057285490756,-0.29264424874917383,-0.28648341306956737,-0.29491808248233964,-0.29491808248233964,-0.29491808248233964,-0.29491808248233964,-0.29415221191309476,-0.29491808248233964,-0.28807057285490756,-0.29491808248233964,-0.28648341306956737,-0.3198775886227674,-0.29264424874917383,-0.33194447916737513,-0.29569478304100927,-0.3181097835951216,-0.33667322855804477,-0.34428746865209253,-0.29491808248233964,-0.3198775886227674,-0.29491808248233964,-0.29491808248233964,-0.34428746865209253,-0.33667322855804477,-0.33667322855804477,-0.29491808248233964,-0.3198775886227674,-0.34428746865209253,-0.33667322855804477,-0.33194447916737513,-0.29491808248233964,-0.27567232284084353,-0.2670328943298644,-0.25587641770689973,-0.25587641770689973,-0.24846862050822782,-0.23691661121698332,-0.23235378138725146,-0.225768459074139,-0.23691661121698332,-0.23958236752963002,-0.2327303850570645,-0.22981938017298986,-0.2235641530751686,-0.22057693558718275,-0.2145967545294395,-0.21291664862097026,-0.21224195515013158,-0.21030403492197036,-0.2085829000459773,-0.2130255047806061,-0.21224195515013158,-0.21739157610725532,-0.21619890378913698,-0.2134476786229943,-0.2121364660679209,-0.2130255047806061,-0.2085829000459773,-0.21102146760974572,-0.2121364660679209,-0.20982841829547225,-0.2085829000459773,-0.2078702186423261,-0.20683330347468687,-0.20622136070190866,-0.20597558962639018,-0.2052280931779954,-0.21102146760974572,-0.21102146760974572,-0.21224195515013158,-0.21224195515013158,-0.2121364660679209,-0.21364288229471665,-0.21364288229471665,-0.2130255047806061,-0.21364288229471665,-0.2130255047806061,-0.21224195515013158,-0.21224195515013158,-0.21224195515013158,-0.21224195515013158,-0.21224195515013158,-0.2121286651087158,-0.2121286651087158,-0.21364288229471665,-0.21364288229471665,-0.21364288229471665,-0.2130255047806061,-0.21291664862097026,-0.2130255047806061,-0.2130255047806061,-0.2130255047806061,-0.21291664862097026,-0.21291664862097026,-0.2121364660679209,-0.21164763879816573,-0.21145322927275303,-0.21164763879816573,-0.21145322927275303,-0.21102146760974572,-0.21102146760974572,-0.2108616483957033,-0.20982841829547225,-0.20982841829547225,-0.20972921449585066,-0.20982841829547225,-0.2085829000459773,-0.2085829000459773,-0.2085829000459773,-0.208238826074958,-0.20856496334681762,-0.2085829000459773,-0.2085829000459773,-0.20982841829547225,-0.2085829000459773,-0.20856496334681762,-0.20856496334681762,-0.208238826074958,-0.20801611840494416,-0.21224195515013158,-0.20801611840494416,-0.20801611840494416,-0.20801611840494416,-0.20801611840494416,-0.20801611840494416,-0.20801611840494416,-0.21224195515013158,-0.20801611840494416,-0.20801611840494416,-0.20801611840494416,-0.20801611840494416,-0.20801611840494416,-0.20801611840494416,-0.208238826074958,-0.208238826074958,-0.21224195515013158,-0.2130255047806061,-0.2121286651087158,-0.2085829000459773,-0.2130255047806061,-0.2130255047806061,-0.2130255047806061,-0.2130255047806061,-0.20801611840494416,-0.20801611840494416,-0.20801611840494416,-0.20801611840494416,-0.20801611840494416,-0.20801611840494416,-0.2085829000459773,-0.2130255047806061,-0.2130255047806061,-0.2130255047806061,-0.2130255047806061,-0.21224195515013158,-0.2121286651087158,-0.2121286651087158,-0.21164763879816573,-0.20622136070190866,-0.21224195515013158,-0.21224195515013158,-0.2114133357234608,-0.2114133357234608,-0.21145322927275303,-0.21164763879816573,-0.21224195515013158,-0.20622136070190866,-0.21381237875289766,-0.21224195515013158,-0.2121286651087158,-0.21554212104074494,-0.21619890378913698,-0.2156396408369799,-0.21145322927275303,-0.21224195515013158,-0.20480070425403699,-0.20597558962639018,-0.21184870883554313,-0.21184870883554313,-0.21224195515013158,-0.21276595231141915,-0.21514150825295075,-0.21619890378913698,-0.221098024279953,-0.21889121809248152,-0.221098024279953,-0.221098024279953,-0.22057693558718275,-0.221098024279953,-0.22403949765937833,-0.22057693558718275,-0.21554212104074494,-0.2114133357234608,-0.21276595231141915,-0.21364288229471665,-0.22252559119340473,-0.221098024279953,-0.221098024279953,-0.221098024279953,-0.221098024279953,-0.221098024279953,-0.2237136271707087,-0.225768459074139,-0.22233141622825758,-0.2237136271707087,-0.22233141622825758,-0.2260587882277899,-0.22233141622825758,-0.2260587882277899,-0.22556215198202928,-0.22233141622825758,-0.2237136271707087,-0.2181108434523838,-0.21977862741408405,-0.22057553305155114,-0.22057553305155114,-0.22233141622825758,-0.2237136271707087,-0.2237136271707087,-0.2237136271707087,-0.22623639282296065,-0.22623639282296065,-0.2221535557649902,-0.22233141622825758,-0.22131071688993642,-0.2260587882277899,-0.2260587882277899,-0.22623639282296065,-0.22233141622825758,-0.2260587882277899,-0.2260587882277899,-0.22623639282296065,-0.22131071688993642,-0.22233141622825758,-0.2221535557649902,-0.2221535557649902,-0.22233141622825758,-0.22233141622825758,-0.2221535557649902,-0.2221535557649902,-0.22233141622825758,-0.22233141622825758,-0.22233141622825758,-0.21655593955868074,-0.21766832368103567,-0.21973856544127418,-0.21977862741408405,-0.21973856544127418,-0.21977862741408405,-0.22105802885507078,-0.21977862741408405,-0.22233141622825758,-0.2221535557649902,-0.2260587882277899,-0.23319396712102633,-0.23691661121698332,-0.2260587882277899,-0.23691661121698332,-0.23971650712227627,-0.23958236752963002,-0.2415364447957276,-0.2402618116724278,-0.23971650712227627,-0.23971650712227627,-0.2517967591191792,-0.25607034633727166,-0.2517967591191792,-0.2517967591191792,-0.2415364447957276,-0.25988161520786335,-0.2517967591191792,-0.2482600844402938,-0.2886654996313046,-0.27110039775727857,-0.2886654996313046,-0.2886654996313046,-0.2800145170815487,-0.33260336484587694,-0.33933275563495036,-0.3733453059721144,-0.3733453059721144,-0.35668450607703084,-0.3733453059721144,-0.3733453059721144,-0.3733453059721144,-0.3588037846643566,-0.3733453059721144,-0.36550479187308377,-0.3733453059721144,-0.3733453059721144,-0.35668450607703084,-0.3733453059721144,-0.36550479187308377,-0.3618890178927727,-0.36550479187308377,-0.363101051511064,-0.3859423446158768,-0.5646488014705925,-0.5587308732399076,-0.5587308732399076,-0.5646488014705925,-0.6621206093340136,-0.7345329063676016,-0.7950618724023075,-0.9453173558130882,-0.8881271373902304,-0.894118038594087,-0.9403650140318791,-1.0414916183667335,-1.0991408896950634,-1.1254390368565022,-1.1744757503130223,-1.1744757503130223,-1.1744757503130223,-1.1744757503130223,-1.1744757503130223)
net_maxHPD=c(0.13230002011950928, 0.13230002011950928,0.13230002011950928,0.13230002011950928,0.13230002011950928,0.13230002011950928,0.13230002011950928,0.13230002011950928,0.13230002011950928,0.13230002011950928,0.13230002011950928,0.13230002011950928,0.13230002011950928,0.13230002011950928,0.13230002011950928,0.13230002011950928,0.13230002011950928,0.13230002011950928,0.13230002011950928,0.13230002011950928,0.13230002011950928,0.13230002011950928,0.1321428085930958,0.1316022065861019,0.1314016909646375,0.1321428085930958,0.13283150180604886,0.13283150180604886,0.132651707202142,0.13283150180604886,0.13283150180604886,0.132651707202142,0.13230002011950928,0.13230002011950928,0.1320540813213576,0.13159311959229908,0.1314016909646375,0.13159311959229908,0.13159311959229908,0.13159311959229908,0.1314016909646375,0.1314016909646375,0.1314016909646375,0.1314016909646375,0.1316022065861019,0.1314016909646375,0.1314016909646375,0.1314016909646375,0.1314016909646375,0.1314016909646375,0.1314016909646375,0.13176936614913487,0.1316022065861019,0.1316022065861019,0.13035821871549075,0.13027226464740801,0.13024829350216258,0.13027226464740801,0.13035821871549075,0.13027226464740801,0.13024829350216258,0.132651707202142,0.1316022065861019,0.132651707202142,0.13027226464740801,0.13027226464740801,0.13027226464740801,0.13027226464740801,0.13230002011950928,0.1321428085930958,0.13176936614913487,0.13176936614913487,0.1316022065861019,0.1316022065861019,0.1316022065861019,0.1314016909646375,0.13283150180604886,0.13283150180604886,0.1314016909646375,0.13230002011950928,0.132651707202142,0.13283150180604886,0.1314016909646375,0.13283150180604886,0.13283150180604886,0.1314016909646375,0.132651707202142,0.132651707202142,0.13136183331408524,0.13136183331408524,0.13136183331408524,0.1314016909646375,0.13230002011950928,0.13230002011950928,0.13230002011950928,0.13230002011950928,0.13230002011950928,0.1320540813213576,0.1320540813213576,0.1320540813213576,0.1320540813213576,0.13176936614913487,0.13176936614913487,0.1316022065861019,0.1316022065861019,0.1316022065861019,0.1316022065861019,0.1316022065861019,0.13143827871566058,0.1316022065861019,0.1316022065861019,0.1316022065861019,0.1321428085930958,0.1320540813213576,0.1320540813213576,0.1320540813213576,0.1321428085930958,0.1321428085930958,0.1321428085930958,0.13230002011950928,0.1321428085930958,0.1321428085930958,0.1321428085930958,0.13230002011950928,0.13143827871566058,0.1316022065861019,0.1316022065861019,0.13176936614913487,0.1316022065861019,0.13176936614913487,0.1316022065861019,0.13176936614913487,0.13176936614913487,0.13176936614913487,0.1316022065861019,0.1316022065861019,0.1316022065861019,0.1316022065861019,0.1321428085930958,0.1320540813213576,0.1320540813213576,0.1321428085930958,0.13230002011950928,0.1321428085930958,0.1320540813213576,0.13230002011950928,0.1321428085930958,0.132651707202142,0.132651707202142,0.132651707202142,0.13283150180604886,0.13305015285205524,0.13024829350216258,0.13024829350216258,0.13024829350216258,0.13035821871549075,0.132651707202142,0.13024829350216258,0.13143827871566058,0.13143827871566058,0.13024829350216258,0.13143827871566058,0.13143827871566058,0.13143827871566058,0.1320540813213576,0.1321428085930958,0.1322209444793197,0.132651707202142,0.13283150180604886,0.132651707202142,0.13283150180604886,0.13280582488864395,0.132651707202142,0.13305015285205524,0.13643309344989357,0.1363482947551095,0.13305015285205524,0.13305015285205524,0.1366367935477135,0.1366367935477135,0.13712645886865854,0.13712645886865854,0.13712645886865854,0.1365253397108006,0.13683611922963776,0.13712645886865854,0.13683611922963776,0.13712645886865854,0.1366367935477135,0.13710765468789154,0.1365253397108006,0.13797883842582878,0.1366367935477135,0.13712645886865854,0.13797883842582878,0.13712645886865854,0.13813597361416158,0.13712645886865854,0.13712645886865854,0.13712645886865854,0.13712645886865854,0.13797883842582878,0.13898324467930936,0.13898324467930936,0.14015325496376707,0.14015325496376707,0.14015325496376707,0.13898324467930936,0.14694310012414674,0.14694310012414674,0.1467150556666065,0.14694310012414674,0.14694310012414674,0.14870663978989856,0.14874941650462492,0.14652202569990114,0.14694310012414674,0.1481523033723432,0.14807121322428696,0.148823916622219,0.15003317896838111,0.15069433334330073,0.15114894471614632,0.15043204177658676,0.1507804453739836,0.1545634981833632,0.15575790463866032,0.15620847605933938,0.1566548938666159,0.1586706364255312,0.1582669587916268,0.15869217785976647,0.15869217785976647,0.16030830709562938,0.1603867030157598,0.1620059143512041,0.16338211428177235,0.16735931900749262,0.1660741420867577,0.16735931900749262,0.1675571874855139,0.1685094601736627,0.16818039961547454,0.16735931900749262,0.16818039961547454,0.17370080759250256,0.16735931900749262,0.1684812589092814,0.1705658152400216,0.1582669587916268,0.15869217785976647,0.160196501525047,0.160196501525047,0.1607242741891715,0.1636081062303802,0.1636081062303802,0.16338211428177235,0.16649783067786234,0.1685094601736627,0.1684812589092814,0.16614332711014168,0.16735931900749262,0.1685094601736627,0.1742959086693861,0.160196501525047,0.1607242741891715,0.16206264578597485,0.162951717633418,0.162951717633418,0.16412702323388362,0.1663858053062261,0.16735931900749262,0.1685094601736627,0.1685094601736627,0.1685094601736627,0.1636081062303802,0.1685094601736627,0.16649783067786234,0.1685094601736627,0.17084186372472673,0.17234517304885782,0.16818039961547454,0.1677068658337258,0.16838658449460825,0.1677068658337258,0.1685094601736627,0.16818039961547454,0.1685094601736627,0.17084186372472673,0.1529075168021468,0.1529075168021468,0.1529075168021468,0.1529075168021468,0.1529075168021468,0.1529075168021468,0.15271214400879765,0.1529075168021468,0.15285631657806956,0.15285631657806956,0.15114894471614632,0.148823916622219,0.14975451541607376,0.15099663819296194,0.15114894471614632,0.15114894471614632,0.15114894471614632,0.15099663819296194,0.14975451541607376,0.14933444457729803,0.14975451541607376,0.1463848518338085,0.1454424706783068,0.13571807314479034,0.13571807314479034,0.1294745711594515,0.12470234645947118,0.12470234645947118,0.12514310957124344,0.12454706750524146,0.1242025045630524,0.12146428412396226,0.12037139009539591,0.12061815394168363,0.12037139009539591,0.12061815394168363,0.12061815394168363,0.12037139009539591,0.12037139009539591,0.12010818593656183,0.12027541710109693,0.12037139009539591,0.12263236166812025,0.12263236166812025,0.12263236166812025,0.12061815394168363,0.12056247127553993,0.12010818593656183,0.12146428412396226,0.12146428412396226,0.12217599177283592,0.12146428412396226,0.12287345721111985,0.12351962626072696,0.12351962626072696,0.12390034548157663,0.12347453574403941,0.12454706750524146,0.12487465941083506,0.12487465941083506,0.12487465941083506,0.12487465941083506,0.12487465941083506,0.12487465941083506,0.12892055477139633,0.12892055477139633,0.12892055477139633,0.1294819086595313,0.12990840662461978,0.1294819086595313,0.1294819086595313,0.13588655591505294,0.1363747634967275,0.1363747634967275,0.1363940834590982,0.13588655591505294,0.1363940834590982,0.13571807314479034,0.13588655591505294,0.13588655591505294,0.13656337696991977,0.12892055477139633,0.12857129300480774,0.12857129300480774,0.12857129300480774,0.12857129300480774,0.12892055477139633,0.13208780083501914,0.12857129300480774,0.13208780083501914,0.1294819086595313,0.1294819086595313,0.1294819086595313,0.1294819086595313,0.12892055477139633,0.13208780083501914,0.13208780083501914,0.1308849494096296,0.13208780083501914,0.13151265564832698,0.13208780083501914,0.1294819086595313,0.13208780083501914,0.13510253738731345,0.1308849494096296,0.1308849494096296,0.13510253738731345,0.13208780083501914,0.1308849494096296,0.13192791363494807,0.1308849494096296,0.1308849494096296,0.1308849494096296,0.1308849494096296,0.1308849494096296,0.1308849494096296,0.1308849494096296,0.13151265564832698,0.1308849494096296,0.1308849494096296,0.1308849494096296,0.13139803359435792,0.1294819086595313,0.1308849494096296,0.12857129300480774,0.1308849494096296,0.12857129300480774,0.1285517254105145,0.1285517254105145,0.1294819086595313,0.1294819086595313,0.13016588352389658,0.13016588352389658,0.13016588352389658,0.1308849494096296,0.13016588352389658,0.13016588352389658,0.1294819086595313,0.12990840662461978,0.1301120309431867,0.13037434934473524,0.13037434934473524,0.1301120309431867,0.12990840662461978,0.1301120309431867,0.12990840662461978,0.12990840662461978,0.13016588352389658,0.1308849494096296,0.13037434934473524,0.13037434934473524,0.13016588352389658,0.13016588352389658,0.13060801397124985,0.1308849494096296,0.13037434934473524,0.1301120309431867,0.12990840662461978,0.13037434934473524,0.12351962626072696,0.12347453574403941,0.12351962626072696,0.12351962626072696,0.12217599177283592,0.12316666310087228,0.12351962626072696,0.12311539115279779,0.12351962626072696,0.12351962626072696,0.12351962626072696,0.12492202741416905,0.1264050847799477,0.1264050847799477,0.12759666316763452,0.1383111730564934,0.12892055477139633,0.13020359367245846,0.13037434934473524,0.13037434934473524,0.13139803359435792,0.1363940834590982,0.13513042110752066,0.13656337696991977,0.14089977730823564,0.1432803031535883,0.14089977730823564,0.1524094757403721,0.1524094757403721,0.15242789394643796,0.1730971226809946,0.17188851848656153,0.18178330446118948,0.1860402854863262,0.20747077301421024,0.2105375522685754,0.23840832897051817,0.31912901522432513,0.4528703625710023,0.7302541409404164,1.0482214372415324,1.4411243293058957,1.7478366770089475,2.0524262917385734,2.2836505590614493,2.4413897962207782,2.5925540846405872,2.6773763485381235,2.762132804874183,2.79260726593986,2.8215345562733396,2.846729025764749,2.8490002233404734,2.8490002233404734,2.8513362411313468,2.8597161857977764,2.858061784285443,2.866643493891537,2.86787759550207,2.8710163034089518,2.86787759550207,2.86787759550207,2.8710163034089518,2.8710163034089518,2.866643493891537,2.86787759550207,2.8597161857977764,2.858061784285443,2.8490002233404734,2.8490002233404734,2.8490002233404734,2.8133379041911795,2.7939955961593834,2.789175103379423,2.779654525011661,2.766569183867841,2.7504895607560282,2.745606335419269,2.7364857662940016,2.7271644679151517,2.7271644679151517,2.71183588911652,2.702930412354631,2.678868455376485,2.681406088813138,2.66270766423137,2.639151271695794,2.6314541714812933,2.626500943658126,2.597650837351491,2.5925540846405872,2.5525078912677954,2.5332398243113774,2.5280061785378547,2.5387002065678392,2.5280061785378547,2.5141181374125257,2.5141181374125257,2.4533018563641567,2.4413897962207782,2.4550321060061777,2.423864069000307,2.4304230769558317,2.4304230769558317,2.379530377841978,2.379530377841978,2.3395701990137425,2.3052765502791837,2.280718315832559,2.271108017814974,2.2311516875409607,2.20911433638934,2.173071881842921,2.147120926516344,2.133672405042255,2.081672925796242,2.05340500883055,2.028424802641837,2.0042120463660478,1.9746018228958453,1.9746018228958453,1.9372085496292808,1.9107815482607136,1.8942220262913405,1.864002361112513,1.8326863031156122,1.7797761110406627,1.755838059282882,1.7091719494889612,1.6825458812430991,1.6636451989005858,1.6193725128005716,1.6137050539752276,1.5731246600849706,1.566091185472695,1.5391914216271891,1.5051328764058194,1.439831353715785,1.439831353715785,1.3631205294517028,1.358478214573547,1.2872947585125694,1.216950469026333,1.1317042959022405,1.1203313015067806,1.021139275689259,1.0005959847753,0.9434292122510531,0.8232483097091222,0.7672015558563088,0.7162788885391336,0.6833327344076463,0.6023655948091162,0.4857261500014135,0.35765938615531934,0.2856619036095755,0.2762468589917476,0.26708711517959693,0.25186014015308017,0.2491827589966996,0.23479616108020407,0.2308410415355266,0.2308410415355266,0.2308410415355266,0.23174470643564132,0.21274802014011857,0.20311605442018416,0.20311605442018416,0.2020761647325004,0.20311605442018416,0.20311605442018416,0.20311605442018416,0.20311605442018416,0.200944746399159,0.20119654250425623,0.200944746399159,0.19404129665864842,0.19404129665864842,0.1860402854863262,0.1860402854863262,0.1860402854863262,0.1860402854863262,0.18335032528154913,0.1860402854863262,0.18293312357067382,0.1799741761540862,0.1805332324311459,0.1799741761540862,0.18010475799890308,0.18074841494153945,0.18010475799890308,0.1799741761540862,0.1799741761540862,0.1732543247388906,0.1732543247388906,0.1712938428408995,0.17107093533602477,0.17076147493043076,0.1687035720490734,0.16841004121135342,0.1687035720490734,0.1687035720490734,0.16841004121135342,0.1687035720490734,0.16841004121135342,0.16841004121135342,0.16841004121135342,0.16841004121135342,0.16841004121135342,0.16841004121135342,0.16619894745581137,0.16600083141449137,0.16619894745581137,0.16600083141449137,0.16600083141449137,0.16600083141449137,0.16600083141449137,0.16600083141449137,0.16600083141449137,0.16600083141449137,0.16600083141449137,0.16619894745581137,0.16600083141449137,0.16600083141449137,0.16600083141449137,0.16600083141449137,0.16600083141449137,0.16600083141449137,0.16600083141449137,0.1659868817034881,0.16600083141449137,0.16565336946604212,0.16619894745581137,0.16600083141449137,0.16600083141449137,0.16619894745581137,0.16600083141449137,0.16619894745581137,0.16619894745581137,0.16565336946604212,0.16619894745581137,0.16600083141449137,0.16600083141449137,0.16619894745581137,0.16619894745581137,0.16219367250977057,0.16619894745581137,0.16619894745581137,0.16619894745581137,0.16600083141449137,0.16600083141449137,0.16600083141449137,0.16219367250977057,0.16619894745581137,0.16619894745581137,0.16600083141449137,0.16600083141449137,0.16600083141449137,0.16619894745581137,0.16619894745581137,0.16619894745581137,0.16219367250977057,0.16219367250977057,0.16343761349151598,0.1669013226393571,0.16219367250977057,0.16219367250977057,0.16219367250977057,0.16219367250977057,0.16600083141449137,0.16600083141449137,0.16619894745581137,0.16619894745581137,0.16619894745581137,0.16619894745581137,0.16600083141449137,0.16219367250977057,0.16219367250977057,0.16219367250977057,0.16219367250977057,0.16343761349151598,0.1644156129203068,0.16450494021561074,0.16600083141449137,0.17107093533602477,0.16450494021561074,0.16450494021561074,0.16600083141449137,0.16600083141449137,0.16600083141449137,0.16600083141449137,0.16619894745581137,0.1732543247388906,0.16619894745581137,0.1687035720490734,0.16841004121135342,0.16600083141449137,0.16600083141449137,0.16841004121135342,0.17301090109615783,0.1730971226809946,0.18293312357067382,0.1835908566641532,0.17876333967194025,0.18010475799890308,0.17863529951778298,0.17876333967194025,0.17876333967194025,0.17863529951778298,0.1751472054085745,0.17863529951778298,0.17780110964820883,0.17863529951778298,0.17876333967194025,0.1805332324311459,0.17876333967194025,0.1851352802687745,0.1948714829619356,0.2000210009180761,0.2006110257550595,0.20121955280603254,0.1946346176442374,0.19786875793188502,0.19914555802622766,0.2000210009180761,0.2006110257550595,0.2025848912386992,0.20311605442018416,0.20487444028005974,0.21060476429024982,0.21060476429024982,0.2124560639685419,0.2114683492745772,0.21739944347911633,0.21739944347911633,0.22078513079089757,0.22509095401430856,0.22509095401430856,0.23247981966442308,0.23278860152049372,0.23278860152049372,0.23278860152049372,0.23247981966442308,0.2340242517625944,0.23456539667047804,0.23456539667047804,0.23247981966442308,0.2340242517625944,0.23970404321667077,0.23970404321667077,0.2403498852726022,0.2340242517625944,0.2340242517625944,0.23278860152049372,0.23615682692242124,0.2340242517625944,0.2340242517625944,0.23456539667047804,0.2403498852726022,0.2387986324277251,0.23970404321667077,0.23970404321667077,0.23970404321667077,0.24013635985688814,0.23970404321667077,0.23970404321667077,0.23970404321667077,0.23970404321667077,0.24013635985688814,0.2467398309723515,0.2465749120824119,0.2450682744449697,0.2450682744449697,0.2450682744449697,0.2448408986601272,0.2450682744449697,0.2467398309723515,0.2467398309723515,0.25115168441680236,0.24971400812817923,0.24858535923666236,0.2501654787626454,0.2701569316552107,0.26093810005117424,0.26265501593468454,0.26911417906662505,0.2701569316552107,0.27500719776349614,0.2799171060826678,0.28719567464157447,0.28573670124875145,0.2949465760319986,0.30909794257587975,0.3274787033928536,0.36136412407241136,0.35986194896866147,0.3876011724631424,0.42136475502687326,0.42041989916397127,0.49026820683619643,0.5205637878739072,0.6030503879515736,0.7082799161121395,0.73959292805936,0.8728302842266391,1.0208576180436981,1.2837806041826574,1.5227159229637437,1.7083514717938653,1.8458011630892928,1.9281408411214278,2.0020627327855105,2.0423054972734116,2.0974303061905615,2.1406315727454404,2.172939723609277,2.2198140653815117,2.2243406927818454,2.258174959793238,2.3130658209837613,2.385932958487002,2.4361363791506037,2.460619910481291,2.3317132361655952,2.385932958487002,2.433719064613633,2.458858276369424,2.4361363791506037,2.4462635116803333,2.4361363791506037,2.338490999007678,2.428951891984401,2.460619910481291,2.460619910481291,2.4489888311243293,2.4184289008725726,2.4361363791506037,2.4361363791506037,2.4361363791506037,2.4361363791506037,2.4361363791506037,2.4361363791506037)
#time=time[4:length(time)]
#net_rate=net_rate[4:length(net_rate)]
#net_minHPD=net_minHPD[4:length(net_minHPD)]
#net_maxHPD=net_maxHPD[4:length(net_maxHPD)]

plot(c(seq(-290,0,by=1),0),rep(2,length(c(seq(290,0,by=-1),0))), xlab="", ylab="Rates (events/Myr/lineage)", xlim=c(-270,-230), ylim=c(-0.25,0.75), type="l", col="white",lwd="1",las="1",cex.axis="1",cex.main="1",cex.lab="1",bty="n", main="E", axes=F)
rect(-323.2,-3,-298.9,300, col="white", border=NA)
rect(-298.9,-3,-272.95,300, col="whitesmoke", border=NA)
rect(-272.95,-3,-259.1,300, col="white", border=NA)
rect(-259.1,-3,-251.9,300, col="whitesmoke", border=NA)
rect(-251.9,-3,-247.2,300, col="white", border=NA)
rect(-247.2,-3,-237,300, col="whitesmoke", border=NA)
rect(-237,-3,-201.3,300, col="white", border=NA)
rect(-201.3,-3,-174.1,300, col="whitesmoke", border=NA)
rect(-174.1,-3,-163.5,300, col="white", border=NA)
rect(-163.5,-3,-145,300, col="whitesmoke", border=NA)
rect(-145,-3,-100.5,300, col="white", border=NA)
rect(-100.5,-3,-66,300, col="whitesmoke", border=NA)
rect(-66,-3,-56,300, col="white", border=NA)
rect(-56,-3,-33.9,300, col="whitesmoke", border=NA)
rect(-33.9,-3,-23.03,300, col="white", border=NA)
rect(-23.03,-3,-5.33,300, col="whitesmoke", border=NA)
rect(-5.33,-3,-2.58,300, col="white", border=NA)
rect(-2.58,-3,0,300, col="whitesmoke", border=NA)


rect(-261.28,-3,-259.51,300, col=alpha('#ffaf03',0.2), border=NA)
rect(-234.5,-3,-232,300, col=alpha('#ffaf03',0.2), border=NA)

legend("topleft", bty="n", c("Net diversification rate"),lwd="3",col=c("#504A4B"), cex=1)

axis(side=1, seq(-280, -220, by=10), col="black",col.axis="black",las=1)
axis(side=2, seq(-0.25, 0.75, by=0.25), col="black",col.axis="black",las=2)

lines(time,time,type = 'n', lwd=2, col= '#504A4B')
polygon(c(time, rev(time)), c(net_maxHPD, rev(net_minHPD)), col = alpha('#504A4B',0.2), border = NA)
lines(time,net_rate, col = '#504A4B', lwd=2)
abline(h=0,lty=2,col="darkred")

abline(v=c(-251.9, -201.3), lty="dashed", col="red", lwd="2")

add_geochrono(-0.25, -0.75)

dev.print(device=pdf, file="RJMCMC_Generalists_genus.pdf", width=8.3, height=11.7)
