# Supplementary material for: Multiple drivers and lineage-specific insect extinctions during the Permo–Triassic
Source: Nat Commun. 2022 Dec 6;13:7512. doi: 10.1038/s41467-022-35284-4 (PMC9726944; doi:10.1038/s41467-022-35284-4)
Supplement: Supplementary file 7 — Source Data [file 41467_2022_35284_MOESM7_ESM.zip › Source_Data/SupplementaryFigure19/TeTs-RJMCMC24_ltt.txt]

time	diversity	m_div	M_div
200.8482260954052	0.1	0	1
200.9483729827141	0.4	0	1
201.04851987002297	0.6	0	2
201.14866675733188	0.9	0	2
201.24881364464076	1.0	0	2
201.34896053194964	1.1	0	2
201.44910741925852	1.1	0	2
201.5492543065674	1.2	0	2
201.6494011938763	1.3	0	2
201.7495480811852	1.4	1	2
201.84969496849408	1.5	1	2
201.94984185580296	1.5	1	2
202.04998874311184	1.6	1	2
202.15013563042072	1.6	1	2
202.25028251772963	1.7	1	2
202.3504294050385	1.8	1	2
202.4505762923474	1.8	1	2
202.55072317965627	1.8	1	2
202.65087006696515	1.8	1	2
202.75101695427404	1.8	1	2
202.85116384158295	1.8	1	2
202.95131072889183	1.8	1	2
203.0514576162007	1.8	1	2
203.1516045035096	1.8	1	2
203.25175139081847	1.8	1	2
203.35189827812738	1.8	1	2
203.45204516543626	1.8	1	2
203.55219205274514	1.8	1	2
203.65233894005402	2.0	2	2
203.7524858273629	2.0	2	2
203.85263271467178	2.0	2	2
203.9527796019807	2.0	2	2
204.05292648928958	2.0	2	2
204.15307337659846	2.0	2	2
204.25322026390734	2.0	2	2
204.35336715121622	2.0	2	2
204.45351403852513	2.0	2	2
204.553660925834	2.0	2	2
204.6538078131429	2.0	2	2
204.75395470045177	2.0	2	2
204.85410158776065	2.0	2	2
204.95424847506953	2.0	2	2
205.05439536237844	2.0	2	2
205.15454224968732	2.0	2	2
205.2546891369962	2.0	2	2
205.3548360243051	2.0	2	2
205.45498291161397	2.0	2	2
205.55512979892285	2.0	2	2
205.65527668623176	2.0	2	2
205.75542357354064	2.0	2	2
205.85557046084952	2.0	2	2
205.9557173481584	2.0	2	2
206.05586423546728	2.0	2	2
206.1560111227762	2.0	2	2
206.25615801008507	2.0	2	2
206.35630489739395	2.0	2	2
206.45645178470284	2.0	2	2
206.55659867201172	2.0	2	2
206.6567455593206	2.0	2	2
206.7568924466295	2.0	2	2
206.8570393339384	2.0	2	2
206.95718622124727	2.0	2	2
207.05733310855615	2.0	2	2
207.15747999586503	2.0	2	2
207.25762688317394	2.0	2	2
207.35777377048282	2.0	2	2
207.4579206577917	2.1	2	3
207.55806754510058	2.1	2	3
207.65821443240947	2.1	2	3
207.75836131971835	2.1	2	3
207.85850820702726	2.1	2	3
207.95865509433614	2.1	2	3
208.05880198164502	2.1	2	3
208.1589488689539	2.2	2	3
208.25909575626278	2.2	2	3
208.3592426435717	2.3	2	4
208.45938953088057	2.3	2	4
208.55953641818945	2.3	2	4
208.65968330549833	2.3	1	4
208.75983019280721	2.2	1	4
208.8599770801161	2.3	1	4
208.960123967425	2.3	1	4
209.0602708547339	2.3	1	4
209.16041774204277	2.3	1	4
209.26056462935165	2.3	1	4
209.36071151666053	2.4	1	4
209.46085840396944	2.5	1	4
209.56100529127832	2.5	1	4
209.6611521785872	2.5	1	4
209.76129906589608	2.5	1	4
209.86144595320496	2.6	1	4
209.96159284051384	2.7	1	4
210.06173972782275	2.7	1	4
210.16188661513164	2.8	1	4
210.26203350244052	2.8	1	4
210.3621803897494	2.7	1	4
210.46232727705828	2.7	1	4
210.5624741643672	2.7	1	4
210.66262105167607	2.8	1	4
210.76276793898495	2.8	1	4
210.86291482629383	2.8	1	4
210.9630617136027	2.8	1	4
211.0632086009116	2.7	1	4
211.1633554882205	2.7	1	4
211.26350237552938	2.8	1	4
211.36364926283827	2.7	1	4
211.46379615014715	2.7	1	4
211.56394303745603	2.7	1	4
211.66408992476494	2.6	1	4
211.76423681207382	2.6	1	4
211.8643836993827	2.6	1	4
211.96453058669158	2.6	1	4
212.06467747400046	2.6	1	4
212.16482436130934	2.6	1	4
212.26497124861825	2.5	1	4
212.36511813592713	2.5	1	4
212.46526502323601	2.5	1	4
212.5654119105449	2.5	1	4
212.66555879785378	2.5	1	4
212.7657056851627	2.5	1	4
212.86585257247157	2.5	1	4
212.96599945978045	2.5	1	4
213.06614634708933	2.5	1	4
213.1662932343982	2.5	1	4
213.2664401217071	2.5	1	4
213.366587009016	2.4	1	3
213.46673389632488	2.4	1	3
213.56688078363376	2.5	1	3
213.66702767094264	2.5	1	3
213.76717455825153	2.5	1	3
213.86732144556044	2.5	1	3
213.96746833286932	2.5	1	3
214.0676152201782	2.5	1	3
214.16776210748708	2.6	1	3
214.26790899479596	2.6	1	3
214.36805588210484	2.6	1	3
214.46820276941375	2.6	1	3
214.56834965672263	2.6	1	3
214.6684965440315	2.6	1	3
214.7686434313404	2.6	1	3
214.86879031864927	2.6	1	3
214.96893720595818	2.6	1	3
215.06908409326707	2.6	1	3
215.16923098057595	2.6	1	3
215.26937786788483	2.6	1	3
215.3695247551937	2.6	1	3
215.4696716425026	2.6	1	3
215.5698185298115	2.6	1	3
215.66996541712038	2.4	1	3
215.77011230442926	2.4	1	3
215.87025919173814	2.4	1	3
215.97040607904702	2.4	1	3
216.07055296635593	2.4	1	3
216.17069985366481	2.5	1	3
216.2708467409737	2.6	1	4
216.37099362828258	2.6	1	4
216.47114051559146	2.6	1	4
216.57128740290034	2.7	1	4
216.67143429020925	2.8	1	4
216.77158117751813	2.9	1	4
216.871728064827	2.9	1	4
216.9718749521359	2.9	1	4
217.07202183944477	2.9	1	4
217.17216872675368	2.9	1	4
217.27231561406256	2.9	1	4
217.37246250137144	2.9	1	4
217.47260938868033	2.9	1	4
217.5727562759892	2.9	1	4
217.6729031632981	3.0	1	4
217.773050050607	3.0	1	4
217.87319693791588	3.0	1	4
217.97334382522476	3.0	1	4
218.07349071253364	3.1	1	4
218.17363759984252	3.1	1	4
218.27378448715143	3.1	1	4
218.3739313744603	3.1	1	4
218.4740782617692	3.1	1	4
218.57422514907807	3.1	1	4
218.67437203638696	3.1	1	4
218.77451892369584	3.1	1	4
218.87466581100475	3.1	1	4
218.97481269831363	3.1	1	4
219.0749595856225	3.1	1	4
219.1751064729314	3.2	2	4
219.27525336024027	3.2	2	4
219.37540024754918	3.0	2	4
219.47554713485806	3.0	2	4
219.57569402216694	3.0	2	4
219.67584090947582	3.0	2	4
219.7759877967847	3.0	2	4
219.87613468409359	3.0	2	4
219.9762815714025	2.9	2	4
220.07642845871138	2.9	2	4
220.17657534602026	2.7	2	4
220.27672223332914	2.7	2	4
220.37686912063802	2.7	2	4
220.47701600794693	2.7	2	4
220.5771628952558	2.7	2	4
220.6773097825647	2.7	2	4
220.77745666987357	2.8	2	4
220.87760355718245	2.8	2	4
220.97775044449133	2.8	2	4
221.07789733180024	2.8	2	4
221.17804421910913	2.8	2	4
221.278191106418	2.8	2	4
221.3783379937269	2.9	2	4
221.47848488103577	2.9	2	4
221.57863176834468	2.9	2	4
221.67877865565356	2.8	2	4
221.77892554296244	2.8	2	4
221.87907243027132	2.8	2	4
221.9792193175802	2.8	2	4
222.07936620488908	2.7	2	4
222.179513092198	2.7	2	4
222.27965997950687	2.7	2	4
222.37980686681576	2.7	2	4
222.47995375412464	2.7	2	4
222.58010064143352	2.7	2	4
222.68024752874243	2.7	2	4
222.7803944160513	2.7	2	4
222.8805413033602	2.7	2	4
222.98068819066907	2.7	2	4
223.08083507797795	2.7	2	4
223.18098196528683	2.7	2	4
223.28112885259574	2.7	2	4
223.38127573990462	2.7	2	4
223.4814226272135	2.7	2	4
223.58156951452239	2.7	2	4
223.68171640183127	2.6	2	3
223.78186328914018	2.6	2	3
223.88201017644906	2.6	2	3
223.98215706375794	2.5	2	3
224.08230395106682	2.5	2	3
224.1824508383757	2.3	2	3
224.28259772568458	2.4	2	3
224.3827446129935	2.4	2	3
224.48289150030237	2.4	2	3
224.58303838761125	2.4	2	3
224.68318527492013	2.4	2	3
224.78333216222902	2.4	2	3
224.88347904953793	2.4	2	3
224.9836259368468	2.4	2	3
225.0837728241557	2.4	2	3
225.18391971146457	2.3	2	3
225.28406659877345	2.3	2	3
225.38421348608233	2.3	2	3
225.48436037339124	2.3	2	3
225.58450726070012	2.3	2	3
225.684654148009	2.3	2	3
225.78480103531788	2.2	2	3
225.88494792262676	2.2	2	3
225.98509480993567	2.2	2	3
226.08524169724456	2.2	2	3
226.18538858455344	2.2	2	3
226.28553547186232	2.2	2	3
226.3856823591712	2.2	2	3
226.48582924648008	2.2	2	3
226.58597613378896	2.1	2	3
226.68612302109787	2.1	2	3
226.78626990840675	2.1	2	3
226.88641679571563	2.1	2	3
226.9865636830245	2.1	2	3
227.08671057033342	2.1	2	3
227.1868574576423	2.1	2	3
227.28700434495119	2.1	2	3
227.38715123226007	2.0	1	3
227.48729811956895	2.0	1	3
227.58744500687783	1.9	1	3
227.6875918941867	1.8	1	2
227.78773878149562	1.6	1	2
227.8878856688045	1.6	1	2
227.98803255611338	1.6	1	2
228.08817944342226	1.6	1	2
228.18832633073117	1.6	1	2
228.28847321804005	1.6	1	2
228.38862010534893	1.6	1	2
228.48876699265782	1.6	1	2
228.5889138799667	1.6	1	2
228.68906076727558	1.6	1	2
228.78920765458446	1.6	1	2
228.88935454189337	1.6	1	2
228.98950142920225	1.6	1	2
229.08964831651113	1.4	1	2
229.18979520382	1.4	1	2
229.28994209112892	1.3	1	2
229.3900889784378	1.3	1	2
229.49023586574668	1.3	1	2
229.59038275305556	1.2	1	2
229.69052964036445	1.2	1	2
229.79067652767333	1.2	1	2
229.8908234149822	1.1	1	2
229.99097030229112	1.1	1	2
230.0911171896	1.0	1	1
230.19126407690888	1.0	1	1
230.29141096421776	1.0	1	1
230.39155785152667	1.0	1	1
230.49170473883555	1.0	1	1
230.59185162614443	1.0	1	1
230.6919985134533	1.0	1	1
230.7921454007622	1.0	1	1
230.89229228807108	1.0	1	1
230.99243917537996	1.0	1	1
231.09258606268887	1.0	1	1
231.19273294999775	1.0	1	1
231.29287983730663	1.0	1	1
231.3930267246155	1.0	1	1
231.4931736119244	1.0	1	1
231.5933204992333	1.0	1	1
231.69346738654218	1.0	1	1
231.79361427385106	1.0	1	1
231.89376116115994	1.0	1	1
231.99390804846882	1.0	1	1
232.0940549357777	1.0	1	1
232.19420182308662	1.0	1	1
232.2943487103955	1.0	1	1
232.39449559770438	1.0	1	1
232.49464248501326	1.0	1	1
232.59478937232214	1.0	1	1
232.69493625963105	1.0	1	1
232.79508314693993	1.0	1	1
232.8952300342488	1.0	1	1
232.9953769215577	1.0	1	1
233.09552380886657	1.0	1	1
233.19567069617545	1.0	1	1
233.29581758348436	1.0	1	1
233.39596447079325	1.0	1	1
233.49611135810213	1.0	1	1
233.596258245411	1.0	1	1
233.69640513271992	1.0	1	1
233.7965520200288	1.0	1	1
233.89669890733768	1.0	1	1
233.99684579464656	1.0	1	1
234.09699268195544	1.0	1	1
234.19713956926432	1.0	1	1
234.2972864565732	1.0	1	1
234.3974333438821	1.0	1	1
234.497580231191	1.0	1	1
234.59772711849988	1.0	1	1
234.69787400580876	1.0	1	1
234.79802089311767	1.1	1	2
234.89816778042655	1.1	1	2
234.99831466773543	1.2	1	2
235.0984615550443	1.3	1	2
235.1986084423532	1.4	1	2
235.29875532966207	1.7	1	3
235.39890221697095	2.0	1	3
235.49904910427986	2.2	1	4
235.59919599158874	2.2	1	4
235.69934287889762	2.5	2	4
235.7994897662065	2.5	2	4
235.89963665351542	2.7	2	4
235.9997835408243	2.7	2	4
236.09993042813318	3.0	2	5
236.20007731544206	3.0	2	5
236.30022420275094	3.0	2	5
236.40037109005982	3.4	2	5
236.5005179773687	3.5	2	5
236.6006648646776	3.5	2	5
236.7008117519865	3.5	2	5
236.80095863929537	3.5	2	5
236.90110552660425	3.5	2	5
237.00125241391316	3.7	2	5
237.10139930122205	3.7	2	5
237.20154618853093	3.7	2	5
237.3016930758398	3.7	2	5
237.4018399631487	3.7	2	5
237.50198685045757	3.7	2	5
237.60213373776645	3.8	2	5
237.70228062507536	3.7	2	5
237.80242751238424	3.6	2	5
237.90257439969312	3.6	2	5
238.002721287002	3.8	2	6
238.1028681743109	3.9	2	6
238.2030150616198	4.0	2	6
238.30316194892868	3.9	2	6
238.40330883623756	3.6	2	6
238.50345572354644	3.9	2	6
238.60360261085532	4.1	2	6
238.7037494981642	4.2	2	6
238.8038963854731	4.2	2	6
238.904043272782	4.1	3	6
239.00419016009087	3.9	3	6
239.10433704739975	3.8	3	5
239.20448393470866	3.7	2	5
239.30463082201754	3.8	2	5
239.40477770932642	3.8	2	5
239.5049245966353	3.9	2	5
239.6050714839442	3.9	2	5
239.70521837125307	4.2	3	5
239.80536525856195	4.1	3	5
239.90551214587086	4.1	3	5
240.00565903317974	4.1	3	5
240.10580592048862	4.2	3	5
240.2059528077975	3.9	3	5
240.30609969510638	3.8	3	5
240.4062465824153	3.8	3	5
240.50639346972417	3.6	2	5
240.60654035703305	3.6	2	5
240.70668724434194	3.6	2	5
240.80683413165082	3.3	2	4
240.9069810189597	3.0	2	4
241.0071279062686	3.0	2	4
241.1072747935775	2.9	2	4
241.20742168088637	3.1	2	4
241.30756856819525	3.2	2	4
241.40771545550413	3.3	2	4
241.50786234281304	3.3	2	4
241.60800923012192	3.2	1	5
241.7081561174308	3.1	1	4
241.80830300473968	2.9	1	4
241.90844989204857	2.9	1	4
242.00859677935745	2.8	1	4
242.10874366666636	2.8	1	4
242.20889055397524	2.8	1	4
242.30903744128412	2.7	1	4
242.409184328593	2.7	1	4
242.50933121590188	2.5	1	4
242.6094781032108	2.5	1	4
242.70962499051967	2.5	1	4
242.80977187782855	2.5	1	4
242.90991876513743	2.4	1	4
243.01006565244631	2.3	1	4
243.1102125397552	2.3	1	4
243.2103594270641	2.3	1	4
243.310506314373	2.3	1	4
243.41065320168187	2.1	1	4
243.51080008899075	1.8	1	4
243.61094697629963	1.4	1	2
243.71109386360854	1.2	1	2
243.81124075091742	1.1	1	2
243.9113876382263	1.1	1	2
244.01153452553518	1.0	1	1
244.11168141284406	1.0	1	1
244.21182830015294	1.0	1	1
244.31197518746183	1.0	1	1
244.41212207477074	1.0	1	1
244.51226896207962	1.0	1	1
244.6124158493885	1.0	1	1
244.71256273669738	1.0	1	1
244.8127096240063	1.0	1	1
244.91285651131517	1.0	1	1
245.01300339862405	1.0	1	1
245.11315028593293	1.0	1	1
245.2132971732418	1.0	1	1
245.3134440605507	1.0	1	1
245.41359094785957	1.0	1	1
245.51373783516848	1.0	1	1
245.61388472247737	1.0	1	1
245.71403160978625	1.0	1	1
245.81417849709513	1.0	1	1
245.91432538440404	1.0	1	1
246.01447227171292	1.0	1	1
246.1146191590218	1.0	1	1
246.21476604633068	1.0	1	1
246.31491293363956	1.0	1	1
246.41505982094844	1.0	1	1
246.51520670825732	1.0	1	1
246.61535359556623	1.0	1	1
246.71550048287511	1.0	1	1
246.815647370184	1.0	1	1
246.91579425749288	1.0	1	1
247.0159411448018	1.0	1	1
247.11608803211067	1.0	1	1
247.21623491941955	1.0	1	1
247.31638180672843	1.0	1	1
247.4165286940373	1.0	1	1
247.5166755813462	1.0	1	1
247.61682246865507	1.0	1	1
247.71696935596398	1.0	1	1
247.81711624327286	1.0	1	1
247.91726313058174	1.0	1	1
248.01741001789063	1.0	1	1
248.11755690519954	1.0	1	1
248.21770379250842	1.0	1	1
248.3178506798173	1.0	1	1
248.41799756712618	1.0	1	1
248.51814445443506	1.0	1	1
248.61829134174394	1.0	1	1
248.71843822905282	1.0	1	1
248.81858511636173	1.0	1	1
248.9187320036706	1.0	1	1
249.0188788909795	1.0	1	1
249.11902577828837	1.0	1	1
249.21917266559728	1.0	1	1
249.31931955290617	1.0	1	1
249.41946644021505	1.0	1	1
249.51961332752393	1.1	1	2
249.6197602148328	1.1	1	2
249.7199071021417	1.1	1	2
249.82005398945057	1.4	1	4
249.92020087675948	1.5	1	4
250.02034776406836	1.8	1	5
250.12049465137724	2.2	1	6
250.22064153868612	2.5	1	6
250.32078842599503	2.9	2	6
250.42093531330391	4.1	2	7
250.5210822006128	5.0	3	8
250.62122908792168	5.2	3	8
250.72137597523056	5.4	3	9
250.82152286253944	5.9	4	9
250.92166974984832	6.1	4	9
251.02181663715723	6.4	4	9
251.1219635244661	6.9	5	9
251.222110411775	7.1	5	9
251.32225729908387	7.6	5	9
251.42240418639278	7.8	5	9
251.52255107370166	8.2	6	9
251.62269796101054	8.3	6	9
251.72284484831943	8.4	7	9
251.8229917356283	8.5	7	10
251.9231386229372	8.5	7	10
252.02328551024607	8.6	7	10
252.12343239755498	8.6	7	10
252.22357928486386	8.9	7	10
252.32372617217274	9.2	7	10
252.42387305948162	9.3	7	11
252.52401994679053	9.2	7	11
252.6241668340994	9.1	7	11
252.7243137214083	9.0	7	10
252.82446060871717	9.3	7	11
252.92460749602606	9.0	7	11
253.02475438333494	9.1	7	11
253.12490127064382	9.1	7	11
253.22504815795273	9.4	7	11
253.3251950452616	9.3	8	11
253.4253419325705	9.4	7	11
253.52548881987937	9.3	7	11
253.62563570718828	9.2	8	11
253.72578259449716	8.7	8	10
253.82592948180604	8.8	8	10
253.92607636911492	8.5	5	10
254.0262232564238	8.2	4	10
254.1263701437327	8.0	4	10
254.22651703104157	7.4	2	9
254.32666391835048	6.7	1	9
254.42681080565936	6.7	1	9
254.52695769296824	6.6	1	9
254.62710458027712	6.4	0	9
254.72725146758603	5.6	0	8
254.8273983548949	5.3	0	8
254.9275452422038	4.8	0	8
255.02769212951267	4.6	0	8
255.12783901682155	4.2	0	8
255.22798590413043	4.1	0	8
255.32813279143932	3.0	0	7
255.42827967874823	2.9	0	7
255.5284265660571	1.9	0	6
255.628573453366	1.2	0	5
255.72872034067487	0.7	0	4
255.82886722798378	0.3	0	3
255.92901411529266	0.1	0	1
256.02916100260154	0.1	0	1
256.1293078899104	0.1	0	1
256.2294547772193	0.0	0	0
256.3296016645282	0.0	0	0
256.42974855183706	0.0	0	0
256.52989543914595	0.0	0	0
256.6300423264548	0.0	0	0
256.73018921376377	0.0	0	0
256.83033610107265	0.0	0	0
256.9304829883815	0.0	0	0
257.0306298756904	0.0	0	0
257.1307767629993	0.0	0	0
257.23092365030817	0.0	0	0
257.33107053761705	0.0	0	0
257.43121742492593	0.0	0	0
257.5313643122348	0.0	0	0
257.6315111995437	0.0	0	0
257.7316580868526	0.0	0	0
257.8318049741615	0.0	0	0
257.9319518614704	0.0	0	0
258.0320987487793	0.0	0	0
258.13224563608816	0.0	0	0
258.23239252339704	0.0	0	0
258.3325394107059	0.0	0	0
258.4326862980148	0.0	0	0
258.5328331853237	0.0	0	0
258.63298007263256	0.1	0	1
258.73312695994144	0.1	0	1
258.8332738472503	0.1	0	1
258.93342073455926	0.1	0	1
259.03356762186814	0.1	0	1
259.133714509177	0.1	0	1
259.2338613964859	0.1	0	1
259.3340082837948	0.2	0	1
259.43415517110367	0.2	0	1
259.53430205841255	0.2	0	1
259.63444894572143	0.2	0	1
259.7345958330303	0.2	0	1
259.8347427203392	0.2	0	1
259.9348896076481	0.2	0	1
260.035036494957	0.2	0	1
260.1351833822659	0.3	0	1
260.2353302695748	0.3	0	1
260.33547715688366	0.3	0	1
260.43562404419254	0.3	0	1
260.5357709315014	0.3	0	1
260.6359178188103	0.3	0	1
260.7360647061192	0.3	0	1
260.83621159342806	0.3	0	1
260.93635848073694	0.3	0	1
261.0365053680458	0.3	0	1
261.13665225535476	0.3	0	1
261.23679914266364	0.3	0	1
261.3369460299725	0.3	0	1
261.4370929172814	0.3	0	1
261.5372398045903	0.3	0	1
261.63738669189917	0.3	0	1
261.73753357920805	0.3	0	1
261.83768046651693	0.3	0	1
261.9378273538258	0.3	0	1
262.0379742411347	0.3	0	1
262.1381211284436	0.3	0	1
262.2382680157525	0.3	0	1
262.3384149030614	0.3	0	1
262.4385617903703	0.3	0	1
262.53870867767915	0.3	0	1
262.63885556498803	0.3	0	1
262.7390024522969	0.3	0	1
262.8391493396058	0.3	0	1
262.9392962269147	0.3	0	1
263.03944311422356	0.3	0	1
263.13959000153244	0.3	0	1
263.2397368888413	0.4	0	1
263.33988377615026	0.4	0	1
263.44003066345914	0.4	0	1
263.540177550768	0.4	0	1
263.6403244380769	0.4	0	1
263.7404713253858	0.4	0	1
263.84061821269466	0.5	0	1
263.94076510000355	0.5	0	1
264.0409119873124	0.5	0	1
264.1410588746213	0.5	0	1
264.2412057619302	0.5	0	1
264.34135264923907	0.5	0	1
264.441499536548	0.5	0	1
264.5416464238569	0.5	0	1
264.64179331116577	0.5	0	1
264.74194019847465	0.5	0	1
264.84208708578353	0.5	0	1
264.9422339730924	0.5	0	1
265.0423808604013	0.5	0	1
265.1425277477102	0.5	0	1
265.24267463501906	0.6	0	1
265.34282152232794	0.6	0	1
265.4429684096368	0.6	0	1
265.54311529694576	0.6	0	1
265.6432621842546	0.6	0	1
265.7434090715635	0.6	0	1
265.8435559588724	0.7	0	1
265.9437028461813	0.8	0	2
266.04384973349016	0.9	0	2
266.14399662079904	1.0	0	2
266.2441435081079	1.1	0	2
266.3442903954168	1.1	0	2
266.4444372827257	1.1	0	2
266.54458417003457	1.2	0	2
266.6447310573435	1.2	0	2
266.74487794465233	1.2	0	2
266.84502483196127	1.3	0	2
266.94517171927015	1.3	0	2
267.04531860657903	1.3	0	2
267.1454654938879	1.4	0	2
267.2456123811968	1.4	0	2
267.3457592685057	1.4	0	2
267.44590615581455	1.5	0	2
267.54605304312344	1.5	0	2
267.6461999304323	1.5	0	2
267.74634681774126	1.5	0	2
267.8464937050501	1.6	1	2
267.946640592359	1.6	1	2
268.0467874796679	1.6	1	2
268.1469343669768	1.6	1	2
268.24708125428566	1.6	1	2
268.34722814159454	1.7	1	2
268.4473750289034	1.7	1	2
268.5475219162123	1.7	1	2
268.6476688035212	1.7	1	2
268.74781569083007	1.7	1	2
268.847962578139	1.7	1	2
268.9481094654478	1.7	1	2
269.04825635275677	1.7	1	2
269.14840324006565	1.7	1	2
269.24855012737453	1.7	1	2
269.3486970146834	1.7	1	2
269.4488439019923	1.7	1	2
269.5489907893012	1.6	1	2
269.64913767661005	1.6	1	2
269.74928456391893	1.6	1	2
269.8494314512278	1.6	1	2
269.94957833853675	1.7	1	2
270.0497252258456	1.7	1	2
270.1498721131545	1.8	1	2
270.2500190004634	1.8	1	2
270.3501658877723	1.7	1	2
270.45031277508116	1.7	1	2
270.55045966239004	1.7	1	2
270.6506065496989	1.7	1	2
270.7507534370078	1.8	1	2
270.8509003243167	1.8	1	2
270.95104721162556	1.8	1	2
271.0511940989345	1.8	1	2
271.1513409862433	1.8	1	2
271.25148787355226	1.8	1	2
271.35163476086115	1.8	1	2
271.45178164817	1.7	1	2
271.5519285354789	1.7	1	2
271.6520754227878	1.7	1	2
271.75222231009667	1.7	1	2
271.85236919740555	1.7	1	2
271.95251608471443	1.7	1	2
272.0526629720233	1.8	1	3
272.15280985933225	1.8	1	3
272.2529567466411	1.8	1	3
272.35310363395	1.7	1	3
272.4532505212589	1.7	1	3
272.5533974085678	1.8	1	3
272.65354429587666	1.7	1	3
272.75369118318554	1.6	1	3
272.8538380704944	1.7	1	3
272.9539849578033	1.8	1	3
273.0541318451122	1.9	1	3
273.15427873242106	1.9	1	3
273.25442561973	1.9	1	3
273.3545725070388	1.9	1	3
273.45471939434776	2.0	1	3
273.55486628165664	2.0	1	3
273.6550131689655	2.0	1	3
273.7551600562744	2.0	1	3
273.8553069435833	2.0	1	3
273.95545383089217	2.1	1	3
274.05560071820105	2.1	1	3
274.15574760550993	2.1	1	3
274.2558944928188	2.1	1	3
274.35604138012775	2.1	1	3
274.4561882674366	2.1	1	3
274.5563351547455	2.1	1	3
274.6564820420544	2.0	1	3
274.7566289293633	1.9	1	3
274.85677581667215	1.9	1	3
274.95692270398104	1.9	1	3
275.0570695912899	1.9	1	3
275.1572164785988	1.9	1	3
275.2573633659077	1.9	1	3
275.35751025321656	1.8	1	2
275.4576571405255	1.8	1	2
275.5578040278343	1.8	1	2
275.65795091514326	1.8	1	2
275.75809780245214	1.8	1	2
275.858244689761	1.8	1	2
275.9583915770699	1.8	1	2
276.0585384643788	1.8	1	2
276.15868535168767	1.8	1	2
276.25883223899655	1.8	1	2
276.3589791263054	1.9	1	2
276.4591260136143	1.9	1	2
276.55927290092325	1.9	1	2
276.65941978823207	1.9	1	2
276.759566675541	1.9	1	2
276.8597135628499	1.9	1	2
276.95986045015877	1.9	1	2
277.06000733746765	1.9	1	2
277.16015422477653	1.9	1	2
277.2603011120854	1.9	1	2
277.3604479993943	1.9	1	2
277.4605948867032	1.9	1	2
277.56074177401206	1.9	1	2
277.660888661321	1.8	1	2
277.7610355486298	1.8	1	2
277.86118243593876	1.8	1	2
277.96132932324764	1.8	1	2
278.0614762105565	1.8	1	2
278.1616230978654	1.8	1	2
278.2617699851743	1.8	1	2
278.36191687248316	1.8	1	2
278.46206375979204	1.9	1	2
278.5622106471009	1.9	1	2
278.6623575344098	1.9	1	2
278.76250442171875	1.9	1	2
278.86265130902757	1.8	1	2
278.9627981963365	1.8	1	2
279.0629450836454	1.8	1	2
279.16309197095427	1.8	1	2
279.26323885826315	1.8	1	2
279.36338574557203	1.8	1	2
279.4635326328809	1.8	1	2
279.5636795201898	1.8	1	2
279.6638264074987	1.7	1	2
279.76397329480756	1.7	1	2
279.8641201821165	1.7	1	2
279.9642670694253	1.7	1	2
280.06441395673426	1.7	1	2
280.16456084404314	1.7	1	2
280.264707731352	1.7	1	2
280.3648546186609	1.6	1	2
280.4650015059698	1.6	1	2
280.56514839327866	1.6	1	2
280.66529528058754	1.6	1	2
280.7654421678964	1.6	1	2
280.8655890552053	1.5	1	2
280.96573594251424	1.5	1	2
281.06588282982307	1.6	1	3
281.166029717132	1.6	1	3
281.2661766044409	1.6	1	3
281.36632349174977	1.5	0	3
281.46647037905865	1.4	0	3
281.56661726636753	1.4	0	3
281.6667641536764	1.4	0	3
281.7669110409853	1.3	0	3
281.8670579282942	1.4	0	4
281.96720481560305	1.4	0	4
282.067351702912	1.5	0	4
282.1674985902208	1.5	0	4
282.26764547752975	1.7	0	5
282.36779236483864	1.7	0	5
282.4679392521475	2.1	0	6
282.5680861394564	2.1	0	6
282.6682330267653	2.4	0	6
282.76837991407416	2.7	0	6
282.86852680138304	3.5	0	7
282.9686736886919	3.8	0	8
283.0688205760008	4.3	2	8
283.16896746330974	4.5	2	8
283.26911435061857	4.3	2	8
283.3692612379275	4.3	2	8
283.4694081252364	4.4	3	8
283.56955501254527	4.4	3	8
283.66970189985415	4.3	3	8
283.769848787163	4.2	3	8
283.8699956744719	4.5	3	7
283.9701425617808	4.3	3	6
284.07028944908967	4.2	3	6
284.17043633639855	4.0	3	6
284.2705832237075	3.8	3	6
284.3707301110163	3.9	3	6
284.47087699832525	3.6	3	6
284.57102388563413	3.5	3	5
284.671170772943	3.6	3	5
284.7713176602519	3.6	3	5
284.8714645475608	3.8	3	5
284.97161143486966	4.0	3	5
285.07175832217854	4.1	3	6
285.1719052094874	4.2	3	6
285.2720520967963	4.0	3	5
285.37219898410524	3.8	3	5
285.47234587141406	3.7	3	5
285.572492758723	3.8	3	5
285.6726396460319	4.0	3	5
285.77278653334076	4.0	3	5
285.87293342064964	3.9	3	5
285.9730803079585	4.0	3	5
286.0732271952674	4.1	3	5
286.1733740825763	4.2	3	5
286.27352096988517	4.1	3	6
286.37366785719405	4.2	3	6
286.473814744503	4.2	3	6
286.5739616318118	4.0	3	6
286.67410851912075	3.8	3	5
286.77425540642963	3.8	3	4
286.8744022937385	3.9	3	4
286.9745491810474	4.0	3	5
287.0746960683563	4.0	3	5
287.17484295566516	4.0	3	5
287.27498984297404	4.1	3	5
287.3751367302829	4.1	3	5
287.4752836175918	4.2	3	5
287.57543050490074	4.3	4	5
287.67557739220956	4.2	4	5
287.7757242795185	4.2	4	5
287.8758711668274	4.2	3	5
287.97601805413626	4.3	3	6
288.07616494144514	4.4	3	6
288.176311828754	4.3	3	5
288.2764587160629	4.1	3	5
288.3766056033718	3.9	3	5
288.47675249068067	4.0	3	5
288.57689937798955	4.1	3	5
288.6770462652985	4.2	3	6
288.7771931526073	4.3	3	6
288.87734003991625	4.1	3	5
288.97748692722513	4.0	3	5
289.077633814534	4.2	3	5
289.1777807018429	4.1	3	5
289.2779275891518	4.2	3	5
289.37807447646065	4.4	3	7
289.47822136376953	4.4	3	7
289.5783682510784	4.1	3	6
289.6785151383873	4.1	3	6
289.77866202569624	4.1	3	6
289.87880891300506	4.1	3	6
289.978955800314	4.2	3	6
290.0791026876229	4.0	3	5
290.17924957493176	3.9	3	5
290.27939646224064	3.9	3	5
290.3795433495495	3.8	2	5
290.4796902368584	3.7	2	5
290.5798371241673	3.6	2	5
290.67998401147617	3.4	2	5
290.78013089878505	3.2	1	5
290.880277786094	3.0	1	5
290.9804246734028	2.5	1	4
291.08057156071175	2.2	1	4
291.1807184480206	1.9	0	4
291.2808653353295	1.4	0	4
291.3810122226384	0.6	0	3
291.48115910994727	0.5	0	2
291.58130599725615	0.4	0	2
291.68145288456503	0.3	0	1
291.7815997718739	0.1	0	1
291.8817466591828	0.0	0	0
291.98189354649173	0.0	0	0
292.08204043380056	0.0	0	0
292.1821873211095	0.0	0	0
292.2823342084184	0.0	0	0
292.38248109572726	0.0	0	0
292.48262798303614	0.0	0	0
292.582774870345	0.0	0	0
292.6829217576539	0.0	0	0
292.7830686449628	0.1	0	1
292.88321553227166	0.1	0	1
292.98336241958054	0.1	0	1
293.0835093068895	0.3	0	1
293.1836561941983	0.7	0	2
293.28380308150724	0.7	0	2
293.3839499688161	0.9	0	2
293.484096856125	1.0	0	2
293.5842437434339	1.3	0	3
293.68439063074277	1.4	0	3
293.78453751805165	1.5	0	4
293.88468440536053	1.5	0	4
293.9848312926694	1.8	0	4
294.0849781799783	2.1	0	4
294.18512506728723	2.1	0	4
294.28527195459606	2.2	0	4
294.385418841905	2.2	0	4
294.4855657292139	2.1	0	3
294.58571261652276	1.9	0	3
294.68585950383164	1.8	0	3
294.7860063911405	1.7	0	3
294.8861532784494	1.5	0	3
294.9863001657583	1.5	0	3
295.08644705306716	0.9	0	2
295.18659394037604	1.0	0	2
295.286740827685	0.8	0	2
295.3868877149938	0.7	0	2
295.48703460230274	0.7	0	2
295.5871814896116	0.9	0	2
295.6873283769205	1.1	0	2
295.7874752642294	1.2	0	2
295.88762215153827	1.2	0	2
295.98776903884715	1.0	0	2
296.08791592615603	1.2	0	2
296.1880628134649	1.1	0	2
296.2882097007738	1.0	0	2
296.38835658808273	0.9	0	2
296.48850347539155	0.9	0	2
296.5886503627005	1.0	0	2
296.6887972500094	1.0	0	2
296.78894413731825	0.9	0	2
296.88909102462713	1.0	0	3
296.989237911936	1.0	0	2
297.0893847992449	0.6	0	2
297.1895316865538	0.5	0	1
297.28967857386266	0.6	0	2
297.38982546117154	0.6	0	2
297.4899723484805	0.4	0	2
297.5901192357893	0.4	0	2
297.69026612309824	0.6	0	2
297.7904130104071	0.6	0	2
297.890559897716	0.7	0	2
297.9907067850249	0.5	0	1
298.09085367233376	0.6	0	1
298.19100055964265	0.5	0	1
298.2911474469515	0.4	0	1
298.3912943342604	0.3	0	1
298.4914412215693	0.3	0	1
298.5915881088782	0.4	0	1
298.69173499618705	0.7	0	2
298.791881883496	0.7	0	2
298.89202877080487	0.6	0	2
298.99217565811375	0.5	0	2
299.09232254542263	0.3	0	2
299.1924694327315	0.1	0	1
299.2926163200404	0.1	0	1
