# Supplementary material for: Multiple drivers and lineage-specific insect extinctions during the Permo–Triassic
Source: Nat Commun. 2022 Dec 6;13:7512. doi: 10.1038/s41467-022-35284-4 (PMC9726944; doi:10.1038/s41467-022-35284-4)
Supplement: Supplementary file 7 — Source Data [file 41467_2022_35284_MOESM7_ESM.zip › Source_Data/SupplementaryFigure10/TeTs-RJMCMC16_ltt.txt]

time	diversity	m_div	M_div
200.4586487616123	0.1	0	1
200.55880817902386	0.1	0	1
200.6589675964354	0.1	0	1
200.75912701384695	0.1	0	1
200.8592864312585	0.2	0	1
200.95944584867004	0.2	0	1
201.0596052660816	0.4	0	1
201.15976468349317	0.4	0	1
201.2599241009047	0.8	0	2
201.36008351831626	0.9	0	2
201.46024293572782	1.0	0	3
201.56040235313938	1.0	0	3
201.6605617705509	1.0	0	3
201.76072118796247	1.1	0	3
201.86088060537404	1.0	0	3
201.96104002278557	1.0	0	3
202.06119944019713	1.1	0	4
202.1613588576087	1.2	0	4
202.26151827502022	1.3	0	4
202.36167769243178	1.4	0	4
202.46183710984334	1.6	0	4
202.56199652725488	1.7	0	4
202.66215594466644	1.8	0	4
202.762315362078	1.6	0	3
202.86247477948953	1.5	0	3
202.9626341969011	1.5	1	3
203.06279361431265	1.6	1	3
203.16295303172421	1.6	1	3
203.26311244913575	1.9	1	3
203.3632718665473	1.8	0	3
203.46343128395887	1.7	0	3
203.5635907013704	1.8	0	3
203.66375011878196	1.8	0	3
203.76390953619352	1.8	0	3
203.86406895360506	1.7	0	3
203.96422837101662	1.6	0	4
204.06438778842818	2.0	0	4
204.1645472058397	2.0	0	4
204.26470662325127	2.2	0	5
204.36486604066283	2.3	0	5
204.46502545807436	2.4	0	5
204.56518487548593	2.4	0	5
204.6653442928975	2.5	0	5
204.76550371030902	2.8	1	5
204.86566312772058	2.9	1	5
204.96582254513214	2.9	1	5
205.0659819625437	2.9	1	5
205.16614137995523	3.1	1	5
205.2663007973668	3.2	1	5
205.36646021477836	3.2	1	5
205.4666196321899	3.3	1	5
205.56677904960145	3.4	1	5
205.666938467013	3.5	1	5
205.76709788442454	3.6	1	5
205.8672573018361	3.6	1	5
205.96741671924767	3.5	1	5
206.0675761366592	3.4	1	5
206.16773555407076	3.4	1	5
206.26789497148232	3.4	1	5
206.36805438889385	3.5	1	5
206.4682138063054	3.5	1	5
206.56837322371697	3.5	1	5
206.66853264112854	3.4	1	5
206.76869205854007	3.5	1	5
206.86885147595163	3.4	1	5
206.9690108933632	3.4	2	4
207.06917031077472	3.3	2	4
207.16932972818628	3.3	2	4
207.26948914559784	3.5	2	4
207.36964856300938	3.3	2	4
207.46980798042094	3.3	2	5
207.5699673978325	3.3	2	5
207.67012681524403	3.3	2	5
207.7702862326556	3.3	2	5
207.87044565006715	3.3	2	5
207.9706050674787	3.2	2	5
208.07076448489025	3.2	2	5
208.1709239023018	3.3	2	5
208.27108331971334	3.5	2	6
208.3712427371249	3.7	2	6
208.47140215453646	3.7	2	5
208.571561571948	4.0	2	6
208.67172098935956	4.1	2	6
208.77188040677112	4.1	2	6
208.87203982418268	4.1	3	6
208.9721992415942	4.1	3	6
209.07235865900577	4.0	3	6
209.17251807641733	3.8	2	6
209.27267749382887	4.1	2	6
209.37283691124043	4.1	2	6
209.472996328652	3.9	2	6
209.57315574606352	3.8	2	6
209.67331516347508	3.8	2	6
209.77347458088664	3.5	2	5
209.87363399829817	3.4	2	5
209.97379341570974	3.5	2	5
210.0739528331213	3.5	2	5
210.17411225053286	3.5	2	5
210.2742716679444	3.5	2	5
210.37443108535595	3.4	2	5
210.4745905027675	3.4	2	5
210.57474992017904	3.7	2	5
210.6749093375906	3.7	2	5
210.77506875500217	3.7	2	5
210.8752281724137	3.7	2	5
210.97538758982526	3.8	2	6
211.07554700723682	3.6	2	6
211.17570642464835	3.5	2	6
211.27586584205991	3.5	2	5
211.37602525947148	3.5	2	5
211.476184676883	3.5	2	5
211.57634409429457	3.5	2	5
211.67650351170613	3.3	2	4
211.77666292911766	3.3	2	4
211.87682234652922	3.3	2	4
211.97698176394078	3.6	2	5
212.07714118135232	3.6	2	5
212.17730059876388	3.6	2	5
212.27746001617544	3.6	2	5
212.377619433587	3.6	2	5
212.47777885099853	3.6	2	5
212.5779382684101	3.7	2	5
212.67809768582165	3.6	2	5
212.7782571032332	3.7	2	5
212.87841652064475	3.8	3	4
212.9785759380563	3.7	3	4
213.07873535546784	3.7	3	5
213.1788947728794	3.7	3	5
213.27905419029096	3.6	3	5
213.3792136077025	3.6	3	5
213.47937302511406	3.6	3	5
213.57953244252562	3.6	3	5
213.67969185993718	3.6	3	5
213.7798512773487	3.6	3	5
213.88001069476027	3.6	3	5
213.98017011217183	3.6	3	5
214.08032952958337	3.5	2	5
214.18048894699493	3.5	2	5
214.2806483644065	3.3	2	4
214.38080778181802	3.2	2	4
214.48096719922958	3.2	2	4
214.58112661664114	3.2	2	4
214.68128603405268	3.2	2	4
214.78144545146424	3.2	2	4
214.8816048688758	3.2	2	4
214.98176428628733	3.0	2	4
215.0819237036989	2.9	2	4
215.18208312111045	3.0	2	4
215.28224253852198	2.9	2	4
215.38240195593355	2.8	2	4
215.4825613733451	2.7	2	4
215.58272079075664	2.6	1	4
215.6828802081682	2.4	1	4
215.78303962557976	2.2	1	4
215.88319904299132	2.1	1	3
215.98335846040285	2.1	1	3
216.08351787781442	2.1	1	3
216.18367729522598	2.1	1	3
216.2838367126375	2.1	1	3
216.38399613004907	2.1	1	3
216.48415554746063	2.1	1	3
216.58431496487216	2.1	1	3
216.68447438228372	2.0	1	3
216.78463379969529	2.0	1	3
216.88479321710682	2.1	1	3
216.98495263451838	2.2	1	4
217.08511205192994	2.2	1	4
217.1852714693415	2.2	1	4
217.28543088675303	2.2	1	4
217.3855903041646	2.1	1	3
217.48574972157616	2.2	1	3
217.5859091389877	2.2	1	3
217.68606855639925	2.2	1	3
217.7862279738108	2.2	1	3
217.88638739122234	2.1	1	3
217.9865468086339	2.1	1	3
218.08670622604546	2.2	1	3
218.186865643457	2.2	1	3
218.28702506086856	2.3	1	3
218.38718447828012	2.4	1	3
218.48734389569165	2.6	2	3
218.5875033131032	2.6	2	3
218.68766273051477	2.7	2	3
218.7878221479263	2.7	2	3
218.88798156533787	2.8	2	4
218.98814098274943	2.8	2	4
219.08830040016096	2.8	2	4
219.18845981757252	2.8	2	4
219.28861923498408	2.9	2	4
219.38877865239564	2.9	2	4
219.48893806980718	3.0	2	4
219.58909748721874	3.1	2	4
219.6892569046303	3.1	2	4
219.78941632204183	3.1	2	4
219.8895757394534	3.0	2	4
219.98973515686495	3.0	2	4
220.08989457427649	3.0	2	4
220.19005399168805	3.0	2	4
220.2902134090996	3.0	2	4
220.39037282651114	2.9	2	4
220.4905322439227	3.0	2	4
220.59069166133426	2.9	2	4
220.69085107874582	2.8	2	4
220.79101049615736	2.7	2	4
220.89116991356892	2.7	2	4
220.99132933098048	2.7	2	4
221.091488748392	2.7	2	4
221.19164816580357	2.7	2	4
221.29180758321513	2.6	2	4
221.39196700062666	2.5	2	4
221.49212641803823	2.5	2	4
221.5922858354498	2.5	2	4
221.69244525286132	2.4	2	4
221.79260467027288	2.5	2	4
221.89276408768444	2.5	2	4
221.99292350509597	2.3	2	4
222.09308292250753	2.3	2	4
222.1932423399191	2.4	2	4
222.29340175733063	2.5	2	4
222.3935611747422	2.5	2	4
222.49372059215375	2.5	2	4
222.59388000956528	2.6	2	4
222.69403942697684	2.6	2	4
222.7941988443884	2.6	2	4
222.89435826179994	2.5	2	3
222.9945176792115	2.5	2	3
223.09467709662306	2.6	2	3
223.19483651403462	2.6	2	3
223.29499593144615	2.6	2	3
223.3951553488577	2.6	2	3
223.49531476626927	2.6	2	3
223.5954741836808	2.6	2	3
223.69563360109237	2.6	2	3
223.79579301850393	2.6	2	3
223.89595243591546	2.6	2	3
223.99611185332702	2.6	2	3
224.09627127073858	2.6	2	3
224.19643068815014	2.6	2	3
224.29659010556168	2.6	2	3
224.39674952297324	2.6	2	3
224.4969089403848	2.5	2	3
224.59706835779633	2.4	2	3
224.6972277752079	2.4	2	3
224.79738719261945	2.4	2	3
224.897546610031	2.6	2	4
224.99770602744255	2.5	2	4
225.0978654448541	2.4	2	4
225.19802486226564	2.4	2	4
225.2981842796772	2.7	2	4
225.39834369708876	2.9	2	5
225.4985031145003	2.9	2	5
225.59866253191186	2.9	2	5
225.69882194932342	3.2	2	5
225.79898136673495	3.2	2	5
225.8991407841465	3.3	2	5
225.99930020155807	3.5	2	6
226.0994596189696	3.6	2	6
226.19961903638116	3.8	2	6
226.29977845379273	3.8	2	6
226.39993787120426	3.9	2	6
226.50009728861582	4.0	2	6
226.60025670602738	4.2	2	6
226.70041612343894	4.3	3	6
226.80057554085047	4.7	3	7
226.90073495826203	4.8	3	7
227.0008943756736	4.7	3	7
227.10105379308513	4.9	3	7
227.2012132104967	4.9	3	7
227.30137262790825	5.0	3	7
227.40153204531978	5.1	3	7
227.50169146273134	5.2	3	7
227.6018508801429	5.4	3	8
227.70201029755447	5.5	4	8
227.802169714966	5.6	4	8
227.90232913237756	5.8	4	8
228.00248854978912	5.9	5	8
228.10264796720065	5.9	5	8
228.2028073846122	5.9	5	8
228.30296680202378	5.8	5	7
228.4031262194353	5.9	5	7
228.50328563684687	5.9	5	7
228.60344505425843	6.0	5	7
228.70360447166996	6.2	4	8
228.80376388908152	6.0	4	8
228.90392330649308	6.0	4	8
229.00408272390462	6.1	4	8
229.10424214131618	6.2	4	8
229.20440155872774	6.2	4	8
229.30456097613927	6.2	5	8
229.40472039355083	6.4	5	8
229.5048798109624	6.5	5	8
229.60503922837393	6.5	5	8
229.7051986457855	6.5	5	8
229.80535806319705	6.5	5	8
229.90551748060858	6.5	5	8
230.00567689802014	6.4	5	8
230.1058363154317	6.6	5	8
230.20599573284326	6.6	5	8
230.3061551502548	6.6	5	8
230.40631456766636	6.5	5	8
230.50647398507792	6.6	5	8
230.60663340248945	6.6	5	8
230.706792819901	6.6	5	8
230.80695223731257	6.5	5	8
230.9071116547241	6.6	5	8
231.00727107213567	6.7	5	9
231.10743048954723	6.7	5	9
231.2075899069588	6.7	5	9
231.30774932437032	6.6	5	9
231.40790874178188	6.5	5	8
231.50806815919344	6.6	5	8
231.60822757660497	6.7	5	8
231.70838699401654	6.8	5	8
231.8085464114281	6.6	4	9
231.90870582883963	6.6	4	9
232.0088652462512	6.6	4	9
232.10902466366275	6.7	4	9
232.20918408107428	6.5	4	9
232.30934349848584	6.4	4	9
232.4095029158974	6.2	4	9
232.50966233330894	6.2	4	9
232.6098217507205	6.2	4	9
232.70998116813206	6.2	5	8
232.8101405855436	6.3	5	8
232.91030000295515	6.3	5	8
233.01045942036671	6.2	5	8
233.11061883777825	5.8	4	7
233.2107782551898	5.8	4	7
233.31093767260137	5.8	4	7
233.4110970900129	5.8	4	7
233.51125650742446	5.5	4	6
233.61141592483602	5.5	4	6
233.71157534224756	5.2	4	6
233.81173475965912	5.1	4	6
233.91189417707068	5.1	4	7
234.01205359448224	5.2	4	7
234.11221301189377	5.2	4	7
234.21237242930533	5.5	5	7
234.3125318467169	5.4	4	7
234.41269126412845	5.4	4	7
234.51285068154	5.4	4	7
234.61301009895155	5.4	4	7
234.7131695163631	5.4	4	7
234.81332893377464	5.4	4	7
234.9134883511862	5.6	4	7
235.01364776859776	5.6	4	7
235.1138071860093	5.5	4	7
235.21396660342086	5.5	4	7
235.31412602083242	5.4	3	7
235.41428543824395	5.8	3	9
235.5144448556555	6.0	3	9
235.61460427306707	6.0	4	9
235.7147636904786	6.8	4	11
235.81492310789017	8.0	4	13
235.91508252530173	8.1	4	14
236.01524194271326	8.6	5	15
236.11540136012482	10.0	6	15
236.21556077753638	10.2	7	14
236.31572019494791	10.9	7	15
236.41587961235948	11.4	7	15
236.51603902977104	12.2	7	16
236.61619844718257	12.4	8	16
236.71635786459413	12.7	9	16
236.8165172820057	13.3	11	16
236.91667669941722	13.9	12	16
237.01683611682878	14.0	11	16
237.11699553424035	14.2	11	16
237.21715495165188	14.5	12	17
237.31731436906344	15.0	13	17
237.417473786475	15.5	13	17
237.51763320388656	15.7	13	17
237.6177926212981	15.6	13	17
237.71795203870965	16.1	13	18
237.81811145612122	16.3	14	18
237.91827087353278	15.8	13	18
238.0184302909443	15.8	13	19
238.11858970835587	15.8	13	18
238.21874912576743	15.8	13	18
238.31890854317896	16.0	14	18
238.41906796059052	15.6	14	18
238.51922737800209	15.6	14	18
238.61938679541362	15.7	13	19
238.71954621282518	15.8	13	19
238.81970563023674	16.2	13	19
238.91986504764827	16.4	14	20
239.02002446505983	16.1	14	20
239.1201838824714	16.4	15	20
239.22034329988293	16.7	15	20
239.3205027172945	16.6	15	20
239.42066213470605	16.9	16	20
239.52082155211758	16.8	16	20
239.62098096952914	16.8	15	20
239.7211403869407	16.5	15	21
239.82129980435224	16.5	14	21
239.9214592217638	16.6	14	19
240.02161863917536	16.9	14	19
240.1217780565869	17.2	14	19
240.22193747399845	17.1	15	19
240.32209689141	17.0	14	19
240.42225630882155	17.2	15	20
240.5224157262331	17.0	14	19
240.62257514364467	16.8	15	20
240.7227345610562	16.7	14	19
240.82289397846776	16.8	14	20
240.92305339587932	16.7	14	19
241.02321281329088	16.3	14	18
241.12337223070242	16.2	15	18
241.22353164811398	16.0	14	18
241.32369106552554	15.5	12	18
241.4238504829371	14.8	11	17
241.52400990034863	14.4	11	17
241.6241693177602	13.8	10	17
241.72432873517175	13.8	10	17
241.82448815258329	13.7	10	17
241.92464756999485	12.8	9	15
242.0248069874064	12.0	9	15
242.12496640481794	11.5	9	14
242.2251258222295	10.9	8	13
242.32528523964106	10.7	8	13
242.4254446570526	10.5	8	14
242.52560407446416	10.1	7	14
242.62576349187572	9.3	5	13
242.72592290928725	9.2	5	13
242.8260823266988	8.6	5	12
242.92624174411037	7.9	4	11
243.0264011615219	7.9	5	11
243.12656057893346	7.9	5	12
243.22671999634503	7.4	4	12
243.32687941375656	7.3	4	12
243.42703883116812	6.7	4	11
243.52719824857968	6.0	3	11
243.6273576659912	5.8	4	11
243.72751708340277	4.8	3	10
243.82767650081433	4.2	3	9
243.92783591822587	3.7	3	7
244.02799533563743	3.8	3	7
244.128154753049	3.8	3	5
244.22831417046052	3.9	3	5
244.32847358787208	3.9	3	5
244.42863300528364	4.0	3	5
244.5287924226952	3.9	2	5
244.62895184010674	4.1	2	5
244.7291112575183	4.0	2	5
244.82927067492986	3.9	2	5
244.92943009234142	3.9	2	5
245.02958950975295	3.7	2	5
245.1297489271645	3.7	2	5
245.22990834457607	3.6	2	4
245.3300677619876	3.5	2	4
245.43022717939917	3.5	3	4
245.53038659681073	3.5	3	4
245.63054601422226	3.6	3	4
245.73070543163382	3.6	3	4
245.83086484904538	3.7	3	4
245.93102426645692	3.7	3	4
246.03118368386848	3.6	3	4
246.13134310128004	3.7	3	4
246.23150251869157	3.6	3	4
246.33166193610313	3.5	3	4
246.4318213535147	3.5	3	4
246.53198077092622	3.5	3	4
246.6321401883378	3.5	3	4
246.73229960574935	3.5	3	4
246.83245902316088	3.5	3	4
246.93261844057244	3.3	3	4
247.032777857984	3.2	3	4
247.13293727539553	3.2	3	4
247.2330966928071	3.2	3	4
247.33325611021866	3.2	3	4
247.4334155276302	3.2	3	4
247.53357494504175	3.1	2	4
247.6337343624533	3.1	2	4
247.73389377986484	3.0	2	4
247.8340531972764	3.0	2	4
247.93421261468797	3.0	2	4
248.03437203209953	3.0	2	4
248.13453144951106	2.9	2	4
248.23469086692262	2.7	2	4
248.33485028433418	2.5	1	3
248.43500970174574	2.1	1	3
248.53516911915727	2.0	1	3
248.63532853656884	1.9	1	3
248.7354879539804	1.8	1	3
248.83564737139193	1.6	1	3
248.9358067888035	1.5	1	2
249.03596620621505	1.3	1	2
249.13612562362658	1.2	1	2
249.23628504103814	1.0	1	1
249.3364444584497	1.1	1	2
249.43660387586124	1.1	1	2
249.5367632932728	1.1	1	2
249.63692271068436	1.4	1	2
249.7370821280959	1.6	1	2
249.83724154550745	1.6	1	2
249.937400962919	1.7	1	2
250.03756038033055	1.9	1	2
250.1377197977421	1.9	1	2
250.23787921515367	1.9	1	2
250.3380386325652	2.0	2	2
250.43819804997676	2.0	2	2
250.53835746738832	2.0	2	2
250.63851688479986	2.0	2	2
250.73867630221142	2.1	2	3
250.83883571962298	2.1	2	3
250.9389951370345	2.3	2	3
251.03915455444607	2.4	2	3
251.13931397185763	2.4	2	3
251.23947338926916	2.4	2	3
251.33963280668073	2.4	2	3
251.4397922240923	2.4	2	3
251.53995164150385	2.4	2	3
251.64011105891538	2.4	2	3
251.74027047632694	2.4	2	3
251.8404298937385	2.6	2	3
251.94058931115003	2.7	2	3
252.0407487285616	2.7	2	3
252.14090814597316	2.7	2	3
252.24106756338472	2.7	2	3
252.34122698079625	2.8	2	3
252.4413863982078	2.8	2	3
252.54154581561937	2.8	2	3
252.6417052330309	2.8	2	3
252.74186465044247	2.9	2	3
252.84202406785403	3.0	2	4
252.94218348526556	3.0	2	4
253.04234290267712	3.1	2	4
253.14250232008868	3.1	2	4
253.2426617375002	3.0	2	4
253.34282115491177	3.0	2	4
253.44298057232334	3.0	2	4
253.54313998973487	3.0	2	4
253.64329940714643	3.1	2	4
253.743458824558	3.1	2	4
253.84361824196952	3.1	2	4
253.94377765938108	3.1	2	4
254.04393707679264	3.2	3	4
254.14409649420418	3.0	2	4
254.24425591161574	3.0	2	4
254.3444153290273	3.2	3	4
254.44457474643883	3.3	3	4
254.5447341638504	3.1	2	4
254.64489358126195	3.1	2	4
254.7450529986735	3.1	2	4
254.84521241608505	3.1	2	4
254.9453718334966	3.0	2	4
255.04553125090814	3.1	2	4
255.1456906683197	3.1	2	4
255.24585008573126	3.0	2	4
255.34600950314282	2.9	2	4
255.44616892055436	2.9	2	4
255.54632833796592	2.8	2	4
255.64648775537748	2.8	2	4
255.74664717278904	2.7	2	3
255.84680659020057	2.6	2	3
255.94696600761213	2.5	2	3
256.0471254250237	2.5	2	3
256.1472848424352	2.5	2	3
256.24744425984676	2.4	2	3
256.34760367725835	2.4	2	3
256.4477630946699	2.4	2	3
256.5479225120814	2.3	2	3
256.648081929493	2.2	2	3
256.74824134690454	2.2	2	3
256.8484007643161	2.2	2	3
256.94856018172766	2.2	2	3
257.0487195991392	2.1	2	3
257.1488790165507	2.1	2	3
257.2490384339623	2.1	2	3
257.34919785137384	2.1	2	3
257.44935726878543	2.2	2	3
257.54951668619697	2.2	2	3
257.6496761036085	2.2	2	3
257.7498355210201	2.2	2	3
257.8499949384316	2.2	2	3
257.95015435584315	2.3	2	3
258.05031377325474	2.6	2	3
258.1504731906663	2.7	2	4
258.2506326080778	2.8	2	4
258.3507920254894	2.9	2	4
258.45095144290093	3.0	2	4
258.55111086031246	3.3	2	4
258.65127027772405	3.7	2	5
258.7514296951356	3.8	2	6
258.8515891125471	3.8	2	6
258.9517485299587	3.9	2	6
259.05190794737024	4.3	3	6
259.1520673647818	4.4	3	6
259.25222678219336	4.5	3	6
259.3523861996049	4.7	3	7
259.4525456170164	4.9	3	7
259.552705034428	5.0	3	7
259.65286445183955	5.2	3	7
259.7530238692511	5.3	3	7
259.85318328666267	5.3	4	7
259.9533427040742	5.6	4	7
260.05350212148574	5.6	4	7
260.1536615388973	5.8	4	7
260.25382095630886	5.9	4	7
260.35398037372045	6.1	4	9
260.454139791132	6.3	4	9
260.5542992085435	6.4	4	9
260.65445862595504	6.6	5	9
260.75461804336663	6.8	5	9
260.85477746077817	6.7	5	9
260.95493687818976	6.8	5	9
261.0550962956013	6.4	5	9
261.1552557130128	6.2	5	8
261.2554151304244	6.3	5	8
261.35557454783594	6.2	5	8
261.4557339652475	6.6	5	8
261.55589338265906	6.5	5	8
261.6560528000706	6.3	4	8
261.75621221748213	6.5	5	8
261.8563716348937	6.5	6	8
261.95653105230525	6.6	6	8
262.0566904697168	6.6	5	9
262.1568498871284	6.6	5	9
262.2570093045399	6.9	6	10
262.35716872195144	7.0	5	10
262.457328139363	7.1	4	10
262.55748755677456	6.8	4	9
262.6576469741861	6.9	4	9
262.7578063915977	7.2	4	9
262.8579658090092	7.2	4	9
262.95812522642075	7.1	4	9
263.05828464383234	7.2	5	9
263.15844406124387	7.1	4	9
263.2586034786554	7.1	4	9
263.358762896067	7.4	5	10
263.4589223134785	7.4	5	9
263.55908173089006	7.3	5	9
263.65924114830165	7.2	6	8
263.7594005657132	7.2	5	8
263.85955998312477	7.1	5	8
263.9597194005363	7.0	5	8
264.05987881794783	6.8	5	8
264.16003823535937	6.4	5	8
264.26019765277096	6.4	5	8
264.3603570701825	6.3	5	8
264.4605164875941	6.1	4	8
264.5606759050056	5.7	4	8
264.66083532241714	5.4	4	8
264.7609947398287	5.3	4	8
264.86115415724026	5.1	4	7
264.9613135746518	5.0	4	6
265.0614729920634	4.9	4	7
265.1616324094749	5.1	4	7
265.26179182688645	5.4	4	7
265.361951244298	5.4	4	7
265.4621106617096	5.5	4	7
265.5622700791211	5.7	5	7
265.6624294965327	6.2	5	8
265.7625889139442	6.7	5	9
265.86274833135576	6.8	5	9
265.96290774876735	7.0	5	9
266.0630671661789	7.2	5	10
266.1632265835904	7.3	6	10
266.263386001002	7.4	6	10
266.36354541841354	7.8	6	10
266.46370483582507	8.2	6	10
266.56386425323666	8.3	6	11
266.6640236706482	8.5	6	11
266.7641830880598	9.1	7	12
266.8643425054713	9.3	8	12
266.96450192288285	9.6	8	12
267.0646613402944	9.8	8	12
267.16482075770597	10.0	8	12
267.2649801751175	10.2	9	12
267.3651395925291	10.2	9	12
267.4652990099406	10.1	8	12
267.56545842735216	10.1	8	12
267.6656178447637	9.9	8	12
267.7657772621753	9.9	8	12
267.8659366795868	9.9	8	12
267.9660960969984	10.3	8	12
268.06625551440993	10.5	8	12
268.16641493182146	10.6	8	13
268.266574349233	10.6	8	13
268.3667337666446	10.7	8	13
268.4668931840561	10.8	9	13
268.5670526014677	11.1	9	13
268.66721201887924	11.2	9	13
268.7673714362908	11.4	10	13
268.8675308537023	11.3	9	13
268.9676902711139	11.5	9	13
269.0678496885254	11.6	9	13
269.168009105937	11.5	9	13
269.26816852334855	11.5	9	14
269.3683279407601	11.2	9	13
269.46848735817167	11.2	9	13
269.5686467755832	11.3	9	13
269.66880619299474	11.4	9	13
269.7689656104063	11.5	9	13
269.86912502781786	11.6	9	13
269.9692844452294	11.7	9	13
270.069443862641	11.7	9	13
270.1696032800525	11.6	9	13
270.2697626974641	11.4	9	13
270.36992211487564	11.1	8	13
270.47008153228717	11.2	8	14
270.5702409496987	11.3	9	13
270.6704003671103	11.1	8	13
270.7705597845218	11.1	8	13
270.8707192019334	11.2	8	13
270.97087861934494	11.4	8	14
271.0710380367565	11.1	8	13
271.171197454168	11.0	9	13
271.2713568715796	10.8	9	14
271.37151628899113	11.0	9	13
271.4716757064027	11.1	9	13
271.57183512381425	10.9	9	13
271.6719945412258	11.3	9	14
271.7721539586373	11.7	9	15
271.8723133760489	11.8	9	15
271.97247279346044	12.1	9	16
272.07263221087203	12.3	9	17
272.17279162828356	12.3	9	17
272.2729510456951	12.4	9	17
272.3731104631066	12.4	8	17
272.4732698805182	12.7	8	18
272.57342929792975	12.6	8	17
272.67358871534134	12.7	8	18
272.77374813275287	12.7	8	18
272.8739075501644	12.5	8	18
272.974066967576	12.8	10	18
273.0742263849875	12.9	10	18
273.17438580239906	12.8	10	18
273.27454521981065	13.3	10	18
273.3747046372222	13.3	10	18
273.4748640546337	13.1	10	18
273.5750234720453	13.0	10	18
273.67518288945683	13.2	10	18
273.7753423068684	13.1	9	18
273.87550172427996	13.2	10	18
273.9756611416915	13.1	10	18
274.075820559103	13.0	10	17
274.1759799765146	13.0	10	17
274.27613939392614	12.7	10	17
274.37629881133773	12.9	10	18
274.47645822874927	13.0	10	18
274.5766176461608	12.7	9	17
274.67677706357233	12.6	9	17
274.7769364809839	12.6	9	18
274.87709589839545	12.9	9	18
274.97725531580704	13.0	10	18
275.0774147332186	13.0	10	17
275.1775741506301	12.9	10	16
275.27773356804164	12.9	10	16
275.37789298545323	12.8	10	16
275.47805240286476	12.9	10	17
275.57821182027635	13.0	11	17
275.6783712376879	13.2	10	17
275.7785306550994	13.3	10	16
275.87869007251095	13.4	10	16
275.97884948992254	13.4	10	16
276.07900890733407	13.4	10	16
276.17916832474566	13.5	11	16
276.2793277421572	13.6	11	16
276.3794871595687	13.5	11	16
276.4796465769803	13.4	10	16
276.57980599439185	13.3	10	16
276.6799654118034	13.5	10	16
276.78012482921497	13.7	10	16
276.8802842466265	13.6	10	16
276.98044366403803	13.5	9	16
277.0806030814496	13.5	9	16
277.18076249886116	13.4	9	15
277.28092191627275	13.4	9	15
277.3810813336843	13.6	9	15
277.4812407510958	13.7	10	15
277.58140016850734	13.7	10	15
277.68155958591893	13.8	10	16
277.78171900333047	13.5	10	15
277.88187842074205	13.7	10	16
277.9820378381536	13.5	10	16
278.0821972555651	13.6	10	16
278.18235667297665	13.3	9	16
278.28251609038824	13.3	9	16
278.3826755077998	13.4	9	16
278.48283492521136	13.4	10	16
278.5829943426229	13.5	10	16
278.68315376003443	13.5	10	16
278.78331317744596	13.4	10	16
278.88347259485755	13.5	10	16
278.9836320122691	13.5	10	16
279.0837914296807	13.5	10	17
279.1839508470922	13.5	10	17
279.28411026450374	13.7	10	17
279.38426968191527	13.8	9	17
279.48442909932686	13.8	9	16
279.5845885167384	13.7	9	16
279.68474793415	13.5	9	15
279.7849073515615	13.5	9	15
279.88506676897305	13.5	10	16
279.98522618638464	13.6	10	17
280.08538560379617	13.4	10	16
280.1855450212077	13.3	10	16
280.2857044386193	13.3	10	16
280.3858638560308	13.4	10	16
280.48602327344236	13.6	11	16
280.58618269085395	13.4	11	15
280.6863421082655	13.3	11	15
280.78650152567707	13.4	11	16
280.8866609430886	13.0	11	15
280.98682036050013	13.1	10	15
281.08697977791167	13.2	10	15
281.18713919532325	12.8	10	15
281.2872986127348	12.7	9	15
281.3874580301464	12.6	9	15
281.4876174475579	12.6	9	16
281.58777686496944	12.4	9	16
281.687936282381	12.5	9	16
281.78809569979256	12.7	9	16
281.8882551172041	12.9	9	15
281.9884145346157	12.9	9	16
282.0885739520272	12.7	9	16
282.18873336943875	12.4	8	16
282.2888927868503	12.6	9	16
282.3890522042619	13.1	10	16
282.4892116216734	13.2	10	16
282.589371039085	13.2	10	16
282.6895304564965	13.0	9	15
282.78968987390806	12.9	9	15
282.8898492913196	12.6	9	15
282.9900087087312	12.9	11	15
283.0901681261427	12.7	11	15
283.1903275435543	12.2	10	15
283.29048696096584	12.1	11	14
283.39064637837737	12.0	11	14
283.49080579578896	12.0	11	15
283.5909652132005	11.5	10	15
283.691124630612	10.8	9	13
283.7912840480236	10.8	8	13
283.89144346543515	10.6	8	12
283.9916028828467	10.5	9	12
284.09176230025827	10.2	8	12
284.1919217176698	9.9	8	11
284.2920811350814	9.8	8	11
284.3922405524929	9.7	8	11
284.49239996990445	9.7	8	11
284.592559387316	9.8	9	11
284.6927188047276	9.9	9	11
284.7928782221391	10.0	9	11
284.8930376395507	10.1	9	11
284.99319705696223	10.2	9	11
285.09335647437376	10.2	9	11
285.1935158917853	10.2	9	11
285.2936753091969	10.2	9	11
285.3938347266084	10.2	9	11
285.49399414402	10.1	9	11
285.59415356143154	10.3	9	11
285.6943129788431	10.3	9	11
285.7944723962546	10.2	9	11
285.8946318136662	10.3	9	11
285.9947912310777	10.2	9	11
286.0949506484893	10.3	9	11
286.19511006590085	10.2	9	11
286.2952694833124	10.2	9	11
286.3954289007239	10.1	9	11
286.4955883181355	10.2	9	12
286.59574773554704	10.3	9	12
286.6959071529586	10.1	9	12
286.79606657037016	10.1	9	12
286.8962259877817	10.1	9	12
286.9963854051933	9.9	9	11
287.0965448226048	10.0	9	11
287.19670424001635	10.1	9	11
287.29686365742793	10.1	9	11
287.39702307483947	10.1	9	11
287.497182492251	10.0	9	11
287.5973419096626	10.0	9	11
287.6975013270741	9.7	9	11
287.7976607444857	9.8	9	12
287.89782016189724	9.6	8	12
287.9979795793088	9.6	8	12
288.0981389967203	9.6	8	12
288.1982984141319	9.6	8	12
288.29845783154343	9.6	8	12
288.398617248955	9.5	8	12
288.49877666636655	9.5	8	12
288.5989360837781	9.5	8	12
288.6990955011896	9.4	8	12
288.7992549186012	9.4	8	12
288.89941433601274	9.3	7	12
288.99957375342433	9.4	8	12
289.09973317083586	9.4	8	12
289.1998925882474	9.4	8	12
289.3000520056589	9.5	8	12
289.4002114230705	9.3	8	12
289.50037084048205	9.1	8	11
289.60053025789364	8.9	7	11
289.70068967530517	8.8	7	11
289.8008490927167	8.5	7	10
289.90100851012824	8.2	6	9
290.0011679275398	8.2	6	9
290.10132734495136	7.8	5	9
290.20148676236295	7.6	5	9
290.3016461797745	7.5	5	9
290.401805597186	7.2	5	9
290.5019650145976	7.0	4	9
290.60212443200913	6.6	4	9
290.70228384942067	6.3	4	9
290.80244326683226	5.5	3	9
290.9026026842438	4.8	1	9
291.0027621016553	3.8	0	8
291.1029215190669	3.7	0	7
291.20308093647844	3.6	0	7
291.30324035389003	3.4	0	7
291.40339977130157	2.5	0	5
291.5035591887131	1.6	0	5
291.60371860612463	1.4	0	5
291.7038780235362	0.7	0	3
291.80403744094775	0.4	0	3
291.90419685835934	0.2	0	2
292.0043562757709	0.1	0	1
292.1045156931824	0.0	0	0
292.20467511059394	0.0	0	0
292.30483452800553	0.0	0	0
292.40499394541706	0.0	0	0
292.50515336282865	0.0	0	0
292.6053127802402	0.0	0	0
292.7054721976517	0.0	0	0
292.80563161506325	0.0	0	0
292.90579103247484	0.0	0	0
293.00595044988637	0.0	0	0
293.10610986729796	0.0	0	0
293.2062692847095	0.0	0	0
293.306428702121	0.1	0	1
293.40658811953256	0.1	0	1
293.50674753694415	0.2	0	1
293.6069069543557	0.3	0	2
293.70706637176727	0.3	0	2
293.8072257891788	0.3	0	2
293.90738520659033	0.4	0	2
294.0075446240019	0.6	0	2
294.10770404141346	0.7	0	2
294.207863458825	0.7	0	2
294.3080228762366	0.5	0	1
294.4081822936481	0.5	0	1
294.50834171105964	0.4	0	1
294.60850112847123	0.3	0	1
294.70866054588276	0.2	0	1
294.80881996329435	0.2	0	1
294.9089793807059	0.2	0	1
295.0091387981174	0.3	0	1
295.10929821552895	0.2	0	1
295.20945763294054	0.3	0	1
295.3096170503521	0.3	0	1
295.40977646776366	0.4	0	1
295.5099358851752	0.2	0	1
295.6100953025867	0.2	0	1
295.71025471999826	0.1	0	1
295.81041413740985	0.1	0	1
295.9105735548214	0.3	0	1
296.010732972233	0.2	0	1
296.1108923896445	0.1	0	1
296.21105180705604	0.1	0	1
296.31121122446757	0.1	0	1
296.41137064187916	0.3	0	1
296.5115300592907	0.2	0	1
296.6116894767023	0.2	0	1
296.7118488941138	0.1	0	1
296.81200831152535	0.2	0	1
296.9121677289369	0.2	0	1
297.01232714634847	0.1	0	1
297.11248656376	0.2	0	1
297.2126459811716	0.3	0	1
297.3128053985831	0.3	0	1
297.41296481599466	0.3	0	1
297.51312423340624	0.2	0	1
297.6132836508178	0.1	0	1
297.7134430682293	0.0	0	0
297.8136024856409	0.1	0	1
297.91376190305243	0.1	0	1
298.01392132046396	0.1	0	1
298.11408073787555	0.2	0	1
298.2142401552871	0.2	0	1
