# Supplementary material for: Multiple drivers and lineage-specific insect extinctions during the Permo–Triassic
Source: Nat Commun. 2022 Dec 6;13:7512. doi: 10.1038/s41467-022-35284-4 (PMC9726944; doi:10.1038/s41467-022-35284-4)
Supplement: Supplementary file 7 — Source Data [file 41467_2022_35284_MOESM7_ESM.zip › Source_Data/SupplementaryFigure10/RJMCMC_RTT_plots_tt_and_sp_ex_PT_odo.R]

library(scales)
par(mfrow=c(3,2))

add_geochrono <- function(Y1,Y2){
polygon(-c(273.01,273.01,266.9,266.9), c(Y1,Y2,Y2,Y1), col = "#e99b85", lwd = 0.5) # Roadian
polygon(-c(266.9,266.9,264.28,264.28), c(Y1,Y2,Y2,Y1), col = "#eba490", lwd = 0.5) # Wordian
polygon(-c(264.28,264.28,259.51,259.51), c(Y1,Y2,Y2,Y1), col = "#edae9b", lwd = 0.5) # Capitanian
polygon(-c(259.51,259.51,254.14,254.14), c(Y1,Y2,Y2,Y1), col = "#f1c1b2", lwd = 0.5) # Wuchiapingian
polygon(-c(254.14,254.14,251.902,251.902), c(Y1,Y2,Y2,Y1), col = "#f3cbbe", lwd = 0.5) # Changhsingian
polygon(-c(251.902,251.902,251.2,251.2), c(Y1,Y2,Y2,Y1), col = "#a06aa7", lwd = 0.5) # Induan
polygon(-c(251.2,251.2,247.2,247.2), c(Y1,Y2,Y2,Y1), col = "#aa74ac", lwd = 0.5) # Olenekian
polygon(-c(247.2,247.2,242,242), c(Y1,Y2,Y2,Y1), col = "#b58ebc", lwd = 0.5) # Anisian
polygon(-c(242,242,237,237), c(Y1,Y2,Y2,Y1), col = "#c099c2", lwd = 0.5) # Ladinian
polygon(-c(237,237,227,227), c(Y1,Y2,Y2,Y1), col = "#c2aace", lwd = 0.5) # Carnian
}

# Speciation rate
time=c(-204.52362613474025, -204.62368898214288,-204.72375182954545,-204.82381467694807,-204.92387752435064,-205.02394037175327,-205.12400321915584,-205.22406606655846,-205.32412891396103,-205.42419176136366,-205.52425460876623,-205.62431745616885,-205.72438030357142,-205.82444315097405,-205.92450599837662,-206.02456884577924,-206.1246316931818,-206.22469454058444,-206.324757387987,-206.42482023538963,-206.5248830827922,-206.62494593019483,-206.7250087775974,-206.82507162500002,-206.9251344724026,-207.02519731980522,-207.12526016720778,-207.2253230146104,-207.32538586201298,-207.4254487094156,-207.52551155681817,-207.6255744042208,-207.72563725162337,-207.825700099026,-207.92576294642856,-208.0258257938312,-208.12588864123376,-208.22595148863638,-208.32601433603895,-208.42607718344158,-208.52614003084415,-208.62620287824677,-208.72626572564934,-208.82632857305197,-208.92639142045454,-209.02645426785716,-209.12651711525973,-209.22657996266236,-209.32664281006493,-209.42670565746755,-209.52676850487012,-209.62683135227275,-209.72689419967531,-209.82695704707794,-209.9270198944805,-210.02708274188313,-210.1271455892857,-210.22720843668833,-210.3272712840909,-210.42733413149352,-210.5273969788961,-210.62745982629872,-210.7275226737013,-210.8275855211039,-210.92764836850648,-211.0277112159091,-211.12777406331168,-211.2278369107143,-211.32789975811687,-211.4279626055195,-211.52802545292207,-211.6280883003247,-211.72815114772726,-211.8282139951299,-211.92827684253245,-212.02833968993508,-212.12840253733765,-212.22846538474028,-212.32852823214284,-212.42859107954547,-212.52865392694804,-212.62871677435066,-212.72877962175323,-212.82884246915586,-212.92890531655843,-213.02896816396105,-213.12903101136362,-213.22909385876625,-213.32915670616882,-213.42921955357144,-213.529282400974,-213.62934524837664,-213.7294080957792,-213.82947094318183,-213.9295337905844,-214.02959663798703,-214.1296594853896,-214.22972233279222,-214.3297851801948,-214.42984802759742,-214.52991087499998,-214.6299737224026,-214.73003656980518,-214.8300994172078,-214.93016226461037,-215.030225112013,-215.13028795941557,-215.2303508068182,-215.33041365422076,-215.4304765016234,-215.53053934902596,-215.63060219642858,-215.73066504383115,-215.83072789123378,-215.93079073863635,-216.03085358603897,-216.13091643344154,-216.23097928084417,-216.33104212824674,-216.43110497564936,-216.53116782305193,-216.63123067045456,-216.73129351785718,-216.83135636525975,-216.93141921266238,-217.03148206006495,-217.13154490746757,-217.23160775487014,-217.33167060227277,-217.43173344967533,-217.53179629707796,-217.63185914448053,-217.73192199188315,-217.83198483928572,-217.93204768668835,-218.03211053409092,-218.13217338149354,-218.2322362288961,-218.33229907629874,-218.4323619237013,-218.53242477110393,-218.6324876185065,-218.73255046590913,-218.8326133133117,-218.93267616071432,-219.0327390081169,-219.13280185551952,-219.2328647029221,-219.3329275503247,-219.43299039772728,-219.5330532451299,-219.63311609253248,-219.7331789399351,-219.83324178733767,-219.9333046347403,-220.03336748214286,-220.1334303295455,-220.23349317694806,-220.33355602435068,-220.43361887175325,-220.53368171915588,-220.63374456655845,-220.73380741396107,-220.83387026136364,-220.93393310876627,-221.03399595616884,-221.13405880357146,-221.23412165097403,-221.33418449837666,-221.43424734577923,-221.53431019318185,-221.63437304058442,-221.73443588798705,-221.83449873538962,-221.93456158279224,-222.0346244301948,-222.13468727759744,-222.234750125,-222.33481297240263,-222.4348758198052,-222.53493866720783,-222.6350015146104,-222.73506436201302,-222.8351272094156,-222.93519005681821,-223.03525290422078,-223.1353157516234,-223.23537859902598,-223.3354414464286,-223.43550429383117,-223.5355671412338,-223.63562998863637,-223.735692836039,-223.83575568344156,-223.9358185308442,-224.03588137824676,-224.13594422564938,-224.23600707305195,-224.33606992045458,-224.43613276785715,-224.53619561525977,-224.63625846266234,-224.73632131006497,-224.83638415746753,-224.93644700487016,-225.03650985227273,-225.13657269967536,-225.23663554707792,-225.33669839448055,-225.43676124188312,-225.53682408928574,-225.6368869366883,-225.73694978409094,-225.8370126314935,-225.93707547889613,-226.0371383262987,-226.13720117370133,-226.2372640211039,-226.33732686850652,-226.4373897159091,-226.53745256331172,-226.6375154107143,-226.7375782581169,-226.83764110551948,-226.9377039529221,-227.03776680032468,-227.1378296477273,-227.23789249512987,-227.3379553425325,-227.43801818993506,-227.5380810373377,-227.63814388474026,-227.73820673214288,-227.83826957954545,-227.93833242694808,-228.03839527435065,-228.13845812175327,-228.23852096915584,-228.33858381655847,-228.43864666396104,-228.53870951136366,-228.63877235876623,-228.73883520616886,-228.83889805357143,-228.93896090097405,-229.03902374837662,-229.13908659577925,-229.23914944318182,-229.33921229058444,-229.439275137987,-229.53933798538964,-229.6394008327922,-229.73946368019483,-229.8395265275974,-229.93958937500003,-230.0396522224026,-230.13971506980522,-230.2397779172078,-230.33984076461041,-230.43990361201298,-230.5399664594156,-230.64002930681818,-230.7400921542208,-230.84015500162337,-230.940217849026,-231.04028069642857,-231.1403435438312,-231.24040639123376,-231.3404692386364,-231.44053208603896,-231.54059493344158,-231.64065778084415,-231.74072062824678,-231.84078347564935,-231.94084632305197,-232.04090917045454,-232.14097201785717,-232.24103486525973,-232.34109771266236,-232.44116056006493,-232.54122340746756,-232.64128625487012,-232.74134910227275,-232.84141194967532,-232.94147479707794,-233.0415376444805,-233.14160049188314,-233.2416633392857,-233.34172618668833,-233.4417890340909,-233.54185188149353,-233.6419147288961,-233.74197757629872,-233.8420404237013,-233.94210327110392,-234.0421661185065,-234.1422289659091,-234.24229181331168,-234.3423546607143,-234.44241750811688,-234.5424803555195,-234.64254320292207,-234.7426060503247,-234.84266889772726,-234.9427317451299,-235.04279459253246,-235.14285743993509,-235.24292028733765,-235.34298313474028,-235.44304598214285,-235.54310882954547,-235.64317167694804,-235.74323452435067,-235.84329737175324,-235.94336021915586,-236.04342306655843,-236.14348591396106,-236.24354876136363,-236.34361160876625,-236.44367445616882,-236.54373730357145,-236.64380015097402,-236.74386299837664,-236.8439258457792,-236.94398869318184,-237.0440515405844,-237.14411438798703,-237.2441772353896,-237.34424008279223,-237.4443029301948,-237.54436577759742,-237.644428625,-237.74449147240261,-237.84455431980518,-237.9446171672078,-238.04468001461038,-238.144742862013,-238.24480570941557,-238.3448685568182,-238.44493140422077,-238.5449942516234,-238.64505709902596,-238.7451199464286,-238.84518279383116,-238.94524564123378,-239.04530848863635,-239.14537133603898,-239.24543418344155,-239.34549703084417,-239.44555987824674,-239.54562272564937,-239.64568557305194,-239.74574842045456,-239.84581126785713,-239.94587411525976,-240.04593696266232,-240.14599981006495,-240.24606265746752,-240.34612550487014,-240.4461883522727,-240.54625119967534,-240.6463140470779,-240.74637689448053,-240.8464397418831,-240.94650258928573,-241.0465654366883,-241.14662828409092,-241.2466911314935,-241.34675397889612,-241.4468168262987,-241.5468796737013,-241.64694252110388,-241.7470053685065,-241.84706821590908,-241.9471310633117,-242.04719391071427,-242.1472567581169,-242.24731960551946,-242.3473824529221,-242.44744530032466,-242.54750814772729,-242.64757099512985,-242.74763384253248,-242.84769668993505,-242.94775953733767,-243.04782238474024,-243.14788523214287,-243.2479480795455,-243.34801092694806,-243.4480737743507,-243.54813662175326,-243.64819946915588,-243.74826231655845,-243.84832516396108,-243.94838801136365,-244.04845085876627,-244.14851370616884,-244.24857655357147,-244.34863940097404,-244.44870224837666,-244.54876509577923,-244.64882794318186,-244.74889079058443,-244.84895363798705,-244.94901648538962,-245.04907933279225,-245.14914218019481,-245.24920502759744,-245.349267875,-245.44933072240264,-245.5493935698052,-245.64945641720783,-245.7495192646104,-245.84958211201302,-245.9496449594156,-246.04970780681822,-246.1497706542208,-246.2498335016234,-246.34989634902598,-246.4499591964286,-246.55002204383118,-246.6500848912338,-246.75014773863637,-246.850210586039,-246.95027343344157,-247.0503362808442,-247.15039912824676,-247.2504619756494,-247.35052482305196,-247.45058767045458,-247.55065051785715,-247.65071336525978,-247.75077621266234,-247.85083906006497,-247.95090190746754,-248.05096475487017,-248.15102760227273,-248.25109044967536,-248.35115329707793,-248.45121614448055,-248.55127899188312,-248.65134183928575,-248.75140468668832,-248.85146753409094,-248.9515303814935,-249.05159322889614,-249.1516560762987,-249.25171892370133,-249.3517817711039,-249.45184461850653,-249.5519074659091,-249.65197031331172,-249.7520331607143,-249.85209600811692,-249.95215885551949,-250.0522217029221,-250.15228455032468,-250.2523473977273,-250.35241024512987,-250.4524730925325,-250.55253593993507,-250.6525987873377,-250.75266163474026,-250.8527244821429,-250.95278732954546,-251.05285017694808,-251.15291302435065,-251.25297587175328,-251.35303871915585,-251.45310156655847,-251.55316441396104,-251.65322726136367,-251.75329010876624,-251.85335295616886,-251.95341580357143,-252.05347865097406,-252.15354149837663,-252.25360434577925,-252.35366719318182,-252.45373004058445,-252.55379288798702,-252.65385573538964,-252.7539185827922,-252.85398143019484,-252.9540442775974,-253.05410712500003,-253.1541699724026,-253.25423281980522,-253.3542956672078,-253.45435851461042,-253.554421362013,-253.6544842094156,-253.75454705681818,-253.8546099042208,-253.95467275162338,-254.054735599026,-254.15479844642857,-254.2548612938312,-254.35492414123377,-254.4549869886364,-254.55504983603896,-254.6551126834416,-254.75517553084416,-254.85523837824678,-254.95530122564935,-255.05536407305198,-255.15542692045454,-255.25548976785717,-255.35555261525974,-255.45561546266237,-255.55567831006493,-255.65574115746756,-255.75580400487013,-255.85586685227275,-255.95592969967532,-256.05599254707795,-256.1560553944805,-256.25611824188314,-256.3561810892857,-256.45624393668834,-256.5563067840909,-256.65636963149353,-256.7564324788961,-256.8564953262987,-256.9565581737013,-257.0566210211039,-257.1566838685065,-257.2567467159091,-257.3568095633117,-257.4568724107143,-257.5569352581169,-257.6569981055195,-257.7570609529221,-257.8571238003247,-257.9571866477273,-258.0572494951299,-258.15731234253246,-258.2573751899351,-258.3574380373377,-258.4575008847403,-258.55756373214285,-258.6576265795455,-258.7576894269481,-258.8577522743507,-258.95781512175324,-259.05787796915587,-259.1579408165585,-259.25800366396106,-259.35806651136363,-259.45812935876626,-259.5581922061689,-259.65825505357145,-259.758317900974,-259.85838074837665,-259.9584435957793,-260.05850644318184,-260.1585692905844,-260.25863213798704,-260.35869498538966,-260.45875783279223,-260.5588206801948,-260.6588835275974,-260.75894637500005,-260.8590092224026,-260.9590720698052,-261.0591349172078,-261.15919776461044,-261.259260612013,-261.3593234594156,-261.4593863068182,-261.55944915422083,-261.6595120016234,-261.75957484902597,-261.8596376964286,-261.9597005438312,-262.0597633912338,-262.15982623863636,-262.259889086039,-262.3599519334416,-262.4600147808442,-262.56007762824675,-262.66014047564937,-262.760203323052,-262.86026617045457,-262.96032901785713,-263.06039186525976,-263.1604547126624,-263.26051756006495,-263.3605804074675,-263.46064325487015,-263.5607061022728,-263.66076894967534,-263.7608317970779,-263.86089464448054,-263.96095749188316,-264.06102033928573,-264.1610831866883,-264.2611460340909,-264.36120888149355,-264.4612717288961,-264.5613345762987,-264.6613974237013,-264.76146027110394,-264.8615231185065,-264.9615859659091,-265.0616488133117,-265.16171166071433,-265.2617745081169,-265.3618373555195,-265.4619002029221,-265.5619630503247,-265.6620258977273,-265.7620887451299,-265.8621515925325,-265.9622144399351,-266.0622772873377,-266.1623401347403,-266.2624029821429,-266.3624658295455,-266.46252867694807,-266.5625915243507,-266.66265437175326,-266.7627172191559,-266.86278006655846,-266.962842913961,-267.06290576136365,-267.1629686087663,-267.26303145616885,-267.3630943035714,-267.46315715097404,-267.56321999837667,-267.66328284577924,-267.7633456931818,-267.86340854058443,-267.96347138798706,-268.0635342353896,-268.1635970827922,-268.2636599301948,-268.36372277759745,-268.463785625,-268.5638484724026,-268.6639113198052,-268.76397416720783,-268.8640370146104,-268.96409986201303,-269.0641627094156,-269.1642255568182,-269.2642884042208,-269.3643512516234,-269.464414099026,-269.5644769464286,-269.6645397938312,-269.7646026412338,-269.8646654886364,-269.964728336039,-270.06479118344157,-270.1648540308442,-270.26491687824677,-270.3649797256494,-270.46504257305196,-270.5651054204546,-270.66516826785715,-270.7652311152598,-270.86529396266235,-270.965356810065,-271.06541965746754,-271.16548250487017,-271.26554535227274,-271.36560819967536,-271.46567104707793,-271.56573389448056,-271.6657967418831,-271.76585958928575,-271.8659224366883,-271.96598528409095,-272.0660481314935,-272.16611097889614,-272.2661738262987,-272.36623667370134,-272.4662995211039,-272.56636236850653,-272.6664252159091,-272.7664880633117,-272.8665509107143,-272.9666137581169,-273.0666766055195,-273.1667394529221,-273.2668023003247,-273.3668651477273,-273.4669279951299,-273.5669908425325,-273.6670536899351,-273.7671165373377,-273.86717938474027,-273.9672422321429,-274.06730507954546,-274.1673679269481,-274.26743077435066,-274.3674936217533,-274.46755646915585,-274.5676193165585,-274.66768216396105,-274.7677450113637,-274.86780785876624,-274.96787070616887,-275.06793355357144,-275.16799640097406,-275.26805924837663,-275.36812209577926,-275.4681849431818,-275.56824779058445,-275.668310637987,-275.76837348538965,-275.8684363327922,-275.96849918019484,-276.0685620275974,-276.16862487500003,-276.2686877224026,-276.36875056980523,-276.4688134172078,-276.5688762646104,-276.668939112013,-276.7690019594156,-276.8690648068182,-276.9691276542208,-277.0691905016234,-277.169253349026,-277.2693161964286,-277.3693790438312,-277.46944189123377,-277.5695047386364,-277.66956758603897,-277.7696304334416,-277.86969328084416,-277.9697561282468,-278.06981897564935,-278.169881823052,-278.26994467045455,-278.3700075178572,-278.47007036525974,-278.57013321266237,-278.67019606006494,-278.77025890746756,-278.87032175487013,-278.97038460227276,-279.0704474496753,-279.17051029707795,-279.2705731444805,-279.37063599188315,-279.4706988392857,-279.57076168668834,-279.6708245340909,-279.77088738149354,-279.8709502288961,-279.97101307629873,-280.0710759237013,-280.1711387711039,-280.2712016185065,-280.3712644659091,-280.4713273133117,-280.5713901607143,-280.6714530081169,-280.7715158555195,-280.8715787029221,-280.9716415503247,-281.0717043977273,-281.1717672451299,-281.27183009253247,-281.3718929399351,-281.47195578733766,-281.5720186347403,-281.67208148214286,-281.7721443295455,-281.87220717694805,-281.9722700243507,-282.07233287175325,-282.1723957191559,-282.27245856655844,-282.37252141396107,-282.47258426136364,-282.57264710876626,-282.67270995616883,-282.77277280357146,-282.872835650974,-282.97289849837665,-283.0729613457792,-283.17302419318185,-283.2730870405844,-283.37314988798704,-283.47321273538967,-283.57327558279223,-283.6733384301948,-283.77340127759743,-283.87346412500005,-283.9735269724026,-284.0735898198052,-284.1736526672078,-284.27371551461044,-284.373778362013,-284.4738412094156,-284.5739040568182,-284.67396690422083,-284.7740297516234,-284.87409259902597,-284.9741554464286,-285.0742182938312,-285.1742811412338,-285.27434398863636,-285.374406836039,-285.4744696834416,-285.5745325308442,-285.67459537824675,-285.7746582256494,-285.874721073052,-285.97478392045457,-286.07484676785714,-286.17490961525976,-286.2749724626624,-286.37503531006496,-286.4750981574675,-286.57516100487015,-286.6752238522728,-286.77528669967535,-286.8753495470779,-286.97541239448054,-287.07547524188317,-287.17553808928574,-287.2756009366883,-287.37566378409093,-287.47572663149356,-287.5757894788961,-287.6758523262987,-287.7759151737013,-287.87597802110395,-287.9760408685065,-288.0761037159091,-288.1761665633117,-288.27622941071434,-288.3762922581169,-288.4763551055195,-288.5764179529221,-288.6764808003247,-288.7765436477273,-288.87660649512986,-288.9766693425325,-289.0767321899351,-289.1767950373377,-289.27685788474025,-289.3769207321429,-289.4769835795455,-289.5770464269481,-289.67710927435064,-289.77717212175327,-289.8772349691559,-289.97729781655846,-290.07736066396103,-290.17742351136366,-290.2774863587663,-290.37754920616885,-290.4776120535714,-290.57767490097405,-290.67773774837667,-290.77780059577924,-290.8778634431818,-290.97792629058443,-291.07798913798706,-291.17805198538963,-291.2781148327922,-291.3781776801948,-291.47824052759745,-291.578303375,-291.6783662224026,-291.7784290698052,-291.87849191720784,-291.9785547646104,-292.078617612013,-292.1786804594156,-292.2787433068182,-292.3788061542208,-292.47886900162337,-292.578931849026,-292.6789946964286,-292.7790575438312,-292.87912039123376,-292.9791832386364,-293.079246086039,-293.1793089334416,-293.27937178084414,-293.37943462824677,-293.4794974756494)
rate=c(0.3396377505421308, 0.15237306784719223,0.15237306784719223,0.15237306784719223,0.15237306784719223,0.15237306784719223,0.15237306784719223,0.15237306784719223,0.15237306784719223,0.15237306784719223,0.15237306784719223,0.15237306784719223,0.15237306784719223,0.15237306784719223,0.15237306784719223,0.15237306784719223,0.15237306784719223,0.15237306784719223,0.15237306784719223,0.15237306784719223,0.15237306784719223,0.15237306784719223,0.15237306784719223,0.15236795702523998,0.15236088344422624,0.1523515518790321,0.15236088344422624,0.15236088344422624,0.15236088344422624,0.15236088344422624,0.1523515518790321,0.1523515518790321,0.1523515518790321,0.1523377094503713,0.1523377094503713,0.15233054118315925,0.15231819892208776,0.15231251125581557,0.15231251125581557,0.15230832499899893,0.15230693344719862,0.15230382971750453,0.1522938172994332,0.1522938172994332,0.15228390618562915,0.15227228311975832,0.15225873244734142,0.15224544902999038,0.15224544902999038,0.15224544902999038,0.15224544902999038,0.15224491149925462,0.15224491149925462,0.15224491149925462,0.152224823460405,0.15223619411167594,0.152221425728854,0.15219827069524028,0.15219827069524028,0.15219539045753686,0.15219539045753686,0.1521703635010064,0.1521703635010064,0.1521703635010064,0.15216514276758922,0.15213374815559166,0.1521315686375316,0.1521216729039465,0.1521216729039465,0.15211563669659212,0.15211189783349263,0.15211159646835248,0.15211189783349263,0.15211189783349263,0.15211563669659212,0.15211563669659212,0.15211159646835248,0.1521100864764193,0.15210135506208705,0.15210135506208705,0.15210135506208705,0.15210135506208705,0.15210135506208705,0.15208779671999656,0.15208779671999656,0.15208779671999656,0.1520699473446151,0.1520699473446151,0.1520699473446151,0.1520595742939411,0.1520595742939411,0.1520595742939411,0.1520595742939411,0.1520595742939411,0.1520595742939411,0.1520595742939411,0.1520595742939411,0.15205859011286915,0.15205859011286915,0.15205859011286915,0.1520554761181494,0.15205407468073345,0.15205216404060945,0.15204153824589176,0.15203397115136308,0.15203111393710758,0.15202867581948193,0.15202867581948193,0.15203111393710758,0.15203111393710758,0.15202867581948193,0.15202770156476153,0.15202770156476153,0.15202303200340475,0.15202303200340475,0.15201785482944413,0.15201785482944413,0.1520130163013899,0.1520130163013899,0.1520053850399907,0.1520053850399907,0.1520053850399907,0.1519977466775187,0.1519977466775187,0.1519977466775187,0.15199443799033477,0.15199443799033477,0.15199042010616853,0.15199042010616853,0.1519847319572493,0.1519847319572493,0.15197300372768868,0.15196970951971023,0.15196970951971023,0.15197300372768868,0.15197300372768868,0.1519765529158951,0.1519765529158951,0.15196970951971023,0.15197300372768868,0.15196970951971023,0.15196970951971023,0.15196970951971023,0.15196970951971023,0.15197300372768868,0.1519765529158951,0.15197300372768868,0.15197300372768868,0.15197300372768868,0.15197300372768868,0.15197300372768868,0.15196970951971023,0.15196970951971023,0.15196970951971023,0.15196970951971023,0.15196970951971023,0.15197300372768868,0.15197300372768868,0.15196970951971023,0.1519639387188873,0.15195883490193823,0.1519639387188873,0.15196970951971023,0.15196970951971023,0.15196970951971023,0.15196970951971023,0.15195883490193823,0.15195883490193823,0.15195883490193823,0.151955323046375,0.151955323046375,0.15195236565105105,0.15194724296461218,0.15194724296461218,0.15194724296461218,0.15194724296461218,0.15194724296461218,0.15194724296461218,0.15194724296461218,0.15193951636070663,0.15193951636070663,0.15193431363707013,0.15193431363707013,0.15191482387070193,0.15191482387070193,0.15192864027735756,0.15192864027735756,0.15193951636070663,0.15193951636070663,0.15193951636070663,0.15193951636070663,0.15193951636070663,0.15193951636070663,0.15193951636070663,0.15193951636070663,0.15193431363707013,0.15193431363707013,0.15193431363707013,0.15193431363707013,0.15193431363707013,0.15193431363707013,0.15193431363707013,0.15191482387070193,0.15191482387070193,0.15191482387070193,0.15191482387070193,0.15192864027735756,0.15192864027735756,0.15192864027735756,0.15193431363707013,0.15193951636070663,0.15193951636070663,0.15193951636070663,0.15193951636070663,0.15193951636070663,0.15194724296461218,0.15194724296461218,0.15195236565105105,0.15195236565105105,0.15194724296461218,0.15195236565105105,0.15195236565105105,0.15195236565105105,0.15195236565105105,0.151955323046375,0.151955323046375,0.15195236565105105,0.15195236565105105,0.15195236565105105,0.15195236565105105,0.151955323046375,0.15195883490193823,0.1519639387188873,0.15196970951971023,0.15196970951971023,0.1519765529158951,0.1519765529158951,0.15197300372768868,0.15197300372768868,0.1519639387188873,0.15197300372768868,0.15197300372768868,0.1519765529158951,0.1519811734729835,0.1519811734729835,0.1519811734729835,0.15199042010616853,0.15199443799033477,0.1519977466775187,0.1520053850399907,0.1519977466775187,0.1520053850399907,0.1520053850399907,0.1520053850399907,0.1520130163013899,0.15201785482944413,0.15202867581948193,0.15203111393710758,0.15204153824589176,0.1520471092429805,0.15205216404060945,0.152057971782596,0.15206287748429292,0.1520699473446151,0.15208779671999656,0.15210135506208705,0.15211159646835248,0.15211189783349263,0.1521216729039465,0.1521315686375316,0.15216514276758922,0.1521760407837619,0.15219378969738184,0.15219827069524028,0.15219827069524028,0.15220593426225407,0.15221432905034143,0.15221432905034143,0.1522190192593982,0.152224823460405,0.15224544902999038,0.15226537928949652,0.15226537928949652,0.15227602904605722,0.15227602904605722,0.15229030144252065,0.1522938172994332,0.15230382971750453,0.15231681557975663,0.15232100484173774,0.1523377094503713,0.1523515518790321,0.15237361479221473,0.15237955507617462,0.1523811782133232,0.15238409370523015,0.15241698778521606,0.15242067003642157,0.15243190232011766,0.15246801716322234,0.15247134589091343,0.15250429247372316,0.15255121507191954,0.15256472250327022,0.1525750192022463,0.1526100647112304,0.15263237392431867,0.15268748961538098,0.1526952372894328,0.15271850241832488,0.15274067685065423,0.15275280895885174,0.15277426213016576,0.15280989413104856,0.15281740742372968,0.1528242209139881,0.15283543741925887,0.15285447352694248,0.15287881584224872,0.15289725821645206,0.15294011106016026,0.1529469702303813,0.1529710472494325,0.15298044311290537,0.15300085849870632,0.15303496990263402,0.1530846799448136,0.15310337400253948,0.15313004987073003,0.15314589243687635,0.1531716768737821,0.15321825020779506,0.15324251194098665,0.15325542737522646,0.15328142966399882,0.15333166772014312,0.15336225300919043,0.15337854625189581,0.15338685632141022,0.15344480533810023,0.15348418261496583,0.15353635032939278,0.1535726379909427,0.15361367789108288,0.15365219820453754,0.1536771082944734,0.1537819977128241,0.1538045385126076,0.15387834857679122,0.15394954863790558,0.15407545479964496,0.15412125088422168,0.15420378941870852,0.15427547327866759,0.15440674551670633,0.15461027113089926,0.15479133229609043,0.1550354955299577,0.1552457043759699,0.15546093524842997,0.1559422451571046,0.15631349074821027,0.15645462673417987,0.1566469910449958,0.156747361194371,0.1569052069304619,0.15704801920355738,0.15720553639851031,0.15732335510201362,0.15740365409134016,0.1574627642436453,0.15751146000124583,0.15753140191743187,0.15756391858394814,0.1575862584518361,0.15763735051353062,0.15763451338625856,0.15762845465026631,0.15763183789202428,0.15760375325125328,0.15758259117655238,0.15752108886701688,0.15751761037389556,0.15746099626136917,0.15736809668675045,0.1573019708199358,0.15716976620614076,0.15705327429609464,0.15682685995447704,0.15674297038999782,0.1566769557333033,0.1565927116979079,0.1564902408296723,0.1564225354346458,0.1562626747925413,0.15612967657872506,0.15595921322046663,0.15582342035794236,0.1557256385637246,0.15551808436131248,0.1554376591690778,0.1553348379084249,0.15525720851277763,0.15522345840404345,0.1551249540550147,0.15501281658264454,0.1549128506772403,0.15481005870356201,0.1547266188189511,0.15463092300374254,0.15448852846385458,0.1544041966165804,0.15432611300873722,0.15427028903250184,0.15423079982782278,0.1541768242013064,0.15412651009886974,0.15407545479964496,0.15400130091956965,0.15393372792758203,0.15390787933036387,0.15386993049069836,0.1538045385126076,0.15375126107924744,0.15366794905981568,0.15362874650521252,0.15357900031107188,0.1534838985536241,0.1534120648435801,0.15329377311500486,0.15317980220201277,0.1530970316047651,0.15300085849870632,0.15292514714468608,0.15287497973756514,0.1528242209139881,0.15274279686626874,0.15268369861888362,0.15259524550332904,0.1525246745735904,0.1525089589396757,0.15245496331896433,0.15242067003642157,0.15236088344422624,0.15228029041393215,0.15216514276758922,0.15210135506208705,0.15201785482944413,0.15199042010616853,0.15192864027735756,0.15177330948479756,0.15173150052409762,0.15169921762166388,0.15155989302174339,0.15152268608655814,0.15147862021698935,0.15143421247604139,0.15138151411688666,0.1512817890641452,0.15119127287507061,0.15115252654270522,0.1510880394153511,0.15105620145891988,0.1510345080157221,0.1509918593531671,0.15095136488777877,0.1508613961025771,0.15083035276301546,0.15079984374479893,0.1507412212107854,0.1507005502536038,0.1506228602830944,0.15056572585797906,0.15051896038817675,0.15047796845408645,0.15045111792054955,0.15029684320765896,0.15024573987017042,0.15019709656489727,0.15015123570947642,0.15013016364358525,0.15005250728275837,0.15004320633703322,0.15003273676522244,0.15002051790221035,0.15000920735436207,0.14998271099786603,0.14994007980349555,0.14989431236661377,0.1498500558465482,0.14984657750329647,0.14980762839034845,0.14977997517678332,0.14971508133312378,0.14967943204479064,0.14964481826103337,0.14962547792724745,0.1496156322758333,0.14960914813223442,0.149575427779151,0.149538168608993,0.14952306788681521,0.14948823780612924,0.1494358333650984,0.14940441830810122,0.1493754744157977,0.14933508202956075,0.14930959113031061,0.14929129146245879,0.14924593581935697,0.14918708622954835,0.14914765179999423,0.1490822554961898,0.14903704968103904,0.1490003497386791,0.14897564600195395,0.1489554928169919,0.14895241925157626,0.14892462086511865,0.14890516294891015,0.148882052416767,0.1488798818708012,0.1488667396256677,0.1488246941489927,0.1488099871124291,0.14878042204209802,0.14877956889268723,0.14876477633256374,0.14874782053533858,0.14874651799326988,0.14872176170085966,0.14870923001320202,0.14867293522194985,0.1486348100075877,0.148601950231028,0.14857827801602091,0.1485549384601979,0.1485549384601979,0.1485121609224444,0.1484951405158736,0.14847128772664528,0.14843348369220158,0.14841865986836644,0.1484013712534118,0.1483922264732095,0.14837647785942085,0.14836802176873512,0.14834733868149447,0.14831845738574018,0.14831243078691891,0.14829899824681597,0.14827019389552898,0.148259752978914,0.14821636108138886,0.14820212053812154,0.14818335612255007,0.14816202021399333,0.14815024003272542,0.1481233813814617,0.14811222600221755,0.14810296887871896,0.14807872849469922,0.1480540833483782,0.14802987596592976,0.1479980528726178,0.14799061297874172,0.14797019436261366,0.14794674125924223,0.14792477739143536,0.1479223034443867,0.14789336471461778,0.14784074607356304,0.1477628579354756,0.14771382127344432,0.1476762540404939,0.1476407801571042,0.1475164941896407,0.14748865754948542,0.14747393624896254,0.14745909962253276,0.14739047211331202,0.1473623670521279,0.14733189420945975,0.1472907437092154,0.1471746051419459,0.14714327076078532,0.1470977876912105,0.14706650929177845,0.14700246311221532,0.146940164502492,0.14690517522291127,0.1468385980475102,0.14678488666084188,0.14669105490290757,0.1466251097215182,0.14652681428787795,0.1464796814504134,0.14637789799559034,0.14634403301179527,0.14624166981276504,0.1461434134689833,0.14601898152996995,0.145943056983115,0.14590143640816236,0.1458102051636599,0.14576686306889886,0.14568991011641969,0.14559479564684927,0.14552012753112714,0.14550381374894467,0.14545773318622837,0.14542630990223437,0.14536752681960238,0.14531465722369102,0.14526707326173977,0.14523010985502366,0.14516957756366322,0.14510196056314636,0.1450214190737016,0.14499317386494168,0.14489857834854464,0.14488201313790186,0.14487405967516248,0.14483407881772709,0.14483087828593555,0.14479739095735467,0.1447840475754522,0.14477729086805935,0.1447693503254481,0.14476404334039228,0.1447104763062671,0.14466954715008923,0.14461698566724435,0.14458115733536864,0.14458115733536864,0.14449695097234833,0.14449155799761715,0.14446669992362615,0.14441016377175467,0.14439751476219498,0.14438220293459678,0.14434963246532184,0.14434434857644907,0.14433875811698998,0.14433513265555167,0.14433332932913792,0.1443247675933078,0.14429483899337445,0.14428422461934237,0.14426621427982442,0.14426149089785578,0.14426149089785578,0.14425386606668075,0.14423313621271558,0.14422130654031867,0.14421897874919076,0.1442124183145615,0.1442057080982589,0.14420054981576233,0.144202273360743,0.144202273360743,0.14420054981576233,0.14419392616066976,0.1441920162435798,0.1441858711953436,0.1441754767544566,0.14416010327290002,0.14416010327290002,0.14415281437143163,0.14415281437143163,0.1441449307258596,0.1441384010455769,0.14411034704037462,0.14408896781564112,0.14406054894068426,0.1440550572622341,0.1440550572622341,0.1440550572622341,0.14404955724250762,0.14404955724250762,0.14403160550115973,0.14399170414402584,0.1439832405480405,0.1439813750915713,0.14397229937963735,0.1439694085466618,0.14396476673351338,0.14396476673351338,0.14396476673351338,0.14396476673351338,0.14395118995099487,0.1439452486898002,0.14394187679372517,0.14393921099129547,0.14393633019097996,0.14393633019097996,0.14393633019097996,0.14393394943400356,0.14393394943400356,0.14393394943400356,0.14393394943400356,0.14393394943400356,0.14393633019097996,0.14393394943400356,0.14393394943400356,0.14393394943400356,0.14393394943400356,0.14392879278055035,0.14393253447972815,0.14393253447972815,0.14392879278055035,0.14392204241421963,0.14391810006860778,0.14391412318632246,0.14391810006860778,0.14391810006860778,0.14391810006860778,0.14391412318632246,0.14391412318632246,0.14391412318632246,0.14391023154698795,0.14390855177369255,0.1439025724869101,0.1439025724869101,0.1439064284213609,0.1439025724869101,0.1439025724869101,0.14389925385268174,0.14389560304617177,0.14389198602768632,0.14388708068054287,0.1438699045163831,0.1438699045163831,0.1438699045163831,0.1438699045163831,0.1438699045163831,0.1438699045163831,0.1438699045163831,0.1438699045163831,0.1438699045163831,0.14386274201374,0.14386274201374,0.14386274201374,0.14386274201374,0.14386274201374,0.1438699045163831,0.1438699045163831,0.14387932286234217,0.1438699045163831,0.14386274201374,0.14386274201374,0.14386274201374,0.1438699045163831,0.1438699045163831,0.1438699045163831,0.1438699045163831,0.14388708068054287,0.14389198602768632,0.14389198602768632,0.14389560304617177,0.14389925385268174,0.1439025724869101,0.1439064284213609,0.14390855177369255,0.14391810006860778,0.14391412318632246,0.14391810006860778,0.14392204241421963,0.14392553328347701,0.14392204241421963,0.14392879278055035,0.14393253447972815,0.14393394943400356,0.14393921099129547,0.14394187679372517,0.14395118995099487,0.14395118995099487,0.1439694085466618,0.1439619750316573,0.14396476673351338,0.1439694085466618,0.14397229937963735,0.14397229937963735,0.14397718762079284,0.1439813750915713,0.14399170414402584,0.14400725071228848,0.1440212123984429,0.14403773852881535,0.14403773852881535,0.14403773852881535,0.14403160550115973,0.14399170414402584,0.1439813750915713,0.1439813750915713,0.1439694085466618,0.1439619750316573,0.1439619750316573,0.14393633019097996,0.14393394943400356,0.14392879278055035,0.14391412318632246,0.14390855177369255,0.14389925385268174,0.14389925385268174,0.1438699045163831,0.14386274201374,0.1438601758735184,0.1438601758735184,0.14384900775196946,0.14382324424609483,0.1438157919709933,0.14381151862107466,0.14379220705627943,0.14379220705627943,0.1438025965643977,0.1438090124135899,0.1438025965643977,0.1438025965643977,0.14379220705627943,0.14379220705627943,0.1438090124135899,0.1438090124135899,0.1438090124135899,0.1438025965643977,0.1438090124135899,0.14381151862107466,0.1438157919709933,0.14382324424609483,0.1438157919709933,0.14383318606659395,0.1438157919709933,0.14384900775196946,0.14386274201374,0.1438699045163831,0.1439025724869101,0.14391023154698795,0.14392553328347701,0.14393921099129547,0.14397718762079284,0.1441449307258596,0.14425386606668075,0.14440456093720427,0.14466954715008923,0.14492262328225217,0.1451959726194646,0.14546898018331755,0.14598429523430195,0.1467195234362923,0.14750144288475184,0.14882159883967092,0.15043920334607064,0.15296058156058065,0.15675236682456886,0.1614632693965593,0.16688086073585598,0.17293166213244898,0.1830671956892454,0.24799985361584997,0.5261348908994258,0.6390300270672066,0.7156765121056887,0.7649285916148891,0.8138595490895375,0.8516594696722819,0.876245500713571,0.908086291098656,0.9279364659752259,0.9454954626088983,0.9580671755004642,0.9716931417264508,0.9840433870648778,0.9913080470358224,1.0013175383523567,1.00785784640187,1.0135856435666453,1.0235200495730108,1.0279306170972111,1.0313198676135313,1.0332329112132759,1.0384958525285835,1.042357167082922,1.0449690387544393,1.050621821499028,1.0538782717414645,1.054742353076899,1.054742353076899,1.054742353076899,1.054742353076899,1.054742353076899)
minHPD=c(7.04952703339017e-05, 0.08872264864728373,0.08872264864728373,0.08872264864728373,0.08872264864728373,0.08872264864728373,0.08872264864728373,0.08872264864728373,0.08872264864728373,0.08872264864728373,0.08872264864728373,0.08872264864728373,0.08872264864728373,0.08872264864728373,0.08872264864728373,0.08872264864728373,0.08872264864728373,0.08872264864728373,0.08872264864728373,0.08872264864728373,0.08872264864728373,0.08872264864728373,0.08872264864728373,0.08872264864728373,0.08872264864728373,0.08917139041170839,0.08917139041170839,0.08922270788944628,0.08964385201581695,0.09441083209864312,0.09441083209864312,0.09441083209864312,0.09441083209864312,0.09502934198162054,0.09525158690420849,0.09289747470711514,0.09302163358810883,0.09340673447581499,0.09363452513726626,0.09302163358810883,0.09302163358810883,0.09441083209864312,0.09451941944518831,0.09451941944518831,0.09487269115830918,0.09514796972143597,0.09502934198162054,0.09502934198162054,0.09525158690420849,0.09514796972143597,0.09525158690420849,0.09525158690420849,0.09514796972143597,0.09525158690420849,0.09525158690420849,0.09525158690420849,0.09528508506274126,0.09502934198162054,0.09514796972143597,0.09441083209864312,0.09487269115830918,0.09502934198162054,0.09514796972143597,0.09514796972143597,0.09525158690420849,0.09514796972143597,0.09441083209864312,0.09525158690420849,0.09441083209864312,0.09502934198162054,0.09502934198162054,0.09514796972143597,0.09525158690420849,0.09525158690420849,0.09502934198162054,0.09502934198162054,0.09502934198162054,0.09525158690420849,0.09525158690420849,0.09525158690420849,0.09502934198162054,0.09525158690420849,0.09525158690420849,0.09525158690420849,0.09525158690420849,0.09525158690420849,0.09514796972143597,0.09514796972143597,0.09514796972143597,0.09525158690420849,0.09525158690420849,0.09525158690420849,0.09525158690420849,0.09487269115830918,0.09487269115830918,0.09502934198162054,0.09502934198162054,0.09502934198162054,0.09502934198162054,0.09502934198162054,0.09487269115830918,0.09487269115830918,0.09502934198162054,0.09514796972143597,0.09487269115830918,0.09502934198162054,0.09514796972143597,0.09514796972143597,0.09514796972143597,0.09525158690420849,0.09525158690420849,0.09525790576071276,0.09525790576071276,0.09525158690420849,0.09525158690420849,0.09525158690420849,0.09525158690420849,0.09525158690420849,0.09525158690420849,0.0954826432021311,0.09514796972143597,0.0954826432021311,0.0954826432021311,0.0954826432021311,0.0954826432021311,0.0954826432021311,0.0954826432021311,0.09514796972143597,0.09525158690420849,0.09525158690420849,0.09525158690420849,0.09502934198162054,0.09441083209864312,0.09441083209864312,0.09441083209864312,0.09441083209864312,0.09441083209864312,0.09441083209864312,0.09465416348017312,0.09487269115830918,0.09502934198162054,0.09502934198162054,0.09502934198162054,0.09502934198162054,0.09502934198162054,0.09525158690420849,0.09525158690420849,0.09525158690420849,0.09525158690420849,0.09525158690420849,0.09525158690420849,0.09487269115830918,0.09487269115830918,0.09487269115830918,0.09487269115830918,0.09502934198162054,0.09502934198162054,0.09502934198162054,0.09502934198162054,0.09502934198162054,0.09502934198162054,0.09502934198162054,0.09502934198162054,0.09514796972143597,0.09525158690420849,0.09525158690420849,0.09487269115830918,0.09487269115830918,0.09487269115830918,0.09502934198162054,0.09502934198162054,0.09502934198162054,0.09502934198162054,0.09514796972143597,0.09514796972143597,0.09514796972143597,0.09502934198162054,0.09502934198162054,0.09502934198162054,0.09502934198162054,0.09502934198162054,0.09502934198162054,0.09502934198162054,0.09502934198162054,0.09502934198162054,0.09502934198162054,0.09502934198162054,0.09514796972143597,0.09514796972143597,0.09514796972143597,0.09514796972143597,0.09514796972143597,0.09502934198162054,0.09502934198162054,0.09502934198162054,0.09502934198162054,0.09502934198162054,0.09514796972143597,0.09514796972143597,0.09514796972143597,0.09502934198162054,0.09502934198162054,0.09514796972143597,0.09514796972143597,0.09514796972143597,0.09514796972143597,0.09514796972143597,0.09514796972143597,0.09514796972143597,0.09525158690420849,0.09525158690420849,0.09525158690420849,0.09525158690420849,0.09525158690420849,0.09525158690420849,0.09514796972143597,0.09514796972143597,0.09514796972143597,0.09514796972143597,0.09514796972143597,0.09502934198162054,0.09502934198162054,0.09502934198162054,0.09514796972143597,0.09514796972143597,0.09514796972143597,0.09514796972143597,0.09514796972143597,0.09514796972143597,0.09514796972143597,0.09514796972143597,0.09514796972143597,0.09525158690420849,0.09525158690420849,0.09514796972143597,0.09502934198162054,0.09502934198162054,0.09514796972143597,0.09525158690420849,0.09525158690420849,0.09525158690420849,0.09525158690420849,0.09525158690420849,0.09525158690420849,0.09525158690420849,0.09525158690420849,0.09525158690420849,0.09525158690420849,0.09525158690420849,0.09502934198162054,0.09502934198162054,0.09525158690420849,0.09525158690420849,0.09502934198162054,0.09487269115830918,0.09487269115830918,0.09514796972143597,0.09514796972143597,0.09514796972143597,0.09502934198162054,0.09487269115830918,0.09514796972143597,0.09487269115830918,0.09487269115830918,0.09514796972143597,0.09514796972143597,0.09502934198162054,0.09525158690420849,0.09502934198162054,0.09525158690420849,0.09525158690420849,0.09525158690420849,0.09525158690420849,0.09502934198162054,0.09502934198162054,0.09514796972143597,0.09502934198162054,0.09502934198162054,0.09502934198162054,0.09502934198162054,0.09525158690420849,0.09525158690420849,0.09525158690420849,0.09502934198162054,0.09502934198162054,0.09502934198162054,0.09525158690420849,0.09525158690420849,0.09525158690420849,0.09502934198162054,0.09451941944518831,0.09514796972143597,0.09514796972143597,0.09502934198162054,0.09525158690420849,0.09525158690420849,0.09525158690420849,0.09525158690420849,0.09525158690420849,0.09550502520168574,0.0954826432021311,0.09525158690420849,0.09525158690420849,0.09525158690420849,0.09525158690420849,0.09525158690420849,0.09525158690420849,0.09525158690420849,0.09514796972143597,0.09525158690420849,0.09874919656094386,0.09874919656094386,0.09874919656094386,0.09875388887409939,0.09874919656094386,0.09874919656094386,0.09874919656094386,0.10378064914446722,0.10474026935641914,0.1030698718931382,0.103318150493798,0.10378064914446722,0.10378064914446722,0.1030698718931382,0.10348488783467687,0.103318150493798,0.1030698718931382,0.10264358302240562,0.10193607906870406,0.10186926323756218,0.10186926323756218,0.1012653753853146,0.103318150493798,0.1030698718931382,0.103384283126332,0.1030698718931382,0.09874919656094386,0.09874919656094386,0.09874919656094386,0.10526637009712134,0.10523257134755158,0.10487534951571004,0.10539508802937712,0.10523257134755158,0.10523257134755158,0.10523257134755158,0.10502115377001364,0.10487534951571004,0.103318150493798,0.10487534951571004,0.1030698718931382,0.10151197506212896,0.1030698718931382,0.1020537660586607,0.09839872904428255,0.08797113871357247,0.08797113871357247,0.08797113871357247,0.08567070421270312,0.08683822775763242,0.08707882108369691,0.08797113871357247,0.09678918486442277,0.08872649911029372,0.10233761768448901,0.09678918486442277,0.08797113871357247,0.09514796972143597,0.09658727555520438,0.10502115377001364,0.10207512884026043,0.09658727555520438,0.09658727555520438,0.1030698718931382,0.10233761768448901,0.10207512884026043,0.09678918486442277,0.09678918486442277,0.09658727555520438,0.09678918486442277,0.09658727555520438,0.09775020714810055,0.10207512884026043,0.09658727555520438,0.0941785092531972,0.09658727555520438,0.09658727555520438,0.09678918486442277,0.09658727555520438,0.08748622115029132,0.09507703187103732,0.09678918486442277,0.09658727555520438,0.09133084845067801,0.0863600667951912,0.09367677759312174,0.09367677759312174,0.09179625176576996,0.08488996006797914,0.08546956757219991,0.08869457493404473,0.09444102373935183,0.08748622115029132,0.08841240311862993,0.08558679984472238,0.08267071344261555,0.08546956757219991,0.08841240311862993,0.08841240311862993,0.08841240311862993,0.09125405293244991,0.0941785092531972,0.09367677759312174,0.08558679984472238,0.08841240311862993,0.0807900957227129,0.08267071344261555,0.08267071344261555,0.08184303025038099,0.0807900957227129,0.08267071344261555,0.0827689993607712,0.08546956757219991,0.08825757218390413,0.08841240311862993,0.08825757218390413,0.09125405293244991,0.09300201102641815,0.09315293379489323,0.08685224836106469,0.0887814137172626,0.09225545479543985,0.08841240311862993,0.09081206189868946,0.09231909460641312,0.09179625176576996,0.09367677759312174,0.09400527119744763,0.0941785092531972,0.09456638425613145,0.09441563660802854,0.0948102559776891,0.09507703187103732,0.08825757218390413,0.09054047557863219,0.09165795632882577,0.09225545479543985,0.09318256098023181,0.09387760926813428,0.0948102559776891,0.09231909460641312,0.09007184653195581,0.09007184653195581,0.09206976839898871,0.08825757218390413,0.08882650587206742,0.09009874418951393,0.09071637974882811,0.09225545479543985,0.08841240311862993,0.08869457493404473,0.0887814137172626,0.08841240311862993,0.08869457493404473,0.08892146775619986,0.08869457493404473,0.09081206189868946,0.09125405293244991,0.09222672181987292,0.09231909460641312,0.09178215933399998,0.09222672181987292,0.08869457493404473,0.08892146775619986,0.08892146775619986,0.08869457493404473,0.08892146775619986,0.09054047557863219,0.0887814137172626,0.0911275743270785,0.09071637974882811,0.09006368249687402,0.09007184653195581,0.09071637974882811,0.0911275743270785,0.09071637974882811,0.0911275743270785,0.09117406919030284,0.09163383764440808,0.09177653175959438,0.09183891079855913,0.09006368249687402,0.09177653175959438,0.09177653175959438,0.09006368249687402,0.08882650587206742,0.09006368249687402,0.08892146775619986,0.08892146775619986,0.09006368249687402,0.09071637974882811,0.09081206189868946,0.09006368249687402,0.09125405293244991,0.09165795632882577,0.09177653175959438,0.09163383764440808,0.09177653175959438,0.09177653175959438,0.09177653175959438,0.09183891079855913,0.09191256848596976,0.09163383764440808,0.09006368249687402,0.09078342419004753,0.09006368249687402,0.09071637974882811,0.09078342419004753,0.09078342419004753,0.09081206189868946,0.09125405293244991,0.09071637974882811,0.09148446686265853,0.09148446686265853,0.09165795632882577,0.0911275743270785,0.09177653175959438,0.09163383764440808,0.09163383764440808,0.09163383764440808,0.09163383764440808,0.09071637974882811,0.09071637974882811,0.09177653175959438,0.09078342419004753,0.09081206189868946,0.09163383764440808,0.08801967881272858,0.08820021018946472,0.08825757218390413,0.08841240311862993,0.08841240311862993,0.08864276123385921,0.0888261335249762,0.0887814137172626,0.09163383764440808,0.0887814137172626,0.08841240311862993,0.08927300583034621,0.08927300583034621,0.08864276123385921,0.0887814137172626,0.0888261335249762,0.08995198380116215,0.09006368249687402,0.09006368249687402,0.08801967881272858,0.08801967881272858,0.08801967881272858,0.08801967881272858,0.08801967881272858,0.08825757218390413,0.09071637974882811,0.09071637974882811,0.08801967881272858,0.08834858332677556,0.08834858332677556,0.08834858332677556,0.08864276123385921,0.08869457493404473,0.08864276123385921,0.08820021018946472,0.08816149066542917,0.0884425008898494,0.08841240311862993,0.08864276123385921,0.08841240311862993,0.08834858332677556,0.08841240311862993,0.08834858332677556,0.09006368249687402,0.08476950020822352,0.08480186822389127,0.08476950020822352,0.09006368249687402,0.08558679984472238,0.08459931765008558,0.09071637974882811,0.09071637974882811,0.09125405293244991,0.09177653175959438,0.09163383764440808,0.0846714385512223,0.09163383764440808,0.08540683935950219,0.08799547837168162,0.08799547837168162,0.08759897341550638,0.08777071282105231,0.08810306795774053,0.08846216448834382,0.0888261335249762,0.08995198380116215,0.08920472121664566,0.08927300583034621,0.08920472121664566,0.09006368249687402,0.08841240311862993,0.0906896376579395,0.09111422834416293,0.09117406919030284,0.09081206189868946,0.09125405293244991,0.09129460804705103,0.09165795632882577,0.09177653175959438,0.09163383764440808,0.09177653175959438,0.09161553215686467,0.09161553215686467,0.09111422834416293,0.08497666124396404,0.08495812071771937,0.08799547837168162,0.08799547837168162,0.08799547837168162,0.08799547837168162,0.08801967881272858,0.08799547837168162,0.0846714385512223,0.08444307289774633,0.08454520101356464,0.08459931765008558,0.08468121360784797,0.08468121360784797,0.08476950020822352,0.08476950020822352,0.08476950020822352,0.08480186822389127,0.08476950020822352,0.08480186822389127,0.08494280557861479,0.08494280557861479,0.08480186822389127,0.08494280557861479,0.08495812071771937,0.08495812071771937,0.08494280557861479,0.08494280557861479,0.08494280557861479,0.08494280557861479,0.08494280557861479,0.08494280557861479,0.08510489099988232,0.08510489099988232,0.08510229259505492,0.08510489099988232,0.08515482894831021,0.08510489099988232,0.08515482894831021,0.08515482894831021,0.08515482894831021,0.08515482894831021,0.08515482894831021,0.08510489099988232,0.08515482894831021,0.08510489099988232,0.08510489099988232,0.08510489099988232,0.08510489099988232,0.08515482894831021,0.08519005140395455,0.08526862963286438,0.08540683935950219,0.08540683935950219,0.08540683935950219,0.08540683935950219,0.08540683935950219,0.08540683935950219,0.08540683935950219,0.08526862963286438,0.08540683935950219,0.08526862963286438,0.08540683935950219,0.08526862963286438,0.08519614664230893,0.08519614664230893,0.08526862963286438,0.08526862963286438,0.08526862963286438,0.08540683935950219,0.08540683935950219,0.08542092345936445,0.08542092345936445,0.08542092345936445,0.08542092345936445,0.08540683935950219,0.08540683935950219,0.08540683935950219,0.08540683935950219,0.08540683935950219,0.08546956757219991,0.08540683935950219,0.08540683935950219,0.08540683935950219,0.08540683935950219,0.08540683935950219,0.0846714385512223,0.0846714385512223,0.0846714385512223,0.0846714385512223,0.08540683935950219,0.08540683935950219,0.08540683935950219,0.08540683935950219,0.08540683935950219,0.08540683935950219,0.08540683935950219,0.08540683935950219,0.08540683935950219,0.08540683935950219,0.0846714385512223,0.08540683935950219,0.08540683935950219,0.08540683935950219,0.08540683935950219,0.08540683935950219,0.08540683935950219,0.0846714385512223,0.0846714385512223,0.0846714385512223,0.08481203971259191,0.08481203971259191,0.08481203971259191,0.08481203971259191,0.08481203971259191,0.08481203971259191,0.08481203971259191,0.08481203971259191,0.08481203971259191,0.08481203971259191,0.0846714385512223,0.0846714385512223,0.0846714385512223,0.0846714385512223,0.08481203971259191,0.08481203971259191,0.0846714385512223,0.0846714385512223,0.0846714385512223,0.0846714385512223,0.0846714385512223,0.0846714385512223,0.08540683935950219,0.08540683935950219,0.08540683935950219,0.0846714385512223,0.0846714385512223,0.08481203971259191,0.08480186822389127,0.08514135837028733,0.08480186822389127,0.08480186822389127,0.08514135837028733,0.08511967969642151,0.08514135837028733,0.08514135837028733,0.08511967969642151,0.08510489099988232,0.08510229259505492,0.08510229259505492,0.08510229259505492,0.08510229259505492,0.08510229259505492,0.08510489099988232,0.08510229259505492,0.08494280557861479,0.08495812071771937,0.08495812071771937,0.08481203971259191,0.08480186822389127,0.08480186822389127,0.08476950020822352,0.08476950020822352,0.08480186822389127,0.0846714385512223,0.0846714385512223,0.0846714385512223,0.08456500976739105,0.08454520101356464,0.08447906138415538,0.08444307289774633,0.08435663006718772,0.08468121360784797,0.0846714385512223,0.0846714385512223,0.08454520101356464,0.0846714385512223,0.08476950020822352,0.08480186822389127,0.0846714385512223,0.08456500976739105,0.08447906138415538,0.08436530870588557,0.08436530870588557,0.08392497283653237,0.08468121360784797,0.0846714385512223,0.0846714385512223,0.0846714385512223,0.0846714385512223,0.08459931765008558,0.08454520101356464,0.08459931765008558,0.08459931765008558,0.08459931765008558,0.08459931765008558,0.08435663006718772,0.08454520101356464,0.08436530870588557,0.08426507007600807,0.08454520101356464,0.08456500976739105,0.08454520101356464,0.08435663006718772,0.08426507007600807,0.08454520101356464,0.08444307289774633,0.08435663006718772,0.08435663006718772,0.08435663006718772,0.08454520101356464,0.08435663006718772,0.08435663006718772,0.08426507007600807,0.08468121360784797,0.08435663006718772,0.08447906138415538,0.08444307289774633,0.08444307289774633,0.08065171174058955,0.08033289123430293,0.07636250290302585,0.07223587666285361,0.06226064584191482,0.022493789694688456,0.020889277190439478,0.034047135330557386,0.06066746845674252,0.06226064584191482,0.06066746845674252,0.05490834516655057,0.0448578645294562,0.04434359823195043,0.04434359823195043,0.06066746845674252,0.049209299408825034,0.06868439230175229,0.06388601982076472,0.06388601982076472,0.06868439230175229,0.06388601982076472,0.072405000050367,0.0725498229994975,0.072405000050367,0.072405000050367,0.072405000050367,0.07749142180335032,0.072405000050367,0.072405000050367,0.07749142180335032,0.07909490067114676,0.072405000050367,0.07942621112267559,0.07942621112267559,0.07749142180335032,0.072405000050367,0.072405000050367,0.072405000050367,0.07749142180335032,0.07749142180335032,0.07942621112267559,0.07366217904562718,0.07749142180335032,0.072405000050367,0.072405000050367,0.072405000050367,0.072405000050367,0.072405000050367,0.072405000050367)
maxHPD=c(1.498149771512747, 0.23549237884075117,0.23549237884075117,0.23549237884075117,0.23549237884075117,0.23549237884075117,0.23549237884075117,0.23549237884075117,0.23549237884075117,0.23549237884075117,0.23549237884075117,0.23549237884075117,0.23549237884075117,0.23549237884075117,0.23549237884075117,0.23549237884075117,0.23549237884075117,0.23549237884075117,0.23549237884075117,0.23549237884075117,0.23549237884075117,0.23549237884075117,0.23549237884075117,0.2353092344535191,0.2353092344535191,0.2353092344535191,0.2353092344535191,0.2353092344535191,0.2353092344535191,0.23964233199045445,0.2393620117959222,0.2393620117959222,0.2392201421013498,0.23944113318130641,0.23944113318130641,0.2362081114440515,0.2362081114440515,0.2362081114440515,0.2362081114440515,0.23549237884075117,0.23549237884075117,0.2366079015965652,0.2362081114440515,0.2362081114440515,0.2362081114440515,0.2362081114440515,0.23586406394552584,0.23549237884075117,0.23549237884075117,0.2353092344535191,0.2353092344535191,0.23517741559065708,0.23500589626723636,0.2349967830644212,0.2345460254881093,0.2345460254881093,0.23452472859265425,0.23399968368918103,0.23399968368918103,0.23311222132711645,0.23345552538260098,0.23311222132711645,0.23311222132711645,0.23311222132711645,0.23303471627047376,0.23282504765240591,0.23151200927672314,0.23232951356945358,0.2312340428074092,0.23151200927672314,0.23151200927672314,0.23151200927672314,0.23151200927672314,0.23151200927672314,0.2312340428074092,0.2312340428074092,0.23110350201813185,0.23110350201813185,0.23110350201813185,0.23108335991275247,0.23079302826590498,0.23079302826590498,0.23079302826590498,0.2307169439178246,0.2307169439178246,0.2307169439178246,0.23052973920647207,0.23052973920647207,0.23052973920647207,0.2304145238984125,0.2304145238984125,0.2304145238984125,0.2304145238984125,0.22993703033511498,0.22993703033511498,0.22993703033511498,0.22993703033511498,0.22993703033511498,0.22993703033511498,0.22993703033511498,0.22993703033511498,0.22993703033511498,0.22993703033511498,0.22993703033511498,0.22993703033511498,0.22993703033511498,0.22993703033511498,0.22993703033511498,0.22993703033511498,0.22993703033511498,0.2298783534366762,0.2298783534366762,0.2298783534366762,0.22984369148286324,0.2298023106678508,0.2298023106678508,0.2298023106678508,0.22973787290945272,0.22973787290945272,0.22993703033511498,0.22947383283864048,0.2298783534366762,0.22993703033511498,0.22993703033511498,0.22993703033511498,0.2298783534366762,0.2298783534366762,0.22947383283864048,0.22947383283864048,0.22947383283864048,0.22947383283864048,0.22911704553543946,0.2280409015716953,0.2280409015716953,0.22795785509860797,0.22795785509860797,0.22795785509860797,0.22795785509860797,0.2280409015716953,0.2280409015716953,0.2280409015716953,0.2280409015716953,0.2280409015716953,0.2280409015716953,0.2280409015716953,0.22782065590668016,0.22781427509594254,0.22781427509594254,0.22781427509594254,0.22781427509594254,0.22781427509594254,0.22731757148656062,0.22731757148656062,0.22731757148656062,0.22731757148656062,0.22731757148656062,0.22731757148656062,0.22731757148656062,0.22731757148656062,0.22731757148656062,0.22731757148656062,0.22731757148656062,0.22731757148656062,0.22731757148656062,0.22731757148656062,0.22731757148656062,0.22681535165663275,0.22681535165663275,0.22681535165663275,0.22681535165663275,0.22681535165663275,0.22681535165663275,0.22681535165663275,0.22681535165663275,0.22681535165663275,0.22681535165663275,0.22654969859185048,0.22654969859185048,0.22654969859185048,0.2264104882972206,0.2264104882972206,0.22654969859185048,0.22654969859185048,0.22654969859185048,0.22654969859185048,0.22654969859185048,0.22654969859185048,0.22681535165663275,0.22681535165663275,0.22681535165663275,0.22681535165663275,0.22681535165663275,0.22654969859185048,0.22654969859185048,0.22654969859185048,0.2264104882972206,0.2264104882972206,0.2264104882972206,0.2264104882972206,0.2264104882972206,0.2264104882972206,0.2264104882972206,0.2264104882972206,0.2264104882972206,0.2264104882972206,0.2264104882972206,0.2264104882972206,0.2264104882972206,0.2264104882972206,0.2264104882972206,0.2264104882972206,0.2264104882972206,0.2264104882972206,0.2264104882972206,0.2264104882972206,0.2264104882972206,0.2264104882972206,0.2264104882972206,0.2264104882972206,0.2264104882972206,0.2264104882972206,0.2264104882972206,0.2264104882972206,0.2264104882972206,0.2264104882972206,0.2264104882972206,0.2264104882972206,0.2264104882972206,0.2264104882972206,0.2264104882972206,0.2264104882972206,0.2264104882972206,0.2264104882972206,0.2264104882972206,0.2264104882972206,0.2264104882972206,0.2264104882972206,0.2264104882972206,0.2264104882972206,0.22637763740684036,0.2264104882972206,0.2264104882972206,0.2264104882972206,0.22637763740684036,0.22637763740684036,0.22637763740684036,0.22637763740684036,0.22637763740684036,0.22637763740684036,0.22602200187482552,0.22602200187482552,0.22637763740684036,0.22637763740684036,0.22602200187482552,0.22557065558581138,0.22535983267203435,0.22535983267203435,0.22535983267203435,0.22535983267203435,0.22535983267203435,0.22535983267203435,0.22602200187482552,0.22557065558581138,0.22557065558581138,0.22602200187482552,0.22602200187482552,0.22602200187482552,0.22637763740684036,0.22602200187482552,0.22637763740684036,0.2264104882972206,0.22637763740684036,0.22637763740684036,0.2264104882972206,0.2264104882972206,0.2264104882972206,0.22654969859185048,0.22654969859185048,0.22681535165663275,0.22681535165663275,0.22728622340354587,0.22731757148656062,0.22731757148656062,0.22731757148656062,0.22731757148656062,0.22731757148656062,0.22781427509594254,0.22782065590668016,0.2280409015716953,0.2280409015716953,0.2280409015716953,0.22884653275266073,0.22884653275266073,0.22860369664077132,0.22884653275266073,0.22884653275266073,0.22902275719624707,0.22911704553543946,0.22947383283864048,0.2298783534366762,0.2298783534366762,0.2298023106678508,0.22993703033511498,0.23038772618373557,0.23067820116104612,0.23108335991275247,0.23108335991275247,0.23110350201813185,0.23136654027091758,0.23151200927672314,0.2353092344535191,0.23549237884075117,0.23570071520057548,0.2361049711603353,0.2361049711603353,0.23613281072530926,0.23613281072530926,0.24162730399891125,0.2427271400173937,0.24162730399891125,0.24223455777133762,0.2427271400173937,0.2427271400173937,0.24223455777133762,0.2427271400173937,0.2427271400173937,0.24294813252053338,0.243042030926687,0.2427271400173937,0.24294813252053338,0.243042030926687,0.243042030926687,0.24565984137508995,0.24562410702132928,0.2462037730991585,0.2462037730991585,0.24223455777133762,0.2427271400173937,0.24294813252053338,0.2501206698498476,0.2502239569346452,0.2502239569346452,0.25103072981776703,0.25115000231101364,0.25212244663685374,0.2523823888623724,0.25313743349978807,0.2538941800417187,0.2535934576882127,0.2565207846717269,0.25721311557488175,0.25721311557488175,0.2611083223439812,0.26249426190278347,0.26249426190278347,0.25721311557488175,0.26691721187378786,0.279843493688674,0.29372101960143093,0.311091593845098,0.3486044671318477,0.3762797679643205,0.39953669971799954,0.4100886904918792,0.4379081071896954,0.4418179967400496,0.444414301649027,0.45951898362014215,0.47356959476008487,0.49161627124461965,0.49405976349628344,0.49405976349628344,0.5010793670271178,0.5135870562506595,0.5164302685947655,0.5213915451084974,0.5164302685947655,0.5164302685947655,0.5164302685947655,0.5164302685947655,0.5164302685947655,0.51109688116092,0.5129007229065954,0.5051281803476445,0.49405976349628344,0.49110354443037296,0.48255684599480553,0.47514803206954886,0.4620288507716964,0.4475280301182254,0.4475280301182254,0.4430967741243415,0.4365267851642855,0.4263297930630503,0.41177377356088146,0.4102986523824788,0.40041800722594556,0.39169087926476426,0.37649013480845983,0.3588553723457343,0.3549456676725856,0.3549456676725856,0.34243049495880323,0.3416966588816829,0.32855122989444857,0.3203775500018914,0.31721419646026827,0.31603667914782185,0.3116291143283675,0.307134191808976,0.30635822626470965,0.30635822626470965,0.3046185133571868,0.29372101960143093,0.29372101960143093,0.28458977876379454,0.28458977876379454,0.279843493688674,0.27539422713311096,0.271928227509524,0.27222943322552906,0.2711382214021275,0.271928227509524,0.271928227509524,0.2711382214021275,0.2706063649006713,0.27222943322552906,0.2717028476825592,0.2711382214021275,0.26249426190278347,0.2622748619740088,0.2622748619740088,0.2565207846717269,0.2565207846717269,0.2565207846717269,0.2548595075793439,0.25522165686441195,0.2538941800417187,0.2538941800417187,0.25220495493439365,0.2513656857648317,0.25103072981776703,0.25103072981776703,0.243042030926687,0.2427271400173937,0.243042030926687,0.24259265833999027,0.2427271400173937,0.2427271400173937,0.2427271400173937,0.2384737804182737,0.23549237884075117,0.2353092344535191,0.23549237884075117,0.23110350201813185,0.23110350201813185,0.23110350201813185,0.23079302826590498,0.23110350201813185,0.2264104882972206,0.22542995620489584,0.22490919883494453,0.22391098098253892,0.22371008576551854,0.22352238249275883,0.2232013598929832,0.22371008576551854,0.22371008576551854,0.22391098098253892,0.22352238249275883,0.22275524749557762,0.22241942011923896,0.2180896256648198,0.2180896256648198,0.2180896256648198,0.2174561997378664,0.21722894218809316,0.2180896256648198,0.21591901854327622,0.2180137846857674,0.21734124476934955,0.21610381839016224,0.21591901854327622,0.21625399204888,0.21650513622164594,0.21595185936196737,0.21595185936196737,0.21595185936196737,0.21619751386716457,0.21591901854327622,0.21595185936196737,0.21392223183821224,0.21576930025364247,0.21576930025364247,0.21373132611542073,0.21210598712344905,0.21318528766893244,0.21210598712344905,0.21210598712344905,0.21316322789650602,0.21318528766893244,0.21318528766893244,0.21206709054061743,0.21318528766893244,0.21318528766893244,0.2129463574274025,0.21241248117771766,0.21210598712344905,0.21210598712344905,0.21206709054061743,0.21210598712344905,0.21210598712344905,0.21127432483273836,0.20952257669708055,0.2100496088887958,0.20918425678534686,0.20952257669708055,0.20952257669708055,0.20940126793153385,0.20940126793153385,0.20952257669708055,0.20884003480003765,0.20952257669708055,0.20952257669708055,0.20952257669708055,0.20884003480003765,0.20940126793153385,0.20918425678534686,0.20906752577612414,0.2090025317290832,0.20864551213379787,0.20755546945663322,0.20755546945663322,0.2086808638920465,0.20755546945663322,0.20755546945663322,0.20824267734028906,0.20447920914548692,0.20447920914548692,0.20447920914548692,0.20444634134532802,0.20444634134532802,0.20447920914548692,0.20447920914548692,0.2043931367918607,0.2070681568272146,0.20415748761633015,0.20373655704217897,0.20447920914548692,0.20444634134532802,0.20367636990756718,0.20367636990756718,0.20367636990756718,0.20447920914548692,0.20444634134532802,0.2043931367918607,0.20217500259858856,0.20217500259858856,0.20217500259858856,0.2021470736717726,0.2021470736717726,0.20217500259858856,0.20447920914548692,0.20444634134532802,0.20160984546954644,0.2016375103039923,0.2016375103039923,0.2015044843150756,0.2016375103039923,0.2016375103039923,0.20143526385089508,0.20036837303429053,0.20036837303429053,0.20031566768075626,0.20031566768075626,0.20043227314794756,0.19987191963412268,0.19964807347887356,0.19976503079314495,0.19964807347887356,0.20108538340275428,0.19566500323656721,0.19563301537479794,0.1953181529286168,0.20036837303429053,0.19573079908223368,0.1946697790971254,0.20036837303429053,0.2002894492757612,0.20036837303429053,0.20043227314794756,0.20036837303429053,0.19332619314067098,0.19987191963412268,0.19344523064265948,0.19566500323656721,0.19542537973246643,0.1946697790971254,0.1946697790971254,0.1946697790971254,0.1946697790971254,0.1946575952935098,0.19566500323656721,0.1946697790971254,0.1946697790971254,0.1946697790971254,0.19520516521314937,0.1932815120268199,0.19522688683081818,0.19548592748792576,0.19526327805031368,0.1946575952935098,0.1946697790971254,0.1946697790971254,0.1946697790971254,0.1946697790971254,0.1946697790971254,0.1946575952935098,0.19433580684262966,0.1941638226291338,0.19334567406172537,0.18734222905607295,0.18734222905607295,0.19026599581736675,0.19026599581736675,0.19021144207858404,0.19015137028025958,0.19015137028025958,0.1901069518359982,0.1867553795020379,0.18620791020093222,0.18620791020093222,0.18620791020093222,0.18620791020093222,0.18620791020093222,0.18620791020093222,0.18620791020093222,0.18620791020093222,0.18620791020093222,0.18615627113610483,0.1861233172723176,0.18620791020093222,0.18620791020093222,0.18609921685236092,0.18620791020093222,0.18620791020093222,0.18620791020093222,0.18620791020093222,0.18620791020093222,0.18615627113610483,0.18609921685236092,0.18609921685236092,0.18609921685236092,0.18620791020093222,0.18609921685236092,0.18609921685236092,0.18609921685236092,0.1861233172723176,0.18609921685236092,0.1861233172723176,0.1861233172723176,0.18609921685236092,0.1861233172723176,0.1861233172723176,0.18609921685236092,0.1861233172723176,0.18609921685236092,0.18609921685236092,0.18609921685236092,0.18609921685236092,0.1861233172723176,0.18609921685236092,0.18615627113610483,0.18620791020093222,0.18620791020093222,0.18620791020093222,0.18620791020093222,0.18620791020093222,0.18620791020093222,0.18620791020093222,0.18615627113610483,0.18620791020093222,0.18615627113610483,0.18620791020093222,0.18615627113610483,0.18609921685236092,0.18609921685236092,0.18615627113610483,0.18615627113610483,0.18615627113610483,0.18620791020093222,0.18620791020093222,0.18620791020093222,0.18620791020093222,0.18620791020093222,0.18620791020093222,0.18620791020093222,0.18620791020093222,0.18620791020093222,0.18620791020093222,0.18620791020093222,0.18620791020093222,0.18620791020093222,0.18620791020093222,0.18620791020093222,0.18620791020093222,0.18620791020093222,0.18545751068871427,0.18545751068871427,0.18545751068871427,0.18545751068871427,0.18620791020093222,0.18620791020093222,0.18620791020093222,0.18620791020093222,0.18620791020093222,0.18620791020093222,0.18620791020093222,0.18620791020093222,0.18620791020093222,0.18620791020093222,0.18552073686785958,0.18620791020093222,0.18620791020093222,0.18620791020093222,0.18620791020093222,0.18620791020093222,0.18620791020093222,0.18552073686785958,0.1855309884680467,0.1855309884680467,0.18573419428978538,0.18573419428978538,0.18573419428978538,0.18573419428978538,0.18573419428978538,0.18573419428978538,0.18573419428978538,0.18573419428978538,0.18573419428978538,0.18573419428978538,0.1855309884680467,0.1855309884680467,0.1855309884680467,0.1855309884680467,0.18573419428978538,0.18573419428978538,0.1855309884680467,0.1855309884680467,0.1855309884680467,0.1855309884680467,0.1855309884680467,0.18552073686785958,0.18620791020093222,0.18620791020093222,0.18620791020093222,0.1855309884680467,0.1855309884680467,0.18573419428978538,0.18573419428978538,0.18609921685236092,0.18573419428978538,0.18573419428978538,0.18609921685236092,0.18609921685236092,0.18609921685236092,0.18609921685236092,0.18609921685236092,0.18609921685236092,0.18609921685236092,0.1861233172723176,0.1861233172723176,0.1861233172723176,0.18615627113610483,0.18620791020093222,0.18620791020093222,0.18609921685236092,0.18620791020093222,0.18620791020093222,0.18609921685236092,0.18609921685236092,0.1861233172723176,0.18615627113610483,0.18615627113610483,0.18620791020093222,0.1861233172723176,0.1861233172723176,0.18620791020093222,0.18620791020093222,0.18620791020093222,0.18620791020093222,0.18620791020093222,0.18620791020093222,0.1867553795020379,0.1867553795020379,0.18684675498682177,0.18684675498682177,0.18699115250882425,0.18729881657272235,0.18734222905607295,0.18729881657272235,0.18734222905607295,0.18734222905607295,0.18734222905607295,0.18734222905607295,0.18734222905607295,0.18827255221700134,0.18827255221700134,0.18827255221700134,0.18827255221700134,0.18830945765659696,0.18830945765659696,0.18830945765659696,0.18852516703738267,0.18852516703738267,0.18852516703738267,0.18852516703738267,0.18830945765659696,0.18852516703738267,0.18852516703738267,0.18852516703738267,0.18904515454817727,0.18912553646759378,0.18912553646759378,0.18912553646759378,0.18912553646759378,0.1896496538050947,0.189680749006828,0.189680749006828,0.18975661482235806,0.18975661482235806,0.19014782409633055,0.19021144207858404,0.19060110668316585,0.19060110668316585,0.19152766569266086,0.19191124565246737,0.19247178405716828,0.19334567406172537,0.1946697790971254,0.1932062672705374,0.19526327805031368,0.1967072494305761,0.2015044843150756,0.21076860751751847,0.25428936802137786,0.46976414269057704,0.6978617168011803,0.8652563193211232,1.0074271728992392,1.231340207655928,1.4899009075278604,1.8591022949447855,2.284970286389834,2.629818948967289,2.9482535692693896,3.134678181175978,3.328060131821119,3.4448457485182007,3.487442952220898,3.5262173821313247,3.549267962158616,3.5962707076285687,3.6270022488706166,3.6596924436894254,3.6752258256682717,3.6806900362486696,3.6973137938594856,3.6997533615574723,3.707352537540378,3.7345343606725563,3.740797240692382,3.7396749631021247,3.767430319412729,3.768798592652794,3.768798592652794,3.7664966134146183,3.767430319412729,3.768798592652794,3.7786353396476438,3.7786353396476438,3.7786353396476438,3.7786353396476438,3.7821833407156578,3.7786353396476438,3.7786353396476438,3.7786353396476438,3.7786353396476438,3.7786353396476438,3.7786353396476438)
#time=time[4:length(time)]
#rate=rate[4:length(rate)]
#minHPD=minHPD[4:length(minHPD)]
#maxHPD=maxHPD[4:length(maxHPD)]

plot(c(seq(-290,0,by=1),0),rep(2,length(c(seq(290,0,by=-1),0))), xlab="", ylab="Rates (events/Myr/lineage)", xlim=c(-270,-230), ylim=c(0,0.6), type="l", col="white",lwd="1",las="1",cex.axis="1",cex.main="1",cex.lab="1",bty="n", main="A", axes=F)
rect(-323.2,-0.02,-298.9,300, col="white", border=NA)
rect(-298.9,-0.02,-272.95,300, col="whitesmoke", border=NA)
rect(-272.95,-0.02,-259.1,300, col="white", border=NA)
rect(-259.1,-0.02,-251.9,300, col="whitesmoke", border=NA)
rect(-251.9,-0.02,-247.2,300, col="white", border=NA)
rect(-247.2,-0.02,-237,300, col="whitesmoke", border=NA)
rect(-237,-0.02,-201.3,300, col="white", border=NA)
rect(-201.3,-0.02,-174.1,300, col="whitesmoke", border=NA)
rect(-174.1,-0.02,-163.5,300, col="white", border=NA)
rect(-163.5,-0.02,-145,300, col="whitesmoke", border=NA)
rect(-145,-0.02,-100.5,300, col="white", border=NA)
rect(-100.5,-0.02,-66,300, col="whitesmoke", border=NA)
rect(-66,-0.02,-56,300, col="white", border=NA)
rect(-56,-0.02,-33.9,300, col="whitesmoke", border=NA)
rect(-33.9,-0.02,-23.03,300, col="white", border=NA)
rect(-23.03,-0.02,-5.33,300, col="whitesmoke", border=NA)
rect(-5.33,-0.02,-2.58,300, col="white", border=NA)
rect(-2.58,-0.02,0,300, col="whitesmoke", border=NA)

rect(-261.28,-3,-259.51,300, col=alpha('#ffaf03',0.2), border=NA)
rect(-234.5,-3,-232,300, col=alpha('#ffaf03',0.2), border=NA)
abline(v=c(-251.902),col="red",lty="dashed",lwd="2")
axis(side=1, seq(-280, -220, by=10), col="black",col.axis="black",las=1)
axis(side=2, seq(0, 0.6, by=0.2), col="black",col.axis="black",las=2)

legend("topleft", bty="n", c("Origination rate"),lwd="3",col=c("#4c4cec"), cex=1)

lines(time,time,type = 'n')
polygon(c(time, rev(time)), c(maxHPD, rev(minHPD)), col = alpha('#4c4cec',0.3), border = NA)
lines(time,rate, col = '#4c4cec', lwd=2)

add_geochrono(0, -0.15)


# Frequency of shift in speciation rate
mids=c(-0.1590032502708559, -0.4770097508125677,-0.7950162513542794,-1.1130227518959914,-1.4310292524377033,-1.749035752979415,-2.067042253521127,-2.3850487540628387,-2.7030552546045503,-3.0210617551462624,-3.339068255687974,-3.6570747562296857,-3.9750812567713973,-4.29308775731311,-4.6110942578548215,-4.929100758396533,-5.247107258938245,-5.5651137594799565,-5.883120260021669,-6.201126760563381,-6.519133261105092,-6.837139761646804,-7.155146262188516,-7.473152762730227,-7.79115926327194,-8.10916576381365,-8.427172264355363,-8.745178764897075,-9.063185265438786,-9.381191765980498,-9.69919826652221,-10.017204767063921,-10.335211267605633,-10.653217768147345,-10.971224268689056,-11.289230769230768,-11.60723726977248,-11.925243770314193,-12.243250270855905,-12.561256771397616,-12.879263271939328,-13.19726977248104,-13.515276273022751,-13.833282773564463,-14.151289274106174,-14.469295774647886,-14.787302275189598,-15.10530877573131,-15.423315276273023,-15.741321776814734,-16.059328277356446,-16.377334777898156,-16.69534127843987,-17.013347778981583,-17.331354279523293,-17.649360780065006,-17.967367280606716,-18.28537378114843,-18.60338028169014,-18.921386782231853,-19.239393282773563,-19.557399783315276,-19.875406283856986,-20.1934127843987,-20.511419284940413,-20.829425785482123,-21.147432286023836,-21.465438786565546,-21.78344528710726,-22.10145178764897,-22.419458288190683,-22.737464788732392,-23.055471289274106,-23.373477789815816,-23.69148429035753,-24.009490790899243,-24.327497291440952,-24.645503791982666,-24.963510292524376,-25.28151679306609,-25.5995232936078,-25.917529794149512,-26.235536294691222,-26.553542795232936,-26.871549295774646,-27.18955579631636,-27.507562296858072,-27.825568797399782,-28.143575297941496,-28.461581798483206,-28.77958829902492,-29.09759479956663,-29.415601300108342,-29.733607800650052,-30.051614301191766,-30.369620801733475,-30.68762730227519,-31.005633802816902,-31.323640303358612,-31.641646803900326,-31.959653304442035,-32.27765980498375,-32.59566630552546,-32.91367280606717,-33.23167930660888,-33.549685807150595,-33.86769230769231,-34.18569880823402,-34.50370530877573,-34.82171180931744,-35.139718309859155,-35.45772481040087,-35.775731310942575,-36.09373781148429,-36.411744312026,-36.729750812567715,-37.04775731310942,-37.365763813651135,-37.68377031419285,-38.00177681473456,-38.319783315276275,-38.63778981581798,-38.955796316359695,-39.27380281690141,-39.59180931744312,-39.90981581798483,-40.22782231852654,-40.545828819068255,-40.86383531960997,-41.18184182015168,-41.49984832069339,-41.8178548212351,-42.135861321776815,-42.45386782231853,-42.771874322860235,-43.08988082340195,-43.40788732394366,-43.725893824485375,-44.04390032502709,-44.361906825568795,-44.67991332611051,-44.99791982665222,-45.315926327193935,-45.63393282773564,-45.951939328277355,-46.26994582881907,-46.58795232936078,-46.90595882990249,-47.2239653304442,-47.541971830985915,-47.85997833152763,-48.17798483206934,-48.49599133261105,-48.81399783315276,-49.132004333694475,-49.45001083423619,-49.768017334777895,-50.08602383531961,-50.40403033586132,-50.722036836403035,-51.04004333694475,-51.358049837486455,-51.67605633802817,-51.99406283856988,-52.312069339111595,-52.6300758396533,-52.948082340195015,-53.26608884073673,-53.58409534127844,-53.90210184182015,-54.22010834236186,-54.538114842903575,-54.85612134344529,-55.174127843987,-55.49213434452871,-55.81014084507042,-56.128147345612135,-56.44615384615385,-56.764160346695554,-57.08216684723727,-57.40017334777898,-57.718179848320695,-58.03618634886241,-58.354192849404114,-58.67219934994583,-58.99020585048754,-59.308212351029255,-59.62621885157096,-59.944225352112674,-60.26223185265439,-60.5802383531961,-60.89824485373781,-61.21625135427952,-61.534257854821234,-61.85226435536295,-62.17027085590466,-62.48827735644637,-62.80628385698808,-63.124290357529794,-63.44229685807151,-63.760303358613214,-64.07830985915493,-64.39631635969664,-64.71432286023835,-65.03232936078007,-65.35033586132178,-65.6683423618635,-65.9863488624052,-66.30435536294691,-66.62236186348862,-66.94036836403033,-67.25837486457205,-67.57638136511376,-67.89438786565547,-68.21239436619719,-68.5304008667389,-68.8484073672806,-69.16641386782231,-69.48442036836403,-69.80242686890574,-70.12043336944745,-70.43843986998917,-70.75644637053088,-71.0744528710726,-71.39245937161431,-71.710465872156,-72.02847237269772,-72.34647887323943,-72.66448537378115,-72.98249187432286,-73.30049837486457,-73.61850487540629,-73.936511375948,-74.2545178764897,-74.57252437703141,-74.89053087757313,-75.20853737811484,-75.52654387865655,-75.84455037919827,-76.16255687973998,-76.4805633802817,-76.79856988082341,-77.1165763813651,-77.43458288190682,-77.75258938244853,-78.07059588299025,-78.38860238353196,-78.70660888407367,-79.02461538461539,-79.3426218851571,-79.66062838569881,-79.97863488624051,-80.29664138678223,-80.61464788732394,-80.93265438786565,-81.25066088840737,-81.56866738894908,-81.8866738894908,-82.20468039003251,-82.52268689057422,-82.84069339111592,-83.15869989165763,-83.47670639219935,-83.79471289274106,-84.11271939328277,-84.43072589382449,-84.7487323943662,-85.06673889490791,-85.38474539544963,-85.70275189599133,-86.02075839653304,-86.33876489707475,-86.65677139761647,-86.97477789815818,-87.2927843986999,-87.61079089924161,-87.92879739978332,-88.24680390032503,-88.56481040086673,-88.88281690140845,-89.20082340195016,-89.51882990249187,-89.83683640303359,-90.1548429035753,-90.47284940411701,-90.79085590465873,-91.10886240520043,-91.42686890574214,-91.74487540628385,-92.06288190682557,-92.38088840736728,-92.698894907909,-93.0169014084507,-93.33490790899242,-93.65291440953413,-93.97092091007583,-94.28892741061755,-94.60693391115926,-94.92494041170097,-95.24294691224269,-95.5609534127844,-95.87895991332611,-96.19696641386783,-96.51497291440954,-96.83297941495124,-97.15098591549295,-97.46899241603467,-97.78699891657638,-98.1050054171181,-98.4230119176598,-98.74101841820152,-99.05902491874323,-99.37703141928495,-99.69503791982665,-100.01304442036836,-100.33105092091007,-100.64905742145179,-100.9670639219935,-101.28507042253521,-101.60307692307693,-101.92108342361864,-102.23908992416035,-102.55709642470205,-102.87510292524377,-103.19310942578548,-103.5111159263272,-103.8291224268689,-104.14712892741062,-104.46513542795233,-104.78314192849405,-105.10114842903576,-105.41915492957746,-105.73716143011917,-106.05516793066089,-106.3731744312026,-106.69118093174431,-107.00918743228603,-107.32719393282774,-107.64520043336945,-107.96320693391115,-108.28121343445287,-108.59921993499458,-108.91722643553629,-109.235232936078,-109.55323943661972,-109.87124593716143,-110.18925243770315,-110.50725893824486,-110.82526543878656,-111.14327193932827,-111.46127843986999,-111.7792849404117,-112.09729144095341,-112.41529794149513,-112.73330444203684,-113.05131094257855,-113.36931744312027,-113.68732394366197,-114.00533044420368,-114.32333694474539,-114.6413434452871,-114.95934994582882,-115.27735644637053,-115.59536294691225,-115.91336944745396,-116.23137594799567,-116.54938244853737,-116.86738894907909,-117.1853954496208,-117.50340195016251,-117.82140845070423,-118.13941495124594,-118.45742145178765,-118.77542795232937,-119.09343445287108,-119.41144095341278,-119.72944745395449,-120.0474539544962,-120.36546045503792,-120.68346695557963,-121.00147345612135,-121.31947995666306,-121.63748645720477,-121.95549295774647,-122.27349945828819,-122.5915059588299,-122.90951245937161,-123.22751895991333,-123.54552546045504,-123.86353196099675,-124.18153846153847,-124.49954496208018,-124.81755146262188,-125.13555796316359,-125.4535644637053,-125.77157096424702,-126.08957746478873,-126.40758396533045,-126.72559046587216,-127.04359696641387,-127.36160346695559,-127.67960996749729,-127.997616468039,-128.31562296858073,-128.63362946912244,-128.95163596966415,-129.26964247020587,-129.58764897074758,-129.9056554712893,-130.223661971831,-130.54166847237272,-130.85967497291443,-131.17768147345615,-131.49568797399786,-131.81369447453955,-132.13170097508126,-132.44970747562297,-132.76771397616469,-133.0857204767064,-133.4037269772481,-133.72173347778983,-134.03973997833154,-134.35774647887325,-134.67575297941497,-134.99375947995668,-135.3117659804984,-135.6297724810401,-135.94777898158182,-136.26578548212353,-136.58379198266525,-136.90179848320696,-137.21980498374867,-137.53781148429036,-137.85581798483207,-138.17382448537379,-138.4918309859155,-138.8098374864572,-139.12784398699893,-139.44585048754064,-139.76385698808235,-140.08186348862407,-140.39986998916578,-140.7178764897075,-141.0358829902492,-141.35388949079092,-141.67189599133263,-141.98990249187435,-142.30790899241606,-142.62591549295777,-142.9439219934995,-143.26192849404117,-143.57993499458289,-143.8979414951246,-144.2159479956663,-144.53395449620803,-144.85196099674974,-145.16996749729145,-145.48797399783317,-145.80598049837488,-146.1239869989166,-146.4419934994583,-146.76000000000002,-147.07800650054173,-147.39601300108345,-147.71401950162516,-148.03202600216687,-148.3500325027086,-148.66803900325027,-148.98604550379198,-149.3040520043337,-149.6220585048754,-149.94006500541713,-150.25807150595884,-150.57607800650055,-150.89408450704227,-151.21209100758398,-151.5300975081257,-151.8481040086674,-152.16611050920912,-152.48411700975083,-152.80212351029255,-153.12013001083426,-153.43813651137597,-153.7561430119177,-154.0741495124594,-154.39215601300108,-154.7101625135428,-155.0281690140845,-155.34617551462622,-155.66418201516794,-155.98218851570965,-156.30019501625137,-156.61820151679308,-156.9362080173348,-157.2542145178765,-157.57222101841822,-157.89022751895993,-158.20823401950165,-158.52624052004336,-158.84424702058507,-159.1622535211268,-159.4802600216685,-159.7982665222102,-160.1162730227519,-160.4342795232936,-160.75228602383532,-161.07029252437704,-161.38829902491875,-161.70630552546046,-162.02431202600218,-162.3423185265439,-162.6603250270856,-162.97833152762732,-163.29633802816903,-163.61434452871075,-163.93235102925246,-164.25035752979417,-164.56836403033589,-164.8863705308776,-165.2043770314193,-165.522383531961,-165.8403900325027,-166.15839653304442,-166.47640303358614,-166.79440953412785,-167.11241603466956,-167.43042253521128,-167.748429035753,-168.0664355362947,-168.38444203683642,-168.70244853737813,-169.02045503791985,-169.33846153846156,-169.65646803900327,-169.97447453954499,-170.2924810400867,-170.6104875406284,-170.92849404117013,-171.2465005417118,-171.56450704225352,-171.88251354279524,-172.20052004333695,-172.51852654387866,-172.83653304442038,-173.1545395449621,-173.4725460455038,-173.79055254604552,-174.10855904658723,-174.42656554712894,-174.74457204767066,-175.06257854821237,-175.38058504875409,-175.6985915492958,-176.0165980498375,-176.33460455037923,-176.65261105092094,-176.97061755146262,-177.28862405200434,-177.60663055254605,-177.92463705308776,-178.24264355362948,-178.5606500541712,-178.8786565547129,-179.19666305525462,-179.51466955579633,-179.83267605633804,-180.15068255687976,-180.46868905742147,-180.78669555796318,-181.1047020585049,-181.4227085590466,-181.74071505958833,-182.05872156013004,-182.37672806067172,-182.69473456121344,-183.01274106175515,-183.33074756229686,-183.64875406283858,-183.9667605633803,-184.284767063922,-184.60277356446372,-184.92078006500543,-185.23878656554714,-185.55679306608886,-185.87479956663057,-186.19280606717228,-186.510812567714,-186.8288190682557,-187.14682556879742,-187.46483206933914,-187.78283856988085,-188.10084507042254,-188.41885157096425,-188.73685807150596,-189.05486457204768,-189.3728710725894,-189.6908775731311,-190.00888407367282,-190.32689057421453,-190.64489707475624,-190.96290357529796,-191.28091007583967,-191.59891657638138,-191.9169230769231,-192.2349295774648,-192.55293607800652,-192.87094257854824,-193.18894907908995,-193.50695557963166,-193.82496208017335,-194.14296858071506,-194.46097508125678,-194.7789815817985,-195.0969880823402,-195.41499458288192,-195.73300108342363,-196.05100758396534,-196.36901408450706,-196.68702058504877,-197.00502708559048,-197.3230335861322,-197.6410400866739,-197.95904658721562,-198.27705308775734,-198.59505958829905,-198.91306608884076,-199.23107258938245,-199.54907908992416,-199.86708559046588,-200.1850920910076,-200.5030985915493,-200.82110509209102,-201.13911159263273,-201.45711809317444,-201.77512459371616,-202.09313109425787,-202.41113759479958,-202.7291440953413,-203.047150595883,-203.36515709642472,-203.68316359696644,-204.00117009750815,-204.31917659804986,-204.63718309859158,-204.95518959913326,-205.27319609967498,-205.5912026002167,-205.9092091007584,-206.22721560130012,-206.54522210184183,-206.86322860238354,-207.18123510292526,-207.49924160346697,-207.81724810400868,-208.1352546045504,-208.4532611050921,-208.77126760563382,-209.08927410617554,-209.40728060671725,-209.72528710725896,-210.04329360780068,-210.3613001083424,-210.67930660888408,-210.9973131094258,-211.3153196099675,-211.63332611050922,-211.95133261105093,-212.26933911159264,-212.58734561213436,-212.90535211267607,-213.22335861321778,-213.5413651137595,-213.8593716143012,-214.17737811484292,-214.49538461538464,-214.81339111592635,-215.13139761646806,-215.44940411700978,-215.7674106175515,-216.08541711809318,-216.4034236186349,-216.7214301191766,-217.03943661971832,-217.35744312026003,-217.67544962080174,-217.99345612134346,-218.31146262188517,-218.62946912242688,-218.9474756229686,-219.2654821235103,-219.58348862405202,-219.90149512459374,-220.21950162513545,-220.53750812567716,-220.85551462621888,-221.1735211267606,-221.4915276273023,-221.809534127844,-222.1275406283857,-222.44554712892742,-222.76355362946913,-223.08156013001084,-223.39956663055256,-223.71757313109427,-224.03557963163598,-224.3535861321777,-224.6715926327194,-224.98959913326112,-225.30760563380284,-225.62561213434455,-225.94361863488626,-226.26162513542798,-226.5796316359697,-226.8976381365114,-227.21564463705312,-227.5336511375948,-227.85165763813652,-228.16966413867823,-228.48767063921994,-228.80567713976166,-229.12368364030337,-229.44169014084508,-229.7596966413868,-230.0777031419285,-230.39570964247022,-230.71371614301194,-231.03172264355365,-231.34972914409536,-231.66773564463708,-231.9857421451788,-232.3037486457205,-232.62175514626222,-232.9397616468039,-233.25776814734562,-233.57577464788733,-233.89378114842904,-234.21178764897076,-234.52979414951247,-234.84780065005418,-235.1658071505959,-235.4838136511376,-235.80182015167932,-236.11982665222104,-236.43783315276275,-236.75583965330446,-237.07384615384618,-237.3918526543879,-237.7098591549296,-238.02786565547132,-238.34587215601303,-238.66387865655472,-238.98188515709643,-239.29989165763814,-239.61789815817986,-239.93590465872157,-240.25391115926328,-240.571917659805,-240.8899241603467,-241.20793066088842,-241.52593716143014,-241.84394366197185,-242.16195016251356,-242.47995666305528,-242.797963163597,-243.1159696641387,-243.43397616468042,-243.75198266522213,-244.06998916576381,-244.38799566630553,-244.70600216684724,-245.02400866738896,-245.34201516793067,-245.66002166847238,-245.9780281690141,-246.2960346695558,-246.61404117009752,-246.93204767063924,-247.25005417118095,-247.56806067172266,-247.88606717226438,-248.2040736728061,-248.5220801733478,-248.84008667388952,-249.15809317443123,-249.47609967497294,-249.79410617551463,-250.11211267605634,-250.43011917659805,-250.74812567713977,-251.06613217768148,-251.3841386782232,-251.7021451787649,-252.02015167930662,-252.33815817984834,-252.65616468039005,-252.97417118093176,-253.29217768147348,-253.6101841820152,-253.9281906825569,-254.24619718309862,-254.56420368364033,-254.88221018418204,-255.20021668472376,-255.51822318526544,-255.83622968580715,-256.15423618634884,-256.4722426868906,-256.79024918743227,-257.108255687974,-257.4262621885157,-257.74426868905744,-258.0622751895991,-258.3802816901408,-258.69828819068255,-259.01629469122423,-259.334301191766,-259.65230769230766,-259.9703141928494,-260.2883206933911,-260.6063271939328,-260.9243336944745,-261.24234019501625,-261.56034669555794,-261.8783531960997,-262.19635969664137,-262.5143661971831,-262.8323726977248,-263.15037919826653,-263.4683856988082,-263.7863921993499,-264.10439869989165,-264.42240520043333,-264.7404117009751,-265.05841820151676,-265.3764247020585,-265.6944312026002,-266.0124377031419,-266.3304442036836,-266.64845070422535,-266.96645720476704,-267.2844637053088,-267.60247020585047,-267.9204767063922,-268.2384832069339,-268.55648970747563,-268.8744962080173,-269.19250270855906,-269.51050920910075,-269.82851570964243,-270.1465222101842,-270.46452871072586,-270.7825352112676,-271.1005417118093,-271.418548212351,-271.7365547128927,-272.05456121343445,-272.37256771397614,-272.6905742145179,-273.00858071505957,-273.3265872156013,-273.644593716143,-273.96260021668473,-274.2806067172264,-274.59861321776816,-274.91661971830985,-275.23462621885153,-275.5526327193933,-275.87063921993496,-276.1886457204767,-276.5066522210184,-276.8246587215601,-277.1426652221018,-277.46067172264355,-277.77867822318524,-278.096684723727,-278.41469122426867,-278.7326977248104,-279.0507042253521,-279.36871072589383,-279.6867172264355,-280.00472372697726,-280.32273022751895,-280.64073672806063,-280.9587432286024,-281.27674972914406,-281.5947562296858,-281.9127627302275,-282.2307692307692,-282.5487757313109,-282.86678223185265,-283.18478873239434,-283.5027952329361,-283.82080173347777,-284.1388082340195,-284.4568147345612,-284.77482123510293,-285.0928277356446,-285.41083423618636,-285.72884073672805,-286.0468472372698,-286.3648537378115,-286.68286023835316,-287.0008667388949,-287.3188732394366,-287.6368797399783,-287.95488624052,-288.27289274106175,-288.59089924160344,-288.9089057421452,-289.22691224268686,-289.5449187432286,-289.8629252437703,-290.18093174431203,-290.4989382448537,-290.81694474539546,-291.13495124593715,-291.4529577464789,-291.7709642470206,-292.08897074756226,-292.406977248104,-292.7249837486457,-293.0429902491874,-293.3609967497291)
counts=c(0.0, 0.0,0.0,0.0,0.0,0.0,0.0,0.0,0.0,0.0,0.0,0.0,0.0,0.0,0.0,0.0,0.0,0.0,0.0,0.0,0.0,0.0,0.0,0.0,0.0,0.0,0.0,0.0,0.0,0.0,0.0,0.0,0.0,0.0,0.0,0.0,0.0,0.0,0.0,0.0,0.0,0.0,0.0,0.0,0.0,0.0,0.0,0.0,0.0,0.0,0.0,0.0,0.0,0.0,0.0,0.0,0.0,0.0,0.0,0.0,0.0,0.0,0.0,0.0,0.0,0.0,0.0,0.0,0.0,0.0,0.0,0.0,0.0,0.0,0.0,0.0,0.0,0.0,0.0,0.0,0.0,0.0,0.0,0.0,0.0,0.0,0.0,0.0,0.0,0.0,0.0,0.0,0.0,0.0,0.0,0.0,0.0,0.0,0.0,0.0,0.0,0.0,0.0,0.0,0.0,0.0,0.0,0.0,0.0,0.0,0.0,0.0,0.0,0.0,0.0,0.0,0.0,0.0,0.0,0.0,0.0,0.0,0.0,0.0,0.0,0.0,0.0,0.0,0.0,0.0,0.0,0.0,0.0,0.0,0.0,0.0,0.0,0.0,0.0,0.0,0.0,0.0,0.0,0.0,0.0,0.0,0.0,0.0,0.0,0.0,0.0,0.0,0.0,0.0,0.0,0.0,0.0,0.0,0.0,0.0,0.0,0.0,0.0,0.0,0.0,0.0,0.0,0.0,0.0,0.0,0.0,0.0,0.0,0.0,0.0,0.0,0.0,0.0,0.0,0.0,0.0,0.0,0.0,0.0,0.0,0.0,0.0,0.0,0.0,0.0,0.0,0.0,0.0,0.0,0.0,0.0,0.0,0.0,0.0,0.0,0.0,0.0,0.0,0.0,0.0,0.0,0.0,0.0,0.0,0.0,0.0,0.0,0.0,0.0,0.0,0.0,0.0,0.0,0.0,0.0,0.0,0.0,0.0,0.0,0.0,0.0,0.0,0.0,0.0,0.0,0.0,0.0,0.0,0.0,0.0,0.0,0.0,0.0,0.0,0.0,0.0,0.0,0.0,0.0,0.0,0.0,0.0,0.0,0.0,0.0,0.0,0.0,0.0,0.0,0.0,0.0,0.0,0.0,0.0,0.0,0.0,0.0,0.0,0.0,0.0,0.0,0.0,0.0,0.0,0.0,0.0,0.0,0.0,0.0,0.0,0.0,0.0,0.0,0.0,0.0,0.0,0.0,0.0,0.0,0.0,0.0,0.0,0.0,0.0,0.0,0.0,0.0,0.0,0.0,0.0,0.0,0.0,0.0,0.0,0.0,0.0,0.0,0.0,0.0,0.0,0.0,0.0,0.0,0.0,0.0,0.0,0.0,0.0,0.0,0.0,0.0,0.0,0.0,0.0,0.0,0.0,0.0,0.0,0.0,0.0,0.0,0.0,0.0,0.0,0.0,0.0,0.0,0.0,0.0,0.0,0.0,0.0,0.0,0.0,0.0,0.0,0.0,0.0,0.0,0.0,0.0,0.0,0.0,0.0,0.0,0.0,0.0,0.0,0.0,0.0,0.0,0.0,0.0,0.0,0.0,0.0,0.0,0.0,0.0,0.0,0.0,0.0,0.0,0.0,0.0,0.0,0.0,0.0,0.0,0.0,0.0,0.0,0.0,0.0,0.0,0.0,0.0,0.0,0.0,0.0,0.0,0.0,0.0,0.0,0.0,0.0,0.0,0.0,0.0,0.0,0.0,0.0,0.0,0.0,0.0,0.0,0.0,0.0,0.0,0.0,0.0,0.0,0.0,0.0,0.0,0.0,0.0,0.0,0.0,0.0,0.0,0.0,0.0,0.0,0.0,0.0,0.0,0.0,0.0,0.0,0.0,0.0,0.0,0.0,0.0,0.0,0.0,0.0,0.0,0.0,0.0,0.0,0.0,0.0,0.0,0.0,0.0,0.0,0.0,0.0,0.0,0.0,0.0,0.0,0.0,0.0,0.0,0.0,0.0,0.0,0.0,0.0,0.0,0.0,0.0,0.0,0.0,0.0,0.0,0.0,0.0,0.0,0.0,0.0,0.0,0.0,0.0,0.0,0.0,0.0,0.0,0.0,0.0,0.0,0.0,0.0,0.0,0.0,0.0,0.0,0.0,0.0,0.0,0.0,0.0,0.0,0.0,0.0,0.0,0.0,0.0,0.0,0.0,0.0,0.0,0.0,0.0,0.0,0.0,0.0,0.0,0.0,0.0,0.0,0.0,0.0,0.0,0.0,0.0,0.0,0.0,0.0,0.0,0.0,0.0,0.0,0.0,0.0,0.0,0.0,0.0,0.0,0.0,0.0,0.0,0.0,0.0,0.0,0.0,0.0,0.0,0.0,0.0,0.0,0.0,0.0,0.0,0.0,0.0,0.0,0.0,0.0,0.0,0.0,0.0,0.0,0.0,0.0,0.0,0.0,0.0,0.0,0.0,0.0,0.0,0.0,0.0,0.0,0.0,0.0,0.0,0.0,0.0,0.0,0.0,0.0,0.0,0.0,0.0,0.0,0.0,0.0,0.0,0.0,0.0,0.0,0.0,0.0,0.0,0.0,0.0,0.0,0.0,0.0,0.0,0.0,0.0,0.0,0.0,0.0,0.0,0.0,0.0,0.0,0.0,0.0,0.0,0.0,0.0,0.0,0.0,0.0,0.0,0.0,0.0,0.0,0.0,0.0,0.0,0.0,0.0,0.0,0.0,0.0,0.0,0.0,0.0,0.0,0.0,0.0,0.0,0.0,0.0,0.0,0.0,0.0,0.0,0.0,0.0,0.0,0.0,0.0,0.0,0.0,0.0,0.0,0.0,0.0,0.0,0.0,0.0,0.0,0.0,0.0,0.0001001001001001001,0.001001001001001001,0.0015015015015015015,0.0005005005005005005,0.0014014014014014013,0.0009009009009009009,0.0007007007007007007,0.0007007007007007007,0.0011011011011011012,0.0008008008008008008,0.0014014014014014013,0.0012012012012012011,0.0007007007007007007,0.0008008008008008008,0.0012012012012012011,0.0006006006006006006,0.0006006006006006006,0.0005005005005005005,0.0003003003003003003,0.0008008008008008008,0.0004004004004004004,0.0004004004004004004,0.0,0.0003003003003003003,0.0005005005005005005,0.0004004004004004004,0.0008008008008008008,0.0008008008008008008,0.0005005005005005005,0.0006006006006006006,0.0007007007007007007,0.0008008008008008008,0.0002002002002002002,0.0005005005005005005,0.0003003003003003003,0.0008008008008008008,0.0004004004004004004,0.001001001001001001,0.0005005005005005005,0.0007007007007007007,0.0,0.0003003003003003003,0.0007007007007007007,0.0005005005005005005,0.0004004004004004004,0.0004004004004004004,0.0006006006006006006,0.0003003003003003003,0.0003003003003003003,0.0001001001001001001,0.0009009009009009009,0.0003003003003003003,0.0004004004004004004,0.0002002002002002002,0.0005005005005005005,0.0003003003003003003,0.0002002002002002002,0.0005005005005005005,0.0002002002002002002,0.0002002002002002002,0.0004004004004004004,0.0004004004004004004,0.0008008008008008008,0.0001001001001001001,0.0003003003003003003,0.0001001001001001001,0.0003003003003003003,0.0005005005005005005,0.0005005005005005005,0.0005005005005005005,0.0004004004004004004,0.0006006006006006006,0.001001001001001001,0.0005005005005005005,0.001001001001001001,0.0008008008008008008,0.001001001001001001,0.0007007007007007007,0.0013013013013013013,0.0007007007007007007,0.0007007007007007007,0.0012012012012012011,0.0006006006006006006,0.0009009009009009009,0.0012012012012012011,0.0012012012012012011,0.001001001001001001,0.0019019019019019018,0.0022022022022022024,0.0022022022022022024,0.0017017017017017016,0.0017017017017017016,0.0017017017017017016,0.0012012012012012011,0.0017017017017017016,0.0014014014014014013,0.002002002002002002,0.0017017017017017016,0.0015015015015015015,0.0022022022022022024,0.0017017017017017016,0.002902902902902903,0.003103103103103103,0.004704704704704705,0.006406406406406407,0.010510510510510511,0.016716716716716717,0.016216216216216217,0.008908908908908908,0.007007007007007007,0.004804804804804805,0.002902902902902903,0.0013013013013013013,0.0022022022022022024,0.0045045045045045045,0.006406406406406407,0.0045045045045045045,0.005705705705705706,0.006906906906906907,0.007307307307307307,0.004904904904904905,0.004804804804804805,0.005905905905905906,0.0045045045045045045,0.0028028028028028026,0.0035035035035035035,0.002702702702702703,0.002902902902902903,0.004204204204204204,0.005605605605605605,0.004404404404404405,0.004304304304304304,0.003303303303303303,0.006206206206206206,0.004304304304304304,0.004604604604604604,0.004304304304304304,0.004104104104104104,0.004004004004004004,0.0024024024024024023,0.0034034034034034033,0.003103103103103103,0.0036036036036036037,0.0034034034034034033,0.002102102102102102,0.0019019019019019018,0.0019019019019019018,0.0022022022022022024,0.0013013013013013013,0.0019019019019019018,0.0011011011011011012,0.002102102102102102,0.0017017017017017016,0.002302302302302302,0.0018018018018018018,0.0026026026026026027,0.0015015015015015015,0.0014014014014014013,0.0014014014014014013,0.001001001001001001,0.001001001001001001,0.0019019019019019018,0.0012012012012012011,0.0014014014014014013,0.0013013013013013013,0.0013013013013013013,0.0012012012012012011,0.0014014014014014013,0.0015015015015015015,0.001001001001001001,0.0014014014014014013,0.0012012012012012011,0.0012012012012012011,0.0032032032032032033,0.002302302302302302,0.003303303303303303,0.002302302302302302,0.002902902902902903,0.003303303303303303,0.004204204204204204,0.003903903903903904,0.003903903903903904,0.004304304304304304,0.004104104104104104,0.004204204204204204,0.002702702702702703,0.0035035035035035035,0.002702702702702703,0.003303303303303303,0.002102102102102102,0.001001001001001001,0.0013013013013013013,0.002002002002002002,0.0015015015015015015,0.0017017017017017016,0.0016016016016016017,0.0006006006006006006,0.0018018018018018018,0.0009009009009009009,0.0013013013013013013,0.0007007007007007007,0.0003003003003003003,0.0005005005005005005,0.0004004004004004004,0.0004004004004004004,0.0013013013013013013,0.0005005005005005005,0.0004004004004004004,0.001001001001001001,0.0003003003003003003,0.0008008008008008008,0.0006006006006006006,0.0002002002002002002,0.0004004004004004004,0.0006006006006006006,0.0001001001001001001,0.0004004004004004004,0.0005005005005005005,0.0006006006006006006,0.0002002002002002002,0.0004004004004004004,0.0003003003003003003,0.0004004004004004004,0.0004004004004004004,0.0,0.0,0.0003003003003003003,0.0001001001001001001,0.0007007007007007007,0.0004004004004004004,0.0005005005005005005,0.0004004004004004004,0.0008008008008008008,0.0005005005005005005,0.0006006006006006006,0.0005005005005005005,0.0004004004004004004,0.0009009009009009009,0.001001001001001001,0.0006006006006006006,0.0008008008008008008,0.0008008008008008008,0.0012012012012012011,0.0012012012012012011,0.001001001001001001,0.0011011011011011012,0.0007007007007007007,0.0012012012012012011,0.0006006006006006006,0.0005005005005005005,0.0006006006006006006,0.001001001001001001,0.0012012012012012011,0.0015015015015015015,0.001001001001001001,0.002102102102102102,0.0022022022022022024,0.006306306306306306,0.016616616616616616,0.024024024024024024,0.04984984984984985,0.11051051051051052,0.17007007007007008,0.12022022022022022,0.06396396396396396,0.03843843843843844,0.026926926926926928,0.02022022022022022,0.012212212212212211,0.008908908908908908,0.006606606606606606,0.007807807807807808,0.0015015015015015015,0.0)
#mids=mids[58:length(mids)]
#counts=counts[58:length(counts)]

plot(c(seq(-290,0,by=1),0),rep(2,length(c(seq(290,0,by=-1),0))), xlab="", ylab="Frequency of shift in origination rate", xlim=c(-270,-230), ylim=c(0,0.03), type="l", col="white",lwd="1",las="1",cex.axis="1",cex.main="1",cex.lab="1",bty="n", main="B", axes=F)
rect(-323.2,-0.02,-298.9,300, col="white", border=NA)
rect(-298.9,-0.02,-272.95,300, col="whitesmoke", border=NA)
rect(-272.95,-0.02,-259.1,300, col="white", border=NA)
rect(-259.1,-0.02,-251.9,300, col="whitesmoke", border=NA)
rect(-251.9,-0.02,-247.2,300, col="white", border=NA)
rect(-247.2,-0.02,-237,300, col="whitesmoke", border=NA)
rect(-237,-0.02,-201.3,300, col="white", border=NA)
rect(-201.3,-0.02,-174.1,300, col="whitesmoke", border=NA)
rect(-174.1,-0.02,-163.5,300, col="white", border=NA)
rect(-163.5,-0.02,-145,300, col="whitesmoke", border=NA)
rect(-145,-0.02,-100.5,300, col="white", border=NA)
rect(-100.5,-0.02,-66,300, col="whitesmoke", border=NA)
rect(-66,-0.02,-56,300, col="white", border=NA)
rect(-56,-0.02,-33.9,300, col="whitesmoke", border=NA)
rect(-33.9,-0.02,-23.03,300, col="white", border=NA)
rect(-23.03,-0.02,-5.33,300, col="whitesmoke", border=NA)
rect(-5.33,-0.02,-2.58,300, col="white", border=NA)
rect(-2.58,-0.02,0,300, col="whitesmoke", border=NA)

rect(-261.28,-3,-259.51,300, col=alpha('#ffaf03',0.2), border=NA)
rect(-234.5,-3,-232,300, col=alpha('#ffaf03',0.2), border=NA)
abline(v=c(-251.902),col="red",lty="dashed",lwd="2")
axis(side=1, seq(-280, -220, by=10), col="black",col.axis="black",las=1)
axis(side=2, seq(0, 0.03, by=0.01), col="black",col.axis="black",las=2)

lines(mids,counts,type = 'h', lwd=5, col='#4c4cec')
bf2 = 0.0036796908762308437
bf6 = 0.02656490792889208
abline(h=bf2, lty=2)
abline(h=bf6, lty=2)

add_geochrono(0, -0.15)


# Extinction rate
time=c(-204.52362613474025, -204.62368898214288,-204.72375182954545,-204.82381467694807,-204.92387752435064,-205.02394037175327,-205.12400321915584,-205.22406606655846,-205.32412891396103,-205.42419176136366,-205.52425460876623,-205.62431745616885,-205.72438030357142,-205.82444315097405,-205.92450599837662,-206.02456884577924,-206.1246316931818,-206.22469454058444,-206.324757387987,-206.42482023538963,-206.5248830827922,-206.62494593019483,-206.7250087775974,-206.82507162500002,-206.9251344724026,-207.02519731980522,-207.12526016720778,-207.2253230146104,-207.32538586201298,-207.4254487094156,-207.52551155681817,-207.6255744042208,-207.72563725162337,-207.825700099026,-207.92576294642856,-208.0258257938312,-208.12588864123376,-208.22595148863638,-208.32601433603895,-208.42607718344158,-208.52614003084415,-208.62620287824677,-208.72626572564934,-208.82632857305197,-208.92639142045454,-209.02645426785716,-209.12651711525973,-209.22657996266236,-209.32664281006493,-209.42670565746755,-209.52676850487012,-209.62683135227275,-209.72689419967531,-209.82695704707794,-209.9270198944805,-210.02708274188313,-210.1271455892857,-210.22720843668833,-210.3272712840909,-210.42733413149352,-210.5273969788961,-210.62745982629872,-210.7275226737013,-210.8275855211039,-210.92764836850648,-211.0277112159091,-211.12777406331168,-211.2278369107143,-211.32789975811687,-211.4279626055195,-211.52802545292207,-211.6280883003247,-211.72815114772726,-211.8282139951299,-211.92827684253245,-212.02833968993508,-212.12840253733765,-212.22846538474028,-212.32852823214284,-212.42859107954547,-212.52865392694804,-212.62871677435066,-212.72877962175323,-212.82884246915586,-212.92890531655843,-213.02896816396105,-213.12903101136362,-213.22909385876625,-213.32915670616882,-213.42921955357144,-213.529282400974,-213.62934524837664,-213.7294080957792,-213.82947094318183,-213.9295337905844,-214.02959663798703,-214.1296594853896,-214.22972233279222,-214.3297851801948,-214.42984802759742,-214.52991087499998,-214.6299737224026,-214.73003656980518,-214.8300994172078,-214.93016226461037,-215.030225112013,-215.13028795941557,-215.2303508068182,-215.33041365422076,-215.4304765016234,-215.53053934902596,-215.63060219642858,-215.73066504383115,-215.83072789123378,-215.93079073863635,-216.03085358603897,-216.13091643344154,-216.23097928084417,-216.33104212824674,-216.43110497564936,-216.53116782305193,-216.63123067045456,-216.73129351785718,-216.83135636525975,-216.93141921266238,-217.03148206006495,-217.13154490746757,-217.23160775487014,-217.33167060227277,-217.43173344967533,-217.53179629707796,-217.63185914448053,-217.73192199188315,-217.83198483928572,-217.93204768668835,-218.03211053409092,-218.13217338149354,-218.2322362288961,-218.33229907629874,-218.4323619237013,-218.53242477110393,-218.6324876185065,-218.73255046590913,-218.8326133133117,-218.93267616071432,-219.0327390081169,-219.13280185551952,-219.2328647029221,-219.3329275503247,-219.43299039772728,-219.5330532451299,-219.63311609253248,-219.7331789399351,-219.83324178733767,-219.9333046347403,-220.03336748214286,-220.1334303295455,-220.23349317694806,-220.33355602435068,-220.43361887175325,-220.53368171915588,-220.63374456655845,-220.73380741396107,-220.83387026136364,-220.93393310876627,-221.03399595616884,-221.13405880357146,-221.23412165097403,-221.33418449837666,-221.43424734577923,-221.53431019318185,-221.63437304058442,-221.73443588798705,-221.83449873538962,-221.93456158279224,-222.0346244301948,-222.13468727759744,-222.234750125,-222.33481297240263,-222.4348758198052,-222.53493866720783,-222.6350015146104,-222.73506436201302,-222.8351272094156,-222.93519005681821,-223.03525290422078,-223.1353157516234,-223.23537859902598,-223.3354414464286,-223.43550429383117,-223.5355671412338,-223.63562998863637,-223.735692836039,-223.83575568344156,-223.9358185308442,-224.03588137824676,-224.13594422564938,-224.23600707305195,-224.33606992045458,-224.43613276785715,-224.53619561525977,-224.63625846266234,-224.73632131006497,-224.83638415746753,-224.93644700487016,-225.03650985227273,-225.13657269967536,-225.23663554707792,-225.33669839448055,-225.43676124188312,-225.53682408928574,-225.6368869366883,-225.73694978409094,-225.8370126314935,-225.93707547889613,-226.0371383262987,-226.13720117370133,-226.2372640211039,-226.33732686850652,-226.4373897159091,-226.53745256331172,-226.6375154107143,-226.7375782581169,-226.83764110551948,-226.9377039529221,-227.03776680032468,-227.1378296477273,-227.23789249512987,-227.3379553425325,-227.43801818993506,-227.5380810373377,-227.63814388474026,-227.73820673214288,-227.83826957954545,-227.93833242694808,-228.03839527435065,-228.13845812175327,-228.23852096915584,-228.33858381655847,-228.43864666396104,-228.53870951136366,-228.63877235876623,-228.73883520616886,-228.83889805357143,-228.93896090097405,-229.03902374837662,-229.13908659577925,-229.23914944318182,-229.33921229058444,-229.439275137987,-229.53933798538964,-229.6394008327922,-229.73946368019483,-229.8395265275974,-229.93958937500003,-230.0396522224026,-230.13971506980522,-230.2397779172078,-230.33984076461041,-230.43990361201298,-230.5399664594156,-230.64002930681818,-230.7400921542208,-230.84015500162337,-230.940217849026,-231.04028069642857,-231.1403435438312,-231.24040639123376,-231.3404692386364,-231.44053208603896,-231.54059493344158,-231.64065778084415,-231.74072062824678,-231.84078347564935,-231.94084632305197,-232.04090917045454,-232.14097201785717,-232.24103486525973,-232.34109771266236,-232.44116056006493,-232.54122340746756,-232.64128625487012,-232.74134910227275,-232.84141194967532,-232.94147479707794,-233.0415376444805,-233.14160049188314,-233.2416633392857,-233.34172618668833,-233.4417890340909,-233.54185188149353,-233.6419147288961,-233.74197757629872,-233.8420404237013,-233.94210327110392,-234.0421661185065,-234.1422289659091,-234.24229181331168,-234.3423546607143,-234.44241750811688,-234.5424803555195,-234.64254320292207,-234.7426060503247,-234.84266889772726,-234.9427317451299,-235.04279459253246,-235.14285743993509,-235.24292028733765,-235.34298313474028,-235.44304598214285,-235.54310882954547,-235.64317167694804,-235.74323452435067,-235.84329737175324,-235.94336021915586,-236.04342306655843,-236.14348591396106,-236.24354876136363,-236.34361160876625,-236.44367445616882,-236.54373730357145,-236.64380015097402,-236.74386299837664,-236.8439258457792,-236.94398869318184,-237.0440515405844,-237.14411438798703,-237.2441772353896,-237.34424008279223,-237.4443029301948,-237.54436577759742,-237.644428625,-237.74449147240261,-237.84455431980518,-237.9446171672078,-238.04468001461038,-238.144742862013,-238.24480570941557,-238.3448685568182,-238.44493140422077,-238.5449942516234,-238.64505709902596,-238.7451199464286,-238.84518279383116,-238.94524564123378,-239.04530848863635,-239.14537133603898,-239.24543418344155,-239.34549703084417,-239.44555987824674,-239.54562272564937,-239.64568557305194,-239.74574842045456,-239.84581126785713,-239.94587411525976,-240.04593696266232,-240.14599981006495,-240.24606265746752,-240.34612550487014,-240.4461883522727,-240.54625119967534,-240.6463140470779,-240.74637689448053,-240.8464397418831,-240.94650258928573,-241.0465654366883,-241.14662828409092,-241.2466911314935,-241.34675397889612,-241.4468168262987,-241.5468796737013,-241.64694252110388,-241.7470053685065,-241.84706821590908,-241.9471310633117,-242.04719391071427,-242.1472567581169,-242.24731960551946,-242.3473824529221,-242.44744530032466,-242.54750814772729,-242.64757099512985,-242.74763384253248,-242.84769668993505,-242.94775953733767,-243.04782238474024,-243.14788523214287,-243.2479480795455,-243.34801092694806,-243.4480737743507,-243.54813662175326,-243.64819946915588,-243.74826231655845,-243.84832516396108,-243.94838801136365,-244.04845085876627,-244.14851370616884,-244.24857655357147,-244.34863940097404,-244.44870224837666,-244.54876509577923,-244.64882794318186,-244.74889079058443,-244.84895363798705,-244.94901648538962,-245.04907933279225,-245.14914218019481,-245.24920502759744,-245.349267875,-245.44933072240264,-245.5493935698052,-245.64945641720783,-245.7495192646104,-245.84958211201302,-245.9496449594156,-246.04970780681822,-246.1497706542208,-246.2498335016234,-246.34989634902598,-246.4499591964286,-246.55002204383118,-246.6500848912338,-246.75014773863637,-246.850210586039,-246.95027343344157,-247.0503362808442,-247.15039912824676,-247.2504619756494,-247.35052482305196,-247.45058767045458,-247.55065051785715,-247.65071336525978,-247.75077621266234,-247.85083906006497,-247.95090190746754,-248.05096475487017,-248.15102760227273,-248.25109044967536,-248.35115329707793,-248.45121614448055,-248.55127899188312,-248.65134183928575,-248.75140468668832,-248.85146753409094,-248.9515303814935,-249.05159322889614,-249.1516560762987,-249.25171892370133,-249.3517817711039,-249.45184461850653,-249.5519074659091,-249.65197031331172,-249.7520331607143,-249.85209600811692,-249.95215885551949,-250.0522217029221,-250.15228455032468,-250.2523473977273,-250.35241024512987,-250.4524730925325,-250.55253593993507,-250.6525987873377,-250.75266163474026,-250.8527244821429,-250.95278732954546,-251.05285017694808,-251.15291302435065,-251.25297587175328,-251.35303871915585,-251.45310156655847,-251.55316441396104,-251.65322726136367,-251.75329010876624,-251.85335295616886,-251.95341580357143,-252.05347865097406,-252.15354149837663,-252.25360434577925,-252.35366719318182,-252.45373004058445,-252.55379288798702,-252.65385573538964,-252.7539185827922,-252.85398143019484,-252.9540442775974,-253.05410712500003,-253.1541699724026,-253.25423281980522,-253.3542956672078,-253.45435851461042,-253.554421362013,-253.6544842094156,-253.75454705681818,-253.8546099042208,-253.95467275162338,-254.054735599026,-254.15479844642857,-254.2548612938312,-254.35492414123377,-254.4549869886364,-254.55504983603896,-254.6551126834416,-254.75517553084416,-254.85523837824678,-254.95530122564935,-255.05536407305198,-255.15542692045454,-255.25548976785717,-255.35555261525974,-255.45561546266237,-255.55567831006493,-255.65574115746756,-255.75580400487013,-255.85586685227275,-255.95592969967532,-256.05599254707795,-256.1560553944805,-256.25611824188314,-256.3561810892857,-256.45624393668834,-256.5563067840909,-256.65636963149353,-256.7564324788961,-256.8564953262987,-256.9565581737013,-257.0566210211039,-257.1566838685065,-257.2567467159091,-257.3568095633117,-257.4568724107143,-257.5569352581169,-257.6569981055195,-257.7570609529221,-257.8571238003247,-257.9571866477273,-258.0572494951299,-258.15731234253246,-258.2573751899351,-258.3574380373377,-258.4575008847403,-258.55756373214285,-258.6576265795455,-258.7576894269481,-258.8577522743507,-258.95781512175324,-259.05787796915587,-259.1579408165585,-259.25800366396106,-259.35806651136363,-259.45812935876626,-259.5581922061689,-259.65825505357145,-259.758317900974,-259.85838074837665,-259.9584435957793,-260.05850644318184,-260.1585692905844,-260.25863213798704,-260.35869498538966,-260.45875783279223,-260.5588206801948,-260.6588835275974,-260.75894637500005,-260.8590092224026,-260.9590720698052,-261.0591349172078,-261.15919776461044,-261.259260612013,-261.3593234594156,-261.4593863068182,-261.55944915422083,-261.6595120016234,-261.75957484902597,-261.8596376964286,-261.9597005438312,-262.0597633912338,-262.15982623863636,-262.259889086039,-262.3599519334416,-262.4600147808442,-262.56007762824675,-262.66014047564937,-262.760203323052,-262.86026617045457,-262.96032901785713,-263.06039186525976,-263.1604547126624,-263.26051756006495,-263.3605804074675,-263.46064325487015,-263.5607061022728,-263.66076894967534,-263.7608317970779,-263.86089464448054,-263.96095749188316,-264.06102033928573,-264.1610831866883,-264.2611460340909,-264.36120888149355,-264.4612717288961,-264.5613345762987,-264.6613974237013,-264.76146027110394,-264.8615231185065,-264.9615859659091,-265.0616488133117,-265.16171166071433,-265.2617745081169,-265.3618373555195,-265.4619002029221,-265.5619630503247,-265.6620258977273,-265.7620887451299,-265.8621515925325,-265.9622144399351,-266.0622772873377,-266.1623401347403,-266.2624029821429,-266.3624658295455,-266.46252867694807,-266.5625915243507,-266.66265437175326,-266.7627172191559,-266.86278006655846,-266.962842913961,-267.06290576136365,-267.1629686087663,-267.26303145616885,-267.3630943035714,-267.46315715097404,-267.56321999837667,-267.66328284577924,-267.7633456931818,-267.86340854058443,-267.96347138798706,-268.0635342353896,-268.1635970827922,-268.2636599301948,-268.36372277759745,-268.463785625,-268.5638484724026,-268.6639113198052,-268.76397416720783,-268.8640370146104,-268.96409986201303,-269.0641627094156,-269.1642255568182,-269.2642884042208,-269.3643512516234,-269.464414099026,-269.5644769464286,-269.6645397938312,-269.7646026412338,-269.8646654886364,-269.964728336039,-270.06479118344157,-270.1648540308442,-270.26491687824677,-270.3649797256494,-270.46504257305196,-270.5651054204546,-270.66516826785715,-270.7652311152598,-270.86529396266235,-270.965356810065,-271.06541965746754,-271.16548250487017,-271.26554535227274,-271.36560819967536,-271.46567104707793,-271.56573389448056,-271.6657967418831,-271.76585958928575,-271.8659224366883,-271.96598528409095,-272.0660481314935,-272.16611097889614,-272.2661738262987,-272.36623667370134,-272.4662995211039,-272.56636236850653,-272.6664252159091,-272.7664880633117,-272.8665509107143,-272.9666137581169,-273.0666766055195,-273.1667394529221,-273.2668023003247,-273.3668651477273,-273.4669279951299,-273.5669908425325,-273.6670536899351,-273.7671165373377,-273.86717938474027,-273.9672422321429,-274.06730507954546,-274.1673679269481,-274.26743077435066,-274.3674936217533,-274.46755646915585,-274.5676193165585,-274.66768216396105,-274.7677450113637,-274.86780785876624,-274.96787070616887,-275.06793355357144,-275.16799640097406,-275.26805924837663,-275.36812209577926,-275.4681849431818,-275.56824779058445,-275.668310637987,-275.76837348538965,-275.8684363327922,-275.96849918019484,-276.0685620275974,-276.16862487500003,-276.2686877224026,-276.36875056980523,-276.4688134172078,-276.5688762646104,-276.668939112013,-276.7690019594156,-276.8690648068182,-276.9691276542208,-277.0691905016234,-277.169253349026,-277.2693161964286,-277.3693790438312,-277.46944189123377,-277.5695047386364,-277.66956758603897,-277.7696304334416,-277.86969328084416,-277.9697561282468,-278.06981897564935,-278.169881823052,-278.26994467045455,-278.3700075178572,-278.47007036525974,-278.57013321266237,-278.67019606006494,-278.77025890746756,-278.87032175487013,-278.97038460227276,-279.0704474496753,-279.17051029707795,-279.2705731444805,-279.37063599188315,-279.4706988392857,-279.57076168668834,-279.6708245340909,-279.77088738149354,-279.8709502288961,-279.97101307629873,-280.0710759237013,-280.1711387711039,-280.2712016185065,-280.3712644659091,-280.4713273133117,-280.5713901607143,-280.6714530081169,-280.7715158555195,-280.8715787029221,-280.9716415503247,-281.0717043977273,-281.1717672451299,-281.27183009253247,-281.3718929399351,-281.47195578733766,-281.5720186347403,-281.67208148214286,-281.7721443295455,-281.87220717694805,-281.9722700243507,-282.07233287175325,-282.1723957191559,-282.27245856655844,-282.37252141396107,-282.47258426136364,-282.57264710876626,-282.67270995616883,-282.77277280357146,-282.872835650974,-282.97289849837665,-283.0729613457792,-283.17302419318185,-283.2730870405844,-283.37314988798704,-283.47321273538967,-283.57327558279223,-283.6733384301948,-283.77340127759743,-283.87346412500005,-283.9735269724026,-284.0735898198052,-284.1736526672078,-284.27371551461044,-284.373778362013,-284.4738412094156,-284.5739040568182,-284.67396690422083,-284.7740297516234,-284.87409259902597,-284.9741554464286,-285.0742182938312,-285.1742811412338,-285.27434398863636,-285.374406836039,-285.4744696834416,-285.5745325308442,-285.67459537824675,-285.7746582256494,-285.874721073052,-285.97478392045457,-286.07484676785714,-286.17490961525976,-286.2749724626624,-286.37503531006496,-286.4750981574675,-286.57516100487015,-286.6752238522728,-286.77528669967535,-286.8753495470779,-286.97541239448054,-287.07547524188317,-287.17553808928574,-287.2756009366883,-287.37566378409093,-287.47572663149356,-287.5757894788961,-287.6758523262987,-287.7759151737013,-287.87597802110395,-287.9760408685065,-288.0761037159091,-288.1761665633117,-288.27622941071434,-288.3762922581169,-288.4763551055195,-288.5764179529221,-288.6764808003247,-288.7765436477273,-288.87660649512986,-288.9766693425325,-289.0767321899351,-289.1767950373377,-289.27685788474025,-289.3769207321429,-289.4769835795455,-289.5770464269481,-289.67710927435064,-289.77717212175327,-289.8772349691559,-289.97729781655846,-290.07736066396103,-290.17742351136366,-290.2774863587663,-290.37754920616885,-290.4776120535714,-290.57767490097405,-290.67773774837667,-290.77780059577924,-290.8778634431818,-290.97792629058443,-291.07798913798706,-291.17805198538963,-291.2781148327922,-291.3781776801948,-291.47824052759745,-291.578303375,-291.6783662224026,-291.7784290698052,-291.87849191720784,-291.9785547646104,-292.078617612013,-292.1786804594156,-292.2787433068182,-292.3788061542208,-292.47886900162337,-292.578931849026,-292.6789946964286,-292.7790575438312,-292.87912039123376,-292.9791832386364,-293.079246086039,-293.1793089334416,-293.27937178084414,-293.37943462824677,-293.4794974756494)
rate=c(0.7961269897577109, 0.17404502569401847,0.17404502569401847,0.17404502569401847,0.17404502569401847,0.17404502569401847,0.17404502569401847,0.17404502569401847,0.17404502569401847,0.17404502569401847,0.17404502569401847,0.17404502569401847,0.17404502569401847,0.17404502569401847,0.17404502569401847,0.17404502569401847,0.17404502569401847,0.17404502569401847,0.17404502569401847,0.17404502569401847,0.17404502569401847,0.17404208385990383,0.17403044417931982,0.17402818965031025,0.173980257489941,0.17389228040462112,0.17391100388704228,0.17386823508013477,0.17384983942359483,0.1738046283371191,0.17380291887571137,0.17380186596168887,0.1737995765810868,0.17372787522820698,0.1737043699065832,0.17365935829318194,0.1736421843527256,0.17361651618172158,0.1735563966654018,0.17348169514590667,0.17345529382662236,0.17336644931280687,0.1732799331944842,0.17320388608133483,0.17319717713585875,0.17312753922441826,0.17309676456067463,0.17302879538469065,0.17302182609398287,0.17300318003387122,0.17299350482623405,0.1728967778275471,0.17287423877301805,0.1727459497586738,0.1726477962581025,0.17262484492335406,0.17259143211345884,0.17258163160612464,0.17253168666047652,0.17245168625588247,0.1723175222486363,0.17225391326969242,0.17220293955387256,0.17210617440636827,0.17202499936615345,0.17199384578064258,0.1719835983573744,0.17197979240593742,0.17197979240593742,0.1719835983573744,0.1719556096479048,0.1719488416294926,0.1718945897216784,0.17188675077575333,0.1718549942024375,0.17187559412344922,0.17183457594141777,0.17182603531720417,0.1717969204556251,0.17177286260176206,0.17177286260176206,0.17177286260176206,0.17176827099274816,0.17176274452716053,0.17173221372935552,0.17173221372935552,0.17170595991578852,0.17170399442064585,0.17170595991578852,0.17171260162255686,0.17171260162255686,0.17173221372935552,0.17171260162255686,0.17171260162255686,0.17169038240276063,0.17166432881206758,0.17166432881206758,0.1716569710666958,0.1716596609170504,0.1716596609170504,0.1716596609170504,0.17165662820047112,0.17165662820047112,0.17165662820047112,0.17165662820047112,0.17165662820047112,0.1716596609170504,0.1716569710666958,0.17165662820047112,0.1716569710666958,0.1716569710666958,0.17165662820047112,0.17165662820047112,0.17165662820047112,0.17165415613695983,0.17165030780693705,0.17165415613695983,0.17165030780693705,0.17165030780693705,0.17165030780693705,0.17165415613695983,0.17165415613695983,0.17165415613695983,0.17165415613695983,0.17165662820047112,0.17165662820047112,0.1716569710666958,0.17165662820047112,0.1716569710666958,0.17165662820047112,0.17165662820047112,0.17165415613695983,0.17165415613695983,0.17164179259245596,0.17164179259245596,0.17165415613695983,0.17165415613695983,0.17165662820047112,0.17165415613695983,0.17165415613695983,0.17165415613695983,0.1716596609170504,0.17166760491398123,0.17166760491398123,0.17166760491398123,0.17167326836683405,0.17167326836683405,0.17167326836683405,0.17170399442064585,0.17170399442064585,0.17170595991578852,0.17170595991578852,0.17170399442064585,0.17170399442064585,0.17170399442064585,0.17170399442064585,0.17170399442064585,0.17170595991578852,0.17171260162255686,0.17171260162255686,0.17171260162255686,0.17171260162255686,0.17171260162255686,0.17171260162255686,0.17171260162255686,0.17171260162255686,0.17171260162255686,0.17171260162255686,0.17169038240276063,0.17170399442064585,0.17170399442064585,0.17169038240276063,0.17170399442064585,0.17171260162255686,0.17170595991578852,0.17170595991578852,0.17171260162255686,0.17173221372935552,0.17173221372935552,0.17173221372935552,0.17175337560806914,0.17175337560806914,0.17175337560806914,0.17176274452716053,0.17176274452716053,0.17176274452716053,0.1717653097011218,0.1717653097011218,0.1717653097011218,0.17176827099274816,0.17177286260176206,0.17177286260176206,0.17177286260176206,0.17177286260176206,0.17177286260176206,0.17177286260176206,0.17176827099274816,0.17177286260176206,0.17177286260176206,0.17176827099274816,0.17176827099274816,0.17177286260176206,0.17178154601103313,0.17178154601103313,0.1718157183347488,0.1718157183347488,0.17182603531720417,0.17182756892803028,0.17182756892803028,0.17182756892803028,0.17183457594141777,0.17187676359527582,0.17187676359527582,0.17187676359527582,0.1718549942024375,0.17187676359527582,0.17187676359527582,0.17187676359527582,0.17187676359527582,0.17188435789901296,0.17191586822683338,0.17191586822683338,0.17193963507194404,0.17193963507194404,0.17188675077575333,0.1718945897216784,0.1718945897216784,0.17193963507194404,0.17193963507194404,0.17191586822683338,0.17191586822683338,0.17191586822683338,0.17188435789901296,0.17188435789901296,0.17188435789901296,0.17187676359527582,0.17188435789901296,0.17187676359527582,0.17187676359527582,0.17183457594141777,0.17183457594141777,0.17183457594141777,0.1718549942024375,0.1718549942024375,0.1718549942024375,0.17183457594141777,0.17182756892803028,0.17182756892803028,0.17182603531720417,0.17182603531720417,0.17182756892803028,0.17182756892803028,0.17183457594141777,0.17182756892803028,0.17182756892803028,0.17182756892803028,0.17182756892803028,0.17182603531720417,0.1718549942024375,0.1718549942024375,0.17182756892803028,0.17182756892803028,0.17183457594141777,0.17183457594141777,0.17182756892803028,0.17182756892803028,0.17182756892803028,0.17182756892803028,0.17182756892803028,0.17182756892803028,0.17182603531720417,0.17183457594141777,0.1718549942024375,0.1718549942024375,0.17183457594141777,0.1718549942024375,0.1718549942024375,0.1718549942024375,0.17187676359527582,0.17187676359527582,0.17188435789901296,0.17188675077575333,0.17193963507194404,0.17193963507194404,0.17196234586496234,0.17196341528120618,0.17196341528120618,0.17197444477484852,0.1719835983573744,0.17199384578064258,0.1720709409945062,0.17214741798315683,0.17220293955387256,0.172249074896147,0.17226342796116728,0.17237636660301467,0.1724817415235058,0.1725611928434886,0.1726477962581025,0.1727228437030715,0.17284399738397238,0.17300318003387122,0.17306908921974354,0.17321950831775662,0.1735005212418378,0.1737043699065832,0.17400938898004661,0.17439360619023278,0.1747037330794809,0.17505140200931313,0.17547532217874717,0.17587390792537216,0.17634786689844062,0.1768584743232362,0.17753407408845978,0.17795143854841128,0.17853099468494096,0.17891154076319687,0.179174095745466,0.17930700757217338,0.17940040130876864,0.17942477016887337,0.17945470711068834,0.17944554718460837,0.17942902168315844,0.17940040130876864,0.1793621371816223,0.17932175495062208,0.17921161118884746,0.17896503005963638,0.17860940135637565,0.17825168964375027,0.1777290593108306,0.17718079894859418,0.17660282151063272,0.17597576043101848,0.17512405437312162,0.1740901178677109,0.17321012445115483,0.17266855743669585,0.17221197442905806,0.17188675077575333,0.17154614346981356,0.171329280367375,0.17118360718681214,0.17108319232142807,0.1709408246820614,0.1708633644150879,0.17074303465360952,0.17066216147800198,0.17057115863863395,0.1704853500895684,0.1704355220643211,0.17038416933865264,0.17031777072300763,0.17025957934336333,0.17023048177728797,0.17020208327028583,0.1701769889172754,0.1701599672790241,0.17014888582467178,0.17012165261214762,0.17011169930512754,0.17003318425602587,0.17002198343698907,0.16998097272230717,0.169973580657658,0.1699230012813044,0.16989227274390428,0.16986074898967085,0.16982604677889454,0.16980772671224487,0.16979227471631664,0.16978414665544175,0.1697517131401451,0.16974433998568927,0.16967577742151813,0.16967577742151813,0.1696472125795374,0.16963800631499015,0.1696388243039002,0.16963800631499015,0.16963444719176657,0.1696043485540505,0.16957479267662479,0.1695725640639559,0.16954731022844857,0.16951992443680852,0.16951396548807612,0.16951396548807612,0.16951396548807612,0.16949738482878768,0.169484062935286,0.16948124702535092,0.1694798965871061,0.16948124702535092,0.1694798965871061,0.16947785247341285,0.16944497293502678,0.16944497293502678,0.16943649824397033,0.16943649824397033,0.16943941424707237,0.16943941424707237,0.16943649824397033,0.16942307589568234,0.16942307589568234,0.16940538466433513,0.1693933741342352,0.1693933741342352,0.16938259042961648,0.16938259042961648,0.1693564186071286,0.1693564186071286,0.1693564186071286,0.1693564186071286,0.16933404713804373,0.16932213044609684,0.16931488011186713,0.1692734061428414,0.1692734061428414,0.16917864797916582,0.16919602010212603,0.16919602010212603,0.1691777788067269,0.1691777788067269,0.1691777788067269,0.1691777788067269,0.1691777788067269,0.16916494789194952,0.16914055420522156,0.16914055420522156,0.16914055420522156,0.16914055420522156,0.16914055420522156,0.16916494789194952,0.16914055420522156,0.16914055420522156,0.16914055420522156,0.1691201874068704,0.16914055420522156,0.16914055420522156,0.1691201874068704,0.1691201874068704,0.1691201874068704,0.16910954174871137,0.1691201874068704,0.16914055420522156,0.1691201874068704,0.1691201874068704,0.16910954174871137,0.16909660740858173,0.16909660740858173,0.16909660740858173,0.16909660740858173,0.16909660740858173,0.16909660740858173,0.16909660740858173,0.16909385394466014,0.1690843643769837,0.1690884601404756,0.1690843643769837,0.1690843643769837,0.1690843643769837,0.1690843643769837,0.1690793385895421,0.16906825728098684,0.1690793385895421,0.1690793385895421,0.1690793385895421,0.1690793385895421,0.1690793385895421,0.1690793385895421,0.1690793385895421,0.1690793385895421,0.1690843643769837,0.1690843643769837,0.1690843643769837,0.1690843643769837,0.1690843643769837,0.1690843643769837,0.1690843643769837,0.1690793385895421,0.16906825728098684,0.16906016475158392,0.16905927355115352,0.16905927355115352,0.16905927355115352,0.16905241556735653,0.16905241556735653,0.16905241556735653,0.16905241556735653,0.16903809618731377,0.16903809618731377,0.16905241556735653,0.16905241556735653,0.16905241556735653,0.16905241556735653,0.1690588127963081,0.1690588127963081,0.1690588127963081,0.1690588127963081,0.1690588127963081,0.1690588127963081,0.16905241556735653,0.16905241556735653,0.16903809618731377,0.16902692874093656,0.16902692874093656,0.1690238687145062,0.1690238687145062,0.1690238687145062,0.1690238687145062,0.1690238687145062,0.16902140778687785,0.1690238687145062,0.16902140778687785,0.16902140778687785,0.16902140778687785,0.1689996706360175,0.16901065391432038,0.16901065391432038,0.16901065391432038,0.16901065391432038,0.1690238687145062,0.16901065391432038,0.1689996706360175,0.168986375930429,0.1689926968841732,0.1689926968841732,0.168986375930429,0.168986375930429,0.168986375930429,0.168986375930429,0.1689926968841732,0.1689926968841732,0.1689926968841732,0.16898062701944738,0.16898062701944738,0.1689766518051033,0.1689639115491271,0.1689766518051033,0.1689766518051033,0.168986375930429,0.16898062701944738,0.168986375930429,0.1689996706360175,0.16901065391432038,0.16901065391432038,0.1689926968841732,0.1689926968841732,0.16898062701944738,0.1689766518051033,0.1689504620054405,0.16894439339470338,0.16893789252329042,0.16893789252329042,0.16891448021541028,0.16890071492553313,0.16889829357679398,0.16889829357679398,0.16888928170986373,0.16881056376099302,0.16881056376099302,0.16881056376099302,0.1687688984050209,0.16876544397562027,0.16869071721359458,0.16868226293035543,0.1686488239973344,0.16861717336231574,0.16860841769843501,0.16858253547442453,0.1685753106041583,0.168497586175417,0.16848018821703797,0.16846028683212627,0.16842655755096814,0.1683621046490522,0.16833494618181616,0.16823198714178256,0.16816184282491084,0.16811817029745205,0.16803948037061167,0.1679964141056276,0.16795653050676124,0.16789002560803357,0.16778896238537827,0.1676979473910738,0.16767645040562712,0.16762655212613092,0.16751248381283532,0.16736999323967777,0.1673179790774071,0.1671846946165137,0.16706706875532026,0.16700674045569203,0.16685803152535972,0.16681111639969318,0.1667503998639559,0.16665680013494164,0.16660710952620805,0.166541430263265,0.1665051194886714,0.16648182588354282,0.16632737391249466,0.16628412923529176,0.16618781273244004,0.1660633364403668,0.16591749970035935,0.16580228891914262,0.1656658410517761,0.16556302555831165,0.16541262329115283,0.16531251374038164,0.16520750221738734,0.16511821672484145,0.16489157201240706,0.1648024511479181,0.16456782458890667,0.16445549861499847,0.16427046038861406,0.16412793607959955,0.16403390652750693,0.1638012087214587,0.16362203819056653,0.16343271316469105,0.16321035597546474,0.16307911272955525,0.1628608164196722,0.1625646716862169,0.162311680840399,0.1619429342908774,0.16173974082948633,0.1615888032014561,0.1612195419140377,0.16090177963794816,0.16066583850319055,0.16042596654269323,0.16010948505598893,0.1598595377160097,0.15958092828538945,0.15933727557441907,0.1591719676695572,0.159001911691375,0.158704254806911,0.15834007842136688,0.15803653673354873,0.15777329199770626,0.15755790914518863,0.1573447689110932,0.15718617752099256,0.15692784127063553,0.15664582238905153,0.15651788044510273,0.15645211838623646,0.15623561908766845,0.15601603834481048,0.15570828533946307,0.15557684792795068,0.15519292920635058,0.1548737964845985,0.154725703458068,0.15452377244135446,0.15433228380095138,0.15414821629743258,0.1539529492099217,0.15379541416769651,0.15353732744888718,0.15339294925047206,0.1532720456758916,0.1530620898786274,0.15292211704294034,0.1527977184506712,0.15262157791929,0.15247755000905477,0.15236684463767472,0.15221677139207107,0.15205291934953083,0.15183735086894323,0.15164173442224782,0.15142988406703206,0.151262883525536,0.15093966204428777,0.15059837317576108,0.15022790320121843,0.14997165461332956,0.14961254428669984,0.14925745930214102,0.14884732328416886,0.14845675640348877,0.14797052948701894,0.14753488991897287,0.14706983388518835,0.1467149475053064,0.14605384605192132,0.14564298901301254,0.14521318581186693,0.14472414266288863,0.14426808205155053,0.14387189087412228,0.14337684997475242,0.14297470377053728,0.14252581265297734,0.1422193916449206,0.1417174176836403,0.1412904971490022,0.14084799554421912,0.14044371299516767,0.14019003169295086,0.1398319756148913,0.1394063666490096,0.13890690242793075,0.138699956324418,0.13826074958004547,0.13782493067326607,0.1375268009606539,0.13695165641736562,0.13677322795753555,0.1365490830703468,0.13607717612014786,0.13591057637098994,0.13561214804652358,0.1354327590456071,0.1350725136071241,0.13486652563411816,0.13472100726133324,0.13449653952565233,0.13432405151381324,0.1340486209252003,0.13390710436480496,0.13365856206694957,0.13342158932149348,0.13317601675151425,0.13306774959307488,0.13294539233270714,0.13278120184010256,0.13261239965611143,0.132519215496535,0.1324265369984836,0.13220282537739295,0.13213783801721507,0.13196448248282766,0.1318323974224183,0.13172064886014748,0.13159022398407844,0.1315019793344378,0.13133138129818733,0.13128440304385633,0.1311623837780289,0.131106061748056,0.13099759595996377,0.13099025236182438,0.13092400633098603,0.13091044406278096,0.13087019130037594,0.13077286892428472,0.13054269954898276,0.1304969670590203,0.1304597208427071,0.1303911821049315,0.13033632397172856,0.13029326515914352,0.1302252475894886,0.1301849230037421,0.13005224541470642,0.13000789603347956,0.1299395212396182,0.12980732664990932,0.12975173483738706,0.12962345572734935,0.129484021523935,0.1294341451629074,0.12932429591681885,0.12927195708821082,0.12922380949506082,0.12912601897914905,0.12910296318054315,0.12902507031601773,0.12892742182824257,0.12881779295187024,0.12876129883469123,0.12875486450671667,0.12872275295249577,0.1286536126495718,0.1285880365524245,0.12850971646902357,0.12836957669664123,0.12829095456930084,0.128082857709046,0.12798098030548294,0.1278719339929501,0.12770474107858243,0.12759984311010814,0.12731804728148888,0.12713184232684271,0.12692159014824883,0.12669472138715288,0.12644259218727052,0.12621119411436418,0.1258928055599282,0.1255698362901373,0.12518115734971133,0.12481475310984344,0.12452646456931334,0.12441577090973173,0.12423376269169388,0.12385691263242007,0.12379177046707926,0.12347407868880124,0.12330912430209162,0.12310983981164368,0.12261756554417716,0.12243094688722858,0.12215136610611302,0.12191953553615875,0.12159501763563352,0.12150367470035006,0.12135492312830898,0.12120787613691722,0.12087722152216882,0.1205329165967907,0.12044016503410121,0.12037511767563179,0.12020097830921014,0.12007850579281591,0.11997939254377675,0.11986682318701858,0.11977978434380897,0.11963905812233744,0.11957044160909686,0.11955609167536128,0.11939460331001403,0.11936047476844369,0.11935116319575167,0.11927466431608855,0.11920045206330676,0.11917237401031702,0.1190834554276057,0.11903665255745108,0.1189653373739668,0.11891290813408739,0.11891290813408739,0.11887904349007838,0.11885695453477826,0.11882499249095455,0.11882499249095455,0.11881036695441725,0.11881036695441725,0.11882499249095455,0.1188409699479587,0.1188409699479587,0.1188409699479587,0.11885695453477826,0.11887904349007838,0.11887904349007838,0.11894515891539437,0.11894515891539437,0.11899370203742177,0.11907804464635796,0.11927466431608855,0.11944469090474776,0.11955609167536128,0.11968662178202105,0.11989654012405743,0.12017409613965147,0.12035569197571644,0.12049025815775755,0.12080488136235373,0.12117883310074083,0.12147417370325694,0.12177272326994673,0.1220749203225309,0.12247179886535467,0.12280896063334602,0.12330106274151029,0.12371462346744592,0.12390780099746147,0.12437138788398858,0.12452073563705715,0.12488102315676397,0.12532224686421922,0.12559539053638955,0.12609042534094445,0.12649520710439544,0.1268079906010609,0.1268079906010609,0.1268079906010609,0.1268079906010609,0.1268079906010609)
minHPD=c(0.06281581312345368, 0.06320439843200601,0.06320439843200601,0.06320439843200601,0.06320439843200601,0.06320439843200601,0.06320439843200601,0.06320439843200601,0.06320439843200601,0.06320439843200601,0.06320439843200601,0.06320439843200601,0.06320439843200601,0.06320439843200601,0.06320439843200601,0.06320439843200601,0.06320439843200601,0.06320439843200601,0.06320439843200601,0.06320439843200601,0.06320439843200601,0.06452127836420188,0.06552877441617383,0.0667370909766415,0.06810000503869186,0.06795049049155483,0.07398832493420239,0.07495782374177966,0.07748947711722615,0.07564273107655771,0.07748947711722615,0.07748947711722615,0.0789458214445414,0.07748947711722615,0.07748947711722615,0.07678411277995523,0.0789458214445414,0.08076954710631261,0.07959822230801832,0.08076954710631261,0.08594100760645683,0.07959822230801832,0.08248805523248655,0.08949713531933176,0.0881362271987559,0.08799143573352698,0.08966571446516942,0.08977711625894645,0.08911554129161468,0.09291017497392655,0.09605979301320283,0.09678528126018568,0.09678528126018568,0.09933353462868084,0.09973726767670234,0.09915111439253751,0.09973726767670234,0.09991915250774797,0.10072717328027664,0.09678528126018568,0.09970189407167747,0.09944012220085782,0.09950267178075094,0.10072717328027664,0.1016637344179829,0.1016637344179829,0.10178212532581457,0.10178212532581457,0.10266210923819648,0.10282129202327098,0.10294067548353122,0.10294067548353122,0.10072717328027664,0.10073702196613411,0.10441246273986855,0.10072717328027664,0.10072717328027664,0.1016637344179829,0.1016637344179829,0.10535588280262459,0.10535588280262459,0.10535588280262459,0.10517591084644334,0.10496153595450568,0.10517591084644334,0.10517591084644334,0.10524193405312941,0.10535588280262459,0.10537524081512104,0.10072717328027664,0.10072717328027664,0.1016637344179829,0.1016637344179829,0.1016637344179829,0.1016637344179829,0.1016637344179829,0.1016637344179829,0.1016637344179829,0.10072717328027664,0.1016637344179829,0.1016637344179829,0.10496153595450568,0.10496153595450568,0.10496153595450568,0.10496153595450568,0.10496153595450568,0.10517591084644334,0.10535588280262459,0.10888123522482875,0.10888123522482875,0.1090609577476019,0.10901695116084523,0.11035050435597953,0.11035050435597953,0.10968098589341438,0.10968098589341438,0.10968098589341438,0.11035050435597953,0.11035050435597953,0.11035050435597953,0.11035050435597953,0.11035050435597953,0.11035050435597953,0.11035050435597953,0.11035050435597953,0.11035050435597953,0.11035050435597953,0.11035050435597953,0.1104713586655381,0.1104713586655381,0.1104713586655381,0.1104713586655381,0.1104713586655381,0.11035050435597953,0.1104713586655381,0.1104713586655381,0.11035050435597953,0.1104713586655381,0.1104713586655381,0.1104713586655381,0.1104713586655381,0.1104713586655381,0.11035050435597953,0.11035050435597953,0.11035050435597953,0.11035050435597953,0.11035050435597953,0.1104713586655381,0.1104713586655381,0.11167245444352378,0.11167245444352378,0.11167245444352378,0.11167245444352378,0.11167245444352378,0.11167245444352378,0.11167245444352378,0.11143385258385019,0.11143385258385019,0.1119111655399639,0.1119111655399639,0.1119111655399639,0.1119111655399639,0.1119111655399639,0.1119111655399639,0.1119111655399639,0.11143385258385019,0.11180145310506338,0.11169740579863002,0.1119111655399639,0.1119111655399639,0.1119111655399639,0.11194195262603154,0.11194195262603154,0.11194195262603154,0.11207245278994625,0.11207882598905816,0.11207245278994625,0.11207245278994625,0.11207882598905816,0.11207882598905816,0.11207882598905816,0.11207882598905816,0.11207882598905816,0.11217523310286014,0.11217523310286014,0.11217523310286014,0.1122119832615063,0.1122119832615063,0.1122119832615063,0.11224796793744525,0.11035050435597953,0.11035050435597953,0.11035050435597953,0.11035050435597953,0.11035050435597953,0.1104713586655381,0.1104713586655381,0.1104713586655381,0.1104713586655381,0.1104713586655381,0.1104713586655381,0.1104907658952865,0.1104907658952865,0.11062215505348125,0.11062215505348125,0.11062215505348125,0.11073993931695025,0.11073993931695025,0.11073993931695025,0.11073993931695025,0.11073993931695025,0.11073993931695025,0.11073993931695025,0.11073993931695025,0.11067791658771521,0.11067791658771521,0.11067791658771521,0.11067791658771521,0.11073993931695025,0.11081550552493596,0.11081550552493596,0.11081550552493596,0.11073993931695025,0.1109013373264423,0.1109013373264423,0.1109013373264423,0.11167245444352378,0.11167245444352378,0.11167245444352378,0.11167245444352378,0.11167245444352378,0.11167245444352378,0.11167245444352378,0.11169740579863002,0.11180145310506338,0.1119111655399639,0.11207245278994625,0.11207245278994625,0.11207245278994625,0.1119111655399639,0.1119111655399639,0.1119111655399639,0.1119111655399639,0.11207245278994625,0.11207245278994625,0.11207245278994625,0.11207245278994625,0.11207245278994625,0.1119111655399639,0.1119111655399639,0.1119111655399639,0.1119111655399639,0.1119111655399639,0.1119111655399639,0.11180145310506338,0.11180145310506338,0.11167245444352378,0.11167245444352378,0.11167245444352378,0.11167245444352378,0.11167245444352378,0.11167245444352378,0.11167245444352378,0.11167245444352378,0.11167245444352378,0.11167245444352378,0.11167245444352378,0.11167245444352378,0.11167245444352378,0.11167245444352378,0.11167245444352378,0.11167245444352378,0.11167245444352378,0.11167245444352378,0.11167245444352378,0.11167245444352378,0.11167245444352378,0.11167245444352378,0.11167245444352378,0.11167245444352378,0.11167245444352378,0.11167245444352378,0.11167245444352378,0.11145682063263412,0.1109013373264423,0.11073993931695025,0.11073993931695025,0.11073993931695025,0.11073993931695025,0.11073993931695025,0.11035050435597953,0.11247595471620787,0.11247595471620787,0.11224796793744525,0.11207882598905816,0.11169740579863002,0.11207245278994625,0.11194446550371664,0.1109013373264423,0.1104907658952865,0.1104713586655381,0.10680815041903366,0.10517591084644334,0.10504316206007512,0.10535588280262459,0.1016637344179829,0.09944012220085782,0.08966571446516942,0.09171311383519515,0.08596404957770237,0.08596404957770237,0.0673773939717462,0.052689642381435774,0.06690491660383453,0.0595292658090724,0.08966571446516942,0.10622333179765596,0.10504316206007512,0.10504316206007512,0.10686308529553866,0.10504316206007512,0.10504316206007512,0.10504316206007512,0.10504316206007512,0.10504316206007512,0.10686308529553866,0.10724186384939229,0.10968301553173038,0.1040243108568912,0.10386208996581782,0.10386208996581782,0.10386208996581782,0.10386208996581782,0.09876717219485073,0.09876717219485073,0.08657932943411162,0.102700945243299,0.10504316206007512,0.10915340159701414,0.10965112237527072,0.10948680148671228,0.10504316206007512,0.10925429754322576,0.10948680148671228,0.10948680148671228,0.1118006443900799,0.11175656489386174,0.1117967489686951,0.1117967489686951,0.11175656489386174,0.11081550552493596,0.11118943856104854,0.11129866813669324,0.11175656489386174,0.11185119615253063,0.11185119615253063,0.11202514301803666,0.11212513726137001,0.11224796793744525,0.11251927315094756,0.11251927315094756,0.11251927315094756,0.11288685970518757,0.11288685970518757,0.11288685970518757,0.1129052287885884,0.11301410976587799,0.11301410976587799,0.11301410976587799,0.11316416109869475,0.11301410976587799,0.11301410976587799,0.11301410976587799,0.11301410976587799,0.11301410976587799,0.11301410976587799,0.11316416109869475,0.11316416109869475,0.11301410976587799,0.11301410976587799,0.11301410976587799,0.11301410976587799,0.11301410976587799,0.11283220833700207,0.11175656489386174,0.11301410976587799,0.1129052287885884,0.11288685970518757,0.11288685970518757,0.11288685970518757,0.11288685970518757,0.11288685970518757,0.11288685970518757,0.11288685970518757,0.11301410976587799,0.11066768588690934,0.11066768588690934,0.11066768588690934,0.11087142770147199,0.11087142770147199,0.11081550552493596,0.11081550552493596,0.11087142770147199,0.11093051429278901,0.11093051429278901,0.11093051429278901,0.11093051429278901,0.11093051429278901,0.11093051429278901,0.11093051429278901,0.11087142770147199,0.11087142770147199,0.11093051429278901,0.11093051429278901,0.11093051429278901,0.11093051429278901,0.11093051429278901,0.11093051429278901,0.11093051429278901,0.11093051429278901,0.11093051429278901,0.11093051429278901,0.11096999622339454,0.11096999622339454,0.11093051429278901,0.11093051429278901,0.11096999622339454,0.11096999622339454,0.11093051429278901,0.11093051429278901,0.11087142770147199,0.11093051429278901,0.11093051429278901,0.11093051429278901,0.11093051429278901,0.11087142770147199,0.11087142770147199,0.11087142770147199,0.11087142770147199,0.11087142770147199,0.11081550552493596,0.11081550552493596,0.11081550552493596,0.11081550552493596,0.11081550552493596,0.11081550552493596,0.11066768588690934,0.1099259926037369,0.1099259926037369,0.1099259926037369,0.1098805665070343,0.1098805665070343,0.1098805665070343,0.1098805665070343,0.1098805665070343,0.1098805665070343,0.1098805665070343,0.1098805665070343,0.1098805665070343,0.1098805665070343,0.1099259926037369,0.1099259926037369,0.1098805665070343,0.10972438834820139,0.10972438834820139,0.10972438834820139,0.10972438834820139,0.10972438834820139,0.10972438834820139,0.10972438834820139,0.10972438834820139,0.10972438834820139,0.10972438834820139,0.10972438834820139,0.10972438834820139,0.10972438834820139,0.10972438834820139,0.10972438834820139,0.10972438834820139,0.10972438834820139,0.10972438834820139,0.10968163290027898,0.10968163290027898,0.10968163290027898,0.10968163290027898,0.10968163290027898,0.10968163290027898,0.10968163290027898,0.10968163290027898,0.10968163290027898,0.10968163290027898,0.10968163290027898,0.10968163290027898,0.10968163290027898,0.10968163290027898,0.10965112237527072,0.10965112237527072,0.10965112237527072,0.10948680148671228,0.10948680148671228,0.10948680148671228,0.10948680148671228,0.10948680148671228,0.10948680148671228,0.10948680148671228,0.10948680148671228,0.10948680148671228,0.10948680148671228,0.10948680148671228,0.10948680148671228,0.10948680148671228,0.10925429754322576,0.10925429754322576,0.10968163290027898,0.10968163290027898,0.10968163290027898,0.10968163290027898,0.10968163290027898,0.10968163290027898,0.10948680148671228,0.10925429754322576,0.10925429754322576,0.10925429754322576,0.10925429754322576,0.10925429754322576,0.10925429754322576,0.10915340159701414,0.10906890152332961,0.11141352828653524,0.11129866813669324,0.11129866813669324,0.11120437688860556,0.11120437688860556,0.11118943856104854,0.11118943856104854,0.11118943856104854,0.11118943856104854,0.11103015487129461,0.11087142770147199,0.11081550552493596,0.11081550552493596,0.11046372397535423,0.11046372397535423,0.11043027865160754,0.11043027865160754,0.11043027865160754,0.11043027865160754,0.11033600244025839,0.11033600244025839,0.11030068405632451,0.11030068405632451,0.11030068405632451,0.11033600244025839,0.11030068405632451,0.11004317576049355,0.11004317576049355,0.11004317576049355,0.10994959014364694,0.10994959014364694,0.1099259926037369,0.1099259926037369,0.10972438834820139,0.10972438834820139,0.10968163290027898,0.10972438834820139,0.10968163290027898,0.10968163290027898,0.10965112237527072,0.10965112237527072,0.10965112237527072,0.10965112237527072,0.10965112237527072,0.10965112237527072,0.10948680148671228,0.10948680148671228,0.10948680148671228,0.10948680148671228,0.10948680148671228,0.10906890152332961,0.10866907914780476,0.10866907914780476,0.1052282245162668,0.1052282245162668,0.10521088405705631,0.10521088405705631,0.10510345436061766,0.10502003231422376,0.10510345436061766,0.10504316206007512,0.10502003231422376,0.10389421333126989,0.1050160903752722,0.10342644728465501,0.10342644728465501,0.10342644728465501,0.10342644728465501,0.10342644728465501,0.10294511296994195,0.1028236390852275,0.1021490969382093,0.1021490969382093,0.1021490969382093,0.1017020755557594,0.10103331358054973,0.1010703752067702,0.1011482540675158,0.10103331358054973,0.10103331358054973,0.10069237384141236,0.09984347333335372,0.09984347333335372,0.09889169044402776,0.09876717219485073,0.09815834895069502,0.09835139450064233,0.09830304992083506,0.09815834895069502,0.09818949577658749,0.09815834895069502,0.09815834895069502,0.09692835834866798,0.09692835834866798,0.09662928937961753,0.09654130208140597,0.09633484085697605,0.09409345461348985,0.09416869755006484,0.09416869755006484,0.09369051616480481,0.09068816492790997,0.0907602582073089,0.09087216541652747,0.0886345666131167,0.08393698772427793,0.08393698772427793,0.08393698772427793,0.08194156161304272,0.08236176999114345,0.08200200416624202,0.08200200416624202,0.0811134839134265,0.08112986408747735,0.0811134839134265,0.08011041753949459,0.08025792018608337,0.07582864404435345,0.07708607114224388,0.07591593428278012,0.07582864404435345,0.07582864404435345,0.07582864404435345,0.07535065266401124,0.07537772263315298,0.07535065266401124,0.07535065266401124,0.07513207056846263,0.07471428921087936,0.07263447511793282,0.0727567052771693,0.0729176341815405,0.0730521063542063,0.0729176341815405,0.0727567052771693,0.0727567052771693,0.07308875767783592,0.07300817067341529,0.07300817067341529,0.0727567052771693,0.0704297060789523,0.06830657744316089,0.06832589934715572,0.06830657744316089,0.06838913710635867,0.06847160802427057,0.06851073509422848,0.06847160802427057,0.06843175122206044,0.06793024630489249,0.06793024630489249,0.064449784437286,0.06483020971706883,0.06439266394810043,0.06250707205366374,0.06230023723250232,0.06250707205366374,0.06221835221905739,0.06221835221905739,0.06221835221905739,0.06266507981596346,0.05981848823740007,0.05981848823740007,0.05995132288364219,0.05981848823740007,0.05981848823740007,0.05973601350110214,0.058892755932099694,0.05415087056730896,0.05371966989488103,0.05399326516490377,0.053429350123724816,0.05338890463010076,0.04994816974658377,0.050044514015385594,0.04912402674175434,0.04942279118633622,0.049868361318421574,0.049868361318421574,0.04994816974658377,0.049352731086535276,0.049352731086535276,0.04894234330304347,0.04894234330304347,0.04761148969327292,0.046489714836304166,0.04468347087953284,0.04366507947659366,0.04376488067231765,0.04380351096088301,0.04376488067231765,0.04382006598182232,0.043827561415128356,0.043827561415128356,0.044624833864811295,0.04467252400726206,0.04467252400726206,0.04380351096088301,0.04376488067231765,0.04376488067231765,0.04380351096088301,0.04380351096088301,0.043827561415128356,0.044624833864811295,0.04467252400726206,0.04444389227489852,0.04444389227489852,0.04496447686923063,0.04496447686923063,0.04444389227489852,0.04496447686923063,0.04496447686923063,0.04444389227489852,0.04496447686923063,0.04467252400726206,0.04467252400726206,0.04467252400726206,0.04467252400726206,0.04080233055220776,0.040886887472327244,0.040886887472327244,0.040886887472327244,0.040886887472327244,0.040886887472327244,0.04117758185957103,0.04117758185957103,0.04117758185957103,0.04119117562546912,0.04119117562546912,0.04119117562546912,0.04117758185957103,0.04117758185957103,0.04117758185957103,0.04119117562546912,0.04119117562546912,0.04117758185957103,0.04119117562546912,0.04119117562546912,0.04119117562546912,0.04117758185957103,0.04119117562546912,0.04117758185957103,0.04117758185957103,0.04119117562546912,0.04119117562546912,0.04117758185957103,0.04117758185957103,0.040886887472327244,0.040886887472327244,0.040886887472327244,0.040886887472327244,0.040886887472327244,0.04117758185957103,0.04117758185957103,0.04117758185957103,0.04117758185957103,0.04117758185957103,0.04080233055220776,0.040886887472327244,0.040886887472327244,0.040886887472327244,0.040886887472327244,0.04117758185957103,0.037784721602329596,0.03967100638996037,0.03743331171976152,0.037102439498602674,0.03775368485451554,0.03640686024611236,0.03603235091716389,0.035640799629592455,0.036342469356735456,0.035004003217778364,0.035239369108772636,0.035128765561752893,0.03487597358969133,0.03487597358969133,0.03237975612152625,0.03215965745992562,0.03222307592388392,0.032278103585515715,0.032156143734260546,0.032156143734260546,0.031651714652599736,0.032156143734260546,0.031651714652599736,0.030042532801516673,0.030042532801516673,0.030042532801516673,0.030042532801516673,0.032156143734260546,0.031651714652599736,0.02752906378036682,0.02752906378036682,0.02752906378036682,0.02752906378036682,0.02752906378036682,0.02745261072187738,0.02976610588558848,0.02976610588558848,0.030042532801516673,0.030042532801516673,0.029899308766780708,0.02976610588558848,0.030042532801516673,0.030042532801516673,0.030042532801516673,0.02976610588558848,0.02976610588558848,0.02964377514238268,0.02976610588558848,0.02964377514238268,0.02921834797857701,0.02889311770894088,0.02882215988560041,0.02882215988560041,0.028858858313683393,0.028858858313683393,0.02882215988560041,0.02882215988560041,0.02882215988560041,0.02882215988560041,0.02752906378036682,0.02752906378036682,0.02752906378036682,0.028374317532911583,0.027579127333483545,0.02738728637058086,0.02752906378036682,0.02681674051023858,0.02681674051023858,0.025860159601302907,0.025317642130524454,0.02292840854146447,0.02244765508818175,0.020560597110095676,0.018641384449026632,0.017528969783816774,0.01528350608377701,0.01450882863926612,0.008106231227564943,0.008515062615400106,0.008182854128531876,0.0038956959007433274,0.0015024440171123405,2.371189257993299e-05,2.371189257993299e-05,2.371189257993299e-05,2.371189257993299e-05,2.371189257993299e-05,2.371189257993299e-05,2.371189257993299e-05,2.371189257993299e-05,2.371189257993299e-05,2.371189257993299e-05,2.371189257993299e-05,2.371189257993299e-05,2.371189257993299e-05,2.371189257993299e-05,2.371189257993299e-05,2.371189257993299e-05,2.371189257993299e-05)
maxHPD=c(2.2466739445596176, 0.29442991509389854,0.29442991509389854,0.29442991509389854,0.29442991509389854,0.29442991509389854,0.29442991509389854,0.29442991509389854,0.29442991509389854,0.29442991509389854,0.29442991509389854,0.29442991509389854,0.29442991509389854,0.29442991509389854,0.29442991509389854,0.29442991509389854,0.29442991509389854,0.29442991509389854,0.29442991509389854,0.29442991509389854,0.29442991509389854,0.29442991509389854,0.2938699458302121,0.2938699458302121,0.2933710055756065,0.29069647531681375,0.29442991509389854,0.2933710055756065,0.2933710055756065,0.2909532951199832,0.2914359538804663,0.29039646918883205,0.2909532951199832,0.28663987439498917,0.2838210593082357,0.282576472544328,0.282576472544328,0.282576472544328,0.28022327612992876,0.28022327612992876,0.28289177016096106,0.2737466361353191,0.27397307965597234,0.2792725748613859,0.2757127734381094,0.2734761758936593,0.2732594796978195,0.27263848875008645,0.27063222105583673,0.27263848875008645,0.27521761541235723,0.2736699637098433,0.2723626472112337,0.2737466361353191,0.27263848875008645,0.27112085596282726,0.2705705517911101,0.2705705517911101,0.27063222105583673,0.2655272345023921,0.2672023661798591,0.2655992769750663,0.26507685371562684,0.2654513990247769,0.2655992769750663,0.26507685371562684,0.26507685371562684,0.26477202068412964,0.2655992769750663,0.2655992769750663,0.2655272345023921,0.26507685371562684,0.2625311088643881,0.2621879924017522,0.2655992769750663,0.2617994157204263,0.2617994157204263,0.2625311088643881,0.2621879924017522,0.2655992769750663,0.2655992769750663,0.2654513990247769,0.26507685371562684,0.26477202068412964,0.26477202068412964,0.26477202068412964,0.26477202068412964,0.26477202068412964,0.26477202068412964,0.2600593742977473,0.2600593742977473,0.2607932709333551,0.2607932709333551,0.2607932709333551,0.2605509600922341,0.2603739598361688,0.2601421229120413,0.2599188875538955,0.2587990235429856,0.25943944207118796,0.25932891486183246,0.2623070706790539,0.2621879924017522,0.2621879924017522,0.2621879924017522,0.2621879924017522,0.2621879924017522,0.2621879924017522,0.2655992769750663,0.2654513990247769,0.2654513990247769,0.26533377831474825,0.26644704521081364,0.26644704521081364,0.2655992769750663,0.2655992769750663,0.2654513990247769,0.2659397347789644,0.2659397347789644,0.2659397347789644,0.2659397347789644,0.2659397347789644,0.2659397347789644,0.2655992769750663,0.2654513990247769,0.2654513990247769,0.2655992769750663,0.2654513990247769,0.2654513990247769,0.2654513990247769,0.2654513990247769,0.2654198580643128,0.2654198580643128,0.26507685371562684,0.26507685371562684,0.26533377831474825,0.26507685371562684,0.26507685371562684,0.26507685371562684,0.26507685371562684,0.26507685371562684,0.26503925597732986,0.26477202068412964,0.26477202068412964,0.26477202068412964,0.26477202068412964,0.26477202068412964,0.26477202068412964,0.26471497258048565,0.2655992769750663,0.2654513990247769,0.2655992769750663,0.2654513990247769,0.2654513990247769,0.2654513990247769,0.2654198580643128,0.26507685371562684,0.26507685371562684,0.2654513990247769,0.2654513990247769,0.2654513990247769,0.2654513990247769,0.2654513990247769,0.2654513990247769,0.2654513990247769,0.26477202068412964,0.26507685371562684,0.26477202068412964,0.26477202068412964,0.26477202068412964,0.26477202068412964,0.26477202068412964,0.26477202068412964,0.26477202068412964,0.26477202068412964,0.26477202068412964,0.26477202068412964,0.26477202068412964,0.26477202068412964,0.26477202068412964,0.26477202068412964,0.26477202068412964,0.26477202068412964,0.26477202068412964,0.26477202068412964,0.26477202068412964,0.26477202068412964,0.26477202068412964,0.26477202068412964,0.26477202068412964,0.2625311088643881,0.2625311088643881,0.2625311088643881,0.2625311088643881,0.2623070706790539,0.2623070706790539,0.2623070706790539,0.2623070706790539,0.2623070706790539,0.2623070706790539,0.2623070706790539,0.2621879924017522,0.2621879924017522,0.2621879924017522,0.2621879924017522,0.2621879924017522,0.2621879924017522,0.2621879924017522,0.2621879924017522,0.2621879924017522,0.2621879924017522,0.2621879924017522,0.2621879924017522,0.2621879924017522,0.2621879924017522,0.2621879924017522,0.2621879924017522,0.2621879924017522,0.2621879924017522,0.2621879924017522,0.2621879924017522,0.2621879924017522,0.2621879924017522,0.2621879924017522,0.2621879924017522,0.2621879924017522,0.2625311088643881,0.2625311088643881,0.2625311088643881,0.26245381024392717,0.2623070706790539,0.2623070706790539,0.2621879924017522,0.2621879924017522,0.2621879924017522,0.2621879924017522,0.2623070706790539,0.2623070706790539,0.2623070706790539,0.26220366182468496,0.26220366182468496,0.26220366182468496,0.26220366182468496,0.26220366182468496,0.2621879924017522,0.26220366182468496,0.26220366182468496,0.2623070706790539,0.26220366182468496,0.26220366182468496,0.26220366182468496,0.26220366182468496,0.26220366182468496,0.2623070706790539,0.2623070706790539,0.2623070706790539,0.26220366182468496,0.2623070706790539,0.2623070706790539,0.2623070706790539,0.2623070706790539,0.2623070706790539,0.2623070706790539,0.2623070706790539,0.26220366182468496,0.26220366182468496,0.26220366182468496,0.26220366182468496,0.26220366182468496,0.26220366182468496,0.26220366182468496,0.2623070706790539,0.2623070706790539,0.2623070706790539,0.26220366182468496,0.26220366182468496,0.26220366182468496,0.2623070706790539,0.2623070706790539,0.2623070706790539,0.2623070706790539,0.2623070706790539,0.2625311088643881,0.2625311088643881,0.26220366182468496,0.26220366182468496,0.26220366182468496,0.26220366182468496,0.2623070706790539,0.26220366182468496,0.2623070706790539,0.26477202068412964,0.26477202068412964,0.26477202068412964,0.26477202068412964,0.26477202068412964,0.26558193771126654,0.2655992769750663,0.2655992769750663,0.2655992769750663,0.26767992208225067,0.2655992769750663,0.26507685371562684,0.2668402901254426,0.2704251081171451,0.2705705517911101,0.27484263026787575,0.2723626472112337,0.28245798369457625,0.2838210593082357,0.2994587667795704,0.30423534469233315,0.3966218373145313,0.6013352880463121,0.6938232948335179,0.7720993403961098,0.8373408529439612,0.8520243267471881,0.8594871983916786,0.8665055637648885,0.8660264420915852,0.8653707263045401,0.8653707263045401,0.8653707263045401,0.8653707263045401,0.8665055637648885,0.8653707263045401,0.8665055637648885,0.8543069819162259,0.8337679060953976,0.8175389323728703,0.7855997132034666,0.7469447326977008,0.6711096973459796,0.5860245077626508,0.37338243789014464,0.29834763720945207,0.2765889958940803,0.2671885590214418,0.2623070706790539,0.25932891486183246,0.25258331834242215,0.25368312564686224,0.2515954619157258,0.25070737879481947,0.25223222465104134,0.25140033295811864,0.25106178992131123,0.2506448324921378,0.2505353686306531,0.24910403856043448,0.2489081756431689,0.2489081756431689,0.24910403856043448,0.2489081756431689,0.24887522953137034,0.2489081756431689,0.2489081756431689,0.2489081756431689,0.24910403856043448,0.2489081756431689,0.2489081756431689,0.24910403856043448,0.2489081756431689,0.2489081756431689,0.24885626078282397,0.2489081756431689,0.2489081756431689,0.24885626078282397,0.2489081756431689,0.24887522953137034,0.2489081756431689,0.2489081756431689,0.24887522953137034,0.24887522953137034,0.2489081756431689,0.2489081756431689,0.2489081756431689,0.24885626078282397,0.24887522953137034,0.24885626078282397,0.24885626078282397,0.24885626078282397,0.24865836791948726,0.2475586591959242,0.2489081756431689,0.24885626078282397,0.24885626078282397,0.24885626078282397,0.24885626078282397,0.24885626078282397,0.24885626078282397,0.24885626078282397,0.24885626078282397,0.2489081756431689,0.24642822114423646,0.24642822114423646,0.24642822114423646,0.24634622209851006,0.24634622209851006,0.24634622209851006,0.24634622209851006,0.24634622209851006,0.24634622209851006,0.24634622209851006,0.24634622209851006,0.24634622209851006,0.24634622209851006,0.24634622209851006,0.24634622209851006,0.24634622209851006,0.24634622209851006,0.24634622209851006,0.24634622209851006,0.24634622209851006,0.24634622209851006,0.24634622209851006,0.24634622209851006,0.24634622209851006,0.24634622209851006,0.24634622209851006,0.24634622209851006,0.24634622209851006,0.24634622209851006,0.24634622209851006,0.24634622209851006,0.24634622209851006,0.24634622209851006,0.24634622209851006,0.24634622209851006,0.24634622209851006,0.24634622209851006,0.24634622209851006,0.24634622209851006,0.24634622209851006,0.24634622209851006,0.24634622209851006,0.24634622209851006,0.24634622209851006,0.24634622209851006,0.24634622209851006,0.24634622209851006,0.24634622209851006,0.24642822114423646,0.24642822114423646,0.24642822114423646,0.24642822114423646,0.24580186060625342,0.245841397446093,0.245841397446093,0.245841397446093,0.245841397446093,0.245841397446093,0.245841397446093,0.245841397446093,0.245841397446093,0.245841397446093,0.245841397446093,0.245841397446093,0.245841397446093,0.245841397446093,0.245841397446093,0.245841397446093,0.24578622741109252,0.24578622741109252,0.24578622741109252,0.24578622741109252,0.24580186060625342,0.24580186060625342,0.24580186060625342,0.24578622741109252,0.24578622741109252,0.24580186060625342,0.24580186060625342,0.24578622741109252,0.24578622741109252,0.24580186060625342,0.24580186060625342,0.24580186060625342,0.24580186060625342,0.24580186060625342,0.24578622741109252,0.24578622741109252,0.24578622741109252,0.24578622741109252,0.24578622741109252,0.24578622741109252,0.24578622741109252,0.24578622741109252,0.24578622741109252,0.24580186060625342,0.24580186060625342,0.24580186060625342,0.24580186060625342,0.24578622741109252,0.24580186060625342,0.24580186060625342,0.245841397446093,0.24578622741109252,0.24580186060625342,0.24580186060625342,0.24580186060625342,0.24580186060625342,0.24580186060625342,0.24580186060625342,0.24580186060625342,0.245841397446093,0.24595119965485085,0.24595119965485085,0.24595119965485085,0.24595119965485085,0.245841397446093,0.245841397446093,0.24634622209851006,0.24634622209851006,0.24634622209851006,0.24634622209851006,0.24634622209851006,0.24634622209851006,0.2463349039589597,0.24634622209851006,0.24634622209851006,0.24634622209851006,0.24634622209851006,0.24634622209851006,0.24634622209851006,0.24642822114423646,0.24642822114423646,0.24887522953137034,0.2489081756431689,0.2489081756431689,0.24885626078282397,0.24885626078282397,0.24887522953137034,0.24887522953137034,0.24887522953137034,0.24887522953137034,0.2489081756431689,0.2489081756431689,0.2489081756431689,0.24910403856043448,0.24887522953137034,0.2489081756431689,0.2489081756431689,0.2489081756431689,0.2489081756431689,0.2489081756431689,0.2489081756431689,0.2489081756431689,0.2489081756431689,0.2489081756431689,0.2489081756431689,0.24910403856043448,0.24910403856043448,0.2489081756431689,0.2489081756431689,0.2489081756431689,0.24887522953137034,0.24887522953137034,0.24887522953137034,0.2489081756431689,0.24887522953137034,0.24887522953137034,0.24885626078282397,0.24887522953137034,0.24885626078282397,0.24885626078282397,0.2489081756431689,0.2489081756431689,0.2489081756431689,0.24887522953137034,0.24887522953137034,0.2489081756431689,0.24887522953137034,0.24887522953137034,0.2489081756431689,0.24908137232737504,0.24910403856043448,0.24910403856043448,0.2489081756431689,0.24910403856043448,0.24578622741109252,0.24580186060625342,0.24580186060625342,0.245841397446093,0.24580186060625342,0.24610961911509824,0.24634622209851006,0.24634622209851006,0.24634622209851006,0.24580186060625342,0.24725113053618594,0.245841397446093,0.24608512694511409,0.24615195345497312,0.24628167386850128,0.24628167386850128,0.24634622209851006,0.24634622209851006,0.24580186060625342,0.245841397446093,0.245841397446093,0.245841397446093,0.24535848435182886,0.24546948243307515,0.245841397446093,0.24595119965485085,0.24634622209851006,0.24634622209851006,0.24580186060625342,0.2462268826900231,0.24567467458531866,0.24595119965485085,0.24555108494335448,0.24578622741109252,0.24578622741109252,0.24595119965485085,0.24634622209851006,0.24642822114423646,0.24642822114423646,0.24578622741109252,0.245841397446093,0.24634622209851006,0.2463349039589597,0.24642822114423646,0.24522530491370567,0.24548191839761965,0.245841397446093,0.245841397446093,0.24338592860788305,0.24415143239867257,0.24452506758641768,0.2425477585682185,0.2382376809687718,0.2383814564251327,0.2381220784331839,0.23668217977260989,0.2369592561030455,0.23684504780992327,0.23684504780992327,0.23611327049879208,0.23611327049879208,0.2364657604097511,0.23547763380062356,0.23547763380062356,0.23132475687162402,0.2323321348760539,0.23135720998586867,0.23089602953298685,0.23096864754722682,0.23096864754722682,0.2306473834521071,0.230614257862181,0.2306473834521071,0.23069280271916953,0.230614257862181,0.23014134188877858,0.22782621369241138,0.22764508395877867,0.22760055852030395,0.22764508395877867,0.22737273702869443,0.2271682225008128,0.2271682225008128,0.22762995467209338,0.22764508395877867,0.22764508395877867,0.22762995467209338,0.2249793980922352,0.22278387294757918,0.22260788402539974,0.22260788402539974,0.22260788402539974,0.2225936349631311,0.22260788402539974,0.22260788402539974,0.22260788402539974,0.22210155463127892,0.22210155463127892,0.21851346100622726,0.21876298512409267,0.2186576565336212,0.21656865415980672,0.21656865415980672,0.2168094818538243,0.21700516676839254,0.21716710926874153,0.21716710926874153,0.21851346100622726,0.21603465548103679,0.21603067153606215,0.21606271055884763,0.21596176723215876,0.21606271055884763,0.21606271055884763,0.21603067153606215,0.21140060005637037,0.21056488655153532,0.21052183284320056,0.21052183284320056,0.21052183284320056,0.20631525309028526,0.20602421449317812,0.20493324879928906,0.20447812571405619,0.20458154363780268,0.20447812571405619,0.20447812571405619,0.20355405184064138,0.2035993609131596,0.20294686186106983,0.20294686186106983,0.2008089513381297,0.19935868455075337,0.19736288247433334,0.1957656942000983,0.1956262535067477,0.1953146640431187,0.19525402911654657,0.19498039230409756,0.19498039230409756,0.19498039230409756,0.1956262535067477,0.1956262535067477,0.19525402911654657,0.19399233528144874,0.19372389674224674,0.19368115297554556,0.19368115297554556,0.19361342565267592,0.19356126644718996,0.19413692107531175,0.19401631341441522,0.19368115297554556,0.19368115297554556,0.19413692107531175,0.19413692107531175,0.19368115297554556,0.19413692107531175,0.19405841186328146,0.19368115297554556,0.19411463136985405,0.19361342565267592,0.1936399927750314,0.1936399927750314,0.19361342565267592,0.1897301800880504,0.18959247696868223,0.1896559516638776,0.18959247696868223,0.18959247696868223,0.18946001992370337,0.1897301800880504,0.18960477906695064,0.1896559516638776,0.18960477906695064,0.18960477906695064,0.18960477906695064,0.1896559516638776,0.18960477906695064,0.18960477906695064,0.18960477906695064,0.18946001992370337,0.1893942048799178,0.18946001992370337,0.18946001992370337,0.18946001992370337,0.18934001163259448,0.18946001992370337,0.18952284139940626,0.1896559516638776,0.18960477906695064,0.18960477906695064,0.18960477906695064,0.1897301800880504,0.18952284139940626,0.18960477906695064,0.18959247696868223,0.18960477906695064,0.1897301800880504,0.19022784207427906,0.19022784207427906,0.19022784207427906,0.19037173499990395,0.19041257318815616,0.19024611088903584,0.19054070325386482,0.19084531690838966,0.19099581408195276,0.19103431438658225,0.19153283759047393,0.18820407780243179,0.19024611088903584,0.18820407780243179,0.18820407780243179,0.189326243931741,0.18820407780243179,0.18820407780243179,0.18820407780243179,0.18909939513311874,0.18820407780243179,0.18909939513311874,0.1896559516638776,0.18960477906695064,0.19024611088903584,0.18820407780243179,0.18820407780243179,0.18884895357564274,0.18906563186128744,0.18906563186128744,0.18952284139940626,0.18946001992370337,0.19054070325386482,0.19054070325386482,0.18930723217086767,0.18959247696868223,0.19024611088903584,0.19065179875836646,0.19326311263159832,0.1930093834810381,0.18946001992370337,0.18946001992370337,0.18952284139940626,0.18959247696868223,0.19022784207427906,0.19024611088903584,0.1930093834810381,0.19318773293257083,0.19360183179389093,0.19372389674224674,0.19372389674224674,0.1936399927750314,0.19411463136985405,0.19413692107531175,0.19426610563888913,0.19411463136985405,0.19433707342447765,0.19413692107531175,0.1943871056647513,0.1943871056647513,0.19425935150937038,0.19399233528144874,0.19399233528144874,0.19405841186328146,0.19413692107531175,0.19413692107531175,0.19413692107531175,0.19413692107531175,0.19413692107531175,0.19425935150937038,0.1930772797010689,0.1930772797010689,0.19318773293257083,0.19413692107531175,0.1936399927750314,0.1936399927750314,0.19413692107531175,0.19405841186328146,0.1943871056647513,0.1943871056647513,0.19498039230409756,0.19389326571307425,0.19498039230409756,0.19433707342447765,0.19413692107531175,0.19498039230409756,0.1943871056647513,0.1960171573118493,0.19155970960256047,0.1930772797010689,0.19498039230409756,0.19433707342447765,0.19413692107531175,0.19685541313124516,0.20538240459970344,0.33755591466288193,0.5086549942748964,0.6526876374698491,0.8052105928461986,0.8643228154856779,0.9787833466431154,1.0685019164875937,1.1274813301940851,1.2106239623270716,1.2861123036577022,1.3477451497838369,1.3477451497838369,1.3477451497838369,1.3477451497838369,1.3477451497838369)
#time=time[4:length(time)]
#rate=rate[4:length(rate)]
#minHPD=minHPD[4:length(minHPD)]
#maxHPD=maxHPD[4:length(maxHPD)]

plot(c(seq(-290,0,by=1),0),rep(2,length(c(seq(290,0,by=-1),0))), xlab="", ylab="Rates (events/Myr/lineage)", xlim=c(-270,-230), ylim=c(0,0.75), type="l", col="white",lwd="1",las="1",cex.axis="1",cex.main="1",cex.lab="1",bty="n", main="C", axes=F)
rect(-323.2,-0.02,-298.9,300, col="white", border=NA)
rect(-298.9,-0.02,-272.95,300, col="whitesmoke", border=NA)
rect(-272.95,-0.02,-259.1,300, col="white", border=NA)
rect(-259.1,-0.02,-251.9,300, col="whitesmoke", border=NA)
rect(-251.9,-0.02,-247.2,300, col="white", border=NA)
rect(-247.2,-0.02,-237,300, col="whitesmoke", border=NA)
rect(-237,-0.02,-201.3,300, col="white", border=NA)
rect(-201.3,-0.02,-174.1,300, col="whitesmoke", border=NA)
rect(-174.1,-0.02,-163.5,300, col="white", border=NA)
rect(-163.5,-0.02,-145,300, col="whitesmoke", border=NA)
rect(-145,-0.02,-100.5,300, col="white", border=NA)
rect(-100.5,-0.02,-66,300, col="whitesmoke", border=NA)
rect(-66,-0.02,-56,300, col="white", border=NA)
rect(-56,-0.02,-33.9,300, col="whitesmoke", border=NA)
rect(-33.9,-0.02,-23.03,300, col="white", border=NA)
rect(-23.03,-0.02,-5.33,300, col="whitesmoke", border=NA)
rect(-5.33,-0.02,-2.58,300, col="white", border=NA)
rect(-2.58,-0.02,0,300, col="whitesmoke", border=NA)

rect(-261.28,-3,-259.51,300, col=alpha('#ffaf03',0.2), border=NA)
rect(-234.5,-3,-232,300, col=alpha('#ffaf03',0.2), border=NA)
abline(v=c(-251.902),col="red",lty="dashed",lwd="2")
axis(side=1, seq(-280, -220, by=10), col="black",col.axis="black",las=1)
axis(side=2, seq(0, 0.75, by=0.25), col="black",col.axis="black",las=2)

legend("topleft", bty="n", c("Extinction rate"),lwd="3",col=c("#e34a33"), cex=1)
lines(time,time,type = 'n')
polygon(c(time, rev(time)), c(maxHPD, rev(minHPD)), col = alpha('#e34a33',0.3), border = NA)
lines(time,rate, col = '#e34a33', lwd=2)

add_geochrono(0, -0.15)


# Frequency of shift in extinction rate
mids=c(-0.1590032502708559, -0.4770097508125677,-0.7950162513542794,-1.1130227518959914,-1.4310292524377033,-1.749035752979415,-2.067042253521127,-2.3850487540628387,-2.7030552546045503,-3.0210617551462624,-3.339068255687974,-3.6570747562296857,-3.9750812567713973,-4.29308775731311,-4.6110942578548215,-4.929100758396533,-5.247107258938245,-5.5651137594799565,-5.883120260021669,-6.201126760563381,-6.519133261105092,-6.837139761646804,-7.155146262188516,-7.473152762730227,-7.79115926327194,-8.10916576381365,-8.427172264355363,-8.745178764897075,-9.063185265438786,-9.381191765980498,-9.69919826652221,-10.017204767063921,-10.335211267605633,-10.653217768147345,-10.971224268689056,-11.289230769230768,-11.60723726977248,-11.925243770314193,-12.243250270855905,-12.561256771397616,-12.879263271939328,-13.19726977248104,-13.515276273022751,-13.833282773564463,-14.151289274106174,-14.469295774647886,-14.787302275189598,-15.10530877573131,-15.423315276273023,-15.741321776814734,-16.059328277356446,-16.377334777898156,-16.69534127843987,-17.013347778981583,-17.331354279523293,-17.649360780065006,-17.967367280606716,-18.28537378114843,-18.60338028169014,-18.921386782231853,-19.239393282773563,-19.557399783315276,-19.875406283856986,-20.1934127843987,-20.511419284940413,-20.829425785482123,-21.147432286023836,-21.465438786565546,-21.78344528710726,-22.10145178764897,-22.419458288190683,-22.737464788732392,-23.055471289274106,-23.373477789815816,-23.69148429035753,-24.009490790899243,-24.327497291440952,-24.645503791982666,-24.963510292524376,-25.28151679306609,-25.5995232936078,-25.917529794149512,-26.235536294691222,-26.553542795232936,-26.871549295774646,-27.18955579631636,-27.507562296858072,-27.825568797399782,-28.143575297941496,-28.461581798483206,-28.77958829902492,-29.09759479956663,-29.415601300108342,-29.733607800650052,-30.051614301191766,-30.369620801733475,-30.68762730227519,-31.005633802816902,-31.323640303358612,-31.641646803900326,-31.959653304442035,-32.27765980498375,-32.59566630552546,-32.91367280606717,-33.23167930660888,-33.549685807150595,-33.86769230769231,-34.18569880823402,-34.50370530877573,-34.82171180931744,-35.139718309859155,-35.45772481040087,-35.775731310942575,-36.09373781148429,-36.411744312026,-36.729750812567715,-37.04775731310942,-37.365763813651135,-37.68377031419285,-38.00177681473456,-38.319783315276275,-38.63778981581798,-38.955796316359695,-39.27380281690141,-39.59180931744312,-39.90981581798483,-40.22782231852654,-40.545828819068255,-40.86383531960997,-41.18184182015168,-41.49984832069339,-41.8178548212351,-42.135861321776815,-42.45386782231853,-42.771874322860235,-43.08988082340195,-43.40788732394366,-43.725893824485375,-44.04390032502709,-44.361906825568795,-44.67991332611051,-44.99791982665222,-45.315926327193935,-45.63393282773564,-45.951939328277355,-46.26994582881907,-46.58795232936078,-46.90595882990249,-47.2239653304442,-47.541971830985915,-47.85997833152763,-48.17798483206934,-48.49599133261105,-48.81399783315276,-49.132004333694475,-49.45001083423619,-49.768017334777895,-50.08602383531961,-50.40403033586132,-50.722036836403035,-51.04004333694475,-51.358049837486455,-51.67605633802817,-51.99406283856988,-52.312069339111595,-52.6300758396533,-52.948082340195015,-53.26608884073673,-53.58409534127844,-53.90210184182015,-54.22010834236186,-54.538114842903575,-54.85612134344529,-55.174127843987,-55.49213434452871,-55.81014084507042,-56.128147345612135,-56.44615384615385,-56.764160346695554,-57.08216684723727,-57.40017334777898,-57.718179848320695,-58.03618634886241,-58.354192849404114,-58.67219934994583,-58.99020585048754,-59.308212351029255,-59.62621885157096,-59.944225352112674,-60.26223185265439,-60.5802383531961,-60.89824485373781,-61.21625135427952,-61.534257854821234,-61.85226435536295,-62.17027085590466,-62.48827735644637,-62.80628385698808,-63.124290357529794,-63.44229685807151,-63.760303358613214,-64.07830985915493,-64.39631635969664,-64.71432286023835,-65.03232936078007,-65.35033586132178,-65.6683423618635,-65.9863488624052,-66.30435536294691,-66.62236186348862,-66.94036836403033,-67.25837486457205,-67.57638136511376,-67.89438786565547,-68.21239436619719,-68.5304008667389,-68.8484073672806,-69.16641386782231,-69.48442036836403,-69.80242686890574,-70.12043336944745,-70.43843986998917,-70.75644637053088,-71.0744528710726,-71.39245937161431,-71.710465872156,-72.02847237269772,-72.34647887323943,-72.66448537378115,-72.98249187432286,-73.30049837486457,-73.61850487540629,-73.936511375948,-74.2545178764897,-74.57252437703141,-74.89053087757313,-75.20853737811484,-75.52654387865655,-75.84455037919827,-76.16255687973998,-76.4805633802817,-76.79856988082341,-77.1165763813651,-77.43458288190682,-77.75258938244853,-78.07059588299025,-78.38860238353196,-78.70660888407367,-79.02461538461539,-79.3426218851571,-79.66062838569881,-79.97863488624051,-80.29664138678223,-80.61464788732394,-80.93265438786565,-81.25066088840737,-81.56866738894908,-81.8866738894908,-82.20468039003251,-82.52268689057422,-82.84069339111592,-83.15869989165763,-83.47670639219935,-83.79471289274106,-84.11271939328277,-84.43072589382449,-84.7487323943662,-85.06673889490791,-85.38474539544963,-85.70275189599133,-86.02075839653304,-86.33876489707475,-86.65677139761647,-86.97477789815818,-87.2927843986999,-87.61079089924161,-87.92879739978332,-88.24680390032503,-88.56481040086673,-88.88281690140845,-89.20082340195016,-89.51882990249187,-89.83683640303359,-90.1548429035753,-90.47284940411701,-90.79085590465873,-91.10886240520043,-91.42686890574214,-91.74487540628385,-92.06288190682557,-92.38088840736728,-92.698894907909,-93.0169014084507,-93.33490790899242,-93.65291440953413,-93.97092091007583,-94.28892741061755,-94.60693391115926,-94.92494041170097,-95.24294691224269,-95.5609534127844,-95.87895991332611,-96.19696641386783,-96.51497291440954,-96.83297941495124,-97.15098591549295,-97.46899241603467,-97.78699891657638,-98.1050054171181,-98.4230119176598,-98.74101841820152,-99.05902491874323,-99.37703141928495,-99.69503791982665,-100.01304442036836,-100.33105092091007,-100.64905742145179,-100.9670639219935,-101.28507042253521,-101.60307692307693,-101.92108342361864,-102.23908992416035,-102.55709642470205,-102.87510292524377,-103.19310942578548,-103.5111159263272,-103.8291224268689,-104.14712892741062,-104.46513542795233,-104.78314192849405,-105.10114842903576,-105.41915492957746,-105.73716143011917,-106.05516793066089,-106.3731744312026,-106.69118093174431,-107.00918743228603,-107.32719393282774,-107.64520043336945,-107.96320693391115,-108.28121343445287,-108.59921993499458,-108.91722643553629,-109.235232936078,-109.55323943661972,-109.87124593716143,-110.18925243770315,-110.50725893824486,-110.82526543878656,-111.14327193932827,-111.46127843986999,-111.7792849404117,-112.09729144095341,-112.41529794149513,-112.73330444203684,-113.05131094257855,-113.36931744312027,-113.68732394366197,-114.00533044420368,-114.32333694474539,-114.6413434452871,-114.95934994582882,-115.27735644637053,-115.59536294691225,-115.91336944745396,-116.23137594799567,-116.54938244853737,-116.86738894907909,-117.1853954496208,-117.50340195016251,-117.82140845070423,-118.13941495124594,-118.45742145178765,-118.77542795232937,-119.09343445287108,-119.41144095341278,-119.72944745395449,-120.0474539544962,-120.36546045503792,-120.68346695557963,-121.00147345612135,-121.31947995666306,-121.63748645720477,-121.95549295774647,-122.27349945828819,-122.5915059588299,-122.90951245937161,-123.22751895991333,-123.54552546045504,-123.86353196099675,-124.18153846153847,-124.49954496208018,-124.81755146262188,-125.13555796316359,-125.4535644637053,-125.77157096424702,-126.08957746478873,-126.40758396533045,-126.72559046587216,-127.04359696641387,-127.36160346695559,-127.67960996749729,-127.997616468039,-128.31562296858073,-128.63362946912244,-128.95163596966415,-129.26964247020587,-129.58764897074758,-129.9056554712893,-130.223661971831,-130.54166847237272,-130.85967497291443,-131.17768147345615,-131.49568797399786,-131.81369447453955,-132.13170097508126,-132.44970747562297,-132.76771397616469,-133.0857204767064,-133.4037269772481,-133.72173347778983,-134.03973997833154,-134.35774647887325,-134.67575297941497,-134.99375947995668,-135.3117659804984,-135.6297724810401,-135.94777898158182,-136.26578548212353,-136.58379198266525,-136.90179848320696,-137.21980498374867,-137.53781148429036,-137.85581798483207,-138.17382448537379,-138.4918309859155,-138.8098374864572,-139.12784398699893,-139.44585048754064,-139.76385698808235,-140.08186348862407,-140.39986998916578,-140.7178764897075,-141.0358829902492,-141.35388949079092,-141.67189599133263,-141.98990249187435,-142.30790899241606,-142.62591549295777,-142.9439219934995,-143.26192849404117,-143.57993499458289,-143.8979414951246,-144.2159479956663,-144.53395449620803,-144.85196099674974,-145.16996749729145,-145.48797399783317,-145.80598049837488,-146.1239869989166,-146.4419934994583,-146.76000000000002,-147.07800650054173,-147.39601300108345,-147.71401950162516,-148.03202600216687,-148.3500325027086,-148.66803900325027,-148.98604550379198,-149.3040520043337,-149.6220585048754,-149.94006500541713,-150.25807150595884,-150.57607800650055,-150.89408450704227,-151.21209100758398,-151.5300975081257,-151.8481040086674,-152.16611050920912,-152.48411700975083,-152.80212351029255,-153.12013001083426,-153.43813651137597,-153.7561430119177,-154.0741495124594,-154.39215601300108,-154.7101625135428,-155.0281690140845,-155.34617551462622,-155.66418201516794,-155.98218851570965,-156.30019501625137,-156.61820151679308,-156.9362080173348,-157.2542145178765,-157.57222101841822,-157.89022751895993,-158.20823401950165,-158.52624052004336,-158.84424702058507,-159.1622535211268,-159.4802600216685,-159.7982665222102,-160.1162730227519,-160.4342795232936,-160.75228602383532,-161.07029252437704,-161.38829902491875,-161.70630552546046,-162.02431202600218,-162.3423185265439,-162.6603250270856,-162.97833152762732,-163.29633802816903,-163.61434452871075,-163.93235102925246,-164.25035752979417,-164.56836403033589,-164.8863705308776,-165.2043770314193,-165.522383531961,-165.8403900325027,-166.15839653304442,-166.47640303358614,-166.79440953412785,-167.11241603466956,-167.43042253521128,-167.748429035753,-168.0664355362947,-168.38444203683642,-168.70244853737813,-169.02045503791985,-169.33846153846156,-169.65646803900327,-169.97447453954499,-170.2924810400867,-170.6104875406284,-170.92849404117013,-171.2465005417118,-171.56450704225352,-171.88251354279524,-172.20052004333695,-172.51852654387866,-172.83653304442038,-173.1545395449621,-173.4725460455038,-173.79055254604552,-174.10855904658723,-174.42656554712894,-174.74457204767066,-175.06257854821237,-175.38058504875409,-175.6985915492958,-176.0165980498375,-176.33460455037923,-176.65261105092094,-176.97061755146262,-177.28862405200434,-177.60663055254605,-177.92463705308776,-178.24264355362948,-178.5606500541712,-178.8786565547129,-179.19666305525462,-179.51466955579633,-179.83267605633804,-180.15068255687976,-180.46868905742147,-180.78669555796318,-181.1047020585049,-181.4227085590466,-181.74071505958833,-182.05872156013004,-182.37672806067172,-182.69473456121344,-183.01274106175515,-183.33074756229686,-183.64875406283858,-183.9667605633803,-184.284767063922,-184.60277356446372,-184.92078006500543,-185.23878656554714,-185.55679306608886,-185.87479956663057,-186.19280606717228,-186.510812567714,-186.8288190682557,-187.14682556879742,-187.46483206933914,-187.78283856988085,-188.10084507042254,-188.41885157096425,-188.73685807150596,-189.05486457204768,-189.3728710725894,-189.6908775731311,-190.00888407367282,-190.32689057421453,-190.64489707475624,-190.96290357529796,-191.28091007583967,-191.59891657638138,-191.9169230769231,-192.2349295774648,-192.55293607800652,-192.87094257854824,-193.18894907908995,-193.50695557963166,-193.82496208017335,-194.14296858071506,-194.46097508125678,-194.7789815817985,-195.0969880823402,-195.41499458288192,-195.73300108342363,-196.05100758396534,-196.36901408450706,-196.68702058504877,-197.00502708559048,-197.3230335861322,-197.6410400866739,-197.95904658721562,-198.27705308775734,-198.59505958829905,-198.91306608884076,-199.23107258938245,-199.54907908992416,-199.86708559046588,-200.1850920910076,-200.5030985915493,-200.82110509209102,-201.13911159263273,-201.45711809317444,-201.77512459371616,-202.09313109425787,-202.41113759479958,-202.7291440953413,-203.047150595883,-203.36515709642472,-203.68316359696644,-204.00117009750815,-204.31917659804986,-204.63718309859158,-204.95518959913326,-205.27319609967498,-205.5912026002167,-205.9092091007584,-206.22721560130012,-206.54522210184183,-206.86322860238354,-207.18123510292526,-207.49924160346697,-207.81724810400868,-208.1352546045504,-208.4532611050921,-208.77126760563382,-209.08927410617554,-209.40728060671725,-209.72528710725896,-210.04329360780068,-210.3613001083424,-210.67930660888408,-210.9973131094258,-211.3153196099675,-211.63332611050922,-211.95133261105093,-212.26933911159264,-212.58734561213436,-212.90535211267607,-213.22335861321778,-213.5413651137595,-213.8593716143012,-214.17737811484292,-214.49538461538464,-214.81339111592635,-215.13139761646806,-215.44940411700978,-215.7674106175515,-216.08541711809318,-216.4034236186349,-216.7214301191766,-217.03943661971832,-217.35744312026003,-217.67544962080174,-217.99345612134346,-218.31146262188517,-218.62946912242688,-218.9474756229686,-219.2654821235103,-219.58348862405202,-219.90149512459374,-220.21950162513545,-220.53750812567716,-220.85551462621888,-221.1735211267606,-221.4915276273023,-221.809534127844,-222.1275406283857,-222.44554712892742,-222.76355362946913,-223.08156013001084,-223.39956663055256,-223.71757313109427,-224.03557963163598,-224.3535861321777,-224.6715926327194,-224.98959913326112,-225.30760563380284,-225.62561213434455,-225.94361863488626,-226.26162513542798,-226.5796316359697,-226.8976381365114,-227.21564463705312,-227.5336511375948,-227.85165763813652,-228.16966413867823,-228.48767063921994,-228.80567713976166,-229.12368364030337,-229.44169014084508,-229.7596966413868,-230.0777031419285,-230.39570964247022,-230.71371614301194,-231.03172264355365,-231.34972914409536,-231.66773564463708,-231.9857421451788,-232.3037486457205,-232.62175514626222,-232.9397616468039,-233.25776814734562,-233.57577464788733,-233.89378114842904,-234.21178764897076,-234.52979414951247,-234.84780065005418,-235.1658071505959,-235.4838136511376,-235.80182015167932,-236.11982665222104,-236.43783315276275,-236.75583965330446,-237.07384615384618,-237.3918526543879,-237.7098591549296,-238.02786565547132,-238.34587215601303,-238.66387865655472,-238.98188515709643,-239.29989165763814,-239.61789815817986,-239.93590465872157,-240.25391115926328,-240.571917659805,-240.8899241603467,-241.20793066088842,-241.52593716143014,-241.84394366197185,-242.16195016251356,-242.47995666305528,-242.797963163597,-243.1159696641387,-243.43397616468042,-243.75198266522213,-244.06998916576381,-244.38799566630553,-244.70600216684724,-245.02400866738896,-245.34201516793067,-245.66002166847238,-245.9780281690141,-246.2960346695558,-246.61404117009752,-246.93204767063924,-247.25005417118095,-247.56806067172266,-247.88606717226438,-248.2040736728061,-248.5220801733478,-248.84008667388952,-249.15809317443123,-249.47609967497294,-249.79410617551463,-250.11211267605634,-250.43011917659805,-250.74812567713977,-251.06613217768148,-251.3841386782232,-251.7021451787649,-252.02015167930662,-252.33815817984834,-252.65616468039005,-252.97417118093176,-253.29217768147348,-253.6101841820152,-253.9281906825569,-254.24619718309862,-254.56420368364033,-254.88221018418204,-255.20021668472376,-255.51822318526544,-255.83622968580715,-256.15423618634884,-256.4722426868906,-256.79024918743227,-257.108255687974,-257.4262621885157,-257.74426868905744,-258.0622751895991,-258.3802816901408,-258.69828819068255,-259.01629469122423,-259.334301191766,-259.65230769230766,-259.9703141928494,-260.2883206933911,-260.6063271939328,-260.9243336944745,-261.24234019501625,-261.56034669555794,-261.8783531960997,-262.19635969664137,-262.5143661971831,-262.8323726977248,-263.15037919826653,-263.4683856988082,-263.7863921993499,-264.10439869989165,-264.42240520043333,-264.7404117009751,-265.05841820151676,-265.3764247020585,-265.6944312026002,-266.0124377031419,-266.3304442036836,-266.64845070422535,-266.96645720476704,-267.2844637053088,-267.60247020585047,-267.9204767063922,-268.2384832069339,-268.55648970747563,-268.8744962080173,-269.19250270855906,-269.51050920910075,-269.82851570964243,-270.1465222101842,-270.46452871072586,-270.7825352112676,-271.1005417118093,-271.418548212351,-271.7365547128927,-272.05456121343445,-272.37256771397614,-272.6905742145179,-273.00858071505957,-273.3265872156013,-273.644593716143,-273.96260021668473,-274.2806067172264,-274.59861321776816,-274.91661971830985,-275.23462621885153,-275.5526327193933,-275.87063921993496,-276.1886457204767,-276.5066522210184,-276.8246587215601,-277.1426652221018,-277.46067172264355,-277.77867822318524,-278.096684723727,-278.41469122426867,-278.7326977248104,-279.0507042253521,-279.36871072589383,-279.6867172264355,-280.00472372697726,-280.32273022751895,-280.64073672806063,-280.9587432286024,-281.27674972914406,-281.5947562296858,-281.9127627302275,-282.2307692307692,-282.5487757313109,-282.86678223185265,-283.18478873239434,-283.5027952329361,-283.82080173347777,-284.1388082340195,-284.4568147345612,-284.77482123510293,-285.0928277356446,-285.41083423618636,-285.72884073672805,-286.0468472372698,-286.3648537378115,-286.68286023835316,-287.0008667388949,-287.3188732394366,-287.6368797399783,-287.95488624052,-288.27289274106175,-288.59089924160344,-288.9089057421452,-289.22691224268686,-289.5449187432286,-289.8629252437703,-290.18093174431203,-290.4989382448537,-290.81694474539546,-291.13495124593715,-291.4529577464789,-291.7709642470206,-292.08897074756226,-292.406977248104,-292.7249837486457,-293.0429902491874,-293.3609967497291)
counts=c(0.0, 0.0,0.0,0.0,0.0,0.0,0.0,0.0,0.0,0.0,0.0,0.0,0.0,0.0,0.0,0.0,0.0,0.0,0.0,0.0,0.0,0.0,0.0,0.0,0.0,0.0,0.0,0.0,0.0,0.0,0.0,0.0,0.0,0.0,0.0,0.0,0.0,0.0,0.0,0.0,0.0,0.0,0.0,0.0,0.0,0.0,0.0,0.0,0.0,0.0,0.0,0.0,0.0,0.0,0.0,0.0,0.0,0.0,0.0,0.0,0.0,0.0,0.0,0.0,0.0,0.0,0.0,0.0,0.0,0.0,0.0,0.0,0.0,0.0,0.0,0.0,0.0,0.0,0.0,0.0,0.0,0.0,0.0,0.0,0.0,0.0,0.0,0.0,0.0,0.0,0.0,0.0,0.0,0.0,0.0,0.0,0.0,0.0,0.0,0.0,0.0,0.0,0.0,0.0,0.0,0.0,0.0,0.0,0.0,0.0,0.0,0.0,0.0,0.0,0.0,0.0,0.0,0.0,0.0,0.0,0.0,0.0,0.0,0.0,0.0,0.0,0.0,0.0,0.0,0.0,0.0,0.0,0.0,0.0,0.0,0.0,0.0,0.0,0.0,0.0,0.0,0.0,0.0,0.0,0.0,0.0,0.0,0.0,0.0,0.0,0.0,0.0,0.0,0.0,0.0,0.0,0.0,0.0,0.0,0.0,0.0,0.0,0.0,0.0,0.0,0.0,0.0,0.0,0.0,0.0,0.0,0.0,0.0,0.0,0.0,0.0,0.0,0.0,0.0,0.0,0.0,0.0,0.0,0.0,0.0,0.0,0.0,0.0,0.0,0.0,0.0,0.0,0.0,0.0,0.0,0.0,0.0,0.0,0.0,0.0,0.0,0.0,0.0,0.0,0.0,0.0,0.0,0.0,0.0,0.0,0.0,0.0,0.0,0.0,0.0,0.0,0.0,0.0,0.0,0.0,0.0,0.0,0.0,0.0,0.0,0.0,0.0,0.0,0.0,0.0,0.0,0.0,0.0,0.0,0.0,0.0,0.0,0.0,0.0,0.0,0.0,0.0,0.0,0.0,0.0,0.0,0.0,0.0,0.0,0.0,0.0,0.0,0.0,0.0,0.0,0.0,0.0,0.0,0.0,0.0,0.0,0.0,0.0,0.0,0.0,0.0,0.0,0.0,0.0,0.0,0.0,0.0,0.0,0.0,0.0,0.0,0.0,0.0,0.0,0.0,0.0,0.0,0.0,0.0,0.0,0.0,0.0,0.0,0.0,0.0,0.0,0.0,0.0,0.0,0.0,0.0,0.0,0.0,0.0,0.0,0.0,0.0,0.0,0.0,0.0,0.0,0.0,0.0,0.0,0.0,0.0,0.0,0.0,0.0,0.0,0.0,0.0,0.0,0.0,0.0,0.0,0.0,0.0,0.0,0.0,0.0,0.0,0.0,0.0,0.0,0.0,0.0,0.0,0.0,0.0,0.0,0.0,0.0,0.0,0.0,0.0,0.0,0.0,0.0,0.0,0.0,0.0,0.0,0.0,0.0,0.0,0.0,0.0,0.0,0.0,0.0,0.0,0.0,0.0,0.0,0.0,0.0,0.0,0.0,0.0,0.0,0.0,0.0,0.0,0.0,0.0,0.0,0.0,0.0,0.0,0.0,0.0,0.0,0.0,0.0,0.0,0.0,0.0,0.0,0.0,0.0,0.0,0.0,0.0,0.0,0.0,0.0,0.0,0.0,0.0,0.0,0.0,0.0,0.0,0.0,0.0,0.0,0.0,0.0,0.0,0.0,0.0,0.0,0.0,0.0,0.0,0.0,0.0,0.0,0.0,0.0,0.0,0.0,0.0,0.0,0.0,0.0,0.0,0.0,0.0,0.0,0.0,0.0,0.0,0.0,0.0,0.0,0.0,0.0,0.0,0.0,0.0,0.0,0.0,0.0,0.0,0.0,0.0,0.0,0.0,0.0,0.0,0.0,0.0,0.0,0.0,0.0,0.0,0.0,0.0,0.0,0.0,0.0,0.0,0.0,0.0,0.0,0.0,0.0,0.0,0.0,0.0,0.0,0.0,0.0,0.0,0.0,0.0,0.0,0.0,0.0,0.0,0.0,0.0,0.0,0.0,0.0,0.0,0.0,0.0,0.0,0.0,0.0,0.0,0.0,0.0,0.0,0.0,0.0,0.0,0.0,0.0,0.0,0.0,0.0,0.0,0.0,0.0,0.0,0.0,0.0,0.0,0.0,0.0,0.0,0.0,0.0,0.0,0.0,0.0,0.0,0.0,0.0,0.0,0.0,0.0,0.0,0.0,0.0,0.0,0.0,0.0,0.0,0.0,0.0,0.0,0.0,0.0,0.0,0.0,0.0,0.0,0.0,0.0,0.0,0.0,0.0,0.0,0.0,0.0,0.0,0.0,0.0,0.0,0.0,0.0,0.0,0.0,0.0,0.0,0.0,0.0,0.0,0.0,0.0,0.0,0.0,0.0,0.0,0.0,0.0,0.0,0.0,0.0,0.0,0.0,0.0,0.0,0.0,0.0,0.0,0.0,0.0,0.0,0.0,0.0,0.0,0.0,0.0,0.0,0.0,0.0,0.0,0.0,0.0,0.0,0.0,0.0,0.0,0.0,0.0,0.0,0.0,0.0,0.0,0.0,0.0,0.0,0.0,0.0,0.0,0.0,0.0,0.0,0.0,0.0,0.0,0.0,0.0,0.0,0.0,0.0,0.0,0.0,0.0,0.0,0.0,0.0,0.0,0.0,0.0,0.0,0.0,0.0,0.0,0.0,0.0,0.0,0.0,0.0,0.0,0.0,0.0,0.0,0.0,0.0,0.0,0.0,0.0,0.0,0.0,0.0,0.0,0.0,0.001001001001001001,0.0028028028028028026,0.002002002002002002,0.0016016016016016017,0.0028028028028028026,0.003103103103103103,0.003703703703703704,0.0035035035035035035,0.0034034034034034033,0.003003003003003003,0.003903903903903904,0.002702702702702703,0.0026026026026026027,0.003003003003003003,0.0016016016016016017,0.0016016016016016017,0.0019019019019019018,0.001001001001001001,0.0012012012012012011,0.0007007007007007007,0.0008008008008008008,0.0007007007007007007,0.0005005005005005005,0.0009009009009009009,0.001001001001001001,0.0006006006006006006,0.0,0.001001001001001001,0.0007007007007007007,0.0009009009009009009,0.0003003003003003003,0.0001001001001001001,0.0009009009009009009,0.0006006006006006006,0.0004004004004004004,0.0003003003003003003,0.0007007007007007007,0.0006006006006006006,0.0007007007007007007,0.0005005005005005005,0.001001001001001001,0.0003003003003003003,0.0005005005005005005,0.0005005005005005005,0.0002002002002002002,0.0006006006006006006,0.0008008008008008008,0.0005005005005005005,0.0009009009009009009,0.0004004004004004004,0.0004004004004004004,0.0004004004004004004,0.0003003003003003003,0.0005005005005005005,0.0006006006006006006,0.0004004004004004004,0.0005005005005005005,0.0006006006006006006,0.0005005005005005005,0.0002002002002002002,0.0006006006006006006,0.0005005005005005005,0.0005005005005005005,0.0005005005005005005,0.001001001001001001,0.0006006006006006006,0.0006006006006006006,0.0004004004004004004,0.0005005005005005005,0.0001001001001001001,0.0008008008008008008,0.0006006006006006006,0.0007007007007007007,0.0002002002002002002,0.0009009009009009009,0.0005005005005005005,0.0004004004004004004,0.0002002002002002002,0.0003003003003003003,0.0007007007007007007,0.0005005005005005005,0.0003003003003003003,0.0011011011011011012,0.0012012012012012011,0.0009009009009009009,0.002702702702702703,0.0025025025025025025,0.0032032032032032033,0.005405405405405406,0.008208208208208207,0.012412412412412413,0.016816816816816817,0.02312312312312312,0.013013013013013013,0.003903903903903904,0.0012012012012012011,0.0019019019019019018,0.008408408408408409,0.017817817817817817,0.02812812812812813,0.020920920920920922,0.01021021021021021,0.005705705705705706,0.004004004004004004,0.0025025025025025025,0.0019019019019019018,0.0018018018018018018,0.002302302302302302,0.0019019019019019018,0.0012012012012012011,0.0013013013013013013,0.001001001001001001,0.001001001001001001,0.0004004004004004004,0.0012012012012012011,0.0011011011011011012,0.0005005005005005005,0.001001001001001001,0.0004004004004004004,0.001001001001001001,0.0002002002002002002,0.0007007007007007007,0.0004004004004004004,0.0006006006006006006,0.0005005005005005005,0.0007007007007007007,0.0008008008008008008,0.0005005005005005005,0.0003003003003003003,0.0002002002002002002,0.0003003003003003003,0.0003003003003003003,0.0003003003003003003,0.0003003003003003003,0.0004004004004004004,0.0007007007007007007,0.0001001001001001001,0.0004004004004004004,0.0006006006006006006,0.0008008008008008008,0.0003003003003003003,0.0005005005005005005,0.0005005005005005005,0.0004004004004004004,0.0001001001001001001,0.0008008008008008008,0.0008008008008008008,0.0003003003003003003,0.0004004004004004004,0.0007007007007007007,0.0005005005005005005,0.0001001001001001001,0.0001001001001001001,0.0005005005005005005,0.0005005005005005005,0.0003003003003003003,0.0002002002002002002,0.0011011011011011012,0.0005005005005005005,0.0008008008008008008,0.0007007007007007007,0.0005005005005005005,0.001001001001001001,0.0008008008008008008,0.0007007007007007007,0.0011011011011011012,0.0007007007007007007,0.0006006006006006006,0.0005005005005005005,0.001001001001001001,0.0014014014014014013,0.0007007007007007007,0.0014014014014014013,0.001001001001001001,0.0018018018018018018,0.0017017017017017016,0.0024024024024024023,0.002702702702702703,0.002902902902902903,0.0035035035035035035,0.004004004004004004,0.003703703703703704,0.003303303303303303,0.002902902902902903,0.004104104104104104,0.005305305305305305,0.005405405405405406,0.005205205205205205,0.005805805805805806,0.006606606606606606,0.00880880880880881,0.009209209209209208,0.011311311311311311,0.00970970970970971,0.010810810810810811,0.00950950950950951,0.00970970970970971,0.011511511511511512,0.007807807807807808,0.0075075075075075074,0.008608608608608608,0.01021021021021021,0.007407407407407408,0.007707707707707708,0.007607607607607607,0.006806806806806807,0.006306306306306306,0.008208208208208207,0.008908908908908908,0.012712712712712713,0.013713713713713714,0.016716716716716717,0.017117117117117116,0.015515515515515516,0.014414414414414415,0.013813813813813814,0.014314314314314314,0.013513513513513514,0.012312312312312312,0.00880880880880881,0.008908908908908908,0.007807807807807808,0.005205205205205205,0.005105105105105105,0.0055055055055055055,0.0036036036036036037,0.003703703703703704,0.0038038038038038036,0.004004004004004004,0.0019019019019019018,0.0019019019019019018,0.0022022022022022024,0.0017017017017017016,0.0022022022022022024,0.0019019019019019018,0.002302302302302302,0.002302302302302302,0.0016016016016016017,0.0022022022022022024,0.002302302302302302,0.002002002002002002,0.0028028028028028026,0.0028028028028028026,0.004604604604604604,0.005805805805805806,0.006006006006006006,0.006906906906906907,0.005605605605605605,0.004804804804804805,0.005905905905905906,0.005205205205205205,0.004004004004004004,0.0036036036036036037,0.003103103103103103,0.002102102102102102,0.002302302302302302,0.001001001001001001,0.0011011011011011012,0.0012012012012012011,0.0008008008008008008,0.0004004004004004004,0.0006006006006006006,0.0015015015015015015,0.0024024024024024023,0.005605605605605605,0.0075075075075075074,0.008208208208208207,0.011111111111111112,0.012712712712712713,0.013813813813813814,0.013213213213213212,0.012712712712712713,0.004704704704704705,0.0)
#mids=mids[58:length(mids)]
#counts=counts[58:length(counts)]

plot(c(seq(-290,0,by=1),0),rep(2,length(c(seq(290,0,by=-1),0))), xlab="", ylab="Frequency of shift in extinction rate", xlim=c(-270,-230), ylim=c(0,0.03), type="l", col="white",lwd="1",las="1",cex.axis="1",cex.main="1",cex.lab="1",bty="n", main="D", axes=F)
rect(-323.2,-0.02,-298.9,300, col="white", border=NA)
rect(-298.9,-0.02,-272.95,300, col="whitesmoke", border=NA)
rect(-272.95,-0.02,-259.1,300, col="white", border=NA)
rect(-259.1,-0.02,-251.9,300, col="whitesmoke", border=NA)
rect(-251.9,-0.02,-247.2,300, col="white", border=NA)
rect(-247.2,-0.02,-237,300, col="whitesmoke", border=NA)
rect(-237,-0.02,-201.3,300, col="white", border=NA)
rect(-201.3,-0.02,-174.1,300, col="whitesmoke", border=NA)
rect(-174.1,-0.02,-163.5,300, col="white", border=NA)
rect(-163.5,-0.02,-145,300, col="whitesmoke", border=NA)
rect(-145,-0.02,-100.5,300, col="white", border=NA)
rect(-100.5,-0.02,-66,300, col="whitesmoke", border=NA)
rect(-66,-0.02,-56,300, col="white", border=NA)
rect(-56,-0.02,-33.9,300, col="whitesmoke", border=NA)
rect(-33.9,-0.02,-23.03,300, col="white", border=NA)
rect(-23.03,-0.02,-5.33,300, col="whitesmoke", border=NA)
rect(-5.33,-0.02,-2.58,300, col="white", border=NA)
rect(-2.58,-0.02,0,300, col="whitesmoke", border=NA)

rect(-261.28,-3,-259.51,300, col=alpha('#ffaf03',0.2), border=NA)
rect(-234.5,-3,-232,300, col=alpha('#ffaf03',0.2), border=NA)
abline(v=c(-251.902),col="red",lty="dashed",lwd="2")
axis(side=1, seq(-280, -220, by=10), col="black",col.axis="black",las=1)
axis(side=2, seq(0, 0.03, by=0.01), col="black",col.axis="black",las=2)

lines(mids,counts,type = 'h', lwd=5, col='#e34a33')
abline(h=bf2, lty=2)
abline(h=bf6, lty=2)

add_geochrono(0, -0.15)

#Net Diversification Rate (???????? diversification negative ???)
time=c(-204.52362613474025, -204.62368898214288,-204.72375182954545,-204.82381467694807,-204.92387752435064,-205.02394037175327,-205.12400321915584,-205.22406606655846,-205.32412891396103,-205.42419176136366,-205.52425460876623,-205.62431745616885,-205.72438030357142,-205.82444315097405,-205.92450599837662,-206.02456884577924,-206.1246316931818,-206.22469454058444,-206.324757387987,-206.42482023538963,-206.5248830827922,-206.62494593019483,-206.7250087775974,-206.82507162500002,-206.9251344724026,-207.02519731980522,-207.12526016720778,-207.2253230146104,-207.32538586201298,-207.4254487094156,-207.52551155681817,-207.6255744042208,-207.72563725162337,-207.825700099026,-207.92576294642856,-208.0258257938312,-208.12588864123376,-208.22595148863638,-208.32601433603895,-208.42607718344158,-208.52614003084415,-208.62620287824677,-208.72626572564934,-208.82632857305197,-208.92639142045454,-209.02645426785716,-209.12651711525973,-209.22657996266236,-209.32664281006493,-209.42670565746755,-209.52676850487012,-209.62683135227275,-209.72689419967531,-209.82695704707794,-209.9270198944805,-210.02708274188313,-210.1271455892857,-210.22720843668833,-210.3272712840909,-210.42733413149352,-210.5273969788961,-210.62745982629872,-210.7275226737013,-210.8275855211039,-210.92764836850648,-211.0277112159091,-211.12777406331168,-211.2278369107143,-211.32789975811687,-211.4279626055195,-211.52802545292207,-211.6280883003247,-211.72815114772726,-211.8282139951299,-211.92827684253245,-212.02833968993508,-212.12840253733765,-212.22846538474028,-212.32852823214284,-212.42859107954547,-212.52865392694804,-212.62871677435066,-212.72877962175323,-212.82884246915586,-212.92890531655843,-213.02896816396105,-213.12903101136362,-213.22909385876625,-213.32915670616882,-213.42921955357144,-213.529282400974,-213.62934524837664,-213.7294080957792,-213.82947094318183,-213.9295337905844,-214.02959663798703,-214.1296594853896,-214.22972233279222,-214.3297851801948,-214.42984802759742,-214.52991087499998,-214.6299737224026,-214.73003656980518,-214.8300994172078,-214.93016226461037,-215.030225112013,-215.13028795941557,-215.2303508068182,-215.33041365422076,-215.4304765016234,-215.53053934902596,-215.63060219642858,-215.73066504383115,-215.83072789123378,-215.93079073863635,-216.03085358603897,-216.13091643344154,-216.23097928084417,-216.33104212824674,-216.43110497564936,-216.53116782305193,-216.63123067045456,-216.73129351785718,-216.83135636525975,-216.93141921266238,-217.03148206006495,-217.13154490746757,-217.23160775487014,-217.33167060227277,-217.43173344967533,-217.53179629707796,-217.63185914448053,-217.73192199188315,-217.83198483928572,-217.93204768668835,-218.03211053409092,-218.13217338149354,-218.2322362288961,-218.33229907629874,-218.4323619237013,-218.53242477110393,-218.6324876185065,-218.73255046590913,-218.8326133133117,-218.93267616071432,-219.0327390081169,-219.13280185551952,-219.2328647029221,-219.3329275503247,-219.43299039772728,-219.5330532451299,-219.63311609253248,-219.7331789399351,-219.83324178733767,-219.9333046347403,-220.03336748214286,-220.1334303295455,-220.23349317694806,-220.33355602435068,-220.43361887175325,-220.53368171915588,-220.63374456655845,-220.73380741396107,-220.83387026136364,-220.93393310876627,-221.03399595616884,-221.13405880357146,-221.23412165097403,-221.33418449837666,-221.43424734577923,-221.53431019318185,-221.63437304058442,-221.73443588798705,-221.83449873538962,-221.93456158279224,-222.0346244301948,-222.13468727759744,-222.234750125,-222.33481297240263,-222.4348758198052,-222.53493866720783,-222.6350015146104,-222.73506436201302,-222.8351272094156,-222.93519005681821,-223.03525290422078,-223.1353157516234,-223.23537859902598,-223.3354414464286,-223.43550429383117,-223.5355671412338,-223.63562998863637,-223.735692836039,-223.83575568344156,-223.9358185308442,-224.03588137824676,-224.13594422564938,-224.23600707305195,-224.33606992045458,-224.43613276785715,-224.53619561525977,-224.63625846266234,-224.73632131006497,-224.83638415746753,-224.93644700487016,-225.03650985227273,-225.13657269967536,-225.23663554707792,-225.33669839448055,-225.43676124188312,-225.53682408928574,-225.6368869366883,-225.73694978409094,-225.8370126314935,-225.93707547889613,-226.0371383262987,-226.13720117370133,-226.2372640211039,-226.33732686850652,-226.4373897159091,-226.53745256331172,-226.6375154107143,-226.7375782581169,-226.83764110551948,-226.9377039529221,-227.03776680032468,-227.1378296477273,-227.23789249512987,-227.3379553425325,-227.43801818993506,-227.5380810373377,-227.63814388474026,-227.73820673214288,-227.83826957954545,-227.93833242694808,-228.03839527435065,-228.13845812175327,-228.23852096915584,-228.33858381655847,-228.43864666396104,-228.53870951136366,-228.63877235876623,-228.73883520616886,-228.83889805357143,-228.93896090097405,-229.03902374837662,-229.13908659577925,-229.23914944318182,-229.33921229058444,-229.439275137987,-229.53933798538964,-229.6394008327922,-229.73946368019483,-229.8395265275974,-229.93958937500003,-230.0396522224026,-230.13971506980522,-230.2397779172078,-230.33984076461041,-230.43990361201298,-230.5399664594156,-230.64002930681818,-230.7400921542208,-230.84015500162337,-230.940217849026,-231.04028069642857,-231.1403435438312,-231.24040639123376,-231.3404692386364,-231.44053208603896,-231.54059493344158,-231.64065778084415,-231.74072062824678,-231.84078347564935,-231.94084632305197,-232.04090917045454,-232.14097201785717,-232.24103486525973,-232.34109771266236,-232.44116056006493,-232.54122340746756,-232.64128625487012,-232.74134910227275,-232.84141194967532,-232.94147479707794,-233.0415376444805,-233.14160049188314,-233.2416633392857,-233.34172618668833,-233.4417890340909,-233.54185188149353,-233.6419147288961,-233.74197757629872,-233.8420404237013,-233.94210327110392,-234.0421661185065,-234.1422289659091,-234.24229181331168,-234.3423546607143,-234.44241750811688,-234.5424803555195,-234.64254320292207,-234.7426060503247,-234.84266889772726,-234.9427317451299,-235.04279459253246,-235.14285743993509,-235.24292028733765,-235.34298313474028,-235.44304598214285,-235.54310882954547,-235.64317167694804,-235.74323452435067,-235.84329737175324,-235.94336021915586,-236.04342306655843,-236.14348591396106,-236.24354876136363,-236.34361160876625,-236.44367445616882,-236.54373730357145,-236.64380015097402,-236.74386299837664,-236.8439258457792,-236.94398869318184,-237.0440515405844,-237.14411438798703,-237.2441772353896,-237.34424008279223,-237.4443029301948,-237.54436577759742,-237.644428625,-237.74449147240261,-237.84455431980518,-237.9446171672078,-238.04468001461038,-238.144742862013,-238.24480570941557,-238.3448685568182,-238.44493140422077,-238.5449942516234,-238.64505709902596,-238.7451199464286,-238.84518279383116,-238.94524564123378,-239.04530848863635,-239.14537133603898,-239.24543418344155,-239.34549703084417,-239.44555987824674,-239.54562272564937,-239.64568557305194,-239.74574842045456,-239.84581126785713,-239.94587411525976,-240.04593696266232,-240.14599981006495,-240.24606265746752,-240.34612550487014,-240.4461883522727,-240.54625119967534,-240.6463140470779,-240.74637689448053,-240.8464397418831,-240.94650258928573,-241.0465654366883,-241.14662828409092,-241.2466911314935,-241.34675397889612,-241.4468168262987,-241.5468796737013,-241.64694252110388,-241.7470053685065,-241.84706821590908,-241.9471310633117,-242.04719391071427,-242.1472567581169,-242.24731960551946,-242.3473824529221,-242.44744530032466,-242.54750814772729,-242.64757099512985,-242.74763384253248,-242.84769668993505,-242.94775953733767,-243.04782238474024,-243.14788523214287,-243.2479480795455,-243.34801092694806,-243.4480737743507,-243.54813662175326,-243.64819946915588,-243.74826231655845,-243.84832516396108,-243.94838801136365,-244.04845085876627,-244.14851370616884,-244.24857655357147,-244.34863940097404,-244.44870224837666,-244.54876509577923,-244.64882794318186,-244.74889079058443,-244.84895363798705,-244.94901648538962,-245.04907933279225,-245.14914218019481,-245.24920502759744,-245.349267875,-245.44933072240264,-245.5493935698052,-245.64945641720783,-245.7495192646104,-245.84958211201302,-245.9496449594156,-246.04970780681822,-246.1497706542208,-246.2498335016234,-246.34989634902598,-246.4499591964286,-246.55002204383118,-246.6500848912338,-246.75014773863637,-246.850210586039,-246.95027343344157,-247.0503362808442,-247.15039912824676,-247.2504619756494,-247.35052482305196,-247.45058767045458,-247.55065051785715,-247.65071336525978,-247.75077621266234,-247.85083906006497,-247.95090190746754,-248.05096475487017,-248.15102760227273,-248.25109044967536,-248.35115329707793,-248.45121614448055,-248.55127899188312,-248.65134183928575,-248.75140468668832,-248.85146753409094,-248.9515303814935,-249.05159322889614,-249.1516560762987,-249.25171892370133,-249.3517817711039,-249.45184461850653,-249.5519074659091,-249.65197031331172,-249.7520331607143,-249.85209600811692,-249.95215885551949,-250.0522217029221,-250.15228455032468,-250.2523473977273,-250.35241024512987,-250.4524730925325,-250.55253593993507,-250.6525987873377,-250.75266163474026,-250.8527244821429,-250.95278732954546,-251.05285017694808,-251.15291302435065,-251.25297587175328,-251.35303871915585,-251.45310156655847,-251.55316441396104,-251.65322726136367,-251.75329010876624,-251.85335295616886,-251.95341580357143,-252.05347865097406,-252.15354149837663,-252.25360434577925,-252.35366719318182,-252.45373004058445,-252.55379288798702,-252.65385573538964,-252.7539185827922,-252.85398143019484,-252.9540442775974,-253.05410712500003,-253.1541699724026,-253.25423281980522,-253.3542956672078,-253.45435851461042,-253.554421362013,-253.6544842094156,-253.75454705681818,-253.8546099042208,-253.95467275162338,-254.054735599026,-254.15479844642857,-254.2548612938312,-254.35492414123377,-254.4549869886364,-254.55504983603896,-254.6551126834416,-254.75517553084416,-254.85523837824678,-254.95530122564935,-255.05536407305198,-255.15542692045454,-255.25548976785717,-255.35555261525974,-255.45561546266237,-255.55567831006493,-255.65574115746756,-255.75580400487013,-255.85586685227275,-255.95592969967532,-256.05599254707795,-256.1560553944805,-256.25611824188314,-256.3561810892857,-256.45624393668834,-256.5563067840909,-256.65636963149353,-256.7564324788961,-256.8564953262987,-256.9565581737013,-257.0566210211039,-257.1566838685065,-257.2567467159091,-257.3568095633117,-257.4568724107143,-257.5569352581169,-257.6569981055195,-257.7570609529221,-257.8571238003247,-257.9571866477273,-258.0572494951299,-258.15731234253246,-258.2573751899351,-258.3574380373377,-258.4575008847403,-258.55756373214285,-258.6576265795455,-258.7576894269481,-258.8577522743507,-258.95781512175324,-259.05787796915587,-259.1579408165585,-259.25800366396106,-259.35806651136363,-259.45812935876626,-259.5581922061689,-259.65825505357145,-259.758317900974,-259.85838074837665,-259.9584435957793,-260.05850644318184,-260.1585692905844,-260.25863213798704,-260.35869498538966,-260.45875783279223,-260.5588206801948,-260.6588835275974,-260.75894637500005,-260.8590092224026,-260.9590720698052,-261.0591349172078,-261.15919776461044,-261.259260612013,-261.3593234594156,-261.4593863068182,-261.55944915422083,-261.6595120016234,-261.75957484902597,-261.8596376964286,-261.9597005438312,-262.0597633912338,-262.15982623863636,-262.259889086039,-262.3599519334416,-262.4600147808442,-262.56007762824675,-262.66014047564937,-262.760203323052,-262.86026617045457,-262.96032901785713,-263.06039186525976,-263.1604547126624,-263.26051756006495,-263.3605804074675,-263.46064325487015,-263.5607061022728,-263.66076894967534,-263.7608317970779,-263.86089464448054,-263.96095749188316,-264.06102033928573,-264.1610831866883,-264.2611460340909,-264.36120888149355,-264.4612717288961,-264.5613345762987,-264.6613974237013,-264.76146027110394,-264.8615231185065,-264.9615859659091,-265.0616488133117,-265.16171166071433,-265.2617745081169,-265.3618373555195,-265.4619002029221,-265.5619630503247,-265.6620258977273,-265.7620887451299,-265.8621515925325,-265.9622144399351,-266.0622772873377,-266.1623401347403,-266.2624029821429,-266.3624658295455,-266.46252867694807,-266.5625915243507,-266.66265437175326,-266.7627172191559,-266.86278006655846,-266.962842913961,-267.06290576136365,-267.1629686087663,-267.26303145616885,-267.3630943035714,-267.46315715097404,-267.56321999837667,-267.66328284577924,-267.7633456931818,-267.86340854058443,-267.96347138798706,-268.0635342353896,-268.1635970827922,-268.2636599301948,-268.36372277759745,-268.463785625,-268.5638484724026,-268.6639113198052,-268.76397416720783,-268.8640370146104,-268.96409986201303,-269.0641627094156,-269.1642255568182,-269.2642884042208,-269.3643512516234,-269.464414099026,-269.5644769464286,-269.6645397938312,-269.7646026412338,-269.8646654886364,-269.964728336039,-270.06479118344157,-270.1648540308442,-270.26491687824677,-270.3649797256494,-270.46504257305196,-270.5651054204546,-270.66516826785715,-270.7652311152598,-270.86529396266235,-270.965356810065,-271.06541965746754,-271.16548250487017,-271.26554535227274,-271.36560819967536,-271.46567104707793,-271.56573389448056,-271.6657967418831,-271.76585958928575,-271.8659224366883,-271.96598528409095,-272.0660481314935,-272.16611097889614,-272.2661738262987,-272.36623667370134,-272.4662995211039,-272.56636236850653,-272.6664252159091,-272.7664880633117,-272.8665509107143,-272.9666137581169,-273.0666766055195,-273.1667394529221,-273.2668023003247,-273.3668651477273,-273.4669279951299,-273.5669908425325,-273.6670536899351,-273.7671165373377,-273.86717938474027,-273.9672422321429,-274.06730507954546,-274.1673679269481,-274.26743077435066,-274.3674936217533,-274.46755646915585,-274.5676193165585,-274.66768216396105,-274.7677450113637,-274.86780785876624,-274.96787070616887,-275.06793355357144,-275.16799640097406,-275.26805924837663,-275.36812209577926,-275.4681849431818,-275.56824779058445,-275.668310637987,-275.76837348538965,-275.8684363327922,-275.96849918019484,-276.0685620275974,-276.16862487500003,-276.2686877224026,-276.36875056980523,-276.4688134172078,-276.5688762646104,-276.668939112013,-276.7690019594156,-276.8690648068182,-276.9691276542208,-277.0691905016234,-277.169253349026,-277.2693161964286,-277.3693790438312,-277.46944189123377,-277.5695047386364,-277.66956758603897,-277.7696304334416,-277.86969328084416,-277.9697561282468,-278.06981897564935,-278.169881823052,-278.26994467045455,-278.3700075178572,-278.47007036525974,-278.57013321266237,-278.67019606006494,-278.77025890746756,-278.87032175487013,-278.97038460227276,-279.0704474496753,-279.17051029707795,-279.2705731444805,-279.37063599188315,-279.4706988392857,-279.57076168668834,-279.6708245340909,-279.77088738149354,-279.8709502288961,-279.97101307629873,-280.0710759237013,-280.1711387711039,-280.2712016185065,-280.3712644659091,-280.4713273133117,-280.5713901607143,-280.6714530081169,-280.7715158555195,-280.8715787029221,-280.9716415503247,-281.0717043977273,-281.1717672451299,-281.27183009253247,-281.3718929399351,-281.47195578733766,-281.5720186347403,-281.67208148214286,-281.7721443295455,-281.87220717694805,-281.9722700243507,-282.07233287175325,-282.1723957191559,-282.27245856655844,-282.37252141396107,-282.47258426136364,-282.57264710876626,-282.67270995616883,-282.77277280357146,-282.872835650974,-282.97289849837665,-283.0729613457792,-283.17302419318185,-283.2730870405844,-283.37314988798704,-283.47321273538967,-283.57327558279223,-283.6733384301948,-283.77340127759743,-283.87346412500005,-283.9735269724026,-284.0735898198052,-284.1736526672078,-284.27371551461044,-284.373778362013,-284.4738412094156,-284.5739040568182,-284.67396690422083,-284.7740297516234,-284.87409259902597,-284.9741554464286,-285.0742182938312,-285.1742811412338,-285.27434398863636,-285.374406836039,-285.4744696834416,-285.5745325308442,-285.67459537824675,-285.7746582256494,-285.874721073052,-285.97478392045457,-286.07484676785714,-286.17490961525976,-286.2749724626624,-286.37503531006496,-286.4750981574675,-286.57516100487015,-286.6752238522728,-286.77528669967535,-286.8753495470779,-286.97541239448054,-287.07547524188317,-287.17553808928574,-287.2756009366883,-287.37566378409093,-287.47572663149356,-287.5757894788961,-287.6758523262987,-287.7759151737013,-287.87597802110395,-287.9760408685065,-288.0761037159091,-288.1761665633117,-288.27622941071434,-288.3762922581169,-288.4763551055195,-288.5764179529221,-288.6764808003247,-288.7765436477273,-288.87660649512986,-288.9766693425325,-289.0767321899351,-289.1767950373377,-289.27685788474025,-289.3769207321429,-289.4769835795455,-289.5770464269481,-289.67710927435064,-289.77717212175327,-289.8772349691559,-289.97729781655846,-290.07736066396103,-290.17742351136366,-290.2774863587663,-290.37754920616885,-290.4776120535714,-290.57767490097405,-290.67773774837667,-290.77780059577924,-290.8778634431818,-290.97792629058443,-291.07798913798706,-291.17805198538963,-291.2781148327922,-291.3781776801948,-291.47824052759745,-291.578303375,-291.6783662224026,-291.7784290698052,-291.87849191720784,-291.9785547646104,-292.078617612013,-292.1786804594156,-292.2787433068182,-292.3788061542208,-292.47886900162337,-292.578931849026,-292.6789946964286,-292.7790575438312,-292.87912039123376,-292.9791832386364,-293.079246086039,-293.1793089334416,-293.27937178084414,-293.37943462824677,-293.4794974756494)
net_rate=c(-0.4724471762529706, -0.04486228997977228,-0.04486228997977228,-0.04486228997977228,-0.04486228997977228,-0.04486228997977228,-0.04486228997977228,-0.04486228997977228,-0.04486228997977228,-0.04486228997977228,-0.04486228997977228,-0.04486228997977228,-0.04486228997977228,-0.04486228997977228,-0.04486228997977228,-0.04486228997977228,-0.04486228997977228,-0.04486228997977228,-0.04486228997977228,-0.04486228997977228,-0.04486228997977228,-0.04465614355443517,-0.04432553109474228,-0.0440455914554801,-0.04331701166040412,-0.04238144720087327,-0.04230627613786731,-0.04208237250536452,-0.041786680025161296,-0.04168534558425128,-0.041370958616699184,-0.041121201380631175,-0.04095991291730631,-0.04019404038729323,-0.03940648838544661,-0.03937191940992829,-0.038875493135202915,-0.03828895062721549,-0.03773337189312208,-0.03709682014909661,-0.03590080408057557,-0.034523532165443106,-0.03340038664914747,-0.03252006338023816,-0.032064705223753626,-0.03144818463214,-0.030820291597202683,-0.03036798424030694,-0.03010938177615143,-0.029046649177462667,-0.02895044102776335,-0.02810769959985298,-0.02765531166662536,-0.02737703905097498,-0.02685000190482452,-0.026212591935881914,-0.0258680262332806,-0.025787595475342116,-0.025309165251723213,-0.024727057282839686,-0.024051345207671007,-0.023914604945444697,-0.02345484514533422,-0.02316256577194965,-0.02301937990439271,-0.022823044569642847,-0.022810992771192973,-0.022699039679604405,-0.022624470554382378,-0.022565991322094515,-0.02240906986340658,-0.022338378558031575,-0.022212499209443855,-0.02212666099015453,-0.021880081139011145,-0.021852503463046815,-0.021863837951713882,-0.021849459949864584,-0.021724134839101496,-0.02167003522106519,-0.021686033568355734,-0.021645798284794918,-0.021595818851825866,-0.02156454429916166,-0.021534311664696056,-0.02153120964077471,-0.02147559471043932,-0.02144963796568474,-0.02144988850475125,-0.021455989257787605,-0.021455989257787605,-0.02144345582553368,-0.021412715217970012,-0.021423559330976734,-0.021384024291488026,-0.021310760925535528,-0.021278753875309867,-0.021233765427798302,-0.021245609053267882,-0.021254163823423475,-0.021332632050588385,-0.021269728257474103,-0.02128834905284995,-0.021303541329652252,-0.021326581920788384,-0.021347541461388127,-0.02140057469930861,-0.021373607628735795,-0.021325704352209356,-0.021324581701195375,-0.021344993067661074,-0.021367675378788704,-0.02135727522397032,-0.021407574820470687,-0.021404576333673004,-0.02141330067047425,-0.021424353076578972,-0.021447841580671107,-0.02144890867758496,-0.021489412017767568,-0.0215375406846558,-0.02154608954403531,-0.021560852802864225,-0.021532145427765773,-0.021543183022844855,-0.021572764171095053,-0.021589481787302224,-0.021600625518608536,-0.021592500201239453,-0.021591104335452256,-0.021591104335452256,-0.021601211670967478,-0.02162932619051659,-0.021584789049695848,-0.02159571480573971,-0.021613174554701842,-0.021600759796676923,-0.021590464184102747,-0.021622811073583274,-0.021631638943742013,-0.021641115949541434,-0.021682951086184645,-0.021710529169383465,-0.021707962392252162,-0.021708599637835477,-0.021723333302544088,-0.021730762167620307,-0.02171450267610922,-0.02173999780456983,-0.021718438577535245,-0.02172596584347049,-0.021732687280745025,-0.021713992703043434,-0.021717268540071537,-0.021715230671818665,-0.021688350269223763,-0.02167078520061473,-0.02167796348135356,-0.02171950084058198,-0.021726881628091447,-0.021729128678345234,-0.021723931772037866,-0.021718544895249468,-0.02172317160617124,-0.02173923274766035,-0.021719351945896956,-0.021712690492550448,-0.021701517140198256,-0.021677117521023557,-0.021703614854327816,-0.021700696906812336,-0.021708092567146155,-0.0217517408276823,-0.02178830815372746,-0.021776280735969586,-0.021756866264947952,-0.021766097145843186,-0.021788497211703357,-0.021794657513797677,-0.021812798596855955,-0.021827821037447757,-0.021868202990859342,-0.021866255408672333,-0.021923413427606595,-0.021923413427606595,-0.021914350112659887,-0.021922700544830906,-0.021890312410946383,-0.021890048071742652,-0.021921959424761002,-0.021937641694376467,-0.021934411251518064,-0.02196851455866525,-0.021960717471506984,-0.021958448717563823,-0.02197212215847142,-0.021969531534028777,-0.02200112793609109,-0.02200418987664407,-0.021998113753403964,-0.022004740829605515,-0.02199670958986643,-0.02202058295751503,-0.02203317707756212,-0.02205938572121753,-0.02205938572121753,-0.02207015998148229,-0.02208325636438075,-0.02208325636438075,-0.022077327491737894,-0.022076679041364986,-0.022100892469596584,-0.022096126105629298,-0.022087551512772894,-0.022074274809128717,-0.02208259125711567,-0.02207761897326941,-0.02206575432736118,-0.022074417550272795,-0.022095484108292113,-0.022106611552149373,-0.022105865647387275,-0.022106255530381733,-0.02211899523244793,-0.02209514036698825,-0.022101324651095985,-0.022108542233335148,-0.022127377206591862,-0.022128878732776306,-0.022126016429451237,-0.022110721537174076,-0.022103573759696016,-0.022039616731075934,-0.022028881652921724,-0.02201713484286262,-0.021977447981199463,-0.021993567043801347,-0.022005031435461894,-0.021998591230706944,-0.021995819251009213,-0.021953634001918677,-0.02195862336075643,-0.021950277474835356,-0.02191971810718421,-0.02189409541246551,-0.021880390208327594,-0.021840614032558468,-0.02181951373574923,-0.02180675934739122,-0.021798672054554533,-0.021810021903298997,-0.021791819831961157,-0.02179867133833082,-0.021764992891998503,-0.021754220650451336,-0.0217341537171827,-0.021672592948518574,-0.021641381764446826,-0.021654547547089783,-0.02163479937586978,-0.021591890795100526,-0.0215515012357594,-0.021518808826427156,-0.021489935996282957,-0.021417432518257697,-0.021390134631975498,-0.021366559488854443,-0.021348986626295658,-0.02131791496947643,-0.021271356322267034,-0.021187993315689768,-0.02117780365386328,-0.021173329861210503,-0.02111681659453669,-0.02110434967154814,-0.021118991388881295,-0.021097574790445314,-0.021143890955324277,-0.021129804153083662,-0.021103279552036763,-0.021030120344362763,-0.021026633767048733,-0.021149026838812233,-0.021121575475810898,-0.021268436666899846,-0.021337803989909532,-0.02130644093900047,-0.02135153597412289,-0.021361555810804952,-0.021329276620006717,-0.021475331141588117,-0.0215799659086165,-0.02168054784363127,-0.0219621839993283,-0.0221975698609588,-0.022550247712142698,-0.022946928273504856,-0.023134338132677002,-0.023883773758933642,-0.024175471183119634,-0.02500585313859629,-0.025859910312174047,-0.026670594772410135,-0.027857068187861725,-0.02970918157720085,-0.03201574463597628,-0.03491887084987889,-0.03811439446841023,-0.0416398217336376,-0.044849066550344,-0.0494722324361264,-0.054276490724541084,-0.060243643938490625,-0.06781057791489936,-0.07435391020828772,-0.0781943059124537,-0.08386253485942537,-0.08682350538311619,-0.08867327490348066,-0.08986521668431482,-0.09059830317541379,-0.09090155641918372,-0.09094104672486575,-0.09086554530503815,-0.09076807333494637,-0.0904426794996416,-0.0900315559738919,-0.08980827706261338,-0.08877220092278196,-0.08659931422390489,-0.08365703705381997,-0.07979513675514338,-0.07542518453061602,-0.06905649130076025,-0.06297330741599091,-0.05514349361422798,-0.04705109819739476,-0.03905294591859968,-0.031940234943560235,-0.02696467001399639,-0.02400065028444264,-0.022017341145245534,-0.01991518343224223,-0.01839588221994374,-0.01720169832928392,-0.016415915376143873,-0.015473842637154131,-0.015005580987670544,-0.014372145610413306,-0.013643247963847777,-0.012700550013847319,-0.011962726907498457,-0.01128158779249068,-0.010418667947235765,-0.009270027299650497,-0.007948095198655494,-0.0059606180906215875,-0.003666860443500463,-0.0012706120224390386,0.0015808917915997877,0.006378574057299282,0.010041803033307829,0.011752346275040964,0.014037940834884076,0.015481031689811927,0.017063921583396653,0.01833036970245853,0.019543867269286627,0.020955852070426377,0.022378172247579226,0.02344583385852579,0.024141606168784187,0.024959698367346683,0.02596007412430997,0.02658770605900872,0.02721619279044036,0.0273450669120891,0.027402388754259273,0.027493041597064474,0.027421411168674175,0.02741535925204534,0.026599423185687907,0.026354889459245797,0.025570437778102865,0.024810955324883775,0.023984826337180538,0.022696420253156185,0.021513427761663803,0.01999415102365577,0.019127920660585142,0.018451746540285873,0.017521907061713114,0.016682773003603775,0.01600742505987943,0.014550585860080184,0.012952204039259936,0.011724187434148175,0.010181890379660068,0.008917490646685065,0.0071501237827837245,0.006054848059212559,0.005176996314075578,0.004288725359444256,0.0039426255700303415,0.0031951508087604288,0.0027302124152328256,0.002132841524063457,0.0016408054170339115,0.000983939176033864,0.0003922837960057223,-0.0001851890033087483,-0.0005974708969167495,-0.0008629245820834646,-0.0011861756613947443,-0.0014837195350753285,-0.0018292471348616013,-0.001987388904385717,-0.002525218010928494,-0.0028571496087609447,-0.0031782494152201323,-0.0033191986994784775,-0.0036063680469518625,-0.003787092330378125,-0.004038106329656826,-0.004282346770643676,-0.00444648978326727,-0.004744964439681827,-0.005220723862039505,-0.005461597618232097,-0.0059183107438969635,-0.006271722796211533,-0.006931820646891821,-0.007301886105849166,-0.007746914274438112,-0.008142199065095853,-0.008357857637416914,-0.008836693529568632,-0.009302017598963453,-0.00959379327701035,-0.010145119180992009,-0.010399271589369692,-0.010807688454285078,-0.011093665281771772,-0.011468867713984128,-0.01195831035626987,-0.012265911748359157,-0.012580493424814829,-0.013020684455337305,-0.013253038608786787,-0.013597627193300153,-0.014106459289398505,-0.014386037970253923,-0.014551393843050557,-0.014956644025198872,-0.015056981176791646,-0.015328790319270999,-0.015637524305395202,-0.015966581100044473,-0.01629426537975608,-0.016532532001847736,-0.01677855411913409,-0.016962463336704574,-0.017096492722624555,-0.017190952982696964,-0.017316462079713598,-0.01742577474661967,-0.017786627620864977,-0.01788698364288557,-0.018045017146698858,-0.018239368244444127,-0.018375849075574654,-0.018667594402557698,-0.01876404739979661,-0.018886963513196946,-0.018996501127621624,-0.019065896881445193,-0.019344821340162643,-0.01948693209249822,-0.01962250017383304,-0.019700607057444613,-0.019789591737220606,-0.019937743966698947,-0.019949150986927254,-0.020014757357463026,-0.020052163999026113,-0.020068076891477566,-0.020173382429037358,-0.020232795122064644,-0.020318823385233192,-0.020420224487028748,-0.020464045554334967,-0.020534373578868687,-0.020557008591669347,-0.020636143376576446,-0.02069889533358782,-0.020809962860713266,-0.02088460385676597,-0.020930156583728765,-0.020971304539412584,-0.021048429646620095,-0.02117409731372751,-0.02122555625947513,-0.02132753101699067,-0.021383438867878416,-0.021442776402475494,-0.021562618337397668,-0.021672745839277335,-0.021751060049848454,-0.02179600023843901,-0.021851618378180934,-0.021885978959869854,-0.021992979630668714,-0.022188455105391688,-0.022255120971253997,-0.022330736508455382,-0.0224044340808978,-0.022460376465453732,-0.022468693407753558,-0.02256784133281679,-0.022614523472905514,-0.02278797893525176,-0.022813198166982396,-0.022833085430502907,-0.022900243759124358,-0.023037399018329095,-0.023067718521739822,-0.023086123060891254,-0.023101499624086003,-0.02315478850874055,-0.023250518840194256,-0.023349854317843068,-0.023403443506740472,-0.023475729188025884,-0.023557394922866227,-0.023666580759717976,-0.023738413250560152,-0.023786779853450353,-0.023769718386931756,-0.023846444844959187,-0.0238460961165327,-0.02391546038718082,-0.0239811568953312,-0.024016165743944613,-0.024146874715773516,-0.024156465806328232,-0.024292683397420353,-0.02433017104844012,-0.024448834216971273,-0.024473409855637333,-0.02446947366276283,-0.02453380665341762,-0.024549570354369357,-0.02461192948152453,-0.024595510509423477,-0.02461293920327031,-0.024650618200327604,-0.02470069652404384,-0.02467667071387286,-0.024724646315943774,-0.024741465687571216,-0.024754025188180227,-0.024802274728960523,-0.024738234097112555,-0.024815604610068803,-0.024900047753037457,-0.024885366703339636,-0.024894155513954266,-0.02488733643177223,-0.024913051643814924,-0.02488550797511928,-0.02491427829386998,-0.025000042749492,-0.02504772820103396,-0.025095485056866287,-0.025038131202428784,-0.025099878139676485,-0.025291262972979487,-0.025282630222172177,-0.025246377418641792,-0.025215976676259952,-0.025183694475523405,-0.025207209740203473,-0.025189234663266218,-0.025186962055858225,-0.025255377325716522,-0.025192547075606645,-0.025193789427014144,-0.025121862457307177,-0.025136669330130246,-0.025216064416124236,-0.025237297587335707,-0.025229051412556366,-0.02514601997692862,-0.025263225481893893,-0.025219150844393468,-0.025237767385715912,-0.02527553349969428,-0.025272436292873426,-0.025288975194826833,-0.02535699841275422,-0.025423140172080007,-0.025408563778956138,-0.025376455141425683,-0.02542462925380058,-0.025585091866913885,-0.025440945340139298,-0.025554023400903934,-0.025623463845918976,-0.025552863175536757,-0.025432770764894617,-0.02534170073296095,-0.025222172762198316,-0.025203777893551185,-0.025061222152580546,-0.025083951240091773,-0.024902027120959087,-0.024848916332062817,-0.024714927721732116,-0.02470655079324246,-0.024550174074014608,-0.02440475599687179,-0.024223550270245406,-0.023972292141019518,-0.02382335156026877,-0.023490065796982307,-0.02313675398694984,-0.022842939916970475,-0.022571009165699343,-0.02241503788745174,-0.02203690655280969,-0.021640211374640637,-0.021243646973758454,-0.020812037414504624,-0.020491213459139367,-0.02021537900874119,-0.01978555461879275,-0.019396304526920538,-0.01911653787255022,-0.018809889008999044,-0.018380540380626618,-0.018104867162581133,-0.017776338900715165,-0.01745394657283322,-0.017182566296562417,-0.016794189905675383,-0.016436893611328312,-0.016064911327733637,-0.015675323553331958,-0.015273941549955816,-0.014995453325744973,-0.014719781619653979,-0.01446964923875735,-0.014163028232970873,-0.013866440552220353,-0.013679318938386146,-0.013488802778102266,-0.013142556334319475,-0.012858358269933241,-0.012485944207496916,-0.012186236422707481,-0.011728548029521398,-0.011380810039065208,-0.011248921271337869,-0.010909950837908307,-0.010592362414210327,-0.010433220374713231,-0.010101419485543824,-0.009872317382787538,-0.009519034988830772,-0.009337958702775566,-0.009101052435160024,-0.008870187593393065,-0.00863545615066593,-0.008464349010141639,-0.008220616558286119,-0.008038473806686005,-0.0078073426967947114,-0.007533456102923383,-0.00727712430179625,-0.006904231065312193,-0.006642919560026536,-0.006339750440000965,-0.006119446290168963,-0.0057101720783862215,-0.005254628843539449,-0.00478601904395412,-0.004406367693396557,-0.003846674178997936,-0.003289166400563829,-0.0026678910473451885,-0.002116225260798273,-0.0014699798663739409,-0.0007696469605096777,-0.00015782210852932518,0.00047307171403384235,0.0012868044344918053,0.0018367172966638607,0.0023067983345140186,0.002968762923602587,0.0037017469820108248,0.0042130945926674235,0.004887032795002974,0.005338484374503726,0.0058633402951455485,0.006329181662734757,0.006997374902320836,0.0075528381861868525,0.008191074419525955,0.008692933148615639,0.009164146237520309,0.009565180076264,0.0101022066251774,0.01066435287838638,0.01103043176052529,0.011537610751710049,0.012078564475864246,0.012362125675718552,0.012803603931709281,0.013020114660104934,0.013302824363034997,0.013625661996801089,0.013886698984192536,0.014215499565677126,0.014519299968320975,0.014873035720014414,0.01516495691314389,0.015336464908543413,0.015517818060085314,0.015683136273992766,0.015845360583313484,0.015998540545808692,0.01618698485455677,0.01641267518738083,0.016647612580620346,0.01678578188272086,0.01687148735565605,0.017032522403812315,0.01716321778433658,0.01723487712830292,0.017327308135988005,0.017487347036460044,0.017561641184733575,0.01772679364972896,0.01784954442176971,0.017971967172060378,0.018103303136268938,0.018194804880444226,0.018389348478474715,0.018450620006739388,0.01852650331293995,0.01856787522634403,0.018658521208260313,0.018712863648528488,0.018779745741114903,0.01878941460370991,0.018841983475036638,0.018918252515195043,0.019016100013889786,0.01909485033632575,0.019149782001782165,0.019196165009694784,0.019256110861855358,0.01931939222427049,0.01939862094672491,0.019473677906715905,0.019527460624267814,0.01960278008196015,0.019682327735298658,0.019773806434808444,0.019805550751756842,0.019889556816157127,0.020012069861831214,0.020080465492783597,0.020184248197886303,0.020278324598658772,0.020404831023285656,0.02045480617511136,0.02052186694745598,0.02059282220182203,0.020697874323651846,0.02086570047115058,0.02094710955794707,0.020980626309704212,0.021086120016799857,0.02115773347067092,0.021305412398185914,0.021405026300598252,0.021555859496184496,0.021632101474346282,0.02169076022601889,0.021857216492614902,0.0219652520420312,0.022072862755290544,0.02214774218269545,0.02234793928511323,0.022516206056294556,0.02274495925121611,0.02297876762188571,0.023064684756414093,0.02326983985899813,0.02357446803145587,0.023789416875175055,0.02406147566217826,0.024290212348996688,0.024586958230738275,0.024749866570624394,0.024990713340900812,0.02522622211466003,0.025305406039039087,0.025502444095433518,0.025668312472760392,0.025897611445834908,0.026193541224231953,0.02636870638160263,0.026526570267769688,0.02674057826650591,0.026987092805673168,0.027117257447000175,0.027247789397695257,0.027398367763662536,0.027672370015033323,0.027959604298416468,0.028090943538296637,0.028181858587853364,0.028382366532428482,0.028500275915970447,0.028645276843441505,0.028755041134011672,0.028911924841768254,0.02901219171343547,0.029066853457459182,0.02917368175161982,0.029393159002446996,0.02959110641339309,0.029650648844735283,0.030088230312458417,0.030809874096815064,0.03131319820810109,0.03221696187997685,0.033594626779163646,0.036249189400717655,0.03913643565721077,0.04363626492510956,0.04875163705534103,0.05487441784229772,0.06101653254347978,0.0708668026140615,0.08719998526583779,0.10421679330592767,0.12651545906537642,0.16302955205623273,0.21487106354064897,0.3055184944910782,0.41947516969384224,0.5355637713659667,0.6458247051754306,0.7404406237431795,0.8248880516514614,0.8802163714676501,0.9294439081856394,0.965898421275103,0.9930907160551269,1.0152053258129312,1.0393627461390476,1.0589179954435255,1.0689150781254133,1.0815106089854984,1.0913820319764085,1.0995796569368719,1.1067559005287004,1.1121535564706018,1.1119478748238898,1.1111758446891906,1.1130195320308687,1.1136838008015608,1.1080339215107138,1.1049615541810383,1.1022605211196284,1.0956820442307869,1.0927648622099988,1.089557247267731,1.0842726795469273,1.083591879015713,1.079830626203244,1.0740301327733388,1.0690574966007755,1.0690574966007755,1.0690574966007755,1.0690574966007755,1.0690574966007755)
net_minHPD=c(-1.9459940141156398, -0.15762341589069315,-0.15762341589069315,-0.15762341589069315,-0.15762341589069315,-0.15762341589069315,-0.15762341589069315,-0.15762341589069315,-0.15762341589069315,-0.15762341589069315,-0.15762341589069315,-0.15762341589069315,-0.15762341589069315,-0.15762341589069315,-0.15762341589069315,-0.15762341589069315,-0.15762341589069315,-0.15762341589069315,-0.15762341589069315,-0.15762341589069315,-0.15762341589069315,-0.15762341589069315,-0.1609793786645931,-0.15883249408865088,-0.15883249408865088,-0.15883249408865088,-0.15883249408865088,-0.15652381666705792,-0.15620946061925334,-0.15437707326407146,-0.15204814785068918,-0.15005197478824092,-0.14962888887737516,-0.15017600151702515,-0.15017600151702515,-0.14533875986920516,-0.14284373642471238,-0.14481331542685547,-0.14260295802487533,-0.14067798809974214,-0.13726798383800753,-0.1345316974022662,-0.13338051170900042,-0.1345316974022662,-0.13305501732195923,-0.1342885862111309,-0.13200806558499448,-0.12896401202529395,-0.12896401202529395,-0.12728120113891997,-0.1271764824899283,-0.124737292527569,-0.1271764824899283,-0.12555929371886992,-0.1241927092327058,-0.12308979450820082,-0.12555929371886992,-0.12908150950323735,-0.128412134935481,-0.12443793355108225,-0.124737292527569,-0.12454745233001581,-0.12443793355108225,-0.12454745233001581,-0.12443793355108225,-0.12308979450820082,-0.12195031675033653,-0.12186810072281926,-0.12195031675033653,-0.12454745233001581,-0.12454745233001581,-0.1241927092327058,-0.12355285255983597,-0.11900508716032235,-0.12296550693346622,-0.11823433054354263,-0.11823433054354263,-0.11823433054354263,-0.11823433054354263,-0.11823433054354263,-0.124737292527569,-0.12443793355108225,-0.12435090259336301,-0.12454745233001581,-0.12443793355108225,-0.12443793355108225,-0.11570391508046149,-0.11570391508046149,-0.11519004292277352,-0.11519004292277352,-0.11519004292277352,-0.11432874030868881,-0.11432874030868881,-0.11432874030868881,-0.11432874030868881,-0.11432874030868881,-0.11432874030868881,-0.11431128168155398,-0.11405245930626887,-0.11823433054354263,-0.11772151887001858,-0.11823433054354263,-0.12056546998701098,-0.12056546998701098,-0.11749232021033876,-0.12056546998701098,-0.12195031675033653,-0.11519004292277352,-0.11519004292277352,-0.11900508716032235,-0.11900508716032235,-0.11900508716032235,-0.11900508716032235,-0.1189245853431638,-0.11900508716032235,-0.11519004292277352,-0.11519004292277352,-0.11456896700523633,-0.11456896700523633,-0.11432874030868881,-0.11432874030868881,-0.11823433054354263,-0.11823433054354263,-0.11432874030868881,-0.11432874030868881,-0.11818571482669388,-0.11432874030868881,-0.11432874030868881,-0.11757501094301698,-0.11749232021033876,-0.11749232021033876,-0.11743799551108913,-0.11743799551108913,-0.11431128168155398,-0.11823433054354263,-0.11823433054354263,-0.11823433054354263,-0.11823433054354263,-0.11570391508046149,-0.11570391508046149,-0.11570391508046149,-0.11570391508046149,-0.1155393885333378,-0.1155393885333378,-0.1155393885333378,-0.11541734589366454,-0.11519004292277352,-0.11570391508046149,-0.11541734589366454,-0.11519004292277352,-0.11519004292277352,-0.11519004292277352,-0.11519004292277352,-0.11519004292277352,-0.11519004292277352,-0.11519004292277352,-0.11519004292277352,-0.11519004292277352,-0.11519004292277352,-0.11519004292277352,-0.11519004292277352,-0.11519004292277352,-0.11519004292277352,-0.11519004292277352,-0.11519004292277352,-0.11456896700523633,-0.11432874030868881,-0.11432874030868881,-0.11432874030868881,-0.11432874030868881,-0.11432874030868881,-0.11432874030868881,-0.11432874030868881,-0.11432874030868881,-0.11432874030868881,-0.11432874030868881,-0.11432874030868881,-0.11432874030868881,-0.11432874030868881,-0.11432874030868881,-0.11432874030868881,-0.11432874030868881,-0.11432874030868881,-0.11432874030868881,-0.11432874030868881,-0.11432874030868881,-0.11405245930626887,-0.11405245930626887,-0.11405245930626887,-0.11405245930626887,-0.11405245930626887,-0.11405245930626887,-0.11405245930626887,-0.11405245930626887,-0.11405245930626887,-0.11432874030868881,-0.11432874030868881,-0.11432874030868881,-0.11432874030868881,-0.11432874030868881,-0.11432874030868881,-0.11432874030868881,-0.11432874030868881,-0.11432874030868881,-0.11432874030868881,-0.11432874030868881,-0.11432874030868881,-0.11432874030868881,-0.11432874030868881,-0.11432874030868881,-0.11432874030868881,-0.11432874030868881,-0.11432874030868881,-0.11432874030868881,-0.11432874030868881,-0.11432874030868881,-0.11432874030868881,-0.11432874030868881,-0.11432874030868881,-0.11432874030868881,-0.11432874030868881,-0.11432874030868881,-0.11432874030868881,-0.11432874030868881,-0.11432874030868881,-0.11432874030868881,-0.11432874030868881,-0.11432874030868881,-0.11432874030868881,-0.11432874030868881,-0.11432874030868881,-0.11432874030868881,-0.11432874030868881,-0.11432874030868881,-0.11432874030868881,-0.11302203648925677,-0.11432874030868881,-0.11250320310788095,-0.11250320310788095,-0.11250320310788095,-0.11250320310788095,-0.11250320310788095,-0.11250320310788095,-0.11242378233997612,-0.11250320310788095,-0.11242378233997612,-0.11250320310788095,-0.11250320310788095,-0.11302203648925677,-0.11302203648925677,-0.11302203648925677,-0.11302203648925677,-0.11302203648925677,-0.11432874030868881,-0.11432874030868881,-0.11432874030868881,-0.11329382096795779,-0.11432874030868881,-0.11432874030868881,-0.11432874030868881,-0.11432874030868881,-0.11379998388257931,-0.11387815244422766,-0.11379998388257931,-0.11432874030868881,-0.11432874030868881,-0.11379998388257931,-0.11432874030868881,-0.11405245930626887,-0.11432874030868881,-0.11432874030868881,-0.11432874030868881,-0.11432874030868881,-0.11432874030868881,-0.11432874030868881,-0.11432874030868881,-0.11519004292277352,-0.11519004292277352,-0.11432874030868881,-0.11432874030868881,-0.11432874030868881,-0.11432874030868881,-0.11329382096795779,-0.11298446419905481,-0.11432874030868881,-0.11405245930626887,-0.11401559544935308,-0.11405245930626887,-0.11432874030868881,-0.11432874030868881,-0.11517652816108859,-0.11432874030868881,-0.11432874030868881,-0.11432874030868881,-0.11519004292277352,-0.11432874030868881,-0.11432874030868881,-0.11432874030868881,-0.1189245853431638,-0.11818571482669388,-0.1189245853431638,-0.12213160425100902,-0.12443793355108225,-0.12443793355108225,-0.12443793355108225,-0.1209842967088735,-0.12443793355108225,-0.12896401202529395,-0.13019836885502778,-0.1342885862111309,-0.14957746755556334,-0.16547511578309496,-0.3064812369079478,-0.46663682235792514,-0.5651949902627812,-0.6479767780544756,-0.6886546998683203,-0.683306110163827,-0.7312513776631954,-0.749534344316537,-0.754208409964098,-0.7554298315200293,-0.7557916928849367,-0.7576965038228249,-0.7576965038228249,-0.7576965038228249,-0.7576965038228249,-0.754208409964098,-0.7576965038228249,-0.700638525483305,-0.682530465696224,-0.6552470726092783,-0.6283693389434803,-0.5638771421216436,-0.47009163624215405,-0.23101200961387502,-0.16093811720541207,-0.14265603806925545,-0.1323019818529407,-0.1242879964038078,-0.12058998642884716,-0.11900508716032235,-0.1242879964038078,-0.12195031675033653,-0.12195031675033653,-0.12183759383710016,-0.12195031675033653,-0.12195031675033653,-0.11432874030868881,-0.11519004292277352,-0.11431128168155398,-0.11432874030868881,-0.11432874030868881,-0.11541734589366454,-0.11856046505560938,-0.1209842967088735,-0.128412134935481,-0.1298632927704649,-0.1298632927704649,-0.13288237163535643,-0.14265603806925545,-0.12829457712119854,-0.1397092496585826,-0.1396210858755162,-0.136790146231397,-0.135923855841579,-0.135923855841579,-0.14265603806925545,-0.14264916283276746,-0.1396210858755162,-0.12435090259336301,-0.12829457712119854,-0.13355105363668143,-0.1396210858755162,-0.1298632927704649,-0.13288237163535643,-0.13355105363668143,-0.13355105363668143,-0.1341742561062836,-0.13355105363668143,-0.13355105363668143,-0.12829457712119854,-0.1298632927704649,-0.136790146231397,-0.12829457712119854,-0.12435090259336301,-0.13883115210591795,-0.13863754313774357,-0.14603902762725046,-0.13863754313774357,-0.1331502151562632,-0.12829457712119854,-0.12829457712119854,-0.12829457712119854,-0.13355105363668143,-0.13963209615212965,-0.14316526263031382,-0.136790146231397,-0.13245727652510486,-0.1341742561062836,-0.13963209615212965,-0.14498767245459654,-0.14316526263031382,-0.13963209615212965,-0.135923855841579,-0.13963209615212965,-0.1341742561062836,-0.13883115210591795,-0.13883115210591795,-0.1341742561062836,-0.13842986545953395,-0.1341742561062836,-0.1341742561062836,-0.13963209615212965,-0.13963209615212965,-0.13863754313774357,-0.13963209615212965,-0.13963209615212965,-0.13883115210591795,-0.1433082033318464,-0.13963209615212965,-0.13963209615212965,-0.13963209615212965,-0.13827090622070692,-0.1341742561062836,-0.1341742561062836,-0.1341742561062836,-0.1329756703675679,-0.13193441426011046,-0.12896401202529395,-0.12810237440211347,-0.12493736036537398,-0.13396826964960218,-0.13214806266539,-0.1298632927704649,-0.1281515429284385,-0.12896401202529395,-0.12512853937545168,-0.12512853937545168,-0.12896401202529395,-0.12896401202529395,-0.12896401202529395,-0.1281515429284385,-0.12512853937545168,-0.12465126005746843,-0.1242879964038078,-0.13193441426011046,-0.1293509385008004,-0.12896401202529395,-0.1281515429284385,-0.12493736036537398,-0.12435090259336301,-0.12435090259336301,-0.12234811431598663,-0.1242879964038078,-0.12381079305297152,-0.12223301910859463,-0.12182334378294299,-0.12093456578802404,-0.12528544721556328,-0.12465126005746843,-0.12465126005746843,-0.12435090259336301,-0.12435090259336301,-0.12236317130668477,-0.12236317130668477,-0.12236317130668477,-0.12236317130668477,-0.12236317130668477,-0.12106596208684674,-0.12106596208684674,-0.11859999515122824,-0.11859999515122824,-0.11885830696984523,-0.11885830696984523,-0.11859999515122824,-0.11843034783524592,-0.1168508146373709,-0.1165805468279952,-0.1168508146373709,-0.1165805468279952,-0.11636734404778426,-0.1165805468279952,-0.11636734404778426,-0.11636734404778426,-0.11636734404778426,-0.11605191011224035,-0.11605191011224035,-0.11605191011224035,-0.11605191011224035,-0.11605191011224035,-0.11605191011224035,-0.11605191011224035,-0.11605191011224035,-0.11605191011224035,-0.11605191011224035,-0.11605191011224035,-0.11605191011224035,-0.11605191011224035,-0.11605191011224035,-0.11570391508046149,-0.11605191011224035,-0.11605191011224035,-0.11605191011224035,-0.11605191011224035,-0.11605191011224035,-0.11605191011224035,-0.11605191011224035,-0.11594774247276385,-0.11594774247276385,-0.11605191011224035,-0.11579290120241348,-0.1165805468279952,-0.1165805468279952,-0.11605191011224035,-0.11605191011224035,-0.11605191011224035,-0.11605191011224035,-0.11605191011224035,-0.11636734404778426,-0.11643657948876028,-0.1165805468279952,-0.1165805468279952,-0.1165805468279952,-0.11643657948876028,-0.11643657948876028,-0.11643657948876028,-0.11643657948876028,-0.1165805468279952,-0.12236317130668477,-0.1165805468279952,-0.1165805468279952,-0.12207043653784967,-0.12207043653784967,-0.12236317130668477,-0.12226011700579237,-0.12226011700579237,-0.12226011700579237,-0.12236317130668477,-0.12207043653784967,-0.12236317130668477,-0.12223301910859463,-0.12236317130668477,-0.12236317130668477,-0.12236317130668477,-0.12234811431598663,-0.12234811431598663,-0.12236317130668477,-0.12226539452384885,-0.12226011700579237,-0.12236317130668477,-0.12236317130668477,-0.12236317130668477,-0.12234811431598663,-0.12236317130668477,-0.12226011700579237,-0.12226539452384885,-0.12226539452384885,-0.12234811431598663,-0.12236317130668477,-0.12266718545243191,-0.12266718545243191,-0.12236317130668477,-0.12236317130668477,-0.12236317130668477,-0.12236317130668477,-0.12236317130668477,-0.12236317130668477,-0.12236317130668477,-0.12236317130668477,-0.12236317130668477,-0.12236317130668477,-0.12236317130668477,-0.12226011700579237,-0.12236317130668477,-0.12236317130668477,-0.12234811431598663,-0.12236317130668477,-0.12234811431598663,-0.12226539452384885,-0.12234811431598663,-0.12234811431598663,-0.12236317130668477,-0.12226539452384885,-0.12236317130668477,-0.12226539452384885,-0.12226539452384885,-0.12266718545243191,-0.12266718545243191,-0.12236317130668477,-0.12266718545243191,-0.12236317130668477,-0.12266718545243191,-0.12266718545243191,-0.12236317130668477,-0.12313373783102616,-0.12266718545243191,-0.12236317130668477,-0.12236317130668477,-0.12266718545243191,-0.12236317130668477,-0.12267386302304642,-0.12267386302304642,-0.12267386302304642,-0.12236317130668477,-0.12267386302304642,-0.12267386302304642,-0.12267386302304642,-0.12422910552234055,-0.12465126005746843,-0.12465126005746843,-0.12267386302304642,-0.12465126005746843,-0.12267386302304642,-0.12267386302304642,-0.12267386302304642,-0.12267386302304642,-0.1233093740116181,-0.12459782092230974,-0.12236317130668477,-0.1233093740116181,-0.12267386302304642,-0.12267386302304642,-0.12267386302304642,-0.12267386302304642,-0.12313373783102616,-0.12313373783102616,-0.12307156606039361,-0.11683825889900464,-0.11659972957264256,-0.11659972957264256,-0.11659972957264256,-0.11683825889900464,-0.11659972957264256,-0.1165805468279952,-0.11659972957264256,-0.11659972957264256,-0.11643657948876028,-0.11605191011224035,-0.11579290120241348,-0.11579290120241348,-0.11588725842751453,-0.11643657948876028,-0.11683825889900464,-0.11246381224391486,-0.11242378233997612,-0.11246381224391486,-0.10811161349167869,-0.10827725437863205,-0.10851420730805685,-0.10800137951679628,-0.10759658142347363,-0.10704498986924962,-0.10686363502469523,-0.10719246860526764,-0.10671378232549666,-0.10671378232549666,-0.10686363502469523,-0.10637556545310002,-0.10661706729776085,-0.10671378232549666,-0.09984428599304601,-0.09984428599304601,-0.10152550117356263,-0.10011291389685906,-0.09984428599304601,-0.09974756003984002,-0.09974756003984002,-0.09955734555034962,-0.10157964330790373,-0.09955734555034962,-0.09676994728207185,-0.09578752984318128,-0.09676994728207185,-0.09623171544174142,-0.09600427864096064,-0.09602824013340691,-0.09589643489447186,-0.09538828587300402,-0.09513738062592893,-0.09469845077003536,-0.09513738062592893,-0.09455104345410836,-0.09455104345410836,-0.09436607968607424,-0.09248836425522346,-0.09248836425522346,-0.0921764031765595,-0.08825204569762865,-0.0863578710323481,-0.0863578710323481,-0.08656080417251982,-0.0847061107791958,-0.08363356688686419,-0.08278525214632572,-0.08107167503023789,-0.08071944930690225,-0.07808960413806837,-0.07848291411937673,-0.07808960413806837,-0.07808960413806837,-0.07808960413806837,-0.07718278611680295,-0.07424453669168804,-0.07338084495677206,-0.075444926359989,-0.07236120563740661,-0.07240854958882179,-0.07207314920545853,-0.07076109455834655,-0.07076109455834655,-0.06830293848039544,-0.06830293848039544,-0.0680737702546883,-0.06811728221711538,-0.06828296763281418,-0.06682065858977529,-0.06677378582873378,-0.06636099842660909,-0.06630474268174189,-0.06620376613920337,-0.06601630239771941,-0.06550255404667962,-0.06167574255832452,-0.06155225233812406,-0.06155225233812406,-0.061180087923932897,-0.061180087923932897,-0.06114707971202982,-0.06114707971202982,-0.06093797112679365,-0.061180087923932897,-0.06114707971202982,-0.061180087923932897,-0.06113276680499086,-0.061180087923932897,-0.061180087923932897,-0.05924664482697621,-0.05924664482697621,-0.05924664482697621,-0.05924664482697621,-0.05924664482697621,-0.05976017292977842,-0.05976017292977842,-0.0592360766708446,-0.0592360766708446,-0.05969152785367424,-0.05924664482697621,-0.05976017292977842,-0.05976017292977842,-0.05976017292977842,-0.05976017292977842,-0.05976017292977842,-0.05924664482697621,-0.05848046210739456,-0.05848046210739456,-0.05848046210739456,-0.058527050847709844,-0.058527050847709844,-0.05869938124065663,-0.05869938124065663,-0.05924664482697621,-0.058527050847709844,-0.058753283783627513,-0.05910894861070683,-0.05910894861070683,-0.05910894861070683,-0.05910894861070683,-0.05892071600260998,-0.05892071600260998,-0.05892071600260998,-0.05910894861070683,-0.059098893456442064,-0.05910894861070683,-0.0592360766708446,-0.05969152785367424,-0.05969152785367424,-0.05969152785367424,-0.05969152785367424,-0.058753283783627513,-0.05892071600260998,-0.05910894861070683,-0.05910894861070683,-0.05920659289098201,-0.05910894861070683,-0.0592360766708446,-0.05966996511466699,-0.0592360766708446,-0.05969152785367424,-0.05976017292977842,-0.06113276680499086,-0.06151957558473935,-0.06167574255832452,-0.0621939484848433,-0.05969152785367424,-0.0561885800087627,-0.05797152736759,-0.05716446755585172,-0.05797152736759,-0.058753283783627513,-0.05892071600260998,-0.06010029032849151,-0.05760203274246842,-0.057955855649321125,-0.058527050847709844,-0.05910894861070683,-0.05966219880446495,-0.06093797112679365,-0.061003970671894836,-0.06114707971202982,-0.06167574255832452,-0.05910894861070683,-0.06010029032849151,-0.06114707971202982,-0.06113276680499086,-0.06155225233812406,-0.0592360766708446,-0.05910894861070683,-0.05920659289098201,-0.05960163531976198,-0.060635427921547774,-0.06151250706719334,-0.06167574255832452,-0.06167574255832452,-0.06155225233812406,-0.06151957558473935,-0.06167574255832452,-0.05910894861070683,-0.05920659289098201,-0.059444415096172154,-0.059444415096172154,-0.0592360766708446,-0.06093797112679365,-0.06155225233812406,-0.06155225233812406,-0.05976017292977842,-0.06167574255832452,-0.05976017292977842,-0.06167574255832452,-0.06636099842660909,-0.06811728221711538,-0.06289424074562502,-0.06773170700019077,-0.0780790348685304,-0.08107167503023789,-0.09672085017933216,-0.10470856942557658,-0.09672085017933216,-0.10470856942557658,-0.10470856942557658,-0.10470856942557658,-0.09859693913550005,-0.09859693913550005,-0.09859693913550005,-0.09753494936895413,-0.10023162491227446,-0.10470856942557658,-0.08051483970230942,-0.08051483970230942,-0.08051483970230942,-0.07902177903045612,-0.07732046298995196,-0.08051483970230942,-0.07902177903045612,-0.07902177903045612,-0.07758668399194435,-0.09180637501278464,-0.07758668399194435,-0.07758668399194435,-0.07758668399194435,-0.07902177903045612,-0.07902177903045612,-0.07902177903045612,-0.07198025805003354,-0.07758668399194435,-0.07902177903045612,-0.09180637501278464,-0.08875795280999066,-0.09428784782171906,-0.07758668399194435,-0.07902177903045612,-0.1457786267400203,-0.18878908561735575,-0.15815184463753607,-0.26131476233039796,-0.2603252297824934,-0.2603252297824934,-0.2603252297824934,-0.2603252297824934,-0.2603252297824934)
net_maxHPD=c(0.8497920700920992, 0.13105595607552653,0.13105595607552653,0.13105595607552653,0.13105595607552653,0.13105595607552653,0.13105595607552653,0.13105595607552653,0.13105595607552653,0.13105595607552653,0.13105595607552653,0.13105595607552653,0.13105595607552653,0.13105595607552653,0.13105595607552653,0.13105595607552653,0.13105595607552653,0.13105595607552653,0.13105595607552653,0.13105595607552653,0.13105595607552653,0.1299211971992809,0.12381109880153701,0.12377572512902331,0.12091622651370337,0.11427192681001286,0.11259794070397425,0.11259794070397425,0.10729138366521315,0.10729138366521315,0.10720854291487958,0.10720854291487958,0.10697819132119066,0.10116100053144517,0.09779840675779373,0.10116100053144517,0.10116100053144517,0.09550391082042775,0.09550391082042775,0.09550391082042775,0.09550391082042775,0.09550391082042775,0.09358579100693037,0.09074941066415415,0.09025616927303146,0.08724691458293037,0.08716165405957352,0.08912559983362807,0.08716165405957352,0.08749350882280887,0.08706453633090437,0.08749350882280887,0.08407236471627247,0.08428079515922306,0.08385377463337251,0.08407236471627247,0.08008078027939808,0.07541953495301745,0.07541953495301745,0.07776613190954626,0.0760792347604615,0.07487547008754188,0.07379957944999913,0.07259288101742027,0.0721736757157532,0.07259288101742027,0.07307537462498119,0.07259288101742027,0.0721736757157532,0.06925687901781621,0.06894978592440015,0.0687621867558135,0.06894978592440015,0.07307537462498119,0.0687621867558135,0.07307537462498119,0.07299858032366266,0.07299858032366266,0.07259288101742027,0.07212218912014161,0.0655169704293862,0.0652714699817008,0.0652714699817008,0.06491333828532508,0.06491333828532508,0.06491333828532508,0.07299858032366266,0.0728952510261581,0.07307537462498119,0.07259288101742027,0.07259288101742027,0.07321831647186633,0.07321831647186633,0.07307537462498119,0.07273827544547738,0.07240220066508198,0.0721736757157532,0.07212218912014161,0.07228398103117062,0.06772870211811485,0.06840817663294571,0.06772870211811485,0.0652714699817008,0.0652714699817008,0.06840817663294571,0.0652714699817008,0.06365248516959354,0.07021223978980232,0.07021223978980232,0.06598962153521956,0.0655169704293862,0.0652714699817008,0.06518963979647477,0.06518963979647477,0.06491333828532508,0.0687621867558135,0.0687621867558135,0.06909601054215175,0.06909601054215175,0.06894978592440015,0.0687621867558135,0.06483862101020738,0.06483862101020738,0.06856047726620512,0.06856047726620512,0.06483862101020738,0.06856047726620512,0.06835512981577496,0.06491333828532508,0.06491333828532508,0.06491333828532508,0.06483862101020738,0.06483862101020738,0.06772870211811485,0.06365248516959354,0.06365248516959354,0.06365248516959354,0.06365248516959354,0.06598962153521956,0.06598962153521956,0.06598962153521956,0.06598962153521956,0.06598962153521956,0.06598962153521956,0.06598962153521956,0.06598962153521956,0.06598962153521956,0.0652714699817008,0.0652714699817008,0.06518963979647477,0.06518963979647477,0.06511572337683832,0.06491333828532508,0.06483862101020738,0.06483862101020738,0.06491333828532508,0.06483862101020738,0.06483862101020738,0.06483862101020738,0.06483862101020738,0.06491333828532508,0.06491333828532508,0.06511572337683832,0.06491333828532508,0.06483862101020738,0.0652714699817008,0.06518963979647477,0.06491333828532508,0.06483862101020738,0.06491333828532508,0.06491333828532508,0.06483862101020738,0.06491333828532508,0.06511572337683832,0.06483862101020738,0.06482048473259688,0.06483862101020738,0.06482048473259688,0.06482048473259688,0.06477005332004215,0.06482048473259688,0.06483862101020738,0.06482048473259688,0.06477005332004215,0.06477005332004215,0.06477005332004215,0.06491333828532508,0.06491333828532508,0.06491333828532508,0.06491333828532508,0.06483862101020738,0.06483862101020738,0.06491333828532508,0.06491333828532508,0.06483862101020738,0.06450895177929332,0.06450895177929332,0.06450895177929332,0.06450895177929332,0.06450895177929332,0.06450895177929332,0.06447591059580352,0.06447591059580352,0.06442764878438942,0.0642557001458606,0.0642557001458606,0.06419559831869676,0.06419559831869676,0.06419559831869676,0.06419559831869676,0.06419559831869676,0.06415083628776397,0.06415083628776397,0.06419559831869676,0.0642557001458606,0.06442764878438942,0.06442764878438942,0.06442764878438942,0.0642557001458606,0.06419559831869676,0.06415083628776397,0.06415083628776397,0.06419559831869676,0.0642557001458606,0.0642557001458606,0.06419559831869676,0.06419559831869676,0.06419559831869676,0.06419559831869676,0.06415083628776397,0.06392566354381946,0.06392566354381946,0.06365248516959354,0.06365248516959354,0.06362826410881277,0.06483862101020738,0.06345443445639137,0.06518963979647477,0.06518963979647477,0.06518963979647477,0.06518963979647477,0.06518963979647477,0.06518963979647477,0.06518963979647477,0.06491333828532508,0.06518963979647477,0.06491333828532508,0.06518963979647477,0.06491333828532508,0.06483862101020738,0.06483862101020738,0.06483862101020738,0.06491333828532508,0.06362826410881277,0.06362826410881277,0.06345443445639137,0.06491333828532508,0.06392566354381946,0.06419559831869676,0.0642557001458606,0.0642557001458606,0.06491333828532508,0.06491333828532508,0.06491333828532508,0.0642557001458606,0.0642557001458606,0.06491333828532508,0.06450895177929332,0.06491333828532508,0.06482048473259688,0.06483862101020738,0.06511572337683832,0.06491333828532508,0.06518963979647477,0.06511572337683832,0.06511572337683832,0.06483862101020738,0.06491333828532508,0.06596073500026997,0.06598962153521956,0.0667548766856739,0.06702694604900067,0.06840817663294571,0.0687621867558135,0.06759115192196347,0.06831225061580137,0.06841309362259929,0.06856047726620512,0.06841309362259929,0.06856047726620512,0.0687621867558135,0.07001090339099605,0.07004859756448117,0.07079614312017479,0.070558578039383,0.07211323237095574,0.07273827544547738,0.0728952510261581,0.07004859756448117,0.07211323237095574,0.07307537462498119,0.07217420477682208,0.07217420477682208,0.07507418255307122,0.0796974384887287,0.08740057875741963,0.08825712172675731,0.09025616927303146,0.09815232538633448,0.10561050503223138,0.10823956387662759,0.1328815063374948,0.14191090353376026,0.14191090353376026,0.14191090353376026,0.11052036819683123,0.11495736675063464,0.14151848664586353,0.11347714534144027,0.10361067048474493,0.10418916360778568,0.10361067048474493,0.10494011280533339,0.10418916360778568,0.10550746691157684,0.10494011280533339,0.10550746691157684,0.11052036819683123,0.10550746691157684,0.15536136408628193,0.14191090353376026,0.141183230387669,0.13945392816908786,0.14191090353376026,0.14832922989684363,0.22237799609498177,0.14191090353376026,0.10343589828531241,0.09036592421421277,0.08932230354310677,0.0871876209242855,0.08464120595375355,0.07480432909691134,0.07480432909691134,0.07480432909691134,0.0743872866948867,0.07444889967153387,0.07507418255307122,0.08425623079406408,0.08481906647284071,0.08716165405957352,0.08740057875741963,0.08932230354310677,0.09040475427483662,0.09040475427483662,0.09274611505193645,0.09546123346284607,0.10378681649412086,0.12049296474457111,0.13366558849942517,0.1587882495690219,0.2096721665357357,0.21140737332613527,0.23141673240540322,0.24960777257973618,0.25977875253697236,0.26931841941083906,0.2718213556076282,0.2905004509718212,0.3109676157058636,0.3328295585288831,0.333359954106938,0.333359954106938,0.334132231722309,0.34758544945871234,0.3486223389199844,0.3486223389199844,0.3486223389199844,0.3486223389199844,0.3486223389199844,0.3486223389199844,0.34758544945871234,0.344758226366052,0.3328295585288831,0.333359954106938,0.334132231722309,0.3109676157058636,0.2977344403407558,0.2727464532974577,0.2714471353373239,0.2714471353373239,0.2714471353373239,0.2660677041564081,0.2610471790746871,0.2481697878899702,0.22994163407637055,0.21559722358382613,0.21157695221903344,0.2096721665357357,0.19698484608195937,0.17954693564616914,0.16521723053582105,0.1587882495690219,0.1586247047663153,0.1558520467655512,0.14830211096570628,0.1503985233022386,0.14269513611666207,0.13766288438865226,0.13817834377796345,0.1319584266440425,0.13279612651003225,0.13166074070301262,0.12294562741394338,0.12049296474457111,0.12028007436236862,0.11738771930164012,0.11347714534144027,0.11052063813740948,0.10372832331450543,0.10604927219838693,0.10494011280533339,0.10363042869294051,0.10372832331450543,0.10604927219838693,0.10418916360778568,0.10372832331450543,0.10363042869294051,0.10363042869294051,0.10372832331450543,0.10361067048474493,0.10372832331450543,0.09274611505193645,0.09274611505193645,0.09274611505193645,0.09274611505193645,0.0907496697421043,0.09210419155281768,0.09131470958060639,0.08464120595375355,0.08385377463337251,0.08276583434986803,0.08285557798444826,0.08385377463337251,0.08239519870419588,0.08222257365771593,0.07318263721177073,0.07304262615246773,0.07299858032366266,0.0728952510261581,0.07318263721177073,0.0728952510261581,0.07263621709480128,0.07263621709480128,0.07006989145958212,0.07006989145958212,0.07006989145958212,0.07006989145958212,0.07006989145958212,0.06494925529742418,0.06483862101020738,0.06483862101020738,0.06483862101020738,0.06483862101020738,0.06613946344546019,0.06598962153521956,0.06457705169742173,0.06442764878438942,0.0640682318484257,0.0648168129484201,0.06464246100916692,0.06613946344546019,0.06557597339541571,0.06494925529742418,0.06494925529742418,0.0648168129484201,0.06442764878438942,0.0654351473321939,0.06557597339541571,0.06494925529742418,0.0648168129484201,0.06494925529742418,0.0648168129484201,0.0648168129484201,0.06494925529742418,0.0648168129484201,0.06494925529742418,0.0648168129484201,0.06479095098032604,0.06457705169742173,0.06457705169742173,0.06479095098032604,0.06479095098032604,0.06479095098032604,0.06479095098032604,0.06464246100916692,0.06464246100916692,0.06464246100916692,0.06464246100916692,0.0645209951781056,0.06457705169742173,0.0640682318484257,0.06404576470270056,0.0640682318484257,0.06404576470270056,0.0640682318484257,0.06388714999980355,0.06388714999980355,0.0640682318484257,0.0640682318484257,0.06388714999980355,0.0640682318484257,0.06277538722253373,0.06285894160838748,0.06293620381117543,0.06285894160838748,0.06277538722253373,0.06277538722253373,0.06277538722253373,0.06277538722253373,0.06285894160838748,0.06277538722253373,0.06285894160838748,0.06293620381117543,0.06285894160838748,0.06277538722253373,0.06277538722253373,0.06285894160838748,0.06285894160838748,0.05734555385391216,0.06285894160838748,0.06293620381117543,0.05752260347256867,0.05752260347256867,0.05721140516383871,0.05704091779428894,0.05704091779428894,0.05703098164610618,0.05721140516383871,0.05752260347256867,0.05734555385391216,0.05752260347256867,0.05728977221492497,0.05734555385391216,0.05728977221492497,0.05704091779428894,0.05704091779428894,0.05734555385391216,0.057510912808622056,0.05752260347256867,0.05752260347256867,0.05752260347256867,0.05781417929328897,0.05752260347256867,0.05752260347256867,0.05752260347256867,0.057510912808622056,0.057510912808622056,0.05752260347256867,0.05752260347256867,0.05752260347256867,0.05752260347256867,0.05781417929328897,0.05781417929328897,0.05752260347256867,0.05728977221492497,0.05728977221492497,0.05734555385391216,0.05728977221492497,0.05728977221492497,0.05703098164610618,0.05734555385391216,0.05752260347256867,0.05752260347256867,0.05728977221492497,0.05703098164610618,0.056778899830553994,0.056778899830553994,0.056778899830553994,0.056778899830553994,0.056778899830553994,0.056778899830553994,0.056778899830553994,0.056778899830553994,0.056778899830553994,0.056778899830553994,0.05695385907472611,0.05695385907472611,0.05695385907472611,0.05703098164610618,0.05687159119809393,0.0574982117089709,0.05744311609243838,0.05781417929328897,0.05838715035081243,0.05752260347256867,0.05787646324614085,0.05855593770923409,0.05855593770923409,0.05838715035081243,0.05853693935767185,0.058369915214023044,0.05838715035081243,0.058732742799923465,0.05932497016417515,0.05970403927731416,0.05932497016417515,0.05970403927731416,0.059265212651055,0.05855593770923409,0.058732742799923465,0.059991929930869964,0.05838715035081243,0.059991929930869964,0.059874147343064565,0.05990869547775515,0.059991929930869964,0.05934877522494472,0.05838715035081243,0.06056747475780075,0.05934877522494472,0.05934877522494472,0.05934877522494472,0.05934877522494472,0.05932497016417515,0.05934877522494472,0.05934877522494472,0.05934877522494472,0.06520686539555517,0.06578823844065551,0.06583667161506591,0.06583667161506591,0.06520686539555517,0.06578823844065551,0.06578823844065551,0.06602116829716986,0.06642874955343388,0.06668025928825903,0.06674646546850577,0.06674646546850577,0.06674646546850577,0.06674646546850577,0.06674646546850577,0.06674646546850577,0.07088149380346634,0.07116113497827432,0.07116113497827432,0.07607869262159514,0.07604750245888688,0.07604750245888688,0.07607869262159514,0.07604750245888688,0.07607869262159514,0.07607869262159514,0.07607869262159514,0.07592881259969914,0.07568791538953099,0.07571795610269023,0.07571795610269023,0.07560262666357401,0.07571795610269023,0.08252533331806983,0.08252533331806983,0.08023401849620111,0.08244105946297187,0.08244105946297187,0.08252533331806983,0.08252533331806983,0.08252533331806983,0.0802812229473677,0.08235648080084208,0.08481617110436668,0.08569406931997826,0.08481617110436668,0.08569406931997826,0.08569406931997826,0.08569406931997826,0.08569406931997826,0.08569406931997826,0.08564163373405523,0.08567347772914548,0.08564163373405523,0.08567347772914548,0.08569406931997826,0.08569406931997826,0.08770336329689955,0.08806347087996971,0.08806347087996971,0.09225891080667398,0.09415205181323712,0.09395562738949381,0.09415205181323712,0.09505839206062176,0.0962091155089587,0.0962091155089587,0.09805453311637195,0.09805453311637195,0.10011962968606941,0.09845815794701945,0.09845815794701945,0.09830212082948979,0.09797628492138281,0.09845815794701945,0.10084831440832467,0.1011597885075409,0.09845815794701945,0.1011620095171257,0.10079932863494855,0.10084831440832467,0.10227364923894527,0.10199550695277655,0.10402793023084128,0.10344157892636145,0.10344157892636145,0.10290780110582096,0.10216992658205577,0.10343577130378498,0.10344157892636145,0.10344157892636145,0.10344157892636145,0.10344157892636145,0.10344157892636145,0.10359543717472365,0.10722171989419063,0.10701694083979099,0.10649612058080651,0.10667856646969971,0.10649612058080651,0.10649612058080651,0.1064274601552417,0.10649612058080651,0.10597683464230628,0.10597683464230628,0.10568154516186457,0.10585629716969604,0.10564846145508205,0.10564846145508205,0.10742985807280975,0.10741074863933617,0.10742985807280975,0.10742985807280975,0.10741074863933617,0.10667856646969971,0.10649612058080651,0.10683022962349795,0.10683022962349795,0.10644255565337096,0.10667856646969971,0.10611768749309641,0.10611768749309641,0.10611768749309641,0.10611768749309641,0.10611768749309641,0.10649612058080651,0.10742985807280975,0.10742985807280975,0.10742985807280975,0.10742985807280975,0.10749616730432007,0.10742985807280975,0.10742985807280975,0.10683022962349795,0.10749616730432007,0.10742985807280975,0.10722171989419063,0.10722171989419063,0.10722171989419063,0.10722171989419063,0.10742985807280975,0.10749616730432007,0.10742985807280975,0.10741074863933617,0.10742985807280975,0.10742985807280975,0.10742985807280975,0.10733081726646518,0.10742985807280975,0.10765518847448688,0.107958737154145,0.10930270581602194,0.10936203565699476,0.1092879398890769,0.10936203565699476,0.10949294008412404,0.10974202523263385,0.10980677975379342,0.10976299276644969,0.11068367515965333,0.11047695557226989,0.11068367515965333,0.10980677975379342,0.10980677975379342,0.11041448908406723,0.11068367515965333,0.11390639975497047,0.11807851126189987,0.1166364691682924,0.11820485844042987,0.11820485844042987,0.11807851126189987,0.11820485844042987,0.11820485844042987,0.12137576876548344,0.12134410126181434,0.12153959629884657,0.12153959629884657,0.12153959629884657,0.12137576876548344,0.12144569715916302,0.12153959629884657,0.12195206361039487,0.12490952357666935,0.12503633847385567,0.12450621066891393,0.12490952357666935,0.12490952357666935,0.12763023571355084,0.12777843639557995,0.12777843639557995,0.12777843639557995,0.12777843639557995,0.12777843639557995,0.12777843639557995,0.1281319556858726,0.12946979030640393,0.12955462009045973,0.13040934371646262,0.13349386559968493,0.13350489194686274,0.13350489194686274,0.1336153571534303,0.13469344851615983,0.13350489194686274,0.13345078655167109,0.13350489194686274,0.13648082807237355,0.1360155722035489,0.1389401865989784,0.13866584829797468,0.13648082807237355,0.139455382914003,0.14974898396855818,0.15246617774865476,0.15357309788395934,0.16456892594835415,0.18428405721298963,0.3575588662099395,0.5779309554294452,0.7153906097106664,0.8648450395814726,1.0844530910116237,1.3512796247416605,1.731736925860301,2.163218513041707,2.5123144155672197,2.806002799971281,3.0011444017504774,3.1875879167758567,3.299495866791938,3.342976332693195,3.4070678686676192,3.435737000582549,3.46439288850694,3.5032370357384077,3.532596614801367,3.5484676941433646,3.57408502300519,3.6180080420460583,3.633502764801536,3.6548313949828968,3.7106867946370037,3.7599128447770642,3.7917413746387276,3.844914080565021,3.8659738599133853,3.8993175408583234,3.928087009515799,3.962256328575742,4.029697512113313,4.067455321238397,4.11431769440966,4.11431769440966,4.11431769440966,4.201182632934131,4.163501898891375,4.19893235083924,4.19893235083924,4.19893235083924,4.19893235083924,4.19893235083924)
#time=time[4:length(time)]
#net_rate=net_rate[4:length(net_rate)]
#net_minHPD=net_minHPD[4:length(net_minHPD)]
#net_maxHPD=net_maxHPD[4:length(net_maxHPD)]

plot(c(seq(-290,0,by=1),0),rep(2,length(c(seq(290,0,by=-1),0))), xlab="", ylab="Rates (events/Myr/lineage)", xlim=c(-270,-230), ylim=c(-0.75,0.5), type="l", col="white",lwd="1",las="1",cex.axis="1",cex.main="1",cex.lab="1",bty="n", main="E", axes=F)
rect(-323.2,-3,-298.9,300, col="white", border=NA)
rect(-298.9,-3,-272.95,300, col="whitesmoke", border=NA)
rect(-272.95,-3,-259.1,300, col="white", border=NA)
rect(-259.1,-3,-251.9,300, col="whitesmoke", border=NA)
rect(-251.9,-3,-247.2,300, col="white", border=NA)
rect(-247.2,-3,-237,300, col="whitesmoke", border=NA)
rect(-237,-3,-201.3,300, col="white", border=NA)
rect(-201.3,-3,-174.1,300, col="whitesmoke", border=NA)
rect(-174.1,-3,-163.5,300, col="white", border=NA)
rect(-163.5,-3,-145,300, col="whitesmoke", border=NA)
rect(-145,-3,-100.5,300, col="white", border=NA)
rect(-100.5,-3,-66,300, col="whitesmoke", border=NA)
rect(-66,-3,-56,300, col="white", border=NA)
rect(-56,-3,-33.9,300, col="whitesmoke", border=NA)
rect(-33.9,-3,-23.03,300, col="white", border=NA)
rect(-23.03,-3,-5.33,300, col="whitesmoke", border=NA)
rect(-5.33,-3,-2.58,300, col="white", border=NA)
rect(-2.58,-3,0,300, col="whitesmoke", border=NA)


rect(-261.28,-3,-259.51,300, col=alpha('#ffaf03',0.2), border=NA)
rect(-234.5,-3,-232,300, col=alpha('#ffaf03',0.2), border=NA)
abline(v=c(-251.902),col="red",lty="dashed",lwd="2")
legend("topleft", bty="n", c("Net diversification rate"),lwd="3",col=c("#504A4B"), cex=1)

axis(side=1, seq(-280, -220, by=10), col="black",col.axis="black",las=1)
axis(side=2, seq(-0.75, 0.5, by=0.25), col="black",col.axis="black",las=2)

lines(time,time,type = 'n', lwd=2, col= '#504A4B')
polygon(c(time, rev(time)), c(net_maxHPD, rev(net_minHPD)), col = alpha('#504A4B',0.2), border = NA)
lines(time,net_rate, col = '#504A4B', lwd=2)
abline(h=0,lty=2,col="darkred")


add_geochrono(-0.75, -1.25)


############################# Diversity dynamics

tbl = read.table(file = "TeTs-RJMCMC16_ltt.txt",header = T)
time = -tbl$time
    
plot(time,tbl$diversity, type="n",ylab= "Number of lineages", xlab="", cex.main="1", main="F", ylim=c(0,20), xlim=c(-270,-230), axes=F)
rect(-323.2,-3,-298.9,300, col="white", border=NA)
rect(-298.9,-3,-272.95,300, col="whitesmoke", border=NA)
rect(-272.95,-3,-259.1,300, col="white", border=NA)
rect(-259.1,-3,-251.9,300, col="whitesmoke", border=NA)
rect(-251.9,-3,-247.2,300, col="white", border=NA)
rect(-247.2,-3,-237,300, col="whitesmoke", border=NA)
rect(-237,-3,-201.3,300, col="white", border=NA)
rect(-201.3,-3,-174.1,300, col="whitesmoke", border=NA)
rect(-174.1,-3,-163.5,300, col="white", border=NA)
rect(-163.5,-3,-145,300, col="whitesmoke", border=NA)
rect(-145,-3,-100.5,300, col="white", border=NA)
rect(-100.5,-3,-66,300, col="whitesmoke", border=NA)
rect(-66,-3,-56,300, col="white", border=NA)
rect(-56,-3,-33.9,300, col="whitesmoke", border=NA)
rect(-33.9,-3,-23.03,300, col="white", border=NA)
rect(-23.03,-3,-5.33,300, col="whitesmoke", border=NA)
rect(-5.33,-3,-2.58,300, col="white", border=NA)
rect(-2.58,-3,0,300, col="whitesmoke", border=NA)


rect(-261.28,-3,-259.51,300, col=alpha('#ffaf03',0.2), border=NA)
rect(-234.5,-3,-232,300, col=alpha('#ffaf03',0.2), border=NA)
abline(v=c(-251.902),col="red",lty="dashed",lwd="2")


axis(side=1, seq(-280, -220, by=10), col="black",col.axis="black",las=1)
axis(side=2, seq(0, 20, by=10), col="black",col.axis="black",las=2)

polygon(c(time, rev(time)), c(tbl$M_div, rev(tbl$m_div)), col = alpha("#00A359",0.4), border = NA)

legend("topleft", bty="n", c("Diversity"),lwd="3",col=c("#00A359"), cex=1)
lines(time,tbl$diversity, type="l", col = alpha("#00A359"), lwd = 2)

add_geochrono(0, -10)

dev.print(device=pdf, file="RJMCMC_Odonatoptera_genus.pdf", width=8.3, height=11.7)
