# Supplementary material for: Multiple drivers and lineage-specific insect extinctions during the Permo–Triassic
Source: Nat Commun. 2022 Dec 6;13:7512. doi: 10.1038/s41467-022-35284-4 (PMC9726944; doi:10.1038/s41467-022-35284-4)
Supplement: Supplementary file 7 — Source Data [file 41467_2022_35284_MOESM7_ESM.zip › Source_Data/SupplementaryFigure10/TeTs-RJMCMC16.txt]

clade	species	ts	te	ts	te	ts	te	ts	te	ts	te	ts	te	ts	te	ts	te	ts	te	ts	te
0.0	1.0	237.49010970603527	225.86388288146983	236.79618035855742	226.7241708814617	237.31432167346173	225.222706151992	232.82002606181914	227.03542043570627	235.02638023611863	225.7265845185928	236.61936180893846	225.50916947313164	236.15119371660995	225.11002330849763	236.85652669804782	229.34444974721754	236.02457505711277	226.6307653419886	235.76931722914128	226.02862511909137
0.0	2.0	268.76434723380163	266.2135810501326	268.09668071129505	265.631445035796	267.5462560707126	265.5022367135126	267.29556105883756	265.3825012709017	267.41290965210806	265.52575110051293	268.99612023774574	266.6419078946189	267.6795507793793	265.5704342895126	267.5734809237059	265.5566954497421	268.2877747907643	265.6881827173231	267.48091396548944	265.48250752227955
0.0	3.0	287.7045223323306	265.45672448016967	285.8350434066711	268.4469905262431	290.7140622400608	265.00671839252993	290.67183465155813	268.567415427147	291.3672383613931	264.8907662008096	289.4085573062235	265.3255794608802	290.58830276596694	266.2670699387159	289.75446337368646	265.15656111560094	290.1585165257668	265.0210366263341	288.5637950686281	265.5933054706904
0.0	4.0	274.34093992836944	272.1751556867202	275.40095893958403	272.94257375976656	280.44404238398494	278.36245942502455	282.70636403382105	280.8939872979781	283.01829810551953	281.5904847442243	277.9855459699079	276.0764337698789	276.56133365156774	273.8015846738399	278.55584025216865	276.4964143442081	277.6284449859719	275.40035654203064	278.0461725091458	275.7654191406625
0.0	5.0	279.81443349807523	263.50145466109245	283.20041236303786	263.53059325913887	282.74409046087254	262.289813376243	280.03741535295507	263.23241975420717	279.4886354450756	263.41999530453984	281.3956324725582	263.1634946828638	277.589479897955	262.56321073750934	276.55497065483934	263.585515095258	280.43639040440394	263.29512365221336	281.0354056410509	262.523628019353
0.0	6.0	239.38965499531693	237.63318791500754	240.0099392276962	238.40803184404223	238.26978348290163	236.51151662929203	239.90647928993695	238.46266314549854	238.43303613655934	236.53684221599013	240.37167421244064	238.7711587654238	237.95426471016563	235.9751696469391	240.86948251103985	239.4528341168537	238.3278806710248	236.53714372626695	238.2950060821128	236.49481264883732
0.0	7.0	273.8662132560132	267.0273864678605	274.1157902778901	265.3092694629375	274.4493141267345	265.6355575041783	273.9902793480624	266.6672156657251	273.60422878198364	265.8090344126241	274.0711300071119	267.0014945681407	274.44347888246784	265.204240782626	273.2861849528599	266.81365355328103	273.8258896519914	266.33064484115954	273.2979635672751	265.226030244671
0.0	8.0	284.97804431557165	283.3618007668164	291.0327007023722	289.15106085176956	288.28553537215845	287.03147444743814	290.67789955215164	288.81085188287733	286.82560657295056	285.7568701130962	287.39663909966225	286.4414007748429	288.2742655527691	286.95835487809796	289.3328137449337	287.89702618082254	286.48888131363145	285.2846343119547	286.50675857833363	285.44461703648045
0.0	9.0	243.58143760748507	235.38097268390433	242.73204434375717	236.89374173086023	242.03039636059884	235.62559106476297	243.60812600895267	237.14307569378224	243.389198933613	235.6352527122084	243.8264672824301	235.85129317821207	242.20521916354906	235.91322503272846	242.79940723812794	236.75381394071857	243.14227534285487	235.9041485563191	243.52166486045806	237.6936992276845
0.0	10.0	282.20383781296346	271.2290346264465	283.6079394124338	266.2034367445278	281.5509164846098	266.47360871716376	280.41224014111924	266.8921251119364	283.8397535168365	265.0195732093363	281.8965344329614	270.4004360156676	282.9750761508112	270.85080004248505	282.57875672206205	268.39876712321615	283.6344672275986	269.0728812708612	282.0369530380597	269.8395861356921
0.0	11.0	241.87009110081166	239.9803281267625	241.1806167325971	239.57113626668124	241.26339605369822	239.84310638504752	239.04551973679943	237.53171422757794	238.07164693029102	235.93066113495524	237.96566481638067	236.33812099319164	237.6188173425602	235.82036923941902	238.2028740769117	236.3932012670047	237.67843295588094	235.78277646770152	240.23196283119614	238.6653356191123
0.0	12.0	263.15885144108023	260.98747165135313	261.23645247629815	259.0506473800418	262.71897455784136	260.5494122717256	263.9742924007937	261.88838116459453	264.79225373953335	262.6132420904437	261.53094301952257	259.4258406495524	263.7296728750831	261.5229812029746	262.49022196404076	260.28438288197844	263.01689386983975	260.7086129198821	264.42119524542784	262.1380274398861
0.0	13.0	290.03537450553415	281.840831230206	290.88724385120395	284.61011635319306	290.3667846144873	282.85449282547864	291.58893960653546	281.6341474778625	291.280479322589	283.610693919978	290.37425013133173	282.0029952694439	291.20685346250883	282.6753241603117	290.83806669849156	283.0671329638173	290.66099086277137	282.3634403714996	290.6476374680628	282.17762137462563
0.0	14.0	275.3271934462117	273.08517486846904	279.9839770871261	277.7707146514412	280.67753901296044	278.49497769211456	275.5902863077623	273.15162502817145	283.0628415807356	281.560637605802	275.55079563973226	273.65920740181025	274.995693675448	272.5156288360028	280.8771649673248	279.12688535210646	278.6832035032297	276.56599756518955	280.93189048838843	278.72159947549835
0.0	15.0	279.0427146134828	274.89278076357806	283.1363257463421	275.5531783016793	281.4822479932969	277.2695817217657	283.8361047932431	273.81918374607085	279.608189349756	275.6307976486065	279.188687012288	271.93970070559044	283.8841121522995	271.18463717390915	280.54169842171484	273.0767303422181	279.0126606517418	276.4296481468693	282.80119266991636	276.5625588328005
0.0	16.0	295.30502024855315	295.10711579451464	294.6735731821166	293.75022653859213	297.12071554872085	296.8270704282368	295.5114252715786	295.3068435779628	296.86524447498596	296.62433030478957	295.3502499464398	295.05822850356094	296.84577802950514	296.5488679050116	295.10367709236493	294.613627981274	297.2317512939551	297.0006722661046	294.13230433862117	293.4154149075911
0.0	17.0	283.5568358745285	258.0224270594464	283.89957599546835	258.27885885739596	277.6258716916231	258.88471099708596	283.0431355487867	259.7814312594641	275.6443344046419	258.22776745895015	276.2946946280357	258.54857139502013	277.0569932254685	258.4292516385867	276.2698175206997	261.5030120198715	283.1326703339011	258.38095686188103	275.19090776119526	259.0990699489445
0.0	18.0	242.00288638972683	240.04140497189195	240.64513249961053	239.09979138624496	237.79121444293077	235.97180469160116	241.40506591007662	239.83492070567826	240.5659234367775	239.02171716492307	241.95562843054623	239.98320289743202	239.21161092442173	237.6290170471946	239.0621349436235	237.59833879573804	240.48632563256157	238.89477716769903	241.39420293672455	239.87928829291423
0.0	19.0	229.85773548792727	227.57661505823393	233.40275510894227	231.43249641414522	233.7236995747018	231.89356175701118	229.74831641518682	227.77897237359096	236.50324492909078	234.83101218388765	232.9414847082448	230.77008229139886	232.01986909445438	229.98050373786205	231.81426286611102	229.79422654032385	236.5042989952081	235.01062952624582	235.46167713609222	233.73115534077726
0.0	20.0	281.1561009313738	279.02216251032695	281.725861091201	279.71142716139434	276.38557340178147	274.05943316840603	277.80370740377566	275.29868452283665	276.8431540363825	274.68319871833023	282.5558941550821	280.95252820103696	276.9105602028809	274.2818964196358	283.53651238577595	282.2507402237869	279.7284286641083	277.72894294990016	281.2438300267983	279.128579014373
0.0	21.0	238.30896454530952	236.35513856719385	238.8246138410222	237.22967107093777	241.15577473263895	239.72377877746243	237.8391442490354	236.1944978923972	242.4283544533819	240.70103247288665	240.79138338244798	238.94477280291224	239.56258315226276	238.02118385170283	237.91991656086225	236.0840006073002	240.9675037870835	239.30033014613363	239.13496312744482	237.58519163589247
0.0	22.0	282.6626973872408	280.4344211729167	283.4372460851489	276.16450023280856	279.3196244567261	272.40107191491586	283.8498013348413	271.8627200474522	275.68783693965486	271.94051408256706	282.47488680094716	278.37930855580817	281.75806785659717	276.72658134141096	275.9533116646536	272.90466531816844	282.04636008349047	276.5966320368946	278.9134194719824	272.2367522081907
0.0	23.0	284.02345483695046	273.11893280304366	283.5189221886078	273.00648848848215	283.572460083138	273.0801946810076	281.07038738657184	275.34483162878695	276.7625980982072	272.46421677854926	283.33285224405546	279.6918883179488	282.24425284001376	276.5314854104389	278.35057051568964	273.80625729117156	283.48854646126614	280.01955369389157	284.0106525479205	276.19682849476646
0.0	24.0	215.19526448819155	212.7706012154393	214.1734662816971	211.75698675598701	210.9552710454445	208.82884779356107	212.48051685399528	210.40005915796482	213.09131810054058	210.84429173692658	211.0861285762818	208.64678098509052	213.33627750546452	211.06581197682306	211.72386596417255	209.787503569704	212.8710132496372	210.3875070705022	212.7554437629121	210.26257245273644
0.0	25.0	214.80172943822603	208.67927126455658	215.48838681456186	208.68754657944797	215.36058740573708	208.07623616243117	215.09375439531956	208.20663978039616	215.6994722076268	208.27879673403237	215.57687079775914	208.506352610963	215.15268299296176	209.10795103299864	215.38339177983747	208.43812733401114	215.6702334888424	207.80120476857655	214.0300109175344	208.01456781540296
0.0	26.0	245.02513657860092	243.1587884842008	244.63493116831444	242.82596115670648	244.3440438904754	242.82672756677442	245.27307657443535	243.44765851589054	244.5337292179329	242.89781091818887	244.8254203825991	242.95193500550678	244.5583848264912	242.94961394936692	244.88613199349257	243.04668642814988	244.8656848527621	242.99793127958173	245.17148833017646	243.44274490566926
0.0	27.0	273.0027191721011	270.6760464403461	271.4165084950625	268.88711848289523	269.24486867997155	266.6075644599152	272.5577344085944	270.2804716827806	272.4392238291208	270.24338042704096	269.00183672868366	266.6168952682635	268.68827657032926	266.3072051561515	267.8094819798006	265.5784943526015	271.10054571277567	268.77511036951745	273.58182088143707	271.25418974785924
0.0	28.0	262.77365074205767	260.4791716871235	262.30278663871246	260.1820732155288	265.1629206334147	262.9040121575419	263.4199752540623	261.2788508102741	262.75864483128396	260.60690839468396	261.029252531307	258.9169752113831	264.53631342563193	262.2833905182042	262.4159670497908	260.2929927106553	262.22617028652706	259.9552917346071	262.2627155308219	260.2690496915251
0.0	29.0	291.5230998207493	235.4401171077459	291.13146850583297	235.32246063333824	290.5972440566669	236.2343942467332	289.945984462202	236.1323258933273	291.35303087306426	236.1080151945426	289.70544845509977	236.1668550233701	291.1748115677681	235.75621358392857	290.4632321611169	235.92406512931234	291.52976154770937	236.93256648573998	290.8334611385791	237.1965501268491
0.0	30.0	283.5477295924552	272.2773185810957	282.9078990061858	272.455203547003	283.76207683308934	271.16256266385057	282.4680238123297	271.54885105662703	281.34682113887135	272.17224953555944	282.82023266253003	272.2967304815742	282.07255094194767	271.8553500597502	283.0699968357809	273.3715734911756	283.47912130131965	273.7085171366441	284.0214945073126	272.2842852302505
0.0	31.0	206.80039957387623	203.9642069859356	209.07099558863095	200.78635882427332	207.19258556312073	203.38508821670393	207.17445094965726	204.3847041442986	209.04315928854305	203.889744201414	203.1411047051797	202.2987150323366	207.8031318226518	201.31041345117347	207.70255959074942	204.64319438854258	209.62969842271912	203.87072044959316	210.23711773371457	200.9655592027475
0.0	32.0	287.5444574304353	271.52889283446063	289.52238754814715	275.486549959234	289.610388055884	270.80817889708123	286.8058554260545	272.5615908237785	287.7556779538098	275.45452736880776	285.369446645939	280.34411083620137	289.242860213102	271.6498961467889	290.63154739391086	275.48441213464645	286.0080281489083	272.8538231657505	290.0389033676699	276.59847520708894
0.0	33.0	297.501667081372	297.27792624632144	297.3306634115092	297.04962360879233	294.5696727365184	293.8511737257571	298.17755418531283	297.9306451484143	296.01608462052036	295.8068959588133	298.2142401552871	297.9033098352631	294.90908912465267	293.98549355767693	294.49190151780687	293.81740321365027	295.1121775090595	294.8501717694582	294.1155236137735	293.4012775618108
0.0	34.0	291.402181374788	281.7256744578121	291.4055416153192	284.812534839406	290.8774096577228	284.0767603118224	291.6079611069678	282.4667566381652	291.2609303561035	282.519968824003	291.38803439908287	282.51720135037056	291.59420676273334	281.49902364108266	290.74470324630187	282.85360615246327	291.5121062997699	282.19558399181994	290.8048850493998	282.1233056430106
0.0	35.0	291.8132226418074	281.78333514787323	291.50373163077853	282.2722901043107	290.7487073782118	282.8528616584944	287.8717055899394	282.28563738167736	291.32816890847397	285.89523101418854	290.75513833669305	283.80257681157906	291.388521308979	281.10427930087405	290.8971997213725	282.7942133094673	290.8241770590399	282.2748355164168	289.7255650279209	282.7454001110795
0.0	36.0	225.4448476744894	223.20359687203512	221.2254917443608	218.80547794010954	226.81223233863776	224.78833124522913	224.45368728469774	222.18128821304748	221.51593632216773	219.1856366238486	211.52799709929587	209.16633882070184	211.53549738898818	209.25652147876858	224.9466802806458	222.96610064266218	211.03383306003684	208.4197832409851	220.4647399728108	218.09467617487383
0.0	37.0	236.09765639613482	211.10082510088216	235.85472474589767	212.95918771088054	233.31946380706583	216.8562779359076	232.9716866740455	210.3076544133044	235.9073766458716	212.44790168532046	234.8298518624264	210.81455706984985	236.4591550093708	207.1654924265655	236.74919231755672	218.3797154155513	236.58555470214546	208.1570456568785	231.63305920756466	208.18053394942115
0.0	38.0	241.76663067572676	239.93252138399498	238.8293575275708	237.1507990197621	237.83370284229244	235.9484496690983	240.27917146161985	238.78226219793476	241.44558906597035	239.86102935471172	241.25709204040425	239.282772469183	239.6733789703292	238.2175213742491	241.78729413211786	240.16305097612116	239.36120666857335	237.79768602217328	242.4265190934361	240.57846963198097
0.0	39.0	243.71301769140635	235.09135258372226	243.64213777170397	239.77891736557268	241.04647593601618	238.15413951304987	242.37192197993124	237.2764291275137	243.55577457787462	235.5358774046152	243.55449297164645	236.71218497349525	240.41289535779023	238.5341411319376	242.32973856818276	235.63548685267057	241.27405104006513	238.00019481724428	240.98397438828763	238.68688277629312
0.0	40.0	230.1103101564103	227.90212686507965	228.635499890925	226.4133252843275	235.66938121825646	233.8668457960741	236.26946839516944	234.80185907270155	229.09057225672424	226.64680509903752	228.42016096225356	225.9741645280828	236.33731676127863	234.75402925798096	232.92673808475533	230.88254567634314	232.07626549326022	229.92386713295585	228.703075675397	226.31329781122858
0.0	41.0	235.46454367736288	232.0022516874092	234.9909922633692	226.2748813884984	235.76745961687647	227.66175759607233	236.89297240331302	226.586670556416	237.73164500592236	226.0463526874981	236.84645819598109	226.95636573436573	232.22789606742316	225.57672981682924	235.17126063061397	229.2270071454619	236.0425776903554	225.50992501600672	237.34708548812665	227.40893663090932
0.0	42.0	279.5053872987518	273.5310127360388	280.7820471161635	271.76535197845817	283.04043974644486	275.9635595967741	282.99973937820283	271.58957698371705	283.45105506782573	274.2198006512508	282.71617818707193	272.80064928814335	280.73335832538544	274.19743753139636	282.0229337281736	272.6083327736811	283.95694688675707	272.7789912117224	283.42729581898396	273.48478916167267
0.0	43.0	243.71197547910464	235.7554652242987	243.34534573981765	235.69125610449575	241.81890721071505	236.99494668341458	242.85179976705382	236.55314489918686	240.84723932741235	235.93653614577303	243.975563919575	237.06565717372516	243.54467764903586	237.65957679128422	242.7687077745733	235.76630188953146	241.79028141562384	235.60581262185752	241.3233567713694	235.5521332711195
0.0	44.0	238.01567898181472	235.7125952899107	243.6647223269539	240.49778068103092	240.57845510936522	236.04989229500927	241.3293338518033	236.68093629472213	241.79598780235494	235.98869287414126	239.61301186527285	237.97421525911045	242.31333438783165	240.25746507004433	240.14179201419577	235.42258118362838	241.7004809464873	236.34760453837893	240.47305246906308	236.7102974845954
0.0	45.0	295.9787724495184	295.74670769133223	296.31159796384674	296.01209469956325	295.90786886104775	295.62886282282966	296.5158203934669	296.2851353423589	295.3165432102409	295.10976594352894	294.3875011383257	293.1714358516673	296.561507083765	296.2463175066533	297.5547981909852	297.17630137715923	297.85766091585754	297.62518303559693	295.62431756185407	295.23329272558175
0.0	46.0	290.2423719709743	281.8509838546142	289.6956499605663	283.8050600035309	290.2959331502617	281.7189028686317	289.4734051098837	284.12857216338756	290.86965938497104	281.6166064817623	289.29178293272815	283.27506594286285	290.82707107545366	280.8199401097722	289.96826941320467	284.4927163978496	291.77332969668595	283.00303067445265	290.5095142790935	283.14130898216064
0.0	47.0	286.2079782591662	284.89494011371664	285.6118822820105	284.4349525514973	286.5539261407425	285.4458444978223	285.21664721052673	283.7991434874836	287.5389173359919	286.4822619690911	283.9042318963505	282.4547427737581	289.3512143067198	287.6674940837072	289.6895369609562	288.2692301044863	284.0196727320568	282.2767304588215	287.58689443060655	286.3041819834838
0.0	48.0	207.2297815598561	204.97027491833688	206.42050038747348	204.07119370354337	206.8856645749664	204.74926139778998	203.18616325860265	202.77372816091727	209.20843317107563	206.65906249565057	202.7039314914363	202.18691161242108	202.64246147889628	201.37661705604873	208.9892438756291	207.21092245993896	202.85452568486957	201.64830951568717	207.33450485646227	205.01822947415852
0.0	49.0	241.72897555573772	239.97191311909236	243.42741532531977	241.33314323555464	237.73982243847655	236.00718984953275	239.8091117859873	238.21801390018695	239.56526960885063	237.9824061266987	237.96601604217787	236.25137660528276	243.23244753935157	241.3578298191771	239.0671176696811	237.5781552897879	241.39154816960666	239.72770264742684	241.30960862588637	239.73860798995636
0.0	50.0	242.94618607179416	235.68996258339016	243.31697405386026	237.22760758369418	242.66222867072253	236.86006090143496	242.65105181522625	235.67725933987913	239.86463122684924	237.17687200582873	242.79698542659338	236.79319320849612	241.42215751467575	235.93865981526636	243.291736071989	237.8911990793687	243.2735827889609	236.1397943371969	243.31889889502557	236.32535384616995
0.0	51.0	274.5822455722788	266.23813854941693	274.71612635631305	265.7952727320449	272.718807995981	265.06223979853513	270.91225881896327	265.4537401909528	271.7617589636187	266.2767081550687	272.3713336560282	265.11432217611144	272.4372982068705	266.5155887355883	273.59068533452563	265.01724491822205	274.4363740699015	266.8405786808494	274.27086644277955	268.06891240241754
0.0	52.0	256.39629570954	254.18605983585235	255.83715178470462	253.5403090676387	260.9194787668327	258.4652716739904	255.7436974689703	253.56747024388739	256.0476563784273	253.85289070394782	255.13001656301364	252.68724206634508	255.20621488486802	252.90221492678054	256.48516854697124	254.29749350498966	259.6996118956106	257.31118786576843	260.4554355934263	258.14827719067813
0.0	53.0	271.9015713324469	269.7472856122013	269.10557765706693	266.5739687837392	273.021466847465	270.3853666240181	271.137952221146	268.85247713007794	271.7513884990259	269.61005333909446	269.23482228708593	266.85979554919	273.56615419016634	271.20391662833	273.78619951699386	271.6951252004307	270.54612236811505	268.33881499705495	271.02009704990473	268.6239582967528
0.0	54.0	263.0636497484048	260.84205587667657	263.590154344892	261.2984739624785	263.9798235328013	261.8844366676094	263.40495186849864	261.41671163037614	263.0321740790858	260.7657103441205	265.4251637669399	263.17598919243886	264.1862380237775	261.8880015322143	264.5370739691768	262.35557569269	264.4940562557665	262.18034807166265	263.5578884666349	261.31572476236494
0.0	55.0	274.4851878461384	267.5846206715909	274.05248987627834	267.8732367466612	272.46608069235003	265.9187367650468	272.2156214890519	268.4233413262885	271.1473273493188	266.0679287609252	270.1881869082778	266.660499395187	273.80198771564613	268.5450016324942	272.4333548516073	265.0848228649304	272.2208382043539	265.5035678915913	274.1601120847968	267.1407010202748
0.0	56.0	265.2391179639526	263.06849136358073	261.6642131608972	259.54581334557287	263.47440011610826	261.31034949180474	262.3755513416185	260.4255898590519	265.009678617136	262.60267344326627	263.9611363997118	261.5933293760632	261.0532591866288	258.92011730755024	261.4919447862666	259.60263446518627	265.42063624614974	263.17330105023467	264.73189600168456	262.4167598237772
0.0	57.0	270.0858853836249	267.8241925965968	268.40417588171675	265.95812987991997	270.9648963407576	268.22537855273754	271.42256996832947	269.2064315068697	270.22806768741486	267.78501998652933	270.24316607076264	268.01158482920096	273.88101424580486	271.508470242303	273.6803127161746	271.60810364480164	270.02307343659925	267.6705488346618	271.7340926043482	269.5158475101121
0.0	58.0	283.0582315632496	275.6277358359089	279.9732525438181	275.73207815561534	282.16014206969186	273.9915919184974	283.4990794338823	280.8203217494327	279.75237616381116	273.71716385002287	276.817191872631	271.61876894426933	283.14746509504187	271.53491069567525	277.84190530180337	274.3195314000729	278.68181033678536	275.66720943185686	278.3079106564809	273.6094165390451
0.0	59.0	261.42943912358623	259.30306817706173	265.13454250807945	262.9366648498428	263.5191130928763	261.34810207374284	261.57202745378896	259.6560155443377	262.20913839671493	260.12109597788765	264.43351106941327	262.10908918932745	260.74772774566287	258.52375698452545	264.3322619394324	261.9946565607574	262.94671911227533	260.639007397803	264.94776178505026	262.70521429140814
0.0	60.0	281.2077543461759	279.0189811036412	282.5586147854526	280.64304160153745	281.0365623781486	278.8864666685788	280.70038548271407	278.40430011419784	278.87286085474204	277.00269212869944	282.73968371664847	281.2583149887327	276.26164171768914	273.5266755325354	276.41061979607827	274.2924872573904	282.36849723198947	280.65987410782793	277.01414948615053	274.7377893685392
0.0	61.0	202.0070519050094	200.96433984618113	208.96121775435256	206.45431435595194	206.7610721970124	204.57598235723688	209.32395614591394	207.07992694925449	203.8029134850075	203.08696028138743	202.57243902394936	202.07054571833572	203.30159543838153	201.96039310438735	208.7314175338963	206.86755307807795	205.94734871978702	203.94953338945626	208.6865132998823	206.23385653245367
0.0	62.0	253.99496205457683	251.71099168096805	252.87207614725523	250.6082000289779	254.3677718829919	252.21755532129575	253.973982272749	251.83131783197004	252.88322719154814	250.83693422074109	253.16972775968756	250.75494945727075	254.74861723279582	252.93176784648784	253.05626331505846	250.8687476835106	253.61218410656568	251.7128131078105	254.387485609268	252.61673753587564
0.0	63.0	282.55053210710133	274.7906113510192	278.010871735695	271.7589699178223	282.7617816280924	277.12394032781526	276.16631956537225	272.94960144929775	284.14227253348736	278.27880819096185	283.54466432088435	280.72760141640583	284.0996396039699	274.61899322678767	284.2001970848577	276.1396007652777	280.7402373453838	277.5271116455467	282.280500843946	271.71650991596556
0.0	64.0	291.96003110009167	249.8269662907784	291.48140331502043	249.87242894828861	290.4702467125957	249.5651071738951	288.79673617478267	250.17555919005463	290.9160483183242	249.48954098731488	289.94777341809663	249.59702933526003	291.2208129157458	249.53120968801565	290.4554412602031	249.2170915521038	290.46725382635503	249.52085851539061	290.6962436748254	249.868822816202
0.0	65.0	210.24161050071964	201.25360560660644	208.58520533595802	202.53856714526103	209.38630180272725	204.15559482662468	209.35794426079295	205.6591680011624	207.06067027476868	201.97100768017484	210.28133718066724	202.29709061983075	208.8207115044398	205.2739363128592	204.3781427705135	202.22166187319596	208.28047388865477	202.95769476121103	206.47404777734255	204.16912199693576
0.0	66.0	260.1604376946849	257.77435939119226	258.8957743311761	256.6460882425687	256.88084036335994	254.8810491778903	260.18185257504393	257.93538730072305	260.77409441749376	258.43237733683884	256.56129258330463	254.22634841756246	259.9096475690116	257.85333380164485	255.58415062978344	253.21146447189892	255.34924109464532	252.87319443256197	260.31943568330297	257.92715705347956
0.0	67.0	207.78865861881334	205.3931533083736	205.83554650074242	203.77396655964657	204.2449403820428	203.09783121545536	206.99331484529688	205.12095929057037	203.7796554618359	203.06840185263223	201.72809962206446	201.21802726115556	209.62447190656775	207.33698057924585	203.7224634559952	203.14441855257704	209.65160353054281	207.05339804368023	202.2349770283754	201.19689804557956
0.0	68.0	237.0005454718057	230.3696319842253	232.60501781863988	229.08141539172814	236.48638152793933	228.43910527288793	235.567398526424	231.37103829032927	235.7893335107586	227.79029162362787	236.12206054598053	228.83043308808953	237.76457129056706	227.4677448995075	234.18609831938738	227.3314815408801	233.5475349778503	226.65768881161105	237.79049618632675	232.6655299114963
0.0	69.0	248.64807926397998	228.50391357593497	249.05763417341495	225.12324075490622	246.88541275244722	225.29338104140598	248.30415204381106	227.26148605674587	247.96794865117195	228.42220251055264	249.08024716942404	225.15798327912722	248.92289893093448	225.4908136123977	248.9871589155211	225.89988319018164	248.203402156102	226.9251916721368	248.29323963260606	227.17945884161557
0.0	70.0	283.7677096472801	282.2518858535421	276.72813553212944	274.2096411089198	279.4324570077351	277.2183649094991	277.1790331807662	274.75990605423414	281.0655454852369	279.2917465326439	281.5954329536494	279.9421382821605	279.89179943610225	276.90210900720393	281.12856612441345	279.2548109763273	280.7387448405127	278.6896265195849	280.0577820652449	277.8944157993813
0.0	71.0	280.8935049125938	278.8533835068601	281.85759219811035	279.8085588717968	282.6187996290097	280.90007403686263	281.80524080312307	279.68323071651474	281.98360267667937	280.3482371948926	283.5045658147633	282.2363633509032	274.2808966761306	271.965064723507	283.5429446933296	282.1812912542668	282.13374866332833	280.2675344241319	283.2830186814537	281.73474132308786
0.0	72.0	264.9194942525552	262.65187801099745	260.8616217288253	258.47587423255874	261.26177846880444	259.1820072892447	263.8891810472925	261.78504461543923	260.88065578129897	258.7874456874881	264.0133031837138	261.6258582065043	261.92972757115854	259.87050125221543	260.92639485904425	258.8854142806194	261.01035125921953	258.8540563970312	261.4848897995987	259.31968060217395
0.0	73.0	240.9594849937706	235.8321333930983	241.49386951472425	236.02578556675118	238.39180732546302	235.71448401534815	242.9309550753927	237.91734587366605	240.82015078611616	235.1677477160786	242.0440564742726	237.32235408813654	243.54520141732434	236.31386208164193	243.08967856133114	239.31137470450247	242.7941151831838	236.38178750604362	242.04043639383858	235.61988491556272
0.0	74.0	240.82487970868502	239.11290363053266	237.95047431515565	236.16386516947506	240.19885351826204	238.81144051489727	239.96285777955254	238.43933797052003	242.08750889930158	240.43345293020533	239.59621514464865	237.93360646511923	242.4556307512496	240.73137696871945	239.88465434870696	238.37381746849164	241.99821860368067	240.18262857382604	238.83298337237508	237.2863888744257
0.0	75.0	291.29494369227245	282.78686590787504	291.24472400286174	281.3205805540011	290.69001796169994	282.88041407477976	291.3312405320528	282.0923387671614	291.2178062537242	283.18786290390517	290.7192458555328	284.7092494361485	290.8714884009883	282.36397783930954	289.9559765064086	283.65243960196796	291.59434571958127	283.55390116771946	290.7333595970751	283.5316707006442
0.0	76.0	242.45041834553416	239.614032375812	240.12015104879092	236.27341213737066	240.20241501274683	236.44505957905236	240.85557029890944	236.656505634592	242.40871919906277	238.74144633892135	244.08744139131304	236.12514080894914	243.47583878003533	239.15159287584618	243.72954485615742	240.21079346046847	238.1211158996702	235.91588999835076	238.91210341674812	235.85636852932507
0.0	77.0	239.96318726819243	238.26510507164826	240.3977118555066	238.931806756449	238.74816717189387	237.26369423225503	241.7268016926512	240.0071872346514	241.1505698588526	239.6340631554719	241.17919786696228	239.3221413680943	241.88036151539998	240.223932676165	240.17488793441854	238.65456955981747	237.80718877010352	235.9845590183064	241.9875286818897	240.3334818742883
0.0	78.0	240.0984425033723	238.40735363286115	242.62084965341384	240.63779386818337	239.60861896204682	238.3266041218132	240.4603145333175	238.9150211791782	241.4168700483452	239.90043595248747	238.3544232000345	236.6815189864046	240.5096786797662	239.03177610875716	241.99153790328566	240.13638805055754	239.74435635897927	238.1215964540118	243.0018863573854	241.2008678814528
0.0	79.0	240.55480732478523	238.95540868132838	238.53504813954802	236.7613855049546	242.67692873400236	240.95085371520176	241.20048299204032	239.6009016699062	241.87720858189417	240.32479948154108	242.32645156186862	240.2929392784443	238.09170030868952	236.18522226816495	238.2240860382549	236.48356340704748	241.49307303202323	239.77818684871352	240.52026236515698	239.0448371625925
0.0	80.0	231.1097838597982	228.96980782467006	233.5761412718296	231.67758272844227	230.6314727375635	228.56961487097075	235.7235259349174	234.03143274748652	235.89695736769724	234.090298922367	232.30913415190386	230.1185857065163	228.1395185779653	225.84097473845523	228.5900480966587	226.47576031413274	230.9646364266307	228.53164374592333	236.0547636776059	234.49410945409196
0.0	81.0	238.8668949123061	236.98718235846448	239.54286535470527	237.9988755074175	241.1724768264549	239.82841187795458	238.90859871633845	237.37169510842895	242.22399795703114	240.54383647454804	238.5027903831143	236.85992225276843	241.8436014994226	240.24912838758357	238.30216172888936	236.4790198324876	238.7385923854989	237.0737965100583	242.68157648679457	240.95827920086387
0.0	82.0	264.38806224824884	262.18910487517746	262.3028533703702	260.189861842615	264.4072599177777	262.15834283371953	264.3227317288323	262.14728501159647	264.7394500522297	262.5319409424314	261.5295349154416	259.48903407069764	262.655314626109	260.5527004805035	263.80867902638636	261.68075313377267	262.40219517346145	260.17300186324405	261.95040008457	259.77914779322145
0.0	83.0	268.59921513095037	266.0136820133139	271.2539176813239	268.76217338017676	271.1821279825506	268.4594988647512	270.45576671940285	268.28049343780674	270.096720771086	267.78996621100276	272.9579917099047	270.97703999048866	269.178207071103	266.8815529222172	270.24210315774246	267.8378006154131	269.20044089460094	266.73759560983666	271.04736634165323	268.63006493892874
0.0	84.0	263.86293649491256	261.6290791401695	260.6991473797526	258.572852998271	262.03724671786955	260.05327021189345	263.2625397113301	261.1280295025449	265.26407199692375	263.029770661432	261.9108736292546	259.844844029292	261.3560535767955	259.1839648796134	264.56391936205785	262.33765108172184	262.41834658636196	260.17893460288906	265.02054377090593	262.8146574874316
0.0	85.0	272.9647071962316	269.38942264830564	272.7338837876759	267.1070749901996	274.11686174122985	265.44382478133207	274.86197723986555	266.5918765647949	273.4490660038864	266.4140397784377	270.47976753832984	267.4648431938205	274.92107069274425	269.05695857850407	273.3292144062057	267.88147420019845	270.8950955415875	267.7914467874913	272.6529996642506	266.18296286855343
0.0	86.0	243.78509300432037	235.60018459614605	241.74946202387179	236.690190453274	242.46569962104343	238.5919281992899	241.8703228752081	235.7816442176776	241.22404060669092	235.23869603726075	240.40165761815106	237.16028831387524	240.21092000066167	236.2964470073691	243.67226957924336	237.3425947308769	239.490441491944	236.27400243629623	241.50680248000378	238.66760343708552
0.0	87.0	243.90171592353863	242.3093311002005	246.1050941566233	244.0369953088628	248.0554097430496	245.95146115365156	247.6252095790336	245.51451801650728	245.90296918452054	244.08991164357843	248.14937877665977	245.67652772167767	246.78443198367782	244.80518526958343	246.19597260126952	244.2941353825046	246.73999982153111	244.57001138019186	245.0769658185854	243.31076294775872
0.0	88.0	243.09167462963214	236.3951018153922	243.084861841553	235.58886804933618	242.80653085292215	236.10997868435365	243.40697615169606	235.75543669118574	243.42538485660066	236.1159528881465	243.278035105348	236.00146726497223	243.4040531196797	235.58422073627548	243.531356088767	235.77223641045083	243.72771097396887	235.86981261438945	242.85255629303836	236.54710995204314
0.0	89.0	220.60650604889076	218.20395340402692	223.86067649542613	221.64438756682392	214.84076211452162	212.68338132402906	214.11692980072772	211.87498031911113	216.56592758014196	214.05839310339226	224.3957730043897	222.0049828821689	210.8002952586664	208.47044770109278	210.87809869071515	208.9758643323781	221.88180634076963	219.40313344059163	214.18656177989695	211.83000444516708
0.0	90.0	221.15120019862377	218.70264792623837	222.77512384449304	220.3825725068443	217.2140757711668	215.0489005210753	209.6807256094775	207.73492125015807	224.80564372910752	222.44994994062912	212.87891423216513	210.39427276467669	220.26198126197124	217.97483429280857	220.546958862894	218.3607971061162	220.91166581250909	218.4989107125853	225.9332291463362	223.81357728367158
0.0	91.0	242.69189891195302	235.68729838681338	238.98886236166675	236.7294363085466	243.6136182555677	236.75085052714212	239.77925746403457	237.03035095881526	241.82220157206464	235.24530060682707	243.95295968294383	236.74561948836666	241.11381323112263	235.70631575331393	241.88739662777442	236.79099073825975	243.40783717211315	239.93390305337607	243.53918538403312	238.82995187543443
0.0	92.0	231.6304160067788	229.29645601574776	232.96092596320415	230.9555460488485	230.29800208992881	228.21044727981925	235.43058661864993	233.76771872039612	233.66384772711586	231.58942298101178	237.1898071916246	235.99541702593933	229.11544192238424	226.7002950752241	231.2460570382098	229.18389146837492	235.77686551641165	234.09184136071204	234.47581556295927	232.5497295065984
0.0	93.0	227.05366651844042	224.76534533899903	214.96493207910603	212.65734688178767	218.79289499245328	216.72710245473937	210.99845344879574	209.08588334283814	219.7551523445188	217.29328477098997	217.75592155697856	215.0905212242617	215.60445220954688	213.323076451611	213.88798017166002	211.8596056137129	223.22887242878966	220.89711313044555	221.84694010266986	219.360917374956
0.0	94.0	234.9842826380558	204.54763785846052	235.72945105446803	202.40619555022747	233.72850077283923	201.99565094837547	236.2849391438235	205.52342035631074	231.66554032137512	204.18870446925945	232.15617864333657	204.34773456364533	236.06651136916693	200.4586487616123	233.56991851539644	206.969930296468	233.34972864798098	201.25186669744738	235.1659840418367	204.59590625281328
0.0	95.0	291.71895168152554	274.71801616308846	291.37328346943167	274.02310539778074	290.705230898406	279.8064032330793	291.6244006792338	271.83875481799686	291.2718772948018	279.21905443525947	291.38021796797784	277.36316980694994	291.2431946675081	272.2780928712884	290.23922632804533	276.85627151434346	291.67051005926453	274.8718675871463	290.6708585265214	271.3599143434228
0.0	96.0	247.4108610258676	243.89132575093316	248.5005529390154	244.4487929468705	248.67933957812764	245.29666853974615	248.87244961392366	243.82816391892908	248.37978712954526	244.01153503494353	248.7681139494043	244.94104402425833	248.29980440512603	244.4799427044265	248.5760561561461	243.93356962456917	248.04745144345546	243.9499844586795	248.3244045176971	244.0100360573047
0.0	97.0	243.09073982671816	235.24410863940525	241.8537300583708	236.3551747009248	243.3440286184907	237.15417417030926	242.23990534567363	236.70267749366744	241.30061106318942	238.95664240686082	243.7702272254924	238.0640139495602	243.1870026292279	238.01543587421992	239.7919302105539	236.08856567733278	242.4278542674221	235.98366560121462	241.43646557915795	236.72832941944952
0.0	98.0	242.80030763580268	235.55829080902845	242.12087363817682	235.41773927483905	241.45663070415378	237.30539854791976	243.06289004039752	236.4959696538287	242.4450483262847	235.81811366746933	243.67178723853178	236.3609230869528	243.5111710530247	236.04012243212426	242.06710753117665	236.22204160434563	242.4955143923981	235.2303893919445	243.61667516171713	235.53338666927695
0.0	99.0	243.31190067233024	240.46356681524466	243.94598408201247	236.1779174189917	240.06039654663408	238.50682645431954	242.24282514412207	239.08722945332272	238.33612688901286	235.60676770073576	243.95822734544222	237.6101216023509	243.08538491937364	240.05942587427663	242.6278798064663	235.67759967559962	242.75746905041592	235.62539137313624	241.8774682989431	236.87636531308328
