# Supplementary material for: Multiple drivers and lineage-specific insect extinctions during the Permo–Triassic
Source: Nat Commun. 2022 Dec 6;13:7512. doi: 10.1038/s41467-022-35284-4 (PMC9726944; doi:10.1038/s41467-022-35284-4)
Supplement: Supplementary file 7 — Source Data [file 41467_2022_35284_MOESM7_ESM.zip › Source_Data/SupplementaryFigure17/Preservation rates.R]

library(scales)
par(mfrow=c(1,1), mar=c(4,4,4,4)) #, mar = c(2.5, 2.5, 1, 1))


add_geochrono <- function(Y1,Y2){
polygon(-c(273.01,273.01,266.9,266.9), c(Y1,Y2,Y2,Y1), col = "#e99b85", lwd = 0.5) # Roadian
polygon(-c(266.9,266.9,264.28,264.28), c(Y1,Y2,Y2,Y1), col = "#eba490", lwd = 0.5) # Wordian
polygon(-c(264.28,264.28,259.51,259.51), c(Y1,Y2,Y2,Y1), col = "#edae9b", lwd = 0.5) # Capitanian
polygon(-c(259.51,259.51,254.14,254.14), c(Y1,Y2,Y2,Y1), col = "#f1c1b2", lwd = 0.5) # Wuchiapingian
polygon(-c(254.14,254.14,251.902,251.902), c(Y1,Y2,Y2,Y1), col = "#f3cbbe", lwd = 0.5) # Changhsingian
polygon(-c(251.902,251.902,251.2,251.2), c(Y1,Y2,Y2,Y1), col = "#a06aa7", lwd = 0.5) # Induan
polygon(-c(251.2,251.2,247.2,247.2), c(Y1,Y2,Y2,Y1), col = "#aa74ac", lwd = 0.5) # Olenekian
polygon(-c(247.2,247.2,242,242), c(Y1,Y2,Y2,Y1), col = "#b58ebc", lwd = 0.5) # Anisian
polygon(-c(242,242,237,237), c(Y1,Y2,Y2,Y1), col = "#c099c2", lwd = 0.5) # Ladinian
polygon(-c(237,237,227,227), c(Y1,Y2,Y2,Y1), col = "#c2aace", lwd = 0.5) # Carnian
}

plot(c(seq(-320,0,by=1),0),rep(2,length(c(seq(320,0,by=-1),0))), xlab="Time (Ma)", ylab="Preservation rate (occurrences / lineage / Myr)", xlim=c(-270,-230), ylim=c(0,7), type="l", col="white",lwd="1",las="1",cex.axis="1",cex.main="1",cex.lab="1",bty="n", main="", axes=F)
rect(-298.9,-3,-273.01,300, col="whitesmoke", border=NA)
rect(-273.01,-3,-259.51,300, col="white", border=NA)
rect(-259.51,-3,-251.902,300, col="whitesmoke", border=NA)
rect(-251.902,-3,-247.2,300, col="white", border=NA)
rect(-247.2,-3,-237,300, col="whitesmoke", border=NA)
rect(-237,-3,-201.3,300, col="white", border=NA)
rect(-201.3,-3,-199.3,300, col="whitesmoke", border=NA)

rect(-261.28,-3,-259.51,300, col=alpha('#ffaf03',0.2), border=NA)
rect(-234.5,-3,-232,300, col=alpha('#ffaf03',0.2), border=NA)
abline(v=c(-251.9),col="red",lty="dashed",lwd="2")

#####################################
## PRESERVATION RATES THROUGH TIME ##
#####################################

par(new=TRUE)

age = c(-298.9, -293.52)
Q_mean_0 = mean(c(0.558705295835029, 0.6111031213390394, 0.6314352351403323, 0.7026875547826757, 0.7469243426076235, 0.6262235658213064, 0.692735881587807, 0.5919025642917672, 0.724131789677998, 0.7378304524094378))
Q_hpd_m_0 = mean(c(0.3996649719975606, 0.417259124051129, 0.45356608948210697, 0.504728231774118, 0.5507599673657498, 0.4271361422870036, 0.5011278674236302, 0.4257361428157505, 0.5384492279641904, 0.519447607336133))
Q_hpd_M_0 = mean(c(0.6939417290300453, 0.8005717324438053, 0.8213581594396733, 0.882330871045412, 0.967218567763265, 0.7994806176509979, 0.8931707895574102, 0.77519931523431, 0.9100226644758146, 0.9483643260164664))
polygon( c(age, rev(age)), c(Q_hpd_m_0, Q_hpd_m_0, Q_hpd_M_0, Q_hpd_M_0), col = alpha("goldenrod4",0.3), border = NA)
segments(x0=age[1], y0 = Q_mean_0, x1 = age[2], y1 = Q_mean_0, col = "chocolate4", lwd=5)

age = c(-293.52, -290.1)
Q_mean_1 = mean(c(16.200210725762055, 15.695877002896127, 16.031092106163424, 16.021507242478236, 17.07481010315695, 16.108188320855895, 16.667089910534113, 16.362146269989353, 16.40986954927244, 16.95167138077012))
Q_hpd_m_1 = mean(c(15.523248468727989, 15.083050317763357, 15.430838490315402, 15.440357796030934, 16.365415987128014, 15.51428794161804, 16.005918638336457, 15.621118843644908, 15.79243736687955, 16.332688788787856))
Q_hpd_M_1 = mean(c(16.695312821630132, 16.435975221540044, 16.610821801810403, 16.60993282591046, 17.72116473168398, 16.69258590398161, 17.38163281493525, 17.24337930688486, 16.93234490424083, 17.661842856396056))
polygon( c(age, rev(age)), c(Q_hpd_m_1, Q_hpd_m_1, Q_hpd_M_1, Q_hpd_M_1), col = alpha("goldenrod4",0.3), border = NA)
segments(x0=age[1], y0 = Q_mean_0, x1 = age[1], y1 = Q_mean_1, col = "chocolate4", lwd=5)
segments(x0=age[1], y0 = Q_mean_1, x1 = age[2], y1 = Q_mean_1, col = "chocolate4", lwd=5)

age = c(-290.1, -283.5)
Q_mean_2 = mean(c(1.528204304466168, 1.4219441221113325, 1.5905437293250488, 1.4696489489710685, 1.6722569103150762, 1.6131457881756655, 1.5256546739257895, 1.4846732207509494, 1.5978002762961492, 1.6824079933521094))
Q_hpd_m_2 = mean(c(1.395943621620585, 1.3146808925185556, 1.4422681603065965, 1.3501097873005046, 1.4976582912387635, 1.4626174855266711, 1.4098964881749183, 1.3562894529777165, 1.4486379394043947, 1.5155347102563903))
Q_hpd_M_2 = mean(c(1.6518078354004804, 1.5366176673203433, 1.7148357681465896, 1.5987472943488077, 1.824630474957914, 1.7361886198962357, 1.658325929131235, 1.5969109776489372, 1.7437811820653826, 1.8203905088505452))
polygon( c(age, rev(age)), c(Q_hpd_m_2, Q_hpd_m_2, Q_hpd_M_2, Q_hpd_M_2), col = alpha("goldenrod4",0.3), border = NA)
segments(x0=age[1], y0 = Q_mean_1, x1 = age[1], y1 = Q_mean_2, col = "chocolate4", lwd=5)
segments(x0=age[1], y0 = Q_mean_2, x1 = age[2], y1 = Q_mean_2, col = "chocolate4", lwd=5)

age = c(-283.5, -273.01)
Q_mean_3 = mean(c(6.0950150867932, 6.04706271833639, 6.100836371456844, 6.302612595217106, 6.2918211639811, 6.01606923474029, 6.383725275436967, 6.219797989981054, 6.4190157638749685, 6.79739086612731))
Q_hpd_m_3 = mean(c(5.695551585958056, 5.659434027126171, 5.62445098664149, 5.9329638903660875, 5.9671737373455995, 5.623586135252452, 6.074267841301482, 5.8499489968711815, 6.124174193513727, 5.790898858924966))
Q_hpd_M_3 = mean(c(6.543165677419785, 6.377980954379994, 6.4613513984301, 6.692411318817737, 6.721924456972819, 6.3484815051628845, 6.741135117193322, 6.625106993237258, 6.79739086612731, 6.599341384430669))
polygon( c(age, rev(age)), c(Q_hpd_m_3, Q_hpd_m_3, Q_hpd_M_3, Q_hpd_M_3), col = alpha("goldenrod4",0.3), border = NA)
segments(x0=age[1], y0 = Q_mean_2, x1 = age[1], y1 = Q_mean_3, col = "chocolate4", lwd=5)
segments(x0=age[1], y0 = Q_mean_3, x1 = age[2], y1 = Q_mean_3, col = "chocolate4", lwd=5)

age = c(-273.01, -266.9)
Q_mean_4 = mean(c(1.8719432482471081, 1.9295582215071665, 1.9974655581000604, 2.1195445736234033, 2.042160397650197, 1.9822680232905603, 2.0762470364871555, 2.0869200413213536, 2.3497876010575314, 2.249013345763188))
Q_hpd_m_4 = mean(c(1.589040913682213, 1.6386286711577052, 1.6726360657382666, 1.8131821024765724, 1.7216282706601598, 1.6405763800864515, 1.7849725381158086, 1.7809718744615344, 1.9836899267964443, 1.9302866921457817))
Q_hpd_M_4 = mean(c(2.166539859582713, 2.196452888007937, 2.314459657375027, 2.4847537825262216, 2.3743752379481773, 2.297389567920503, 2.3885646565834384, 2.4013051932855474, 2.6753868928025124, 2.559145634124601))
polygon( c(age, rev(age)), c(Q_hpd_m_4, Q_hpd_m_4, Q_hpd_M_4, Q_hpd_M_4), col = alpha("goldenrod4",0.3), border = NA)
segments(x0=age[1], y0 = Q_mean_3, x1 = age[1], y1 = Q_mean_4, col = "chocolate4", lwd=5)
segments(x0=age[1], y0 = Q_mean_4, x1 = age[2], y1 = Q_mean_4, col = "chocolate4", lwd=5)

age = c(-266.9, -264.28)
Q_mean_5 = mean(c(0.5883805038356501, 0.618891795702255, 0.6627154384542212, 0.6150149354066353, 0.598862047454561, 0.612416129823833, 0.6149597277525014, 0.6061219333394622, 0.6521195545877504, 0.6441875426988708))
Q_hpd_m_5 = mean(c(0.47603647375873637, 0.517335436525716, 0.5370458342192117, 0.5243321372029371, 0.5178355077098472, 0.5065414994209211, 0.5124372519352626, 0.49972327097042435, 0.5348746554488438, 0.5284772771775907))
Q_hpd_M_5 = mean(c(0.6880078480571041, 0.733891999116715, 0.7750520294824198, 0.7249596243092037, 0.7121480193120652, 0.7232846380012177, 0.7173604108600397, 0.7092210728821301, 0.7555561095680492, 0.7393355115110589))
polygon( c(age, rev(age)), c(Q_hpd_m_5, Q_hpd_m_5, Q_hpd_M_5, Q_hpd_M_5), col = alpha("goldenrod4",0.3), border = NA)
segments(x0=age[1], y0 = Q_mean_4, x1 = age[1], y1 = Q_mean_5, col = "chocolate4", lwd=5)
segments(x0=age[1], y0 = Q_mean_5, x1 = age[2], y1 = Q_mean_5, col = "chocolate4", lwd=5)

age = c(-264.28, -259.51)
Q_mean_6 = mean(c(2.0530465187307185, 2.0591627651959685, 2.361276882305806, 2.169475287697942, 2.158822852623382, 2.1638897658178933, 2.208496895339918, 2.2307691113817945, 2.464322775661034, 2.438325192993931))
Q_hpd_m_6 = mean(c(1.8331970359378114, 1.8011530325992846, 2.0974964205046422, 1.9010326901680792, 1.9530823343008088, 1.9195716255011581, 1.9587310073223412, 1.9762638562431822, 2.164000486964014, 2.2144215566444396))
Q_hpd_M_6 = mean(c(2.307300964520198, 2.26894884612853, 2.642920823435508, 2.4623353583174254, 2.428624435718815, 2.4436600242426287, 2.488154154131959, 2.488590012599135, 2.7239816511753028, 2.6571861371051964))
polygon( c(age, rev(age)), c(Q_hpd_m_6, Q_hpd_m_6, Q_hpd_M_6, Q_hpd_M_6), col = alpha("goldenrod4",0.3), border = NA)
segments(x0=age[1], y0 = Q_mean_5, x1 = age[1], y1 = Q_mean_6, col = "chocolate4", lwd=5)
segments(x0=age[1], y0 = Q_mean_6, x1 = age[2], y1 = Q_mean_6, col = "chocolate4", lwd=5)

age = c(-259.51, -254.14)
Q_mean_7 = mean(c(5.503510401210199, 5.554510316864363, 6.489855327001749, 5.953483258435067, 5.83024390985088, 5.985808101514835, 6.137536150357905, 6.0313293030505015, 6.732372112440762, 6.1437896391950195))
Q_hpd_m_7 = mean(c(4.839781426094246, 4.940650589416765, 5.972232980491058, 5.386606923529746, 5.263318379808829, 5.4465154405169445, 5.550374361358542, 5.371727456368652, 6.123370440892087, 5.559578252795798))
Q_hpd_M_7 = mean(c(6.156966884888554, 6.120954952126844, 7.082861734710044, 6.656774845918262, 6.43933722711096, 6.7230872623069775, 6.713888333054479, 6.48312822913796, 7.394407719331635, 6.624842028927985))
polygon( c(age, rev(age)), c(Q_hpd_m_7, Q_hpd_m_7, Q_hpd_M_7, Q_hpd_M_7), col = alpha("goldenrod4",0.3), border = NA)
segments(x0=age[1], y0 = Q_mean_6, x1 = age[1], y1 = Q_mean_7, col = "chocolate4", lwd=5)
segments(x0=age[1], y0 = Q_mean_7, x1 = age[2], y1 = Q_mean_7, col = "chocolate4", lwd=5)

age = c(-254.14, -251.902)
Q_mean_8 = mean(c(0.2256497129160944, 0.2176870027681103, 0.20961370775762203, 0.2572180401038576, 0.24722207226946266, 0.24572547196528827, 0.2688611493615813, 0.23018296633121943, 0.23541493899710797, 0.2207106981249673))
Q_hpd_m_8 = mean(c(0.1596363125262818, 0.14529985668779302, 0.14160387993073945, 0.1805997067550492, 0.17528730716678725, 0.1671477086437842, 0.19328625398418653, 0.16055129508275168, 0.1689492332399469, 0.14528060604872312))
Q_hpd_M_8 = mean(c(0.29590126280824475, 0.3001705131268766, 0.2923811588352076, 0.3471323370947982, 0.3166825327480471, 0.31776419003641687, 0.3552214770085896, 0.31265727547660993, 0.30984032750653384, 0.14528060604872312))
polygon( c(age, rev(age)), c(Q_hpd_m_8, Q_hpd_m_8, Q_hpd_M_8, Q_hpd_M_8), col = alpha("goldenrod4",0.3), border = NA)
segments(x0=age[1], y0 = Q_mean_7, x1 = age[1], y1 = Q_mean_8, col = "chocolate4", lwd=5)
segments(x0=age[1], y0 = Q_mean_8, x1 = age[2], y1 = Q_mean_8, col = "chocolate4", lwd=5)

age = c(-251.902, -247.2)
Q_mean_9 = mean(c(2.972358049049829, 3.0655237308789856, 3.0066224881081145, 3.2132203051813133, 3.0508722079896136, 3.110415054513347, 3.4017176384021712, 3.0667911659403355, 3.149091947423747, 3.1470125799786133))
Q_hpd_m_9 = mean(c(2.6831238069588323, 2.7987519587089142, 2.7305831317359606, 2.8826006505854647, 2.769093945363873, 2.8458064799827962, 2.81012368540618, 2.8330556976734558, 2.805954299424308, 2.8790917081766567))
Q_hpd_M_9 = mean(c(3.231083910202456, 3.3724982937849974, 3.2469477292435744, 3.499629704194065, 3.3290157351392833, 3.4017176384021712, 3.3319442755059527, 3.3669607350213413, 3.531197734006879, 3.4592018712464734))
polygon( c(age, rev(age)), c(Q_hpd_m_9, Q_hpd_m_9, Q_hpd_M_9, Q_hpd_M_9), col = alpha("goldenrod4",0.3), border = NA)
segments(x0=age[1], y0 = Q_mean_8, x1 = age[1], y1 = Q_mean_9, col = "chocolate4", lwd=5)
segments(x0=age[1], y0 = Q_mean_9, x1 = age[2], y1 = Q_mean_9, col = "chocolate4", lwd=5)

age = c(-247.2, -242.0)
Q_mean_10 = mean(c(3.962799684929594, 4.153202356855024, 4.114736622466571, 4.061972588179729, 4.242173651314766, 4.125231404423425, 4.107318815785306, 4.194906487531196, 4.208993478684718, 4.204717238834445))
Q_hpd_m_10 = mean(c(3.7106283764956425, 3.81151611885535, 3.802316917194535, 3.78965712467514, 3.9563976089590427, 3.835969253748175, 3.7753732053859275, 3.8051932774373363, 3.8612800806506624, 3.8543592011832972))
Q_hpd_M_10 = mean(c(4.254142501213851, 4.475981757506917, 4.432657641864439, 4.304022806020228, 4.51665547163805, 4.387494594489013, 4.383633941812769, 4.465794734967551, 4.5245142921698385, 4.530316262455883))
polygon( c(age, rev(age)), c(Q_hpd_m_10, Q_hpd_m_10, Q_hpd_M_10, Q_hpd_M_10), col = alpha("goldenrod4",0.3), border = NA)
segments(x0=age[1], y0 = Q_mean_9, x1 = age[1], y1 = Q_mean_10, col = "chocolate4", lwd=5)
segments(x0=age[1], y0 = Q_mean_10, x1 = age[2], y1 = Q_mean_10, col = "chocolate4", lwd=5)

age = c(-242.0, -237.0)
Q_mean_11 = mean(c(1.1374645926629943, 1.176737569520151, 1.1649090129274284, 1.1342872211774746, 1.2301582981356198, 1.1120176120604477, 1.1420696888640884, 1.1325779189547753, 1.2352513547160875, 1.168725595663584))
Q_hpd_m_11 = mean(c(1.010186509028365, 1.0014479114197983, 1.040617614841179, 1.0108284723755054, 1.0957559015004004, 0.9803202677928062, 1.0159662921755006, 1.016753016627429, 1.0487657085339044, 1.043398606465208))
Q_hpd_M_11 = mean(c(1.2611266378760553, 1.306157475547002, 1.2937549105123738, 1.2651428597399443, 1.3944302086966396, 1.2488283051573612, 1.2777201723264584, 1.268494368231234, 1.5044279195275168, 1.3154739387679684))
polygon( c(age, rev(age)), c(Q_hpd_m_11, Q_hpd_m_11, Q_hpd_M_11, Q_hpd_M_11), col = alpha("goldenrod4",0.3), border = NA)
segments(x0=age[1], y0 = Q_mean_10, x1 = age[1], y1 = Q_mean_11, col = "chocolate4", lwd=5)
segments(x0=age[1], y0 = Q_mean_11, x1 = age[2], y1 = Q_mean_11, col = "chocolate4", lwd=5)

age = c(-237.0, -227.0)
Q_mean_12 = mean(c(1.0071708561401107, 0.987314586805018, 1.0400845893168413, 1.0350044657949584, 1.0608052909075192, 1.0373636532344035, 1.0231177218313956, 1.0240289349831464, 1.058319931503873, 1.0404602279261963))
Q_hpd_m_12 = mean(c(0.9279763881112925, 0.8947991263423426, 0.9480079144774507, 0.954380321560576, 0.9744917832215438, 0.9497612247739903, 0.9345504087876026, 0.946408177886346, 0.9586185203496995, 0.9514979943136459))
Q_hpd_M_12 = mean(c(1.0974599730240224, 1.0889117052553814, 1.1205716348808679, 1.1200438613616837, 1.1426979600626586, 1.1254025618830077, 1.1072063806224528, 1.116614677369289, 1.1733216953422003, 1.1243365170034574))
polygon( c(age, rev(age)), c(Q_hpd_m_12, Q_hpd_m_12, Q_hpd_M_12, Q_hpd_M_12), col = alpha("goldenrod4",0.3), border = NA)
segments(x0=age[1], y0 = Q_mean_11, x1 = age[1], y1 = Q_mean_12, col = "chocolate4", lwd=5)
segments(x0=age[1], y0 = Q_mean_12, x1 = age[2], y1 = Q_mean_12, col = "chocolate4", lwd=5)

age = c(-227.0, -208.5)
Q_mean_13 = mean(c(1.009811227335959, 1.2193068959551792, 1.0829400200513937, 0.9547734509965067, 1.0655878031429094, 0.902176608693023, 1.0616309793462073, 1.1658415510106384, 1.0754035335378074, 0.9491292358688787))
Q_hpd_m_13 = mean(c(0.8655591131226096, 0.9716647905066832, 0.903789459110856, 0.7940328465260627, 0.8602059232010569, 0.7423546222601799, 0.8758051743182345, 0.893318748039894, 0.9055796589058579, 0.7774053507390546))
Q_hpd_M_13 = mean(c(1.1996493868137172, 1.46950880310232, 1.2967708112385579, 1.1200236789240658, 1.2919976794470611, 1.099641688029985, 1.2664229730635048, 1.409891594483677, 1.3087835497507967, 1.1058170808222891))
polygon( c(age, rev(age)), c(Q_hpd_m_13, Q_hpd_m_13, Q_hpd_M_13, Q_hpd_M_13), col = alpha("goldenrod4",0.3), border = NA)
segments(x0=age[1], y0 = Q_mean_12, x1 = age[1], y1 = Q_mean_13, col = "chocolate4", lwd=5)
segments(x0=age[1], y0 = Q_mean_13, x1 = age[2], y1 = Q_mean_13, col = "chocolate4", lwd=5)

age = c(-208.5, -201.3)
Q_mean_14 = mean(c(0.029223830552275835, 0.019630373183439912, 0.021684017582186316, 0.019512161271507712, 0.028986075879716893, 0.014908229750795482, 0.015791189151745457, 0.024820252413992747, 0.025497419859797203, 0.013073749464221471))
Q_hpd_m_14 = mean(c(0.006692056649706316, 0.0011532320365348486, 0.00253357560838722, 0.003691607082448673, 0.0024194022964285646, 0.0007381284004958269, 0.0016006194399060673, 0.005216090291157777, 0.0021719856826704913, 0.001317692646358159))
Q_hpd_M_14 = mean(c(0.07892896402114359, 0.06340959231856877, 0.045997405548059374, 0.051609562222984774, 0.07232698063674767, 0.03277395309609144, 0.04393962898096766, 0.052934205214753755, 0.06468191627776455, 0.04043520572557135))
polygon( c(age, rev(age)), c(Q_hpd_m_14, Q_hpd_m_14, Q_hpd_M_14, Q_hpd_M_14), col = alpha("goldenrod4",0.3), border = NA)
segments(x0=age[1], y0 = Q_mean_13, x1 = age[1], y1 = Q_mean_14, col = "chocolate4", lwd=5)
segments(x0=age[1], y0 = Q_mean_14, x1 = age[2], y1 = Q_mean_14, col = "chocolate4", lwd=5)


legend("topleft", c("Preservation rates through time"),cex=1, bty="n")

axis(side=1, seq(-280, 220, by=10), col="black",col.axis="black",las=1)
axis(side=2, seq(0, 7, by=1), col="black",col.axis="black",las=2)

add_geochrono(-0.1, -0.4)

dev.print(pdf, file="Preservation rates through time.pdf", height =8.3, width=8.3)
