# Supplementary material for: Multiple drivers and lineage-specific insect extinctions during the Permo–Triassic
Source: Nat Commun. 2022 Dec 6;13:7512. doi: 10.1038/s41467-022-35284-4 (PMC9726944; doi:10.1038/s41467-022-35284-4)
Supplement: Supplementary file 7 — Source Data [file 41467_2022_35284_MOESM7_ESM.zip › Source_Data/SupplementaryFigure3/RTT_plots_BDCS_genus.r]

library(scales)
par(mfrow=c(2,2))

add_geochrono <- function(Y1,Y2){	
polygon(-c(273.01,273.01,266.9,266.9), c(Y1,Y2,Y2,Y1), col = "#e99b85", lwd = 0.5) # Roadian
polygon(-c(266.9,266.9,264.28,264.28), c(Y1,Y2,Y2,Y1), col = "#eba490", lwd = 0.5) # Wordian
polygon(-c(264.28,264.28,259.51,259.51), c(Y1,Y2,Y2,Y1), col = "#edae9b", lwd = 0.5) # Capitanian
polygon(-c(259.51,259.51,254.14,254.14), c(Y1,Y2,Y2,Y1), col = "#f1c1b2", lwd = 0.5) # Wuchiapingian
polygon(-c(254.14,254.14,251.902,251.902), c(Y1,Y2,Y2,Y1), col = "#f3cbbe", lwd = 0.5) # Changhsingian
polygon(-c(251.902,251.902,251.2,251.2), c(Y1,Y2,Y2,Y1), col = "#a06aa7", lwd = 0.5) # Induan
polygon(-c(251.2,251.2,247.2,247.2), c(Y1,Y2,Y2,Y1), col = "#aa74ac", lwd = 0.5) # Olenekian
polygon(-c(247.2,247.2,242,242), c(Y1,Y2,Y2,Y1), col = "#b58ebc", lwd = 0.5) # Anisian
polygon(-c(242,242,237,237), c(Y1,Y2,Y2,Y1), col = "#c099c2", lwd = 0.5) # Ladinian
polygon(-c(237,237,227,227), c(Y1,Y2,Y2,Y1), col = "#c2aace", lwd = 0.5) # Carnian
}

plot_RTT <- function (age,hpd_M,hpd_m,mean_m,color){
	N=100
	beta=(1:(N-1))/N
	alpha_shape=0.25
	cat=1-(beta^(1./alpha_shape))
	for (i in 1:(N-1)){
		trans= 1/N + 2/N
		polygon(c(age, rev(age)), c(hpd_M-((hpd_M-mean_m)*cat[i]), rev(hpd_m+((mean_m-hpd_m)*cat[i]))), col = alpha(color,trans), border = NA)
	}
	lines(rev(age), rev(mean_m), col = color, lwd=3)
}
	
L_hpd_m95=c(9.350034139e-06, 9.350034139e-06,9.350034139e-06,9.350034139e-06,9.350034139e-06,9.350034139e-06,9.350034139e-06,9.350034139e-06,9.350034139e-06,9.350034139e-06,9.350034139e-06,9.350034139e-06,9.350034139e-06,9.350034139e-06,9.350034139e-06,9.350034139e-06,9.350034139e-06,9.350034139e-06,9.350034139e-06,9.350034139e-06,9.350034139e-06,9.350034139e-06,9.350034139e-06,9.350034139e-06,9.350034139e-06,9.350034139e-06,9.350034139e-06,9.350034139e-06,9.350034139e-06,9.350034139e-06,9.350034139e-06,9.350034139e-06,9.350034139e-06,9.350034139e-06,9.350034139e-06,9.350034139e-06,9.350034139e-06,9.350034139e-06,9.350034139e-06,9.350034139e-06,9.350034139e-06,9.350034139e-06,9.350034139e-06,9.350034139e-06,9.350034139e-06,9.350034139e-06,9.350034139e-06,9.350034139e-06,9.350034139e-06,9.350034139e-06,9.350034139e-06,9.350034139e-06,9.350034139e-06,9.350034139e-06,9.350034139e-06,9.350034139e-06,9.350034139e-06,9.350034139e-06,9.350034139e-06,9.350034139e-06,9.350034139e-06,9.350034139e-06,9.350034139e-06,9.350034139e-06,9.350034139e-06,9.350034139e-06,9.350034139e-06,9.350034139e-06,9.350034139e-06,9.350034139e-06,9.350034139e-06,9.350034139e-06,9.350034139e-06,9.350034139e-06,9.350034139e-06,9.350034139e-06,9.350034139e-06,9.350034139e-06,9.350034139e-06,9.350034139e-06,9.350034139e-06,9.350034139e-06,9.350034139e-06,9.350034139e-06,9.350034139e-06,9.350034139e-06,9.350034139e-06,9.350034139e-06,9.350034139e-06,9.350034139e-06,9.350034139e-06,9.350034139e-06,9.350034139e-06,9.350034139e-06,9.350034139e-06,9.350034139e-06,9.350034139e-06,9.350034139e-06,9.350034139e-06,9.350034139e-06,9.350034139e-06,9.350034139e-06,9.350034139e-06,9.350034139e-06,9.350034139e-06,9.350034139e-06,9.350034139e-06,9.350034139e-06,9.350034139e-06,9.350034139e-06,9.350034139e-06,9.350034139e-06,9.350034139e-06,9.350034139e-06,9.350034139e-06,9.350034139e-06,9.350034139e-06,9.350034139e-06,9.350034139e-06,9.350034139e-06,9.350034139e-06,9.350034139e-06,9.350034139e-06,9.350034139e-06,9.350034139e-06,9.350034139e-06,9.350034139e-06,9.350034139e-06,9.350034139e-06,9.350034139e-06,9.350034139e-06,9.350034139e-06,9.350034139e-06,9.350034139e-06,9.350034139e-06,9.350034139e-06,9.350034139e-06,9.350034139e-06,9.350034139e-06,9.350034139e-06,9.350034139e-06,9.350034139e-06,9.350034139e-06,9.350034139e-06,9.350034139e-06,9.350034139e-06,9.350034139e-06,9.350034139e-06,9.350034139e-06,9.350034139e-06,9.350034139e-06,9.350034139e-06,9.350034139e-06,9.350034139e-06,9.350034139e-06,9.350034139e-06,9.350034139e-06,9.350034139e-06,9.350034139e-06,9.350034139e-06,9.350034139e-06,9.350034139e-06,9.350034139e-06,9.350034139e-06,9.350034139e-06,9.350034139e-06,9.350034139e-06,9.350034139e-06,9.350034139e-06,9.350034139e-06,9.350034139e-06,9.350034139e-06,9.350034139e-06,9.350034139e-06,9.350034139e-06,9.350034139e-06,9.350034139e-06,9.350034139e-06,9.350034139e-06,9.350034139e-06,9.350034139e-06,9.350034139e-06,9.350034139e-06,9.350034139e-06,9.350034139e-06,9.350034139e-06,9.350034139e-06,9.350034139e-06,9.350034139e-06,9.350034139e-06,9.350034139e-06,9.350034139e-06,9.350034139e-06,9.350034139e-06,9.350034139e-06,9.350034139e-06,9.350034139e-06,9.350034139e-06,9.350034139e-06,9.350034139e-06,9.350034139e-06,9.350034139e-06,9.350034139e-06,9.350034139e-06,9.350034139e-06,0.08031026555465,0.08031026555465,0.08031026555465,0.08031026555465,0.08031026555465,0.08031026555465,0.08031026555465,0.08031026555465,0.08031026555465,0.08031026555465,0.08031026555465,0.013502181339704,0.013502181339704,0.013502181339704,0.013502181339704,0.013502181339704,0.03444196105341,0.03444196105341,0.03444196105341,0.03444196105341,0.03444196105341,0.100968987242844,0.100968987242844,0.100968987242844,0.100968987242844,0.100968987242844,0.100968987242844,0.061323181012764,0.061323181012764,0.061323181012764,0.061323181012764,0.061323181012764,0.207660988771568,0.207660988771568,0.207660988771568,0.207660988771568,0.207660988771568,0.236138629531362,0.236138629531362,0.236138629531362,0.236138629531362,0.236138629531362,0.236138629531362,0.09709753601113,0.09709753601113,0.09709753601113,0.09709753601113,0.09709753601113,0.221072193394068,0.221072193394068,0.221072193394068,0.221072193394068,0.221072193394068,0.075514359939915,0.075514359939915,0.075514359939915,0.075514359939915,0.075514359939915,0.075514359939915,0.098871517220903,0.098871517220903,0.098871517220903,0.098871517220903,0.098871517220903,0.119150432458162,0.119150432458162,0.119150432458162,0.119150432458162,0.119150432458162,0.058237790683784,0.058237790683784,0.058237790683784,0.058237790683784,0.058237790683784,0.058237790683784,0.192932436816639,0.192932436816639,0.192932436816639,0.192932436816639,0.192932436816639,0.151560730012895,0.151560730012895,0.151560730012895,0.151560730012895,0.151560730012895,0.151560730012895,0.151560730012895,0.151560730012895,0.151560730012895,0.151560730012895,0.151560730012895,0.412544815919328,0.412544815919328)
L_hpd_M95=c(0.013107089176562, 0.013107089176562,0.013107089176562,0.013107089176562,0.013107089176562,0.013107089176562,0.013107089176562,0.013107089176562,0.013107089176562,0.013107089176562,0.013107089176562,0.013107089176562,0.013107089176562,0.013107089176562,0.013107089176562,0.013107089176562,0.013107089176562,0.013107089176562,0.013107089176562,0.013107089176562,0.013107089176562,0.013107089176562,0.013107089176562,0.013107089176562,0.013107089176562,0.013107089176562,0.013107089176562,0.013107089176562,0.013107089176562,0.013107089176562,0.013107089176562,0.013107089176562,0.013107089176562,0.013107089176562,0.013107089176562,0.013107089176562,0.013107089176562,0.013107089176562,0.013107089176562,0.013107089176562,0.013107089176562,0.013107089176562,0.013107089176562,0.013107089176562,0.013107089176562,0.013107089176562,0.013107089176562,0.013107089176562,0.013107089176562,0.013107089176562,0.013107089176562,0.013107089176562,0.013107089176562,0.013107089176562,0.013107089176562,0.013107089176562,0.013107089176562,0.013107089176562,0.013107089176562,0.013107089176562,0.013107089176562,0.013107089176562,0.013107089176562,0.013107089176562,0.013107089176562,0.013107089176562,0.013107089176562,0.013107089176562,0.013107089176562,0.013107089176562,0.013107089176562,0.013107089176562,0.013107089176562,0.013107089176562,0.013107089176562,0.013107089176562,0.013107089176562,0.013107089176562,0.013107089176562,0.013107089176562,0.013107089176562,0.013107089176562,0.013107089176562,0.013107089176562,0.013107089176562,0.013107089176562,0.013107089176562,0.013107089176562,0.013107089176562,0.013107089176562,0.013107089176562,0.013107089176562,0.013107089176562,0.013107089176562,0.013107089176562,0.013107089176562,0.013107089176562,0.013107089176562,0.013107089176562,0.013107089176562,0.013107089176562,0.013107089176562,0.013107089176562,0.013107089176562,0.013107089176562,0.013107089176562,0.013107089176562,0.013107089176562,0.013107089176562,0.013107089176562,0.013107089176562,0.013107089176562,0.013107089176562,0.013107089176562,0.013107089176562,0.013107089176562,0.013107089176562,0.013107089176562,0.013107089176562,0.013107089176562,0.013107089176562,0.013107089176562,0.013107089176562,0.013107089176562,0.013107089176562,0.013107089176562,0.013107089176562,0.013107089176562,0.013107089176562,0.013107089176562,0.013107089176562,0.013107089176562,0.013107089176562,0.013107089176562,0.013107089176562,0.013107089176562,0.013107089176562,0.013107089176562,0.013107089176562,0.013107089176562,0.013107089176562,0.013107089176562,0.013107089176562,0.013107089176562,0.013107089176562,0.013107089176562,0.013107089176562,0.013107089176562,0.013107089176562,0.013107089176562,0.013107089176562,0.013107089176562,0.013107089176562,0.013107089176562,0.013107089176562,0.013107089176562,0.013107089176562,0.013107089176562,0.013107089176562,0.013107089176562,0.013107089176562,0.013107089176562,0.013107089176562,0.013107089176562,0.013107089176562,0.013107089176562,0.013107089176562,0.013107089176562,0.013107089176562,0.013107089176562,0.013107089176562,0.013107089176562,0.013107089176562,0.013107089176562,0.013107089176562,0.013107089176562,0.013107089176562,0.013107089176562,0.013107089176562,0.013107089176562,0.013107089176562,0.013107089176562,0.013107089176562,0.013107089176562,0.013107089176562,0.013107089176562,0.013107089176562,0.013107089176562,0.013107089176562,0.013107089176562,0.013107089176562,0.013107089176562,0.013107089176562,0.013107089176562,0.013107089176562,0.013107089176562,0.013107089176562,0.013107089176562,0.013107089176562,0.013107089176562,0.013107089176562,0.013107089176562,0.013107089176562,0.013107089176562,0.013107089176562,0.131739714603289,0.131739714603289,0.131739714603289,0.131739714603289,0.131739714603289,0.131739714603289,0.131739714603289,0.131739714603289,0.131739714603289,0.131739714603289,0.131739714603289,0.049810545392924,0.049810545392924,0.049810545392924,0.049810545392924,0.049810545392924,0.097623347996622,0.097623347996622,0.097623347996622,0.097623347996622,0.097623347996622,0.187475435945432,0.187475435945432,0.187475435945432,0.187475435945432,0.187475435945432,0.187475435945432,0.137140387637301,0.137140387637301,0.137140387637301,0.137140387637301,0.137140387637301,0.283985565867015,0.283985565867015,0.283985565867015,0.283985565867015,0.283985565867015,0.352646742495519,0.352646742495519,0.352646742495519,0.352646742495519,0.352646742495519,0.352646742495519,0.179191242228069,0.179191242228069,0.179191242228069,0.179191242228069,0.179191242228069,0.315557567863875,0.315557567863875,0.315557567863875,0.315557567863875,0.315557567863875,0.143770253599397,0.143770253599397,0.143770253599397,0.143770253599397,0.143770253599397,0.143770253599397,0.16448250411771,0.16448250411771,0.16448250411771,0.16448250411771,0.16448250411771,0.181803815618933,0.181803815618933,0.181803815618933,0.181803815618933,0.181803815618933,0.10842910655961,0.10842910655961,0.10842910655961,0.10842910655961,0.10842910655961,0.10842910655961,0.271556261444059,0.271556261444059,0.271556261444059,0.271556261444059,0.271556261444059,0.222152617378893,0.222152617378893,0.222152617378893,0.222152617378893,0.222152617378893,0.222152617378893,0.222152617378893,0.222152617378893,0.222152617378893,0.222152617378893,0.222152617378893,0.621085108558817,0.621085108558817)
M_hpd_m95=c(0.025346322015442, 0.025346322015442,0.025346322015442,0.025346322015442,0.025346322015442,0.025346322015442,0.025346322015442,0.025346322015442,0.025346322015442,0.025346322015442,0.025346322015442,0.025346322015442,0.025346322015442,0.025346322015442,0.025346322015442,0.025346322015442,0.025346322015442,0.025346322015442,0.025346322015442,0.025346322015442,0.025346322015442,0.025346322015442,0.025346322015442,0.025346322015442,0.025346322015442,0.025346322015442,0.025346322015442,0.025346322015442,0.025346322015442,0.025346322015442,0.025346322015442,0.025346322015442,0.025346322015442,0.025346322015442,0.025346322015442,0.025346322015442,0.025346322015442,0.025346322015442,0.025346322015442,0.025346322015442,0.025346322015442,0.025346322015442,0.025346322015442,0.025346322015442,0.025346322015442,0.025346322015442,0.025346322015442,0.025346322015442,0.025346322015442,0.025346322015442,0.025346322015442,0.025346322015442,0.025346322015442,0.025346322015442,0.025346322015442,0.025346322015442,0.025346322015442,0.025346322015442,0.025346322015442,0.025346322015442,0.025346322015442,0.025346322015442,0.025346322015442,0.025346322015442,0.025346322015442,0.025346322015442,0.025346322015442,0.025346322015442,0.025346322015442,0.025346322015442,0.025346322015442,0.025346322015442,0.025346322015442,0.025346322015442,0.025346322015442,0.025346322015442,0.025346322015442,0.025346322015442,0.025346322015442,0.025346322015442,0.025346322015442,0.025346322015442,0.025346322015442,0.025346322015442,0.025346322015442,0.025346322015442,0.025346322015442,0.025346322015442,0.025346322015442,0.025346322015442,0.025346322015442,0.025346322015442,0.025346322015442,0.025346322015442,0.025346322015442,0.025346322015442,0.025346322015442,0.025346322015442,0.025346322015442,0.025346322015442,0.025346322015442,0.025346322015442,0.025346322015442,0.025346322015442,0.025346322015442,0.025346322015442,0.025346322015442,0.025346322015442,0.025346322015442,0.025346322015442,0.025346322015442,0.025346322015442,0.025346322015442,0.025346322015442,0.025346322015442,0.025346322015442,0.025346322015442,0.025346322015442,0.025346322015442,0.025346322015442,0.025346322015442,0.025346322015442,0.025346322015442,0.025346322015442,0.025346322015442,0.025346322015442,0.025346322015442,0.025346322015442,0.025346322015442,0.025346322015442,0.025346322015442,0.025346322015442,0.025346322015442,0.025346322015442,0.025346322015442,0.025346322015442,0.025346322015442,0.025346322015442,0.025346322015442,0.025346322015442,0.025346322015442,0.025346322015442,0.025346322015442,0.025346322015442,0.025346322015442,0.025346322015442,0.025346322015442,0.025346322015442,0.025346322015442,0.025346322015442,0.025346322015442,0.025346322015442,0.025346322015442,0.025346322015442,0.025346322015442,0.025346322015442,0.025346322015442,0.025346322015442,0.025346322015442,0.025346322015442,0.025346322015442,0.025346322015442,0.025346322015442,0.025346322015442,0.025346322015442,0.025346322015442,0.025346322015442,0.025346322015442,0.025346322015442,0.025346322015442,0.025346322015442,0.025346322015442,0.025346322015442,0.025346322015442,0.025346322015442,0.025346322015442,0.025346322015442,0.025346322015442,0.025346322015442,0.025346322015442,0.025346322015442,0.025346322015442,0.025346322015442,0.025346322015442,0.025346322015442,0.025346322015442,0.025346322015442,0.025346322015442,0.025346322015442,0.025346322015442,0.025346322015442,0.025346322015442,0.025346322015442,0.025346322015442,0.025346322015442,0.025346322015442,0.025346322015442,0.025346322015442,0.025346322015442,0.025346322015442,0.025346322015442,0.025346322015442,0.025346322015442,0.025346322015442,0.025346322015442,0.144236613714027,0.144236613714027,0.144236613714027,0.144236613714027,0.144236613714027,0.144236613714027,0.144236613714027,0.144236613714027,0.144236613714027,0.144236613714027,0.144236613714027,0.144236613714027,0.011665257842817,0.011665257842817,0.011665257842817,0.011665257842817,0.011665257842817,0.019073526157911,0.019073526157911,0.019073526157911,0.019073526157911,0.019073526157911,0.092577579181325,0.092577579181325,0.092577579181325,0.092577579181325,0.092577579181325,0.092577579181325,0.093482225642742,0.093482225642742,0.093482225642742,0.093482225642742,0.093482225642742,0.235857175950641,0.235857175950641,0.235857175950641,0.235857175950641,0.235857175950641,0.097881651110794,0.097881651110794,0.097881651110794,0.097881651110794,0.097881651110794,0.097881651110794,0.211587310901822,0.211587310901822,0.211587310901822,0.211587310901822,0.211587310901822,0.202741294331177,0.202741294331177,0.202741294331177,0.202741294331177,0.202741294331177,0.077441793686742,0.077441793686742,0.077441793686742,0.077441793686742,0.077441793686742,0.077441793686742,0.166917247347994,0.166917247347994,0.166917247347994,0.166917247347994,0.166917247347994,0.120844316521916,0.120844316521916,0.120844316521916,0.120844316521916,0.120844316521916,0.076306077807942,0.076306077807942,0.076306077807942,0.076306077807942,0.076306077807942,0.076306077807942,0.081997414559069,0.081997414559069,0.081997414559069,0.081997414559069,0.081997414559069,0.13522574011048,0.13522574011048,0.13522574011048,0.13522574011048,0.13522574011048,0.13522574011048,0.13522574011048,0.13522574011048,0.13522574011048,0.13522574011048,0.159727243220282,0.159727243220282)
M_hpd_M95=c(0.058246844371486, 0.058246844371486,0.058246844371486,0.058246844371486,0.058246844371486,0.058246844371486,0.058246844371486,0.058246844371486,0.058246844371486,0.058246844371486,0.058246844371486,0.058246844371486,0.058246844371486,0.058246844371486,0.058246844371486,0.058246844371486,0.058246844371486,0.058246844371486,0.058246844371486,0.058246844371486,0.058246844371486,0.058246844371486,0.058246844371486,0.058246844371486,0.058246844371486,0.058246844371486,0.058246844371486,0.058246844371486,0.058246844371486,0.058246844371486,0.058246844371486,0.058246844371486,0.058246844371486,0.058246844371486,0.058246844371486,0.058246844371486,0.058246844371486,0.058246844371486,0.058246844371486,0.058246844371486,0.058246844371486,0.058246844371486,0.058246844371486,0.058246844371486,0.058246844371486,0.058246844371486,0.058246844371486,0.058246844371486,0.058246844371486,0.058246844371486,0.058246844371486,0.058246844371486,0.058246844371486,0.058246844371486,0.058246844371486,0.058246844371486,0.058246844371486,0.058246844371486,0.058246844371486,0.058246844371486,0.058246844371486,0.058246844371486,0.058246844371486,0.058246844371486,0.058246844371486,0.058246844371486,0.058246844371486,0.058246844371486,0.058246844371486,0.058246844371486,0.058246844371486,0.058246844371486,0.058246844371486,0.058246844371486,0.058246844371486,0.058246844371486,0.058246844371486,0.058246844371486,0.058246844371486,0.058246844371486,0.058246844371486,0.058246844371486,0.058246844371486,0.058246844371486,0.058246844371486,0.058246844371486,0.058246844371486,0.058246844371486,0.058246844371486,0.058246844371486,0.058246844371486,0.058246844371486,0.058246844371486,0.058246844371486,0.058246844371486,0.058246844371486,0.058246844371486,0.058246844371486,0.058246844371486,0.058246844371486,0.058246844371486,0.058246844371486,0.058246844371486,0.058246844371486,0.058246844371486,0.058246844371486,0.058246844371486,0.058246844371486,0.058246844371486,0.058246844371486,0.058246844371486,0.058246844371486,0.058246844371486,0.058246844371486,0.058246844371486,0.058246844371486,0.058246844371486,0.058246844371486,0.058246844371486,0.058246844371486,0.058246844371486,0.058246844371486,0.058246844371486,0.058246844371486,0.058246844371486,0.058246844371486,0.058246844371486,0.058246844371486,0.058246844371486,0.058246844371486,0.058246844371486,0.058246844371486,0.058246844371486,0.058246844371486,0.058246844371486,0.058246844371486,0.058246844371486,0.058246844371486,0.058246844371486,0.058246844371486,0.058246844371486,0.058246844371486,0.058246844371486,0.058246844371486,0.058246844371486,0.058246844371486,0.058246844371486,0.058246844371486,0.058246844371486,0.058246844371486,0.058246844371486,0.058246844371486,0.058246844371486,0.058246844371486,0.058246844371486,0.058246844371486,0.058246844371486,0.058246844371486,0.058246844371486,0.058246844371486,0.058246844371486,0.058246844371486,0.058246844371486,0.058246844371486,0.058246844371486,0.058246844371486,0.058246844371486,0.058246844371486,0.058246844371486,0.058246844371486,0.058246844371486,0.058246844371486,0.058246844371486,0.058246844371486,0.058246844371486,0.058246844371486,0.058246844371486,0.058246844371486,0.058246844371486,0.058246844371486,0.058246844371486,0.058246844371486,0.058246844371486,0.058246844371486,0.058246844371486,0.058246844371486,0.058246844371486,0.058246844371486,0.058246844371486,0.058246844371486,0.058246844371486,0.058246844371486,0.058246844371486,0.058246844371486,0.058246844371486,0.058246844371486,0.058246844371486,0.058246844371486,0.058246844371486,0.058246844371486,0.058246844371486,0.058246844371486,0.058246844371486,0.058246844371486,0.058246844371486,0.212584163800492,0.212584163800492,0.212584163800492,0.212584163800492,0.212584163800492,0.212584163800492,0.212584163800492,0.212584163800492,0.212584163800492,0.212584163800492,0.212584163800492,0.212584163800492,0.062458346602525,0.062458346602525,0.062458346602525,0.062458346602525,0.062458346602525,0.062569759751688,0.062569759751688,0.062569759751688,0.062569759751688,0.062569759751688,0.172681307987932,0.172681307987932,0.172681307987932,0.172681307987932,0.172681307987932,0.172681307987932,0.178906833080043,0.178906833080043,0.178906833080043,0.178906833080043,0.178906833080043,0.317196370444105,0.317196370444105,0.317196370444105,0.317196370444105,0.317196370444105,0.169145636378521,0.169145636378521,0.169145636378521,0.169145636378521,0.169145636378521,0.169145636378521,0.323680815938411,0.323680815938411,0.323680815938411,0.323680815938411,0.323680815938411,0.298585049322561,0.298585049322561,0.298585049322561,0.298585049322561,0.298585049322561,0.141723441435734,0.141723441435734,0.141723441435734,0.141723441435734,0.141723441435734,0.141723441435734,0.248237991332311,0.248237991332311,0.248237991332311,0.248237991332311,0.248237991332311,0.188714060269915,0.188714060269915,0.188714060269915,0.188714060269915,0.188714060269915,0.130350642177445,0.130350642177445,0.130350642177445,0.130350642177445,0.130350642177445,0.130350642177445,0.137912200763731,0.137912200763731,0.137912200763731,0.137912200763731,0.137912200763731,0.200604070134706,0.200604070134706,0.200604070134706,0.200604070134706,0.200604070134706,0.200604070134706,0.200604070134706,0.200604070134706,0.200604070134706,0.200604070134706,0.302395337537506,0.302395337537506)
R_hpd_m95=c(-0.052115639578081, -0.052115639578081,-0.052115639578081,-0.052115639578081,-0.052115639578081,-0.052115639578081,-0.052115639578081,-0.052115639578081,-0.052115639578081,-0.052115639578081,-0.052115639578081,-0.052115639578081,-0.052115639578081,-0.052115639578081,-0.052115639578081,-0.052115639578081,-0.052115639578081,-0.052115639578081,-0.052115639578081,-0.052115639578081,-0.052115639578081,-0.052115639578081,-0.052115639578081,-0.052115639578081,-0.052115639578081,-0.052115639578081,-0.052115639578081,-0.052115639578081,-0.052115639578081,-0.052115639578081,-0.052115639578081,-0.052115639578081,-0.052115639578081,-0.052115639578081,-0.052115639578081,-0.052115639578081,-0.052115639578081,-0.052115639578081,-0.052115639578081,-0.052115639578081,-0.052115639578081,-0.052115639578081,-0.052115639578081,-0.052115639578081,-0.052115639578081,-0.052115639578081,-0.052115639578081,-0.052115639578081,-0.052115639578081,-0.052115639578081,-0.052115639578081,-0.052115639578081,-0.052115639578081,-0.052115639578081,-0.052115639578081,-0.052115639578081,-0.052115639578081,-0.052115639578081,-0.052115639578081,-0.052115639578081,-0.052115639578081,-0.052115639578081,-0.052115639578081,-0.052115639578081,-0.052115639578081,-0.052115639578081,-0.052115639578081,-0.052115639578081,-0.052115639578081,-0.052115639578081,-0.052115639578081,-0.052115639578081,-0.052115639578081,-0.052115639578081,-0.052115639578081,-0.052115639578081,-0.052115639578081,-0.052115639578081,-0.052115639578081,-0.052115639578081,-0.052115639578081,-0.052115639578081,-0.052115639578081,-0.052115639578081,-0.052115639578081,-0.052115639578081,-0.052115639578081,-0.052115639578081,-0.052115639578081,-0.052115639578081,-0.052115639578081,-0.052115639578081,-0.052115639578081,-0.052115639578081,-0.052115639578081,-0.052115639578081,-0.052115639578081,-0.052115639578081,-0.052115639578081,-0.052115639578081,-0.052115639578081,-0.052115639578081,-0.052115639578081,-0.052115639578081,-0.052115639578081,-0.052115639578081,-0.052115639578081,-0.052115639578081,-0.052115639578081,-0.052115639578081,-0.052115639578081,-0.052115639578081,-0.052115639578081,-0.052115639578081,-0.052115639578081,-0.052115639578081,-0.052115639578081,-0.052115639578081,-0.052115639578081,-0.052115639578081,-0.052115639578081,-0.052115639578081,-0.052115639578081,-0.052115639578081,-0.052115639578081,-0.052115639578081,-0.052115639578081,-0.052115639578081,-0.052115639578081,-0.052115639578081,-0.052115639578081,-0.052115639578081,-0.052115639578081,-0.052115639578081,-0.052115639578081,-0.052115639578081,-0.052115639578081,-0.052115639578081,-0.052115639578081,-0.052115639578081,-0.052115639578081,-0.052115639578081,-0.052115639578081,-0.052115639578081,-0.052115639578081,-0.052115639578081,-0.052115639578081,-0.052115639578081,-0.052115639578081,-0.052115639578081,-0.052115639578081,-0.052115639578081,-0.052115639578081,-0.052115639578081,-0.052115639578081,-0.052115639578081,-0.052115639578081,-0.052115639578081,-0.052115639578081,-0.052115639578081,-0.052115639578081,-0.052115639578081,-0.052115639578081,-0.052115639578081,-0.052115639578081,-0.052115639578081,-0.052115639578081,-0.052115639578081,-0.052115639578081,-0.052115639578081,-0.052115639578081,-0.052115639578081,-0.052115639578081,-0.052115639578081,-0.052115639578081,-0.052115639578081,-0.052115639578081,-0.052115639578081,-0.052115639578081,-0.052115639578081,-0.052115639578081,-0.052115639578081,-0.052115639578081,-0.052115639578081,-0.052115639578081,-0.052115639578081,-0.052115639578081,-0.052115639578081,-0.052115639578081,-0.052115639578081,-0.052115639578081,-0.052115639578081,-0.052115639578081,-0.052115639578081,-0.052115639578081,-0.052115639578081,-0.052115639578081,-0.052115639578081,-0.052115639578081,-0.052115639578081,-0.052115639578081,-0.052115639578081,-0.052115639578081,-0.052115639578081,-0.052115639578081,-0.113237127691145,-0.113237127691145,-0.113237127691145,-0.113237127691145,-0.113237127691145,-0.113237127691145,-0.113237127691145,-0.113237127691145,-0.113237127691145,-0.113237127691145,-0.113237127691145,-0.186528053035982,-0.034654581524556,-0.034654581524556,-0.034654581524556,-0.034654581524556,-0.011492217328833,-0.011403001381879,-0.011403001381879,-0.011403001381879,-0.011403001381879,0.051861048020755,-0.045281463291139,-0.045281463291139,-0.045281463291139,-0.045281463291139,-0.045281463291139,-0.099314754744746,-0.090071121366425,-0.090071121366425,-0.090071121366425,-0.090071121366425,0.053645298558816,-0.079874313759773,-0.079874313759773,-0.079874313759773,-0.079874313759773,-0.056753095464847,0.092683650207463,0.092683650207463,0.092683650207463,0.092683650207463,0.092683650207463,-0.049892704760751,-0.1969965105075,-0.1969965105075,-0.1969965105075,-0.1969965105075,-0.075637292216549,-0.041580706742723,-0.041580706742723,-0.041580706742723,-0.041580706742723,-0.210369296126852,-0.042859780181359,-0.042859780181359,-0.042859780181359,-0.042859780181359,-0.042859780181359,-0.030083010326186,-0.123714416470159,-0.123714416470159,-0.123714416470159,-0.123714416470159,-0.113268693540952,-0.047633426045562,-0.047633426045562,-0.047633426045562,-0.047633426045562,-0.114533807510956,-0.052281942696621,-0.052281942696621,-0.052281942696621,-0.052281942696621,-0.052281942696621,0.079824330983246,0.084161852315005,0.084161852315005,0.084161852315005,0.084161852315005,0.030762303447796,-0.020451521914019,-0.020451521914019,-0.020451521914019,-0.020451521914019,-0.020451521914019,-0.020451521914019,-0.020451521914019,-0.020451521914019,-0.020451521914019,-0.020451521914019,0.170210751974111,0.170210751974111)
R_hpd_M95=c(-0.0219008789892, -0.0219008789892,-0.0219008789892,-0.0219008789892,-0.0219008789892,-0.0219008789892,-0.0219008789892,-0.0219008789892,-0.0219008789892,-0.0219008789892,-0.0219008789892,-0.0219008789892,-0.0219008789892,-0.0219008789892,-0.0219008789892,-0.0219008789892,-0.0219008789892,-0.0219008789892,-0.0219008789892,-0.0219008789892,-0.0219008789892,-0.0219008789892,-0.0219008789892,-0.0219008789892,-0.0219008789892,-0.0219008789892,-0.0219008789892,-0.0219008789892,-0.0219008789892,-0.0219008789892,-0.0219008789892,-0.0219008789892,-0.0219008789892,-0.0219008789892,-0.0219008789892,-0.0219008789892,-0.0219008789892,-0.0219008789892,-0.0219008789892,-0.0219008789892,-0.0219008789892,-0.0219008789892,-0.0219008789892,-0.0219008789892,-0.0219008789892,-0.0219008789892,-0.0219008789892,-0.0219008789892,-0.0219008789892,-0.0219008789892,-0.0219008789892,-0.0219008789892,-0.0219008789892,-0.0219008789892,-0.0219008789892,-0.0219008789892,-0.0219008789892,-0.0219008789892,-0.0219008789892,-0.0219008789892,-0.0219008789892,-0.0219008789892,-0.0219008789892,-0.0219008789892,-0.0219008789892,-0.0219008789892,-0.0219008789892,-0.0219008789892,-0.0219008789892,-0.0219008789892,-0.0219008789892,-0.0219008789892,-0.0219008789892,-0.0219008789892,-0.0219008789892,-0.0219008789892,-0.0219008789892,-0.0219008789892,-0.0219008789892,-0.0219008789892,-0.0219008789892,-0.0219008789892,-0.0219008789892,-0.0219008789892,-0.0219008789892,-0.0219008789892,-0.0219008789892,-0.0219008789892,-0.0219008789892,-0.0219008789892,-0.0219008789892,-0.0219008789892,-0.0219008789892,-0.0219008789892,-0.0219008789892,-0.0219008789892,-0.0219008789892,-0.0219008789892,-0.0219008789892,-0.0219008789892,-0.0219008789892,-0.0219008789892,-0.0219008789892,-0.0219008789892,-0.0219008789892,-0.0219008789892,-0.0219008789892,-0.0219008789892,-0.0219008789892,-0.0219008789892,-0.0219008789892,-0.0219008789892,-0.0219008789892,-0.0219008789892,-0.0219008789892,-0.0219008789892,-0.0219008789892,-0.0219008789892,-0.0219008789892,-0.0219008789892,-0.0219008789892,-0.0219008789892,-0.0219008789892,-0.0219008789892,-0.0219008789892,-0.0219008789892,-0.0219008789892,-0.0219008789892,-0.0219008789892,-0.0219008789892,-0.0219008789892,-0.0219008789892,-0.0219008789892,-0.0219008789892,-0.0219008789892,-0.0219008789892,-0.0219008789892,-0.0219008789892,-0.0219008789892,-0.0219008789892,-0.0219008789892,-0.0219008789892,-0.0219008789892,-0.0219008789892,-0.0219008789892,-0.0219008789892,-0.0219008789892,-0.0219008789892,-0.0219008789892,-0.0219008789892,-0.0219008789892,-0.0219008789892,-0.0219008789892,-0.0219008789892,-0.0219008789892,-0.0219008789892,-0.0219008789892,-0.0219008789892,-0.0219008789892,-0.0219008789892,-0.0219008789892,-0.0219008789892,-0.0219008789892,-0.0219008789892,-0.0219008789892,-0.0219008789892,-0.0219008789892,-0.0219008789892,-0.0219008789892,-0.0219008789892,-0.0219008789892,-0.0219008789892,-0.0219008789892,-0.0219008789892,-0.0219008789892,-0.0219008789892,-0.0219008789892,-0.0219008789892,-0.0219008789892,-0.0219008789892,-0.0219008789892,-0.0219008789892,-0.0219008789892,-0.0219008789892,-0.0219008789892,-0.0219008789892,-0.0219008789892,-0.0219008789892,-0.0219008789892,-0.0219008789892,-0.0219008789892,-0.0219008789892,-0.0219008789892,-0.0219008789892,-0.0219008789892,-0.0219008789892,-0.0219008789892,-0.0219008789892,-0.0219008789892,-0.0219008789892,-0.0219008789892,-0.0219008789892,-0.0219008789892,-0.0219008789892,-0.0219008789892,-0.031012425712278,-0.031012425712278,-0.031012425712278,-0.031012425712278,-0.031012425712278,-0.031012425712278,-0.031012425712278,-0.031012425712278,-0.031012425712278,-0.031012425712278,-0.031012425712278,-0.108204712921477,0.0262426278805,0.0262426278805,0.0262426278805,0.0262426278805,0.066870509967525,0.061566537908014,0.061566537908014,0.061566537908014,0.061566537908014,0.151866923178099,0.062404144809739,0.062404144809739,0.062404144809739,0.062404144809739,0.062404144809739,0.024671529893704,0.015539339722031,0.015539339722031,0.015539339722031,0.015539339722031,0.168527919475056,0.022147070908481,0.022147070908481,0.022147070908481,0.022147070908481,0.088698873012289,0.229029209950052,0.229029209950052,0.229029209950052,0.229029209950052,0.229029209950052,0.058761747922477,-0.064643614137626,-0.064643614137626,-0.064643614137626,-0.064643614137626,0.076336699886919,0.079645780594183,0.079645780594183,0.079645780594183,0.079645780594183,-0.077201146008112,0.039325898052092,0.039325898052092,0.039325898052092,0.039325898052092,0.039325898052092,0.071956957512959,-0.027900032118711,-0.027900032118711,-0.027900032118711,-0.027900032118711,-0.003318431913745,0.035311101956245,0.035311101956245,0.035311101956245,0.035311101956245,-0.027768087195656,0.012002954919362,0.012002954919362,0.012002954919362,0.012002954919362,0.012002954919362,0.182513753964582,0.168809928588497,0.168809928588497,0.168809928588497,0.168809928588497,0.122707632947709,0.061487673403344,0.061487673403344,0.061487673403344,0.061487673403344,0.061487673403344,0.061487673403344,0.061487673403344,0.061487673403344,0.061487673403344,0.061487673403344,0.387460899497152,0.387460899497152)
L_mean=c(0.005232554216628, 0.005232554216628,0.005232554216628,0.005232554216628,0.005232554216628,0.005232554216628,0.005232554216628,0.005232554216628,0.005232554216628,0.005232554216628,0.005232554216628,0.005232554216628,0.005232554216628,0.005232554216628,0.005232554216628,0.005232554216628,0.005232554216628,0.005232554216628,0.005232554216628,0.005232554216628,0.005232554216628,0.005232554216628,0.005232554216628,0.005232554216628,0.005232554216628,0.005232554216628,0.005232554216628,0.005232554216628,0.005232554216628,0.005232554216628,0.005232554216628,0.005232554216628,0.005232554216628,0.005232554216628,0.005232554216628,0.005232554216628,0.005232554216628,0.005232554216628,0.005232554216628,0.005232554216628,0.005232554216628,0.005232554216628,0.005232554216628,0.005232554216628,0.005232554216628,0.005232554216628,0.005232554216628,0.005232554216628,0.005232554216628,0.005232554216628,0.005232554216628,0.005232554216628,0.005232554216628,0.005232554216628,0.005232554216628,0.005232554216628,0.005232554216628,0.005232554216628,0.005232554216628,0.005232554216628,0.005232554216628,0.005232554216628,0.005232554216628,0.005232554216628,0.005232554216628,0.005232554216628,0.005232554216628,0.005232554216628,0.005232554216628,0.005232554216628,0.005232554216628,0.005232554216628,0.005232554216628,0.005232554216628,0.005232554216628,0.005232554216628,0.005232554216628,0.005232554216628,0.005232554216628,0.005232554216628,0.005232554216628,0.005232554216628,0.005232554216628,0.005232554216628,0.005232554216628,0.005232554216628,0.005232554216628,0.005232554216628,0.005232554216628,0.005232554216628,0.005232554216628,0.005232554216628,0.005232554216628,0.005232554216628,0.005232554216628,0.005232554216628,0.005232554216628,0.005232554216628,0.005232554216628,0.005232554216628,0.005232554216628,0.005232554216628,0.005232554216628,0.005232554216628,0.005232554216628,0.005232554216628,0.005232554216628,0.005232554216628,0.005232554216628,0.005232554216628,0.005232554216628,0.005232554216628,0.005232554216628,0.005232554216628,0.005232554216628,0.005232554216628,0.005232554216628,0.005232554216628,0.005232554216628,0.005232554216628,0.005232554216628,0.005232554216628,0.005232554216628,0.005232554216628,0.005232554216628,0.005232554216628,0.005232554216628,0.005232554216628,0.005232554216628,0.005232554216628,0.005232554216628,0.005232554216628,0.005232554216628,0.005232554216628,0.005232554216628,0.005232554216628,0.005232554216628,0.005232554216628,0.005232554216628,0.005232554216628,0.005232554216628,0.005232554216628,0.005232554216628,0.005232554216628,0.005232554216628,0.005232554216628,0.005232554216628,0.005232554216628,0.005232554216628,0.005232554216628,0.005232554216628,0.005232554216628,0.005232554216628,0.005232554216628,0.005232554216628,0.005232554216628,0.005232554216628,0.005232554216628,0.005232554216628,0.005232554216628,0.005232554216628,0.005232554216628,0.005232554216628,0.005232554216628,0.005232554216628,0.005232554216628,0.005232554216628,0.005232554216628,0.005232554216628,0.005232554216628,0.005232554216628,0.005232554216628,0.005232554216628,0.005232554216628,0.005232554216628,0.005232554216628,0.005232554216628,0.005232554216628,0.005232554216628,0.005232554216628,0.005232554216628,0.005232554216628,0.005232554216628,0.005232554216628,0.005232554216628,0.005232554216628,0.005232554216628,0.005232554216628,0.005232554216628,0.005232554216628,0.005232554216628,0.005232554216628,0.005232554216628,0.005232554216628,0.005232554216628,0.005232554216628,0.005232554216628,0.005232554216628,0.005232554216628,0.005232554216628,0.005232554216628,0.005232554216628,0.005232554216628,0.005232554216628,0.005232554216628,0.105895409232114,0.105895409232114,0.105895409232114,0.105895409232114,0.105895409232114,0.105895409232114,0.105895409232114,0.105895409232114,0.105895409232114,0.105895409232114,0.105895409232114,0.030360045799672,0.030360045799672,0.030360045799672,0.030360045799672,0.030360045799672,0.064314632043626,0.064314632043626,0.064314632043626,0.064314632043626,0.064314632043626,0.142464700294134,0.142464700294134,0.142464700294134,0.142464700294134,0.142464700294134,0.142464700294134,0.09615131329143,0.09615131329143,0.09615131329143,0.09615131329143,0.09615131329143,0.246275205549076,0.246275205549076,0.246275205549076,0.246275205549076,0.246275205549076,0.292525985012889,0.292525985012889,0.292525985012889,0.292525985012889,0.292525985012889,0.292525985012889,0.137463456481231,0.137463456481231,0.137463456481231,0.137463456481231,0.137463456481231,0.26721515124761,0.26721515124761,0.26721515124761,0.26721515124761,0.26721515124761,0.10900374569419,0.10900374569419,0.10900374569419,0.10900374569419,0.10900374569419,0.10900374569419,0.131174642692625,0.131174642692625,0.131174642692625,0.131174642692625,0.131174642692625,0.15054518922959,0.15054518922959,0.15054518922959,0.15054518922959,0.15054518922959,0.083850027847642,0.083850027847642,0.083850027847642,0.083850027847642,0.083850027847642,0.083850027847642,0.233201238345293,0.233201238345293,0.233201238345293,0.233201238345293,0.233201238345293,0.186843392263088,0.186843392263088,0.186843392263088,0.186843392263088,0.186843392263088,0.186843392263088,0.186843392263088,0.186843392263088,0.186843392263088,0.186843392263088,0.186843392263088,0.5072501446023,0.5072501446023)
M_mean=c(0.041235867736026, 0.041235867736026,0.041235867736026,0.041235867736026,0.041235867736026,0.041235867736026,0.041235867736026,0.041235867736026,0.041235867736026,0.041235867736026,0.041235867736026,0.041235867736026,0.041235867736026,0.041235867736026,0.041235867736026,0.041235867736026,0.041235867736026,0.041235867736026,0.041235867736026,0.041235867736026,0.041235867736026,0.041235867736026,0.041235867736026,0.041235867736026,0.041235867736026,0.041235867736026,0.041235867736026,0.041235867736026,0.041235867736026,0.041235867736026,0.041235867736026,0.041235867736026,0.041235867736026,0.041235867736026,0.041235867736026,0.041235867736026,0.041235867736026,0.041235867736026,0.041235867736026,0.041235867736026,0.041235867736026,0.041235867736026,0.041235867736026,0.041235867736026,0.041235867736026,0.041235867736026,0.041235867736026,0.041235867736026,0.041235867736026,0.041235867736026,0.041235867736026,0.041235867736026,0.041235867736026,0.041235867736026,0.041235867736026,0.041235867736026,0.041235867736026,0.041235867736026,0.041235867736026,0.041235867736026,0.041235867736026,0.041235867736026,0.041235867736026,0.041235867736026,0.041235867736026,0.041235867736026,0.041235867736026,0.041235867736026,0.041235867736026,0.041235867736026,0.041235867736026,0.041235867736026,0.041235867736026,0.041235867736026,0.041235867736026,0.041235867736026,0.041235867736026,0.041235867736026,0.041235867736026,0.041235867736026,0.041235867736026,0.041235867736026,0.041235867736026,0.041235867736026,0.041235867736026,0.041235867736026,0.041235867736026,0.041235867736026,0.041235867736026,0.041235867736026,0.041235867736026,0.041235867736026,0.041235867736026,0.041235867736026,0.041235867736026,0.041235867736026,0.041235867736026,0.041235867736026,0.041235867736026,0.041235867736026,0.041235867736026,0.041235867736026,0.041235867736026,0.041235867736026,0.041235867736026,0.041235867736026,0.041235867736026,0.041235867736026,0.041235867736026,0.041235867736026,0.041235867736026,0.041235867736026,0.041235867736026,0.041235867736026,0.041235867736026,0.041235867736026,0.041235867736026,0.041235867736026,0.041235867736026,0.041235867736026,0.041235867736026,0.041235867736026,0.041235867736026,0.041235867736026,0.041235867736026,0.041235867736026,0.041235867736026,0.041235867736026,0.041235867736026,0.041235867736026,0.041235867736026,0.041235867736026,0.041235867736026,0.041235867736026,0.041235867736026,0.041235867736026,0.041235867736026,0.041235867736026,0.041235867736026,0.041235867736026,0.041235867736026,0.041235867736026,0.041235867736026,0.041235867736026,0.041235867736026,0.041235867736026,0.041235867736026,0.041235867736026,0.041235867736026,0.041235867736026,0.041235867736026,0.041235867736026,0.041235867736026,0.041235867736026,0.041235867736026,0.041235867736026,0.041235867736026,0.041235867736026,0.041235867736026,0.041235867736026,0.041235867736026,0.041235867736026,0.041235867736026,0.041235867736026,0.041235867736026,0.041235867736026,0.041235867736026,0.041235867736026,0.041235867736026,0.041235867736026,0.041235867736026,0.041235867736026,0.041235867736026,0.041235867736026,0.041235867736026,0.041235867736026,0.041235867736026,0.041235867736026,0.041235867736026,0.041235867736026,0.041235867736026,0.041235867736026,0.041235867736026,0.041235867736026,0.041235867736026,0.041235867736026,0.041235867736026,0.041235867736026,0.041235867736026,0.041235867736026,0.041235867736026,0.041235867736026,0.041235867736026,0.041235867736026,0.041235867736026,0.041235867736026,0.041235867736026,0.041235867736026,0.041235867736026,0.041235867736026,0.041235867736026,0.041235867736026,0.041235867736026,0.041235867736026,0.041235867736026,0.178051754897905,0.178051754897905,0.178051754897905,0.178051754897905,0.178051754897905,0.178051754897905,0.178051754897905,0.178051754897905,0.178051754897905,0.178051754897905,0.178051754897905,0.178051754897905,0.035739682618538,0.035739682618538,0.035739682618538,0.035739682618538,0.035739682618538,0.03981288324518,0.03981288324518,0.03981288324518,0.03981288324518,0.03981288324518,0.132390874348485,0.132390874348485,0.132390874348485,0.132390874348485,0.132390874348485,0.132390874348485,0.13500881807664,0.13500881807664,0.13500881807664,0.13500881807664,0.13500881807664,0.275716971243451,0.275716971243451,0.275716971243451,0.275716971243451,0.275716971243451,0.132697466171475,0.132697466171475,0.132697466171475,0.132697466171475,0.132697466171475,0.132697466171475,0.26838691208889,0.26838691208889,0.26838691208889,0.26838691208889,0.26838691208889,0.250781768164919,0.250781768164919,0.250781768164919,0.250781768164919,0.250781768164919,0.110305441743896,0.110305441743896,0.110305441743896,0.110305441743896,0.110305441743896,0.110305441743896,0.208116102953478,0.208116102953478,0.208116102953478,0.208116102953478,0.208116102953478,0.155553712377847,0.155553712377847,0.155553712377847,0.155553712377847,0.155553712377847,0.102964534601204,0.102964534601204,0.102964534601204,0.102964534601204,0.102964534601204,0.102964534601204,0.10813341872414,0.10813341872414,0.10813341872414,0.10813341872414,0.10813341872414,0.167592937780405,0.167592937780405,0.167592937780405,0.167592937780405,0.167592937780405,0.167592937780405,0.167592937780405,0.167592937780405,0.167592937780405,0.167592937780405,0.224765775541159,0.224765775541159)
R_mean=c(-0.036003313519399, -0.036003313519399,-0.036003313519399,-0.036003313519399,-0.036003313519399,-0.036003313519399,-0.036003313519399,-0.036003313519399,-0.036003313519399,-0.036003313519399,-0.036003313519399,-0.036003313519399,-0.036003313519399,-0.036003313519399,-0.036003313519399,-0.036003313519399,-0.036003313519399,-0.036003313519399,-0.036003313519399,-0.036003313519399,-0.036003313519399,-0.036003313519399,-0.036003313519399,-0.036003313519399,-0.036003313519399,-0.036003313519399,-0.036003313519399,-0.036003313519399,-0.036003313519399,-0.036003313519399,-0.036003313519399,-0.036003313519399,-0.036003313519399,-0.036003313519399,-0.036003313519399,-0.036003313519399,-0.036003313519399,-0.036003313519399,-0.036003313519399,-0.036003313519399,-0.036003313519399,-0.036003313519399,-0.036003313519399,-0.036003313519399,-0.036003313519399,-0.036003313519399,-0.036003313519399,-0.036003313519399,-0.036003313519399,-0.036003313519399,-0.036003313519399,-0.036003313519399,-0.036003313519399,-0.036003313519399,-0.036003313519399,-0.036003313519399,-0.036003313519399,-0.036003313519399,-0.036003313519399,-0.036003313519399,-0.036003313519399,-0.036003313519399,-0.036003313519399,-0.036003313519399,-0.036003313519399,-0.036003313519399,-0.036003313519399,-0.036003313519399,-0.036003313519399,-0.036003313519399,-0.036003313519399,-0.036003313519399,-0.036003313519399,-0.036003313519399,-0.036003313519399,-0.036003313519399,-0.036003313519399,-0.036003313519399,-0.036003313519399,-0.036003313519399,-0.036003313519399,-0.036003313519399,-0.036003313519399,-0.036003313519399,-0.036003313519399,-0.036003313519399,-0.036003313519399,-0.036003313519399,-0.036003313519399,-0.036003313519399,-0.036003313519399,-0.036003313519399,-0.036003313519399,-0.036003313519399,-0.036003313519399,-0.036003313519399,-0.036003313519399,-0.036003313519399,-0.036003313519399,-0.036003313519399,-0.036003313519399,-0.036003313519399,-0.036003313519399,-0.036003313519399,-0.036003313519399,-0.036003313519399,-0.036003313519399,-0.036003313519399,-0.036003313519399,-0.036003313519399,-0.036003313519399,-0.036003313519399,-0.036003313519399,-0.036003313519399,-0.036003313519399,-0.036003313519399,-0.036003313519399,-0.036003313519399,-0.036003313519399,-0.036003313519399,-0.036003313519399,-0.036003313519399,-0.036003313519399,-0.036003313519399,-0.036003313519399,-0.036003313519399,-0.036003313519399,-0.036003313519399,-0.036003313519399,-0.036003313519399,-0.036003313519399,-0.036003313519399,-0.036003313519399,-0.036003313519399,-0.036003313519399,-0.036003313519399,-0.036003313519399,-0.036003313519399,-0.036003313519399,-0.036003313519399,-0.036003313519399,-0.036003313519399,-0.036003313519399,-0.036003313519399,-0.036003313519399,-0.036003313519399,-0.036003313519399,-0.036003313519399,-0.036003313519399,-0.036003313519399,-0.036003313519399,-0.036003313519399,-0.036003313519399,-0.036003313519399,-0.036003313519399,-0.036003313519399,-0.036003313519399,-0.036003313519399,-0.036003313519399,-0.036003313519399,-0.036003313519399,-0.036003313519399,-0.036003313519399,-0.036003313519399,-0.036003313519399,-0.036003313519399,-0.036003313519399,-0.036003313519399,-0.036003313519399,-0.036003313519399,-0.036003313519399,-0.036003313519399,-0.036003313519399,-0.036003313519399,-0.036003313519399,-0.036003313519399,-0.036003313519399,-0.036003313519399,-0.036003313519399,-0.036003313519399,-0.036003313519399,-0.036003313519399,-0.036003313519399,-0.036003313519399,-0.036003313519399,-0.036003313519399,-0.036003313519399,-0.036003313519399,-0.036003313519399,-0.036003313519399,-0.036003313519399,-0.036003313519399,-0.036003313519399,-0.036003313519399,-0.036003313519399,-0.036003313519399,-0.036003313519399,-0.036003313519399,-0.036003313519399,-0.036003313519399,-0.036003313519399,-0.036003313519399,-0.036003313519399,-0.036003313519399,-0.036003313519399,-0.072156345665791,-0.072156345665791,-0.072156345665791,-0.072156345665791,-0.072156345665791,-0.072156345665791,-0.072156345665791,-0.072156345665791,-0.072156345665791,-0.072156345665791,-0.072156345665791,-0.147691709098233,-0.005379636818866,-0.005379636818866,-0.005379636818866,-0.005379636818866,0.028574949425088,0.024501748798446,0.024501748798446,0.024501748798446,0.024501748798446,0.102651817048954,0.010073825945649,0.010073825945649,0.010073825945649,0.010073825945649,0.010073825945649,-0.036239561057055,-0.03885750478521,-0.03885750478521,-0.03885750478521,-0.03885750478521,0.111266387472436,-0.029441765694375,-0.029441765694375,-0.029441765694375,-0.029441765694375,0.016809013769438,0.159828518841414,0.159828518841414,0.159828518841414,0.159828518841414,0.159828518841414,0.004765990309756,-0.13092345560766,-0.13092345560766,-0.13092345560766,-0.13092345560766,-0.00117176084128,0.016433383082691,0.016433383082691,0.016433383082691,0.016433383082691,-0.14177802247073,-0.001301696049707,-0.001301696049707,-0.001301696049707,-0.001301696049707,-0.001301696049707,0.020869200948728,-0.076941460260854,-0.076941460260854,-0.076941460260854,-0.076941460260854,-0.057570913723888,-0.005008523148257,-0.005008523148257,-0.005008523148257,-0.005008523148257,-0.071703684530205,-0.019114506753563,-0.019114506753563,-0.019114506753563,-0.019114506753563,-0.019114506753563,0.130236703744088,0.125067819621152,0.125067819621152,0.125067819621152,0.125067819621152,0.078709973538948,0.019250454482683,0.019250454482683,0.019250454482683,0.019250454482683,0.019250454482683,0.019250454482683,0.019250454482683,0.019250454482683,0.019250454482683,0.019250454482683,0.282484369061141,0.282484369061141)

par(mfrow=c(2,2))
trans=0.5
age=(0:(298-1))* -1

# Speciation rate
plot(c(seq(-290,0,by=1),0),rep(2,length(c(seq(290,0,by=-1),0))), xlab="", ylab="Rates (events/Myr/lineage)", xlim=c(-270,-230), ylim=c(0,0.4), type="l", col="white",lwd="1",las="1",cex.axis="1",cex.main="1",cex.lab="1",bty="n", main="A", axes=F)
rect(-323.2,-0.02,-298.9,300, col="white", border=NA)
rect(-298.9,-0.02,-272.95,300, col="whitesmoke", border=NA)
rect(-272.95,-0.02,-259.1,300, col="white", border=NA)
rect(-259.1,-0.02,-251.9,300, col="whitesmoke", border=NA)
rect(-251.9,-0.02,-247.2,300, col="white", border=NA)
rect(-247.2,-0.02,-237,300, col="whitesmoke", border=NA)
rect(-237,-0.02,-201.3,300, col="white", border=NA)
rect(-201.3,-0.02,-174.1,300, col="whitesmoke", border=NA)
rect(-174.1,-0.02,-163.5,300, col="white", border=NA)
rect(-163.5,-0.02,-145,300, col="whitesmoke", border=NA)
rect(-145,-0.02,-100.5,300, col="white", border=NA)
rect(-100.5,-0.02,-66,300, col="whitesmoke", border=NA)
rect(-66,-0.02,-56,300, col="white", border=NA)
rect(-56,-0.02,-33.9,300, col="whitesmoke", border=NA)
rect(-33.9,-0.02,-23.03,300, col="white", border=NA)
rect(-23.03,-0.02,-5.33,300, col="whitesmoke", border=NA)
rect(-5.33,-0.02,-2.58,300, col="white", border=NA)
rect(-2.58,-0.02,0,300, col="whitesmoke", border=NA)

plot_RTT(age,L_hpd_M95,L_hpd_m95,L_mean,"#4c4cec")
lines(rev(age), rev(L_mean), col = "#4c4cec", lwd=3)
rect(-261.28,-3,-259.51,300, col=alpha('#ffaf03',0.2), border=NA)
rect(-234.5,-3,-232,300, col=alpha('#ffaf03',0.2), border=NA)
abline(v=c(-251.902),col="red",lty="dashed",lwd="2")

axis(side=1, seq(-280, -220, by=10), col="black",col.axis="black",las=1)
axis(side=2, seq(0, 0.4, by=0.1), col="black",col.axis="black",las=2)
add_geochrono(0, -0.1)

# Extinction rate
plot(c(seq(-290,0,by=1),0),rep(2,length(c(seq(290,0,by=-1),0))), xlab="", ylab="Rates (events/Myr/lineage)", xlim=c(-270,-230), ylim=c(0,0.4), type="l", col="white",lwd="1",las="1",cex.axis="1",cex.main="1",cex.lab="1",bty="n", main="B", axes=F)
rect(-323.2,-0.02,-298.9,300, col="white", border=NA)
rect(-298.9,-0.02,-272.95,300, col="whitesmoke", border=NA)
rect(-272.95,-0.02,-259.1,300, col="white", border=NA)
rect(-259.1,-0.02,-251.9,300, col="whitesmoke", border=NA)
rect(-251.9,-0.02,-247.2,300, col="white", border=NA)
rect(-247.2,-0.02,-237,300, col="whitesmoke", border=NA)
rect(-237,-0.02,-201.3,300, col="white", border=NA)
rect(-201.3,-0.02,-174.1,300, col="whitesmoke", border=NA)
rect(-174.1,-0.02,-163.5,300, col="white", border=NA)
rect(-163.5,-0.02,-145,300, col="whitesmoke", border=NA)
rect(-145,-0.02,-100.5,300, col="white", border=NA)
rect(-100.5,-0.02,-66,300, col="whitesmoke", border=NA)
rect(-66,-0.02,-56,300, col="white", border=NA)
rect(-56,-0.02,-33.9,300, col="whitesmoke", border=NA)
rect(-33.9,-0.02,-23.03,300, col="white", border=NA)
rect(-23.03,-0.02,-5.33,300, col="whitesmoke", border=NA)
rect(-5.33,-0.02,-2.58,300, col="white", border=NA)
rect(-2.58,-0.02,0,300, col="whitesmoke", border=NA)

plot_RTT(age,M_hpd_M95,M_hpd_m95,M_mean,"#e34a33")
lines(rev(age), rev(M_mean), col = "#e34a33", lwd=3)
rect(-261.28,-3,-259.51,300, col=alpha('#ffaf03',0.2), border=NA)
rect(-234.5,-3,-232,300, col=alpha('#ffaf03',0.2), border=NA)
abline(v=c(-251.902),col="red",lty="dashed",lwd="2")

axis(side=1, seq(-280, -220, by=10), col="black",col.axis="black",las=1)
axis(side=2, seq(0, 0.4, by=0.1), col="black",col.axis="black",las=2)
add_geochrono(0, -0.1)

# Net diversification rate
plot(c(seq(-290,0,by=1),0),rep(2,length(c(seq(290,0,by=-1),0))), xlab="", ylab="Rates (events/Myr/lineage)", xlim=c(-270,-230), ylim=c(-0.2,0.3), type="l", col="white",lwd="1",las="1",cex.axis="1",cex.main="1",cex.lab="1",bty="n", main="C", axes=F)
rect(-323.2,-3,-298.9,300, col="white", border=NA)
rect(-298.9,-3,-272.95,300, col="whitesmoke", border=NA)
rect(-272.95,-3,-259.1,300, col="white", border=NA)
rect(-259.1,-3,-251.9,300, col="whitesmoke", border=NA)
rect(-251.9,-3,-247.2,300, col="white", border=NA)
rect(-247.2,-3,-237,300, col="whitesmoke", border=NA)
rect(-237,-3,-201.3,300, col="white", border=NA)
rect(-201.3,-3,-174.1,300, col="whitesmoke", border=NA)
rect(-174.1,-3,-163.5,300, col="white", border=NA)
rect(-163.5,-3,-145,300, col="whitesmoke", border=NA)
rect(-145,-3,-100.5,300, col="white", border=NA)
rect(-100.5,-3,-66,300, col="whitesmoke", border=NA)
rect(-66,-3,-56,300, col="white", border=NA)
rect(-56,-3,-33.9,300, col="whitesmoke", border=NA)
rect(-33.9,-3,-23.03,300, col="white", border=NA)
rect(-23.03,-3,-5.33,300, col="whitesmoke", border=NA)
rect(-5.33,-3,-2.58,300, col="white", border=NA)
rect(-2.58,-3,0,300, col="whitesmoke", border=NA)

plot_RTT(age,R_hpd_M95,R_hpd_m95,R_mean,"#504A4B")
lines(rev(age), rev(R_mean), col = "#504A4B", lwd=3)
abline(h=0,lty=2)
rect(-261.28,-3,-259.51,300, col=alpha('#ffaf03',0.2), border=NA)
rect(-234.5,-3,-232,300, col=alpha('#ffaf03',0.2), border=NA)
abline(v=c(-251.902),col="red",lty="dashed",lwd="2")

axis(side=1, seq(-280, -220, by=10), col="black",col.axis="black",las=1)
axis(side=2, seq(-0.2, 0.3, by=0.1), col="black",col.axis="black",las=2)
add_geochrono(-0.2, -0.7)


dev.print(device=pdf, file="BDCS_genus.pdf", width=8.3, height=11.7)
