# Supplementary material for: Multiple drivers and lineage-specific insect extinctions during the Permo–Triassic
Source: Nat Commun. 2022 Dec 6;13:7512. doi: 10.1038/s41467-022-35284-4 (PMC9726944; doi:10.1038/s41467-022-35284-4)
Supplement: Supplementary file 7 — Source Data [file 41467_2022_35284_MOESM7_ESM.zip › Source_Data/SupplementaryFigure4/RTT_plots_BDCS_fam.r]

library(scales)
par(mfrow=c(2,2))

add_geochrono <- function(Y1,Y2){	
polygon(-c(273.01,273.01,266.9,266.9), c(Y1,Y2,Y2,Y1), col = "#e99b85", lwd = 0.5) # Roadian
polygon(-c(266.9,266.9,264.28,264.28), c(Y1,Y2,Y2,Y1), col = "#eba490", lwd = 0.5) # Wordian
polygon(-c(264.28,264.28,259.51,259.51), c(Y1,Y2,Y2,Y1), col = "#edae9b", lwd = 0.5) # Capitanian
polygon(-c(259.51,259.51,254.14,254.14), c(Y1,Y2,Y2,Y1), col = "#f1c1b2", lwd = 0.5) # Wuchiapingian
polygon(-c(254.14,254.14,251.902,251.902), c(Y1,Y2,Y2,Y1), col = "#f3cbbe", lwd = 0.5) # Changhsingian
polygon(-c(251.902,251.902,251.2,251.2), c(Y1,Y2,Y2,Y1), col = "#a06aa7", lwd = 0.5) # Induan
polygon(-c(251.2,251.2,247.2,247.2), c(Y1,Y2,Y2,Y1), col = "#aa74ac", lwd = 0.5) # Olenekian
polygon(-c(247.2,247.2,242,242), c(Y1,Y2,Y2,Y1), col = "#b58ebc", lwd = 0.5) # Anisian
polygon(-c(242,242,237,237), c(Y1,Y2,Y2,Y1), col = "#c099c2", lwd = 0.5) # Ladinian
polygon(-c(237,237,227,227), c(Y1,Y2,Y2,Y1), col = "#c2aace", lwd = 0.5) # Carnian
}

plot_RTT <- function (age,hpd_M,hpd_m,mean_m,color){
	N=100
	beta=(1:(N-1))/N
	alpha_shape=0.25
	cat=1-(beta^(1./alpha_shape))
	for (i in 1:(N-1)){
		trans= 1/N + 2/N
		polygon(c(age, rev(age)), c(hpd_M-((hpd_M-mean_m)*cat[i]), rev(hpd_m+((mean_m-hpd_m)*cat[i]))), col = alpha(color,trans), border = NA)
	}
	lines(rev(age), rev(mean_m), col = color, lwd=3)
}
	
L_hpd_m95=c(3.0816161e-08, 3.0816161e-08,3.0816161e-08,3.0816161e-08,3.0816161e-08,3.0816161e-08,3.0816161e-08,3.0816161e-08,3.0816161e-08,3.0816161e-08,3.0816161e-08,3.0816161e-08,3.0816161e-08,3.0816161e-08,3.0816161e-08,3.0816161e-08,3.0816161e-08,3.0816161e-08,3.0816161e-08,3.0816161e-08,3.0816161e-08,3.0816161e-08,3.0816161e-08,3.0816161e-08,3.0816161e-08,3.0816161e-08,3.0816161e-08,3.0816161e-08,3.0816161e-08,3.0816161e-08,3.0816161e-08,3.0816161e-08,3.0816161e-08,3.0816161e-08,3.0816161e-08,3.0816161e-08,3.0816161e-08,3.0816161e-08,3.0816161e-08,3.0816161e-08,3.0816161e-08,3.0816161e-08,3.0816161e-08,3.0816161e-08,3.0816161e-08,3.0816161e-08,3.0816161e-08,3.0816161e-08,3.0816161e-08,3.0816161e-08,3.0816161e-08,3.0816161e-08,3.0816161e-08,3.0816161e-08,3.0816161e-08,3.0816161e-08,3.0816161e-08,3.0816161e-08,3.0816161e-08,3.0816161e-08,3.0816161e-08,3.0816161e-08,3.0816161e-08,3.0816161e-08,3.0816161e-08,3.0816161e-08,3.0816161e-08,3.0816161e-08,3.0816161e-08,3.0816161e-08,3.0816161e-08,3.0816161e-08,3.0816161e-08,3.0816161e-08,3.0816161e-08,3.0816161e-08,3.0816161e-08,3.0816161e-08,3.0816161e-08,3.0816161e-08,3.0816161e-08,3.0816161e-08,3.0816161e-08,3.0816161e-08,3.0816161e-08,3.0816161e-08,3.0816161e-08,3.0816161e-08,3.0816161e-08,3.0816161e-08,3.0816161e-08,3.0816161e-08,3.0816161e-08,3.0816161e-08,3.0816161e-08,3.0816161e-08,3.0816161e-08,3.0816161e-08,3.0816161e-08,3.0816161e-08,3.0816161e-08,3.0816161e-08,3.0816161e-08,3.0816161e-08,3.0816161e-08,3.0816161e-08,3.0816161e-08,3.0816161e-08,3.0816161e-08,3.0816161e-08,3.0816161e-08,3.0816161e-08,3.0816161e-08,3.0816161e-08,3.0816161e-08,3.0816161e-08,3.0816161e-08,3.0816161e-08,3.0816161e-08,3.0816161e-08,3.0816161e-08,3.0816161e-08,3.0816161e-08,3.0816161e-08,3.0816161e-08,3.0816161e-08,3.0816161e-08,3.0816161e-08,3.0816161e-08,3.0816161e-08,3.0816161e-08,3.0816161e-08,3.0816161e-08,3.0816161e-08,3.0816161e-08,3.0816161e-08,3.0816161e-08,3.0816161e-08,3.0816161e-08,3.0816161e-08,3.0816161e-08,3.0816161e-08,3.0816161e-08,3.0816161e-08,3.0816161e-08,3.0816161e-08,3.0816161e-08,3.0816161e-08,3.0816161e-08,3.0816161e-08,3.0816161e-08,3.0816161e-08,3.0816161e-08,3.0816161e-08,3.0816161e-08,3.0816161e-08,3.0816161e-08,3.0816161e-08,3.0816161e-08,3.0816161e-08,3.0816161e-08,3.0816161e-08,3.0816161e-08,3.0816161e-08,3.0816161e-08,3.0816161e-08,3.0816161e-08,3.0816161e-08,3.0816161e-08,3.0816161e-08,3.0816161e-08,3.0816161e-08,3.0816161e-08,3.0816161e-08,3.0816161e-08,3.0816161e-08,3.0816161e-08,3.0816161e-08,3.0816161e-08,3.0816161e-08,3.0816161e-08,3.0816161e-08,3.0816161e-08,3.0816161e-08,3.0816161e-08,3.0816161e-08,3.0816161e-08,3.0816161e-08,3.0816161e-08,3.0816161e-08,3.0816161e-08,3.0816161e-08,3.0816161e-08,3.0816161e-08,3.0816161e-08,3.0816161e-08,3.0816161e-08,3.0816161e-08,3.0816161e-08,3.0816161e-08,3.0816161e-08,3.0816161e-08,3.0816161e-08,3.0816161e-08,3.0816161e-08,0.00657306887599,0.00657306887599,0.00657306887599,0.00657306887599,0.00657306887599,0.00657306887599,0.00657306887599,0.00657306887599,0.00657306887599,0.00657306887599,0.00657306887599,0.000161694938633,0.000161694938633,0.000161694938633,0.000161694938633,0.000161694938633,0.002125340499298,0.002125340499298,0.002125340499298,0.002125340499298,0.002125340499298,0.006745952503771,0.006745952503771,0.006745952503771,0.006745952503771,0.006745952503771,0.006745952503771,0.001874619288145,0.001874619288145,0.001874619288145,0.001874619288145,0.001874619288145,0.028939518979552,0.028939518979552,0.028939518979552,0.028939518979552,0.028939518979552,0.030145668352464,0.030145668352464,0.030145668352464,0.030145668352464,0.030145668352464,0.030145668352464,0.033454162757429,0.033454162757429,0.033454162757429,0.033454162757429,0.033454162757429,0.030429730227964,0.030429730227964,0.030429730227964,0.030429730227964,0.030429730227964,0.008707970654356,0.008707970654356,0.008707970654356,0.008707970654356,0.008707970654356,0.008707970654356,0.014496597692669,0.014496597692669,0.014496597692669,0.014496597692669,0.014496597692669,0.02216302857979,0.02216302857979,0.02216302857979,0.02216302857979,0.02216302857979,0.006331188354949,0.006331188354949,0.006331188354949,0.006331188354949,0.006331188354949,0.006331188354949,0.066569148490922,0.066569148490922,0.066569148490922,0.066569148490922,0.066569148490922,0.037046233577934,0.037046233577934,0.037046233577934,0.037046233577934,0.037046233577934,0.037046233577934,0.037046233577934,0.037046233577934,0.037046233577934,0.037046233577934,0.037046233577934,0.246745237709942,0.246745237709942)
L_hpd_M95=c(0.000466389848098, 0.000466389848098,0.000466389848098,0.000466389848098,0.000466389848098,0.000466389848098,0.000466389848098,0.000466389848098,0.000466389848098,0.000466389848098,0.000466389848098,0.000466389848098,0.000466389848098,0.000466389848098,0.000466389848098,0.000466389848098,0.000466389848098,0.000466389848098,0.000466389848098,0.000466389848098,0.000466389848098,0.000466389848098,0.000466389848098,0.000466389848098,0.000466389848098,0.000466389848098,0.000466389848098,0.000466389848098,0.000466389848098,0.000466389848098,0.000466389848098,0.000466389848098,0.000466389848098,0.000466389848098,0.000466389848098,0.000466389848098,0.000466389848098,0.000466389848098,0.000466389848098,0.000466389848098,0.000466389848098,0.000466389848098,0.000466389848098,0.000466389848098,0.000466389848098,0.000466389848098,0.000466389848098,0.000466389848098,0.000466389848098,0.000466389848098,0.000466389848098,0.000466389848098,0.000466389848098,0.000466389848098,0.000466389848098,0.000466389848098,0.000466389848098,0.000466389848098,0.000466389848098,0.000466389848098,0.000466389848098,0.000466389848098,0.000466389848098,0.000466389848098,0.000466389848098,0.000466389848098,0.000466389848098,0.000466389848098,0.000466389848098,0.000466389848098,0.000466389848098,0.000466389848098,0.000466389848098,0.000466389848098,0.000466389848098,0.000466389848098,0.000466389848098,0.000466389848098,0.000466389848098,0.000466389848098,0.000466389848098,0.000466389848098,0.000466389848098,0.000466389848098,0.000466389848098,0.000466389848098,0.000466389848098,0.000466389848098,0.000466389848098,0.000466389848098,0.000466389848098,0.000466389848098,0.000466389848098,0.000466389848098,0.000466389848098,0.000466389848098,0.000466389848098,0.000466389848098,0.000466389848098,0.000466389848098,0.000466389848098,0.000466389848098,0.000466389848098,0.000466389848098,0.000466389848098,0.000466389848098,0.000466389848098,0.000466389848098,0.000466389848098,0.000466389848098,0.000466389848098,0.000466389848098,0.000466389848098,0.000466389848098,0.000466389848098,0.000466389848098,0.000466389848098,0.000466389848098,0.000466389848098,0.000466389848098,0.000466389848098,0.000466389848098,0.000466389848098,0.000466389848098,0.000466389848098,0.000466389848098,0.000466389848098,0.000466389848098,0.000466389848098,0.000466389848098,0.000466389848098,0.000466389848098,0.000466389848098,0.000466389848098,0.000466389848098,0.000466389848098,0.000466389848098,0.000466389848098,0.000466389848098,0.000466389848098,0.000466389848098,0.000466389848098,0.000466389848098,0.000466389848098,0.000466389848098,0.000466389848098,0.000466389848098,0.000466389848098,0.000466389848098,0.000466389848098,0.000466389848098,0.000466389848098,0.000466389848098,0.000466389848098,0.000466389848098,0.000466389848098,0.000466389848098,0.000466389848098,0.000466389848098,0.000466389848098,0.000466389848098,0.000466389848098,0.000466389848098,0.000466389848098,0.000466389848098,0.000466389848098,0.000466389848098,0.000466389848098,0.000466389848098,0.000466389848098,0.000466389848098,0.000466389848098,0.000466389848098,0.000466389848098,0.000466389848098,0.000466389848098,0.000466389848098,0.000466389848098,0.000466389848098,0.000466389848098,0.000466389848098,0.000466389848098,0.000466389848098,0.000466389848098,0.000466389848098,0.000466389848098,0.000466389848098,0.000466389848098,0.000466389848098,0.000466389848098,0.000466389848098,0.000466389848098,0.000466389848098,0.000466389848098,0.000466389848098,0.000466389848098,0.000466389848098,0.000466389848098,0.000466389848098,0.000466389848098,0.000466389848098,0.000466389848098,0.000466389848098,0.000466389848098,0.000466389848098,0.024778332492588,0.024778332492588,0.024778332492588,0.024778332492588,0.024778332492588,0.024778332492588,0.024778332492588,0.024778332492588,0.024778332492588,0.024778332492588,0.024778332492588,0.02033134519981,0.02033134519981,0.02033134519981,0.02033134519981,0.02033134519981,0.028023684120538,0.028023684120538,0.028023684120538,0.028023684120538,0.028023684120538,0.04037546245413,0.04037546245413,0.04037546245413,0.04037546245413,0.04037546245413,0.04037546245413,0.027388972919141,0.027388972919141,0.027388972919141,0.027388972919141,0.027388972919141,0.070174695209908,0.070174695209908,0.070174695209908,0.070174695209908,0.070174695209908,0.085648469008224,0.085648469008224,0.085648469008224,0.085648469008224,0.085648469008224,0.085648469008224,0.085384376776342,0.085384376776342,0.085384376776342,0.085384376776342,0.085384376776342,0.075021671926598,0.075021671926598,0.075021671926598,0.075021671926598,0.075021671926598,0.041984825149393,0.041984825149393,0.041984825149393,0.041984825149393,0.041984825149393,0.041984825149393,0.049446813305351,0.049446813305351,0.049446813305351,0.049446813305351,0.049446813305351,0.058312540150567,0.058312540150567,0.058312540150567,0.058312540150567,0.058312540150567,0.036935887401894,0.036935887401894,0.036935887401894,0.036935887401894,0.036935887401894,0.036935887401894,0.126305127367706,0.126305127367706,0.126305127367706,0.126305127367706,0.126305127367706,0.078619869165581,0.078619869165581,0.078619869165581,0.078619869165581,0.078619869165581,0.078619869165581,0.078619869165581,0.078619869165581,0.078619869165581,0.078619869165581,0.078619869165581,0.419375535203877,0.419375535203877)
M_hpd_m95=c(0.002621456820708, 0.002621456820708,0.002621456820708,0.002621456820708,0.002621456820708,0.002621456820708,0.002621456820708,0.002621456820708,0.002621456820708,0.002621456820708,0.002621456820708,0.002621456820708,0.002621456820708,0.002621456820708,0.002621456820708,0.002621456820708,0.002621456820708,0.002621456820708,0.002621456820708,0.002621456820708,0.002621456820708,0.002621456820708,0.002621456820708,0.002621456820708,0.002621456820708,0.002621456820708,0.002621456820708,0.002621456820708,0.002621456820708,0.002621456820708,0.002621456820708,0.002621456820708,0.002621456820708,0.002621456820708,0.002621456820708,0.002621456820708,0.002621456820708,0.002621456820708,0.002621456820708,0.002621456820708,0.002621456820708,0.002621456820708,0.002621456820708,0.002621456820708,0.002621456820708,0.002621456820708,0.002621456820708,0.002621456820708,0.002621456820708,0.002621456820708,0.002621456820708,0.002621456820708,0.002621456820708,0.002621456820708,0.002621456820708,0.002621456820708,0.002621456820708,0.002621456820708,0.002621456820708,0.002621456820708,0.002621456820708,0.002621456820708,0.002621456820708,0.002621456820708,0.002621456820708,0.002621456820708,0.002621456820708,0.002621456820708,0.002621456820708,0.002621456820708,0.002621456820708,0.002621456820708,0.002621456820708,0.002621456820708,0.002621456820708,0.002621456820708,0.002621456820708,0.002621456820708,0.002621456820708,0.002621456820708,0.002621456820708,0.002621456820708,0.002621456820708,0.002621456820708,0.002621456820708,0.002621456820708,0.002621456820708,0.002621456820708,0.002621456820708,0.002621456820708,0.002621456820708,0.002621456820708,0.002621456820708,0.002621456820708,0.002621456820708,0.002621456820708,0.002621456820708,0.002621456820708,0.002621456820708,0.002621456820708,0.002621456820708,0.002621456820708,0.002621456820708,0.002621456820708,0.002621456820708,0.002621456820708,0.002621456820708,0.002621456820708,0.002621456820708,0.002621456820708,0.002621456820708,0.002621456820708,0.002621456820708,0.002621456820708,0.002621456820708,0.002621456820708,0.002621456820708,0.002621456820708,0.002621456820708,0.002621456820708,0.002621456820708,0.002621456820708,0.002621456820708,0.002621456820708,0.002621456820708,0.002621456820708,0.002621456820708,0.002621456820708,0.002621456820708,0.002621456820708,0.002621456820708,0.002621456820708,0.002621456820708,0.002621456820708,0.002621456820708,0.002621456820708,0.002621456820708,0.002621456820708,0.002621456820708,0.002621456820708,0.002621456820708,0.002621456820708,0.002621456820708,0.002621456820708,0.002621456820708,0.002621456820708,0.002621456820708,0.002621456820708,0.002621456820708,0.002621456820708,0.002621456820708,0.002621456820708,0.002621456820708,0.002621456820708,0.002621456820708,0.002621456820708,0.002621456820708,0.002621456820708,0.002621456820708,0.002621456820708,0.002621456820708,0.002621456820708,0.002621456820708,0.002621456820708,0.002621456820708,0.002621456820708,0.002621456820708,0.002621456820708,0.002621456820708,0.002621456820708,0.002621456820708,0.002621456820708,0.002621456820708,0.002621456820708,0.002621456820708,0.002621456820708,0.002621456820708,0.002621456820708,0.002621456820708,0.002621456820708,0.002621456820708,0.002621456820708,0.002621456820708,0.002621456820708,0.002621456820708,0.002621456820708,0.002621456820708,0.002621456820708,0.002621456820708,0.002621456820708,0.002621456820708,0.002621456820708,0.002621456820708,0.002621456820708,0.002621456820708,0.002621456820708,0.002621456820708,0.002621456820708,0.002621456820708,0.002621456820708,0.002621456820708,0.002621456820708,0.002621456820708,0.002621456820708,0.002621456820708,0.045626463405397,0.045626463405397,0.045626463405397,0.045626463405397,0.045626463405397,0.045626463405397,0.045626463405397,0.045626463405397,0.045626463405397,0.045626463405397,0.045626463405397,0.045626463405397,2.4284504637e-05,2.4284504637e-05,2.4284504637e-05,2.4284504637e-05,2.4284504637e-05,0.002599134633828,0.002599134633828,0.002599134633828,0.002599134633828,0.002599134633828,0.0022413083641,0.0022413083641,0.0022413083641,0.0022413083641,0.0022413083641,0.0022413083641,0.012769655911611,0.012769655911611,0.012769655911611,0.012769655911611,0.012769655911611,0.032038539752059,0.032038539752059,0.032038539752059,0.032038539752059,0.032038539752059,0.012642484455823,0.012642484455823,0.012642484455823,0.012642484455823,0.012642484455823,0.012642484455823,0.042266774323176,0.042266774323176,0.042266774323176,0.042266774323176,0.042266774323176,0.02463564219776,0.02463564219776,0.02463564219776,0.02463564219776,0.02463564219776,0.010744369981876,0.010744369981876,0.010744369981876,0.010744369981876,0.010744369981876,0.010744369981876,0.025265073345074,0.025265073345074,0.025265073345074,0.025265073345074,0.025265073345074,0.028996627104396,0.028996627104396,0.028996627104396,0.028996627104396,0.028996627104396,0.008828924055912,0.008828924055912,0.008828924055912,0.008828924055912,0.008828924055912,0.008828924055912,0.010123679701778,0.010123679701778,0.010123679701778,0.010123679701778,0.010123679701778,0.021295205330897,0.021295205330897,0.021295205330897,0.021295205330897,0.021295205330897,0.021295205330897,0.021295205330897,0.021295205330897,0.021295205330897,0.021295205330897,0.019211195253298,0.019211195253298)
M_hpd_M95=c(0.005856265874475, 0.005856265874475,0.005856265874475,0.005856265874475,0.005856265874475,0.005856265874475,0.005856265874475,0.005856265874475,0.005856265874475,0.005856265874475,0.005856265874475,0.005856265874475,0.005856265874475,0.005856265874475,0.005856265874475,0.005856265874475,0.005856265874475,0.005856265874475,0.005856265874475,0.005856265874475,0.005856265874475,0.005856265874475,0.005856265874475,0.005856265874475,0.005856265874475,0.005856265874475,0.005856265874475,0.005856265874475,0.005856265874475,0.005856265874475,0.005856265874475,0.005856265874475,0.005856265874475,0.005856265874475,0.005856265874475,0.005856265874475,0.005856265874475,0.005856265874475,0.005856265874475,0.005856265874475,0.005856265874475,0.005856265874475,0.005856265874475,0.005856265874475,0.005856265874475,0.005856265874475,0.005856265874475,0.005856265874475,0.005856265874475,0.005856265874475,0.005856265874475,0.005856265874475,0.005856265874475,0.005856265874475,0.005856265874475,0.005856265874475,0.005856265874475,0.005856265874475,0.005856265874475,0.005856265874475,0.005856265874475,0.005856265874475,0.005856265874475,0.005856265874475,0.005856265874475,0.005856265874475,0.005856265874475,0.005856265874475,0.005856265874475,0.005856265874475,0.005856265874475,0.005856265874475,0.005856265874475,0.005856265874475,0.005856265874475,0.005856265874475,0.005856265874475,0.005856265874475,0.005856265874475,0.005856265874475,0.005856265874475,0.005856265874475,0.005856265874475,0.005856265874475,0.005856265874475,0.005856265874475,0.005856265874475,0.005856265874475,0.005856265874475,0.005856265874475,0.005856265874475,0.005856265874475,0.005856265874475,0.005856265874475,0.005856265874475,0.005856265874475,0.005856265874475,0.005856265874475,0.005856265874475,0.005856265874475,0.005856265874475,0.005856265874475,0.005856265874475,0.005856265874475,0.005856265874475,0.005856265874475,0.005856265874475,0.005856265874475,0.005856265874475,0.005856265874475,0.005856265874475,0.005856265874475,0.005856265874475,0.005856265874475,0.005856265874475,0.005856265874475,0.005856265874475,0.005856265874475,0.005856265874475,0.005856265874475,0.005856265874475,0.005856265874475,0.005856265874475,0.005856265874475,0.005856265874475,0.005856265874475,0.005856265874475,0.005856265874475,0.005856265874475,0.005856265874475,0.005856265874475,0.005856265874475,0.005856265874475,0.005856265874475,0.005856265874475,0.005856265874475,0.005856265874475,0.005856265874475,0.005856265874475,0.005856265874475,0.005856265874475,0.005856265874475,0.005856265874475,0.005856265874475,0.005856265874475,0.005856265874475,0.005856265874475,0.005856265874475,0.005856265874475,0.005856265874475,0.005856265874475,0.005856265874475,0.005856265874475,0.005856265874475,0.005856265874475,0.005856265874475,0.005856265874475,0.005856265874475,0.005856265874475,0.005856265874475,0.005856265874475,0.005856265874475,0.005856265874475,0.005856265874475,0.005856265874475,0.005856265874475,0.005856265874475,0.005856265874475,0.005856265874475,0.005856265874475,0.005856265874475,0.005856265874475,0.005856265874475,0.005856265874475,0.005856265874475,0.005856265874475,0.005856265874475,0.005856265874475,0.005856265874475,0.005856265874475,0.005856265874475,0.005856265874475,0.005856265874475,0.005856265874475,0.005856265874475,0.005856265874475,0.005856265874475,0.005856265874475,0.005856265874475,0.005856265874475,0.005856265874475,0.005856265874475,0.005856265874475,0.005856265874475,0.005856265874475,0.005856265874475,0.005856265874475,0.005856265874475,0.005856265874475,0.005856265874475,0.005856265874475,0.005856265874475,0.005856265874475,0.005856265874475,0.005856265874475,0.086947931361701,0.086947931361701,0.086947931361701,0.086947931361701,0.086947931361701,0.086947931361701,0.086947931361701,0.086947931361701,0.086947931361701,0.086947931361701,0.086947931361701,0.086947931361701,0.027738457933366,0.027738457933366,0.027738457933366,0.027738457933366,0.027738457933366,0.036869347422917,0.036869347422917,0.036869347422917,0.036869347422917,0.036869347422917,0.038070995644607,0.038070995644607,0.038070995644607,0.038070995644607,0.038070995644607,0.038070995644607,0.06189678173239,0.06189678173239,0.06189678173239,0.06189678173239,0.06189678173239,0.079569929479885,0.079569929479885,0.079569929479885,0.079569929479885,0.079569929479885,0.042951676131286,0.042951676131286,0.042951676131286,0.042951676131286,0.042951676131286,0.042951676131286,0.095701633390254,0.095701633390254,0.095701633390254,0.095701633390254,0.095701633390254,0.071648775304297,0.071648775304297,0.071648775304297,0.071648775304297,0.071648775304297,0.044513267924528,0.044513267924528,0.044513267924528,0.044513267924528,0.044513267924528,0.044513267924528,0.068426921677753,0.068426921677753,0.068426921677753,0.068426921677753,0.068426921677753,0.073939570967883,0.073939570967883,0.073939570967883,0.073939570967883,0.073939570967883,0.03895641240885,0.03895641240885,0.03895641240885,0.03895641240885,0.03895641240885,0.03895641240885,0.041992882281501,0.041992882281501,0.041992882281501,0.041992882281501,0.041992882281501,0.050806798465375,0.050806798465375,0.050806798465375,0.050806798465375,0.050806798465375,0.050806798465375,0.050806798465375,0.050806798465375,0.050806798465375,0.050806798465375,0.089614373618278,0.089614373618278)
R_hpd_m95=c(-0.00563019586556, -0.00563019586556,-0.00563019586556,-0.00563019586556,-0.00563019586556,-0.00563019586556,-0.00563019586556,-0.00563019586556,-0.00563019586556,-0.00563019586556,-0.00563019586556,-0.00563019586556,-0.00563019586556,-0.00563019586556,-0.00563019586556,-0.00563019586556,-0.00563019586556,-0.00563019586556,-0.00563019586556,-0.00563019586556,-0.00563019586556,-0.00563019586556,-0.00563019586556,-0.00563019586556,-0.00563019586556,-0.00563019586556,-0.00563019586556,-0.00563019586556,-0.00563019586556,-0.00563019586556,-0.00563019586556,-0.00563019586556,-0.00563019586556,-0.00563019586556,-0.00563019586556,-0.00563019586556,-0.00563019586556,-0.00563019586556,-0.00563019586556,-0.00563019586556,-0.00563019586556,-0.00563019586556,-0.00563019586556,-0.00563019586556,-0.00563019586556,-0.00563019586556,-0.00563019586556,-0.00563019586556,-0.00563019586556,-0.00563019586556,-0.00563019586556,-0.00563019586556,-0.00563019586556,-0.00563019586556,-0.00563019586556,-0.00563019586556,-0.00563019586556,-0.00563019586556,-0.00563019586556,-0.00563019586556,-0.00563019586556,-0.00563019586556,-0.00563019586556,-0.00563019586556,-0.00563019586556,-0.00563019586556,-0.00563019586556,-0.00563019586556,-0.00563019586556,-0.00563019586556,-0.00563019586556,-0.00563019586556,-0.00563019586556,-0.00563019586556,-0.00563019586556,-0.00563019586556,-0.00563019586556,-0.00563019586556,-0.00563019586556,-0.00563019586556,-0.00563019586556,-0.00563019586556,-0.00563019586556,-0.00563019586556,-0.00563019586556,-0.00563019586556,-0.00563019586556,-0.00563019586556,-0.00563019586556,-0.00563019586556,-0.00563019586556,-0.00563019586556,-0.00563019586556,-0.00563019586556,-0.00563019586556,-0.00563019586556,-0.00563019586556,-0.00563019586556,-0.00563019586556,-0.00563019586556,-0.00563019586556,-0.00563019586556,-0.00563019586556,-0.00563019586556,-0.00563019586556,-0.00563019586556,-0.00563019586556,-0.00563019586556,-0.00563019586556,-0.00563019586556,-0.00563019586556,-0.00563019586556,-0.00563019586556,-0.00563019586556,-0.00563019586556,-0.00563019586556,-0.00563019586556,-0.00563019586556,-0.00563019586556,-0.00563019586556,-0.00563019586556,-0.00563019586556,-0.00563019586556,-0.00563019586556,-0.00563019586556,-0.00563019586556,-0.00563019586556,-0.00563019586556,-0.00563019586556,-0.00563019586556,-0.00563019586556,-0.00563019586556,-0.00563019586556,-0.00563019586556,-0.00563019586556,-0.00563019586556,-0.00563019586556,-0.00563019586556,-0.00563019586556,-0.00563019586556,-0.00563019586556,-0.00563019586556,-0.00563019586556,-0.00563019586556,-0.00563019586556,-0.00563019586556,-0.00563019586556,-0.00563019586556,-0.00563019586556,-0.00563019586556,-0.00563019586556,-0.00563019586556,-0.00563019586556,-0.00563019586556,-0.00563019586556,-0.00563019586556,-0.00563019586556,-0.00563019586556,-0.00563019586556,-0.00563019586556,-0.00563019586556,-0.00563019586556,-0.00563019586556,-0.00563019586556,-0.00563019586556,-0.00563019586556,-0.00563019586556,-0.00563019586556,-0.00563019586556,-0.00563019586556,-0.00563019586556,-0.00563019586556,-0.00563019586556,-0.00563019586556,-0.00563019586556,-0.00563019586556,-0.00563019586556,-0.00563019586556,-0.00563019586556,-0.00563019586556,-0.00563019586556,-0.00563019586556,-0.00563019586556,-0.00563019586556,-0.00563019586556,-0.00563019586556,-0.00563019586556,-0.00563019586556,-0.00563019586556,-0.00563019586556,-0.00563019586556,-0.00563019586556,-0.00563019586556,-0.00563019586556,-0.00563019586556,-0.00563019586556,-0.00563019586556,-0.00563019586556,-0.00563019586556,-0.00563019586556,-0.00563019586556,-0.00563019586556,-0.00563019586556,-0.00563019586556,-0.00563019586556,-0.071634524748122,-0.071634524748122,-0.071634524748122,-0.071634524748122,-0.071634524748122,-0.071634524748122,-0.071634524748122,-0.071634524748122,-0.071634524748122,-0.071634524748122,-0.071634524748122,-0.079614471409137,-0.021665658924871,-0.021665658924871,-0.021665658924871,-0.021665658924871,-0.02077235141638,-0.027815734875233,-0.027815734875233,-0.027815734875233,-0.027815734875233,-0.022010781277565,-0.02194693811076,-0.02194693811076,-0.02194693811076,-0.02194693811076,-0.02194693811076,-0.029684366642253,-0.050144313185413,-0.050144313185413,-0.050144313185413,-0.050144313185413,-0.021482676134461,-0.03665299658248,-0.03665299658248,-0.03665299658248,-0.03665299658248,-0.03496020102682,-0.001528518472646,-0.001528518472646,-0.001528518472646,-0.001528518472646,-0.001528518472646,0.001091468924464,-0.048309754211274,-0.048309754211274,-0.048309754211274,-0.048309754211274,-0.050498281749207,-0.027435839969991,-0.027435839969991,-0.027435839969991,-0.027435839969991,-0.053930023306371,-0.025415678544123,-0.025415678544123,-0.025415678544123,-0.025415678544123,-0.025415678544123,-0.021230069613551,-0.040361180661615,-0.040361180661615,-0.040361180661615,-0.040361180661615,-0.035893084922145,-0.038176902660906,-0.038176902660906,-0.038176902660906,-0.038176902660906,-0.055811648918265,-0.02235819618938,-0.02235819618938,-0.02235819618938,-0.02235819618938,-0.02235819618938,0.036620605307724,0.035886103445379,0.035886103445379,0.035886103445379,0.035886103445379,0.003259338226809,-0.001642724697444,-0.001642724697444,-0.001642724697444,-0.001642724697444,-0.001642724697444,-0.001642724697444,-0.001642724697444,-0.001642724697444,-0.001642724697444,-0.001642724697444,0.186736612629552,0.186736612629552)
R_hpd_M95=c(-0.002339804037679, -0.002339804037679,-0.002339804037679,-0.002339804037679,-0.002339804037679,-0.002339804037679,-0.002339804037679,-0.002339804037679,-0.002339804037679,-0.002339804037679,-0.002339804037679,-0.002339804037679,-0.002339804037679,-0.002339804037679,-0.002339804037679,-0.002339804037679,-0.002339804037679,-0.002339804037679,-0.002339804037679,-0.002339804037679,-0.002339804037679,-0.002339804037679,-0.002339804037679,-0.002339804037679,-0.002339804037679,-0.002339804037679,-0.002339804037679,-0.002339804037679,-0.002339804037679,-0.002339804037679,-0.002339804037679,-0.002339804037679,-0.002339804037679,-0.002339804037679,-0.002339804037679,-0.002339804037679,-0.002339804037679,-0.002339804037679,-0.002339804037679,-0.002339804037679,-0.002339804037679,-0.002339804037679,-0.002339804037679,-0.002339804037679,-0.002339804037679,-0.002339804037679,-0.002339804037679,-0.002339804037679,-0.002339804037679,-0.002339804037679,-0.002339804037679,-0.002339804037679,-0.002339804037679,-0.002339804037679,-0.002339804037679,-0.002339804037679,-0.002339804037679,-0.002339804037679,-0.002339804037679,-0.002339804037679,-0.002339804037679,-0.002339804037679,-0.002339804037679,-0.002339804037679,-0.002339804037679,-0.002339804037679,-0.002339804037679,-0.002339804037679,-0.002339804037679,-0.002339804037679,-0.002339804037679,-0.002339804037679,-0.002339804037679,-0.002339804037679,-0.002339804037679,-0.002339804037679,-0.002339804037679,-0.002339804037679,-0.002339804037679,-0.002339804037679,-0.002339804037679,-0.002339804037679,-0.002339804037679,-0.002339804037679,-0.002339804037679,-0.002339804037679,-0.002339804037679,-0.002339804037679,-0.002339804037679,-0.002339804037679,-0.002339804037679,-0.002339804037679,-0.002339804037679,-0.002339804037679,-0.002339804037679,-0.002339804037679,-0.002339804037679,-0.002339804037679,-0.002339804037679,-0.002339804037679,-0.002339804037679,-0.002339804037679,-0.002339804037679,-0.002339804037679,-0.002339804037679,-0.002339804037679,-0.002339804037679,-0.002339804037679,-0.002339804037679,-0.002339804037679,-0.002339804037679,-0.002339804037679,-0.002339804037679,-0.002339804037679,-0.002339804037679,-0.002339804037679,-0.002339804037679,-0.002339804037679,-0.002339804037679,-0.002339804037679,-0.002339804037679,-0.002339804037679,-0.002339804037679,-0.002339804037679,-0.002339804037679,-0.002339804037679,-0.002339804037679,-0.002339804037679,-0.002339804037679,-0.002339804037679,-0.002339804037679,-0.002339804037679,-0.002339804037679,-0.002339804037679,-0.002339804037679,-0.002339804037679,-0.002339804037679,-0.002339804037679,-0.002339804037679,-0.002339804037679,-0.002339804037679,-0.002339804037679,-0.002339804037679,-0.002339804037679,-0.002339804037679,-0.002339804037679,-0.002339804037679,-0.002339804037679,-0.002339804037679,-0.002339804037679,-0.002339804037679,-0.002339804037679,-0.002339804037679,-0.002339804037679,-0.002339804037679,-0.002339804037679,-0.002339804037679,-0.002339804037679,-0.002339804037679,-0.002339804037679,-0.002339804037679,-0.002339804037679,-0.002339804037679,-0.002339804037679,-0.002339804037679,-0.002339804037679,-0.002339804037679,-0.002339804037679,-0.002339804037679,-0.002339804037679,-0.002339804037679,-0.002339804037679,-0.002339804037679,-0.002339804037679,-0.002339804037679,-0.002339804037679,-0.002339804037679,-0.002339804037679,-0.002339804037679,-0.002339804037679,-0.002339804037679,-0.002339804037679,-0.002339804037679,-0.002339804037679,-0.002339804037679,-0.002339804037679,-0.002339804037679,-0.002339804037679,-0.002339804037679,-0.002339804037679,-0.002339804037679,-0.002339804037679,-0.002339804037679,-0.002339804037679,-0.002339804037679,-0.002339804037679,-0.002339804037679,-0.002339804037679,-0.002339804037679,-0.002339804037679,-0.002339804037679,-0.002339804037679,-0.002339804037679,-0.002339804037679,-0.002339804037679,-0.027983071892006,-0.027983071892006,-0.027983071892006,-0.027983071892006,-0.027983071892006,-0.027983071892006,-0.027983071892006,-0.027983071892006,-0.027983071892006,-0.027983071892006,-0.027983071892006,-0.03054127815901,0.014665908346174,0.014665908346174,0.014665908346174,0.014665908346174,0.021914481093894,0.01811078410074,0.01811078410074,0.01811078410074,0.01811078410074,0.028250432721829,0.025960253046948,0.025960253046948,0.025960253046948,0.025960253046948,0.025960253046948,0.019064597296212,0.003357578662419,0.003357578662419,0.003357578662419,0.003357578662419,0.048205490944335,0.022267057120309,0.022267057120309,0.022267057120309,0.022267057120309,0.043251768285891,0.062316853193977,0.062316853193977,0.062316853193977,0.062316853193977,0.062316853193977,0.062958055427848,0.030363091508326,0.030363091508326,0.030363091508326,0.030363091508326,0.019762675722736,0.039196556878457,0.039196556878457,0.039196556878457,0.039196556878457,0.007132693726857,0.021144475233847,0.021144475233847,0.021144475233847,0.021144475233847,0.021144475233847,0.029673537807975,0.01275369527238,0.01275369527238,0.01275369527238,0.01275369527238,0.022953504113717,0.016397792500004,0.016397792500004,0.016397792500004,0.016397792500004,-0.002112580334606,0.018595459795558,0.018595459795558,0.018595459795558,0.018595459795558,0.018595459795558,0.107853765933023,0.101047297715115,0.101047297715115,0.101047297715115,0.101047297715115,0.060510105358872,0.045340041231412,0.045340041231412,0.045340041231412,0.045340041231412,0.045340041231412,0.045340041231412,0.045340041231412,0.045340041231412,0.045340041231412,0.045340041231412,0.36051539327854,0.36051539327854)
L_mean=c(0.000160476930108, 0.000160476930108,0.000160476930108,0.000160476930108,0.000160476930108,0.000160476930108,0.000160476930108,0.000160476930108,0.000160476930108,0.000160476930108,0.000160476930108,0.000160476930108,0.000160476930108,0.000160476930108,0.000160476930108,0.000160476930108,0.000160476930108,0.000160476930108,0.000160476930108,0.000160476930108,0.000160476930108,0.000160476930108,0.000160476930108,0.000160476930108,0.000160476930108,0.000160476930108,0.000160476930108,0.000160476930108,0.000160476930108,0.000160476930108,0.000160476930108,0.000160476930108,0.000160476930108,0.000160476930108,0.000160476930108,0.000160476930108,0.000160476930108,0.000160476930108,0.000160476930108,0.000160476930108,0.000160476930108,0.000160476930108,0.000160476930108,0.000160476930108,0.000160476930108,0.000160476930108,0.000160476930108,0.000160476930108,0.000160476930108,0.000160476930108,0.000160476930108,0.000160476930108,0.000160476930108,0.000160476930108,0.000160476930108,0.000160476930108,0.000160476930108,0.000160476930108,0.000160476930108,0.000160476930108,0.000160476930108,0.000160476930108,0.000160476930108,0.000160476930108,0.000160476930108,0.000160476930108,0.000160476930108,0.000160476930108,0.000160476930108,0.000160476930108,0.000160476930108,0.000160476930108,0.000160476930108,0.000160476930108,0.000160476930108,0.000160476930108,0.000160476930108,0.000160476930108,0.000160476930108,0.000160476930108,0.000160476930108,0.000160476930108,0.000160476930108,0.000160476930108,0.000160476930108,0.000160476930108,0.000160476930108,0.000160476930108,0.000160476930108,0.000160476930108,0.000160476930108,0.000160476930108,0.000160476930108,0.000160476930108,0.000160476930108,0.000160476930108,0.000160476930108,0.000160476930108,0.000160476930108,0.000160476930108,0.000160476930108,0.000160476930108,0.000160476930108,0.000160476930108,0.000160476930108,0.000160476930108,0.000160476930108,0.000160476930108,0.000160476930108,0.000160476930108,0.000160476930108,0.000160476930108,0.000160476930108,0.000160476930108,0.000160476930108,0.000160476930108,0.000160476930108,0.000160476930108,0.000160476930108,0.000160476930108,0.000160476930108,0.000160476930108,0.000160476930108,0.000160476930108,0.000160476930108,0.000160476930108,0.000160476930108,0.000160476930108,0.000160476930108,0.000160476930108,0.000160476930108,0.000160476930108,0.000160476930108,0.000160476930108,0.000160476930108,0.000160476930108,0.000160476930108,0.000160476930108,0.000160476930108,0.000160476930108,0.000160476930108,0.000160476930108,0.000160476930108,0.000160476930108,0.000160476930108,0.000160476930108,0.000160476930108,0.000160476930108,0.000160476930108,0.000160476930108,0.000160476930108,0.000160476930108,0.000160476930108,0.000160476930108,0.000160476930108,0.000160476930108,0.000160476930108,0.000160476930108,0.000160476930108,0.000160476930108,0.000160476930108,0.000160476930108,0.000160476930108,0.000160476930108,0.000160476930108,0.000160476930108,0.000160476930108,0.000160476930108,0.000160476930108,0.000160476930108,0.000160476930108,0.000160476930108,0.000160476930108,0.000160476930108,0.000160476930108,0.000160476930108,0.000160476930108,0.000160476930108,0.000160476930108,0.000160476930108,0.000160476930108,0.000160476930108,0.000160476930108,0.000160476930108,0.000160476930108,0.000160476930108,0.000160476930108,0.000160476930108,0.000160476930108,0.000160476930108,0.000160476930108,0.000160476930108,0.000160476930108,0.000160476930108,0.000160476930108,0.000160476930108,0.000160476930108,0.000160476930108,0.000160476930108,0.000160476930108,0.000160476930108,0.000160476930108,0.000160476930108,0.000160476930108,0.000160476930108,0.015381081294275,0.015381081294275,0.015381081294275,0.015381081294275,0.015381081294275,0.015381081294275,0.015381081294275,0.015381081294275,0.015381081294275,0.015381081294275,0.015381081294275,0.009395823425503,0.009395823425503,0.009395823425503,0.009395823425503,0.009395823425503,0.014006468832775,0.014006468832775,0.014006468832775,0.014006468832775,0.014006468832775,0.022916519352141,0.022916519352141,0.022916519352141,0.022916519352141,0.022916519352141,0.022916519352141,0.014055306176078,0.014055306176078,0.014055306176078,0.014055306176078,0.014055306176078,0.048945777228943,0.048945777228943,0.048945777228943,0.048945777228943,0.048945777228943,0.05853251024598,0.05853251024598,0.05853251024598,0.05853251024598,0.05853251024598,0.05853251024598,0.059899492724054,0.059899492724054,0.059899492724054,0.059899492724054,0.059899492724054,0.053294992918992,0.053294992918992,0.053294992918992,0.053294992918992,0.053294992918992,0.024993722153332,0.024993722153332,0.024993722153332,0.024993722153332,0.024993722153332,0.024993722153332,0.031659976122139,0.031659976122139,0.031659976122139,0.031659976122139,0.031659976122139,0.039269612730909,0.039269612730909,0.039269612730909,0.039269612730909,0.039269612730909,0.021455477983512,0.021455477983512,0.021455477983512,0.021455477983512,0.021455477983512,0.021455477983512,0.094095967031865,0.094095967031865,0.094095967031865,0.094095967031865,0.094095967031865,0.05751477678151,0.05751477678151,0.05751477678151,0.05751477678151,0.05751477678151,0.05751477678151,0.05751477678151,0.05751477678151,0.05751477678151,0.05751477678151,0.05751477678151,0.32879475161769,0.32879475161769)
M_mean=c(0.004107391266435, 0.004107391266435,0.004107391266435,0.004107391266435,0.004107391266435,0.004107391266435,0.004107391266435,0.004107391266435,0.004107391266435,0.004107391266435,0.004107391266435,0.004107391266435,0.004107391266435,0.004107391266435,0.004107391266435,0.004107391266435,0.004107391266435,0.004107391266435,0.004107391266435,0.004107391266435,0.004107391266435,0.004107391266435,0.004107391266435,0.004107391266435,0.004107391266435,0.004107391266435,0.004107391266435,0.004107391266435,0.004107391266435,0.004107391266435,0.004107391266435,0.004107391266435,0.004107391266435,0.004107391266435,0.004107391266435,0.004107391266435,0.004107391266435,0.004107391266435,0.004107391266435,0.004107391266435,0.004107391266435,0.004107391266435,0.004107391266435,0.004107391266435,0.004107391266435,0.004107391266435,0.004107391266435,0.004107391266435,0.004107391266435,0.004107391266435,0.004107391266435,0.004107391266435,0.004107391266435,0.004107391266435,0.004107391266435,0.004107391266435,0.004107391266435,0.004107391266435,0.004107391266435,0.004107391266435,0.004107391266435,0.004107391266435,0.004107391266435,0.004107391266435,0.004107391266435,0.004107391266435,0.004107391266435,0.004107391266435,0.004107391266435,0.004107391266435,0.004107391266435,0.004107391266435,0.004107391266435,0.004107391266435,0.004107391266435,0.004107391266435,0.004107391266435,0.004107391266435,0.004107391266435,0.004107391266435,0.004107391266435,0.004107391266435,0.004107391266435,0.004107391266435,0.004107391266435,0.004107391266435,0.004107391266435,0.004107391266435,0.004107391266435,0.004107391266435,0.004107391266435,0.004107391266435,0.004107391266435,0.004107391266435,0.004107391266435,0.004107391266435,0.004107391266435,0.004107391266435,0.004107391266435,0.004107391266435,0.004107391266435,0.004107391266435,0.004107391266435,0.004107391266435,0.004107391266435,0.004107391266435,0.004107391266435,0.004107391266435,0.004107391266435,0.004107391266435,0.004107391266435,0.004107391266435,0.004107391266435,0.004107391266435,0.004107391266435,0.004107391266435,0.004107391266435,0.004107391266435,0.004107391266435,0.004107391266435,0.004107391266435,0.004107391266435,0.004107391266435,0.004107391266435,0.004107391266435,0.004107391266435,0.004107391266435,0.004107391266435,0.004107391266435,0.004107391266435,0.004107391266435,0.004107391266435,0.004107391266435,0.004107391266435,0.004107391266435,0.004107391266435,0.004107391266435,0.004107391266435,0.004107391266435,0.004107391266435,0.004107391266435,0.004107391266435,0.004107391266435,0.004107391266435,0.004107391266435,0.004107391266435,0.004107391266435,0.004107391266435,0.004107391266435,0.004107391266435,0.004107391266435,0.004107391266435,0.004107391266435,0.004107391266435,0.004107391266435,0.004107391266435,0.004107391266435,0.004107391266435,0.004107391266435,0.004107391266435,0.004107391266435,0.004107391266435,0.004107391266435,0.004107391266435,0.004107391266435,0.004107391266435,0.004107391266435,0.004107391266435,0.004107391266435,0.004107391266435,0.004107391266435,0.004107391266435,0.004107391266435,0.004107391266435,0.004107391266435,0.004107391266435,0.004107391266435,0.004107391266435,0.004107391266435,0.004107391266435,0.004107391266435,0.004107391266435,0.004107391266435,0.004107391266435,0.004107391266435,0.004107391266435,0.004107391266435,0.004107391266435,0.004107391266435,0.004107391266435,0.004107391266435,0.004107391266435,0.004107391266435,0.004107391266435,0.004107391266435,0.004107391266435,0.004107391266435,0.004107391266435,0.004107391266435,0.004107391266435,0.004107391266435,0.004107391266435,0.004107391266435,0.004107391266435,0.004107391266435,0.06472889098163,0.06472889098163,0.06472889098163,0.06472889098163,0.06472889098163,0.06472889098163,0.06472889098163,0.06472889098163,0.06472889098163,0.06472889098163,0.06472889098163,0.06472889098163,0.012668841513752,0.012668841513752,0.012668841513752,0.012668841513752,0.012668841513752,0.019394570252255,0.019394570252255,0.019394570252255,0.019394570252255,0.019394570252255,0.019716354301532,0.019716354301532,0.019716354301532,0.019716354301532,0.019716354301532,0.019716354301532,0.036885658274645,0.036885658274645,0.036885658274645,0.036885658274645,0.036885658274645,0.055732292431151,0.055732292431151,0.055732292431151,0.055732292431151,0.055732292431151,0.027306009977313,0.027306009977313,0.027306009977313,0.027306009977313,0.027306009977313,0.027306009977313,0.068545304769607,0.068545304769607,0.068545304769607,0.068545304769607,0.068545304769607,0.047248151444036,0.047248151444036,0.047248151444036,0.047248151444036,0.047248151444036,0.027156254570438,0.027156254570438,0.027156254570438,0.027156254570438,0.027156254570438,0.027156254570438,0.046282625456556,0.046282625456556,0.046282625456556,0.046282625456556,0.046282625456556,0.050878935320506,0.050878935320506,0.050878935320506,0.050878935320506,0.050878935320506,0.023749441800964,0.023749441800964,0.023749441800964,0.023749441800964,0.023749441800964,0.023749441800964,0.025389549898948,0.025389549898948,0.025389549898948,0.025389549898948,0.025389549898948,0.035432913145577,0.035432913145577,0.035432913145577,0.035432913145577,0.035432913145577,0.035432913145577,0.035432913145577,0.035432913145577,0.035432913145577,0.035432913145577,0.05235140975872,0.05235140975872)
R_mean=c(-0.003946914336327, -0.003946914336327,-0.003946914336327,-0.003946914336327,-0.003946914336327,-0.003946914336327,-0.003946914336327,-0.003946914336327,-0.003946914336327,-0.003946914336327,-0.003946914336327,-0.003946914336327,-0.003946914336327,-0.003946914336327,-0.003946914336327,-0.003946914336327,-0.003946914336327,-0.003946914336327,-0.003946914336327,-0.003946914336327,-0.003946914336327,-0.003946914336327,-0.003946914336327,-0.003946914336327,-0.003946914336327,-0.003946914336327,-0.003946914336327,-0.003946914336327,-0.003946914336327,-0.003946914336327,-0.003946914336327,-0.003946914336327,-0.003946914336327,-0.003946914336327,-0.003946914336327,-0.003946914336327,-0.003946914336327,-0.003946914336327,-0.003946914336327,-0.003946914336327,-0.003946914336327,-0.003946914336327,-0.003946914336327,-0.003946914336327,-0.003946914336327,-0.003946914336327,-0.003946914336327,-0.003946914336327,-0.003946914336327,-0.003946914336327,-0.003946914336327,-0.003946914336327,-0.003946914336327,-0.003946914336327,-0.003946914336327,-0.003946914336327,-0.003946914336327,-0.003946914336327,-0.003946914336327,-0.003946914336327,-0.003946914336327,-0.003946914336327,-0.003946914336327,-0.003946914336327,-0.003946914336327,-0.003946914336327,-0.003946914336327,-0.003946914336327,-0.003946914336327,-0.003946914336327,-0.003946914336327,-0.003946914336327,-0.003946914336327,-0.003946914336327,-0.003946914336327,-0.003946914336327,-0.003946914336327,-0.003946914336327,-0.003946914336327,-0.003946914336327,-0.003946914336327,-0.003946914336327,-0.003946914336327,-0.003946914336327,-0.003946914336327,-0.003946914336327,-0.003946914336327,-0.003946914336327,-0.003946914336327,-0.003946914336327,-0.003946914336327,-0.003946914336327,-0.003946914336327,-0.003946914336327,-0.003946914336327,-0.003946914336327,-0.003946914336327,-0.003946914336327,-0.003946914336327,-0.003946914336327,-0.003946914336327,-0.003946914336327,-0.003946914336327,-0.003946914336327,-0.003946914336327,-0.003946914336327,-0.003946914336327,-0.003946914336327,-0.003946914336327,-0.003946914336327,-0.003946914336327,-0.003946914336327,-0.003946914336327,-0.003946914336327,-0.003946914336327,-0.003946914336327,-0.003946914336327,-0.003946914336327,-0.003946914336327,-0.003946914336327,-0.003946914336327,-0.003946914336327,-0.003946914336327,-0.003946914336327,-0.003946914336327,-0.003946914336327,-0.003946914336327,-0.003946914336327,-0.003946914336327,-0.003946914336327,-0.003946914336327,-0.003946914336327,-0.003946914336327,-0.003946914336327,-0.003946914336327,-0.003946914336327,-0.003946914336327,-0.003946914336327,-0.003946914336327,-0.003946914336327,-0.003946914336327,-0.003946914336327,-0.003946914336327,-0.003946914336327,-0.003946914336327,-0.003946914336327,-0.003946914336327,-0.003946914336327,-0.003946914336327,-0.003946914336327,-0.003946914336327,-0.003946914336327,-0.003946914336327,-0.003946914336327,-0.003946914336327,-0.003946914336327,-0.003946914336327,-0.003946914336327,-0.003946914336327,-0.003946914336327,-0.003946914336327,-0.003946914336327,-0.003946914336327,-0.003946914336327,-0.003946914336327,-0.003946914336327,-0.003946914336327,-0.003946914336327,-0.003946914336327,-0.003946914336327,-0.003946914336327,-0.003946914336327,-0.003946914336327,-0.003946914336327,-0.003946914336327,-0.003946914336327,-0.003946914336327,-0.003946914336327,-0.003946914336327,-0.003946914336327,-0.003946914336327,-0.003946914336327,-0.003946914336327,-0.003946914336327,-0.003946914336327,-0.003946914336327,-0.003946914336327,-0.003946914336327,-0.003946914336327,-0.003946914336327,-0.003946914336327,-0.003946914336327,-0.003946914336327,-0.003946914336327,-0.003946914336327,-0.003946914336327,-0.003946914336327,-0.003946914336327,-0.003946914336327,-0.003946914336327,-0.003946914336327,-0.003946914336327,-0.003946914336327,-0.003946914336327,-0.003946914336327,-0.049347809687355,-0.049347809687355,-0.049347809687355,-0.049347809687355,-0.049347809687355,-0.049347809687355,-0.049347809687355,-0.049347809687355,-0.049347809687355,-0.049347809687355,-0.049347809687355,-0.055333067556127,-0.003273018088249,-0.003273018088249,-0.003273018088249,-0.003273018088249,0.001337627319022,-0.00538810141948,-0.00538810141948,-0.00538810141948,-0.00538810141948,0.003521949099886,0.003200165050608,0.003200165050608,0.003200165050608,0.003200165050608,0.003200165050608,-0.005661048125454,-0.022830352098566,-0.022830352098566,-0.022830352098566,-0.022830352098566,0.012060118954299,-0.006786515202207,-0.006786515202207,-0.006786515202207,-0.006786515202207,0.00280021781483,0.031226500268667,0.031226500268667,0.031226500268667,0.031226500268667,0.031226500268667,0.032593482746741,-0.008645812045552,-0.008645812045552,-0.008645812045552,-0.008645812045552,-0.015250311850615,0.006046841474955,0.006046841474955,0.006046841474955,0.006046841474955,-0.022254429290705,-0.002162532417107,-0.002162532417107,-0.002162532417107,-0.002162532417107,-0.002162532417107,0.004503721551701,-0.014622649334417,-0.014622649334417,-0.014622649334417,-0.014622649334417,-0.007013012725647,-0.011609322589597,-0.011609322589597,-0.011609322589597,-0.011609322589597,-0.029423457336994,-0.002293963817452,-0.002293963817452,-0.002293963817452,-0.002293963817452,-0.002293963817452,0.070346525230901,0.068706417132917,0.068706417132917,0.068706417132917,0.068706417132917,0.032125226882562,0.022081863635933,0.022081863635933,0.022081863635933,0.022081863635933,0.022081863635933,0.022081863635933,0.022081863635933,0.022081863635933,0.022081863635933,0.022081863635933,0.27644334185897,0.27644334185897)

par(mfrow=c(2,2))
trans=0.5
age=(0:(298-1))* -1

# Speciation rate
plot(c(seq(-290,0,by=1),0),rep(2,length(c(seq(290,0,by=-1),0))), xlab="", ylab="Rates (events/Myr/lineage)", xlim=c(-270,-230), ylim=c(0,0.1), type="l", col="white",lwd="1",las="1",cex.axis="1",cex.main="1",cex.lab="1",bty="n", main="A", axes=F)
rect(-323.2,-0.02,-298.9,300, col="white", border=NA)
rect(-298.9,-0.02,-272.95,300, col="whitesmoke", border=NA)
rect(-272.95,-0.02,-259.1,300, col="white", border=NA)
rect(-259.1,-0.02,-251.9,300, col="whitesmoke", border=NA)
rect(-251.9,-0.02,-247.2,300, col="white", border=NA)
rect(-247.2,-0.02,-237,300, col="whitesmoke", border=NA)
rect(-237,-0.02,-201.3,300, col="white", border=NA)
rect(-201.3,-0.02,-174.1,300, col="whitesmoke", border=NA)
rect(-174.1,-0.02,-163.5,300, col="white", border=NA)
rect(-163.5,-0.02,-145,300, col="whitesmoke", border=NA)
rect(-145,-0.02,-100.5,300, col="white", border=NA)
rect(-100.5,-0.02,-66,300, col="whitesmoke", border=NA)
rect(-66,-0.02,-56,300, col="white", border=NA)
rect(-56,-0.02,-33.9,300, col="whitesmoke", border=NA)
rect(-33.9,-0.02,-23.03,300, col="white", border=NA)
rect(-23.03,-0.02,-5.33,300, col="whitesmoke", border=NA)
rect(-5.33,-0.02,-2.58,300, col="white", border=NA)
rect(-2.58,-0.02,0,300, col="whitesmoke", border=NA)

plot_RTT(age,L_hpd_M95,L_hpd_m95,L_mean,"#4c4cec")
lines(rev(age), rev(L_mean), col = "#4c4cec", lwd=3)
rect(-261.28,-3,-259.51,300, col=alpha('#ffaf03',0.2), border=NA)
rect(-234.5,-3,-232,300, col=alpha('#ffaf03',0.2), border=NA)
abline(v=c(-251.902),col="red",lty="dashed",lwd="2")

axis(side=1, seq(-280, -220, by=10), col="black",col.axis="black",las=1)
axis(side=2, seq(0, 0.1, by=0.02), col="black",col.axis="black",las=2)
add_geochrono(0, -0.1)

# Extinction rate
plot(c(seq(-290,0,by=1),0),rep(2,length(c(seq(290,0,by=-1),0))), xlab="", ylab="Rates (events/Myr/lineage)", xlim=c(-270,-230), ylim=c(0,0.1), type="l", col="white",lwd="1",las="1",cex.axis="1",cex.main="1",cex.lab="1",bty="n", main="B", axes=F)
rect(-323.2,-0.02,-298.9,300, col="white", border=NA)
rect(-298.9,-0.02,-272.95,300, col="whitesmoke", border=NA)
rect(-272.95,-0.02,-259.1,300, col="white", border=NA)
rect(-259.1,-0.02,-251.9,300, col="whitesmoke", border=NA)
rect(-251.9,-0.02,-247.2,300, col="white", border=NA)
rect(-247.2,-0.02,-237,300, col="whitesmoke", border=NA)
rect(-237,-0.02,-201.3,300, col="white", border=NA)
rect(-201.3,-0.02,-174.1,300, col="whitesmoke", border=NA)
rect(-174.1,-0.02,-163.5,300, col="white", border=NA)
rect(-163.5,-0.02,-145,300, col="whitesmoke", border=NA)
rect(-145,-0.02,-100.5,300, col="white", border=NA)
rect(-100.5,-0.02,-66,300, col="whitesmoke", border=NA)
rect(-66,-0.02,-56,300, col="white", border=NA)
rect(-56,-0.02,-33.9,300, col="whitesmoke", border=NA)
rect(-33.9,-0.02,-23.03,300, col="white", border=NA)
rect(-23.03,-0.02,-5.33,300, col="whitesmoke", border=NA)
rect(-5.33,-0.02,-2.58,300, col="white", border=NA)
rect(-2.58,-0.02,0,300, col="whitesmoke", border=NA)

plot_RTT(age,M_hpd_M95,M_hpd_m95,M_mean,"#e34a33")
lines(rev(age), rev(M_mean), col = "#e34a33", lwd=3)
rect(-261.28,-3,-259.51,300, col=alpha('#ffaf03',0.2), border=NA)
rect(-234.5,-3,-232,300, col=alpha('#ffaf03',0.2), border=NA)
abline(v=c(-251.902),col="red",lty="dashed",lwd="2")

axis(side=1, seq(-280, -220, by=10), col="black",col.axis="black",las=1)
axis(side=2, seq(0, 0.1, by=0.02), col="black",col.axis="black",las=2)
add_geochrono(0, -0.1)

# Net diversification rate
plot(c(seq(-290,0,by=1),0),rep(2,length(c(seq(290,0,by=-1),0))), xlab="", ylab="Rates (events/Myr/lineage)", xlim=c(-270,-230), ylim=c(-0.05,0.05), type="l", col="white",lwd="1",las="1",cex.axis="1",cex.main="1",cex.lab="1",bty="n", main="C", axes=F)
rect(-323.2,-3,-298.9,300, col="white", border=NA)
rect(-298.9,-3,-272.95,300, col="whitesmoke", border=NA)
rect(-272.95,-3,-259.1,300, col="white", border=NA)
rect(-259.1,-3,-251.9,300, col="whitesmoke", border=NA)
rect(-251.9,-3,-247.2,300, col="white", border=NA)
rect(-247.2,-3,-237,300, col="whitesmoke", border=NA)
rect(-237,-3,-201.3,300, col="white", border=NA)
rect(-201.3,-3,-174.1,300, col="whitesmoke", border=NA)
rect(-174.1,-3,-163.5,300, col="white", border=NA)
rect(-163.5,-3,-145,300, col="whitesmoke", border=NA)
rect(-145,-3,-100.5,300, col="white", border=NA)
rect(-100.5,-3,-66,300, col="whitesmoke", border=NA)
rect(-66,-3,-56,300, col="white", border=NA)
rect(-56,-3,-33.9,300, col="whitesmoke", border=NA)
rect(-33.9,-3,-23.03,300, col="white", border=NA)
rect(-23.03,-3,-5.33,300, col="whitesmoke", border=NA)
rect(-5.33,-3,-2.58,300, col="white", border=NA)
rect(-2.58,-3,0,300, col="whitesmoke", border=NA)

plot_RTT(age,R_hpd_M95,R_hpd_m95,R_mean,"#504A4B")
lines(rev(age), rev(R_mean), col = "#504A4B", lwd=3)
abline(h=0,lty=2)
rect(-261.28,-3,-259.51,300, col=alpha('#ffaf03',0.2), border=NA)
rect(-234.5,-3,-232,300, col=alpha('#ffaf03',0.2), border=NA)
abline(v=c(-251.902),col="red",lty="dashed",lwd="2")

axis(side=1, seq(-280, -220, by=10), col="black",col.axis="black",las=1)
axis(side=2, seq(-0.05, 0.05, by=0.025), col="black",col.axis="black",las=2)
add_geochrono(-0.05, -0.1)

dev.print(device=pdf, file="BDCS_Fam.pdf", width=8.3, height=11.7)
