# Supplementary material for: Multiple drivers and lineage-specific insect extinctions during the Permo–Triassic
Source: Nat Commun. 2022 Dec 6;13:7512. doi: 10.1038/s41467-022-35284-4 (PMC9726944; doi:10.1038/s41467-022-35284-4)
Supplement: Supplementary file 7 — Source Data [file 41467_2022_35284_MOESM7_ESM.zip › Source_Data/SupplementaryFigure16/TeTs-RJMCMC21.txt]

clade	species	ts	te	ts	te	ts	te	ts	te	ts	te	ts	te	ts	te	ts	te	ts	te	ts	te
0.0	1.0	263.023027143788	209.10884288159437	261.2443894512175	208.54195951430742	261.85913512105606	208.1519310462363	261.29384570415846	208.23669844413232	262.99059998277346	208.3221578716325	263.7345845720151	208.58496409779585	263.389890974261	209.2347132474354	261.67357227886276	208.28293288349562	262.7887322456303	208.37699320906276	264.40962226119825	208.10670719341314
0.0	2.0	245.5858202952647	207.77276820347458	248.31227260501922	207.34365423080905	244.67646242502633	204.40013946646627	246.28798651158215	209.1270833273535	246.41199268295125	205.87894190976314	246.59908611860362	198.17106546597836	247.2711239800361	207.55087745965412	245.3918569620145	207.3753451830865	246.62352914577554	213.2542927104577	244.65950782663293	213.15780846725477
0.0	3.0	259.1182385437923	235.95139224400037	261.1998662223602	236.0541401373421	257.3296788285999	236.20142222954433	256.2760638295499	236.19670805111227	257.94725635730737	236.69672590689044	256.94589541221137	235.8237400429286	259.6709876916886	235.81591290319324	260.6241324604482	235.77777725848946	260.0411160841583	236.07931364928677	261.6157279292054	235.66767273983254
0.0	4.0	283.5196543077729	265.23991037186113	283.1475077803119	264.7660481167546	282.55449297258076	265.73827161685995	283.55694548342274	265.7162219615115	283.45728291557066	266.3776885476607	283.3667319353371	265.8296822963578	283.31464431494305	266.71169648359404	283.06662837113623	264.8045772855518	283.1337262719694	265.5316631023796	281.9688879367062	269.66932901033624
0.0	5.0	298.8395987127321	295.01193841930143	298.4917758853193	290.672059571929	299.77712101979927	291.46538418291306	300.15109749415376	293.7049188858985	297.0479743100093	295.68417461478066	298.62785795937975	291.2522556569403	300.1168114659427	291.4329084322511	296.66519221349176	293.6636501844584	298.34102205996146	295.8748050146879	300.6638493587254	292.9920306374113
0.0	6.0	297.5172994078811	251.43362628443276	298.03812006798324	252.4060412414517	296.98462616696173	249.5782351251909	298.313919792614	250.87025918453836	298.73856461470166	251.20770933887135	299.07922233677914	250.87306261107332	298.2962053082345	250.7293243611057	299.6827781115819	249.44731526301902	298.9033425000439	249.8001754352146	298.6773220001733	251.1494709085127
0.0	7.0	295.6865255066468	269.0515623426386	295.13181195904605	270.8838140244791	295.7399237333111	266.0492298156125	294.9741251967727	275.18619913470155	295.52088292883985	274.79463073066296	294.8586022128075	273.3948427586566	293.73030638018093	267.71579574769163	296.55784310051257	270.0923561272298	295.2109880877459	268.3770976910809	295.23590962854536	271.75637456949147
0.0	8.0	294.90432352022464	254.07253612354293	294.0360822506545	254.91180533787312	294.91204174062295	253.95911502575248	289.15028655588964	253.3027579279417	295.77264241690193	253.9170388458679	292.99405573089274	253.22565584096847	296.99742995148705	252.91583522694597	295.54882129582154	254.5987756481238	292.2240276730633	254.45847851541149	295.3764571282418	254.30989754563737
0.0	9.0	222.2236842249606	166.5148121514297	210.9389177288405	203.38086885134203	207.25399860612967	164.52899166904308	205.6123818660875	204.78598614232774	208.8837252779667	44.84810319216459	206.7092519097578	188.95440751912494	208.14670178910646	134.89221604037456	210.64439784209048	176.31657201432358	208.98491088674865	152.04989127423553	212.10689822228588	177.91178075975017
0.0	10.0	298.287206558775	283.59605955681246	298.74484211353894	278.8878781302313	299.42086172857955	285.49590100672515	298.4162724340292	287.42441445149296	298.05812376641575	286.70862480112316	300.5500742366952	284.16084019766953	299.737100825755	280.23365653125063	297.3186642936615	283.4063079817391	298.88465364546414	288.0632900321547	297.8480112158037	250.6638384239555
0.0	11.0	254.9972571355398	207.5750496632561	254.78066862604078	177.2581308940189	254.98966194260774	207.0940982375834	254.9306750214	207.39242686420425	254.92794266660073	208.25402392588774	254.4445726138639	203.83629720002	254.9308209571598	207.17986954680362	254.55766541581053	207.35259131065183	254.94072829923422	174.96981730707017	255.0177623954001	206.97375337302043
0.0	12.0	295.50923557860835	251.21042515875322	294.48026644405047	250.82606778977623	298.80578633521446	250.19446972628438	297.57263081148966	252.30011387596562	297.8234191402101	251.09110230208051	296.3331944357944	250.6738875365654	298.814626878533	250.6350644679278	295.6297424078111	250.03121690720093	295.82689865430063	250.23647828117566	298.17893671327784	252.5421545948262
0.0	13.0	226.86784426715082	209.06550452172934	227.14236525159362	209.16251723418628	227.202390758071	208.41434643293576	227.20385190810882	208.24838173081415	225.92612772303775	208.2315670391251	227.3793799756789	208.8861858116129	227.32437635126269	208.27533507578534	227.08244048729097	208.8561055455297	227.31206776596756	208.2667367080305	227.25282761857082	208.3730695954212
0.0	14.0	300.76577406847053	211.59419461807983	300.54285095424984	224.35421436967812	300.6708075642144	218.91640358978952	300.41050130334713	221.0503517620177	300.56604331487057	190.4154681439304	300.569616648694	211.8474111267611	300.3242773530118	214.65826229598932	299.71109786234285	220.87669521923408	300.613442445429	213.17937399292467	300.5700417052807	219.9357233908823
0.0	15.0	278.848700379566	259.2541030224854	280.20577848196814	256.91814815709813	280.24342278334325	259.1169791342672	279.6214424596881	259.59521673443714	277.94864646125546	259.52551602344573	280.0585539101068	259.14540828839745	278.58025122689526	259.71166409123265	269.48191017263105	265.1428159923308	280.10663038469096	259.33368518420787	280.1278774211463	259.1567176095948
0.0	16.0	280.21170709907494	207.84855796048302	281.1070991856622	205.13030680285405	280.6301442457026	192.70033042567096	279.9525519280704	210.74674336910726	281.0084973256347	207.69854465747744	279.0977714453616	207.42385584343626	278.9859927396862	195.63001504430846	280.8109998326107	209.38244902303398	280.10879560471255	192.81034751146322	280.54359801641385	205.40261452865232
0.0	17.0	300.142850827693	291.9957350117937	295.5765340853901	292.7235617970968	296.4446644335094	291.5072029548518	299.6732258100011	292.09292707352733	299.4017314619511	292.86529328531276	298.4686912130742	291.6271932106888	298.3860950892784	291.3902418389196	296.80099845680974	294.1286323871577	298.8936065691531	296.8545268677603	297.8526169978751	294.6387988457868
0.0	18.0	249.4136506118478	216.8944171552081	249.34929727871034	222.9998474274401	249.40601165841176	221.97014660080725	249.18890350765497	222.88539840129403	249.3494457484586	227.5021984821364	249.53172940680875	222.49104485265264	249.41073218223772	221.32084502455365	249.48188379972285	220.8703485033765	249.21295944498632	222.1048247928014	249.23907651381364	222.45283406943454
0.0	19.0	273.8516620034298	216.87356601318618	273.7833651370649	211.77343593822906	274.01822596676493	214.14559398065077	271.8347266881424	208.55772587815107	273.8524615528108	208.6193575191825	270.366477929483	205.80564753648372	274.20092568060903	220.2536226153754	272.8623590293684	213.49934542973227	273.8603336745387	207.9661906399856	272.82826533144197	216.93981765639757
0.0	20.0	279.4748690077188	260.40588398478707	279.7805216484619	261.63499201034557	278.873144197523	266.0409666472493	278.8558573552495	258.6219946619343	278.99288894996084	260.38380734621205	280.37674135133244	261.3062346197277	277.80620811589193	242.3092883546072	279.17923317355695	259.63843396591875	278.6893563773545	261.3572474282858	278.95241378226615	260.65441446368055
0.0	21.0	295.6005956471586	273.91861822997936	296.8154459722763	273.125104481067	297.55494269500525	273.1423308333924	298.08864752249355	273.31408562679366	298.72424012796796	273.1298311228342	298.9591972968973	274.67825987782584	298.93818582721025	274.09442283036594	295.68495737545067	272.9454302200529	297.50668118078875	273.0638414445495	298.3134081428499	274.4901328644783
0.0	22.0	275.92066288893403	255.29908834938826	283.380927158373	255.51027563993642	283.6213644956811	254.64770423915007	281.8460099519104	253.35795238504136	283.254656064594	254.32198298943433	281.470261200459	255.02006529526923	282.7088442512524	254.99104091451875	283.4414496692215	255.78319240310853	283.51039785425644	257.53447138319484	281.89418701210127	258.3220854788945
0.0	23.0	281.322489909655	254.67612994982252	282.8398490958197	254.6696013158062	282.7654684410351	253.67231466009804	282.5308176462833	254.83585374440395	279.71971314923405	254.2053443971153	275.16114417097884	253.66320686607725	280.31378965985726	254.41657884582074	279.77335716764196	253.57251011700646	275.1237744899564	254.83206431771197	279.22120893440785	253.787713535686
0.0	24.0	282.37189776206094	272.1444038569489	283.22953150524967	276.04645813164746	283.76334572598665	274.169311575848	282.53254669136544	269.96986214164303	282.2841168455906	273.7500136888099	282.5569822797167	273.19007241659415	281.5798110024793	274.46415167542597	281.31927346323016	272.47719545144037	281.92437253832696	272.5990303752011	281.3747755192015	276.46385302116187
0.0	25.0	300.4105507505596	247.24641234628976	297.41181716167426	251.96339824958528	298.59504278529846	251.85923145618995	299.268635629904	251.1283652564017	299.571312718498	251.68218552019863	298.3170875032644	236.4030069038202	300.8415429630396	253.0104690979616	298.55762774255396	249.9758779437419	300.1816319866905	251.16788664031452	299.82563345843425	252.0036246506329
0.0	26.0	282.9081109414133	218.03801965266834	283.78694043973195	230.28554403255058	284.0560725402759	223.6880673538972	283.2633643261695	221.33177509197589	282.66440211396645	215.54220985906684	282.69217769040455	218.62757399350562	282.2211832390491	223.59769178745324	282.7857354044521	226.52221415602884	282.41613714424045	234.4799077923449	286.81174941972336	228.59367562913843
0.0	27.0	253.88244035911697	250.42302596105876	255.2500119206064	250.0144846675541	254.93461820755644	249.6241830603637	253.51942443532107	251.34903230467955	253.67874155087299	252.62579285778926	253.7181642271528	249.2527613744366	255.9698950174019	250.32166688604923	255.03572518834252	249.425392451776	254.74268154364717	250.09592356762974	253.96430076600564	250.72828932236555
0.0	28.0	227.38662065891504	0.0	226.18162330597553	0.0	227.3486800986268	0.0	227.37677626517103	0.0	226.86380173931045	0.0	227.33476934117402	0.0	227.2754978511218	0.0	226.45917452493637	0.0	226.93851501778184	0.0	227.42302562233493	0.0
0.0	29.0	292.5854087231598	273.16923551084983	294.26973337529336	267.4391141334488	295.0729740316771	272.487464672872	286.37003918310734	269.7180803880245	296.4958090470996	272.0025487620782	289.3589224137512	274.34772615861675	290.5971894943682	269.08225026009274	290.1146713427862	271.98324293067606	285.3233722473246	268.0311554328546	288.79452385170646	264.722649696495
0.0	30.0	242.22916197779054	34.87587367825101	241.94045963670635	175.3061532401943	242.40932635433376	165.55141244574995	242.40353113647407	132.15826423628152	242.40460092422384	162.9482406040592	242.44195803002947	107.75761864486864	242.42719332310287	161.37475297863335	242.47412097751197	150.40285791433982	242.42889323086285	180.8616032705914	242.42044891703557	166.0409223007401
0.0	31.0	240.12625854157233	0.0	243.49383689640982	0.0	239.2361156522486	0.0	247.38877156288186	0.0	244.91437847521087	0.0	240.65870196660114	0.0	239.66958136016362	0.0	238.87987721284833	0.0	239.9778337429057	0.0	240.08062777299395	0.0
0.0	32.0	299.25355312190214	266.58635135537344	299.0934206063338	267.96906791261756	298.68835612947487	264.81712580186763	299.24249083364583	265.08786060064136	299.3126136277819	265.2494902151966	299.26187898401025	265.2615045625176	299.39110697308973	265.6146714505932	299.52202167322235	264.8209803802877	299.17861924916383	265.5057628606242	299.1138816418152	265.5659331601575
0.0	33.0	288.0382990037608	236.02404319623932	286.7694662523212	235.78744206940803	285.6722011481046	235.8579938045402	286.8930256914769	236.0354389742185	291.9896131572276	235.9608429578161	283.6512204423685	236.0180489494011	283.83857371532616	236.26787263644414	287.2087375235908	235.95780533925492	290.7623520841043	235.84549784466952	285.8225058519005	234.51541263839664
0.0	34.0	242.59615342142968	133.65321023008627	239.46533761810335	167.58983674452347	240.9930557243791	99.4388347087579	243.41640711806224	179.59671534612067	242.30423051413706	190.4317972091225	242.24848007134477	179.3061394102292	239.21672387548512	183.23887509537917	239.45369440131927	133.7521356354979	241.2740800714299	113.27919894311174	241.4062303956402	167.26432589769155
0.0	35.0	283.590589545014	268.0854319206725	283.06037184523905	265.89681416992687	283.05396121021863	264.93835545925845	283.5497963350885	265.35425122956093	281.23023647398145	264.7211338771689	278.57366342709065	266.94815488743876	283.5462618830921	266.0147643761772	282.7113154585437	265.9839405208784	283.0881571323311	268.4857578138149	283.3648520646636	264.72367303314405
0.0	36.0	299.91085067912024	291.80576382844	298.8851846894735	292.48769476858433	298.01070437221347	292.1608201765731	299.4634215850835	292.3605693890825	298.69643747344315	293.8833615570245	299.7452697949875	291.92528357433565	297.60841619917244	292.7390324509087	299.12685722683193	292.40614226448463	297.9824758372684	293.77219251854984	299.26712661469924	295.2934257218679
0.0	37.0	246.86163348502575	0.0	227.71305993786652	0.0	223.48781897843233	0.0	234.44120221245728	0.0	237.60750154776142	0.0	225.58414250926262	0.0	220.65132707704296	0.0	238.2607907835739	0.0	242.9269675964058	0.0	225.82617869090734	0.0
0.0	38.0	279.7008042595318	259.29076254405817	278.3805109923224	260.2002962241372	280.86812955576005	258.27249837525926	279.9691457383722	258.72011116760575	277.78352521508305	260.5975682017927	280.1974202913079	259.9755225635182	279.8257450923137	257.0094628005582	273.4717693336552	247.4243351567281	277.69228767223547	266.65785582388526	273.2605214808062	265.55310896270817
0.0	39.0	243.2949806012565	205.5617552297896	247.10786208028034	204.72366279409133	246.0155314367436	204.8962897835315	245.72802620076024	98.63097412583332	251.1885377727019	202.8687838353043	244.61661273902484	194.72891514898706	245.7025466269389	178.3003267053823	244.82108086005363	182.47815903287963	246.17507951945248	147.4003223799039	244.85402817572347	142.00704640420614
0.0	40.0	298.0877739179879	257.6723145511839	299.1000389604444	254.20328310833196	296.6572431241473	253.65736946377294	298.82562311915603	256.9491277973899	297.9630352168684	255.05836116589788	296.90117705911416	254.04667232277149	299.24698824161356	254.109751498494	299.22331055751266	257.2146435091062	299.225874206548	254.19584741509314	298.7104224235315	254.26332746333338
0.0	41.0	300.532276303843	247.78406600780352	300.1213915520916	251.8487251201529	300.8123885589147	250.33501724727827	300.50822177619625	250.09942428479278	300.79152898111494	251.5103206607491	300.2718799501948	249.6567447201921	300.7571827910206	250.52858317500815	300.795700066311	249.24393886685317	300.18821708112404	250.29695416417948	300.8599101142836	252.1709322027492
0.0	42.0	298.89552754397204	258.3528899824904	300.46719268056273	257.56787286793235	296.9892186003875	258.8528871632751	296.995475738072	258.23855220946007	299.6258872054963	259.76633816041004	299.4116922028947	260.72903807798065	297.0437162590055	257.71414340937946	298.8051150074621	258.55318742499793	300.5821562728198	257.96865680125245	299.31405625541686	257.32422353276394
0.0	43.0	216.36065910292302	0.0	208.8273515742929	0.0	208.6854951704586	0.0	214.2789121256484	0.0	224.99124191597755	0.0	208.55883782399997	0.0	211.2005877736033	0.0	210.2688785748428	0.0	205.40328507252391	0.0	211.80370210683347	0.0
0.0	44.0	271.36267609317093	241.82174227795213	271.13838685379613	239.9201908110826	272.1507325546164	242.09451589193134	267.9142399917839	239.2412879593434	269.1213439686561	241.86333995128308	271.5727437153328	237.36129966749232	270.1280203994587	241.91869830734012	272.38161282811416	242.8528220146205	267.8180222079827	242.03964254433131	272.5348787615776	241.33843763844573
0.0	45.0	291.70234849696135	273.4584193260163	291.67593780458617	274.30327029154546	291.75469588168306	276.5771657340564	291.70434968828926	277.51244874938055	291.4651275927776	278.96371776553264	291.6802168082664	273.19751645585063	291.91442781505424	274.55486888830393	291.96594107982406	272.8251245153458	291.5904366196526	281.35405486111983	291.55471771763155	278.6712264136454
0.0	46.0	237.61041213880736	211.8207839482823	237.76809914568912	204.76229545182167	235.23261526080324	207.47102897917486	237.64704646426668	207.77313673403063	232.62389297049666	206.86362151075977	235.55030242138537	207.49912619477578	236.4521011468686	208.04173628563925	234.49426757078004	207.81995048919657	235.67316807960984	216.99444431845092	236.15416009649363	77.38754617811763
0.0	47.0	205.86356492281908	0.0	206.36308097314281	0.0	205.4556181323664	0.0	207.3712199306216	0.0	207.90391749110483	0.0	209.71782117171205	0.0	208.91482538779428	0.0	206.4514002149825	0.0	206.77052248490386	0.0	209.77864291855238	0.0
0.0	48.0	218.58398843637147	0.0	205.63878441526782	0.0	207.33237100662564	0.0	209.47025016944988	0.0	205.72182876045989	0.0	207.14678711944975	0.0	205.5442943226369	0.0	214.75495477904408	0.0	206.43557855589367	0.0	214.5472071823327	0.0
0.0	49.0	256.32699911682437	0.0	253.28485389458285	0.0	254.5017181006894	0.0	265.02788974598303	0.0	252.20217464630267	0.0	253.9574463525522	0.0	253.5099355684127	0.0	252.75504073363416	0.0	252.06050897872785	0.0	255.54750521570475	0.0
0.0	50.0	295.2472625270937	273.71747367853266	295.0892484059495	266.46933052711665	292.44571735105234	263.1390201054659	294.98972827652966	267.4888330493092	295.2817395384524	268.44027371030313	289.00823350827784	270.50259756987026	286.4933761772607	268.07175446174875	290.67524217846034	272.6895671007907	289.3510213919422	269.15528456590096	292.5928836948504	272.22596997474994
0.0	51.0	257.87325947938064	207.57268896603657	256.69810087353414	207.85167545942375	258.9984165726205	207.4297183196253	256.24197702173063	207.68346672991782	256.7815772348586	207.98600099352143	259.85194840804013	208.3264291869413	258.5541402008403	207.7095357461991	257.01203798666745	207.47764849770752	257.9117466580215	207.8059202135162	257.5119571004466	207.7730186794517
0.0	52.0	297.77349104837293	269.4676826175155	299.06582215267326	270.00926519464934	297.06371431947207	269.269826578158	299.7024535330957	275.4661740462444	298.4608690724886	270.8773444661524	298.82810062311336	274.79157930802404	299.71000397221223	264.4929933035235	297.11461084466566	267.2273813992738	298.4962754266739	271.4365776312665	297.3277740283887	254.97466403118923
0.0	53.0	274.3986857402263	264.6886479074965	273.65694984596655	264.70915999602835	274.2542615718373	266.0667059932241	274.25338658232806	266.17321371586246	273.8390229380784	265.07463716363367	272.58697876185715	266.2955064642025	274.3366305316286	264.84549800245867	274.53313351492443	265.79729429102787	274.36145232484995	265.9829534831808	274.04560967010224	265.08550805478575
0.0	54.0	227.94528225657447	208.56939526445368	226.4401442828528	209.33982462497542	227.28967335843484	208.38949077635385	226.58657581368044	208.8433290276251	228.16918799707574	208.09702734546005	227.55273443676708	208.01217987881512	228.25782012683078	208.50988412493453	226.27477904004493	207.49316707098473	228.17837520170858	207.6366834041514	228.0711071119692	207.88764052467366
0.0	55.0	297.5767545885985	291.64279409555564	297.4973524392424	294.6297857012502	299.71863353337596	292.7026403842705	299.7322461409861	291.0492311374913	298.6986839325505	293.96770235876295	297.3478347825354	291.20846240870145	295.7225778180153	291.70779129395413	298.8538104330448	297.3459146452277	300.1159403040097	292.70799663383747	299.19508136453754	294.22184351493826
0.0	56.0	245.38202927717367	139.2914546029035	245.63755856379146	145.71624655732631	245.49207557280232	181.641303232452	245.17080248423724	186.99362172182788	245.2447824300061	166.03358756305758	244.9372585178093	153.68025104873416	245.54873083663338	192.85100856359958	245.1846062331467	176.4762268740522	245.31347525643633	79.66086923489829	245.1402967684433	113.56284863921971
0.0	57.0	237.43629830326006	0.0	232.37000664756164	0.0	236.99425837854224	0.0	237.65551508135607	0.0	237.57335571326448	0.0	230.42406007374427	0.0	236.16368359020012	0.0	236.5083660236225	0.0	235.65049107379147	0.0	237.68514386216202	0.0
0.0	58.0	240.71402338437304	0.0	240.3627566392387	0.0	243.93292988496574	0.0	241.76291638798702	0.0	241.09219093920677	0.0	245.1451534330168	0.0	241.32014036834977	0.0	236.23660514527268	0.0	242.8833573177406	0.0	237.84947074601482	0.0
0.0	59.0	235.90731617293974	207.7913721753252	231.4336554452087	208.670164957561	229.37960723692572	207.97848542107974	224.44978868154539	208.33377176113777	214.30168373327473	208.057861832566	230.37744757259492	171.29188138116155	229.46272015612183	206.16154951004077	221.7229913090846	207.92666270490756	230.9854667926384	207.75833389662492	218.89249201341235	197.9906575701912
0.0	60.0	242.35603848660523	0.0	242.49693147896522	0.0	242.47629202266108	0.0	242.44699919514358	0.0	242.4419481306457	0.0	242.16651696499912	0.0	242.48753594024544	0.0	242.3813216512808	0.0	242.2640611756613	0.0	242.45094591421423	0.0
0.0	61.0	249.32282992782496	236.34671283681152	245.85797223713675	236.34004108072625	248.59392714493214	236.20151078829682	249.37706054653023	235.80592006584857	247.9131196564175	236.75727105405971	248.82142878769633	234.85020575937648	247.32450421371527	235.8496164734915	248.71549507500788	235.3986968196861	247.68837388671415	236.28092082254202	249.4165103631872	235.6814089776523
0.0	62.0	237.87519340822857	218.9316943234092	236.5271600343657	226.07392730406715	231.57629560188175	226.5000615077362	235.19964391534933	223.5599627645536	236.54537654338557	229.21941704496697	237.08464879704206	227.7514630796084	241.29309885003858	218.8036289009605	236.2797893091739	228.59605848006177	239.07881396160508	221.17906071937625	236.87838632650192	223.45126788590872
0.0	63.0	299.1597717039548	236.3207955331409	299.2663981486971	235.387015154309	299.04994777940834	236.29783935719956	299.18742973318786	236.12728011677345	299.10911655857973	235.80739631738075	299.2379704723849	235.304079992504	299.25160660128506	237.04904286315136	299.32708728363764	236.56120847780372	299.2331077449004	236.2286010521999	299.22639249175796	236.20994628178758
0.0	64.0	262.7585427495791	253.3684877237665	262.289096171739	254.20779195537673	263.0319959494833	254.08023566109023	263.9802954597594	254.10596998658713	264.4551071274481	254.04161881695433	264.6655459611198	254.19743934218147	264.44818290474893	254.11271685617731	261.0285870985593	254.0661999625733	260.99671103071967	253.17191536686857	261.5181707473584	254.04784156896207
0.0	65.0	241.78129366484157	219.66286132786658	241.18292057116295	223.62192422964665	240.75521319596749	224.68229765239926	239.04465205794173	234.6894698560129	241.94306349575376	218.07208516845202	241.2826151438375	228.25512275719967	240.8091674315774	231.192782396513	240.78701616111763	226.73479657708032	240.2236047702222	234.76128908498794	240.62270601193092	225.61236217680053
0.0	66.0	212.5832617727125	158.79933709648182	220.42602377347862	163.27924999155246	228.18997533803483	152.87195421905642	227.32356217429438	155.71278260439408	221.217652098555	88.67651099654658	225.9736677909908	175.64224598409302	222.21496047402988	176.78572472014616	212.8613406313354	189.23988429608528	226.76308696588936	187.8241669836264	213.7452897905875	173.56235677496917
0.0	67.0	254.49378792990788	250.51585019472157	254.88053196539698	250.43198796955355	254.77334560295333	250.54271791825784	254.54437733335658	250.62285423818395	255.0654024327801	250.6404133768976	254.5880926854673	249.51397924061854	254.6821742499192	250.28153643985985	255.01624232393993	249.61580008371095	253.26703480783354	250.19404920296546	254.67069930401198	250.9840913669923
0.0	68.0	239.303181066606	0.0	240.54622076135192	0.0	239.119271481977	0.0	240.7955641085189	0.0	250.9866559972918	0.0	229.28436463122046	0.0	232.18685259140867	0.0	235.69775114156144	0.0	240.62489416434593	0.0	238.8421222831745	0.0
0.0	69.0	283.286474210116	276.6288449798574	283.05673663319413	271.99828993479974	283.23200084266085	274.5292081614377	283.4889446005255	269.70729039947935	282.13623583340916	277.63359198241363	283.56172598846524	270.65919481969365	283.5890071633047	269.31712885614525	282.39384437975764	277.7551449242407	282.4758332064317	280.03986548568787	282.94819925557783	266.69402748411227
0.0	70.0	297.2621183561686	280.46639912595987	300.18147878621744	284.95823334362075	300.48241868348015	277.2848061697117	298.21661349777173	275.88956378397694	299.9009366175121	280.0459150419125	298.59766095034024	276.30859581303906	299.25329420086865	276.2290046510839	299.665224530183	274.7381964189031	298.6028619992291	273.67238668443	298.2925971273349	282.85415221443884
0.0	71.0	294.51611341065245	268.768086594493	295.3518266137166	262.96513623760507	294.83168226258175	264.4657747382436	295.71962254269897	270.3934638382128	295.7691572877536	270.26675164345613	294.9115588021783	264.38418598733125	295.50637901861916	270.71120330340983	294.9771108209682	269.27187317306084	294.9444089229833	270.3896799494322	295.45520714875147	268.914448242792
0.0	72.0	300.5960120161068	264.4011823409451	300.21383737938004	258.5684676493091	300.62786911429697	260.80162195961833	300.3004220383256	262.1218960243865	300.22374551744747	259.95919068649295	298.06527444194637	262.53334839392517	300.70010481892456	260.7454961842016	297.4831704695474	255.90034031413182	297.262817071497	264.6906831240418	299.8285877060252	258.1930299691032
0.0	73.0	244.2582666455424	225.1538575613083	239.74150242708282	235.70176017594378	244.6435585355446	235.56620908682072	242.90398515188508	228.90141246364144	241.7368062726503	236.60955851854493	241.75501832249455	234.27217937508834	239.637084226697	235.99069553716222	239.73973955985267	236.0173772661882	241.0669703738362	236.11227696495575	241.8039725708793	234.03922703764326
0.0	74.0	273.6729159836617	208.67291218805823	273.86482561772794	209.3472872841236	272.2454268201716	207.77858103105524	271.5643563414603	206.6430579982053	269.93556504975083	208.69955938381415	272.56433964619293	207.92265476362854	269.9145408294623	208.01812461927997	270.2896559372594	207.54145949011485	274.2096248348815	204.03063930474323	272.118813881407	209.66270285446902
0.0	75.0	259.03625540909616	205.77849171259575	258.62154490491037	151.84990613535078	257.95533429074453	206.5072245169972	258.13660971950577	204.26300231279643	255.53393357359766	186.2499125904183	257.53631137001065	185.8910640808755	257.6278133740217	174.71261410819142	255.56220948734335	205.70063871261294	257.9665107699942	168.52976111733005	257.8020467190192	127.40787479461436
0.0	76.0	243.48200499955567	235.78285717844582	240.73407292157657	236.07255279877882	242.78163820851262	235.99288205613922	242.88310858933275	236.33631068111086	239.98789028664717	237.29887363553368	242.18711733832913	235.66506137680338	243.47476502862997	235.96613216477454	243.72464139529131	236.12345425267503	242.93401019456314	237.68561079941313	243.6304487827864	236.28897181943262
0.0	77.0	246.17838959422446	0.0	247.19921676856384	0.0	246.3948381072082	0.0	246.0807712435434	0.0	245.65041559219875	0.0	245.63323879060167	0.0	246.28524060461035	0.0	246.80690339147745	0.0	246.02116287149818	0.0	245.77201376003444	0.0
0.0	78.0	228.16562909487678	165.29885711657926	218.1138174888057	134.5760928541364	212.63456606614886	169.14455809752866	219.9674430509073	137.46144629862192	224.00323884178803	168.34490111538574	220.67172475930602	179.65798749690134	229.01688493971818	176.67653410358284	224.48614625936057	161.02787375834492	226.76483690281327	177.49688051384902	222.87640484105594	179.654121773004
0.0	79.0	298.04921259738603	286.6084618532806	299.3014294617513	285.75997731996443	296.95938343287133	280.1783899850938	296.8831461690845	288.4945513146101	299.4043010691503	281.2185896298754	299.6028085390593	277.0024074120913	296.8475573494753	285.52112222474665	296.8938916018444	275.00763396950424	298.70841358101507	278.83024623001785	296.78374460912727	288.2398574271027
0.0	80.0	295.0140266013194	278.22515378259465	295.43212020568114	274.51504612576815	295.52276688814896	277.17899900861505	294.15976895827106	277.74928670535934	295.82502788344027	280.14788302608673	295.49986436724237	278.7008531656941	294.74911208420673	279.95628412156907	295.0533615604885	275.8581199569768	294.3772906451127	278.06946535127906	295.7588930519551	276.17748193686873
0.0	81.0	298.21304743251	291.3623094341248	297.94973547082515	296.44156194524044	295.5690206746873	293.89648053544585	300.51688357127	293.77218515739423	300.33081561307364	293.474753527504	298.1991072472714	292.9951262674475	297.35742287412023	295.13368873365033	299.4447645243661	297.27946414510103	300.1068047767944	294.69263432943256	296.0416348288369	291.67497924488447
0.0	82.0	242.71983702523752	0.0	242.7015150738324	0.0	245.7078093174104	0.0	239.37029009996303	0.0	250.69543192174706	0.0	243.07453373671362	0.0	241.33415894931227	0.0	240.2325503610181	0.0	247.07860457985208	0.0	238.23382906205487	0.0
0.0	83.0	255.009641429847	248.710620489866	253.74308982953258	250.82982511877154	255.92607020111532	250.93005504982082	254.26024114311554	251.7342843794424	257.105696436125	250.59396533365438	254.57334420032944	249.1905785872613	255.07630681438803	250.4967210505026	255.15067464273457	250.5058080799031	255.8945611385615	249.37217735961292	256.6651748124868	251.19191992230702
0.0	84.0	297.9216885203317	258.36977435687885	298.7887323664997	258.0265658882652	300.26059798502655	259.6945222330068	298.4709021280296	261.33527248062904	299.86566100959584	258.8893553326045	299.9698097800396	260.4900568147298	300.12721469752313	257.7544960556804	299.2740738500376	259.6304185768007	300.06868916510336	258.9636715926947	297.2022681021775	259.58249808535277
0.0	85.0	280.4019257194203	266.45611727877474	276.2132843066755	266.7321695471394	281.9156578371034	266.7002392537103	274.65209936487355	266.63053146322653	277.6134223862844	267.05477080556835	282.2792986955283	266.45030259782624	279.52361643619514	266.5244315363305	275.4798942881743	266.5729234894692	280.3396859502691	266.4943194723284	275.4700151974287	266.49883171103255
0.0	86.0	283.47966331803264	268.7641729015167	283.3553743277566	272.10097285016417	282.85268398857073	266.00596299066257	283.1519654558998	270.8002364170371	283.3220294662614	271.47465860217585	283.1975391253438	268.85179807977164	283.4949374731202	270.63727367279245	283.3394785147752	268.6950643143057	283.5495179858498	272.7411068947266	283.33771552442823	271.6963001531969
0.0	87.0	298.7845905336624	253.24346237243816	299.07660950764523	251.84918186982938	299.27792476576667	253.0058626238956	298.54814648833656	251.3523363814457	298.95402643404304	251.9020170481034	299.2878796335075	250.78686647955064	299.3522781733147	251.35027676832655	299.4592219372235	253.3606114185675	299.26715749673673	250.30846418744767	299.2964560183224	253.04108529763184
0.0	88.0	271.1712893929608	0.0	275.1928467625167	0.0	275.9854980705262	0.0	272.29814387278316	0.0	274.92314412673045	0.0	273.60140072989986	0.0	273.09509079562514	0.0	272.8967386123768	0.0	275.87508106668577	0.0	273.76647479594124	0.0
0.0	89.0	254.85917336916077	208.97835988898325	254.97767278395273	214.21169994863658	254.95346006022584	211.63779980378857	255.02816273023797	208.92476064915675	254.88158639921218	209.95326216759167	255.07526407956425	208.01563910155912	255.07971802020643	208.1418156723769	254.6660788137949	214.19210782842043	254.96767676743778	209.6151742268242	254.8766519549559	207.4370851463086
0.0	90.0	263.9530449127882	259.92978514220505	264.1300341570183	259.68943041789385	264.2628722181407	259.562550684184	264.2239510898215	260.0199603644679	264.1155796926167	259.47169058149865	264.4042140377746	259.9929389854196	263.6477851667268	259.3873481967214	264.24809526617094	259.4512540376418	263.9036258892898	259.5946079137903	264.19654887264903	259.6474196909411
0.0	91.0	281.562676771899	208.63792857927186	282.64850737789664	207.55911147497352	282.7305475729729	213.73037496101958	282.06071339775417	212.64565406653765	283.50024556702067	209.88888638805716	281.8155931611822	216.3289571581195	283.26344413409066	211.23847071934117	282.1434441196156	209.54555927308652	282.63588134094056	217.59275049071687	280.5677993651105	222.790362728625
0.0	92.0	283.99985478726916	198.86907581087561	282.39167359077453	211.40853853007582	283.209047534082	199.94054941147667	283.47151384532094	209.0951290665138	282.3715805982691	189.31154721720682	283.6925270209759	207.07456711412493	281.67061595011995	207.74586302877267	283.3330830466255	213.34446234953012	282.7377940733029	207.36679998282276	282.0283857293312	207.09227597401073
0.0	93.0	245.12264570701043	217.68356144734378	245.25728050140762	231.8195305366684	246.3776207948752	236.25449718353778	245.35707551781587	218.14698098188677	243.47488848834593	236.4223265926643	245.62646820470306	216.75834845373495	245.02807491465083	222.94818440649033	245.00434956601484	234.0763059708677	244.9844220506913	220.077159593273	244.39580257813125	224.53103051519858
0.0	94.0	242.1408550692243	236.66417994767747	241.94671851894	237.1282387195116	242.02122331350193	236.7328708723501	241.9951179181161	236.63193398899548	242.0563112512588	236.69620091024	242.02279097213037	236.83876750072565	242.13493706675175	236.6213341948573	242.13300106857318	236.74205695886016	242.0063367493767	236.63233384164545	242.12880687617434	236.63914556568625
0.0	95.0	248.70954559452136	236.69612608892646	248.37110740002493	236.56739643119425	246.80850675794832	236.02423210308453	247.77302810723404	236.20822692785603	247.53893253524544	237.067415320229	249.23175654498834	235.009519973911	247.79702793751954	235.809072349362	249.2877748736224	235.77771107639205	249.14957070485556	236.12413106357144	249.3219713131729	234.30505429484066
0.0	96.0	248.32326214077082	244.85192232534618	248.34599219151616	244.91367703335774	248.51127084338822	244.87509119976124	248.3934935565972	244.87261835046357	248.3591656140096	244.85827240228042	248.38157015423897	244.85696163462933	248.37605212266263	244.83306097188384	248.61784267156855	244.8122227262287	248.56992070993337	244.89735834710774	248.050096627043	244.84604450026683
0.0	97.0	249.0841457293005	235.18582420071763	249.2219679551308	236.65512824928572	249.1301099971192	236.18305566045606	248.84898451214906	235.76438279279145	249.1234196412632	235.89836845506403	248.25036948147996	235.05988567626594	248.74541735158164	236.07357646621813	249.17482607268494	236.0220892414573	249.32143050854756	236.1118611407998	249.43477668784718	235.87903590958447
0.0	98.0	251.72836223078625	141.0218232731404	251.68035226748546	164.34127555294256	251.80296022446683	75.25965523054424	251.7367449321486	162.50759956351337	251.9407748059737	156.81318518996233	251.77112433212713	187.17771793503002	251.9480682490035	99.58836762450066	251.7638622043639	177.64571097881435	251.6864350458021	147.78099890817475	251.72370195541527	146.6857684942835
0.0	99.0	248.6787017472607	233.6753404523734	249.7239968204713	233.0440861065653	248.67629918952142	232.40538427514426	250.86398336459737	235.45001691715123	252.72911816809722	236.24482458995467	249.18621299122904	233.2557416249064	249.7458631916794	231.41032376846692	251.75337264008212	233.68921628814445	250.46967322184318	234.54650069578264	250.21825240206482	226.87175392026697
0.0	100.0	300.1305974152345	291.55900273138695	298.219768314274	292.28205140304436	299.6285625369081	292.27376926518116	299.90590342996785	292.14670809732695	299.21441408507997	293.666529919409	298.8273724534505	291.6485311667604	299.0998877276533	292.2912987895949	298.25510463659634	293.52081357555284	298.56005214651975	294.0074720569412	300.2123510259577	291.4533773579462
0.0	101.0	299.225515750924	270.80916435764095	299.1745154716035	274.6974901806289	300.1646952647558	265.7136904058903	300.4358485739277	274.11890229074675	298.9748596376065	271.358944817858	298.93370061230536	265.2107944405986	298.6398435000914	263.55068678055983	297.7122986851828	272.21611729645156	300.63893507107895	270.5687146759124	300.44895693997444	268.4037712729405
0.0	102.0	297.67999203372995	292.50279321874007	297.285344640017	293.0465466527446	299.5582841066153	293.32952606717635	295.8766343939812	292.04666525053216	299.7142570469566	293.65920448397964	298.59222316274594	292.2682499136493	299.45900668870377	296.12200702516594	298.8249525554472	295.2539375985595	298.72674972757227	296.76234999422843	297.4449417365398	295.0604568344305
0.0	103.0	284.39341682336317	254.55119390171225	283.6674778833369	253.98611705294553	283.4045855663855	256.5378630262617	282.5982568012831	253.97371319792293	282.0682752201417	254.226926856789	282.7330833739035	255.88890152227467	283.5340409213798	254.9768266917873	283.1152438621348	254.20516770339478	283.6316474016106	255.82307048702606	284.2736449563354	253.10455598777708
0.0	104.0	245.21299312897239	182.7035327656755	246.36844502073535	224.90312640638354	244.35415543556365	227.13882066248232	247.12286314277918	227.4849499938118	243.96347948813064	128.8388379980956	245.8121379813776	220.17264061008825	246.27865061071677	213.72254284526412	246.80543216486433	209.79490801426877	244.59905321179335	200.4175358894381	245.9279006857408	211.5259881467773
0.0	105.0	283.1862700762497	276.14849446181864	282.4173999974285	275.07518538450904	283.69403543217595	274.97020930430887	278.19967168546225	272.4674894098008	281.58330403865057	276.60080231403253	282.39713662767184	268.9926897943095	281.7396472013717	270.01314583626606	277.32201738979643	274.2247284494719	282.85723709891005	267.3927940520908	281.7716066322187	268.2968721755817
0.0	106.0	261.5689586030297	125.91078690272182	256.3854174965438	151.81756194866162	256.26588552621797	205.49423217448896	257.4729196396424	207.25975747847946	259.0429556876927	158.65718092780065	257.00877776388586	206.17660953982153	258.52863129657567	205.8961680819931	258.76016753445344	185.74389531423432	258.72854644875997	177.5593893582629	255.308646365115	119.71367793272813
0.0	107.0	283.236043423371	256.3605513654755	282.8723148736046	258.0943112375628	282.8994630627283	257.77518613421176	283.1070797781404	258.27102963835415	282.0813820226277	255.44225955298728	282.6766497411701	256.30854508389154	283.37441397846646	255.31257544638436	282.67957781696293	255.33856050784703	283.33373426672574	257.6118278491641	281.71210782182	256.6648728230926
0.0	108.0	283.53019265546914	265.6720064615603	283.2838972497969	268.81863305734174	283.04308579050684	265.759386444125	283.50352700782344	272.39441645830703	283.239728395517	271.5053373962834	282.8938567562263	271.29308665414305	283.48726508321073	269.9835545480424	282.7058895553389	270.5738693585086	283.0832497005481	267.1351420940834	282.062505883016	272.0008123437156
0.0	109.0	260.2303308966888	249.7693541346994	261.14939068844643	251.04246640975794	257.64989587800034	249.76238030698542	258.1645613785712	250.67763531162726	259.08139128742147	250.5333509429251	257.709443462077	249.23683085521853	261.487501617132	250.78223886727977	258.85131742676947	249.82474242154635	261.50517704309414	250.072956171793	256.9482974928179	252.5346083281361
0.0	110.0	273.6121342999442	268.19683535222197	274.128539578453	265.1166051557212	272.1934104050816	264.84111536069526	273.54303717752873	264.9469552147573	274.04153098680825	265.17752388093857	274.10333617355394	265.1883958022151	274.0832624428291	266.4973308884686	274.5295958623112	265.8771385810393	273.8798231497658	264.8394489310813	274.38455369405204	264.77616011664594
0.0	111.0	247.80904482546146	208.44908363122144	247.36216870676458	208.21196188056595	248.50355084091976	208.15596169919004	248.18493217339508	208.2273909378922	248.31908555878556	208.26052023697045	247.16658377520199	208.21672129054153	248.26169403841612	208.19330472516717	248.5715180466315	208.22369998477637	248.39948563399508	208.22626917868797	248.19759477640784	208.10745913549644
0.0	112.0	211.91227027902963	0.0	216.45932938119364	0.0	213.3992812082241	0.0	224.63851187096566	0.0	216.68827806169028	0.0	209.42585005932443	0.0	212.71038815257106	0.0	212.16209494734645	0.0	213.4612156957743	0.0	218.3721464486864	0.0
0.0	113.0	273.09802052968803	266.82173885394025	272.8276961545217	266.5537627686439	273.20976202355666	266.53217519131357	273.08299481034896	266.86363719066014	273.2885943465597	266.48098615350926	273.3591987960367	266.7534367647515	273.309151311152	266.4055961653574	273.4311775308332	266.42089269588035	272.94450591598104	266.54695099246015	273.37253412351487	266.706112290912
0.0	114.0	281.30125753012965	236.31706909940536	281.1341298949971	237.565783851826	283.33926576119717	237.0809924942558	282.223446969824	237.24952300070848	280.9502958735613	237.8373592040383	280.648486231063	236.49213629228126	278.9927309241161	236.4896394086888	282.23565358193514	237.10762053649665	282.8906575606769	236.57099848639572	282.233214115567	237.37787317955954
0.0	115.0	298.8215527861301	249.8895365593531	295.31153288928886	250.23954196252467	298.60654578608853	249.8651296995105	294.6635863496495	250.87660536673081	298.97557477933134	250.5469931139816	297.4482513725423	249.3124485208336	294.89119702045036	250.49413144605012	296.26612623793295	249.8681961257001	297.4742435675588	249.82376815602368	298.76105351663944	251.52272475022232
0.0	116.0	264.6047139248797	261.16250166350414	264.9546883175705	258.5232426500995	265.5383475518596	258.631096561945	263.9254363433779	259.8235826422099	264.57657302978106	260.73200692268887	264.81576952674686	260.4515810826428	262.68894760510204	259.60404613727786	264.5164295039496	260.49708870365674	265.8880192135316	258.0021844656972	264.78792564329717	258.5457639045287
0.0	117.0	291.731952359373	237.06634666154784	291.3260917216675	236.91634598944677	291.33521528503576	235.3141411255667	291.6516805052492	236.11625625533688	291.74407721390526	236.15804744320056	291.61548210391084	235.03568180849103	291.66263029257834	237.55741890477054	290.7652177404902	236.14288573373992	291.7092110965097	236.14374365278923	291.5275655074693	235.4952054425353
0.0	118.0	253.88241007841108	250.5665203876378	254.5816142004206	250.77134558449427	254.49204127886304	250.02054897931117	253.67358358354588	250.72652186120456	254.62942570081395	250.75801308087162	254.38873549705687	250.0138272098624	253.98003012998038	250.47595484658044	254.07736221104022	250.40709772703224	254.6922938535278	250.24840366455356	254.0187755699094	251.2508276335685
0.0	119.0	283.00943009013736	272.8052292698182	283.3325084337855	273.305581708287	282.4291101936281	275.0966358652206	283.3202676100992	272.9139290314573	283.46561164853796	273.6939669065512	283.1570045925043	273.48334390178564	282.86106000426787	274.48860418121365	283.57277907235243	274.2027670637133	282.40917768761665	273.12264129315383	282.9761118033072	272.8505196843561
0.0	120.0	248.53032868591416	244.99354928481935	249.1027120051154	244.29390122033539	248.11046984995625	244.8701524190126	248.57210124698923	244.6655060830378	248.57145276337494	244.01309075759258	248.87047775532702	245.47460724788817	247.97416993315323	246.2006083211249	248.46188638031464	244.82418128516682	249.1597315120249	244.5218969748481	248.28581518742035	246.22548789287396
0.0	121.0	294.5654030350726	264.25641489707647	298.4321047742965	264.35426043064695	298.90946530669333	264.743126302706	295.9250915760697	265.2837323952104	298.2552917329056	264.26509733078944	294.8484189058523	266.52294817999126	296.7970670930575	264.9902824897235	297.9848556776779	264.51374092304707	294.54434354258603	265.4909118374233	295.68992859315875	266.57913652347537
0.0	122.0	253.35787390786263	171.01694062738542	250.87413520680312	206.85919152203513	249.5767087297548	207.0717187293932	250.7857734487014	207.5916972072169	250.07263580527524	208.54749930421576	251.61825501225854	207.72842350618797	250.03770825962272	174.9931630051678	252.423820023318	207.4271212126369	250.66245731337233	209.37269134126967	250.74408984477986	206.57957051306747
0.0	123.0	212.22866089729743	183.49283386622665	207.35991905657718	179.57055872608726	211.92652775440405	148.7049817744232	207.45533556320504	181.61836010065284	207.04205205658556	164.6574784957438	207.2011352417724	57.291507858183735	206.75396800508875	150.77520181491164	209.4688002739637	169.8901110271527	211.605514291876	82.98555299447084	212.83123145580907	181.55201699218134
0.0	124.0	255.37179902572007	0.0	248.94863155501145	0.0	250.30171613588033	0.0	250.63315213394333	0.0	250.95280805978481	0.0	251.5608006008793	0.0	251.4019180955772	0.0	248.7458906462638	0.0	250.58228283271063	0.0	253.96517477555514	0.0
0.0	125.0	298.7643484843802	250.0403768003987	298.54756088551295	250.26289199212562	299.0367212734179	250.1667775730687	298.6882000744952	250.75585021311514	299.015631563885	250.97947659507113	298.93338722401825	249.8777960226892	299.0147146974712	250.53943576278513	298.7548992226414	250.23174374525044	298.71132248130544	250.40779736535336	298.97808112924986	250.88276808324463
0.0	126.0	249.83090623226778	212.84203253397558	249.76835119315473	213.42587610190125	250.9408427370348	215.81323330209455	250.17170184522183	209.6931691594337	250.90773761081323	195.44946717398912	249.73585098200942	213.00684446327267	252.7803836639388	206.2417704618267	251.72151824007784	213.58490005944878	250.97221065462946	211.43483081912018	250.5086576033129	213.68993091866537
0.0	127.0	252.1372199230493	222.00483758618046	252.0664736532192	208.9490298351886	252.01945135197838	219.09411440972792	251.84288042749805	215.34363426517285	251.82820025520542	209.0728447081621	251.8201908579651	209.58545980793335	251.80609044858133	208.87292079941486	252.1836396168498	207.8660349213513	252.06700973048478	210.28631181929583	252.02719587029995	218.58060895951476
0.0	128.0	254.62380135752437	159.49163589176737	253.6940002804678	143.3804430608675	252.55667634774883	73.34445401580433	253.95030595579658	173.43397935251775	253.66471718727448	167.48764151359586	254.4239262533683	171.84638435202558	252.44617007872296	175.0954176507608	252.77082878022	89.67097476129112	253.98948658594173	115.83560804554322	253.65192541591986	166.3277063646821
0.0	129.0	293.9098480413025	272.0445793331461	291.2583576310003	270.4010956304398	295.4160423125807	268.503494773051	294.7336079019443	262.7739645983839	296.1492820987114	268.9077797762956	295.03420193892265	268.2242509731327	295.33644568303157	266.0211460316717	292.29292898843784	274.2209391964583	289.723502526376	269.9277679967414	292.31117060852256	268.2504081781723
0.0	130.0	287.3041480472261	249.53986915106356	294.7951560736879	248.1351627083413	287.5662518866622	249.63063887502565	284.663949164781	250.35924972584831	293.52597695505824	248.49406371764607	294.84456586837	247.29350694750403	295.57595419684435	246.0993449226675	286.9396923838014	249.45600528510946	295.4388448162918	248.01819255855665	294.4331323991507	247.2047502936734
0.0	131.0	297.0140761273627	260.45482047960314	299.35022928573534	258.2825514235882	296.9940970859734	257.6130777573697	297.43140463410697	237.84289580437658	299.9876854976416	258.8573664683574	296.7257965087245	258.39037554795647	300.0928275387491	257.4174537581289	300.4454092027692	259.3341297360552	304.916230466584	259.15113692346347	299.9298951640948	258.25913695156817
0.0	132.0	270.7095423234962	0.0	245.0136958751397	0.0	259.23423369115966	0.0	246.1260285608993	0.0	272.61216376026647	0.0	245.18298240199425	0.0	250.3787379157739	0.0	257.3474251066721	0.0	244.57850547558573	0.0	263.1013676958191	0.0
0.0	133.0	243.51724928965896	236.1890699742887	242.8490257110556	235.76363841381715	241.94590152103595	235.9231422175848	243.1587352722941	235.89562809253405	243.38271607211445	235.9724739573645	242.728582431016	234.14021536713358	243.7925354816321	235.860881894207	243.56240766151066	236.13953757162042	242.90169737641773	236.04194219800365	243.03162919739347	237.70592850659096
0.0	134.0	244.3780690448526	217.22506555904081	243.22678909853366	236.15937278530356	243.71067395530252	224.6007488617913	245.28422097030216	225.4221050829643	242.9457458507105	236.98362542671035	243.87744805960693	224.5291553859169	244.94547059022423	220.36536580690355	244.61163752921786	233.3074500361565	243.4832858090295	235.22656972080947	240.36585779593997	235.01210170788553
0.0	135.0	248.48236389880077	236.354271325677	245.77123190969033	236.64215661561988	242.0219142882775	236.69935950403604	241.77021378673587	236.6229780964528	247.23900771054576	236.4707152976574	244.74698662858623	236.67359532679228	243.8836637771738	237.03634882903714	242.1857988929313	236.5723049281457	242.08935515023168	236.92692586388355	242.08167686509552	236.63775890391932
0.0	136.0	247.49804340346972	222.6620374455107	249.10881897603738	220.81893796854985	248.22306678214352	223.44171869970674	248.36503271893537	221.90495359529507	249.12946247589332	220.0321739942075	249.0249406299262	224.38824507779478	249.19090148586392	222.5669328702837	248.07005469555895	221.82061592309853	248.5393028706279	223.01265837717804	249.19994945877448	221.23076811725062
0.0	137.0	299.256786669194	273.78222339311407	298.45136563699157	273.95044231724836	299.35217211295605	272.93813777832105	299.3708714712971	272.83576688817385	298.87469727956676	273.0596903184027	299.24803210015887	273.44759496086385	297.2164432896664	272.84115392513445	299.0428477889303	273.4242683194573	296.44143468027147	273.2777946162353	297.842511840724	272.94967650318625
0.0	138.0	283.2159228521448	236.29044370725532	282.2875506277951	236.30931670607305	281.64911033697115	236.43433746520935	283.47038834188726	236.41525460860794	283.5268579533141	236.39172976156757	282.818059551791	236.21003117913548	280.61174943799244	236.50507189975633	282.3597153056044	236.2343858589014	282.60812670362003	236.36311438356256	282.7816073870141	236.2787650597387
0.0	139.0	296.57384371768165	266.5116986436353	298.19814163980595	269.9247246287396	299.3257683605367	265.18829270608296	296.41331048695804	267.2746583077438	297.07730163428204	268.9540396480795	296.8745161204693	266.69184359642134	294.91487101976	265.9636868994742	295.44806566655143	265.65981234370304	299.0139958278859	266.20980161146537	298.5866443331987	266.16622054843134
0.0	140.0	228.64804498423652	209.01422838075004	225.35520024900015	207.34112375947555	230.13094299452771	207.1181014107385	227.23448331834953	208.7832360627887	227.54904627852363	209.60059673668056	229.2426866010964	207.64591058457862	228.68612586661496	206.0708082375746	225.88508331616995	207.3880406703644	228.2128370663212	207.6021449406772	218.8339998151681	207.90209801826458
0.0	141.0	299.2333993552904	137.5058884269194	299.6612542987374	158.8707034207549	296.9228540200403	136.38538123696244	296.8250964275235	129.59210786909185	300.5205587300994	147.90000938860942	296.82870184674437	156.2105530466556	299.4464722339122	199.135952351825	301.28217646740205	173.02286764981702	296.56238238184164	169.26055403431312	297.7211779422517	172.20543295821307
0.0	142.0	252.1781137573044	235.6042621189111	252.57903201446075	235.79820376790238	252.4675969379158	236.0378554251088	252.2565771251178	235.96420273870677	252.2556448278913	235.836163091718	252.00240930069546	235.04849915827793	251.99841468731915	235.47462600451516	252.5343267638293	236.15101704298397	252.53701461259107	236.10853936194982	252.2239496430028	234.7773251316487
0.0	143.0	235.68608682423243	211.21150100394897	232.2902992988822	207.95500544380562	232.28991868437015	199.29783496177765	235.2299351063977	207.97217452323667	231.44249914205918	208.27159805716653	233.4914840606461	207.28036615665815	234.33965412604482	207.63592843294288	237.63082157175296	205.22921431784516	234.31428916388123	207.83321952825276	232.51527291704042	207.39266859189092
0.0	144.0	243.1569159242379	226.64013151610908	243.33888414637542	223.6662188421025	242.29380417282385	222.66651848880971	242.82853080267108	226.41490683249017	242.36521029526702	222.72464115662677	242.9805538077542	227.01714571966988	243.68871994242028	223.16379763843662	243.58629508967965	222.1093451489674	242.35686589184823	222.62662707017483	242.6451999524637	222.814199242721
0.0	145.0	243.21584240245326	235.7313276162807	242.8090917591867	236.04790710691293	243.33891799576477	235.8685947201789	243.78762637368732	234.30837642621086	242.49882023729532	236.09744323754788	241.74705972770306	236.56113776420545	243.53539835296615	235.8679296499083	244.2049486683247	234.4367389936103	242.72593924271803	237.57706366791976	243.22688325887975	236.20062894911152
0.0	146.0	248.98970302139097	206.39463002672008	248.06994492567344	207.28858550802482	242.20665780510993	207.60967929630817	247.9528696423708	208.00582154928603	248.48683830034497	208.79166963939065	248.43786741111256	207.45082462265353	246.12652123531726	208.018981703777	245.04118172430933	207.63188010395314	248.9743955899691	207.6759271588138	248.86340393568798	208.6448304858167
0.0	147.0	237.15979544054787	207.32577700325174	233.8823410848783	209.429613216893	234.27145546287562	207.57340549173108	235.1979044404383	215.33956353488702	236.44011117700398	208.43474280001004	232.9077602342918	207.6897499875545	234.48275715574107	208.1145886183492	234.46082464071523	209.29333603422722	234.3621450724172	207.02178841494907	235.76642593895318	211.95088617530743
0.0	148.0	249.0743393105998	244.53196893516056	248.1219950909663	244.49086649179435	248.2632047637148	245.63602471746466	247.2443253716777	245.40066473574913	248.74388548042606	244.34230577656206	249.04800034066753	244.7485759312852	248.30872168114232	245.5529543267093	249.08606310468406	245.25662978835797	249.19173624328735	244.4418754268898	249.17578675242345	244.35182759065268
0.0	149.0	260.42238897488414	208.24413260686407	260.5754411116742	208.9269855628375	260.29383547576384	207.67494327654714	260.3352856816051	207.99855478303272	260.216387842313	207.66982420973343	260.53915941019324	207.7980047258437	260.3624695605443	208.93486260118732	259.51063463276523	208.0706623044284	260.46553481497403	207.77808072674472	260.57647602398276	207.65935603990164
0.0	150.0	283.03890823239374	210.01107275351578	280.17335966443903	209.36022434739158	283.46677113003545	208.90391079004894	282.76932580812087	208.3170650693826	282.7131051494584	209.09272948015274	282.2789242780226	208.02356125100854	281.8632608172273	208.7889671955382	283.40519184459856	202.97709049482276	283.3504987400989	207.61735423718002	283.5327539853629	207.70697058011666
0.0	151.0	283.6093249897136	236.0196832647244	282.64443165837525	235.73296430427627	282.4862711384743	236.18188878246897	283.3773169891304	235.10919113460855	282.69482033905723	235.97670523331283	282.7478035801959	234.96751492640976	283.1511579578492	234.74045041826946	283.38418179170117	236.1559545013122	282.6769416731519	235.7530989854299	283.0380284617217	235.0314984810027
0.0	152.0	255.8174360334651	0.0	252.17371372680196	0.0	252.14268903223237	0.0	254.06013042992188	0.0	251.81403667074252	0.0	253.70300851381114	0.0	270.0789808300759	0.0	252.1185149963752	0.0	252.23976147035674	0.0	252.86621747401657	0.0
0.0	153.0	298.9801924961003	249.59093132994371	298.9737628607271	250.3583856107581	296.3627509279222	250.03357078065815	298.04295579416083	250.3509392088996	295.5080750907587	250.57467456947626	297.11886305530294	249.36132145887387	297.3027060344792	250.23927695600705	299.1349614039399	249.68207846529523	297.6730981236087	250.44933812838565	295.9755080139212	250.75318361371004
0.0	154.0	283.0511597200095	267.7696128464175	281.8612108202729	269.5442646263266	282.81318784021823	275.08387192357105	282.40096106095166	267.03193368314254	282.98504398047857	271.8245355214923	281.9835165439112	271.0594797676492	276.2138016188092	269.4299174972024	282.3550194874438	274.38762801620624	283.349719076627	265.7625234733907	282.28136286834564	278.53939674703634
0.0	155.0	296.63153082206225	244.00575722459396	298.7215899156155	243.64249344519808	297.406555688555	244.0610620014137	296.290045424047	243.9893191736252	299.06840862415186	243.6177243602537	297.4158296460226	243.71940065279085	299.2682355953659	243.36426965259494	299.2268547590235	243.6682313327706	296.7209829640147	243.98803886501886	298.378401161287	243.33838640270156
0.0	156.0	297.815751952137	250.64287850417313	296.7710125021526	253.79204705315115	297.9907736910814	250.73662319692696	302.38948506663587	251.21643613746198	300.37065344150307	252.84401262504565	300.6706901321361	251.55305587427998	297.16079367814723	252.95637419822435	302.79137970899575	244.1091813326457	300.0528794345581	252.87128200911133	296.84023129370235	250.1570775928828
0.0	157.0	259.5965521345738	254.10886062331193	259.7679670858247	254.190747949243	259.6816544121656	254.12330360537712	259.52903917608455	254.12432715611732	259.7965760245249	254.11436827858935	259.84288005936753	254.1233644156199	259.5431837643521	254.17207292481422	259.90778300954406	254.18216987394987	259.6391554431465	254.15039428850085	259.15988409058417	254.17497916477788
0.0	158.0	299.2975326328895	213.3715821208672	299.1846898298394	210.19817347051196	299.2539744792886	213.06779458447804	299.2949253379734	217.0875403595726	299.41349681700075	209.8730455289162	299.19920392394613	209.12168753027285	299.3239886806462	215.88797060052727	299.54601736427355	206.3125929784726	299.4495885768087	211.5913592228398	299.3751885119752	210.6172170103688
0.0	159.0	249.75420169362243	214.67153825230284	249.50578569302905	225.37174180136762	250.13958480920806	224.4463814015943	250.20563866707033	212.74293109431528	250.8511363115597	213.4905214338531	249.41115026148674	224.86839692548	248.8430346402395	208.1336857903799	250.61784493301639	222.2556382350198	249.63123753633263	214.3830260885117	250.66167992951597	216.72832318546057
0.0	160.0	244.52784369947497	220.5045436072426	244.31143661562098	235.52496738684692	244.82412606552066	235.56599786807158	244.66212094589508	231.32356646641287	242.3836275165219	235.53105054518576	244.9595488650609	228.68876603704632	243.49994376243598	235.60391792094322	241.77985772241433	235.85548258729972	243.1785907355662	236.59782008647892	242.7229586390603	235.2229451129258
0.0	161.0	276.79388212996093	0.0	275.5495468551154	0.0	278.91866743014515	0.0	280.18433724390496	0.0	275.6824397925338	0.0	275.1804691712333	0.0	291.47122563844727	0.0	299.5108725564609	0.0	283.8246498849098	0.0	277.58112818915487	0.0
0.0	162.0	260.91135901749334	255.3034055298635	259.04327830320545	254.20299020820593	258.5729602432945	254.03217683727942	261.0913116020724	253.6956054486421	261.1473902085982	254.62451839510385	261.5766631248124	253.78668356329794	260.341975228941	254.28451038796854	260.8814254059912	253.78907494184247	261.68468181071734	255.12941867634117	261.3468392278406	253.68836546951778
0.0	163.0	254.8815593349189	167.55279281118612	253.487970856035	163.52912773206893	253.94568609591605	72.45693846862939	252.9295551884305	172.11395591480223	253.384708191491	174.31168434961228	253.90260224862317	97.57099600641185	254.15516188204046	151.4804484933651	253.28242037841443	150.0314587837064	254.80979132775167	178.46062635324932	254.23681806411017	94.86155313961117
0.0	164.0	295.9292256766344	276.3729744099623	296.2675630477801	271.16243768842736	295.9708999238155	278.63107639801694	296.3193709790163	284.66921426595326	296.6696443267948	284.21685684388046	296.6509168752985	277.9708121532445	295.65513352005223	288.9436782365926	296.07339213331807	270.59526151466093	296.34366234562856	274.9870221309412	295.7872635945417	276.46278012539466
0.0	165.0	260.4355133597567	250.361900352006	260.4972622484886	250.80166371174087	260.48719889497403	250.20769244903195	260.50591831409383	250.93825228211205	260.48914275697746	250.9055486312675	260.55735346697486	250.02683149900406	260.55599749115464	250.63510387391975	260.5881431019759	250.41848391142884	260.4412216478424	251.68805807042528	260.2527973532676	252.39941186475323
0.0	166.0	283.02697006615557	257.3625746517836	283.17537849518743	254.93409208999807	282.8950286485319	258.74942736921696	283.78282685537334	255.34295876179252	283.053368336962	258.9202685420291	283.42019492464146	258.53900060726374	282.48780463178514	255.51044360795223	283.27614758962693	257.9366796610525	282.7490146787515	258.0090345299598	283.867831637232	255.7558032285597
0.0	167.0	292.0046010622996	279.09161130706497	295.3113571491656	281.0588836891656	296.33982406152836	276.67146484671196	295.4214133616422	282.0001736483687	295.6377813235074	278.9584925007719	295.4222375335158	278.7519173878194	290.3762849685422	277.166432428359	295.37750274953856	274.632665892702	294.0165729309472	282.71875027063277	290.5195195633769	268.26273457267735
0.0	168.0	237.64427182269833	0.0	237.7703483739446	0.0	239.53847160086235	0.0	238.2242286960513	0.0	238.25974252657443	0.0	238.23447069019468	0.0	253.91904664180294	0.0	249.8479855662493	0.0	239.17077893661676	0.0	239.4351724258645	0.0
0.0	169.0	299.19838815504903	290.9078181489296	296.5350557756611	292.23455017787956	300.22391397357154	291.559406279953	297.5888032667151	292.0416863529055	298.8733957621424	291.77161747495353	298.86667001891675	293.01383044988086	300.3633390059558	291.5022685673792	298.7366414886416	294.29500347049964	299.93922888591453	291.473516107127	298.0450478127395	292.7057516195682
0.0	170.0	298.12509340008074	292.05640347132805	296.78551031431954	292.3570384916292	299.1261504665037	291.4485332452809	298.6926110162061	294.5301906759105	299.9088493143805	291.6598871652866	300.256329723621	292.8821045553899	298.4984390201167	292.2429116791167	299.65901679589376	294.19816851484984	300.1583696267032	292.8019240136803	297.1252005402016	292.229850330604
0.0	171.0	242.72848405981466	216.1880063245955	243.06845800581507	213.15440562529258	243.54302474014048	220.6491438878836	243.15423982725358	209.65502536027316	243.48469529383976	210.2673244248465	241.6606390393214	210.7827514335949	243.1015172053893	206.8890088075509	243.80873246674085	209.61512288871774	243.28079724209883	218.98521696609933	242.38363761712822	209.38648293678526
0.0	172.0	298.209942520561	258.96328670838017	298.41370812120175	258.4390860850158	298.66122186355284	261.27740703076756	299.1047309935282	258.4774343463797	299.1540289096651	260.6863980269619	298.06490643122106	260.4788161795166	297.4762524468789	259.951350386894	299.4360233749845	261.1992918031135	297.47608929814436	259.9115517583149	297.98515652035024	259.3140640869954
0.0	173.0	248.0433703920049	161.1096931047115	248.00603966055195	172.18744603227879	248.71957493545466	180.181412116551	247.97287094321524	116.26308807947449	248.51679671295943	149.79819105296667	248.8537117585318	164.46363160644853	247.9396624388098	175.5412485996141	249.08671128061343	146.6701276671954	247.95400928196773	162.07004994355106	248.9606442669767	178.7951688927065
0.0	174.0	244.83932125433748	206.9938597651416	245.06965848395535	207.51891944323614	246.03368753994152	154.33835705402666	245.81464589136303	208.31047719158812	247.78010868393775	208.03855316576806	245.198578914048	207.78001948425893	244.88546682163286	207.44146263968332	247.66268726277022	207.29087193415808	247.16592795637936	207.60981551852984	245.90080976852258	207.21456967475748
0.0	175.0	298.8319310033772	251.52175931763654	298.9723106403044	250.9482960399145	298.91546201256887	250.18354747369742	299.0271044583753	252.25472749374342	299.04780847760424	253.21373963363754	298.8403376947318	250.50348352907852	298.8412752525127	251.93465869041182	299.0265027885578	250.1303737475002	298.94659549479303	251.75081789968843	298.97554844604724	252.05493492165448
0.0	176.0	283.01051669382457	250.72175108485192	283.4820302804955	250.93955933174152	283.27908913730425	250.2047336027822	283.212312294311	252.42824942448937	282.1599056136612	251.9221743243102	283.4931759825903	250.33376993049177	283.39549228583206	250.4957923429867	283.5150099407767	250.7539498974629	283.4179929819458	250.6454564379442	283.102678309624	251.44525192169436
0.0	177.0	264.9917146533051	207.6631381915238	282.78370177272154	210.88138646012737	272.23388491861624	204.25046098971973	269.0474476443368	209.48532561414595	263.70202785537583	176.24445419474543	267.63543534797884	208.73400355532547	281.70998065861517	207.23496270262564	298.91812915402954	204.51149805342763	281.53541063062846	213.14625350764416	294.13232932405214	204.78171529546393
0.0	178.0	272.3036456003903	249.88112825023205	272.8974941435077	250.35750836180827	274.22384797831404	250.3467661198562	273.06860587409045	250.34268100403781	273.3732524403983	251.87392147248008	273.62290514882585	250.2127951902207	272.4622845318534	250.71681432147795	272.80194538412627	250.6059721892727	271.4449057098589	251.63459728560287	274.014307878927	252.27382063005467
0.0	179.0	294.9116214185304	251.57443334217928	294.92074939177036	253.10229284944984	297.5015488094474	249.77522888914723	298.4540168398984	251.9885105107244	298.7855977571165	252.4238714359234	296.53946921458487	251.26074181013985	296.86478061923214	251.05580674752653	298.8705672328498	251.05348283941737	298.02123721739116	252.64651262810924	295.9059484481276	252.1310954491434
0.0	180.0	271.6553457475175	183.80504277635052	268.23666033855915	208.2804284972372	271.229024996805	207.40401832417155	268.2219313288057	207.4984104487029	271.17440644065545	204.6095291115838	272.9153029743575	207.52781113910038	267.4136574754536	207.7708019489768	268.6278808234972	207.99266242181693	270.00526387204235	207.05533097951079	269.8596198490294	192.8884998707067
0.0	181.0	260.90196380451795	228.98349368963244	267.12263069322745	231.48456583549265	264.9498093903029	230.7982394096452	264.97107676732924	235.55965089247826	265.80808139791725	236.1905445144445	262.91525918288283	221.30878130638652	265.24387673193957	233.98275099563375	262.72688622865616	220.07848359114163	265.3822065279558	226.48889778233902	266.7130169833512	220.71753732896215
0.0	182.0	277.7794648938359	257.4043895681278	283.5992930376674	254.8154345220109	284.1809087953772	251.45288956421214	282.9629669603126	256.41196950666233	279.43810177107645	253.6524896431438	283.4460678802524	254.7866872741205	280.6927859205779	253.8120187730054	282.2640437020224	253.2427385148932	275.50430113598975	257.5934047191097	280.30727169187765	253.69519896829715
0.0	183.0	242.37196550985522	237.32161722293876	242.46472612961412	236.62525620170803	242.13168676226516	236.39083316136288	242.19395756777627	236.5176785553735	241.57573546522443	236.54871241350148	242.10614201979746	235.97050937400718	242.4630568915274	236.6943162172836	242.41024167903404	236.24338132633423	242.472030590441	236.48088930886806	241.43775039203612	237.19569649919265
0.0	184.0	228.34766248127326	195.55382421849959	226.60653805358322	208.3079844156784	228.84586265096124	207.3856921035582	229.11275865374708	208.25567620953126	228.7336402346585	207.77928426691696	227.22744362722545	208.1856831340106	229.62919520324607	208.06645905823612	227.38908215635146	208.05483951823084	225.90833439445873	208.8410311928326	228.69198593208046	207.27364547393816
0.0	185.0	288.89685378419557	273.00888467902945	288.80442449487595	272.69832011100857	290.70880551866384	273.50166945272974	288.7632127198329	272.8374119935611	289.55026803920316	272.7683929427819	291.1789501280647	272.8388495781411	289.4063207356972	272.8286372590253	289.34306773136916	272.5095650543375	288.2321785349718	272.96757238570274	291.570978509773	272.6957117176028
0.0	186.0	295.0159289676764	269.16760300711167	290.3845608739184	267.3067660926466	295.84499409473636	264.9562307664231	292.28351188705034	275.8933800727307	295.6200984017536	272.7602677990614	294.55195733950063	273.1313424935526	294.6941299416486	269.56532849462286	290.51960278937264	276.64892281783204	294.89410874568915	266.9881016514101	292.54125611879067	267.3489114070843
0.0	187.0	281.7304082684387	274.86720238049145	283.3321775947095	273.365512073012	283.0254690096091	268.2496205210952	283.3808000254311	265.255168603027	282.9049084314111	276.8330026926962	283.8582451137459	276.47288297126113	276.09050233173315	270.09074499343694	278.0672163970718	270.9759538109972	283.07295524017655	276.2120465534012	282.2521040657007	276.4649342739005
0.0	188.0	241.63325173742257	236.65151386164376	242.37181031217546	236.2684311791335	242.33758950251587	236.63469536033344	241.8174880204687	236.43440112867484	242.32114137305464	236.7165753899226	242.21108262139748	236.34632951436998	242.23039132533685	236.20427713083546	242.48615972226585	236.76389286740155	241.68599262774728	236.37448695490093	241.77327654753634	236.70159409817336
0.0	189.0	243.05502657751362	235.74040131743703	243.15372484052816	236.01773669216934	243.19952555246562	236.24134291218692	243.38858980458468	235.71482005366903	240.65547358687246	236.16758567101246	243.69923326154336	235.03978417958814	243.37613084906792	235.61985600208374	243.14075460779222	236.6994594542203	243.5205027878451	236.25883768439533	243.12066298571563	235.29612010216894
0.0	190.0	279.95983470132836	164.93180193900534	275.695190146207	252.28279299347395	272.6904114271649	251.44439205933165	271.8014917728093	250.43985368923623	271.0370604490862	253.0976723748569	270.5204249408849	249.3948156049205	276.84344738864445	250.8153038270101	274.17756972410456	252.52602970311037	274.7226306230863	249.7248544206341	274.7682631917618	253.28946385958875
0.0	191.0	286.1052669225246	272.9054479797439	287.9374583801758	273.0720581103786	287.0106626355788	273.0604414927486	287.0399460948108	272.90202609725844	289.30256525192044	272.6968131150435	287.6049409917661	272.8903330984577	284.34136576788825	272.9192023883106	290.0748873051688	272.78145725949696	284.0743803101693	273.14792551093007	285.30817431444973	273.06312179404836
0.0	192.0	241.9873171551696	237.0505796578894	242.14413270392296	236.6419949609262	242.16146974835263	236.71567111145458	242.04359178594225	236.60256742921206	242.0799552464103	236.68387309330285	242.15492154531475	236.67171564552197	242.1253987306583	236.6940192288116	242.11873132336095	236.5905618887151	242.13836052656274	236.66762350053838	242.129551280648	236.6274672094941
0.0	193.0	282.41385236013235	261.052393682643	282.4267811941016	258.4009101341249	282.1259056905053	257.438808618816	282.9896832527603	259.70465926874067	282.02687216505035	257.5193389259035	282.90409959048174	258.544650886041	282.7505524462669	260.4350048871928	282.6662039803022	258.89063657015737	282.9939929577744	262.0535218438326	283.2412121545336	258.46624010600493
0.0	194.0	282.7383085742376	255.31310726665095	282.78560442061365	256.2142615643517	277.27121136916054	257.325685517885	282.962457883593	254.63870971270475	283.539846888033	253.50238038087147	283.49659330579294	254.81007222074973	282.04792292902454	254.10975532908247	282.3636652324938	253.49608385550698	281.2055003668984	256.1594217336408	283.4754716415542	257.8025127109537
0.0	195.0	291.6774218625951	231.40908903527185	289.47007934007337	235.38621419173165	292.5252894434559	235.48036193792146	286.24163597454844	233.5844498773994	295.7632150627952	234.59157531669905	293.6607559394468	233.9689430602235	293.4691770873462	226.52915912806702	290.7604324368894	234.03444178910462	286.93180399379173	222.48889626728123	289.18006546239764	228.43320122513333
0.0	196.0	291.46364019687877	282.3958555430918	291.41607911344045	282.7716869081177	291.25280031840407	282.5901659596719	290.9189086259216	282.5509550432051	291.8876461722727	282.5559707854923	291.522878295275	282.6943505023385	291.76606276601814	282.48663733032237	291.7773896953594	282.1929183020365	291.7196407380259	282.34516391527995	291.7373002138609	282.51246472240445
0.0	197.0	293.654704687482	250.6183881903061	294.7804980425624	240.5858845265291	294.5808740333253	243.58180969790666	295.10103661445123	251.40791175068875	295.8931973739102	252.20725050682893	295.32197856594615	250.84302329290284	295.2311218207757	248.69428616947525	294.7932762439093	250.53662766106808	295.4410240751492	252.60979806365935	295.35910903897775	249.03963507467225
0.0	198.0	279.80097422170513	262.37338456282913	275.8758555249744	260.25076657463177	280.06995980648577	259.8610481466234	277.47333107865495	262.75887321931435	279.5144578347114	257.91263632040403	279.0979290050395	261.76433119272843	279.06471170166384	259.38868199376327	275.9192749875165	258.346658687586	279.6766738124081	267.6065995604316	279.724037746774	258.83020921804797
0.0	199.0	284.7185930656009	250.53935542261274	284.0034939575078	250.59701433406167	290.3538322391844	249.61511422837162	283.86387177230097	250.72273638778387	290.82068331690317	250.4647377547977	285.8065827856292	250.0322643731985	290.1285634154932	250.1827516983211	286.5142701686921	250.1091887120265	283.5650317222621	250.19756203802416	284.55552260724994	251.00440452105593
0.0	200.0	295.1088337607546	276.6265946838926	295.577943326707	277.9673698137994	294.4277501748795	274.62159226513666	295.0920945070852	276.20370650696566	295.6702719550461	276.0985004548343	294.9953384919767	277.7638475607008	295.7779587174949	275.32238475001856	290.06463078222725	281.30181519852744	294.99008990667613	278.6165510751779	295.18365837894373	276.50152926436283
0.0	201.0	289.4799272014822	203.9365489717811	289.53747768752214	204.76428835966718	289.26589202143634	174.2240150509157	289.98639901981153	205.7922524824871	290.30015140748185	201.7353521409624	289.81621918459945	207.53095909715287	289.4810320363353	204.5105683374938	290.4580302858756	196.60939386781519	289.9079745417056	207.09557340833254	289.8525890076221	205.78985195451065
0.0	202.0	288.8987417289894	207.14736660193506	286.17604554138285	208.52894527082293	289.1231088417376	207.6936368382282	289.445905989015	207.65694419853168	285.34239293799817	209.10208386308034	286.6150707074612	207.8345019013919	285.79379787541484	207.85519481838935	289.20637378520803	183.3086819902654	287.91010575778205	207.7118487452899	290.4972728016195	207.3388533752873
0.0	203.0	254.14438517922486	250.72988002352875	255.6097508940742	251.04421692109003	255.95821890963558	248.11458824005538	254.15149642383383	250.26253471420043	256.26328656444394	250.5549955284261	254.50009961370736	249.27961224094463	257.3838739458651	250.74395714712583	255.63486925099963	249.99171867223478	255.4383414429961	252.34483838823027	253.88837537723558	250.43215684657423
0.0	204.0	291.6274226184949	208.69896365086635	291.73149192351343	208.2008224898101	291.809703984875	208.00106930702043	291.76557885424927	209.69894621820617	291.5381054330758	207.9482158208757	291.5334681420909	207.23352526134073	291.9258042312293	218.44303803679162	291.60038293782696	208.0118471504732	291.3311939190371	208.23049389459987	291.78699848022	209.0893371684678
0.0	205.0	283.3068699614068	263.0716840828351	281.77966953382065	258.8870927537603	283.7478129406297	257.8310937614964	283.9544874121667	266.91243178695527	283.4871614373709	259.9394390928134	283.1784028693509	257.38048406672436	282.4246448580576	266.5993134807941	281.3389257075335	266.9705078098914	282.0212547188431	260.84779545878314	282.1989448224697	259.01488109892824
0.0	206.0	282.3104343193918	251.59546447823965	281.38658216674344	252.53624235731837	283.3123008530631	250.2653816807827	283.5721808656703	249.2937543004857	280.08528357245564	251.765624904862	280.38887020978876	250.294283812864	283.3494464630542	252.05701590600677	285.00337457213334	249.03538309150073	280.4573491059432	250.74723479917998	280.8630517755909	251.84591144552036
0.0	207.0	254.70468428315436	251.88447150353142	254.160936898199	250.4568054166669	254.69123755177398	249.6408749290672	254.5090588000901	250.31353798530364	255.05501565507407	250.6368455605947	254.87993290731634	249.15360554307262	255.04093583509294	250.16046445796695	254.73704507819008	249.54052770806214	254.4278402248005	249.74828496264112	253.15146412058436	251.09402270034434
0.0	208.0	291.65371789937444	282.77353204871594	290.90480578018656	282.5510899517099	291.8196963371905	282.6510964165744	291.31368544578004	282.6414446444191	290.55732689101893	282.5560474909321	291.6770194327694	282.75611562277726	291.8901594987868	282.42900947882	291.988090061134	282.2399640390196	289.4094625681126	282.5545152694923	291.5699762865539	282.86618769377793
0.0	209.0	282.46773875545875	236.97238536704654	282.6167454313119	237.91539852345008	276.4083285722216	236.49816630937522	278.5240614057597	240.9462487258712	280.46300367209585	236.4938322384089	279.9763313168087	238.7942590998482	282.6218811270869	240.4083942864184	282.3286758210533	236.24422504763731	281.0744283406032	236.44763560408634	280.2123103150803	236.08671046489022
0.0	210.0	293.0202005796305	248.43316373802458	295.57077409028346	254.00724512373114	294.9341595100293	253.35481557576387	295.6356486133158	256.8435846093033	295.781261189357	251.11183813319727	295.8156980074561	274.35079382080477	295.22994947713187	277.47082836692863	297.2227077764771	277.24431624750537	295.19300819242693	254.3449604943321	295.87299607791186	261.2252741883467
0.0	211.0	294.5154932353582	236.32015579671344	294.80817678631297	236.34097728333154	295.09042634204917	236.3740372535376	298.17804890170254	236.27668848118884	298.20737025500154	236.37361447096222	294.6835922975089	236.03600865285142	297.5831295364534	236.2430938900173	295.6720118725075	236.3269990303085	297.2240297126063	236.30387464254258	298.1996831774668	236.23814513992616
0.0	212.0	283.73816746832546	268.08437047803545	283.16085210421073	265.3012619371215	282.252838529798	268.07870132869004	282.4155077843807	279.77185732205686	283.67914032704044	274.52044103905484	281.1894801228399	273.7696398214897	280.6490367753924	271.684785859281	282.54568134255794	272.32984802190487	280.63206247534123	270.86436256963395	283.80750657525266	272.9958158136147
0.0	213.0	269.12182847197073	152.43071115722628	271.7850867934272	137.82170823930463	270.67052907311404	101.06377328962125	269.64780713412205	105.63942927032463	269.8862335229571	162.57400206962694	272.4395667097541	155.60133456759007	267.9952378169643	163.79094443654532	271.4365326079857	70.86245441803754	270.8573282832754	169.8227515381384	272.80380616484575	181.27311785657457
0.0	214.0	254.96345770776415	249.51823074790227	254.92528466632226	250.7877755111432	254.07299820578422	249.62758526798925	254.89542992244859	250.80645542986534	255.0144278504002	250.56695919429433	254.96680131186812	251.32068472364116	254.490132775497	250.21614495533373	255.1036213126353	249.66713907263897	254.48532642544038	249.7100134658902	254.86174163953683	250.73336365384506
0.0	215.0	296.6943891689465	252.41969849510969	299.8128071192972	252.05684039755621	296.8164545026128	249.71910629893554	298.20941189825066	252.16138773235707	298.1386137149273	251.97107633257338	298.55727415065934	249.61272444402917	297.46366082014606	253.02327892482626	300.9912409343434	249.0841151505682	300.3159165626447	250.54929838264013	296.61093206295953	253.27211597616412
0.0	216.0	283.45494660637695	267.69509008331727	283.44611907713744	264.88904566216286	282.31445839780514	268.17772170484216	283.463055061809	267.8718291459388	283.1260151011992	269.05146908422023	282.75629069659027	266.0234911316891	283.05384963271996	266.0024174143973	283.3076864630909	265.0904088547241	283.57568085257583	268.2300690566217	283.32808685009644	264.6170859349459
0.0	217.0	271.2690354864151	248.00021230559472	271.783577848301	250.8215881760931	272.8251590825801	221.17079193748498	271.33860128061417	249.05110263270012	268.78808021419826	251.18590121490328	273.9520184388822	245.35151856509336	272.74033949767465	250.72725038436377	272.2477908521417	249.46615624838822	268.1643267956801	249.09825105192695	271.82162166675386	247.1908954717083
0.0	218.0	284.76815863398525	264.06173072192337	276.16889892163226	272.0628224998575	282.55344882522195	267.84212646307395	283.6096258992244	280.46710519718596	279.6319566467789	276.62664119751054	283.96569595472783	268.4073718132333	282.1642750923455	270.4097154202428	282.7006100624331	272.14863592801606	274.87205402790653	272.8734532837033	283.9713579249838	265.659433581515
0.0	219.0	298.9914383904073	292.1415044693496	298.3123612338885	293.02216723390825	298.2514670346792	292.3504113422643	299.2298400391178	292.886360254575	299.06527236598237	293.75958280403773	298.55137517661296	292.683261883594	298.85893826270836	293.00059882573913	299.33612374468703	292.6281272206447	298.34500438552016	292.3303604689744	297.56556725718144	292.5319355990306
0.0	220.0	239.89539168926234	0.0	242.5831736770485	0.0	239.35039432650643	0.0	239.15423848587776	0.0	240.5066849099962	0.0	238.67307701267626	0.0	238.65883103069888	0.0	242.11887621862917	0.0	256.0389445950063	0.0	242.96450621113166	0.0
0.0	221.0	265.15648277276017	223.06063924026324	263.2167706432071	222.59749536395245	264.9032377127116	223.51509021994875	264.7281208495433	221.2664708805344	264.0110095915831	223.89191927853096	262.5732121682029	223.05051364467624	264.7422990304458	220.98102572925782	264.80777280714955	225.91273546889855	264.7032187621345	221.06263760484777	264.80008615458024	222.49285998416778
0.0	222.0	299.02361969826217	209.93187810900162	298.9776692725157	217.00936607299928	299.0062866485842	224.173434231322	299.02265308027773	212.95022073161738	299.08307459579515	211.19702637114102	298.98465212153604	218.01032305357796	299.1208431878933	224.31330019128757	299.0986363512742	208.58465048418896	299.0452992171786	219.41543020698148	298.99399838423136	212.3853986548128
0.0	223.0	254.82556802932916	239.6751499118776	254.6285461458409	235.86485412758051	254.69727461337422	239.3779088402797	254.8750874409709	236.2478393934294	255.37888486639167	237.0266212346503	255.29938888533638	237.12540295069795	255.07982226825044	241.20304231411927	255.05817196949158	239.97835892665032	255.14211192636432	241.11059389177655	254.8145358816456	238.58524731148893
0.0	224.0	282.14304236462607	265.78593025917013	283.8888941759566	261.22773854923986	282.92486470516616	258.7025997717039	283.2629112371757	261.5839316546679	283.45777223001784	258.1287112414378	283.4257425527068	261.1414704485938	285.46014503073195	261.0900080673678	284.8631034492442	264.3789296038238	282.5346861539754	259.9388511438773	282.8391544955143	258.0584863694302
0.0	225.0	238.60437778856348	208.73093616036832	235.88065404901656	211.46957873875766	240.86849810771656	208.02135626457664	239.1893816360509	207.48880855592952	239.92027120320955	187.69578061999894	241.81554786521895	207.15704171497885	240.24918606617646	191.76907865397493	238.27178592576897	200.78681116626382	236.66221950183802	206.91505455310542	238.00537277632074	212.73844406259732
0.0	226.0	253.7385619631715	249.90881434437011	254.24010443947031	250.68465920141503	255.9406864024577	249.94108785903896	258.20256657193903	242.39900572913066	255.10956222185968	252.0426449513159	253.67755553231734	249.16375096098506	257.9728992279609	248.94207900614353	258.13459069331736	246.3373208614829	258.64514769851223	249.7544918163811	254.5801530867402	250.22463892449667
0.0	227.0	300.3143556629612	201.35934563031907	300.5437928028628	168.82033555096473	300.96238827867796	202.07305987616033	300.35671172942136	190.4577447164782	300.3019057533571	184.20346265427764	300.87423984477294	205.38519820740686	300.79256914954635	189.97184583913716	300.46541461797307	195.86786577340592	300.6464129369925	176.4282420158329	300.6895347807682	158.91895932773772
0.0	228.0	296.1082605407172	222.52685727487437	297.7620596121798	220.28501685870674	297.210311703905	214.9697149226139	297.77767209832086	219.69290795021385	296.4393464146	210.3677846761583	297.9153243161672	223.9106131864271	298.1591923487043	217.81750644722052	298.5319964546021	217.52510510075479	298.81960357413493	214.07315749190198	298.161500480172	213.97409238646696
0.0	229.0	245.7836868500239	237.23566146085324	247.43980337368683	236.35694949576663	243.5242270185644	236.42623610030645	243.8113191700298	236.2761813869837	243.23428520655972	236.42590576766753	245.4183910730021	235.99674065604546	242.83613774273667	236.2294866542065	242.61518725408584	236.575034320778	244.6588703140327	236.3531003382108	244.5168673889475	236.31291413837917
0.0	230.0	228.23286926700885	209.3791390174961	220.82106464309453	209.41623486597518	229.37858090483198	210.83925102796402	224.46620714334463	208.0546538016026	229.5670866091524	208.15503727080858	227.6649505954776	208.21623513987387	229.4045483523599	205.04553740305712	226.89257881960984	207.82451144185777	227.01327437885112	207.87607491141944	228.7349810912397	207.59635611445225
0.0	231.0	253.75674143168905	187.20151704067683	254.90976966547038	122.57399778129837	253.74350673115018	167.93921349126214	253.10207668211575	165.20387648263926	253.68112465493996	204.38802931878695	253.6909622379979	115.44835992809912	253.1976845805127	152.35830925889815	252.4040021942175	170.37927180576364	253.35899137210546	203.51026610276264	252.6525862818478	150.06161841595127
0.0	232.0	290.1945757512666	208.36240471342177	288.15057493279875	212.3358132667906	288.64671839441183	208.72348344027085	289.8236534279872	208.42785878650335	290.64261409858864	209.58946190418166	290.62271581710974	207.88183772051744	286.01811837929847	215.31660019946813	288.938600166895	211.7122321559021	289.3503352325921	207.73193486300778	288.13240806201793	208.23554571649643
0.0	233.0	281.1818390925831	220.3443177914519	282.3594153420404	209.55970867032173	283.1861123500502	216.11709385667828	279.0372537132974	221.6583991011938	282.42304644042065	225.71587162624448	283.3299200879174	212.3640735338962	281.8712658197031	214.9298299100811	283.31421004509895	209.21329105096243	282.24562031802753	215.31655645388696	282.5031410442719	218.62853728577866
0.0	234.0	277.51292289275415	266.4877692838216	275.6432403359727	266.4375011696437	283.17608961652246	266.6309172898516	281.7460879783342	266.66206548718185	277.90461246175363	266.4749437656962	279.64445019728845	266.881386049784	280.3972993098677	266.65615926195767	273.7900749058026	266.78418143226656	283.1770787947009	266.589309330896	281.61883582049285	266.4498664274151
0.0	235.0	234.8299000715259	211.21323232137382	226.75758815065143	210.3317637933645	224.50189194197796	209.98087379533405	232.7948763805851	207.88224726783503	228.39739625727958	207.30827611462644	223.0218205684968	207.73045022040682	223.16253193310925	208.35771957268122	222.98912518421562	207.80648643046965	220.98400924070995	207.24021704884646	228.85397911585508	204.20702740767692
0.0	236.0	291.6396572648021	282.44940811884277	291.65862612706934	282.4087477413842	291.89029080433215	283.0956150216291	290.4672869209469	283.0326950194307	291.9642514853681	283.30814433131377	291.6486444357299	282.9624576991004	291.9011048432347	282.59718935514866	292.2904527336386	282.2051091401288	291.02288603400115	282.794028397275	291.6686251634856	282.5177513046503
0.0	237.0	298.5158894840248	253.50672610881998	295.81687523830414	250.50043951054684	295.88754645971403	249.72295218264313	295.20442434104405	250.88284299686137	295.70203827599397	252.79429251868976	295.4910090436549	251.21002058629082	296.66319067484886	250.54280564416962	297.7700918989061	250.87065611407843	297.11893754607166	252.08039404230496	295.01283655308265	250.69857268407165
0.0	238.0	297.64563146903936	254.31031645219758	298.0393165851087	254.25230630185612	298.7667475443294	257.10536912218043	297.27578925849144	255.68905580608256	298.6350574781752	254.61619878157182	298.1199502114681	255.11368813731934	298.3422320151391	255.90577381671054	298.15696233606513	254.6405427437345	297.571734234977	255.0016606594099	296.67523607818305	254.1837131184641
0.0	239.0	254.0995270330184	250.17830020435227	254.40741074484401	250.7615823974922	253.95443293267425	250.20250820095166	254.46697404915395	250.7628403766299	254.39018399748682	250.8318359967766	253.96853367602478	250.38944600259634	254.32574579775587	250.67413412854435	254.1309554829375	250.21816980037556	254.32734558001275	250.38343390581852	254.40346896396116	251.13747930602705
0.0	240.0	209.3658099516608	179.3829306163399	208.98944618750292	204.74957290305716	209.56718493739484	149.6195115565304	207.1348605649623	145.517033957411	209.54391956489866	146.8949187549838	209.57231016928648	190.63341825739718	205.9484708096522	158.04442759085805	207.96803662228115	171.5190964959823	209.64748788920926	188.38632865486932	209.81808876157743	151.66802766348596
0.0	241.0	298.8909886925082	271.22922839580696	295.2131984862519	269.866954854166	297.6902657232106	268.5215918970919	295.31374353043066	269.47977899691233	298.9999058425222	272.4629396521287	299.25015491524454	269.97043351017	296.193697228134	272.54070224407366	295.5036925077611	269.5846729088712	295.72523144952385	272.1593015847775	294.31369974104524	269.66339907562843
0.0	242.0	299.2462463418385	249.72852685419483	299.0631485156998	250.13888515433277	299.28504153043025	249.63872496814048	299.30874977799925	250.4918638189506	299.36458242952534	250.80042298364074	299.0633924787482	249.445169283433	299.0467433433564	250.1709569522541	299.4000861994938	249.62772055169322	299.12301347737633	249.69623279989503	299.26571714165965	250.60976424710137
0.0	243.0	246.33166261669237	184.7260885755127	248.49229803167597	100.7137839809545	247.80535138813633	169.16617331449956	245.25609351274818	101.50641875239904	244.74469869315632	114.21004350321817	249.2930572066788	196.81398825221348	243.6192555046315	175.42720083927696	248.24310543916266	170.6364887082237	249.01439510681445	192.12101260816988	249.4438575432644	204.8970663989491
0.0	244.0	296.78860859409787	250.7407715954337	300.63141301235595	250.62505544409584	301.9332392212486	250.2580352450597	297.0588905963481	252.17372176944988	300.5143725838777	251.77723416670304	296.89947068549293	249.39640628105755	303.41018598707956	251.44934638957704	298.2133386612662	246.08393337567554	299.0730091982114	245.49743573644238	298.23234642446545	251.70202387860164
0.0	245.0	254.46305139238868	208.2306873725743	254.26773815850353	208.18215856766125	254.2327163130752	207.808225835362	254.42594245560252	207.83940771271722	254.41841827989455	207.6027474754297	254.46389989429338	207.61754700262864	254.3852079576038	207.6043201652679	254.4569116880845	207.65446192095322	254.46613860885367	207.61253729538433	254.4419057669484	207.69250221067057
0.0	246.0	249.66522737185042	207.36012069102773	249.97644806206392	169.77985983619655	250.09993057009336	211.55994704426277	249.88578233337472	207.8585065204134	251.82871299666897	202.5422832662424	250.73871230568668	204.87487892268638	249.3653791166482	209.17832981516557	250.3044516045217	208.4757808174738	251.48488803592585	210.6183109479139	249.57139600915818	206.62979524878125
0.0	247.0	244.66543128863745	144.99633840263306	244.83797482672466	141.5707023095784	241.843850557213	178.4104429996434	244.8865008706122	175.24414497608132	244.35648481848312	151.52064106246456	243.63719680318144	114.24328193887179	245.0126436276032	203.51443112614697	242.82466573760107	204.73103521069717	245.0133136687015	186.81588512156873	241.40899390611966	192.93362734340275
0.0	248.0	290.0353446808516	253.74985952936234	288.43063771613856	254.62325378422253	288.8873692767207	255.62997262360403	291.47527893566735	253.50530324875135	289.30261592659	254.7126066191313	289.05213209292185	254.69565335378383	291.1733562344214	254.98274631446137	289.60228886487766	253.93140520428395	292.0001117633087	254.94458896660848	291.83178877610794	254.12606060953541
0.0	249.0	282.51395532474385	268.3456044123972	282.5738313535078	268.60188813707185	283.485771711164	269.5917732270849	282.40367677849486	270.04395405727774	280.36893084618015	269.90153479262307	283.01239750245446	275.6840916713883	282.618509861981	264.69633307375653	277.6537856099578	272.1264211160014	283.3615660273231	277.23323410430265	282.50622208352826	277.06868133349013
0.0	250.0	249.2772942169413	208.8663146903357	249.39972177653326	208.5043035933394	249.43271754129103	208.2896939035262	249.03886679080986	208.20786180018032	249.23406782425238	208.01012883930497	249.485148330345	207.73100897417652	249.27791803251506	208.1946025327328	247.83111812166536	208.82267422767677	249.11507951305475	207.31744515614244	249.36286426394096	207.92967357398797
0.0	251.0	295.09703447940166	250.90703628611465	295.0548440138362	250.62358330222773	298.5971787354279	250.87046196268957	297.9009269397774	251.48593105531106	298.52962754947674	252.62808860336253	298.1910964019838	250.84940899784814	295.9988144159092	252.48084514604633	298.3486600346048	250.12911693041124	298.316566714506	251.04176007998643	298.75003757317785	250.9773080401038
0.0	252.0	291.25383173986245	229.20992295719583	286.0823728748874	226.42999259621962	296.5575944293418	231.0400149914604	296.9931063038496	230.27995764009964	296.16165006390304	235.631408831755	295.8251825282552	230.0713708078546	292.65063516534343	230.6962644377087	295.50377700655486	237.68661840104144	287.4155552632571	194.99013133034074	291.12840887489943	233.18900594616053
0.0	253.0	217.50884630189597	0.0	221.3773180032857	0.0	224.70917700550822	0.0	216.85642834859004	0.0	213.87605922975214	0.0	225.7697358590907	0.0	216.32878729504404	0.0	216.49115253252555	0.0	234.57925687543016	0.0	226.3119819742016	0.0
0.0	254.0	219.9547123278277	0.0	235.74984537884026	0.0	233.5898173855717	0.0	238.8519536111865	0.0	245.10819876788736	0.0	231.57684107005628	0.0	236.12108682206338	0.0	247.0490968249182	0.0	232.29200669768412	0.0	239.4298763071075	0.0
0.0	255.0	248.32936815100092	230.8056323890944	245.40412185023848	226.5418994184243	245.58850721080285	234.63760798860108	246.42557328386383	234.77775031333172	243.87441187089098	236.4542491263365	244.76596765881976	225.72300704938792	246.89864444169012	227.64639657411746	244.80738045119105	235.5002990852181	245.08845801327485	231.81128138252228	245.59134984724682	233.38854635841219
0.0	256.0	240.44193972602483	202.4529001592342	234.96392627799096	206.31342738154737	243.43788811175259	180.10693273730897	243.7349615812186	204.53325612229708	242.08724491999453	161.3951689546595	242.9297980156585	124.22711248898412	241.48749636901744	178.86900687578537	242.72221860328287	148.93786751845667	241.9468227424064	200.45858993967857	238.85981689659818	82.14394235096366
0.0	257.0	250.18664894006923	0.0	247.83060027611526	0.0	248.6998848198262	0.0	253.95547930206274	0.0	261.647293029036	0.0	248.85051669737953	0.0	270.8120257434068	0.0	252.756855916441	0.0	248.6953318267569	0.0	246.63345609127748	0.0
0.0	258.0	273.4167720672309	250.25701263159556	274.14328095291694	253.3327006201194	271.5935689637362	249.84666843150418	270.29918254952656	251.73246538964176	271.0515676908701	252.98932836107528	269.96984549625034	249.25633684930793	272.9696747514828	253.40639371015936	270.0588101550598	252.26891582239543	272.4404255349777	251.36697737007628	271.1740510121146	253.50732403191054
0.0	259.0	299.7830035584558	244.75896928346987	297.24187803414935	246.9735000411634	296.83566084579735	249.81453683585258	297.0189882617916	250.33036591409893	309.5940448777067	250.80158486668353	300.27043568619433	248.501781166741	299.00668413396954	240.95576402271178	300.55187689732776	247.97360609078171	298.14785411906115	246.69477023320968	298.63825680477464	246.1911812747766
0.0	260.0	246.97059568241758	219.17561232312585	247.0535575085312	221.22704809871317	246.7640201605635	225.86291062172074	246.82244003248144	222.14694403588175	247.02136019796413	224.67103834440513	246.22070663913107	228.3764111899974	247.15523770610102	222.70006642780874	246.127946153968	225.00584450465124	246.88126995213398	224.08258082029062	246.4754853280829	224.70660455338782
0.0	261.0	299.7828150645872	291.25320276377465	297.5011056079981	291.4897534751966	298.8606873467561	292.57730379502476	296.7273502617933	292.0598421582766	298.2231571679281	291.791205558432	297.724977303605	291.5284562868873	300.45705767708387	291.19557510294425	296.7962163167454	292.7082625654423	298.3288264476924	292.16130847748246	300.3954570825442	292.2434378682222
0.0	262.0	269.89022662778996	95.35215684110854	271.6109833023069	174.7729311451396	273.05534711295974	168.64183361864235	273.1105458927783	172.978687117634	273.3886158846442	164.56817452415575	271.60694982530805	170.21299183518937	271.3470057983958	166.48255703698712	273.0295892440384	177.1249074635252	269.3472180652292	148.98464048927028	271.98916839242054	160.8802398979553
0.0	263.0	282.8610094687122	207.71422468981868	283.1159873530483	207.77304640450825	282.8868637645325	207.8068545864313	283.34311946331184	207.78735523614807	282.95072851552965	207.79557289935906	282.60159598897246	208.46742249594502	282.2219808507702	208.0059547886934	283.01607447446554	208.22136592103496	281.88601557253025	207.74373345755458	282.1433041092638	204.9298665644305
0.0	264.0	285.0650379491747	246.69189703726266	283.50369675442164	248.5635379074081	283.21086154622236	248.77716576518407	284.59507470808063	249.87621671035365	283.70219545282725	248.7658769532795	283.0016314832951	244.2329871720352	282.55017967849193	247.157665807626	282.886204261856	247.06324885100392	282.5397853564035	249.02328000146247	284.8501573774803	250.26477858774294
0.0	265.0	267.10527740431536	235.74867784585652	267.00896165551455	235.83940752819882	267.02865546435095	235.96284857172526	267.22416821311754	236.30070910988715	266.8064040875022	235.9254528838451	266.89677784544574	233.82769266590788	266.81961467766024	233.81929611491782	267.1798779765136	236.45309681060678	267.05168224957816	235.9981886130188	266.73803478687563	235.19200823690525
0.0	266.0	255.10447708612227	240.0331032106933	260.3456118941817	234.6488160730165	260.5211802980274	234.2313508694738	254.97783976212767	234.0842000016313	258.728789047934	228.77877070412674	258.97315008208125	238.79243399328442	256.2816049826415	229.62176530148145	256.6137773957182	238.97279033004165	259.4280087143246	230.1600741391123	257.0879265131142	209.06446625921922
0.0	267.0	283.0742589719548	264.74655273238415	283.0170132112053	265.2352112609778	283.3598077454926	268.2169782647251	283.6134164074852	267.01010346890035	282.9264719549571	266.1545246117711	282.959690324163	265.47948408599706	282.31034744585673	267.67565293432403	283.44382346995144	266.59518571193513	283.45997687868294	264.62055348778387	282.3537080400999	264.8389410672609
0.0	268.0	235.03071611331774	226.43371396085644	237.3624078910386	217.04991094412668	238.37846057488997	221.00962238113908	238.06227747685477	231.64355781007305	233.86013741989055	222.08675702837218	238.1265681238844	225.79013386996417	234.33910980245764	221.49876419058396	235.40735074431083	224.6971115958366	236.17095513244482	218.81792433773487	237.6094860729892	231.60651367909475
0.0	269.0	222.8328306640312	209.03055045580726	223.3904931960094	209.65213445769422	229.05253218746302	208.01950992807798	226.44489901077947	208.48734980861545	229.74976378196163	209.15182504589288	224.72561778924214	208.24911068118317	224.7562148441808	198.41452279025336	228.36649697627155	207.7687008755937	229.42143365998436	207.76009534036587	227.7082241111603	209.8399906364607
0.0	270.0	244.610449080288	237.07849390593495	244.664923793677	231.1971855728822	246.26229436856843	236.2285216877052	244.67965029806058	233.05659305323383	245.84288455023642	235.3191585992666	245.87744029104252	233.4621980104194	248.03697350753077	228.15201158629944	245.29530617155604	236.36912314413414	245.20161944419823	228.48239907682145	243.7443354255418	229.95422007412807
0.0	271.0	249.02028793029424	0.0	248.9850206874333	0.0	249.13942139127818	0.0	249.03551769775717	0.0	249.01308410323884	0.0	248.96809854881988	0.0	248.96327228421148	0.0	249.16950841912956	0.0	249.04525472109802	0.0	249.01386954775418	0.0
0.0	272.0	297.43733034430056	247.13666838849213	297.6853697305886	246.97652069386294	300.43822831015353	237.25808972434868	296.9450306144388	243.7685812953164	297.54358656109036	246.1932193427952	296.6679293837508	188.28042740283888	297.2928186393393	244.99795408704594	297.92909808689717	241.6381320704254	299.87195029686166	248.06745780314566	297.432071528563	246.96677193992886
0.0	273.0	279.36608103131147	265.29276386380917	278.88404739233556	257.71928843016275	280.11841986962384	261.9844635505479	280.01664840608436	261.2051456946531	277.86525174871525	265.5747074623416	279.1607520687446	260.56271477484023	279.4233193007139	258.1336631157907	276.8070705310836	267.87748736657414	275.8158513554226	260.7627845104749	275.84133262046447	261.7223837534196
0.0	274.0	274.7659103094317	264.46512004530274	275.91103860388125	263.5023506467098	276.57360009565565	262.37636804148553	274.3809338066751	263.9280559779524	273.3215187257178	263.97646648718745	273.0892465076689	266.91833307135744	272.4193433684112	267.50572177769885	274.5203487885772	264.91026825012983	276.9202514928903	262.2209688003244	274.42465886946144	264.803095777187
0.0	275.0	282.60365158768064	250.00514487261466	282.892047649343	252.84841861110198	282.91670313083034	247.27169694712214	283.5381867524907	248.62167959756852	283.51165439910324	251.7667891016192	280.4813326892544	249.28050002496823	280.16774793617157	251.8301005863916	281.97776478142	249.17972295148115	281.3825146798887	248.87393387681354	282.7022851777913	252.60442952994404
0.0	276.0	298.2108518659854	273.0723642972762	296.2153927683653	273.0424327440065	296.5370667136513	273.18657622155627	298.44148043014957	273.05926335340763	299.326985825191	273.0126411446008	297.701343704744	272.6698300460001	298.41155330409595	272.65093122769355	299.4071410515609	273.8122021754801	298.6843688478214	272.93596735545964	296.8526587067572	273.32950900264484
0.0	277.0	290.16089720089394	248.26050848956325	289.95088356451294	242.24609228897089	292.146377869534	248.24854846830186	292.65003324864915	250.66825112341343	296.14632180737624	249.04274571101826	288.67459801479964	246.25873431014205	286.2163954324589	233.29405196094538	295.9972167168641	246.01675275331553	288.29636310374707	245.31786238988633	295.5774498117144	211.82035265409817
0.0	278.0	299.10261542397586	258.1478329137029	299.05909584517934	258.27629269173417	298.8493120887895	258.51457815731857	299.32588705462297	258.4830834381005	299.3101170049053	258.5424906661352	299.1820600589096	258.2544051482995	298.97897805846054	258.2617840592997	298.9660414941123	259.1495597412821	299.1643839248775	258.3990636783441	299.2126657659162	258.14940214222935
0.0	279.0	261.7460712688872	245.2340072838348	256.6305676586587	243.97686084890154	255.5228176442879	246.089695386352	260.6626172738783	244.50342956499233	261.8295718555642	244.5820062373106	257.5530609672689	245.48648438264044	259.09251118178156	245.21076882478846	257.1655906878718	245.3600013315533	257.500348207093	245.06207594295455	261.24396583888677	244.34491526648046
0.0	280.0	247.51260063786577	208.20272119514613	248.20321026834404	208.36582174076617	247.45499713909624	201.59428190275108	249.06875412943117	208.84743888841183	249.08945366502329	207.93025539944037	248.38687853729323	206.82123179616363	248.21904741505415	207.2016089476783	247.50501446528324	208.16498889470176	248.74008727903592	210.19476547931913	248.93990608611244	207.405884146813
0.0	281.0	266.8246355189771	131.86039118776682	267.0864046707139	207.677564363226	266.8680760527328	208.02103060863766	266.98036270436273	208.1919695355398	266.77348241496423	213.7022889002522	267.29115559349736	207.90236345874592	266.54250826997685	208.61938295059323	266.49352387742226	208.2168479959141	267.2274357772801	208.45139569193645	266.88645253067	210.0772080688339
0.0	282.0	298.95597426455026	237.3758154745057	297.47355420413106	235.73756863709662	298.857151960664	236.32646098647567	297.4730325463909	235.7910199750534	298.8786517904518	237.84825389041882	297.97865001898026	235.99649979233493	299.3615384975721	240.04100197076949	298.73744378638577	235.94600060237144	299.5933362336211	233.53959465071586	297.6702704717077	237.89261106407093
0.0	283.0	299.1837862906707	235.91632621546756	298.6626710570408	239.4164321080031	298.5876914647761	240.3580036677372	299.27156014290154	236.59377428248564	299.14456082045604	241.31443272887603	299.0804599280372	237.63131019045258	299.30975409017327	240.32196021309147	299.4179229720096	238.60237650438572	299.1399905104832	237.72786336178626	299.03263739935164	236.39597587686612
0.0	284.0	300.53711633783115	254.7911301862965	298.64033634061735	251.53863167803854	297.3564251334491	256.10183097116055	300.92232772293437	256.55285980724875	298.0515981545332	254.11167951701137	298.7425739409264	255.36887403277015	299.32889182134574	254.03839707015342	297.5919262000275	254.70562564091975	296.65204868861696	255.95278267665765	300.9186483737161	254.9603792345517
0.0	285.0	232.6663505526143	0.0	235.80557591183467	0.0	236.3326126530284	0.0	230.98235348614253	0.0	235.46435133514473	0.0	234.49348526790476	0.0	230.93889297069146	0.0	235.59847846002165	0.0	237.07357233388984	0.0	236.94249505435363	0.0
0.0	286.0	282.676767190264	273.2987348342149	283.3277841407597	272.63919347626285	282.73461608014173	273.85608104578284	282.52613064740575	273.1961940369607	282.942296754547	273.33623962270343	283.63648440246754	275.1987791529107	282.8685640562823	272.759830510326	283.52164481400007	273.04923377395454	283.39430579320634	272.93792640547457	283.0120091806117	274.4342998494574
0.0	287.0	243.19881105208572	235.47035938433166	243.69679587112665	235.94419690409498	243.19866435127776	235.84330145738224	243.66818965870382	236.0592020586114	243.62970870559352	236.19001118735406	242.4485155327875	234.43489681975456	242.43022287455938	233.68156287202325	243.4076526384989	236.1904811366581	242.78106187241394	235.78163192351545	243.46381407892045	236.09273099996457
0.0	288.0	299.0155483364259	292.2405452265921	298.4288314007494	292.12434729832705	299.2732958292889	292.3454852770439	298.6179019639043	292.9367252637581	299.2685526922211	292.1178796286654	299.032709279908	293.6490493573906	298.8809088716147	294.6050482204984	299.00407142293494	292.31457736176037	299.0968252395227	292.4568922695886	298.9416521125231	292.33818353464335
0.0	289.0	288.85381345167883	252.70207638991081	284.93980711580565	253.98937341219556	287.1894079348813	250.97034006635883	285.55058030021627	251.78943081736173	287.9599062956103	250.88213985556837	287.97173414622796	251.18697269505532	283.72221681518494	253.46128060732426	286.21207138791954	251.22958151573133	285.9205572886489	251.36125309021523	288.1966723030927	253.4044371916324
0.0	290.0	230.3615805697084	152.08087173563143	215.844360701833	188.33363553041764	221.5431866856277	175.6530760972547	227.5586330745812	206.5817192828108	231.84418780702254	171.42323363470683	232.3656944765742	206.4749139854428	228.55206550396596	137.47545851120285	238.457090452475	180.6205786132059	224.59761987718264	205.8470805144614	211.07316427449106	206.2417422514789
0.0	291.0	237.65320334704853	0.0	239.54254668216026	0.0	238.62937041960004	0.0	237.85926336130618	0.0	237.7144220516221	0.0	237.83973714373136	0.0	241.62370798332387	0.0	239.7386171210388	0.0	238.86147707310948	0.0	239.42597110306838	0.0
0.0	292.0	238.91731429891468	235.29056187188334	243.9830270713247	231.07005920025728	243.81777550889856	235.16705963066082	245.07505419891666	233.923045320016	244.326633484559	228.92959360986652	244.81345029788898	227.50261145870573	251.17653203263217	227.29719711910496	240.7447601012686	231.8751299269599	242.35130065615874	228.36433051255378	242.64578714963505	235.5017755971075
0.0	293.0	294.7739730076282	255.59598022213734	293.77587690733964	254.30255282842182	294.70744724920684	252.33441744491986	294.3446771278328	254.65824327121305	295.6430281958158	254.371536435089	295.4172235202904	253.53907624188167	295.70808068901584	255.73435113142804	290.231692809131	255.92656643273293	294.86429242599496	256.5638922547526	295.5387934986299	253.98484340756244
0.0	294.0	248.6933142078155	246.6557196901751	248.26724401554335	244.37431009816177	248.13224858574685	244.04491982529913	248.63669157268467	245.2017242469589	249.3381097301854	244.0429934427107	248.88433490459204	245.29695082324884	248.1871406721569	243.97946748396203	248.3212113571693	245.2453658700486	249.23353033178282	244.83754815464985	248.05104278291506	242.65249112373291
0.0	295.0	252.55643490218026	0.0	252.560797961373	0.0	252.6720764109036	0.0	252.82860042798401	0.0	252.40016875191853	0.0	252.58911214924876	0.0	252.30272266455577	0.0	252.54587508931817	0.0	252.59566173553281	0.0	252.60519669051715	0.0
0.0	296.0	263.82311539372114	236.0365529493518	264.7057491012312	236.16011299429064	263.29682104154216	235.42465543362883	264.72446362160844	236.82170270539558	265.11062850364766	227.63808465131146	265.1543019149711	234.97963195465908	265.21960129628974	234.94927873433505	264.4275242866689	236.4710150734153	264.4784966571605	236.05242452430565	265.02741107823186	235.70837371155736
0.0	297.0	249.18157154780002	227.24711350444434	248.9495271373103	222.63188369220708	248.77597426299445	222.8335568572166	248.72357750973174	224.77493577876072	249.29307737384465	222.82166388936892	249.32700385697623	227.88792873705654	248.45748577668752	221.79157688719943	249.086174759907	226.52040263585312	248.48604223779265	221.3792089593628	248.7919427004914	223.4717266914168
0.0	298.0	232.34162326912357	226.74755953252964	231.69115777925543	227.0158782155716	231.90279088769174	226.67190020279403	232.00593950600475	226.57980438128413	232.31267040479756	226.64965797862556	232.1133283714756	227.0532926925823	232.3589996331736	226.6662859634119	232.5021507169291	226.4800455317732	232.0275212241849	226.81714837424022	232.1744977950652	227.03991796524102
0.0	299.0	253.57401605368636	236.04023288296014	254.893930136455	236.06219378597825	253.26377506546652	236.3969096257894	253.71065974631227	235.47302051143333	252.43500465352858	236.02961561334214	254.04835363938486	234.75787133975223	253.01729654096835	235.7963446227566	252.25116104974708	236.87840045476798	252.7606237911544	235.60982077943237	252.39951590477926	235.0175922528056
0.0	300.0	246.88321592151573	125.90506274766165	244.8428800065357	157.91905448203815	248.447149598793	192.221017957876	247.31342242896866	152.82974346421312	248.98246387477664	203.3612055928107	245.4511492135171	104.84320719526607	248.89572056026324	136.126528526339	250.8294059914265	132.71961706548612	248.47608755878218	178.07127997952372	245.75426388857775	181.11846507172035
0.0	301.0	253.0950507799003	208.2798832317691	250.54474560451507	200.76185630107426	250.23423172854262	207.3080999586495	250.53672471153683	207.8606152660426	251.2744407648645	208.2734782501119	250.93798662744746	178.24854559794926	250.4294938586207	207.6265640765158	249.09820308508475	208.11359031262947	251.23822229703845	206.9857800166013	249.67811397607855	208.77681413582056
0.0	302.0	248.7229092040409	244.77605822650523	248.39354802062488	245.44916242186605	248.4591093069152	245.3107831913362	248.33080586081263	244.74910947563154	248.54115131035235	244.67399511729306	247.9824331394819	245.33128935050806	248.46047192003263	244.63356198702846	247.72579222305072	245.17373765407382	248.79186401114606	244.89975922861794	248.55504061250198	244.69279277451233
0.0	303.0	242.49804470482127	182.99149137175013	243.04689680045323	155.83431807496135	243.2190526506462	170.63172145008616	243.5561773382811	198.60953114010042	242.39358183634505	126.32322977359715	243.72596586436268	182.2244567289664	243.14414696472204	206.84625172502382	243.60821350804548	197.12586972642944	241.29199460242899	206.9167027296618	243.77243805121986	151.99847739175
0.0	304.0	248.3900988677481	244.9167806007051	248.28694143325322	244.8327170413752	248.55445276734173	244.88912752485172	247.88498148167153	244.90798053072263	248.38733116666415	244.85942352358757	248.29929878654372	244.90927271140794	248.29218974044323	244.85784527916994	248.5450446500838	244.8723817539969	248.42260271039146	245.02033337875847	248.2995257944643	245.01334322159792
0.0	305.0	221.75585683125786	209.9802763488448	228.23033336835982	208.19380683184747	230.01332518196773	207.77423411584465	229.2126702973755	208.49382556704367	227.98160070174035	209.28556600978635	226.0572657974122	208.0161100199733	228.70510464095858	205.3262457929043	228.79870484386228	207.82258660939522	225.4749815940971	208.53533348000937	228.42313084337377	208.4732221886138
0.0	306.0	282.94468578658564	272.7001796264709	283.286508448765	269.33127311823625	283.605351855206	271.191354937195	283.6384948330699	266.61120686448515	282.96181624310077	266.82435810128385	283.4268543277672	265.78230753230457	283.60651297596826	268.2309725785847	282.5102834415055	271.8411121617909	281.4698991778587	270.31525112997434	282.92118448693964	264.8682568220711
0.0	307.0	300.50653568309014	259.7352378270009	300.57222809871337	256.2519693377174	299.906284175723	262.10725177586573	300.5541122068444	258.57519778965457	300.7101665732725	264.97367105649045	300.4150891358516	259.4172602917368	300.40366064980185	264.72965994930905	298.966163507337	270.7585575286291	300.43601141510675	259.1327595458724	299.34688361141497	272.4439058955891
0.0	308.0	284.3658580586284	253.62650361756204	282.94022904014605	253.1977777259908	283.2090335344952	246.19446197785564	283.3285933581909	252.74763568436904	283.8338582390406	252.67324754056972	283.91121467206784	248.19658881286958	282.82295825595753	251.95747507812249	283.44750351486164	253.14931009738987	282.7946847024848	253.16029916268567	284.2692356396681	239.47163768791737
0.0	309.0	263.6756315815077	240.25398166233208	262.3751972744663	246.24400692387275	265.73590342649464	248.5519648698632	260.7899428480928	249.92221000930869	264.52971862691	249.3580980899406	259.6314823314701	247.02372821481097	265.295531308613	242.69033234706887	266.1646648284551	246.39762476100788	263.814766800082	246.8355391869864	266.042487071592	248.06845490795624
0.0	310.0	247.79522465164018	236.58164305940565	249.23882961523924	236.71035126057913	249.36938902999628	235.66325044423044	248.8125692625733	235.5810828248716	248.7542377361033	228.36047656714763	247.9686435370848	236.0732888452354	248.89675655892697	233.44893460688942	249.4466067109138	236.52865110784353	249.0165164356896	232.61139490456813	248.40147287189922	234.6515823890312
0.0	311.0	282.9056991910721	255.99312427936607	282.8301742696272	263.6448873307807	284.394068689965	257.3594100710354	282.46315675297353	257.0664413048145	286.00304138818666	260.72871349144526	281.6396033499605	255.9501714119025	282.6294860821146	254.1138268984768	281.98048553360474	260.42743191874655	283.09955547464705	256.7689348273356	282.3126947796187	257.28502658265944
0.0	312.0	262.9849649771263	249.32291412840513	265.4028478344696	249.82715791999433	258.5914390220946	250.98193075334288	266.88470860564087	251.21203978933326	258.04695107766617	252.5881903071439	258.3212105631222	248.98494756893066	262.7345847834841	250.42009394859883	262.9157255396723	248.42209879028047	263.3383252939878	249.10978623963382	264.8521691572405	250.60601359363304
0.0	313.0	245.29411116439377	207.71587613373327	245.37489884424295	196.2343530189082	246.15731961123427	208.72371498400082	246.02043452624497	210.0861237115385	246.92950375620939	110.30378323980622	243.41199862542285	209.2835219495911	248.17189039678613	205.0713229597174	244.8802654860127	198.54512338380806	245.3601141339883	207.751631544317	244.95336296687466	193.60177654785414
0.0	314.0	254.1605767631055	245.1838333867383	254.19261616255693	244.85761869555867	254.18695891794616	245.11375366406006	254.24568698213446	245.02880704979174	254.18978105687444	245.04006385013906	254.18742655945198	244.9264660356719	254.25518898702092	245.0281159121714	254.2529043097193	245.08105308796968	254.2431461050469	244.98708743011105	254.21622823541114	244.92187427113302
0.0	315.0	248.36630046066907	244.85406240926207	248.33194300083488	244.83617018197452	248.51448793234002	244.85054454923386	248.43482060021063	244.84115995731383	248.42428268534545	244.84107069227412	248.39716259440644	244.8327959236527	248.3373278267003	244.82887581477416	248.61218746198696	244.80770752143857	248.52842273406338	244.84565866763955	248.3865149131847	244.81977113735132
0.0	316.0	282.21499409015826	219.10790197926232	283.34814724326554	227.36727641649549	282.22548323842994	228.71640342415515	282.79984169402985	225.98690304028094	280.5901335204238	229.81293558569422	281.7209277396908	239.6904731009281	282.5659052839667	239.99125973758828	284.6759173995737	233.83048209816178	282.00777960079347	239.17023824167754	281.05769012988424	229.7432163911547
0.0	317.0	282.6733018838591	268.4388973332578	282.97160036411475	273.3119253623286	283.2447067243147	272.4515375655835	277.004180951494	274.77091097451	282.0340284457559	275.5204165892254	279.66663746596106	270.3695905054896	283.73050272869875	273.5768618709325	281.38408462254404	273.74981612943964	283.75186824392705	271.0836714241813	282.4509351199891	266.3377605416503
0.0	318.0	243.24034195059437	108.45563333375661	242.06626020257391	176.88443765014898	239.71787573062105	205.8839328524176	239.67419847753027	182.00356237387192	234.6137438725638	145.98179415104326	242.57456413047453	202.1813296359185	237.6090081922986	74.17194012411373	239.3746691255843	173.12889070006833	244.48559164065003	128.97018357028756	242.19671526662825	187.03086569653635
0.0	319.0	245.08523444440635	229.37418767630203	247.1046469659348	230.2516710162862	242.75155698110342	235.8657012630373	245.2768352392164	222.99349216372775	244.24115641248343	237.31989749084485	242.7466645202971	232.0558545582573	245.56444253456692	226.36094702451976	244.99195738340134	236.62689733071647	242.1703196327058	234.70205006211728	241.5669829080235	240.92067098227818
0.0	320.0	253.031710356137	208.4461890813469	252.58197894236648	209.44687964667477	253.63353612295478	209.1671069429245	253.10725448032105	208.98742221145153	252.32501665240937	208.8072803254199	253.05091603065253	208.40802795222967	251.97404512978042	208.8512720260829	252.49974124637893	208.69524245792385	254.12271260708525	208.2671431254694	253.1755688780133	208.24649846942722
0.0	321.0	242.83183850984116	236.4579369037205	243.5336027523366	236.14514113436462	242.29595893947587	235.95567365794705	243.40835156469387	235.83472310799908	241.89811382767138	236.20567968576046	243.26533182791692	234.75775338727865	243.52329680454915	235.59368410429414	243.1991286241849	236.66169846820273	242.9421031946266	236.339993248149	242.6331555896258	235.89556307378024
0.0	322.0	242.3452555139449	0.0	242.15592596832747	0.0	242.4727317412602	0.0	242.46618157450067	0.0	242.31132740018938	0.0	242.44776622766278	0.0	242.39699386213968	0.0	242.5363514706287	0.0	242.18781937531512	0.0	241.6832828761118	0.0
0.0	323.0	282.65586153999743	249.6976170891685	277.46842315369213	250.8477893837037	282.96515375897167	249.63200002828737	280.74532784836566	250.46515154078816	281.8155360651208	251.1645175872344	282.32678797552865	249.4413146572597	283.1578523721865	250.2209901715388	279.7973632033623	249.4834374654799	279.1881016935344	249.87573927077776	282.93335460973316	250.73781159796775
0.0	324.0	243.14906527364172	235.75707410481402	243.39950659370703	236.33960349685415	242.82438824698815	235.9236044174585	243.6286213410967	235.96670064300713	242.79279970964004	236.89196146763817	242.85266801904663	234.62715367651822	243.43882975133286	235.57718315533097	243.5706654580498	235.8402841269289	242.54694531446026	235.36879715184216	243.55806581130958	236.5065257153179
0.0	325.0	253.9942330600522	249.75006995162198	255.10719068654927	250.32383380340366	254.43278369359322	250.8349007750336	255.13710505897672	251.0610956090349	253.62311850801314	251.88215546303	254.5938983973138	250.31201948508573	253.07761735153366	251.513721331449	255.74925387665303	249.493756449202	256.09049481660924	246.97966053064172	254.4630536070564	251.46481801799678
