# Supplementary material for: Multiple drivers and lineage-specific insect extinctions during the Permo–Triassic
Source: Nat Commun. 2022 Dec 6;13:7512. doi: 10.1038/s41467-022-35284-4 (PMC9726944; doi:10.1038/s41467-022-35284-4)
Supplement: Supplementary file 7 — Source Data [file 41467_2022_35284_MOESM7_ESM.zip › Source_Data/SupplementaryFigure16/RJMCMC_RTT_plots_tt_and_sp_ex_PT_fam_ssingleton.R]

library(scales)
par(mfrow=c(3,2))

add_geochrono <- function(Y1,Y2){
polygon(-c(273.01,273.01,266.9,266.9), c(Y1,Y2,Y2,Y1), col = "#e99b85", lwd = 0.5) # Roadian
polygon(-c(266.9,266.9,264.28,264.28), c(Y1,Y2,Y2,Y1), col = "#eba490", lwd = 0.5) # Wordian
polygon(-c(264.28,264.28,259.51,259.51), c(Y1,Y2,Y2,Y1), col = "#edae9b", lwd = 0.5) # Capitanian
polygon(-c(259.51,259.51,254.14,254.14), c(Y1,Y2,Y2,Y1), col = "#f1c1b2", lwd = 0.5) # Wuchiapingian
polygon(-c(254.14,254.14,251.902,251.902), c(Y1,Y2,Y2,Y1), col = "#f3cbbe", lwd = 0.5) # Changhsingian
polygon(-c(251.902,251.902,251.2,251.2), c(Y1,Y2,Y2,Y1), col = "#a06aa7", lwd = 0.5) # Induan
polygon(-c(251.2,251.2,247.2,247.2), c(Y1,Y2,Y2,Y1), col = "#aa74ac", lwd = 0.5) # Olenekian
polygon(-c(247.2,247.2,242,242), c(Y1,Y2,Y2,Y1), col = "#b58ebc", lwd = 0.5) # Anisian
polygon(-c(242,242,237,237), c(Y1,Y2,Y2,Y1), col = "#c099c2", lwd = 0.5) # Ladinian
polygon(-c(237,237,227,227), c(Y1,Y2,Y2,Y1), col = "#c2aace", lwd = 0.5) # Carnian
}

# Speciation rate
time=c(-204.51563691188252, -204.61566901602137,-204.71570112016022,-204.81573322429907,-204.9157653284379,-205.01579743257676,-205.1158295367156,-205.21586164085448,-205.31589374499333,-205.41592584913218,-205.51595795327103,-205.61599005740987,-205.71602216154872,-205.8160542656876,-205.91608636982644,-206.0161184739653,-206.11615057810414,-206.216182682243,-206.31621478638183,-206.41624689052068,-206.51627899465956,-206.6163110987984,-206.71634320293725,-206.8163753070761,-206.91640741121495,-207.0164395153538,-207.11647161949267,-207.21650372363152,-207.31653582777037,-207.4165679319092,-207.51660003604806,-207.6166321401869,-207.71666424432576,-207.81669634846463,-207.91672845260348,-208.01676055674233,-208.11679266088117,-208.21682476502002,-208.31685686915887,-208.41688897329774,-208.5169210774366,-208.61695318157544,-208.7169852857143,-208.81701738985313,-208.91704949399198,-209.01708159813083,-209.1171137022697,-209.21714580640855,-209.3171779105474,-209.41721001468625,-209.5172421188251,-209.61727422296394,-209.71730632710282,-209.81733843124167,-209.9173705353805,-210.01740263951936,-210.1174347436582,-210.21746684779706,-210.3174989519359,-210.41753105607478,-210.51756316021363,-210.61759526435247,-210.71762736849132,-210.81765947263017,-210.91769157676902,-211.0177236809079,-211.11775578504674,-211.2177878891856,-211.31781999332443,-211.41785209746328,-211.51788420160213,-211.61791630574098,-211.71794840987985,-211.8179805140187,-211.91801261815755,-212.0180447222964,-212.11807682643524,-212.2181089305741,-212.31814103471294,-212.4181731388518,-212.51820524299066,-212.6182373471295,-212.71826945126836,-212.8183015554072,-212.91833365954605,-213.01836576368493,-213.11839786782377,-213.21842997196262,-213.31846207610147,-213.41849418024032,-213.51852628437916,-213.618558388518,-213.7185904926569,-213.81862259679573,-213.91865470093458,-214.01868680507343,-214.11871890921228,-214.21875101335112,-214.31878311749,-214.41881522162885,-214.5188473257677,-214.61887942990654,-214.7189115340454,-214.81894363818424,-214.91897574232308,-215.01900784646196,-215.1190399506008,-215.21907205473966,-215.3191041588785,-215.41913626301735,-215.5191683671562,-215.61920047129507,-215.71923257543392,-215.81926467957277,-215.91929678371162,-216.01932888785046,-216.1193609919893,-216.21939309612816,-216.31942520026703,-216.41945730440588,-216.51948940854473,-216.61952151268358,-216.71955361682242,-216.81958572096127,-216.91961782510015,-217.019649929239,-217.11968203337784,-217.2197141375167,-217.31974624165554,-217.41977834579438,-217.51981044993323,-217.6198425540721,-217.71987465821095,-217.8199067623498,-217.91993886648865,-218.0199709706275,-218.12000307476634,-218.22003517890522,-218.32006728304407,-218.42009938718292,-218.52013149132176,-218.6201635954606,-218.72019569959946,-218.8202278037383,-218.92025990787718,-219.02029201201603,-219.12032411615488,-219.22035622029372,-219.32038832443257,-219.42042042857142,-219.5204525327103,-219.62048463684914,-219.720516740988,-219.82054884512684,-219.92058094926568,-220.02061305340453,-220.12064515754338,-220.22067726168225,-220.3207093658211,-220.42074146995995,-220.5207735740988,-220.62080567823764,-220.7208377823765,-220.82086988651537,-220.92090199065422,-221.02093409479306,-221.1209661989319,-221.22099830307076,-221.3210304072096,-221.42106251134845,-221.52109461548733,-221.62112671962618,-221.72115882376502,-221.82119092790387,-221.92122303204272,-222.02125513618157,-222.12128724032044,-222.2213193444593,-222.32135144859814,-222.42138355273698,-222.52141565687583,-222.62144776101468,-222.72147986515353,-222.8215119692924,-222.92154407343125,-223.0215761775701,-223.12160828170894,-223.2216403858478,-223.32167248998664,-223.42170459412552,-223.52173669826436,-223.6217688024032,-223.72180090654206,-223.8218330106809,-223.92186511481975,-224.0218972189586,-224.12192932309748,-224.22196142723632,-224.32199353137517,-224.42202563551402,-224.52205773965287,-224.6220898437917,-224.7221219479306,-224.82215405206944,-224.92218615620828,-225.02221826034713,-225.12225036448598,-225.22228246862483,-225.32231457276367,-225.42234667690255,-225.5223787810414,-225.62241088518024,-225.7224429893191,-225.82247509345794,-225.9225071975968,-226.02253930173566,-226.1225714058745,-226.22260351001336,-226.3226356141522,-226.42266771829105,-226.5226998224299,-226.62273192656875,-226.72276403070762,-226.82279613484647,-226.92282823898532,-227.02286034312417,-227.122892447263,-227.22292455140186,-227.3229566555407,-227.42298875967958,-227.52302086381843,-227.62305296795728,-227.72308507209613,-227.82311717623497,-227.92314928037382,-228.0231813845127,-228.12321348865154,-228.2232455927904,-228.32327769692924,-228.4233098010681,-228.52334190520693,-228.62337400934578,-228.72340611348466,-228.8234382176235,-228.92347032176235,-229.0235024259012,-229.12353453004005,-229.2235666341789,-229.32359873831777,-229.42363084245662,-229.52366294659546,-229.6236950507343,-229.72372715487316,-229.823759259012,-229.92379136315085,-230.02382346728973,-230.12385557142858,-230.22388767556743,-230.32391977970627,-230.42395188384512,-230.52398398798397,-230.62401609212284,-230.7240481962617,-230.82408030040054,-230.9241124045394,-231.02414450867823,-231.12417661281708,-231.22420871695593,-231.3242408210948,-231.42427292523365,-231.5243050293725,-231.62433713351135,-231.7243692376502,-231.82440134178904,-231.92443344592792,-232.02446555006676,-232.1244976542056,-232.22452975834446,-232.3245618624833,-232.42459396662215,-232.524626070761,-232.62465817489988,-232.72469027903873,-232.82472238317757,-232.92475448731642,-233.02478659145527,-233.12481869559412,-233.224850799733,-233.32488290387184,-233.4249150080107,-233.52494711214953,-233.62497921628838,-233.72501132042723,-233.82504342456608,-233.92507552870495,-234.0251076328438,-234.12513973698265,-234.2251718411215,-234.32520394526034,-234.4252360493992,-234.52526815353806,-234.6253002576769,-234.72533236181576,-234.8253644659546,-234.92539657009345,-235.0254286742323,-235.12546077837115,-235.22549288251003,-235.32552498664887,-235.42555709078772,-235.52558919492657,-235.62562129906541,-235.72565340320426,-235.82568550734314,-235.92571761148199,-236.02574971562083,-236.12578181975968,-236.22581392389853,-236.32584602803738,-236.42587813217622,-236.5259102363151,-236.62594234045395,-236.7259744445928,-236.82600654873164,-236.9260386528705,-237.02607075700934,-237.1261028611482,-237.22613496528706,-237.3261670694259,-237.42619917356475,-237.5262312777036,-237.62626338184245,-237.7262954859813,-237.82632759012017,-237.92635969425902,-238.02639179839787,-238.12642390253671,-238.22645600667556,-238.3264881108144,-238.42652021495329,-238.52655231909213,-238.62658442323098,-238.72661652736983,-238.82664863150868,-238.92668073564752,-239.02671283978637,-239.12674494392525,-239.2267770480641,-239.32680915220294,-239.4268412563418,-239.52687336048064,-239.62690546461948,-239.72693756875836,-239.8269696728972,-239.92700177703605,-240.0270338811749,-240.12706598531375,-240.2270980894526,-240.32713019359144,-240.42716229773032,-240.52719440186917,-240.62722650600801,-240.72725861014686,-240.8272907142857,-240.92732281842456,-241.02735492256343,-241.12738702670228,-241.22741913084113,-241.32745123497997,-241.42748333911882,-241.52751544325767,-241.62754754739652,-241.7275796515354,-241.82761175567424,-241.9276438598131,-242.02767596395194,-242.12770806809078,-242.22774017222963,-242.32777227636848,-242.42780438050735,-242.5278364846462,-242.62786858878505,-242.7279006929239,-242.82793279706274,-242.9279649012016,-243.02799700534047,-243.12802910947931,-243.22806121361816,-243.328093317757,-243.42812542189586,-243.5281575260347,-243.62818963017355,-243.72822173431243,-243.82825383845127,-243.92828594259012,-244.02831804672897,-244.12835015086782,-244.22838225500666,-244.32841435914554,-244.4284464632844,-244.52847856742324,-244.62851067156208,-244.72854277570093,-244.82857487983978,-244.92860698397863,-245.0286390881175,-245.12867119225635,-245.2287032963952,-245.32873540053404,-245.4287675046729,-245.52879960881174,-245.6288317129506,-245.72886381708946,-245.8288959212283,-245.92892802536716,-246.028960129506,-246.12899223364485,-246.2290243377837,-246.32905644192257,-246.42908854606142,-246.52912065020027,-246.62915275433912,-246.72918485847796,-246.8292169626168,-246.9292490667557,-247.02928117089454,-247.12931327503338,-247.22934537917223,-247.32937748331108,-247.42940958744992,-247.52944169158877,-247.62947379572765,-247.7295058998665,-247.82953800400534,-247.9295701081442,-248.02960221228304,-248.12963431642189,-248.22966642056076,-248.3296985246996,-248.42973062883846,-248.5297627329773,-248.62979483711615,-248.729826941255,-248.82985904539385,-248.92989114953272,-249.02992325367157,-249.12995535781042,-249.22998746194926,-249.3300195660881,-249.43005167022696,-249.53008377436583,-249.63011587850468,-249.73014798264353,-249.83018008678238,-249.93021219092122,-250.03024429506007,-250.13027639919892,-250.2303085033378,-250.33034060747664,-250.4303727116155,-250.53040481575434,-250.63043691989319,-250.73046902403203,-250.8305011281709,-250.93053323230976,-251.0305653364486,-251.13059744058745,-251.2306295447263,-251.33066164886515,-251.430693753004,-251.53072585714287,-251.63075796128172,-251.73079006542056,-251.8308221695594,-251.93085427369826,-252.0308863778371,-252.13091848197598,-252.23095058611483,-252.33098269025368,-252.43101479439252,-252.53104689853137,-252.63107900267022,-252.73111110680907,-252.83114321094794,-252.9311753150868,-253.03120741922564,-253.13123952336448,-253.23127162750333,-253.33130373164218,-253.43133583578106,-253.5313679399199,-253.63140004405875,-253.7314321481976,-253.83146425233645,-253.9314963564753,-254.03152846061414,-254.13156056475302,-254.23159266889186,-254.3316247730307,-254.43165687716956,-254.5316889813084,-254.63172108544725,-254.73175318958613,-254.83178529372498,-254.93181739786382,-255.03184950200267,-255.13188160614152,-255.23191371028037,-255.3319458144192,-255.4319779185581,-255.53201002269694,-255.63204212683578,-255.73207423097463,-255.83210633511348,-255.93213843925233,-256.03217054339115,-256.13220264753,-256.23223475166884,-256.3322668558077,-256.4322989599466,-256.53233106408544,-256.6323631682243,-256.73239527236314,-256.832427376502,-256.93245948064083,-257.0324915847797,-257.1325236889185,-257.2325557930574,-257.3325878971962,-257.43262000133507,-257.5326521054739,-257.63268420961276,-257.73271631375167,-257.8327484178905,-257.93278052202936,-258.0328126261682,-258.13284473030706,-258.2328768344459,-258.33290893858475,-258.4329410427236,-258.53297314686245,-258.6330052510013,-258.73303735514014,-258.833069459279,-258.93310156341784,-259.03313366755674,-259.1331657716956,-259.23319787583443,-259.3332299799733,-259.43326208411213,-259.533294188251,-259.6333262923898,-259.7333583965287,-259.8333905006675,-259.93342260480637,-260.0334547089452,-260.13348681308406,-260.2335189172229,-260.3335510213618,-260.43358312550066,-260.5336152296395,-260.63364733377836,-260.7336794379172,-260.83371154205605,-260.9337436461949,-261.03377575033375,-261.1338078544726,-261.23383995861144,-261.3338720627503,-261.43390416688914,-261.533936271028,-261.6339683751669,-261.73400047930573,-261.8340325834446,-261.93406468758343,-262.0340967917223,-262.1341288958611,-262.234161,-262.3341931041388,-262.43422520827767,-262.5342573124165,-262.63428941655536,-262.7343215206942,-262.83435362483306,-262.93438572897196,-263.0344178331108,-263.13444993724966,-263.2344820413885,-263.33451414552735,-263.4345462496662,-263.53457835380505,-263.6346104579439,-263.73464256208274,-263.8346746662216,-263.93470677036044,-264.0347388744993,-264.13477097863813,-264.23480308277703,-264.3348351869159,-264.43486729105473,-264.5348993951936,-264.6349314993324,-264.7349636034713,-264.8349957076101,-264.93502781174897,-265.0350599158878,-265.13509202002666,-265.2351241241655,-265.33515622830436,-265.4351883324432,-265.5352204365821,-265.63525254072096,-265.7352846448598,-265.83531674899865,-265.9353488531375,-266.03538095727635,-266.1354130614152,-266.23544516555404,-266.3354772696929,-266.43550937383174,-266.5355414779706,-266.63557358210943,-266.7356056862483,-266.8356377903872,-266.93566989452603,-267.0357019986649,-267.1357341028037,-267.23576620694257,-267.3357983110814,-267.43583041522027,-267.5358625193591,-267.63589462349796,-267.7359267276368,-267.83595883177566,-267.9359909359145,-268.03602304005335,-268.13605514419226,-268.2360872483311,-268.33611935246995,-268.4361514566088,-268.53618356074765,-268.6362156648865,-268.73624776902534,-268.8362798731642,-268.93631197730303,-269.0363440814419,-269.13637618558073,-269.2364082897196,-269.3364403938584,-269.43647249799733,-269.5365046021362,-269.636536706275,-269.73656881041387,-269.8366009145527,-269.93663301869157,-270.0366651228304,-270.13669722696926,-270.2367293311081,-270.33676143524696,-270.4367935393858,-270.53682564352465,-270.6368577476635,-270.7368898518024,-270.83692195594125,-270.9369540600801,-271.03698616421894,-271.1370182683578,-271.23705037249664,-271.3370824766355,-271.43711458077433,-271.5371466849132,-271.63717878905203,-271.7372108931909,-271.8372429973297,-271.9372751014686,-272.0373072056075,-272.1373393097463,-272.23737141388517,-272.337403518024,-272.43743562216287,-272.5374677263017,-272.63749983044056,-272.7375319345794,-272.83756403871826,-272.9375961428571,-273.03762824699595,-273.1376603511348,-273.23769245527365,-273.33772455941255,-273.4377566635514,-273.53778876769024,-273.6378208718291,-273.73785297596794,-273.8378850801068,-273.93791718424563,-274.0379492883845,-274.13798139252333,-274.2380134966622,-274.338045600801,-274.4380777049399,-274.5381098090787,-274.6381419132176,-274.73817401735647,-274.8382061214953,-274.93823822563417,-275.038270329773,-275.13830243391186,-275.2383345380507,-275.33836664218956,-275.4383987463284,-275.53843085046725,-275.6384629546061,-275.73849505874495,-275.8385271628838,-275.9385592670227,-276.03859137116154,-276.1386234753004,-276.23865557943924,-276.3386876835781,-276.43871978771693,-276.5387518918558,-276.63878399599463,-276.7388161001335,-276.8388482042723,-276.93888030841117,-277.03891241255,-277.13894451668887,-277.23897662082777,-277.3390087249666,-277.43904082910547,-277.5390729332443,-277.63910503738316,-277.739137141522,-277.83916924566086,-277.9392013497997,-278.03923345393855,-278.1392655580774,-278.23929766221625,-278.3393297663551,-278.43936187049394,-278.5393939746328,-278.6394260787717,-278.73945818291054,-278.8394902870494,-278.93952239118823,-279.0395544953271,-279.13958659946593,-279.2396187036048,-279.3396508077436,-279.43968291188247,-279.5397150160213,-279.63974712016017,-279.739779224299,-279.83981132843786,-279.93984343257677,-280.0398755367156,-280.13990764085446,-280.2399397449933,-280.33997184913216,-280.440003953271,-280.54003605740985,-280.6400681615487,-280.74010026568754,-280.8401323698264,-280.94016447396524,-281.0401965781041,-281.14022868224293,-281.24026078638184,-281.3402928905207,-281.44032499465953,-281.5403570987984,-281.64038920293723,-281.7404213070761,-281.8404534112149,-281.94048551535377,-282.0405176194926,-282.14054972363147,-282.2405818277703,-282.34061393190916,-282.440646036048,-282.5406781401869,-282.64071024432576,-282.7407423484646,-282.84077445260345,-282.9408065567423,-283.04083866088115,-283.14087076502,-283.24090286915884,-283.3409349732977,-283.44096707743654,-283.5409991815754,-283.64103128571423,-283.7410633898531,-283.841095493992,-283.94112759813083,-284.0411597022697,-284.14119180640853,-284.2412239105474,-284.3412560146862,-284.44128811882507,-284.5413202229639,-284.64135232710277,-284.7413844312416,-284.84141653538046,-284.9414486395193,-285.04148074365816,-285.14151284779706,-285.2415449519359,-285.34157705607475,-285.4416091602136,-285.54164126435245,-285.6416733684913,-285.74170547263014,-285.841737576769,-285.94176968090784,-286.0418017850467,-286.14183388918553,-286.2418659933244,-286.34189809746323,-286.44193020160213,-286.541962305741,-286.6419944098798,-286.7420265140187,-286.8420586181575,-286.94209072229637,-287.0421228264352,-287.14215493057407,-287.2421870347129,-287.34221913885176,-287.4422512429906,-287.54228334712946,-287.6423154512683,-287.7423475554072,-287.84237965954605,-287.9424117636849,-288.04244386782375,-288.1424759719626,-288.24250807610144,-288.3425401802403,-288.44257228437914,-288.542604388518,-288.64263649265683,-288.7426685967957,-288.84270070093453,-288.9427328050734,-289.0427649092123,-289.1427970133511,-289.24282911749,-289.3428612216288,-289.44289332576767,-289.5429254299065,-289.64295753404537,-289.7429896381842,-289.84302174232306,-289.9430538464619,-290.04308595060076,-290.1431180547396,-290.24315015887845,-290.34318226301735,-290.4432143671562,-290.54324647129505,-290.6432785754339,-290.74331067957274,-290.8433427837116,-290.94337488785044,-291.0434069919893,-291.14343909612813,-291.243471200267,-291.34350330440583,-291.4435354085447,-291.5435675126835,-291.6435996168224,-291.7436317209613,-291.8436638251001,-291.94369592923897,-292.0437280333778,-292.14376013751667,-292.2437922416555,-292.34382434579436,-292.4438564499332,-292.54388855407205,-292.6439206582109,-292.74395276234975,-292.8439848664886,-292.9440169706275,-293.04404907476635,-293.1440811789052,-293.24411328304404,-293.3441453871829,-293.44417749132174)
rate=c(0.00011682760643178197, 0.010479703024864236,0.010479703024864236,0.010479703024864236,0.010479703024864236,0.010479703024864236,0.010479703024864236,0.010479703024864236,0.010479703024864236,0.010479703024864236,0.010479703024864236,0.010479703024864236,0.010479703024864236,0.010479703024864236,0.010479703024864236,0.010479703024864236,0.010479703024864236,0.010479703024864236,0.010479703024864236,0.010479703024864236,0.010479703024864236,0.010479703024864236,0.010479703024864236,0.010479457253390032,0.010479457253390032,0.010479457253390032,0.010479457253390032,0.010479457253390032,0.010479457253390032,0.010479457253390032,0.010479279637669776,0.010479279637669776,0.010479279637669776,0.010479279637669776,0.010479279637669776,0.010479279637669776,0.010479279637669776,0.010479279637669776,0.010479279637669776,0.010479279637669776,0.010479279637669776,0.010479279637669776,0.010479279637669776,0.010479279637669776,0.010479279637669776,0.010479279637669776,0.010479279637669776,0.010479279637669776,0.010479279637669776,0.010479279637669776,0.010479279637669776,0.010479279637669776,0.010479279637669776,0.010479279637669776,0.010479279637669776,0.010479279637669776,0.010479279637669776,0.010479279637669776,0.010479279637669776,0.010479279637669776,0.010479279637669776,0.010479279637669776,0.010479279637669776,0.010479279637669776,0.010479279637669776,0.010479279637669776,0.010479279637669776,0.010479279637669776,0.010479279637669776,0.010479279637669776,0.010479279637669776,0.010479279637669776,0.010479279637669776,0.010479279637669776,0.010479279637669776,0.010479279637669776,0.010479279637669776,0.010479279637669776,0.010479279637669776,0.010479003187774822,0.010479003187774822,0.010479003187774822,0.010479003187774822,0.010479003187774822,0.010479003187774822,0.010479003187774822,0.010479003187774822,0.010479003187774822,0.010479003187774822,0.010479003187774822,0.010479003187774822,0.010479003187774822,0.010479003187774822,0.010479003187774822,0.010479003187774822,0.010479003187774822,0.010479003187774822,0.010479003187774822,0.010479003187774822,0.010479003187774822,0.010479003187774822,0.010479003187774822,0.010479003187774822,0.010479003187774822,0.010479003187774822,0.010479003187774822,0.010479003187774822,0.010479003187774822,0.010479003187774822,0.010479003187774822,0.010479003187774822,0.010479003187774822,0.010479003187774822,0.010479003187774822,0.010479003187774822,0.010479003187774822,0.010479279637669776,0.010479279637669776,0.010479279637669776,0.010479279637669776,0.010479279637669776,0.010479279637669776,0.010479279637669776,0.010479279637669776,0.010479279637669776,0.010479279637669776,0.010479279637669776,0.010479279637669776,0.010479279637669776,0.010479279637669776,0.010479279637669776,0.010479279637669776,0.010479279637669776,0.010479279637669776,0.010479279637669776,0.010479279637669776,0.010479457253390032,0.010479457253390032,0.010479457253390032,0.010479457253390032,0.010479457253390032,0.010479457253390032,0.010479457253390032,0.010479457253390032,0.010479457253390032,0.010479457253390032,0.010479457253390032,0.010479457253390032,0.010479457253390032,0.010479703024864236,0.010480200544456971,0.010481042166171814,0.010481042166171814,0.010482098116081669,0.010482098116081669,0.010482098116081669,0.010482098116081669,0.010482098116081669,0.010482672069997543,0.010482672069997543,0.010482672069997543,0.010483198555087512,0.010483198555087512,0.010483883082934483,0.010483883082934483,0.010483883082934483,0.010483883082934483,0.010484104278563484,0.010484104278563484,0.01048418632762237,0.01048418632762237,0.01048418632762237,0.01048418632762237,0.01048418632762237,0.010484474123539993,0.010484474123539993,0.010484474123539993,0.010484474123539993,0.010484474123539993,0.010484474123539993,0.010484995965537907,0.010485335641868813,0.010485569452378017,0.010485751101628013,0.010486972058361986,0.010486972058361986,0.010486972058361986,0.010487432586393024,0.010487432586393024,0.010487432586393024,0.010487432586393024,0.010489821639100089,0.010489821639100089,0.010490627978718954,0.010490627978718954,0.010492117769139803,0.010493066067085732,0.010493396461908392,0.010493642539944868,0.010493642539944868,0.010493642539944868,0.010493642539944868,0.010494396200033757,0.01049617357834184,0.010496452763240252,0.010498103768463286,0.010499008782887027,0.010499540975795297,0.010499540975795297,0.01050178362039542,0.01051012019440702,0.01051023055800535,0.010511357614317486,0.010511641409142947,0.010514345824558255,0.010517044328189784,0.010517119712219546,0.01051726851005744,0.01051744715097589,0.010518690262355426,0.010518863006323008,0.010520050907029878,0.010523795411446792,0.010524315915624863,0.010524879653387359,0.010525338670646575,0.01052615380781366,0.010526879457479191,0.010528497957888606,0.010528497957888606,0.010528497957888606,0.010528497957888606,0.010529977288583715,0.010529977288583715,0.010529977288583715,0.010530180644888192,0.010530180644888192,0.010530180644888192,0.01053079950967735,0.01053079950967735,0.01053079950967735,0.01053079950967735,0.01053079950967735,0.010532476378137558,0.010532476378137558,0.010532476378137558,0.010534541305420423,0.010535607435740037,0.010535607435740037,0.010537338557534486,0.010537338557534486,0.010537338557534486,0.01053846281394969,0.010539678700466425,0.010539678700466425,0.010539678700466425,0.010539678700466425,0.010539678700466425,0.010541167840716853,0.010541167840716853,0.010541167840716853,0.010541167840716853,0.010541167840716853,0.010541167840716853,0.010541167840716853,0.010541167840716853,0.010541810571046414,0.010542531235955804,0.010542531235955804,0.010542973231816431,0.010545599964453464,0.010546074284752295,0.010546074284752295,0.010546365326299875,0.010546365326299875,0.010547366350153051,0.010548713042265186,0.010550098424545237,0.01055147292955505,0.010552068057237959,0.010552569561065227,0.01055406776811907,0.01055450692496707,0.010556168562813405,0.010556168562813405,0.010557090383162493,0.010558148449738847,0.01055975224354626,0.010562335310137626,0.010562915645622416,0.010566186726659788,0.010568172686101017,0.01056860184111465,0.010570266955607786,0.010570890797780268,0.010572322863893174,0.010573892348839457,0.010576285501536185,0.010581074775300604,0.010590182208679737,0.010594641144923337,0.010604646574890488,0.010611718663548719,0.01062047263681926,0.010623927202874802,0.01062870783040094,0.010639222203104447,0.010641521067692252,0.010644212588644578,0.010649804185030616,0.010654839777867796,0.010662664037800269,0.010669491689733603,0.010677708675158718,0.0106896568041517,0.010700587629739834,0.01070607362285878,0.010712077391588415,0.010715701786609983,0.010724440571213911,0.010733288296572045,0.010745427201460496,0.010755153427350115,0.010758827541601908,0.01076264241647513,0.01078033477201831,0.010795222928360371,0.01080316531767097,0.010810176123651434,0.010821620422210979,0.010831263452288787,0.010841307853688763,0.010850099475552853,0.010859094650619697,0.01087296424631222,0.010882984163808177,0.010907169400905487,0.010939045620334417,0.010964172099309418,0.010995835552961897,0.01103517437615705,0.011093096239552973,0.01114018458455969,0.011183802741256656,0.011237055456071423,0.01129896966026018,0.01137779191608115,0.01148319380621983,0.011623092922756631,0.011755654200678116,0.011891063917571314,0.011988606224539955,0.01206726818079066,0.012156191196623953,0.012242842243605626,0.012321395281732348,0.01242635535722024,0.012525597261094139,0.012688495338807611,0.012891940238271067,0.013138899293639403,0.013476707573321964,0.014277417564898849,0.029812698107283875,0.04442071538731093,0.04784896284675595,0.05038757121927241,0.05201168311623221,0.053605470448255844,0.05492556993318857,0.05607331484164653,0.05718364545739743,0.05797985270576126,0.058580034565072645,0.059034957607312505,0.05927275657409142,0.05932474538439041,0.059331862130648436,0.059335477720301635,0.059335477720301635,0.059335477720301635,0.059335477720301635,0.059335477720301635,0.059335477720301635,0.059335477720301635,0.059335477720301635,0.059335477720301635,0.059335477720301635,0.05933295745870442,0.05933295745870442,0.05933295745870442,0.05933295745870442,0.05933295745870442,0.05933295745870442,0.05933295745870442,0.05933295745870442,0.05933295745870442,0.05933295745870442,0.05933295745870442,0.05933295745870442,0.05933295745870442,0.05933295745870442,0.05933295745870442,0.05933295745870442,0.05933295745870442,0.05933295745870442,0.05933295745870442,0.05933295745870442,0.05933295745870442,0.05933295745870442,0.05933295745870442,0.05933295745870442,0.05933295745870442,0.05933295745870442,0.05933295745870442,0.05933295745870442,0.059335477720301635,0.059335477720301635,0.059335477720301635,0.059335477720301635,0.059335477720301635,0.05933744274905084,0.05933744274905084,0.05933744274905084,0.05933744274905084,0.059335477720301635,0.059335477720301635,0.059335477720301635,0.05933744274905084,0.05933744274905084,0.05933744274905084,0.059338857119254844,0.059340002114734725,0.059340002114734725,0.059338857119254844,0.059338857119254844,0.059338857119254844,0.059338857119254844,0.059340002114734725,0.059340002114734725,0.059340002114734725,0.059338857119254844,0.059338857119254844,0.059340002114734725,0.059340002114734725,0.059340002114734725,0.059338857119254844,0.059338857119254844,0.059338857119254844,0.059338857119254844,0.059338857119254844,0.059338857119254844,0.059338857119254844,0.05933744274905084,0.05933744274905084,0.05933744274905084,0.05933744274905084,0.05933744274905084,0.059335477720301635,0.059335477720301635,0.059335477720301635,0.05933744274905084,0.05933744274905084,0.05933744274905084,0.05933744274905084,0.05933744274905084,0.05933744274905084,0.05933744274905084,0.05933744274905084,0.05933744274905084,0.05933744274905084,0.05933744274905084,0.05933744274905084,0.05933744274905084,0.059338857119254844,0.059338857119254844,0.059338857119254844,0.059340002114734725,0.059340002114734725,0.059340002114734725,0.059338857119254844,0.059338857119254844,0.059338857119254844,0.059338857119254844,0.05933744274905084,0.05933744274905084,0.05933744274905084,0.05933744274905084,0.05933295745870442,0.059331862130648436,0.059331862130648436,0.059331862130648436,0.059326138760546834,0.059326138760546834,0.059326138760546834,0.05932474538439041,0.05932412233172159,0.05931032807205973,0.05920217630694761,0.05900705138830917,0.058611742943749205,0.05790624685973922,0.05696459202624393,0.05582709303540247,0.054546189826859715,0.052906963978771634,0.05065171734446732,0.047451485359106337,0.033907636526078686,0.02098779703702499,0.019757663531335727,0.019137006817634382,0.01868158274553875,0.01842802929564865,0.018227918942046138,0.018072664781866976,0.017911141792579282,0.017782819165792538,0.017677540674653595,0.017563634137618862,0.017452191857737304,0.017338198122703458,0.017278422088863286,0.017206244646395103,0.017145699567504308,0.01709367510906433,0.017054872450849568,0.01701826700438147,0.016984568945558998,0.016961381237689994,0.016937323213555587,0.016912514497282392,0.016879735362055823,0.016861799766739204,0.016834052559704125,0.016810923420363152,0.016798005122596216,0.016791084678425452,0.016781320312737488,0.016775066695194962,0.016771696183496713,0.016763754066394895,0.01675671557997216,0.016751678885178707,0.016750603091036494,0.016745553996368328,0.016745553996368328,0.016742852010714904,0.01674129786723256,0.016739386365564345,0.01673870349129516,0.016737071178625995,0.016733844168746233,0.016727832313808595,0.016721336437243238,0.016712510855445277,0.016709253227812065,0.016704256214197237,0.016697814117547477,0.016693127234958575,0.016689016476113157,0.01668595263258258,0.0166801241980062,0.016672246910926034,0.016671371012579594,0.01667035317969819,0.01667035317969819,0.016666794356649577,0.016662409398094064,0.01666198286103478,0.01666198286103478,0.016658583050180933,0.016657664569838457,0.01665702462825837,0.016656859147732517,0.016656859147732517,0.016656859147732517,0.016656859147732517,0.016656859147732517,0.016656859147732517,0.016656859147732517,0.016656859147732517,0.016656859147732517,0.016656859147732517,0.016656859147732517,0.016656859147732517,0.016656847517533845,0.016656847517533845,0.016656847517533845,0.016656847517533845,0.016656847517533845,0.016656847517533845,0.016656847517533845,0.016656847517533845,0.016656847517533845,0.016656847517533845,0.016656847517533845,0.016656847517533845,0.016656847517533845,0.016656847517533845,0.01665607645979512,0.01665607645979512,0.01665607645979512,0.01665607645979512,0.01665607645979512,0.01665607645979512,0.01665607645979512,0.01665607645979512,0.01665607645979512,0.01665607645979512,0.01665607645979512,0.01665607645979512,0.01665607645979512,0.01665607645979512,0.01665607645979512,0.01665607645979512,0.01665607645979512,0.01665607645979512,0.01665607645979512,0.01665607645979512,0.01665607645979512,0.01665607645979512,0.01665607645979512,0.01665607645979512,0.01665607645979512,0.01665607645979512,0.01665607645979512,0.01665607645979512,0.01665607645979512,0.01665607645979512,0.01665607645979512,0.01665607645979512,0.01665607645979512,0.01665607645979512,0.01665607645979512,0.01665607645979512,0.01665607645979512,0.01665607645979512,0.01665607645979512,0.01665607645979512,0.01665607645979512,0.01665607645979512,0.01665607645979512,0.01665607645979512,0.01665607645979512,0.01665607645979512,0.01665607645979512,0.01665607645979512,0.01665607645979512,0.01665607645979512,0.01665607645979512,0.01665607645979512,0.016656847517533845,0.016656847517533845,0.016656847517533845,0.016656847517533845,0.016656847517533845,0.016656847517533845,0.016656847517533845,0.016656847517533845,0.016656847517533845,0.016656847517533845,0.016656847517533845,0.016656847517533845,0.016656847517533845,0.016656847517533845,0.016656847517533845,0.016656847517533845,0.016656847517533845,0.016656847517533845,0.016656847517533845,0.016656847517533845,0.016656847517533845,0.016656847517533845,0.016656847517533845,0.016656847517533845,0.016656847517533845,0.016656847517533845,0.016656847517533845,0.016656847517533845,0.016656847517533845,0.016656847517533845,0.016656847517533845,0.016656847517533845,0.016656847517533845,0.016656847517533845,0.016656847517533845,0.016656847517533845,0.016656847517533845,0.016656847517533845,0.016656847517533845,0.016656847517533845,0.016656847517533845,0.016656847517533845,0.016656847517533845,0.016656847517533845,0.016656847517533845,0.016656847517533845,0.016656847517533845,0.016656847517533845,0.016656847517533845,0.016656847517533845,0.016656847517533845,0.016656847517533845,0.016656847517533845,0.016656847517533845,0.016656847517533845,0.016656847517533845,0.016656847517533845,0.016656847517533845,0.016656847517533845,0.016656847517533845,0.016656847517533845,0.016656847517533845,0.016656847517533845,0.016656847517533845,0.01665607645979512,0.016654110474173096,0.016654110474173096,0.016654110474173096,0.016654110474173096,0.016654110474173096,0.016654110474173096,0.016654110474173096,0.016654110474173096,0.016654110474173096,0.016654110474173096,0.016654110474173096,0.016654110474173096,0.016654110474173096,0.016654110474173096,0.016654110474173096,0.016654110474173096,0.016654110474173096,0.016654110474173096,0.01665607645979512,0.01665607645979512,0.01665607645979512,0.01665607645979512,0.01665607645979512,0.016656847517533845,0.016656859147732517,0.016659623157010375,0.016659623157010375,0.016659623157010375,0.01666198286103478,0.016662330906590583,0.016666896234215644,0.016668115106816976,0.016669097096809447,0.016673758106054898,0.016682254782394074,0.016688047404160435,0.01669370009019904,0.016699411242308705,0.016712510855445277,0.016720181111327278,0.016734770813182635,0.016745553996368328,0.016755264282337742,0.01676340284835127,0.016775066695194962,0.01678694644823853,0.016792868500601146,0.01680910231512201,0.01683238410954016,0.016861433671461014,0.016922434819457887,0.016993534655278454,0.017114078478712737,0.017312219593518672,0.0177027973840495,0.018546936103550533,0.020450179522637724,0.13116847095978534,0.15602259047050593,0.1703571400844149,0.18022914216913527,0.18481499344349567,0.18779621530952362,0.18894170209645772,0.18989947380257338,0.1905624147035669,0.19065403119023966,0.1906751751092564,0.19070619901419916,0.19070619901419916,0.19070619901419916,0.19070619901419916,0.1907017718049584,0.19062544992264435,0.19002812937109081,0.18730916475046366,0.1816159966758506,0.1709183282806107,0.15004185155688582,0.0431154997652108,0.03601378004127499,0.03400867333033657,0.03274857259674471,0.03221077409116413,0.03191744073329278,0.03162856112708851,0.03150608832066133,0.03143186554763689,0.03136669951668475,0.03135007994812555,0.03132765502462091,0.03131524865930757,0.03130430857115708,0.03129083038584565,0.03129043965868003,0.03129043965868003,0.03128451980401738,0.03127775084380329,0.031275773718229524,0.03127469756590735,0.03127469756590735,0.03127469756590735,0.03127469756590735,0.03127469756590735,0.03127469756590735,0.03127469756590735,0.03127469756590735,0.03127469756590735,0.03127469756590735,0.031275773718229524,0.031275773718229524,0.03127775084380329,0.03127775084380329,0.03127775084380329,0.03127775084380329,0.03128451980401738,0.03128451980401738,0.03129043965868003,0.03129083038584565,0.031291501263292415,0.031291501263292415,0.031291501263292415,0.03129725614974723,0.03129725614974723,0.03129725614974723,0.03130430857115708,0.03130430857115708,0.03131165692529263,0.03131423904827749,0.031320072084156575,0.03134089555523613,0.03134089555523613,0.03134089555523613,0.031345518465516455,0.031345518465516455,0.0313472089514818,0.0313472089514818,0.0313472089514818,0.0313472089514818,0.031345518465516455,0.031345518465516455,0.031345518465516455,0.031345518465516455,0.0313472089514818,0.0313472089514818,0.0313472089514818,0.0313472089514818,0.0313472089514818,0.0313472089514818,0.0313472089514818,0.0313472089514818,0.0313472089514818,0.0313472089514818,0.0313472089514818,0.031345518465516455,0.031345518465516455,0.031345518465516455,0.031345518465516455,0.031345518465516455,0.03134089555523613,0.03134089555523613,0.031345518465516455,0.031345518465516455,0.031345518465516455,0.031345518465516455,0.031345518465516455,0.031345518465516455,0.031345518465516455,0.031345518465516455,0.031345518465516455,0.031345518465516455,0.031345518465516455,0.031345518465516455)
minHPD=c(3.496854230909373e-09, 0.006589726121725104,0.006589726121725104,0.006589726121725104,0.006589726121725104,0.006589726121725104,0.006589726121725104,0.006589726121725104,0.006589726121725104,0.006589726121725104,0.006589726121725104,0.006589726121725104,0.006589726121725104,0.006589726121725104,0.006589726121725104,0.006589726121725104,0.006589726121725104,0.006589726121725104,0.006589726121725104,0.006589726121725104,0.006589726121725104,0.006589726121725104,0.006589726121725104,0.006589726121725104,0.006589726121725104,0.006589726121725104,0.006589726121725104,0.006589726121725104,0.006589726121725104,0.006589726121725104,0.006592108278966782,0.006592108278966782,0.006592108278966782,0.006592108278966782,0.006592108278966782,0.006589726121725104,0.006589726121725104,0.006589726121725104,0.006589726121725104,0.006589726121725104,0.006589726121725104,0.006589726121725104,0.006589726121725104,0.006589726121725104,0.006589726121725104,0.006589726121725104,0.006589726121725104,0.006589726121725104,0.006589726121725104,0.006589726121725104,0.006589726121725104,0.006589726121725104,0.006589726121725104,0.006589726121725104,0.006589726121725104,0.006589726121725104,0.006589726121725104,0.006589726121725104,0.006589726121725104,0.006589726121725104,0.006589726121725104,0.006589726121725104,0.006589726121725104,0.006589726121725104,0.006589726121725104,0.006589726121725104,0.006589726121725104,0.006589726121725104,0.006589726121725104,0.006589726121725104,0.006589726121725104,0.006589726121725104,0.006589726121725104,0.006589726121725104,0.006589726121725104,0.006589726121725104,0.006589726121725104,0.006589726121725104,0.006589726121725104,0.006589726121725104,0.006589726121725104,0.006589726121725104,0.006589726121725104,0.006589726121725104,0.006589726121725104,0.006589726121725104,0.006592108278966782,0.006592108278966782,0.006592108278966782,0.006592108278966782,0.006592108278966782,0.006592108278966782,0.006592108278966782,0.006592108278966782,0.006592108278966782,0.006592108278966782,0.006592108278966782,0.006592108278966782,0.006592108278966782,0.006592108278966782,0.006592108278966782,0.006592108278966782,0.006592108278966782,0.006592108278966782,0.006592108278966782,0.006592108278966782,0.006592108278966782,0.006592108278966782,0.006592108278966782,0.006592108278966782,0.006592108278966782,0.006592108278966782,0.006592108278966782,0.006592108278966782,0.006592108278966782,0.006592108278966782,0.006592108278966782,0.006592108278966782,0.006592108278966782,0.006592108278966782,0.006592108278966782,0.006592108278966782,0.006592108278966782,0.006592108278966782,0.006592108278966782,0.006592108278966782,0.006592108278966782,0.006592108278966782,0.006592108278966782,0.006592108278966782,0.006592108278966782,0.006592108278966782,0.006592108278966782,0.006592108278966782,0.006592108278966782,0.006592108278966782,0.006589726121725104,0.006589726121725104,0.006589726121725104,0.006589726121725104,0.006589726121725104,0.006589726121725104,0.006592108278966782,0.006592108278966782,0.006592108278966782,0.006592108278966782,0.006592108278966782,0.006592108278966782,0.006592108278966782,0.006592108278966782,0.006589726121725104,0.006589726121725104,0.006589726121725104,0.006589726121725104,0.006589726121725104,0.006589726121725104,0.006589726121725104,0.006589726121725104,0.006592108278966782,0.006592108278966782,0.006592108278966782,0.006589726121725104,0.006589726121725104,0.006592108278966782,0.006592108278966782,0.006592108278966782,0.006592108278966782,0.006592108278966782,0.006592108278966782,0.006589726121725104,0.006589726121725104,0.006589726121725104,0.006589726121725104,0.006589726121725104,0.006589726121725104,0.006589726121725104,0.006589726121725104,0.006589726121725104,0.006589726121725104,0.006589726121725104,0.006589726121725104,0.006589726121725104,0.006589726121725104,0.006589726121725104,0.006592108278966782,0.006592108278966782,0.006592108278966782,0.006592108278966782,0.006592108278966782,0.006592108278966782,0.006589726121725104,0.006589726121725104,0.006589726121725104,0.006589726121725104,0.006589726121725104,0.006589726121725104,0.006589726121725104,0.006589726121725104,0.006589726121725104,0.006589726121725104,0.006589726121725104,0.006589726121725104,0.006589726121725104,0.006589726121725104,0.006589726121725104,0.006589726121725104,0.006592108278966782,0.006592108278966782,0.006592108278966782,0.006592108278966782,0.006589726121725104,0.006589726121725104,0.006592108278966782,0.006592108278966782,0.006592108278966782,0.006592108278966782,0.006589726121725104,0.006589726121725104,0.006589726121725104,0.006589726121725104,0.006592108278966782,0.006592108278966782,0.006589726121725104,0.006589726121725104,0.006589726121725104,0.006589726121725104,0.006589726121725104,0.006589726121725104,0.006589726121725104,0.006589726121725104,0.006589726121725104,0.006589726121725104,0.006589726121725104,0.006589726121725104,0.006589726121725104,0.006589726121725104,0.006589726121725104,0.006589726121725104,0.006589726121725104,0.006589726121725104,0.006589726121725104,0.006589726121725104,0.006589726121725104,0.006589726121725104,0.006589726121725104,0.006589726121725104,0.006589726121725104,0.006589726121725104,0.006589726121725104,0.006581700879892365,0.006581700879892365,0.006581700879892365,0.0065747078696570755,0.006841766892151787,0.006841766892151787,0.006841766892151787,0.006841766892151787,0.006841766892151787,0.006841766892151787,0.006841766892151787,0.006841766892151787,0.006841766892151787,0.006841766892151787,0.006841766892151787,0.006841766892151787,0.006841766892151787,0.006589726121725104,0.006589726121725104,0.006589726121725104,0.006589726121725104,0.006589726121725104,0.006841766892151787,0.006841766892151787,0.006841766892151787,0.006841766892151787,0.006841766892151787,0.006841766892151787,0.006710874194930913,0.006706454886938345,0.006706454886938345,0.006706454886938345,0.006703705214521764,0.006703705214521764,0.006684084053935904,0.006684084053935904,0.0066833046696945,0.0066833046696945,0.0066833046696945,0.006706454886938345,0.006727517289669997,0.006710874194930913,0.006706454886938345,0.006703705214521764,0.006703705214521764,0.006706454886938345,0.006703705214521764,0.006703705214521764,0.0066833046696945,0.0066833046696945,0.006581700879892365,0.006595281982486719,0.006474614451422856,0.0064821318978323305,0.006474614451422856,0.006343795962856199,0.006312762374873221,0.006474614451422856,0.006467257273247518,0.006451610407110172,0.006360511980779165,0.0063421382069367965,0.006360511980779165,0.006235762545232417,0.0060790740758208455,0.005912141672455264,0.005912141672455264,0.006028016397793839,0.0059776912764447744,0.0059776912764447744,0.005819752134852626,0.005641906513263126,0.005301207452997661,0.005402876787147645,0.005050797985828872,0.005301207452997661,0.004804938148091082,0.005050797985828872,0.005235858350256384,0.005692861074503162,0.005641906513263126,0.005750954702173333,0.005447834196956238,0.0059776912764447744,0.005776646958493119,0.006001841003184343,0.0059354464983727715,0.0059776912764447744,0.0059852458827453405,0.0063421382069367965,0.006363254468558558,0.006500551134706651,0.006288880275643476,0.006476017053610095,0.006476017053610095,0.006385567731496693,0.00661410600476078,0.00661410600476078,0.00661410600476078,0.006850681577438494,0.00661410600476078,0.006476017053610095,0.006623292572758486,0.006483957184808604,0.0069253317891062455,0.00700360458615682,0.006850681577438494,0.007037196053089894,0.006935641854077807,0.0069253317891062455,0.00708073968498266,0.006935641854077807,0.007156079681139368,0.007156079681139368,0.007117653399789987,0.007371142642169261,0.007485738353612665,0.007371142642169261,0.007576210732335548,0.007795269443614481,0.008259016820004858,0.008239508637760816,0.008698892230394517,0.009648622057527466,0.03367947712896387,0.04187909528894993,0.042801202788252404,0.043284643004803613,0.043284643004803613,0.043212759337983894,0.043212759337983894,0.043212759337983894,0.043212759337983894,0.043212759337983894,0.043212759337983894,0.043212759337983894,0.043212759337983894,0.043212759337983894,0.043212759337983894,0.043212759337983894,0.043212759337983894,0.043212759337983894,0.043212759337983894,0.043212759337983894,0.043212759337983894,0.043212759337983894,0.043212759337983894,0.043212759337983894,0.043212759337983894,0.043212759337983894,0.043212759337983894,0.043212759337983894,0.043212759337983894,0.043212759337983894,0.043212759337983894,0.043212759337983894,0.043212759337983894,0.043212759337983894,0.043212759337983894,0.043212759337983894,0.043212759337983894,0.043212759337983894,0.043212759337983894,0.043212759337983894,0.043212759337983894,0.043212759337983894,0.043212759337983894,0.043212759337983894,0.043212759337983894,0.043212759337983894,0.043212759337983894,0.043212759337983894,0.043212759337983894,0.043212759337983894,0.043212759337983894,0.043212759337983894,0.043212759337983894,0.043212759337983894,0.043212759337983894,0.04322373273296446,0.04322373273296446,0.04322373273296446,0.04322373273296446,0.04322373273296446,0.04322373273296446,0.04322373273296446,0.04322373273296446,0.04322373273296446,0.04322373273296446,0.04322373273296446,0.04322373273296446,0.04322373273296446,0.043212759337983894,0.043212759337983894,0.04322373273296446,0.04322373273296446,0.04322373273296446,0.043212759337983894,0.043212759337983894,0.043212759337983894,0.043212759337983894,0.043212759337983894,0.043212759337983894,0.043212759337983894,0.043212759337983894,0.043212759337983894,0.043212759337983894,0.043212759337983894,0.043212759337983894,0.043212759337983894,0.043212759337983894,0.043212759337983894,0.043212759337983894,0.043212759337983894,0.043212759337983894,0.043212759337983894,0.043212759337983894,0.043212759337983894,0.043212759337983894,0.043212759337983894,0.043212759337983894,0.043212759337983894,0.043212759337983894,0.043212759337983894,0.043212759337983894,0.043212759337983894,0.043212759337983894,0.043212759337983894,0.043284643004803613,0.043284643004803613,0.043284643004803613,0.043284643004803613,0.043284643004803613,0.043284643004803613,0.043284643004803613,0.043284643004803613,0.04311952225869191,0.04311952225869191,0.043212759337983894,0.04311952225869191,0.04311952225869191,0.04311952225869191,0.04311952225869191,0.042952064058010844,0.042952064058010844,0.042952064058010844,0.042891517883926984,0.042963275156106095,0.042801202788252404,0.0428077537522682,0.04084455876248009,0.027109759032381237,0.014720213811514489,0.013685450898062227,0.012903361633742696,0.012861124489188384,0.01213511653338474,0.012226310124577913,0.012182103206811862,0.011593202620011032,0.011755149375238281,0.011562034899875817,0.0116213257983215,0.011589559886521696,0.011562034899875817,0.011421849682167683,0.010814259588942922,0.011589559886521696,0.010925050259129874,0.010637116775187793,0.010607412523118682,0.010378953927500345,0.01052453635604315,0.010598634454569223,0.010364343059341521,0.010339511465269595,0.010598634454569223,0.010558364170780932,0.009970047311536775,0.00980898795603947,0.00994128387184006,0.00980898795603947,0.008668462335913256,0.008442110350892927,0.008452819284720109,0.00980898795603947,0.00980898795603947,0.010270203477856213,0.010473429112929755,0.010535203925171774,0.010535203925171774,0.010598634454569223,0.010535203925171774,0.010607412523118682,0.010610115174154501,0.010739391253675134,0.010814259588942922,0.010814259588942922,0.01083472014426223,0.010818788298139785,0.010902544293181932,0.010849805949096352,0.010818788298139785,0.010814259588942922,0.010818788298139785,0.010902544293181932,0.010796170152189404,0.010814259588942922,0.010902544293181932,0.01096713582285922,0.01096713582285922,0.010914325193105118,0.01096713582285922,0.011170922473271394,0.011254463244783549,0.011254463244783549,0.011243948713544973,0.011254463244783549,0.011269507660007281,0.011328108689631822,0.011324710721634526,0.011324710721634526,0.011328108689631822,0.011324710721634526,0.011324710721634526,0.011392156788069478,0.011392156788069478,0.011392156788069478,0.011392156788069478,0.011392156788069478,0.011392156788069478,0.011392156788069478,0.011392156788069478,0.011392156788069478,0.011392156788069478,0.011392156788069478,0.011392156788069478,0.011392156788069478,0.011392156788069478,0.011392156788069478,0.011392156788069478,0.011392156788069478,0.011392156788069478,0.011392156788069478,0.011392156788069478,0.011392156788069478,0.011392156788069478,0.011392156788069478,0.011392156788069478,0.011392156788069478,0.011392156788069478,0.011392156788069478,0.011392156788069478,0.011392156788069478,0.011392156788069478,0.011392156788069478,0.011392156788069478,0.011392156788069478,0.011392156788069478,0.011392156788069478,0.011392156788069478,0.011392156788069478,0.011392156788069478,0.011392156788069478,0.011392156788069478,0.011392156788069478,0.011392156788069478,0.011392156788069478,0.011392156788069478,0.011392156788069478,0.011392156788069478,0.011392156788069478,0.011392156788069478,0.011392156788069478,0.011392156788069478,0.011392156788069478,0.011392156788069478,0.011392156788069478,0.011392156788069478,0.011392156788069478,0.011392156788069478,0.011392156788069478,0.011392156788069478,0.011392156788069478,0.011392156788069478,0.011392156788069478,0.011392156788069478,0.011392156788069478,0.011392156788069478,0.011392156788069478,0.011392156788069478,0.011392156788069478,0.011392156788069478,0.011392156788069478,0.011392156788069478,0.011392156788069478,0.011392156788069478,0.011392156788069478,0.011392156788069478,0.011392156788069478,0.011392156788069478,0.011392156788069478,0.011392156788069478,0.011392156788069478,0.011392156788069478,0.011392156788069478,0.011392156788069478,0.011392156788069478,0.011392156788069478,0.011392156788069478,0.011392156788069478,0.011392156788069478,0.011392156788069478,0.011392156788069478,0.011392156788069478,0.011392156788069478,0.011392156788069478,0.011392156788069478,0.011392156788069478,0.011392156788069478,0.011392156788069478,0.011392156788069478,0.011392156788069478,0.011392156788069478,0.011392156788069478,0.011392156788069478,0.011392156788069478,0.011392156788069478,0.011392156788069478,0.011392156788069478,0.011392156788069478,0.011392156788069478,0.011392156788069478,0.011392156788069478,0.011392156788069478,0.011392156788069478,0.011392156788069478,0.011392156788069478,0.011392156788069478,0.011392156788069478,0.011392156788069478,0.011392156788069478,0.011392156788069478,0.011392156788069478,0.011392156788069478,0.011392156788069478,0.011392156788069478,0.011392156788069478,0.011397283463497354,0.011397283463497354,0.011397283463497354,0.011397283463497354,0.011397283463497354,0.011397283463497354,0.011397283463497354,0.011397283463497354,0.011397283463497354,0.011397283463497354,0.011397283463497354,0.011397283463497354,0.011397283463497354,0.011397283463497354,0.011392156788069478,0.011392156788069478,0.011392156788069478,0.011392156788069478,0.011392156788069478,0.011392156788069478,0.011328108689631822,0.011328108689631822,0.011328108689631822,0.011328108689631822,0.011328108689631822,0.011328108689631822,0.011328108689631822,0.011328108689631822,0.011328108689631822,0.011328108689631822,0.011328108689631822,0.011328108689631822,0.011328108689631822,0.011328108689631822,0.011328108689631822,0.011328108689631822,0.011328108689631822,0.011328108689631822,0.011324710721634526,0.011328108689631822,0.011328108689631822,0.011328108689631822,0.011328108689631822,0.011328108689631822,0.011328108689631822,0.011324710721634526,0.011324710721634526,0.011254463244783549,0.011269507660007281,0.011254463244783549,0.01096713582285922,0.010972864531051523,0.01096713582285922,0.01096713582285922,0.010849805949096352,0.01096713582285922,0.01096713582285922,0.010788334730634126,0.010607412523118682,0.010598634454569223,0.010610115174154501,0.010535203925171774,0.010582924429033552,0.010535203925171774,0.010463112211163672,0.010026026370019342,0.00980898795603947,0.00980898795603947,0.008706131339270897,0.007999178820565417,0.00765781235053833,0.008706131339270897,0.008928510450005075,0.008756543286275691,0.008706131339270897,0.008934505439152397,0.008934505439152397,0.009869612728765444,0.010481753864734114,0.010719425352567015,0.011572808497481499,0.012288488864139196,0.013685346155507658,0.09469533177999132,0.10635010675739491,0.10758425707385419,0.10758425707385419,0.10772091263899071,0.10812091038465277,0.10812091038465277,0.10812091038465277,0.10812091038465277,0.10796504422308874,0.10882478302473411,0.10000969846438804,0.021040994280314942,0.01755045384186472,0.016093473851804797,0.016442176046846165,0.015018682105652104,0.014919163854715372,0.012765178250158549,0.01277147280919632,0.011341783678341695,0.010555576152772635,0.012762835823207974,0.01515300051344621,0.015663716854234865,0.016842145461584995,0.01594276936266029,0.016143844031337597,0.016243062761082148,0.01675644921971467,0.01685652676278105,0.016875789331040867,0.016875789331040867,0.016812931926764172,0.016812931926764172,0.016812931926764172,0.01670160355576209,0.01670160355576209,0.016812931926764172,0.016812931926764172,0.016812931926764172,0.016812931926764172,0.016812931926764172,0.016812931926764172,0.016812931926764172,0.016812931926764172,0.01675644921971467,0.01675644921971467,0.01675644921971467,0.01675644921971467,0.01675644921971467,0.01675644921971467,0.01675644921971467,0.01675644921971467,0.01675644921971467,0.01675644921971467,0.01675644921971467,0.01675644921971467,0.01675644921971467,0.01675644921971467,0.01675644921971467,0.01675644921971467,0.016812931926764172,0.016812931926764172,0.016812931926764172,0.016842145461584995,0.016885163926572102,0.016885163926572102,0.016885163926572102,0.016885163926572102,0.016885163926572102,0.016885163926572102,0.016895198541848004,0.016895198541848004,0.016895198541848004,0.016895198541848004,0.016885163926572102,0.016885163926572102,0.016885163926572102,0.016885163926572102,0.016875789331040867,0.016875789331040867,0.016875789331040867,0.016875789331040867,0.016875789331040867,0.016875789331040867,0.016875789331040867,0.016875789331040867,0.016875789331040867,0.016875789331040867,0.016875789331040867,0.016875789331040867,0.016875789331040867,0.016875789331040867,0.016875789331040867,0.016875789331040867,0.016885163926572102,0.016885163926572102,0.016885163926572102,0.016885163926572102,0.016885163926572102,0.016885163926572102,0.016885163926572102,0.016885163926572102,0.016885163926572102,0.016885163926572102,0.016885163926572102,0.016885163926572102,0.016885163926572102,0.016885163926572102)
maxHPD=c(0.0004755717528574331, 0.014698958235477275,0.014698958235477275,0.014698958235477275,0.014698958235477275,0.014698958235477275,0.014698958235477275,0.014698958235477275,0.014698958235477275,0.014698958235477275,0.014698958235477275,0.014698958235477275,0.014698958235477275,0.014698958235477275,0.014698958235477275,0.014698958235477275,0.014698958235477275,0.014698958235477275,0.014698958235477275,0.014698958235477275,0.014698958235477275,0.014698958235477275,0.014698958235477275,0.014698958235477275,0.014698958235477275,0.014698958235477275,0.014698958235477275,0.014698958235477275,0.014698958235477275,0.014698958235477275,0.014698958235477275,0.014698958235477275,0.014698958235477275,0.014696640953164525,0.014696640953164525,0.014686932410694822,0.014686932410694822,0.014686932410694822,0.014686932410694822,0.014686932410694822,0.014686932410694822,0.014686932410694822,0.014686932410694822,0.014686932410694822,0.014686932410694822,0.014686932410694822,0.014686932410694822,0.014686932410694822,0.014686932410694822,0.014686932410694822,0.014686932410694822,0.014686932410694822,0.014686932410694822,0.014686932410694822,0.014686932410694822,0.014686932410694822,0.014686932410694822,0.014686932410694822,0.014686932410694822,0.014686932410694822,0.014686932410694822,0.014686932410694822,0.014686932410694822,0.014686932410694822,0.014686932410694822,0.014686932410694822,0.014686932410694822,0.014686932410694822,0.014686932410694822,0.014686932410694822,0.014686932410694822,0.014686932410694822,0.014686932410694822,0.014686932410694822,0.014686932410694822,0.014686932410694822,0.014686932410694822,0.014686932410694822,0.014686932410694822,0.014686932410694822,0.014686932410694822,0.014686932410694822,0.014686932410694822,0.014686932410694822,0.014686932410694822,0.014686932410694822,0.014696640953164525,0.014696640953164525,0.014696640953164525,0.014696640953164525,0.014696640953164525,0.014696640953164525,0.014696640953164525,0.014696640953164525,0.014696640953164525,0.014696640953164525,0.014696640953164525,0.014696640953164525,0.014696640953164525,0.014696640953164525,0.014696640953164525,0.014696640953164525,0.014696640953164525,0.014696640953164525,0.014696640953164525,0.014696640953164525,0.014696640953164525,0.014696640953164525,0.014696640953164525,0.014696640953164525,0.014696640953164525,0.014696640953164525,0.014696640953164525,0.014696640953164525,0.014696640953164525,0.014696640953164525,0.014696640953164525,0.014696640953164525,0.014696640953164525,0.014696640953164525,0.014696640953164525,0.014696640953164525,0.014696640953164525,0.014696640953164525,0.014696640953164525,0.014696640953164525,0.014696640953164525,0.014696640953164525,0.014696640953164525,0.014696640953164525,0.014696640953164525,0.014696640953164525,0.014696640953164525,0.014696640953164525,0.014696640953164525,0.014696640953164525,0.014686932410694822,0.014686932410694822,0.014686932410694822,0.014686932410694822,0.014686932410694822,0.014686932410694822,0.014696640953164525,0.014696640953164525,0.014696640953164525,0.014696640953164525,0.014696640953164525,0.014696640953164525,0.014696640953164525,0.014696640953164525,0.014686932410694822,0.014686932410694822,0.014686932410694822,0.014686932410694822,0.014686932410694822,0.014686932410694822,0.014686932410694822,0.014686932410694822,0.014686932410694822,0.014686932410694822,0.014686932410694822,0.014686932410694822,0.014686932410694822,0.014696640953164525,0.014696640953164525,0.014696640953164525,0.014696640953164525,0.014696640953164525,0.014696640953164525,0.014686932410694822,0.014686932410694822,0.014686932410694822,0.014686932410694822,0.014686932410694822,0.014686932410694822,0.014686932410694822,0.014686932410694822,0.014686932410694822,0.014686932410694822,0.014686932410694822,0.014686932410694822,0.014686932410694822,0.014686932410694822,0.014686932410694822,0.014698958235477275,0.014698958235477275,0.014698958235477275,0.014696640953164525,0.014696640953164525,0.014696640953164525,0.014686932410694822,0.014675673164434863,0.014675673164434863,0.014673042901624248,0.014673042901624248,0.014664475092742775,0.01466805124191521,0.01466805124191521,0.014673042901624248,0.014673042901624248,0.014673042901624248,0.014673042901624248,0.014673042901624248,0.014675673164434863,0.014673042901624248,0.014680518564998921,0.014686932410694822,0.014686932410694822,0.014686932410694822,0.014686932410694822,0.014686932410694822,0.014686932410694822,0.014696640953164525,0.014696640953164525,0.014696640953164525,0.014696640953164525,0.014686932410694822,0.014686932410694822,0.014686932410694822,0.014686932410694822,0.014696640953164525,0.014698958235477275,0.014698958235477275,0.01470304194815064,0.01470304194815064,0.014698958235477275,0.014698958235477275,0.014698958235477275,0.014698958235477275,0.014698958235477275,0.014698958235477275,0.014698958235477275,0.014698958235477275,0.014698958235477275,0.014698958235477275,0.01470304194815064,0.01470304194815064,0.01470304194815064,0.014698958235477275,0.014698958235477275,0.014698958235477275,0.014698958235477275,0.014698958235477275,0.01470304194815064,0.01470304194815064,0.01470304194815064,0.01470304194815064,0.014709998180021548,0.014709998180021548,0.014709998180021548,0.014709998180021548,0.014709998180021548,0.014709998180021548,0.01498107295181515,0.01498107295181515,0.01498107295181515,0.01498107295181515,0.01498107295181515,0.01498107295181515,0.01498107295181515,0.01498107295181515,0.01498107295181515,0.01498107295181515,0.01498107295181515,0.01498107295181515,0.01498107295181515,0.014733946109205216,0.014733946109205216,0.014733946109205216,0.014733946109205216,0.014745015206481376,0.015001074079385442,0.015001074079385442,0.015001074079385442,0.015001074079385442,0.015001074079385442,0.015001074079385442,0.01487302729722532,0.01487302729722532,0.01487302729722532,0.01487302729722532,0.014877923727935888,0.014883673573285605,0.014877923727935888,0.014877923727935888,0.014877923727935888,0.014883673573285605,0.014888408475418046,0.01493215910005573,0.014961950371539618,0.01494993335174514,0.01494993335174514,0.01494993335174514,0.014961950371539618,0.014971971113687053,0.01498107295181515,0.014997110572145865,0.015001074079385442,0.015049389949996125,0.015001074079385442,0.015049389949996125,0.014989030862506808,0.015049389949996125,0.015107987723610784,0.015018248489498993,0.015049389949996125,0.01531583772569276,0.015321065855021,0.015340658939575298,0.015291519458487736,0.015321065855021,0.015497537906333778,0.015497537906333778,0.015497537906333778,0.015560794681880076,0.015751447999289497,0.016026231028003858,0.016172447821741997,0.016409147434771593,0.01651164812299815,0.016802120519989597,0.017667057164736908,0.021690796716700447,0.024812543109353623,0.029818193440853322,0.03507365067562939,0.03910390175066039,0.04047259177994182,0.041629714710701184,0.042168734685355196,0.043016124204430614,0.043594413107837224,0.04451504259538967,0.04498978804652031,0.04617793616892062,0.047050687879293736,0.048019025732943595,0.048990788397552394,0.05015353041154031,0.050913409554878955,0.05178520817254725,0.0524702483464839,0.05337373473654568,0.05396473036051693,0.0546618940291268,0.055875413120966555,0.056968358880135975,0.05802413649232487,0.059759348846896286,0.060452295377699965,0.06087543195257845,0.061461064138016275,0.06160772412172047,0.062237411172415526,0.06254305981307984,0.06269728073761227,0.06314244172224553,0.06326473209346677,0.06366627206397461,0.06409873687613112,0.06424629695292887,0.06485496214241489,0.06556140355302943,0.06646477231139157,0.06727594288979423,0.06812856219426175,0.06894475316164052,0.0699331613760139,0.07085211789188225,0.07171385170786333,0.07209128551900823,0.07308801660533495,0.07408343690841686,0.0826439087322861,0.07779371745741565,0.07648358111244498,0.07648358111244498,0.07645756078754062,0.07634624879491542,0.07634624879491542,0.07634624879491542,0.07634624879491542,0.07634624879491542,0.07634624879491542,0.07634624879491542,0.07634624879491542,0.07634624879491542,0.07634624879491542,0.07634624879491542,0.07634624879491542,0.07634624879491542,0.07634624879491542,0.07634624879491542,0.07634624879491542,0.07632548916859422,0.07632548916859422,0.07632548916859422,0.07632548916859422,0.07632548916859422,0.07632548916859422,0.07632548916859422,0.07632548916859422,0.07632548916859422,0.07632548916859422,0.07632548916859422,0.07632548916859422,0.07632548916859422,0.07632548916859422,0.07632548916859422,0.07632548916859422,0.07632548916859422,0.07632548916859422,0.07632548916859422,0.07632548916859422,0.07632548916859422,0.07632548916859422,0.07632020525449223,0.07632020525449223,0.07632020525449223,0.07632020525449223,0.07632020525449223,0.07632020525449223,0.07632020525449223,0.07632020525449223,0.07632020525449223,0.07632020525449223,0.07632020525449223,0.07632020525449223,0.07632548916859422,0.07632548916859422,0.07632548916859422,0.07632548916859422,0.07632548916859422,0.07632548916859422,0.07632548916859422,0.07632548916859422,0.07632548916859422,0.07632548916859422,0.07632548916859422,0.07632548916859422,0.07632548916859422,0.07632020525449223,0.07632020525449223,0.07632548916859422,0.07632548916859422,0.07632548916859422,0.07632020525449223,0.07632020525449223,0.07632020525449223,0.07632020525449223,0.07632020525449223,0.07632020525449223,0.07632020525449223,0.07632020525449223,0.07632020525449223,0.07632020525449223,0.07632020525449223,0.07632020525449223,0.07632548916859422,0.07632548916859422,0.07632548916859422,0.07634624879491542,0.07634624879491542,0.07634624879491542,0.07634624879491542,0.07634624879491542,0.07634624879491542,0.07634624879491542,0.07634624879491542,0.07634624879491542,0.07634624879491542,0.07634624879491542,0.07634624879491542,0.07634624879491542,0.07634624879491542,0.07634624879491542,0.07634624879491542,0.0764396252402515,0.07645756078754062,0.07645756078754062,0.07646510164041745,0.07646510164041745,0.07646510164041745,0.07646510164041745,0.07648358111244498,0.07632548916859422,0.07634624879491542,0.07645756078754062,0.0764235247807579,0.0764396252402515,0.0764396252402515,0.07645756078754062,0.07632548916859422,0.07634624879491542,0.07637134666237905,0.07632548916859422,0.0764235247807579,0.07646510164041745,0.0775548613663126,0.07783707165061846,0.0834885794401433,0.07409464511697172,0.07356957127391853,0.07253511539510482,0.0721383582426966,0.0709810111109232,0.07020591645227744,0.06927179827066779,0.06792970791096632,0.0673906836011737,0.06624095463312162,0.06517517256577683,0.06411116826221952,0.06313342926343803,0.062299024055347284,0.06081193453190175,0.06080338663706378,0.059340167070602946,0.058329607865268154,0.05773664726669019,0.05632380525789581,0.055483470239004004,0.05466259544579482,0.053577032759523545,0.05247713070556981,0.05172577592636157,0.050781939796463324,0.048983213769198536,0.04762097973178537,0.04620422411199514,0.044137459233758766,0.04121122919270443,0.03212810971446989,0.026298206653191374,0.02498713794562682,0.024017557782262198,0.024020467824278142,0.023832284362586557,0.023560403190429593,0.02338906712161147,0.02338906712161147,0.023213161773810918,0.02319078959644032,0.023132957583427798,0.023240495222551456,0.023240495222551456,0.02322296634913183,0.02322296634913183,0.02319078959644032,0.023240495222551456,0.023157171775984153,0.023060056025513812,0.023005787302462125,0.02293814471032892,0.022961665975800655,0.02270853395547649,0.022694848278117987,0.02270853395547649,0.02268320415199633,0.022617810258913077,0.022527194971982977,0.022550517108831363,0.02270853395547649,0.02274136339559385,0.022733618592000612,0.02270853395547649,0.02270557463867814,0.022694848278117987,0.02270853395547649,0.022694848278117987,0.022694848278117987,0.02268320415199633,0.022666335002307147,0.0226556615459483,0.02270853395547649,0.02270853395547649,0.02270853395547649,0.02270853395547649,0.02270853395547649,0.02270853395547649,0.02270853395547649,0.02270853395547649,0.02270853395547649,0.02270853395547649,0.02270853395547649,0.02270853395547649,0.02270853395547649,0.02270853395547649,0.02270853395547649,0.02270853395547649,0.02270853395547649,0.02270853395547649,0.02270853395547649,0.02270853395547649,0.02270853395547649,0.02270853395547649,0.02270853395547649,0.02270853395547649,0.02270853395547649,0.02270853395547649,0.02270557463867814,0.02270557463867814,0.02270557463867814,0.02270557463867814,0.02270557463867814,0.02270557463867814,0.02270557463867814,0.02270557463867814,0.02270557463867814,0.02270557463867814,0.02270557463867814,0.02270557463867814,0.02270557463867814,0.02270557463867814,0.02270557463867814,0.02270557463867814,0.02270557463867814,0.02270557463867814,0.02270557463867814,0.02270557463867814,0.02270557463867814,0.02270557463867814,0.02270557463867814,0.02270557463867814,0.02270557463867814,0.02270557463867814,0.02270557463867814,0.02270557463867814,0.02270557463867814,0.02270557463867814,0.02270557463867814,0.02270557463867814,0.02270557463867814,0.02270557463867814,0.02270557463867814,0.02270557463867814,0.02270557463867814,0.02270557463867814,0.02270557463867814,0.02270557463867814,0.02270557463867814,0.02270557463867814,0.02270557463867814,0.02270557463867814,0.02270557463867814,0.02270557463867814,0.02270557463867814,0.02270557463867814,0.02270557463867814,0.02270557463867814,0.02270557463867814,0.02270557463867814,0.02270557463867814,0.02270557463867814,0.02270557463867814,0.02270557463867814,0.02270557463867814,0.02270557463867814,0.02270557463867814,0.02270557463867814,0.02270557463867814,0.02270557463867814,0.02270557463867814,0.02270557463867814,0.02270557463867814,0.02270557463867814,0.02270557463867814,0.02270557463867814,0.02270557463867814,0.02270557463867814,0.02270557463867814,0.02270557463867814,0.02270557463867814,0.02270557463867814,0.02270557463867814,0.02270557463867814,0.02270557463867814,0.02270557463867814,0.02270557463867814,0.02270557463867814,0.02270557463867814,0.02270557463867814,0.02270557463867814,0.02270557463867814,0.02270557463867814,0.02270557463867814,0.02270557463867814,0.02270557463867814,0.02270557463867814,0.02270557463867814,0.02270557463867814,0.02270557463867814,0.02270557463867814,0.02270557463867814,0.02270557463867814,0.02270557463867814,0.02270557463867814,0.02270853395547649,0.02270853395547649,0.02270853395547649,0.02270853395547649,0.02270853395547649,0.02270853395547649,0.02270853395547649,0.02270853395547649,0.02270853395547649,0.02270853395547649,0.02270853395547649,0.02270853395547649,0.02270853395547649,0.02270853395547649,0.02270557463867814,0.02270557463867814,0.02270557463867814,0.02270557463867814,0.02270557463867814,0.02270853395547649,0.0226556615459483,0.0226556615459483,0.0226556615459483,0.0226556615459483,0.0226556615459483,0.0226556615459483,0.0226556615459483,0.0226556615459483,0.0226556615459483,0.0226556615459483,0.0226556615459483,0.0226556615459483,0.0226556615459483,0.0226556615459483,0.0226556615459483,0.0226556615459483,0.0226556615459483,0.0226556615459483,0.0226556615459483,0.02266356967496957,0.02266356967496957,0.02266356967496957,0.022666335002307147,0.02268320415199633,0.02268320415199633,0.02270853395547649,0.02270853395547649,0.022666335002307147,0.02270853395547649,0.022733618592000612,0.022490929052768123,0.022527194971982977,0.022524731253654347,0.022562470285749082,0.022527194971982977,0.022677104456530456,0.022820487131041917,0.02275879551709552,0.022802299274210416,0.022961665975800655,0.023157171775984153,0.02322296634913183,0.023406558362164254,0.023560403190429593,0.023854361823749313,0.023809831395928478,0.02400674507418696,0.02486366127782086,0.027390233534272664,0.054252210082892556,0.10674506343741323,0.12887269908135696,0.14978605518887117,0.1688763462635121,0.18861095205582967,0.2098678576884293,0.221652991174847,0.2333978405870041,0.2410603493810249,0.24690735015664114,0.2528026400079851,0.2557583353464694,0.25821018208589674,0.29644508089486493,0.28625112698203087,0.2773965564409184,0.2754800127089397,0.2752151305277445,0.27531463386718097,0.27531463386718097,0.27531463386718097,0.27531463386718097,0.27531463386718097,0.277611320863057,0.29273977875012774,0.2599975184182038,0.25821018208589674,0.2556486082275757,0.2534472343820585,0.24894762566149117,0.2391613131617598,0.22269909672201285,0.20404650846414085,0.1805150253018292,0.14747207150790523,0.05759161614615243,0.051743752475388205,0.049580006959823286,0.049580006959823286,0.048243866506675365,0.0482308067414846,0.0482308067414846,0.04853577732765625,0.04853577732765625,0.04853577732765625,0.04853577732765625,0.0484492557361121,0.048432712186249324,0.048416735968130044,0.04829200758305603,0.0482308067414846,0.048330345934617464,0.048330345934617464,0.048330345934617464,0.048330345934617464,0.048330345934617464,0.048330345934617464,0.048330345934617464,0.048330345934617464,0.048243866506675365,0.048243866506675365,0.048243866506675365,0.048243866506675365,0.0482308067414846,0.0482308067414846,0.0482308067414846,0.0482308067414846,0.0482308067414846,0.0482308067414846,0.0482308067414846,0.0482308067414846,0.0482308067414846,0.0482308067414846,0.0482308067414846,0.0482308067414846,0.048243866506675365,0.048243866506675365,0.0482308067414846,0.048243866506675365,0.0482308067414846,0.0482308067414846,0.0482308067414846,0.0482308067414846,0.0482308067414846,0.0482308067414846,0.0482308067414846,0.0482308067414846,0.0482308067414846,0.0482308067414846,0.0482308067414846,0.0482308067414846,0.0482308067414846,0.0482308067414846,0.0482308067414846,0.0482308067414846,0.0482308067414846,0.0482308067414846,0.0482308067414846,0.0482308067414846,0.0482308067414846,0.0482308067414846,0.0482308067414846,0.0482308067414846,0.0482308067414846,0.0482308067414846,0.0482308067414846,0.0482308067414846,0.0482308067414846,0.0482308067414846,0.0482308067414846,0.0482308067414846,0.0482308067414846,0.0482308067414846,0.0482308067414846,0.0482308067414846,0.0482308067414846,0.0482308067414846,0.0482308067414846,0.0482308067414846,0.0482308067414846,0.0482308067414846,0.0482308067414846,0.0482308067414846)
#time=time[4:length(time)]
#rate=rate[4:length(rate)]
#minHPD=minHPD[4:length(minHPD)]
#maxHPD=maxHPD[4:length(maxHPD)]

plot(c(seq(-290,0,by=1),0),rep(2,length(c(seq(290,0,by=-1),0))), xlab="", ylab="Rates (events/Myr/lineage)", xlim=c(-270,-230), ylim=c(0,0.1), type="l", col="white",lwd="1",las="1",cex.axis="1",cex.main="1",cex.lab="1",bty="n", main="A", axes=F)
rect(-323.2,-0.02,-298.9,300, col="white", border=NA)
rect(-298.9,-0.02,-272.95,300, col="whitesmoke", border=NA)
rect(-272.95,-0.02,-259.1,300, col="white", border=NA)
rect(-259.1,-0.02,-251.9,300, col="whitesmoke", border=NA)
rect(-251.9,-0.02,-247.2,300, col="white", border=NA)
rect(-247.2,-0.02,-237,300, col="whitesmoke", border=NA)
rect(-237,-0.02,-201.3,300, col="white", border=NA)
rect(-201.3,-0.02,-174.1,300, col="whitesmoke", border=NA)
rect(-174.1,-0.02,-163.5,300, col="white", border=NA)
rect(-163.5,-0.02,-145,300, col="whitesmoke", border=NA)
rect(-145,-0.02,-100.5,300, col="white", border=NA)
rect(-100.5,-0.02,-66,300, col="whitesmoke", border=NA)
rect(-66,-0.02,-56,300, col="white", border=NA)
rect(-56,-0.02,-33.9,300, col="whitesmoke", border=NA)
rect(-33.9,-0.02,-23.03,300, col="white", border=NA)
rect(-23.03,-0.02,-5.33,300, col="whitesmoke", border=NA)
rect(-5.33,-0.02,-2.58,300, col="white", border=NA)
rect(-2.58,-0.02,0,300, col="whitesmoke", border=NA)

rect(-261.28,-3,-259.51,300, col=alpha('#ffaf03',0.2), border=NA)
rect(-234.5,-3,-232,300, col=alpha('#ffaf03',0.2), border=NA)
abline(v=c(-251.902),col="red",lty="dashed",lwd="2")
axis(side=1, seq(-280, -220, by=10), col="black",col.axis="black",las=1)
axis(side=2, seq(0, 0.1, by=0.02), col="black",col.axis="black",las=2)

legend("topleft", bty="n", c("Origination rate"),lwd="3",col=c("#4c4cec"), cex=1)

lines(time,time,type = 'n')
polygon(c(time, rev(time)), c(maxHPD, rev(minHPD)), col = alpha('#4c4cec',0.3), border = NA)
lines(time,rate, col = '#4c4cec', lwd=2)

add_geochrono(0, -0.15)


# Frequency of shift in speciation rate
mids=c(-0.0490016694490818, -0.1470050083472454,-0.245008347245409,-0.3430116861435726,-0.4410150250417362,-0.5390183639398998,-0.6370217028380634,-0.735025041736227,-0.8330283806343906,-0.9310317195325541,-1.0290350584307177,-1.1270383973288813,-1.225041736227045,-1.3230450751252085,-1.4210484140233721,-1.5190517529215357,-1.6170550918196993,-1.715058430717863,-1.8130617696160265,-1.91106510851419,-2.0090684474123535,-2.1070717863105175,-2.2050751252086807,-2.3030784641068447,-2.401081803005008,-2.499085141903172,-2.597088480801335,-2.695091819699499,-2.793095158597662,-2.8910984974958263,-2.9891018363939894,-3.0871051752921534,-3.1851085141903166,-3.2831118530884806,-3.381115191986644,-3.479118530884808,-3.577121869782971,-3.675125208681135,-3.773128547579298,-3.871131886477462,-3.9691352253756254,-4.067138564273789,-4.165141903171953,-4.263145242070117,-4.36114858096828,-4.459151919866444,-4.557155258764608,-4.655158597662771,-4.753161936560934,-4.851165275459098,-4.949168614357262,-5.047171953255425,-5.1451752921535885,-5.2431786310517525,-5.341181969949917,-5.43918530884808,-5.537188647746243,-5.635191986644407,-5.733195325542571,-5.831198664440734,-5.929202003338897,-6.027205342237061,-6.125208681135225,-6.2232120200333885,-6.321215358931552,-6.419218697829716,-6.51722203672788,-6.615225375626043,-6.713228714524206,-6.81123205342237,-6.909235392320534,-7.007238731218697,-7.10524207011686,-7.203245409015024,-7.3012487479131885,-7.399252086811352,-7.497255425709515,-7.595258764607679,-7.693262103505843,-7.791265442404006,-7.889268781302169,-7.987272120200332,-8.085275459098497,-8.18327879799666,-8.281282136894824,-8.379285475792988,-8.477288814691152,-8.575292153589315,-8.673295492487478,-8.771298831385641,-8.869302170283806,-8.96730550918197,-9.065308848080132,-9.163312186978297,-9.26131552587646,-9.359318864774623,-9.457322203672787,-9.55532554257095,-9.653328881469115,-9.751332220367278,-9.849335559265441,-9.947338898163606,-10.045342237061769,-10.143345575959932,-10.241348914858095,-10.339352253756259,-10.437355592654423,-10.535358931552587,-10.63336227045075,-10.731365609348915,-10.829368948247078,-10.927372287145241,-11.025375626043404,-11.123378964941567,-11.221382303839732,-11.319385642737895,-11.417388981636059,-11.515392320534223,-11.613395659432387,-11.71139899833055,-11.809402337228713,-11.907405676126876,-12.005409015025041,-12.103412353923204,-12.201415692821367,-12.299419031719532,-12.397422370617695,-12.495425709515859,-12.593429048414022,-12.691432387312185,-12.78943572621035,-12.887439065108513,-12.985442404006676,-13.083445742904841,-13.181449081803004,-13.279452420701167,-13.37745575959933,-13.475459098497494,-13.573462437395658,-13.671465776293822,-13.769469115191985,-13.86747245409015,-13.965475792988313,-14.063479131886476,-14.16148247078464,-14.259485809682802,-14.357489148580967,-14.45549248747913,-14.553495826377294,-14.651499165275458,-14.749502504173622,-14.847505843071785,-14.945509181969948,-15.043512520868111,-15.141515859766276,-15.23951919866444,-15.337522537562602,-15.435525876460767,-15.53352921535893,-15.631532554257094,-15.729535893155257,-15.82753923205342,-15.925542570951585,-16.023545909849744,-16.12154924874791,-16.219552587646074,-16.317555926544237,-16.4155592654424,-16.513562604340564,-16.611565943238727,-16.70956928213689,-16.807572621035057,-16.90557595993322,-17.003579298831383,-17.101582637729546,-17.19958597662771,-17.297589315525872,-17.395592654424036,-17.4935959933222,-17.591599332220362,-17.68960267111853,-17.78760601001669,-17.885609348914855,-17.983612687813018,-18.08161602671118,-18.179619365609344,-18.277622704507507,-18.375626043405674,-18.473629382303837,-18.571632721202,-18.669636060100164,-18.767639398998327,-18.86564273789649,-18.963646076794653,-19.061649415692816,-19.15965275459098,-19.257656093489146,-19.35565943238731,-19.453662771285472,-19.551666110183636,-19.6496694490818,-19.747672787979962,-19.845676126878125,-19.94367946577629,-20.041682804674455,-20.139686143572618,-20.23768948247078,-20.335692821368944,-20.433696160267107,-20.53169949916527,-20.629702838063434,-20.727706176961597,-20.825709515859764,-20.923712854757927,-21.02171619365609,-21.119719532554253,-21.217722871452416,-21.31572621035058,-21.413729549248743,-21.51173288814691,-21.609736227045072,-21.707739565943236,-21.8057429048414,-21.903746243739562,-22.001749582637725,-22.099752921535888,-22.19775626043405,-22.295759599332214,-22.39376293823038,-22.491766277128544,-22.589769616026707,-22.68777295492487,-22.785776293823034,-22.883779632721197,-22.98178297161936,-23.079786310517527,-23.17778964941569,-23.275792988313853,-23.373796327212016,-23.47179966611018,-23.569803005008342,-23.667806343906506,-23.76580968280467,-23.863813021702832,-23.961816360601,-24.05981969949916,-24.157823038397325,-24.255826377295488,-24.35382971619365,-24.451833055091814,-24.549836393989978,-24.647839732888144,-24.745843071786307,-24.84384641068447,-24.941849749582634,-25.039853088480797,-25.13785642737896,-25.235859766277123,-25.333863105175286,-25.43186644407345,-25.529869782971616,-25.62787312186978,-25.725876460767942,-25.823879799666106,-25.92188313856427,-26.019886477462432,-26.117889816360595,-26.21589315525876,-26.313896494156925,-26.411899833055088,-26.50990317195325,-26.607906510851414,-26.705909849749577,-26.80391318864774,-26.901916527545904,-26.999919866444067,-27.097923205342234,-27.195926544240397,-27.29392988313856,-27.391933222036723,-27.489936560934886,-27.58793989983305,-27.685943238731213,-27.78394657762938,-27.881949916527542,-27.979953255425706,-28.07795659432387,-28.175959933222032,-28.273963272120195,-28.371966611018358,-28.46996994991652,-28.567973288814684,-28.66597662771285,-28.763979966611014,-28.861983305509177,-28.95998664440734,-29.057989983305504,-29.155993322203667,-29.25399666110183,-29.351999999999997,-29.45000333889816,-29.548006677796323,-29.646010016694486,-29.74401335559265,-29.842016694490813,-29.940020033388976,-30.03802337228714,-30.136026711185302,-30.23403005008347,-30.332033388981632,-30.430036727879795,-30.528040066777958,-30.62604340567612,-30.724046744574284,-30.822050083472448,-30.920053422370614,-31.018056761268777,-31.11606010016694,-31.214063439065104,-31.312066777963267,-31.41007011686143,-31.508073455759593,-31.606076794657756,-31.70408013355592,-31.802083472454086,-31.90008681135225,-31.998090150250412,-32.09609348914857,-32.19409682804674,-32.292100166944905,-32.390103505843065,-32.48810684474123,-32.58611018363939,-32.68411352253756,-32.78211686143572,-32.880120200333884,-32.97812353923205,-33.07612687813021,-33.17413021702838,-33.27213355592654,-33.370136894824704,-33.46814023372286,-33.56614357262103,-33.6641469115192,-33.762150250417356,-33.86015358931552,-33.95815692821368,-34.05616026711185,-34.15416360601001,-34.252166944908176,-34.350170283806335,-34.4481736227045,-34.54617696160267,-34.64418030050083,-34.742183639398995,-34.840186978297154,-34.93819031719532,-35.03619365609348,-35.13419699499165,-35.23220033388981,-35.330203672787974,-35.42820701168614,-35.5262103505843,-35.62421368948247,-35.722217028380626,-35.82022036727879,-35.91822370617695,-36.01622704507512,-36.114230383973286,-36.212233722871446,-36.31023706176961,-36.40824040066777,-36.50624373956594,-36.6042470784641,-36.702250417362265,-36.80025375626043,-36.89825709515859,-36.99626043405676,-37.09426377295492,-37.192267111853084,-37.290270450751244,-37.38827378964941,-37.48627712854757,-37.58428046744574,-37.682283806343904,-37.78028714524206,-37.87829048414023,-37.97629382303839,-38.074297161936556,-38.172300500834716,-38.27030383973288,-38.36830717863104,-38.46631051752921,-38.564313856427376,-38.662317195325535,-38.7603205342237,-38.85832387312186,-38.95632721202003,-39.05433055091819,-39.152333889816354,-39.25033722871452,-39.34834056761268,-39.44634390651085,-39.54434724540901,-39.642350584307174,-39.74035392320533,-39.8383572621035,-39.93636060100167,-40.034363939899826,-40.13236727879799,-40.23037061769615,-40.32837395659432,-40.42637729549248,-40.524380634390646,-40.622383973288805,-40.72038731218697,-40.81839065108514,-40.9163939899833,-41.014397328881465,-41.112400667779625,-41.21040400667779,-41.30840734557595,-41.40641068447412,-41.50441402337228,-41.602417362270444,-41.70042070116861,-41.79842404006677,-41.89642737896494,-41.994430717863096,-42.09243405676126,-42.19043739565942,-42.28844073455759,-42.386444073455756,-42.484447412353916,-42.58245075125208,-42.68045409015024,-42.77845742904841,-42.87646076794657,-42.974464106844735,-43.0724674457429,-43.17047078464106,-43.26847412353923,-43.36647746243739,-43.464480801335554,-43.562484140233714,-43.66048747913188,-43.75849081803004,-43.85649415692821,-43.954497495826374,-44.05250083472453,-44.1505041736227,-44.24850751252086,-44.346510851419026,-44.444514190317186,-44.54251752921535,-44.64052086811351,-44.73852420701168,-44.836527545909846,-44.934530884808005,-45.03253422370617,-45.13053756260433,-45.2285409015025,-45.32654424040066,-45.424547579298824,-45.52255091819699,-45.62055425709515,-45.71855759599332,-45.81656093489148,-45.914564273789644,-46.0125676126878,-46.11057095158597,-46.20857429048414,-46.306577629382296,-46.40458096828046,-46.50258430717862,-46.60058764607679,-46.69859098497495,-46.796594323873116,-46.894597662771275,-46.99260100166944,-47.09060434056761,-47.18860767946577,-47.286611018363935,-47.384614357262095,-47.48261769616026,-47.58062103505842,-47.67862437395659,-47.77662771285475,-47.874631051752914,-47.97263439065108,-48.07063772954924,-48.16864106844741,-48.26664440734557,-48.36464774624373,-48.46265108514189,-48.56065442404006,-48.658657762938226,-48.756661101836386,-48.85466444073455,-48.95266777963271,-49.05067111853088,-49.14867445742904,-49.246677796327205,-49.34468113522537,-49.44268447412353,-49.5406878130217,-49.63869115191986,-49.736694490818024,-49.834697829716184,-49.93270116861435,-50.03070450751251,-50.12870784641068,-50.226711185308844,-50.324714524207,-50.42271786310517,-50.52072120200333,-50.618724540901496,-50.716727879799656,-50.81473121869782,-50.91273455759598,-51.01073789649415,-51.108741235392316,-51.206744574290475,-51.30474791318864,-51.4027512520868,-51.50075459098497,-51.59875792988313,-51.696761268781295,-51.79476460767946,-51.89276794657762,-51.99077128547579,-52.08877462437395,-52.186777963272114,-52.28478130217027,-52.38278464106844,-52.48078797996661,-52.578791318864766,-52.67679465776293,-52.77479799666109,-52.87280133555926,-52.97080467445742,-53.068808013355586,-53.166811352253745,-53.26481469115191,-53.36281803005008,-53.46082136894824,-53.558824707846405,-53.656828046744565,-53.75483138564273,-53.85283472454089,-53.95083806343906,-54.04884140233722,-54.146844741235384,-54.24484808013355,-54.34285141903171,-54.44085475792988,-54.53885809682804,-54.6368614357262,-54.73486477462436,-54.83286811352253,-54.930871452420696,-55.028874791318856,-55.12687813021702,-55.22488146911518,-55.32288480801335,-55.42088814691151,-55.518891485809675,-55.61689482470784,-55.714898163606,-55.81290150250417,-55.91090484140233,-56.008908180300494,-56.106911519198654,-56.20491485809682,-56.30291819699498,-56.40092153589315,-56.498924874791314,-56.59692821368947,-56.69493155258764,-56.7929348914858,-56.890938230383966,-56.988941569282126,-57.08694490818029,-57.18494824707845,-57.28295158597662,-57.380954924874786,-57.478958263772945,-57.57696160267111,-57.67496494156927,-57.77296828046744,-57.8709716193656,-57.968974958263765,-58.06697829716193,-58.16498163606009,-58.26298497495826,-58.36098831385642,-58.458991652754584,-58.55699499165274,-58.65499833055091,-58.75300166944908,-58.85100500834724,-58.9490083472454,-59.04701168614356,-59.14501502504173,-59.24301836393989,-59.341021702838056,-59.439025041736215,-59.53702838063438,-59.63503171953255,-59.73303505843071,-59.831038397328875,-59.929041736227035,-60.0270450751252,-60.12504841402336,-60.22305175292153,-60.32105509181969,-60.419058430717854,-60.51706176961602,-60.61506510851418,-60.71306844741235,-60.81107178631051,-60.90907512520867,-61.00707846410683,-61.105081803005,-61.203085141903166,-61.301088480801326,-61.39909181969949,-61.49709515859765,-61.59509849749582,-61.69310183639398,-61.791105175292145,-61.88910851419031,-61.98711185308847,-62.08511519198664,-62.1831185308848,-62.281121869782964,-62.379125208681124,-62.47712854757929,-62.57513188647745,-62.67313522537562,-62.771138564273784,-62.86914190317194,-62.96714524207011,-63.06514858096827,-63.163151919866436,-63.261155258764596,-63.35915859766276,-63.45716193656092,-63.55516527545909,-63.653168614357256,-63.751171953255415,-63.84917529215358,-63.94717863105174,-64.04518196994991,-64.14318530884808,-64.24118864774623,-64.3391919866444,-64.43719532554256,-64.53519866444073,-64.6332020033389,-64.73120534223705,-64.82920868113521,-64.92721202003338,-65.02521535893155,-65.12321869782971,-65.22122203672787,-65.31922537562603,-65.4172287145242,-65.51523205342237,-65.61323539232052,-65.71123873121869,-65.80924207011685,-65.90724540901502,-66.00524874791319,-66.10325208681134,-66.2012554257095,-66.29925876460767,-66.39726210350584,-66.49526544240399,-66.59326878130216,-66.69127212020032,-66.78927545909849,-66.88727879799666,-66.98528213689481,-67.08328547579298,-67.18128881469114,-67.27929215358931,-67.37729549248748,-67.47529883138563,-67.5733021702838,-67.67130550918196,-67.76930884808013,-67.86731218697828,-67.96531552587645,-68.06331886477462,-68.16132220367278,-68.25932554257095,-68.3573288814691,-68.45533222036727,-68.55333555926543,-68.6513388981636,-68.74934223706175,-68.84734557595992,-68.94534891485809,-69.04335225375625,-69.14135559265442,-69.23935893155257,-69.33736227045074,-69.4353656093489,-69.53336894824707,-69.63137228714523,-69.72937562604339,-69.82737896494156,-69.92538230383973,-70.02338564273789,-70.12138898163604,-70.21939232053421,-70.31739565943238,-70.41539899833055,-70.5134023372287,-70.61140567612686,-70.70940901502503,-70.8074123539232,-70.90541569282136,-71.00341903171952,-71.10142237061768,-71.19942570951585,-71.29742904841402,-71.39543238731218,-71.49343572621034,-71.5914390651085,-71.68944240400667,-71.78744574290484,-71.88544908180299,-71.98345242070116,-72.08145575959932,-72.17945909849749,-72.27746243739566,-72.37546577629381,-72.47346911519197,-72.57147245409014,-72.66947579298831,-72.76747913188646,-72.86548247078463,-72.9634858096828,-73.06148914858096,-73.15949248747913,-73.25749582637728,-73.35549916527545,-73.45350250417361,-73.55150584307178,-73.64950918196995,-73.7475125208681,-73.84551585976627,-73.94351919866443,-74.0415225375626,-74.13952587646075,-74.23752921535892,-74.33553255425709,-74.43353589315525,-74.53153923205342,-74.62954257095157,-74.72754590984974,-74.8255492487479,-74.92355258764607,-75.02155592654422,-75.11955926544239,-75.21756260434056,-75.31556594323872,-75.41356928213689,-75.51157262103504,-75.60957595993321,-75.70757929883138,-75.80558263772954,-75.9035859766277,-76.00158931552586,-76.09959265442403,-76.1975959933222,-76.29559933222036,-76.39360267111851,-76.49160601001668,-76.58960934891485,-76.68761268781302,-76.78561602671117,-76.88361936560933,-76.9816227045075,-77.07962604340567,-77.17762938230383,-77.27563272120199,-77.37363606010015,-77.47163939899832,-77.56964273789649,-77.66764607679465,-77.7656494156928,-77.86365275459097,-77.96165609348914,-78.0596594323873,-78.15766277128546,-78.25566611018363,-78.35366944908179,-78.45167278797996,-78.54967612687813,-78.64767946577628,-78.74568280467444,-78.84368614357261,-78.94168948247078,-79.03969282136893,-79.1376961602671,-79.23569949916526,-79.33370283806343,-79.4317061769616,-79.52970951585975,-79.62771285475792,-79.72571619365608,-79.82371953255425,-79.92172287145242,-80.01972621035057,-80.11772954924874,-80.2157328881469,-80.31373622704507,-80.41173956594322,-80.50974290484139,-80.60774624373956,-80.70574958263772,-80.80375292153589,-80.90175626043404,-80.99975959933221,-81.09776293823037,-81.19576627712854,-81.2937696160267,-81.39177295492486,-81.48977629382303,-81.5877796327212,-81.68578297161936,-81.78378631051751,-81.88178964941568,-81.97979298831385,-82.07779632721201,-82.17579966611017,-82.27380300500833,-82.3718063439065,-82.46980968280467,-82.56781302170283,-82.66581636060099,-82.76381969949915,-82.86182303839732,-82.95982637729549,-83.05782971619364,-83.1558330550918,-83.25383639398997,-83.35183973288814,-83.4498430717863,-83.54784641068446,-83.64584974958262,-83.74385308848079,-83.84185642737896,-83.93985976627712,-84.03786310517528,-84.13586644407344,-84.23386978297161,-84.33187312186978,-84.42987646076793,-84.5278797996661,-84.62588313856426,-84.72388647746243,-84.8218898163606,-84.91989315525875,-85.01789649415691,-85.11589983305508,-85.21390317195325,-85.3119065108514,-85.40990984974957,-85.50791318864773,-85.6059165275459,-85.70391986644407,-85.80192320534222,-85.89992654424039,-85.99792988313855,-86.09593322203672,-86.19393656093489,-86.29193989983304,-86.3899432387312,-86.48794657762937,-86.58594991652754,-86.68395325542569,-86.78195659432386,-86.87995993322203,-86.97796327212019,-87.07596661101836,-87.17396994991651,-87.27197328881468,-87.36997662771284,-87.46797996661101,-87.56598330550916,-87.66398664440733,-87.7619899833055,-87.85999332220366,-87.95799666110183,-88.05599999999998,-88.15400333889815,-88.25200667779632,-88.35001001669448,-88.44801335559264,-88.5460166944908,-88.64402003338897,-88.74202337228714,-88.8400267111853,-88.93803005008346,-89.03603338898162,-89.13403672787979,-89.23204006677796,-89.33004340567611,-89.42804674457427,-89.52605008347244,-89.62405342237061,-89.72205676126877,-89.82006010016693,-89.9180634390651,-90.01606677796326,-90.11407011686143,-90.2120734557596,-90.31007679465775,-90.40808013355591,-90.50608347245408,-90.60408681135225,-90.7020901502504,-90.80009348914857,-90.89809682804673,-90.9961001669449,-91.09410350584307,-91.19210684474122,-91.29011018363938,-91.38811352253755,-91.48611686143572,-91.58412020033387,-91.68212353923204,-91.7801268781302,-91.87813021702837,-91.97613355592654,-92.07413689482469,-92.17214023372286,-92.27014357262102,-92.36814691151919,-92.46615025041736,-92.56415358931551,-92.66215692821368,-92.76016026711184,-92.85816360601001,-92.95616694490816,-93.05417028380633,-93.1521736227045,-93.25017696160266,-93.34818030050083,-93.44618363939898,-93.54418697829715,-93.64219031719531,-93.74019365609348,-93.83819699499163,-93.9362003338898,-94.03420367278797,-94.13220701168613,-94.2302103505843,-94.32821368948245,-94.42621702838062,-94.52422036727879,-94.62222370617695,-94.7202270450751,-94.81823038397327,-94.91623372287144,-95.0142370617696,-95.11224040066777,-95.21024373956593,-95.30824707846409,-95.40625041736226,-95.50425375626043,-95.60225709515858,-95.70026043405674,-95.79826377295491,-95.89626711185308,-95.99427045075124,-96.0922737896494,-96.19027712854756,-96.28828046744573,-96.3862838063439,-96.48428714524206,-96.58229048414022,-96.68029382303838,-96.77829716193655,-96.87630050083472,-96.97430383973287,-97.07230717863104,-97.1703105175292,-97.26831385642737,-97.36631719532554,-97.46432053422369,-97.56232387312185,-97.66032721202002,-97.75833055091819,-97.85633388981634,-97.95433722871451,-98.05234056761267,-98.15034390651084,-98.24834724540901,-98.34635058430716,-98.44435392320533,-98.5423572621035,-98.64036060100166,-98.73836393989983,-98.83636727879798,-98.93437061769615,-99.03237395659431,-99.13037729549248,-99.22838063439063,-99.3263839732888,-99.42438731218697,-99.52239065108513,-99.6203939899833,-99.71839732888145,-99.81640066777962,-99.91440400667778,-100.01240734557595,-100.1104106844741,-100.20841402337227,-100.30641736227044,-100.4044207011686,-100.50242404006677,-100.60042737896492,-100.69843071786309,-100.79643405676126,-100.89443739565942,-100.99244073455758,-101.09044407345574,-101.18844741235391,-101.28645075125208,-101.38445409015024,-101.4824574290484,-101.58046076794656,-101.67846410684473,-101.7764674457429,-101.87447078464105,-101.97247412353921,-102.07047746243738,-102.16848080133555,-102.26648414023371,-102.36448747913187,-102.46249081803003,-102.5604941569282,-102.65849749582637,-102.75650083472453,-102.85450417362269,-102.95250751252085,-103.05051085141902,-103.14851419031719,-103.24651752921534,-103.3445208681135,-103.44252420701167,-103.54052754590984,-103.638530884808,-103.73653422370616,-103.83453756260432,-103.93254090150249,-104.03054424040066,-104.12854757929881,-104.22655091819698,-104.32455425709514,-104.42255759599331,-104.52056093489148,-104.61856427378963,-104.7165676126878,-104.81457095158596,-104.91257429048413,-105.0105776293823,-105.10858096828045,-105.20658430717862,-105.30458764607678,-105.40259098497495,-105.5005943238731,-105.59859766277127,-105.69660100166944,-105.7946043405676,-105.89260767946577,-105.99061101836392,-106.08861435726209,-106.18661769616025,-106.28462103505842,-106.38262437395657,-106.48062771285474,-106.57863105175291,-106.67663439065107,-106.77463772954924,-106.8726410684474,-106.97064440734556,-107.06864774624373,-107.1666510851419,-107.26465442404005,-107.36265776293821,-107.46066110183638,-107.55866444073455,-107.65666777963271,-107.75467111853087,-107.85267445742903,-107.9506777963272,-108.04868113522537,-108.14668447412352,-108.24468781302168,-108.34269115191985,-108.44069449081802,-108.53869782971618,-108.63670116861434,-108.7347045075125,-108.83270784641067,-108.93071118530884,-109.028714524207,-109.12671786310516,-109.22472120200332,-109.32272454090149,-109.42072787979966,-109.51873121869781,-109.61673455759598,-109.71473789649414,-109.81274123539231,-109.91074457429048,-110.00874791318863,-110.1067512520868,-110.20475459098496,-110.30275792988313,-110.40076126878128,-110.49876460767945,-110.59676794657761,-110.69477128547578,-110.79277462437395,-110.8907779632721,-110.98878130217027,-111.08678464106843,-111.1847879799666,-111.28279131886477,-111.38079465776292,-111.47879799666109,-111.57680133555925,-111.67480467445742,-111.77280801335557,-111.87081135225374,-111.9688146911519,-112.06681803005007,-112.16482136894824,-112.26282470784639,-112.36082804674456,-112.45883138564272,-112.55683472454089,-112.65483806343904,-112.75284140233721,-112.85084474123538,-112.94884808013354,-113.04685141903171,-113.14485475792986,-113.24285809682803,-113.3408614357262,-113.43886477462436,-113.53686811352252,-113.63487145242068,-113.73287479131885,-113.83087813021702,-113.92888146911518,-114.02688480801334,-114.1248881469115,-114.22289148580967,-114.32089482470784,-114.41889816360599,-114.51690150250415,-114.61490484140232,-114.71290818030049,-114.81091151919865,-114.90891485809681,-115.00691819699497,-115.10492153589314,-115.20292487479131,-115.30092821368947,-115.39893155258763,-115.4969348914858,-115.59493823038396,-115.69294156928213,-115.79094490818028,-115.88894824707845,-115.98695158597661,-116.08495492487478,-116.18295826377295,-116.2809616026711,-116.37896494156927,-116.47696828046743,-116.5749716193656,-116.67297495826375,-116.77097829716192,-116.86898163606008,-116.96698497495825,-117.06498831385642,-117.16299165275457,-117.26099499165274,-117.3589983305509,-117.45700166944907,-117.55500500834724,-117.65300834724539,-117.75101168614356,-117.84901502504172,-117.94701836393989,-118.04502170283804,-118.14302504173621,-118.24102838063438,-118.33903171953254,-118.43703505843071,-118.53503839732886,-118.63304173622703,-118.7310450751252,-118.82904841402336,-118.92705175292151,-119.02505509181968,-119.12305843071785,-119.22106176961601,-119.31906510851418,-119.41706844741233,-119.5150717863105,-119.61307512520867,-119.71107846410683,-119.80908180300499,-119.90708514190315,-120.00508848080132,-120.10309181969949,-120.20109515859765,-120.2990984974958,-120.39710183639397,-120.49510517529214,-120.5931085141903,-120.69111185308846,-120.78911519198662,-120.88711853088479,-120.98512186978296,-121.08312520868112,-121.18112854757928,-121.27913188647744,-121.37713522537561,-121.47513856427378,-121.57314190317194,-121.6711452420701,-121.76914858096826,-121.86715191986643,-121.9651552587646,-122.06315859766275,-122.16116193656092,-122.25916527545908,-122.35716861435725,-122.45517195325542,-122.55317529215357,-122.65117863105174,-122.7491819699499,-122.84718530884807,-122.94518864774622,-123.04319198664439,-123.14119532554255,-123.23919866444072,-123.33720200333889,-123.43520534223704,-123.5332086811352,-123.63121202003337,-123.72921535893154,-123.82721869782971,-123.92522203672786,-124.02322537562603,-124.1212287145242,-124.21923205342236,-124.31723539232051,-124.41523873121868,-124.51324207011685,-124.61124540901501,-124.70924874791318,-124.80725208681133,-124.9052554257095,-125.00325876460766,-125.10126210350583,-125.19926544240398,-125.29726878130215,-125.39527212020032,-125.49327545909848,-125.59127879799665,-125.6892821368948,-125.78728547579297,-125.88528881469114,-125.9832921535893,-126.08129549248746,-126.17929883138562,-126.27730217028379,-126.37530550918196,-126.47330884808012,-126.57131218697828,-126.66931552587644,-126.76731886477461,-126.86532220367278,-126.96332554257093,-127.0613288814691,-127.15933222036726,-127.25733555926543,-127.3553388981636,-127.45334223706175,-127.55134557595991,-127.64934891485808,-127.74735225375625,-127.84535559265441,-127.94335893155257,-128.04136227045075,-128.1393656093489,-128.23736894824708,-128.33537228714525,-128.43337562604341,-128.53137896494155,-128.62938230383972,-128.7273856427379,-128.82538898163605,-128.92339232053422,-129.0213956594324,-129.11939899833055,-129.21740233722872,-129.3154056761269,-129.41340901502505,-129.5114123539232,-129.60941569282136,-129.70741903171952,-129.8054223706177,-129.90342570951586,-130.00142904841402,-130.0994323873122,-130.19743572621036,-130.29543906510852,-130.39344240400666,-130.49144574290483,-130.589449081803,-130.68745242070116,-130.78545575959933,-130.8834590984975,-130.98146243739566,-131.07946577629383,-131.177469115192,-131.27547245409013,-131.3734757929883,-131.47147913188647,-131.56948247078464,-131.6674858096828,-131.76548914858097,-131.86349248747914,-131.9614958263773,-132.05949916527547,-132.1575025041736,-132.25550584307177,-132.35350918196994,-132.4515125208681,-132.54951585976627,-132.64751919866444,-132.7455225375626,-132.84352587646077,-132.94152921535894,-133.03953255425708,-133.13753589315525,-133.2355392320534,-133.33354257095158,-133.43154590984975,-133.5295492487479,-133.62755258764608,-133.72555592654425,-133.8235592654424,-133.92156260434055,-134.01956594323872,-134.11756928213688,-134.21557262103505,-134.31357595993322,-134.41157929883138,-134.50958263772955,-134.60758597662772,-134.70558931552588,-134.80359265442405,-134.9015959933222,-134.99959933222036,-135.09760267111852,-135.1956060100167,-135.29360934891486,-135.39161268781302,-135.4896160267112,-135.58761936560936,-135.68562270450752,-135.78362604340566,-135.88162938230383,-135.979632721202,-136.07763606010016,-136.17563939899833,-136.2736427378965,-136.37164607679466,-136.46964941569283,-136.567652754591,-136.66565609348913,-136.7636594323873,-136.86166277128547,-136.95966611018363,-137.0576694490818,-137.15567278797997,-137.25367612687813,-137.3516794657763,-137.44968280467447,-137.5476861435726,-137.64568948247077,-137.74369282136894,-137.8416961602671,-137.93969949916527,-138.03770283806344,-138.1357061769616,-138.23370951585977,-138.33171285475794,-138.42971619365608,-138.52771953255424,-138.6257228714524,-138.72372621035058,-138.82172954924874,-138.9197328881469,-139.01773622704508,-139.11573956594324,-139.2137429048414,-139.31174624373955,-139.40974958263772,-139.50775292153588,-139.60575626043405,-139.70375959933222,-139.80176293823038,-139.89976627712855,-139.99776961602672,-140.09577295492488,-140.19377629382302,-140.2917796327212,-140.38978297161935,-140.48778631051752,-140.5857896494157,-140.68379298831385,-140.78179632721202,-140.8797996661102,-140.97780300500835,-141.0758063439065,-141.17380968280466,-141.27181302170283,-141.369816360601,-141.46781969949916,-141.56582303839733,-141.6638263772955,-141.76182971619366,-141.85983305509183,-141.95783639399,-142.05583973288813,-142.1538430717863,-142.25184641068446,-142.34984974958263,-142.4478530884808,-142.54585642737896,-142.64385976627713,-142.7418631051753,-142.83986644407346,-142.9378697829716,-143.03587312186977,-143.13387646076794,-143.2318797996661,-143.32988313856427,-143.42788647746244,-143.5258898163606,-143.62389315525877,-143.72189649415694,-143.81989983305508,-143.91790317195324,-144.0159065108514,-144.11390984974958,-144.21191318864774,-144.3099165275459,-144.40791986644408,-144.50592320534224,-144.6039265442404,-144.70192988313855,-144.7999332220367,-144.89793656093488,-144.99593989983305,-145.0939432387312,-145.19194657762938,-145.28994991652755,-145.3879532554257,-145.48595659432388,-145.58395993322202,-145.68196327212019,-145.77996661101835,-145.87796994991652,-145.97597328881469,-146.07397662771285,-146.17197996661102,-146.2699833055092,-146.36798664440735,-146.4659899833055,-146.56399332220366,-146.66199666110182,-146.76,-146.85800333889816,-146.95600667779632,-147.0540100166945,-147.15201335559266,-147.25001669449082,-147.348020033389,-147.44602337228713,-147.5440267111853,-147.64203005008346,-147.74003338898163,-147.8380367278798,-147.93604006677796,-148.03404340567613,-148.1320467445743,-148.23005008347246,-148.3280534223706,-148.42605676126877,-148.52406010016693,-148.6220634390651,-148.72006677796327,-148.81807011686143,-148.9160734557596,-149.01407679465777,-149.11208013355593,-149.21008347245407,-149.30808681135224,-149.4060901502504,-149.50409348914857,-149.60209682804674,-149.7001001669449,-149.79810350584307,-149.89610684474124,-149.9941101836394,-150.09211352253755,-150.1901168614357,-150.28812020033388,-150.38612353923205,-150.4841268781302,-150.58213021702838,-150.68013355592655,-150.7781368948247,-150.87614023372288,-150.97414357262102,-151.07214691151918,-151.17015025041735,-151.26815358931552,-151.36615692821368,-151.46416026711185,-151.56216360601002,-151.66016694490818,-151.75817028380635,-151.8561736227045,-151.95417696160266,-152.05218030050082,-152.150183639399,-152.24818697829716,-152.34619031719532,-152.4441936560935,-152.54219699499166,-152.64020033388982,-152.73820367278796,-152.83620701168613,-152.9342103505843,-153.03221368948246,-153.13021702838063,-153.2282203672788,-153.32622370617696,-153.42422704507513,-153.5222303839733,-153.62023372287143,-153.7182370617696,-153.81624040066777,-153.91424373956593,-154.0122470784641,-154.11025041736227,-154.20825375626043,-154.3062570951586,-154.40426043405677,-154.50226377295493,-154.60026711185307,-154.69827045075124,-154.7962737896494,-154.89427712854757,-154.99228046744574,-155.0902838063439,-155.18828714524207,-155.28629048414024,-155.3842938230384,-155.48229716193654,-155.5803005008347,-155.67830383973288,-155.77630717863104,-155.8743105175292,-155.97231385642738,-156.07031719532554,-156.1683205342237,-156.26632387312188,-156.36432721202002,-156.46233055091818,-156.56033388981635,-156.65833722871452,-156.75634056761268,-156.85434390651085,-156.95234724540902,-157.05035058430718,-157.14835392320535,-157.2463572621035,-157.34436060100165,-157.44236393989982,-157.540367278798,-157.63837061769615,-157.73637395659432,-157.8343772954925,-157.93238063439065,-158.03038397328882,-158.12838731218696,-158.22639065108513,-158.3243939899833,-158.42239732888146,-158.52040066777963,-158.6184040066778,-158.71640734557596,-158.81441068447413,-158.9124140233723,-159.01041736227043,-159.1084207011686,-159.20642404006676,-159.30442737896493,-159.4024307178631,-159.50043405676126,-159.59843739565943,-159.6964407345576,-159.79444407345576,-159.89244741235393,-159.99045075125207,-160.08845409015024,-160.1864574290484,-160.28446076794657,-160.38246410684474,-160.4804674457429,-160.57847078464107,-160.67647412353924,-160.7744774624374,-160.87248080133554,-160.9704841402337,-161.06848747913187,-161.16649081803004,-161.2644941569282,-161.36249749582637,-161.46050083472454,-161.5585041736227,-161.65650751252088,-161.754510851419,-161.85251419031718,-161.95051752921535,-162.0485208681135,-162.14652420701168,-162.24452754590985,-162.342530884808,-162.44053422370618,-162.53853756260435,-162.63654090150249,-162.73454424040065,-162.83254757929882,-162.93055091819699,-163.02855425709515,-163.12655759599332,-163.22456093489149,-163.32256427378965,-163.42056761268782,-163.51857095158596,-163.61657429048412,-163.7145776293823,-163.81258096828046,-163.91058430717862,-164.0085876460768,-164.10659098497496,-164.20459432387312,-164.3025976627713,-164.40060100166943,-164.4986043405676,-164.59660767946576,-164.69461101836393,-164.7926143572621,-164.89061769616026,-164.98862103505843,-165.0866243739566,-165.18462771285476,-165.2826310517529,-165.38063439065107,-165.47863772954923,-165.5766410684474,-165.67464440734557,-165.77264774624373,-165.8706510851419,-165.96865442404007,-166.06665776293823,-166.16466110183637,-166.26266444073454,-166.3606677796327,-166.45867111853087,-166.55667445742904,-166.6546777963272,-166.75268113522537,-166.85068447412354,-166.9486878130217,-167.04669115191987,-167.144694490818,-167.24269782971618,-167.34070116861434,-167.4387045075125,-167.53670784641068,-167.63471118530884,-167.732714524207,-167.83071786310518,-167.92872120200335,-168.02672454090148,-168.12472787979965,-168.22273121869782,-168.32073455759598,-168.41873789649415,-168.51674123539232,-168.61474457429048,-168.71274791318865,-168.81075125208682,-168.90875459098496,-169.00675792988312,-169.1047612687813,-169.20276460767946,-169.30076794657762,-169.3987712854758,-169.49677462437396,-169.59477796327212,-169.6927813021703,-169.79078464106843,-169.8887879799666,-169.98679131886476,-170.08479465776293,-170.1827979966611,-170.28080133555926,-170.37880467445743,-170.4768080133556,-170.57481135225376,-170.6728146911519,-170.77081803005007,-170.86882136894823,-170.9668247078464,-171.06482804674457,-171.16283138564273,-171.2608347245409,-171.35883806343907,-171.45684140233723,-171.55484474123537,-171.65284808013354,-171.7508514190317,-171.84885475792987,-171.94685809682804,-172.0448614357262,-172.14286477462437,-172.24086811352254,-172.3388714524207,-172.43687479131887,-172.534878130217,-172.63288146911518,-172.73088480801334,-172.8288881469115,-172.92689148580968,-173.02489482470784,-173.122898163606,-173.22090150250418,-173.31890484140234,-173.41690818030048,-173.51491151919865,-173.61291485809681,-173.71091819699498,-173.80892153589315,-173.90692487479132,-174.00492821368948,-174.10293155258765,-174.20093489148582,-174.29893823038395,-174.39694156928212,-174.4949449081803,-174.59294824707845,-174.69095158597662,-174.7889549248748,-174.88695826377295,-174.98496160267112,-175.0829649415693,-175.18096828046743,-175.2789716193656,-175.37697495826376,-175.47497829716193,-175.5729816360601,-175.67098497495826,-175.76898831385643,-175.8669916527546,-175.96499499165276,-176.0629983305509,-176.16100166944906,-176.25900500834723,-176.3570083472454,-176.45501168614356,-176.55301502504173,-176.6510183639399,-176.74902170283806,-176.84702504173623,-176.94502838063437,-177.04303171953254,-177.1410350584307,-177.23903839732887,-177.33704173622704,-177.4350450751252,-177.53304841402337,-177.63105175292154,-177.7290550918197,-177.82705843071784,-177.925061769616,-178.02306510851417,-178.12106844741234,-178.2190717863105,-178.31707512520867,-178.41507846410684,-178.513081803005,-178.61108514190317,-178.7090884808013,-178.80709181969948,-178.90509515859765,-179.0030984974958,-179.10110183639398,-179.19910517529215,-179.2971085141903,-179.39511185308848,-179.49311519198665,-179.5911185308848,-179.68912186978295,-179.78712520868112,-179.88512854757928,-179.98313188647745,-180.08113522537562,-180.17913856427379,-180.27714190317195,-180.37514524207012,-180.47314858096829,-180.57115191986642,-180.6691552587646,-180.76715859766276,-180.86516193656092,-180.9631652754591,-181.06116861435726,-181.15917195325542,-181.2571752921536,-181.35517863105176,-181.4531819699499,-181.55118530884806,-181.64918864774623,-181.7471919866444,-181.84519532554256,-181.94319866444073,-182.0412020033389,-182.13920534223706,-182.23720868113523,-182.33521202003337,-182.43321535893153,-182.5312186978297,-182.62922203672787,-182.72722537562603,-182.8252287145242,-182.92323205342237,-183.02123539232053,-183.1192387312187,-183.21724207011684,-183.315245409015,-183.41324874791317,-183.51125208681134,-183.6092554257095,-183.70725876460767,-183.80526210350584,-183.903265442404,-184.00126878130217,-184.0992721202003,-184.19727545909848,-184.29527879799664,-184.3932821368948,-184.49128547579298,-184.58928881469114,-184.6872921535893,-184.78529549248748,-184.88329883138564,-184.9813021702838,-185.07930550918195,-185.17730884808012,-185.27531218697828,-185.37331552587645,-185.47131886477462,-185.56932220367278,-185.66732554257095,-185.76532888146912,-185.86333222036728,-185.96133555926542,-186.0593388981636,-186.15734223706175,-186.25534557595992,-186.3533489148581,-186.45135225375626,-186.54935559265442,-186.6473589315526,-186.74536227045076,-186.8433656093489,-186.94136894824706,-187.03937228714523,-187.1373756260434,-187.23537896494156,-187.33338230383973,-187.4313856427379,-187.52938898163606,-187.62739232053423,-187.72539565943237,-187.82339899833053,-187.9214023372287,-188.01940567612687,-188.11740901502503,-188.2154123539232,-188.31341569282137,-188.41141903171953,-188.5094223706177,-188.60742570951584,-188.705429048414,-188.80343238731217,-188.90143572621034,-188.9994390651085,-189.09744240400667,-189.19544574290484,-189.293449081803,-189.39145242070117,-189.4894557595993,-189.58745909849748,-189.68546243739564,-189.7834657762938,-189.88146911519198,-189.97947245409014,-190.0774757929883,-190.17547913188648,-190.27348247078464,-190.37148580968278,-190.46948914858095,-190.56749248747911,-190.66549582637728,-190.76349916527545,-190.86150250417361,-190.95950584307178,-191.05750918196995,-191.15551252086811,-191.25351585976625,-191.35151919866442,-191.4495225375626,-191.54752587646075,-191.64552921535892,-191.7435325542571,-191.84153589315525,-191.93953923205342,-192.0375425709516,-192.13554590984975,-192.2335492487479,-192.33155258764606,-192.42955592654423,-192.5275592654424,-192.62556260434056,-192.72356594323873,-192.8215692821369,-192.91957262103506,-193.01757595993323,-193.11557929883136,-193.21358263772953,-193.3115859766277,-193.40958931552586,-193.50759265442403,-193.6055959933222,-193.70359933222036,-193.80160267111853,-193.8996060100167,-193.99760934891484,-194.095612687813,-194.19361602671117,-194.29161936560934,-194.3896227045075,-194.48762604340567,-194.58562938230384,-194.683632721202,-194.78163606010017,-194.8796393989983,-194.97764273789647,-195.07564607679464,-195.1736494156928,-195.27165275459097,-195.36965609348914,-195.4676594323873,-195.56566277128547,-195.66366611018364,-195.76166944908178,-195.85967278797995,-195.9576761268781,-196.05567946577628,-196.15368280467445,-196.2516861435726,-196.34968948247078,-196.44769282136895,-196.5456961602671,-196.64369949916525,-196.74170283806342,-196.83970617696158,-196.93770951585975,-197.03571285475792,-197.13371619365608,-197.23171953255425,-197.32972287145242,-197.42772621035058,-197.52572954924875,-197.6237328881469,-197.72173622704506,-197.81973956594322,-197.9177429048414,-198.01574624373956,-198.11374958263772,-198.2117529215359,-198.30975626043406,-198.40775959933222,-198.50576293823036,-198.60376627712853,-198.7017696160267,-198.79977295492486,-198.89777629382303,-198.9957796327212,-199.09378297161936,-199.19178631051753,-199.2897896494157,-199.38779298831383,-199.485796327212,-199.58379966611017,-199.68180300500833,-199.7798063439065,-199.87780968280467,-199.97581302170283,-200.073816360601,-200.17181969949917,-200.2698230383973,-200.36782637729547,-200.46582971619364,-200.5638330550918,-200.66183639398997,-200.75983973288814,-200.8578430717863,-200.95584641068447,-201.05384974958264,-201.15185308848078,-201.24985642737894,-201.3478597662771,-201.44586310517528,-201.54386644407344,-201.6418697829716,-201.73987312186978,-201.83787646076794,-201.9358797996661,-202.03388313856425,-202.13188647746242,-202.22988981636058,-202.32789315525875,-202.42589649415692,-202.52389983305508,-202.62190317195325,-202.71990651085142,-202.81790984974958,-202.91591318864772,-203.0139165275459,-203.11191986644405,-203.20992320534222,-203.3079265442404,-203.40592988313855,-203.50393322203672,-203.6019365609349,-203.69993989983305,-203.7979432387312,-203.89594657762936,-203.99394991652753,-204.0919532554257,-204.18995659432386,-204.28795993322203,-204.3859632721202,-204.48396661101836,-204.58196994991653,-204.6799732888147,-204.77797662771283,-204.875979966611,-204.97398330550917,-205.07198664440733,-205.1699899833055,-205.26799332220367,-205.36599666110183,-205.464,-205.56200333889817,-205.6600066777963,-205.75801001669447,-205.85601335559264,-205.9540166944908,-206.05202003338897,-206.15002337228714,-206.2480267111853,-206.34603005008347,-206.44403338898164,-206.54203672787978,-206.64004006677794,-206.7380434056761,-206.83604674457428,-206.93405008347244,-207.0320534223706,-207.13005676126878,-207.22806010016694,-207.3260634390651,-207.42406677796325,-207.5220701168614,-207.62007345575958,-207.71807679465775,-207.81608013355591,-207.91408347245408,-208.01208681135225,-208.11009015025041,-208.20809348914858,-208.30609682804672,-208.4041001669449,-208.50210350584305,-208.60010684474122,-208.6981101836394,-208.79611352253755,-208.89411686143572,-208.9921202003339,-209.09012353923205,-209.1881268781302,-209.28613021702836,-209.38413355592652,-209.4821368948247,-209.58014023372286,-209.67814357262102,-209.7761469115192,-209.87415025041736,-209.97215358931552,-210.0701569282137,-210.16816026711183,-210.26616360601,-210.36416694490816,-210.46217028380633,-210.5601736227045,-210.65817696160266,-210.75618030050083,-210.854183639399,-210.95218697829716,-211.0501903171953,-211.14819365609347,-211.24619699499164,-211.3442003338898,-211.44220367278797,-211.54020701168614,-211.6382103505843,-211.73621368948247,-211.83421702838064,-211.93222036727877,-212.03022370617694,-212.1282270450751,-212.22623038397327,-212.32423372287144,-212.4222370617696,-212.52024040066777,-212.61824373956594,-212.7162470784641,-212.81425041736225,-212.9122537562604,-213.01025709515858,-213.10826043405675,-213.2062637729549,-213.30426711185308,-213.40227045075125,-213.5002737896494,-213.59827712854758,-213.69628046744572,-213.79428380634388,-213.89228714524205,-213.99029048414022,-214.08829382303838,-214.18629716193655,-214.28430050083472,-214.38230383973288,-214.48030717863105,-214.5783105175292,-214.67631385642736,-214.77431719532552,-214.8723205342237,-214.97032387312186,-215.06832721202002,-215.1663305509182,-215.26433388981636,-215.36233722871452,-215.46034056761266,-215.55834390651083,-215.656347245409,-215.75435058430716,-215.85235392320533,-215.9503572621035,-216.04836060100166,-216.14636393989983,-216.244367278798,-216.34237061769613,-216.4403739565943,-216.53837729549247,-216.63638063439063,-216.7343839732888,-216.83238731218697,-216.93039065108513,-217.0283939899833,-217.12639732888147,-217.22440066777963,-217.32240400667777,-217.42040734557594,-217.5184106844741,-217.61641402337227,-217.71441736227044,-217.8124207011686,-217.91042404006677,-218.00842737896494,-218.1064307178631,-218.20443405676124,-218.3024373956594,-218.40044073455758,-218.49844407345574,-218.5964474123539,-218.69445075125208,-218.79245409015024,-218.8904574290484,-218.98846076794658,-219.08646410684472,-219.18446744574288,-219.28247078464105,-219.38047412353922,-219.47847746243738,-219.57648080133555,-219.67448414023372,-219.77248747913188,-219.87049081803005,-219.9684941569282,-220.06649749582635,-220.16450083472452,-220.2625041736227,-220.36050751252085,-220.45851085141902,-220.5565141903172,-220.65451752921535,-220.75252086811352,-220.85052420701166,-220.94852754590983,-221.046530884808,-221.14453422370616,-221.24253756260433,-221.3405409015025,-221.43854424040066,-221.53654757929883,-221.634550918197,-221.73255425709513,-221.8305575959933,-221.92856093489146,-222.02656427378963,-222.1245676126878,-222.22257095158596,-222.32057429048413,-222.4185776293823,-222.51658096828046,-222.61458430717863,-222.71258764607677,-222.81059098497494,-222.9085943238731,-223.00659766277127,-223.10460100166944,-223.2026043405676,-223.30060767946577,-223.39861101836394,-223.4966143572621,-223.59461769616024,-223.6926210350584,-223.79062437395658,-223.88862771285474,-223.9866310517529,-224.08463439065108,-224.18263772954924,-224.2806410684474,-224.37864440734558,-224.4766477462437,-224.57465108514188,-224.67265442404005,-224.7706577629382,-224.86866110183638,-224.96666444073455,-225.0646677796327,-225.16267111853088,-225.26067445742905,-225.35867779632719,-225.45668113522535,-225.55468447412352,-225.65268781302169,-225.75069115191985,-225.84869449081802,-225.9466978297162,-226.04470116861435,-226.14270450751252,-226.24070784641066,-226.33871118530882,-226.436714524207,-226.53471786310516,-226.63272120200332,-226.7307245409015,-226.82872787979966,-226.92673121869782,-227.024734557596,-227.12273789649413,-227.2207412353923,-227.31874457429046,-227.41674791318863,-227.5147512520868,-227.61275459098496,-227.71075792988313,-227.8087612687813,-227.90676460767946,-228.0047679465776,-228.10277128547577,-228.20077462437393,-228.2987779632721,-228.39678130217027,-228.49478464106843,-228.5927879799666,-228.69079131886477,-228.78879465776294,-228.88679799666107,-228.98480133555924,-229.0828046744574,-229.18080801335557,-229.27881135225374,-229.3768146911519,-229.47481803005007,-229.57282136894824,-229.6708247078464,-229.76882804674457,-229.8668313856427,-229.96483472454088,-230.06283806343905,-230.1608414023372,-230.25884474123538,-230.35684808013355,-230.4548514190317,-230.55285475792988,-230.65085809682805,-230.74886143572618,-230.84686477462435,-230.94486811352252,-231.04287145242068,-231.14087479131885,-231.23887813021702,-231.33688146911518,-231.43488480801335,-231.53288814691152,-231.63089148580966,-231.72889482470782,-231.826898163606,-231.92490150250416,-232.02290484140232,-232.1209081803005,-232.21891151919866,-232.31691485809682,-232.414918196995,-232.51292153589313,-232.6109248747913,-232.70892821368946,-232.80693155258763,-232.9049348914858,-233.00293823038396,-233.10094156928213,-233.1989449081803,-233.29694824707846,-233.3949515859766,-233.49295492487477,-233.59095826377293,-233.6889616026711,-233.78696494156927,-233.88496828046743,-233.9829716193656,-234.08097495826377,-234.17897829716193,-234.27698163606007,-234.37498497495824,-234.4729883138564,-234.57099165275457,-234.66899499165274,-234.7669983305509,-234.86500166944907,-234.96300500834724,-235.0610083472454,-235.15901168614357,-235.2570150250417,-235.35501836393988,-235.45302170283804,-235.5510250417362,-235.64902838063438,-235.74703171953254,-235.8450350584307,-235.94303839732888,-236.04104173622704,-236.13904507512518,-236.23704841402335,-236.33505175292152,-236.43305509181968,-236.53105843071785,-236.62906176961602,-236.72706510851418,-236.82506844741235,-236.92307178631052,-237.02107512520865,-237.11907846410682,-237.217081803005,-237.31508514190315,-237.41308848080132,-237.5110918196995,-237.60909515859765,-237.70709849749582,-237.805101836394,-237.90310517529213,-238.0011085141903,-238.09911185308846,-238.19711519198663,-238.2951185308848,-238.39312186978296,-238.49112520868113,-238.5891285475793,-238.68713188647746,-238.7851352253756,-238.88313856427376,-238.98114190317193,-239.0791452420701,-239.17714858096826,-239.27515191986643,-239.3731552587646,-239.47115859766276,-239.56916193656093,-239.66716527545907,-239.76516861435724,-239.8631719532554,-239.96117529215357,-240.05917863105174,-240.1571819699499,-240.25518530884807,-240.35318864774624,-240.4511919866444,-240.54919532554254,-240.6471986644407,-240.74520200333887,-240.84320534223704,-240.9412086811352,-241.03921202003337,-241.13721535893154,-241.2352186978297,-241.33322203672788,-241.431225375626,-241.52922871452418,-241.62723205342235,-241.7252353923205,-241.82323873121868,-241.92124207011685,-242.019245409015,-242.11724874791318,-242.21525208681135,-242.3132554257095,-242.41125876460765,-242.50926210350582,-242.60726544240399,-242.70526878130215,-242.80327212020032,-242.90127545909849,-242.99927879799665,-243.09728213689482,-243.19528547579299,-243.29328881469112,-243.3912921535893,-243.48929549248746,-243.58729883138562,-243.6853021702838,-243.78330550918196,-243.88130884808012,-243.9793121869783,-244.07731552587646,-244.1753188647746,-244.27332220367276,-244.37132554257093,-244.4693288814691,-244.56733222036726,-244.66533555926543,-244.7633388981636,-244.86134223706176,-244.95934557595993,-245.05734891485807,-245.15535225375623,-245.2533555926544,-245.35135893155257,-245.44936227045073,-245.5473656093489,-245.64536894824707,-245.74337228714523,-245.8413756260434,-245.93937896494154,-246.0373823038397,-246.13538564273787,-246.23338898163604,-246.3313923205342,-246.42939565943237,-246.52739899833054,-246.6254023372287,-246.72340567612687,-246.821409015025,-246.91941235392318,-247.01741569282134,-247.1154190317195,-247.21342237061768,-247.31142570951585,-247.409429048414,-247.50743238731218,-247.60543572621035,-247.7034390651085,-247.80144240400665,-247.89944574290482,-247.99744908180298,-248.09545242070115,-248.19345575959932,-248.29145909849748,-248.38946243739565,-248.48746577629382,-248.58546911519198,-248.68347245409012,-248.7814757929883,-248.87947913188646,-248.97748247078462,-249.0754858096828,-249.17348914858096,-249.27149248747912,-249.3694958263773,-249.46749916527546,-249.5655025041736,-249.66350584307176,-249.76150918196993,-249.8595125208681,-249.95751585976626,-250.05551919866443,-250.1535225375626,-250.25152587646076,-250.34952921535893,-250.44753255425707,-250.54553589315523,-250.6435392320534,-250.74154257095157,-250.83954590984973,-250.9375492487479,-251.03555258764607,-251.13355592654423,-251.2315592654424,-251.32956260434054,-251.4275659432387,-251.52556928213687,-251.62357262103504,-251.7215759599332,-251.81957929883137,-251.91758263772954,-252.0155859766277,-252.11358931552587,-252.211592654424,-252.30959599332218,-252.40759933222034,-252.5056026711185,-252.60360601001668,-252.70160934891484,-252.799612687813,-252.89761602671118,-252.99561936560934,-253.09362270450748,-253.19162604340565,-253.28962938230381,-253.38763272120198,-253.48563606010015,-253.58363939899832,-253.68164273789648,-253.77964607679465,-253.87764941569282,-253.97565275459095,-254.07365609348912,-254.1716594323873,-254.26966277128545,-254.36766611018362,-254.4656694490818,-254.56367278797995,-254.66167612687812,-254.7596794657763,-254.85768280467445,-254.9556861435726,-255.05368948247076,-255.15169282136893,-255.2496961602671,-255.34769949916526,-255.44570283806343,-255.5437061769616,-255.64170951585976,-255.73971285475793,-255.83771619365606,-255.93571953255423,-256.0337228714524,-256.13172621035056,-256.2297295492487,-256.3277328881469,-256.42573622704504,-256.52373956594323,-256.62174290484137,-256.71974624373956,-256.8177495826377,-256.9157529215359,-257.01375626043404,-257.1117595993322,-257.20976293823037,-257.3077662771285,-257.4057696160267,-257.50377295492484,-257.60177629382304,-257.6997796327212,-257.79778297161937,-257.8957863105175,-257.9937896494157,-258.09179298831384,-258.189796327212,-258.2877996661102,-258.3858030050083,-258.4838063439065,-258.58180968280465,-258.67981302170284,-258.777816360601,-258.8758196994992,-258.9738230383973,-259.07182637729545,-259.16982971619365,-259.2678330550918,-259.36583639399,-259.4638397328881,-259.5618430717863,-259.65984641068445,-259.75784974958265,-259.8558530884808,-259.9538564273789,-260.0518597662771,-260.14986310517526,-260.24786644407345,-260.3458697829716,-260.4438731218698,-260.5418764607679,-260.6398797996661,-260.73788313856426,-260.8358864774624,-260.9338898163606,-261.03189315525873,-261.1298964941569,-261.22789983305506,-261.32590317195326,-261.4239065108514,-261.5219098497496,-261.61991318864773,-261.71791652754587,-261.81591986644406,-261.9139232053422,-262.0119265442404,-262.10992988313853,-262.20793322203673,-262.30593656093487,-262.40393989983306,-262.5019432387312,-262.59994657762934,-262.69794991652753,-262.7959532554257,-262.89395659432387,-262.991959933222,-263.0899632721202,-263.18796661101834,-263.28596994991653,-263.3839732888147,-263.4819766277128,-263.579979966611,-263.67798330550914,-263.77598664440734,-263.8739899833055,-263.9719933222037,-264.0699966611018,-264.168,-264.26600333889814,-264.3640066777963,-264.4620100166945,-264.5600133555926,-264.6580166944908,-264.75602003338895,-264.85402337228714,-264.9520267111853,-265.0500300500835,-265.1480333889816,-265.24603672787975,-265.34404006677795,-265.4420434056761,-265.5400467445743,-265.6380500834724,-265.7360534223706,-265.83405676126876,-265.93206010016695,-266.0300634390651,-266.1280667779632,-266.2260701168614,-266.32407345575956,-266.42207679465776,-266.5200801335559,-266.6180834724541,-266.7160868113522,-266.8140901502504,-266.91209348914856,-267.0100968280467,-267.1081001669449,-267.20610350584303,-267.3041068447412,-267.40211018363937,-267.50011352253756,-267.5981168614357,-267.6961202003339,-267.79412353923203,-267.89212687813017,-267.99013021702837,-268.0881335559265,-268.1861368948247,-268.28414023372284,-268.38214357262103,-268.48014691151917,-268.57815025041737,-268.6761535893155,-268.77415692821364,-268.87216026711184,-268.97016360601,-269.06816694490817,-269.1661702838063,-269.2641736227045,-269.36217696160264,-269.46018030050084,-269.558183639399,-269.65618697829717,-269.7541903171953,-269.85219365609345,-269.95019699499164,-270.0482003338898,-270.146203672788,-270.2442070116861,-270.3422103505843,-270.44021368948245,-270.53821702838064,-270.6362203672788,-270.7342237061769,-270.8322270450751,-270.93023038397325,-271.02823372287145,-271.1262370617696,-271.2242404006678,-271.3222437395659,-271.4202470784641,-271.51825041736225,-271.6162537562604,-271.7142570951586,-271.8122604340567,-271.9102637729549,-272.00826711185306,-272.10627045075125,-272.2042737896494,-272.3022771285476,-272.4002804674457,-272.49828380634386,-272.59628714524206,-272.6942904841402,-272.7922938230384,-272.89029716193653,-272.9883005008347,-273.08630383973286,-273.18430717863106,-273.2823105175292,-273.38031385642734,-273.47831719532553,-273.57632053422367,-273.67432387312186,-273.77232721202,-273.8703305509182,-273.96833388981634,-274.06633722871453,-274.16434056761267,-274.2623439065108,-274.360347245409,-274.45835058430714,-274.55635392320534,-274.6543572621035,-274.75236060100167,-274.8503639398998,-274.948367278798,-275.04637061769614,-275.1443739565943,-275.2423772954925,-275.3403806343906,-275.4383839732888,-275.53638731218695,-275.63439065108514,-275.7323939899833,-275.8303973288815,-275.9284006677796,-276.02640400667775,-276.12440734557595,-276.2224106844741,-276.3204140233723,-276.4184173622704,-276.5164207011686,-276.61442404006675,-276.71242737896495,-276.8104307178631,-276.9084340567612,-277.0064373956594,-277.10444073455756,-277.20244407345575,-277.3004474123539,-277.3984507512521,-277.4964540901502,-277.5944574290484,-277.69246076794656,-277.7904641068447,-277.8884674457429,-277.986470784641,-278.0844741235392,-278.18247746243736,-278.28048080133556,-278.3784841402337,-278.4764874791319,-278.57449081803003,-278.67249415692817,-278.77049749582636,-278.8685008347245,-278.9665041736227,-279.06450751252083,-279.16251085141903,-279.26051419031717,-279.35851752921536,-279.4565208681135,-279.55452420701164,-279.65252754590983,-279.750530884808,-279.84853422370617,-279.9465375626043,-280.0445409015025,-280.14254424040064,-280.24054757929883,-280.338550918197,-280.4365542570951,-280.5345575959933,-280.63256093489144,-280.73056427378964,-280.8285676126878,-280.926570951586,-281.0245742904841,-281.1225776293823,-281.22058096828044,-281.3185843071786,-281.4165876460768,-281.5145909849749,-281.6125943238731,-281.71059766277125,-281.80860100166944,-281.9066043405676,-282.0046076794658,-282.1026110183639,-282.20061435726205,-282.29861769616025,-282.3966210350584,-282.4946243739566,-282.5926277128547,-282.6906310517529,-282.78863439065105,-282.88663772954925,-282.9846410684474,-283.0826444073456,-283.1806477462437,-283.27865108514186,-283.37665442404005,-283.4746577629382,-283.5726611018364,-283.6706644407345,-283.7686677796327,-283.86667111853086,-283.96467445742906,-284.0626777963272,-284.16068113522533,-284.2586844741235,-284.35668781302167,-284.45469115191986,-284.552694490818,-284.6506978297162,-284.74870116861433,-284.8467045075125,-284.94470784641067,-285.0427111853088,-285.140714524207,-285.23871786310514,-285.33672120200333,-285.43472454090147,-285.53272787979967,-285.6307312186978,-285.728734557596,-285.82673789649414,-285.9247412353923,-286.02274457429047,-286.1207479131886,-286.2187512520868,-286.31675459098494,-286.41475792988314,-286.5127612687813,-286.61076460767947,-286.7087679465776,-286.80677128547575,-286.90477462437394,-287.0027779632721,-287.1007813021703,-287.1987846410684,-287.2967879799666,-287.39479131886475,-287.49279465776294,-287.5907979966611,-287.6888013355592,-287.7868046744574,-287.88480801335555,-287.98281135225375,-288.0808146911519,-288.1788180300501,-288.2768213689482,-288.3748247078464,-288.47282804674455,-288.5708313856427,-288.6688347245409,-288.766838063439,-288.8648414023372,-288.96284474123536,-289.06084808013355,-289.1588514190317,-289.2568547579299,-289.354858096828,-289.45286143572616,-289.55086477462436,-289.6488681135225,-289.7468714524207,-289.84487479131883,-289.942878130217,-290.04088146911516,-290.13888480801336,-290.2368881469115,-290.33489148580964,-290.43289482470783,-290.53089816360597,-290.62890150250416,-290.7269048414023,-290.8249081803005,-290.92291151919864,-291.02091485809683,-291.11891819699497,-291.2169215358931,-291.3149248747913,-291.41292821368944,-291.51093155258764,-291.6089348914858,-291.70693823038397,-291.8049415692821,-291.9029449081803,-292.00094824707844,-292.0989515859766,-292.1969549248748,-292.2949582637729,-292.3929616026711,-292.49096494156925,-292.58896828046744,-292.6869716193656,-292.7849749582638,-292.8829782971619,-292.98098163606005,-293.07898497495825,-293.1769883138564,-293.2749916527546,-293.3729949916527,-293.4709983305509)
counts=c(0.0, 0.0,0.0,0.0,0.0,0.0,0.0,0.0,0.0,0.0,0.0,0.0,0.0,0.0,0.0,0.0,0.0,0.0,0.0,0.0,0.0,0.0,0.0,0.0,0.0,0.0,0.0,0.0,0.0,0.0,0.0,0.0,0.0,0.0,0.0,0.0,0.0,0.0,0.0,0.0,0.0,0.0,0.0,0.0,0.0,0.0,0.0,0.0,0.0,0.0,0.0,0.0,0.0,0.0,0.0,0.0,0.0,0.0,0.0,0.0,0.0,0.0,0.0,0.0,0.0,0.0,0.0,0.0,0.0,0.0,0.0,0.0,0.0,0.0,0.0,0.0,0.0,0.0,0.0,0.0,0.0,0.0,0.0,0.0,0.0,0.0,0.0,0.0,0.0,0.0,0.0,0.0,0.0,0.0,0.0,0.0,0.0,0.0,0.0,0.0,0.0,0.0,0.0,0.0,0.0,0.0,0.0,0.0,0.0,0.0,0.0,0.0,0.0,0.0,0.0,0.0,0.0,0.0,0.0,0.0,0.0,0.0,0.0,0.0,0.0,0.0,0.0,0.0,0.0,0.0,0.0,0.0,0.0,0.0,0.0,0.0,0.0,0.0,0.0,0.0,0.0,0.0,0.0,0.0,0.0,0.0,0.0,0.0,0.0,0.0,0.0,0.0,0.0,0.0,0.0,0.0,0.0,0.0,0.0,0.0,0.0,0.0,0.0,0.0,0.0,0.0,0.0,0.0,0.0,0.0,0.0,0.0,0.0,0.0,0.0,0.0,0.0,0.0,0.0,0.0,0.0,0.0,0.0,0.0,0.0,0.0,0.0,0.0,0.0,0.0,0.0,0.0,0.0,0.0,0.0,0.0,0.0,0.0,0.0,0.0,0.0,0.0,0.0,0.0,0.0,0.0,0.0,0.0,0.0,0.0,0.0,0.0,0.0,0.0,0.0,0.0,0.0,0.0,0.0,0.0,0.0,0.0,0.0,0.0,0.0,0.0,0.0,0.0,0.0,0.0,0.0,0.0,0.0,0.0,0.0,0.0,0.0,0.0,0.0,0.0,0.0,0.0,0.0,0.0,0.0,0.0,0.0,0.0,0.0,0.0,0.0,0.0,0.0,0.0,0.0,0.0,0.0,0.0,0.0,0.0,0.0,0.0,0.0,0.0,0.0,0.0,0.0,0.0,0.0,0.0,0.0,0.0,0.0,0.0,0.0,0.0,0.0,0.0,0.0,0.0,0.0,0.0,0.0,0.0,0.0,0.0,0.0,0.0,0.0,0.0,0.0,0.0,0.0,0.0,0.0,0.0,0.0,0.0,0.0,0.0,0.0,0.0,0.0,0.0,0.0,0.0,0.0,0.0,0.0,0.0,0.0,0.0,0.0,0.0,0.0,0.0,0.0,0.0,0.0,0.0,0.0,0.0,0.0,0.0,0.0,0.0,0.0,0.0,0.0,0.0,0.0,0.0,0.0,0.0,0.0,0.0,0.0,0.0,0.0,0.0,0.0,0.0,0.0,0.0,0.0,0.0,0.0,0.0,0.0,0.0,0.0,0.0,0.0,0.0,0.0,0.0,0.0,0.0,0.0,0.0,0.0,0.0,0.0,0.0,0.0,0.0,0.0,0.0,0.0,0.0,0.0,0.0,0.0,0.0,0.0,0.0,0.0,0.0,0.0,0.0,0.0,0.0,0.0,0.0,0.0,0.0,0.0,0.0,0.0,0.0,0.0,0.0,0.0,0.0,0.0,0.0,0.0,0.0,0.0,0.0,0.0,0.0,0.0,0.0,0.0,0.0,0.0,0.0,0.0,0.0,0.0,0.0,0.0,0.0,0.0,0.0,0.0,0.0,0.0,0.0,0.0,0.0,0.0,0.0,0.0,0.0,0.0,0.0,0.0,0.0,0.0,0.0,0.0,0.0,0.0,0.0,0.0,0.0,0.0,0.0,0.0,0.0,0.0,0.0,0.0,0.0,0.0,0.0,0.0,0.0,0.0,0.0,0.0,0.0,0.0,0.0,0.0,0.0,0.0,0.0,0.0,0.0,0.0,0.0,0.0,0.0,0.0,0.0,0.0,0.0,0.0,0.0,0.0,0.0,0.0,0.0,0.0,0.0,0.0,0.0,0.0,0.0,0.0,0.0,0.0,0.0,0.0,0.0,0.0,0.0,0.0,0.0,0.0,0.0,0.0,0.0,0.0,0.0,0.0,0.0,0.0,0.0,0.0,0.0,0.0,0.0,0.0,0.0,0.0,0.0,0.0,0.0,0.0,0.0,0.0,0.0,0.0,0.0,0.0,0.0,0.0,0.0,0.0,0.0,0.0,0.0,0.0,0.0,0.0,0.0,0.0,0.0,0.0,0.0,0.0,0.0,0.0,0.0,0.0,0.0,0.0,0.0,0.0,0.0,0.0,0.0,0.0,0.0,0.0,0.0,0.0,0.0,0.0,0.0,0.0,0.0,0.0,0.0,0.0,0.0,0.0,0.0,0.0,0.0,0.0,0.0,0.0,0.0,0.0,0.0,0.0,0.0,0.0,0.0,0.0,0.0,0.0,0.0,0.0,0.0,0.0,0.0,0.0,0.0,0.0,0.0,0.0,0.0,0.0,0.0,0.0,0.0,0.0,0.0,0.0,0.0,0.0,0.0,0.0,0.0,0.0,0.0,0.0,0.0,0.0,0.0,0.0,0.0,0.0,0.0,0.0,0.0,0.0,0.0,0.0,0.0,0.0,0.0,0.0,0.0,0.0,0.0,0.0,0.0,0.0,0.0,0.0,0.0,0.0,0.0,0.0,0.0,0.0,0.0,0.0,0.0,0.0,0.0,0.0,0.0,0.0,0.0,0.0,0.0,0.0,0.0,0.0,0.0,0.0,0.0,0.0,0.0,0.0,0.0,0.0,0.0,0.0,0.0,0.0,0.0,0.0,0.0,0.0,0.0,0.0,0.0,0.0,0.0,0.0,0.0,0.0,0.0,0.0,0.0,0.0,0.0,0.0,0.0,0.0,0.0,0.0,0.0,0.0,0.0,0.0,0.0,0.0,0.0,0.0,0.0,0.0,0.0,0.0,0.0,0.0,0.0,0.0,0.0,0.0,0.0,0.0,0.0,0.0,0.0,0.0,0.0,0.0,0.0,0.0,0.0,0.0,0.0,0.0,0.0,0.0,0.0,0.0,0.0,0.0,0.0,0.0,0.0,0.0,0.0,0.0,0.0,0.0,0.0,0.0,0.0,0.0,0.0,0.0,0.0,0.0,0.0,0.0,0.0,0.0,0.0,0.0,0.0,0.0,0.0,0.0,0.0,0.0,0.0,0.0,0.0,0.0,0.0,0.0,0.0,0.0,0.0,0.0,0.0,0.0,0.0,0.0,0.0,0.0,0.0,0.0,0.0,0.0,0.0,0.0,0.0,0.0,0.0,0.0,0.0,0.0,0.0,0.0,0.0,0.0,0.0,0.0,0.0,0.0,0.0,0.0,0.0,0.0,0.0,0.0,0.0,0.0,0.0,0.0,0.0,0.0,0.0,0.0,0.0,0.0,0.0,0.0,0.0,0.0,0.0,0.0,0.0,0.0,0.0,0.0,0.0,0.0,0.0,0.0,0.0,0.0,0.0,0.0,0.0,0.0,0.0,0.0,0.0,0.0,0.0,0.0,0.0,0.0,0.0,0.0,0.0,0.0,0.0,0.0,0.0,0.0,0.0,0.0,0.0,0.0,0.0,0.0,0.0,0.0,0.0,0.0,0.0,0.0,0.0,0.0,0.0,0.0,0.0,0.0,0.0,0.0,0.0,0.0,0.0,0.0,0.0,0.0,0.0,0.0,0.0,0.0,0.0,0.0,0.0,0.0,0.0,0.0,0.0,0.0,0.0,0.0,0.0,0.0,0.0,0.0,0.0,0.0,0.0,0.0,0.0,0.0,0.0,0.0,0.0,0.0,0.0,0.0,0.0,0.0,0.0,0.0,0.0,0.0,0.0,0.0,0.0,0.0,0.0,0.0,0.0,0.0,0.0,0.0,0.0,0.0,0.0,0.0,0.0,0.0,0.0,0.0,0.0,0.0,0.0,0.0,0.0,0.0,0.0,0.0,0.0,0.0,0.0,0.0,0.0,0.0,0.0,0.0,0.0,0.0,0.0,0.0,0.0,0.0,0.0,0.0,0.0,0.0,0.0,0.0,0.0,0.0,0.0,0.0,0.0,0.0,0.0,0.0,0.0,0.0,0.0,0.0,0.0,0.0,0.0,0.0,0.0,0.0,0.0,0.0,0.0,0.0,0.0,0.0,0.0,0.0,0.0,0.0,0.0,0.0,0.0,0.0,0.0,0.0,0.0,0.0,0.0,0.0,0.0,0.0,0.0,0.0,0.0,0.0,0.0,0.0,0.0,0.0,0.0,0.0,0.0,0.0,0.0,0.0,0.0,0.0,0.0,0.0,0.0,0.0,0.0,0.0,0.0,0.0,0.0,0.0,0.0,0.0,0.0,0.0,0.0,0.0,0.0,0.0,0.0,0.0,0.0,0.0,0.0,0.0,0.0,0.0,0.0,0.0,0.0,0.0,0.0,0.0,0.0,0.0,0.0,0.0,0.0,0.0,0.0,0.0,0.0,0.0,0.0,0.0,0.0,0.0,0.0,0.0,0.0,0.0,0.0,0.0,0.0,0.0,0.0,0.0,0.0,0.0,0.0,0.0,0.0,0.0,0.0,0.0,0.0,0.0,0.0,0.0,0.0,0.0,0.0,0.0,0.0,0.0,0.0,0.0,0.0,0.0,0.0,0.0,0.0,0.0,0.0,0.0,0.0,0.0,0.0,0.0,0.0,0.0,0.0,0.0,0.0,0.0,0.0,0.0,0.0,0.0,0.0,0.0,0.0,0.0,0.0,0.0,0.0,0.0,0.0,0.0,0.0,0.0,0.0,0.0,0.0,0.0,0.0,0.0,0.0,0.0,0.0,0.0,0.0,0.0,0.0,0.0,0.0,0.0,0.0,0.0,0.0,0.0,0.0,0.0,0.0,0.0,0.0,0.0,0.0,0.0,0.0,0.0,0.0,0.0,0.0,0.0,0.0,0.0,0.0,0.0,0.0,0.0,0.0,0.0,0.0,0.0,0.0,0.0,0.0,0.0,0.0,0.0,0.0,0.0,0.0,0.0,0.0,0.0,0.0,0.0,0.0,0.0,0.0,0.0,0.0,0.0,0.0,0.0,0.0,0.0,0.0,0.0,0.0,0.0,0.0,0.0,0.0,0.0,0.0,0.0,0.0,0.0,0.0,0.0,0.0,0.0,0.0,0.0,0.0,0.0,0.0,0.0,0.0,0.0,0.0,0.0,0.0,0.0,0.0,0.0,0.0,0.0,0.0,0.0,0.0,0.0,0.0,0.0,0.0,0.0,0.0,0.0,0.0,0.0,0.0,0.0,0.0,0.0,0.0,0.0,0.0,0.0,0.0,0.0,0.0,0.0,0.0,0.0,0.0,0.0,0.0,0.0,0.0,0.0,0.0,0.0,0.0,0.0,0.0,0.0,0.0,0.0,0.0,0.0,0.0,0.0,0.0,0.0,0.0,0.0,0.0,0.0,0.0,0.0,0.0,0.0,0.0,0.0,0.0,0.0,0.0,0.0,0.0,0.0,0.0,0.0,0.0,0.0,0.0,0.0,0.0,0.0,0.0,0.0,0.0,0.0,0.0,0.0,0.0,0.0,0.0,0.0,0.0,0.0,0.0,0.0,0.0,0.0,0.0,0.0,0.0,0.0,0.0,0.0,0.0,0.0,0.0,0.0,0.0,0.0,0.0,0.0,0.0,0.0,0.0,0.0,0.0,0.0,0.0,0.0,0.0,0.0,0.0,0.0,0.0,0.0,0.0,0.0,0.0,0.0,0.0,0.0,0.0,0.0,0.0,0.0,0.0,0.0,0.0,0.0,0.0,0.0,0.0,0.0,0.0,0.0,0.0,0.0,0.0,0.0,0.0,0.0,0.0,0.0,0.0,0.0,0.0,0.0,0.0,0.0,0.0,0.0,0.0,0.0,0.0,0.0,0.0,0.0,0.0,0.0,0.0,0.0,0.0,0.0,0.0,0.0,0.0,0.0,0.0,0.0,0.0,0.0,0.0,0.0,0.0,0.0,0.0,0.0,0.0,0.0,0.0,0.0,0.0,0.0,0.0,0.0,0.0,0.0,0.0,0.0,0.0,0.0,0.0,0.0,0.0,0.0,0.0,0.0,0.0,0.0,0.0,0.0,0.0,0.0,0.0,0.0,0.0,0.0,0.0,0.0,0.0,0.0,0.0,0.0,0.0,0.0,0.0,0.0,0.0,0.0,0.0,0.0,0.0,0.0,0.0,0.0,0.0,0.0,0.0,0.0,0.0,0.0,0.0,0.0,0.0,0.0,0.0,0.0,0.0,0.0,0.0,0.0,0.0,0.0,0.0,0.0,0.0,0.0,0.0,0.0,0.0,0.0,0.0,0.0,0.0,0.0,0.0,0.0,0.0,0.0,0.0,0.0,0.0,0.0,0.0,0.0,0.0,0.0,0.0,0.0,0.0,0.0,0.0,0.0,0.0,0.0,0.0,0.0,0.0,0.0,0.0,0.0,0.0,0.0,0.0,0.0,0.0,0.0,0.0,0.0,0.0,0.0,0.0,0.0,0.0,0.0,0.0,0.0,0.0,0.0,0.0,0.0,0.0,0.0,0.0,0.0,0.0,0.0,0.0,0.0,0.0,0.0,0.0,0.0,0.0,0.0,0.0,0.0,0.0,0.0,0.0,0.0,0.0,0.0,0.0,0.0,0.0,0.0,0.0,0.0,0.0,0.0,0.0,0.0,0.0,0.0,0.0,0.0,0.0,0.0,0.0,0.0,0.0,0.0,0.0,0.0,0.0,0.0,0.0,0.0,0.0,0.0,0.0,0.0,0.0,0.0,0.0,0.0,0.0,0.0,0.0,0.0,0.0,0.0,0.0,0.0,0.0,0.0,0.0,0.0,0.0,0.0,0.0,0.0,0.0,0.0,0.0,0.0,0.0,0.0,0.0,0.0,0.0,0.0,0.0,0.0,0.0,0.0,0.0,0.0,0.0,0.0,0.0,0.0,0.0,0.0,0.0,0.0,0.0,0.0,0.0,0.0,0.0,0.0,0.0,0.0,0.0,0.0,0.0,0.0,0.0,0.0,0.0,0.0,0.0,0.0,0.0,0.0,0.0,0.0,0.0,0.0,0.0,0.0,0.0,0.0,0.0,0.0,0.0,0.0,0.0,0.0,0.0,0.0,0.0,0.0,0.0,0.0,0.0,0.0,0.0,0.0,0.0,0.0,0.0,0.0,0.0,0.0,0.0,0.0,0.0,0.0,0.0,0.0,0.0,0.0,0.0,0.0,0.0,0.0,0.0,0.0,0.0,0.0,0.0,0.0,0.0,0.0,0.0,0.0,0.0,0.0,0.0,0.0,0.0,0.0,0.0,0.0,0.0,0.0,0.0,0.0,0.0,0.0,0.0,0.0,0.0,0.0,0.0,0.0,0.0,0.0,0.0,0.0,0.0,0.0,0.0,0.0,0.0,0.0,0.0,0.0,0.0,0.0,0.0,0.0,0.0,0.0,0.0,0.0,0.0,0.0,0.0,0.0,0.0,0.0,0.0,0.0,0.0,0.0,0.0,0.0,0.0,0.0,0.0,0.0,0.0,0.0,0.0,0.0,0.0,0.0,0.0,0.0,0.0,0.0,0.0,0.0,0.0,0.0,0.0,0.0,0.0,0.0,0.0,0.0,0.0,0.0,0.0,0.0,0.0,0.0,0.0,0.0,0.0,0.0,0.0,0.0,0.0,0.0,0.0,0.0,0.0,0.0,0.0,0.0,0.0,0.0,0.0,0.0,0.0,0.0,0.0,0.0,0.0,0.0,0.0,0.0,0.0,0.0,0.0,0.0,0.0,0.0,0.0,0.0,0.0,0.0,0.0,0.0,0.0,0.0,0.0,0.0,0.0,0.0,0.0,0.0,0.0,0.0,0.0,0.0,0.0,0.0,0.0,0.0,0.0,0.0,0.0,0.0,0.0,0.0,0.0,0.0,0.0,0.0,0.0,0.0,0.0,0.0,0.0,0.0,0.0,0.0,0.0,0.0,0.0,0.0,0.0,0.0,0.0,0.0,0.0,0.0,0.0,0.0,0.0,0.0,0.0,0.0,0.0,0.0,0.0,0.0,0.0,0.0,0.0,0.0,0.0,0.0,0.0,0.0,0.0,0.0,0.0,0.0,0.0,0.0,0.0,0.0,0.0,0.0,0.0,0.0,0.0,0.0,0.0,0.0,0.0,0.0,0.0,0.0,0.0,0.0,0.0,0.0,0.0,0.0,0.0,0.0,0.0,0.0,0.0,0.0,0.0,0.0,0.0,0.0,0.0,0.0,0.0,0.0,0.0,0.0,0.0,0.0,0.0,0.0,0.0,0.0,0.0,0.0,0.0,0.0,0.0,0.0,0.0,0.0,0.0,0.0,0.0,0.0,0.0,0.0,0.0,0.0,0.0,0.0,0.0,0.0,0.0,0.0,0.0,0.0,0.0,0.0,0.0,0.0,0.0,0.0,0.0,0.0,0.0,0.0,0.0,0.0,0.0,0.0,0.0,0.0,0.0,0.0,0.0,0.0,0.0,0.0,0.0,0.0,0.0,0.0,0.0,0.0,0.0,0.0,0.0,0.0,0.0,0.0,0.0,0.0,0.0,0.0,0.0,0.0,0.0,0.0,0.0,0.0,0.0,0.0,0.0,0.0,0.0,0.0,0.0,0.0,0.0,0.0,0.0,0.0,0.0,0.0,0.0,0.0,0.0,0.0,0.0,0.0,0.0,0.0,0.0,0.0,0.0,0.0,0.0,0.0,0.0,0.0,0.0,0.0,0.0,0.0,0.0,0.0,0.0,0.0,0.0,0.0,0.0,0.0,0.0,0.0,0.0,0.0,0.0,0.0,0.0,0.0,0.0,0.0,0.0,0.0,0.0,0.0,0.0,0.0,0.0,0.0,0.0,0.0,0.0,0.0,0.0,0.0,0.0,0.0,0.0,0.0,0.0,0.0,0.0,0.0,0.0,0.0,0.0,0.0,0.0,0.0,0.0,0.0,0.0,0.0,0.0,0.0,0.0,0.0,0.0,0.0,0.0,0.0,0.0,0.0,0.0,0.0,0.0,0.0,0.0,0.0,0.0,0.0,0.0,0.0,0.0,0.0,0.0,0.0,0.0,0.0,0.0,0.0,0.0,0.0,0.0,0.0,0.0,0.0,0.0,0.0,0.0,0.0,0.0,0.0,0.0,0.0,0.0,0.0,0.0,0.0,0.0,0.0,0.0,0.0,0.0001001001001001001,0.0,0.0,0.0,0.0,0.0,0.0,0.0001001001001001001,0.0,0.0001001001001001001,0.0,0.0,0.0001001001001001001,0.0,0.0,0.0,0.0,0.0,0.0,0.0,0.0,0.0,0.0,0.0,0.0,0.0,0.0,0.0,0.0,0.0,0.0,0.0,0.0,0.0,0.0,0.0,0.0,0.0,0.0,0.0,0.0,0.0,0.0,0.0,0.0,0.0,0.0,0.0,0.0,0.0,0.0,0.0,0.0,0.0,0.0,0.0,0.0,0.0001001001001001001,0.0,0.0,0.0,0.0,0.0,0.0,0.0,0.0001001001001001001,0.0,0.0,0.0,0.0,0.0,0.0,0.0,0.0,0.0,0.0,0.0,0.0001001001001001001,0.0,0.0,0.0,0.0,0.0,0.0,0.0,0.0,0.0,0.0,0.0,0.0,0.0,0.0,0.0,0.0,0.0,0.0001001001001001001,0.0,0.0,0.0,0.0,0.0,0.0,0.0,0.0,0.0,0.0,0.0,0.0,0.0,0.0,0.0,0.0,0.0,0.0,0.0,0.0001001001001001001,0.0,0.0,0.0,0.0,0.0,0.0001001001001001001,0.0,0.0,0.0,0.0,0.0,0.0,0.0,0.0002002002002002002,0.0,0.0001001001001001001,0.0001001001001001001,0.0,0.0,0.0,0.0,0.0001001001001001001,0.0,0.0,0.0,0.0001001001001001001,0.0001001001001001001,0.0,0.0,0.0,0.0,0.0001001001001001001,0.0,0.0001001001001001001,0.0,0.0,0.0,0.0,0.0001001001001001001,0.0,0.0,0.0,0.0,0.0,0.0001001001001001001,0.0001001001001001001,0.0,0.0002002002002002002,0.0001001001001001001,0.0001001001001001001,0.0,0.0001001001001001001,0.0,0.0,0.0,0.0003003003003003003,0.0001001001001001001,0.0,0.0002002002002002002,0.0002002002002002002,0.0002002002002002002,0.0001001001001001001,0.0001001001001001001,0.0,0.0,0.0,0.0001001001001001001,0.0002002002002002002,0.0005005005005005005,0.0003003003003003003,0.0004004004004004004,0.0,0.0002002002002002002,0.0003003003003003003,0.0008008008008008008,0.0001001001001001001,0.0002002002002002002,0.0001001001001001001,0.0003003003003003003,0.0002002002002002002,0.0003003003003003003,0.0002002002002002002,0.0001001001001001001,0.0001001001001001001,0.0002002002002002002,0.0001001001001001001,0.0004004004004004004,0.0004004004004004004,0.0001001001001001001,0.0003003003003003003,0.0001001001001001001,0.0001001001001001001,0.0001001001001001001,0.0001001001001001001,0.0,0.0,0.0,0.0001001001001001001,0.0,0.0,0.0001001001001001001,0.0,0.0,0.0001001001001001001,0.0,0.0,0.0,0.0,0.0001001001001001001,0.0,0.0,0.0001001001001001001,0.0001001001001001001,0.0001001001001001001,0.0002002002002002002,0.0,0.0,0.0001001001001001001,0.0001001001001001001,0.0001001001001001001,0.0,0.0,0.0,0.0,0.0002002002002002002,0.0,0.0,0.0,0.0,0.0,0.0,0.0,0.0003003003003003003,0.0,0.0,0.0001001001001001001,0.0002002002002002002,0.0001001001001001001,0.0,0.0001001001001001001,0.0,0.0001001001001001001,0.0001001001001001001,0.0004004004004004004,0.0003003003003003003,0.0001001001001001001,0.0001001001001001001,0.0004004004004004004,0.0003003003003003003,0.0003003003003003003,0.0001001001001001001,0.0001001001001001001,0.0,0.0003003003003003003,0.0004004004004004004,0.0004004004004004004,0.0003003003003003003,0.0003003003003003003,0.0002002002002002002,0.0004004004004004004,0.0002002002002002002,0.0004004004004004004,0.0004004004004004004,0.0003003003003003003,0.0017017017017017016,0.001001001001001001,0.0015015015015015015,0.0012012012012012011,0.0019019019019019018,0.0011011011011011012,0.0011011011011011012,0.0012012012012012011,0.0013013013013013013,0.0013013013013013013,0.0008008008008008008,0.0008008008008008008,0.001001001001001001,0.0011011011011011012,0.002102102102102102,0.002002002002002002,0.0011011011011011012,0.002102102102102102,0.002002002002002002,0.0018018018018018018,0.0012012012012012011,0.0019019019019019018,0.0015015015015015015,0.0019019019019019018,0.0022022022022022024,0.003703703703703704,0.0012012012012012011,0.0022022022022022024,0.0026026026026026027,0.0022022022022022024,0.002002002002002002,0.002102102102102102,0.002102102102102102,0.0026026026026026027,0.002102102102102102,0.0022022022022022024,0.0038038038038038036,0.003903903903903904,0.004804804804804805,0.004204204204204204,0.007307307307307307,0.007307307307307307,0.008408408408408409,0.009009009009009009,0.00980980980980981,0.011111111111111112,0.01071071071071071,0.009209209209209208,0.016216216216216217,0.013013013013013013,0.019119119119119118,0.021721721721721723,0.025025025025025027,0.02012012012012012,0.017317317317317317,0.012712712712712713,0.008608608608608608,0.012012012012012012,0.00970970970970971,0.01121121121121121,0.01061061061061061,0.012112112112112113,0.018418418418418417,0.01701701701701702,0.016016016016016016,0.022922922922922924,0.02812812812812813,0.03743743743743744,0.03393393393393394,0.04154154154154154,0.05165165165165165,0.04604604604604605,0.048948948948948946,0.048948948948948946,0.04704704704704705,0.04994994994994995,0.04484484484484484,0.036036036036036036,0.025225225225225224,0.013813813813813814,0.003903903903903904,0.0008008008008008008,0.0002002002002002002,0.0,0.0,0.0,0.0,0.0,0.0,0.0,0.0,0.0,0.0001001001001001001,0.0,0.0,0.0,0.0,0.0,0.0,0.0001001001001001001,0.0,0.0,0.0,0.0,0.0,0.0,0.0,0.0,0.0,0.0,0.0001001001001001001,0.0,0.0,0.0,0.0,0.0001001001001001001,0.0,0.0,0.0,0.0,0.0,0.0001001001001001001,0.0,0.0001001001001001001,0.0,0.0,0.0001001001001001001,0.0,0.0,0.0,0.0001001001001001001,0.0,0.0,0.0002002002002002002,0.0,0.0,0.0001001001001001001,0.0001001001001001001,0.0,0.0001001001001001001,0.0,0.0,0.0,0.0,0.0001001001001001001,0.0,0.0001001001001001001,0.0,0.0001001001001001001,0.0,0.0,0.0001001001001001001,0.0,0.0,0.0,0.0,0.0,0.0,0.0001001001001001001,0.0,0.0,0.0,0.0,0.0,0.0001001001001001001,0.0,0.0,0.0001001001001001001,0.0,0.0,0.0,0.0,0.0,0.0,0.0,0.0,0.0,0.0,0.0,0.0,0.0001001001001001001,0.0,0.0,0.0001001001001001001,0.0001001001001001001,0.0,0.0001001001001001001,0.0,0.0,0.0,0.0,0.0002002002002002002,0.0,0.0002002002002002002,0.0002002002002002002,0.0003003003003003003,0.0001001001001001001,0.0001001001001001001,0.0002002002002002002,0.0001001001001001001,0.0001001001001001001,0.0001001001001001001,0.0002002002002002002,0.0003003003003003003,0.002302302302302302,0.008708708708708709,0.015615615615615615,0.02952952952952953,0.04354354354354354,0.054754754754754754,0.05325325325325325,0.054654654654654654,0.06496496496496497,0.06096096096096096,0.05775775775775776,0.05745745745745746,0.04274274274274274,0.051451451451451455,0.03953953953953954,0.03673673673673674,0.03203203203203203,0.022722722722722723,0.020920920920920922,0.020920920920920922,0.018618618618618618,0.016316316316316318,0.016216216216216217,0.016216216216216217,0.017317317317317317,0.011111111111111112,0.009309309309309309,0.012212212212212211,0.008108108108108109,0.008908908908908908,0.007107107107107107,0.006906906906906907,0.0065065065065065065,0.006606606606606606,0.006006006006006006,0.004904904904904905,0.005105105105105105,0.0055055055055055055,0.004004004004004004,0.0036036036036036037,0.0019019019019019018,0.003703703703703704,0.0016016016016016017,0.0014014014014014013,0.0008008008008008008,0.0014014014014014013,0.0011011011011011012,0.0005005005005005005,0.0006006006006006006,0.0003003003003003003,0.0003003003003003003,0.0003003003003003003,0.0003003003003003003,0.0007007007007007007,0.0005005005005005005,0.0007007007007007007,0.001001001001001001,0.001001001001001001,0.0008008008008008008,0.002002002002002002,0.0006006006006006006,0.0015015015015015015,0.0013013013013013013,0.0011011011011011012,0.0009009009009009009,0.0005005005005005005,0.0008008008008008008,0.0009009009009009009,0.0002002002002002002,0.0001001001001001001,0.0002002002002002002,0.0004004004004004004,0.0007007007007007007,0.0002002002002002002,0.0,0.0003003003003003003,0.0001001001001001001,0.0003003003003003003,0.0003003003003003003,0.0,0.0,0.0,0.0,0.0,0.0,0.0,0.0,0.0,0.0,0.0,0.0001001001001001001,0.0,0.0,0.0,0.0,0.0,0.0,0.0,0.0,0.0,0.0,0.0,0.0,0.0,0.0,0.0001001001001001001,0.0,0.0,0.0,0.0,0.0,0.0,0.0,0.0,0.0,0.0,0.0,0.0,0.0,0.0,0.0,0.0,0.0,0.0,0.0,0.0,0.0,0.0,0.0,0.0,0.0,0.0,0.0,0.0,0.0,0.0,0.0,0.0001001001001001001,0.0,0.0,0.0,0.0001001001001001001,0.0,0.0,0.0,0.0,0.0,0.0,0.0,0.0,0.0,0.0,0.0,0.0,0.0,0.0,0.0,0.0,0.0001001001001001001,0.0,0.0,0.0,0.0,0.0,0.0,0.0,0.0,0.0,0.0,0.0,0.0,0.0,0.0001001001001001001,0.0,0.0,0.0,0.0,0.0,0.0001001001001001001,0.0,0.0,0.0,0.0,0.0,0.0,0.0,0.0001001001001001001,0.0,0.0,0.0,0.0,0.0,0.0,0.0,0.0,0.0,0.0,0.0,0.0,0.0,0.0,0.0,0.0,0.0,0.0001001001001001001,0.0,0.0,0.0,0.0,0.0,0.0,0.0,0.0,0.0,0.0,0.0,0.0,0.0,0.0001001001001001001,0.0,0.0,0.0,0.0,0.0001001001001001001,0.0001001001001001001,0.0,0.0001001001001001001,0.0,0.0,0.0,0.0,0.0,0.0,0.0,0.0,0.0,0.0001001001001001001,0.0,0.0,0.0,0.0,0.0,0.0,0.0002002002002002002,0.0,0.0,0.0,0.0003003003003003003,0.0001001001001001001,0.0005005005005005005,0.0003003003003003003,0.0002002002002002002,0.0005005005005005005,0.0002002002002002002,0.0006006006006006006,0.0007007007007007007,0.0004004004004004004,0.0002002002002002002,0.0009009009009009009,0.0012012012012012011,0.0012012012012012011,0.002002002002002002,0.0017017017017017016,0.002902902902902903,0.0025025025025025025,0.0022022022022022024,0.002002002002002002,0.0014014014014014013,0.0016016016016016017,0.0028028028028028026,0.002902902902902903,0.002302302302302302,0.003703703703703704,0.007207207207207207,0.008008008008008008,0.013713713713713714,0.015915915915915915,0.026726726726726727,0.03733733733733734,0.05735735735735736,0.0916916916916917,0.11171171171171171,0.11251251251251251,0.106006006006006,0.1007007007007007,0.1031031031031031,0.06576576576576576,0.04504504504504504,0.025625625625625627,0.011411411411411412,0.012712712712712713,0.004804804804804805,0.001001001001001001,0.0003003003003003003,0.0002002002002002002,0.0,0.0,0.0001001001001001001,0.0005005005005005005,0.003903903903903904,0.02762762762762763,0.06926926926926927,0.0971971971971972,0.12272272272272272,0.12102102102102102,0.12052052052052052,0.13163163163163163,0.08748748748748748,0.07277277277277278,0.044144144144144144,0.026526526526526525,0.02062062062062062,0.016816816816816817,0.01061061061061061,0.005405405405405406,0.0022022022022022024,0.0012012012012012011,0.0006006006006006006,0.001001001001001001,0.0004004004004004004,0.0002002002002002002,0.0,0.0002002002002002002,0.0001001001001001001,0.0001001001001001001,0.0001001001001001001,0.0001001001001001001,0.0002002002002002002,0.0,0.0,0.0,0.0,0.0,0.0,0.0,0.0,0.0001001001001001001,0.0001001001001001001,0.0,0.0001001001001001001,0.0,0.0,0.0001001001001001001,0.0001001001001001001,0.0001001001001001001,0.0,0.0001001001001001001,0.0,0.0,0.0001001001001001001,0.0,0.0,0.0001001001001001001,0.0001001001001001001,0.0002002002002002002,0.0001001001001001001,0.0009009009009009009,0.0001001001001001001,0.0,0.0,0.0001001001001001001,0.0,0.0001001001001001001,0.0,0.0,0.0,0.0001001001001001001,0.0,0.0,0.0,0.0001001001001001001,0.0,0.0,0.0,0.0,0.0,0.0,0.0001001001001001001,0.0,0.0,0.0,0.0001001001001001001,0.0,0.0001001001001001001,0.0,0.0,0.0001001001001001001,0.0,0.0,0.0001001001001001001,0.0,0.0,0.0,0.0,0.0,0.0,0.0,0.0,0.0,0.0,0.0,0.0)
#mids=mids[58:length(mids)]
#counts=counts[58:length(counts)]

plot(c(seq(-290,0,by=1),0),rep(2,length(c(seq(290,0,by=-1),0))), xlab="", ylab="Frequency of shift in origination rate", xlim=c(-270,-230), ylim=c(0,0.08), type="l", col="white",lwd="1",las="1",cex.axis="1",cex.main="1",cex.lab="1",bty="n", main="B", axes=F)
rect(-323.2,-0.02,-298.9,300, col="white", border=NA)
rect(-298.9,-0.02,-272.95,300, col="whitesmoke", border=NA)
rect(-272.95,-0.02,-259.1,300, col="white", border=NA)
rect(-259.1,-0.02,-251.9,300, col="whitesmoke", border=NA)
rect(-251.9,-0.02,-247.2,300, col="white", border=NA)
rect(-247.2,-0.02,-237,300, col="whitesmoke", border=NA)
rect(-237,-0.02,-201.3,300, col="white", border=NA)
rect(-201.3,-0.02,-174.1,300, col="whitesmoke", border=NA)
rect(-174.1,-0.02,-163.5,300, col="white", border=NA)
rect(-163.5,-0.02,-145,300, col="whitesmoke", border=NA)
rect(-145,-0.02,-100.5,300, col="white", border=NA)
rect(-100.5,-0.02,-66,300, col="whitesmoke", border=NA)
rect(-66,-0.02,-56,300, col="white", border=NA)
rect(-56,-0.02,-33.9,300, col="whitesmoke", border=NA)
rect(-33.9,-0.02,-23.03,300, col="white", border=NA)
rect(-23.03,-0.02,-5.33,300, col="whitesmoke", border=NA)
rect(-5.33,-0.02,-2.58,300, col="white", border=NA)
rect(-2.58,-0.02,0,300, col="whitesmoke", border=NA)

rect(-261.28,-3,-259.51,300, col=alpha('#ffaf03',0.2), border=NA)
rect(-234.5,-3,-232,300, col=alpha('#ffaf03',0.2), border=NA)
abline(v=c(-251.902),col="red",lty="dashed",lwd="2")
axis(side=1, seq(-280, -220, by=10), col="black",col.axis="black",las=1)
axis(side=2, seq(0, 0.08, by=0.02), col="black",col.axis="black",las=2)

lines(mids,counts,type = 'h', lwd=5, col='#4c4cec')
bf2 = 0.0011320638488081366
bf6 = 0.00830481605145198
abline(h=bf2, lty=2)
abline(h=bf6, lty=2)

add_geochrono(0, -0.15)


# Extinction rate
time=c(-204.51563691188252, -204.61566901602137,-204.71570112016022,-204.81573322429907,-204.9157653284379,-205.01579743257676,-205.1158295367156,-205.21586164085448,-205.31589374499333,-205.41592584913218,-205.51595795327103,-205.61599005740987,-205.71602216154872,-205.8160542656876,-205.91608636982644,-206.0161184739653,-206.11615057810414,-206.216182682243,-206.31621478638183,-206.41624689052068,-206.51627899465956,-206.6163110987984,-206.71634320293725,-206.8163753070761,-206.91640741121495,-207.0164395153538,-207.11647161949267,-207.21650372363152,-207.31653582777037,-207.4165679319092,-207.51660003604806,-207.6166321401869,-207.71666424432576,-207.81669634846463,-207.91672845260348,-208.01676055674233,-208.11679266088117,-208.21682476502002,-208.31685686915887,-208.41688897329774,-208.5169210774366,-208.61695318157544,-208.7169852857143,-208.81701738985313,-208.91704949399198,-209.01708159813083,-209.1171137022697,-209.21714580640855,-209.3171779105474,-209.41721001468625,-209.5172421188251,-209.61727422296394,-209.71730632710282,-209.81733843124167,-209.9173705353805,-210.01740263951936,-210.1174347436582,-210.21746684779706,-210.3174989519359,-210.41753105607478,-210.51756316021363,-210.61759526435247,-210.71762736849132,-210.81765947263017,-210.91769157676902,-211.0177236809079,-211.11775578504674,-211.2177878891856,-211.31781999332443,-211.41785209746328,-211.51788420160213,-211.61791630574098,-211.71794840987985,-211.8179805140187,-211.91801261815755,-212.0180447222964,-212.11807682643524,-212.2181089305741,-212.31814103471294,-212.4181731388518,-212.51820524299066,-212.6182373471295,-212.71826945126836,-212.8183015554072,-212.91833365954605,-213.01836576368493,-213.11839786782377,-213.21842997196262,-213.31846207610147,-213.41849418024032,-213.51852628437916,-213.618558388518,-213.7185904926569,-213.81862259679573,-213.91865470093458,-214.01868680507343,-214.11871890921228,-214.21875101335112,-214.31878311749,-214.41881522162885,-214.5188473257677,-214.61887942990654,-214.7189115340454,-214.81894363818424,-214.91897574232308,-215.01900784646196,-215.1190399506008,-215.21907205473966,-215.3191041588785,-215.41913626301735,-215.5191683671562,-215.61920047129507,-215.71923257543392,-215.81926467957277,-215.91929678371162,-216.01932888785046,-216.1193609919893,-216.21939309612816,-216.31942520026703,-216.41945730440588,-216.51948940854473,-216.61952151268358,-216.71955361682242,-216.81958572096127,-216.91961782510015,-217.019649929239,-217.11968203337784,-217.2197141375167,-217.31974624165554,-217.41977834579438,-217.51981044993323,-217.6198425540721,-217.71987465821095,-217.8199067623498,-217.91993886648865,-218.0199709706275,-218.12000307476634,-218.22003517890522,-218.32006728304407,-218.42009938718292,-218.52013149132176,-218.6201635954606,-218.72019569959946,-218.8202278037383,-218.92025990787718,-219.02029201201603,-219.12032411615488,-219.22035622029372,-219.32038832443257,-219.42042042857142,-219.5204525327103,-219.62048463684914,-219.720516740988,-219.82054884512684,-219.92058094926568,-220.02061305340453,-220.12064515754338,-220.22067726168225,-220.3207093658211,-220.42074146995995,-220.5207735740988,-220.62080567823764,-220.7208377823765,-220.82086988651537,-220.92090199065422,-221.02093409479306,-221.1209661989319,-221.22099830307076,-221.3210304072096,-221.42106251134845,-221.52109461548733,-221.62112671962618,-221.72115882376502,-221.82119092790387,-221.92122303204272,-222.02125513618157,-222.12128724032044,-222.2213193444593,-222.32135144859814,-222.42138355273698,-222.52141565687583,-222.62144776101468,-222.72147986515353,-222.8215119692924,-222.92154407343125,-223.0215761775701,-223.12160828170894,-223.2216403858478,-223.32167248998664,-223.42170459412552,-223.52173669826436,-223.6217688024032,-223.72180090654206,-223.8218330106809,-223.92186511481975,-224.0218972189586,-224.12192932309748,-224.22196142723632,-224.32199353137517,-224.42202563551402,-224.52205773965287,-224.6220898437917,-224.7221219479306,-224.82215405206944,-224.92218615620828,-225.02221826034713,-225.12225036448598,-225.22228246862483,-225.32231457276367,-225.42234667690255,-225.5223787810414,-225.62241088518024,-225.7224429893191,-225.82247509345794,-225.9225071975968,-226.02253930173566,-226.1225714058745,-226.22260351001336,-226.3226356141522,-226.42266771829105,-226.5226998224299,-226.62273192656875,-226.72276403070762,-226.82279613484647,-226.92282823898532,-227.02286034312417,-227.122892447263,-227.22292455140186,-227.3229566555407,-227.42298875967958,-227.52302086381843,-227.62305296795728,-227.72308507209613,-227.82311717623497,-227.92314928037382,-228.0231813845127,-228.12321348865154,-228.2232455927904,-228.32327769692924,-228.4233098010681,-228.52334190520693,-228.62337400934578,-228.72340611348466,-228.8234382176235,-228.92347032176235,-229.0235024259012,-229.12353453004005,-229.2235666341789,-229.32359873831777,-229.42363084245662,-229.52366294659546,-229.6236950507343,-229.72372715487316,-229.823759259012,-229.92379136315085,-230.02382346728973,-230.12385557142858,-230.22388767556743,-230.32391977970627,-230.42395188384512,-230.52398398798397,-230.62401609212284,-230.7240481962617,-230.82408030040054,-230.9241124045394,-231.02414450867823,-231.12417661281708,-231.22420871695593,-231.3242408210948,-231.42427292523365,-231.5243050293725,-231.62433713351135,-231.7243692376502,-231.82440134178904,-231.92443344592792,-232.02446555006676,-232.1244976542056,-232.22452975834446,-232.3245618624833,-232.42459396662215,-232.524626070761,-232.62465817489988,-232.72469027903873,-232.82472238317757,-232.92475448731642,-233.02478659145527,-233.12481869559412,-233.224850799733,-233.32488290387184,-233.4249150080107,-233.52494711214953,-233.62497921628838,-233.72501132042723,-233.82504342456608,-233.92507552870495,-234.0251076328438,-234.12513973698265,-234.2251718411215,-234.32520394526034,-234.4252360493992,-234.52526815353806,-234.6253002576769,-234.72533236181576,-234.8253644659546,-234.92539657009345,-235.0254286742323,-235.12546077837115,-235.22549288251003,-235.32552498664887,-235.42555709078772,-235.52558919492657,-235.62562129906541,-235.72565340320426,-235.82568550734314,-235.92571761148199,-236.02574971562083,-236.12578181975968,-236.22581392389853,-236.32584602803738,-236.42587813217622,-236.5259102363151,-236.62594234045395,-236.7259744445928,-236.82600654873164,-236.9260386528705,-237.02607075700934,-237.1261028611482,-237.22613496528706,-237.3261670694259,-237.42619917356475,-237.5262312777036,-237.62626338184245,-237.7262954859813,-237.82632759012017,-237.92635969425902,-238.02639179839787,-238.12642390253671,-238.22645600667556,-238.3264881108144,-238.42652021495329,-238.52655231909213,-238.62658442323098,-238.72661652736983,-238.82664863150868,-238.92668073564752,-239.02671283978637,-239.12674494392525,-239.2267770480641,-239.32680915220294,-239.4268412563418,-239.52687336048064,-239.62690546461948,-239.72693756875836,-239.8269696728972,-239.92700177703605,-240.0270338811749,-240.12706598531375,-240.2270980894526,-240.32713019359144,-240.42716229773032,-240.52719440186917,-240.62722650600801,-240.72725861014686,-240.8272907142857,-240.92732281842456,-241.02735492256343,-241.12738702670228,-241.22741913084113,-241.32745123497997,-241.42748333911882,-241.52751544325767,-241.62754754739652,-241.7275796515354,-241.82761175567424,-241.9276438598131,-242.02767596395194,-242.12770806809078,-242.22774017222963,-242.32777227636848,-242.42780438050735,-242.5278364846462,-242.62786858878505,-242.7279006929239,-242.82793279706274,-242.9279649012016,-243.02799700534047,-243.12802910947931,-243.22806121361816,-243.328093317757,-243.42812542189586,-243.5281575260347,-243.62818963017355,-243.72822173431243,-243.82825383845127,-243.92828594259012,-244.02831804672897,-244.12835015086782,-244.22838225500666,-244.32841435914554,-244.4284464632844,-244.52847856742324,-244.62851067156208,-244.72854277570093,-244.82857487983978,-244.92860698397863,-245.0286390881175,-245.12867119225635,-245.2287032963952,-245.32873540053404,-245.4287675046729,-245.52879960881174,-245.6288317129506,-245.72886381708946,-245.8288959212283,-245.92892802536716,-246.028960129506,-246.12899223364485,-246.2290243377837,-246.32905644192257,-246.42908854606142,-246.52912065020027,-246.62915275433912,-246.72918485847796,-246.8292169626168,-246.9292490667557,-247.02928117089454,-247.12931327503338,-247.22934537917223,-247.32937748331108,-247.42940958744992,-247.52944169158877,-247.62947379572765,-247.7295058998665,-247.82953800400534,-247.9295701081442,-248.02960221228304,-248.12963431642189,-248.22966642056076,-248.3296985246996,-248.42973062883846,-248.5297627329773,-248.62979483711615,-248.729826941255,-248.82985904539385,-248.92989114953272,-249.02992325367157,-249.12995535781042,-249.22998746194926,-249.3300195660881,-249.43005167022696,-249.53008377436583,-249.63011587850468,-249.73014798264353,-249.83018008678238,-249.93021219092122,-250.03024429506007,-250.13027639919892,-250.2303085033378,-250.33034060747664,-250.4303727116155,-250.53040481575434,-250.63043691989319,-250.73046902403203,-250.8305011281709,-250.93053323230976,-251.0305653364486,-251.13059744058745,-251.2306295447263,-251.33066164886515,-251.430693753004,-251.53072585714287,-251.63075796128172,-251.73079006542056,-251.8308221695594,-251.93085427369826,-252.0308863778371,-252.13091848197598,-252.23095058611483,-252.33098269025368,-252.43101479439252,-252.53104689853137,-252.63107900267022,-252.73111110680907,-252.83114321094794,-252.9311753150868,-253.03120741922564,-253.13123952336448,-253.23127162750333,-253.33130373164218,-253.43133583578106,-253.5313679399199,-253.63140004405875,-253.7314321481976,-253.83146425233645,-253.9314963564753,-254.03152846061414,-254.13156056475302,-254.23159266889186,-254.3316247730307,-254.43165687716956,-254.5316889813084,-254.63172108544725,-254.73175318958613,-254.83178529372498,-254.93181739786382,-255.03184950200267,-255.13188160614152,-255.23191371028037,-255.3319458144192,-255.4319779185581,-255.53201002269694,-255.63204212683578,-255.73207423097463,-255.83210633511348,-255.93213843925233,-256.03217054339115,-256.13220264753,-256.23223475166884,-256.3322668558077,-256.4322989599466,-256.53233106408544,-256.6323631682243,-256.73239527236314,-256.832427376502,-256.93245948064083,-257.0324915847797,-257.1325236889185,-257.2325557930574,-257.3325878971962,-257.43262000133507,-257.5326521054739,-257.63268420961276,-257.73271631375167,-257.8327484178905,-257.93278052202936,-258.0328126261682,-258.13284473030706,-258.2328768344459,-258.33290893858475,-258.4329410427236,-258.53297314686245,-258.6330052510013,-258.73303735514014,-258.833069459279,-258.93310156341784,-259.03313366755674,-259.1331657716956,-259.23319787583443,-259.3332299799733,-259.43326208411213,-259.533294188251,-259.6333262923898,-259.7333583965287,-259.8333905006675,-259.93342260480637,-260.0334547089452,-260.13348681308406,-260.2335189172229,-260.3335510213618,-260.43358312550066,-260.5336152296395,-260.63364733377836,-260.7336794379172,-260.83371154205605,-260.9337436461949,-261.03377575033375,-261.1338078544726,-261.23383995861144,-261.3338720627503,-261.43390416688914,-261.533936271028,-261.6339683751669,-261.73400047930573,-261.8340325834446,-261.93406468758343,-262.0340967917223,-262.1341288958611,-262.234161,-262.3341931041388,-262.43422520827767,-262.5342573124165,-262.63428941655536,-262.7343215206942,-262.83435362483306,-262.93438572897196,-263.0344178331108,-263.13444993724966,-263.2344820413885,-263.33451414552735,-263.4345462496662,-263.53457835380505,-263.6346104579439,-263.73464256208274,-263.8346746662216,-263.93470677036044,-264.0347388744993,-264.13477097863813,-264.23480308277703,-264.3348351869159,-264.43486729105473,-264.5348993951936,-264.6349314993324,-264.7349636034713,-264.8349957076101,-264.93502781174897,-265.0350599158878,-265.13509202002666,-265.2351241241655,-265.33515622830436,-265.4351883324432,-265.5352204365821,-265.63525254072096,-265.7352846448598,-265.83531674899865,-265.9353488531375,-266.03538095727635,-266.1354130614152,-266.23544516555404,-266.3354772696929,-266.43550937383174,-266.5355414779706,-266.63557358210943,-266.7356056862483,-266.8356377903872,-266.93566989452603,-267.0357019986649,-267.1357341028037,-267.23576620694257,-267.3357983110814,-267.43583041522027,-267.5358625193591,-267.63589462349796,-267.7359267276368,-267.83595883177566,-267.9359909359145,-268.03602304005335,-268.13605514419226,-268.2360872483311,-268.33611935246995,-268.4361514566088,-268.53618356074765,-268.6362156648865,-268.73624776902534,-268.8362798731642,-268.93631197730303,-269.0363440814419,-269.13637618558073,-269.2364082897196,-269.3364403938584,-269.43647249799733,-269.5365046021362,-269.636536706275,-269.73656881041387,-269.8366009145527,-269.93663301869157,-270.0366651228304,-270.13669722696926,-270.2367293311081,-270.33676143524696,-270.4367935393858,-270.53682564352465,-270.6368577476635,-270.7368898518024,-270.83692195594125,-270.9369540600801,-271.03698616421894,-271.1370182683578,-271.23705037249664,-271.3370824766355,-271.43711458077433,-271.5371466849132,-271.63717878905203,-271.7372108931909,-271.8372429973297,-271.9372751014686,-272.0373072056075,-272.1373393097463,-272.23737141388517,-272.337403518024,-272.43743562216287,-272.5374677263017,-272.63749983044056,-272.7375319345794,-272.83756403871826,-272.9375961428571,-273.03762824699595,-273.1376603511348,-273.23769245527365,-273.33772455941255,-273.4377566635514,-273.53778876769024,-273.6378208718291,-273.73785297596794,-273.8378850801068,-273.93791718424563,-274.0379492883845,-274.13798139252333,-274.2380134966622,-274.338045600801,-274.4380777049399,-274.5381098090787,-274.6381419132176,-274.73817401735647,-274.8382061214953,-274.93823822563417,-275.038270329773,-275.13830243391186,-275.2383345380507,-275.33836664218956,-275.4383987463284,-275.53843085046725,-275.6384629546061,-275.73849505874495,-275.8385271628838,-275.9385592670227,-276.03859137116154,-276.1386234753004,-276.23865557943924,-276.3386876835781,-276.43871978771693,-276.5387518918558,-276.63878399599463,-276.7388161001335,-276.8388482042723,-276.93888030841117,-277.03891241255,-277.13894451668887,-277.23897662082777,-277.3390087249666,-277.43904082910547,-277.5390729332443,-277.63910503738316,-277.739137141522,-277.83916924566086,-277.9392013497997,-278.03923345393855,-278.1392655580774,-278.23929766221625,-278.3393297663551,-278.43936187049394,-278.5393939746328,-278.6394260787717,-278.73945818291054,-278.8394902870494,-278.93952239118823,-279.0395544953271,-279.13958659946593,-279.2396187036048,-279.3396508077436,-279.43968291188247,-279.5397150160213,-279.63974712016017,-279.739779224299,-279.83981132843786,-279.93984343257677,-280.0398755367156,-280.13990764085446,-280.2399397449933,-280.33997184913216,-280.440003953271,-280.54003605740985,-280.6400681615487,-280.74010026568754,-280.8401323698264,-280.94016447396524,-281.0401965781041,-281.14022868224293,-281.24026078638184,-281.3402928905207,-281.44032499465953,-281.5403570987984,-281.64038920293723,-281.7404213070761,-281.8404534112149,-281.94048551535377,-282.0405176194926,-282.14054972363147,-282.2405818277703,-282.34061393190916,-282.440646036048,-282.5406781401869,-282.64071024432576,-282.7407423484646,-282.84077445260345,-282.9408065567423,-283.04083866088115,-283.14087076502,-283.24090286915884,-283.3409349732977,-283.44096707743654,-283.5409991815754,-283.64103128571423,-283.7410633898531,-283.841095493992,-283.94112759813083,-284.0411597022697,-284.14119180640853,-284.2412239105474,-284.3412560146862,-284.44128811882507,-284.5413202229639,-284.64135232710277,-284.7413844312416,-284.84141653538046,-284.9414486395193,-285.04148074365816,-285.14151284779706,-285.2415449519359,-285.34157705607475,-285.4416091602136,-285.54164126435245,-285.6416733684913,-285.74170547263014,-285.841737576769,-285.94176968090784,-286.0418017850467,-286.14183388918553,-286.2418659933244,-286.34189809746323,-286.44193020160213,-286.541962305741,-286.6419944098798,-286.7420265140187,-286.8420586181575,-286.94209072229637,-287.0421228264352,-287.14215493057407,-287.2421870347129,-287.34221913885176,-287.4422512429906,-287.54228334712946,-287.6423154512683,-287.7423475554072,-287.84237965954605,-287.9424117636849,-288.04244386782375,-288.1424759719626,-288.24250807610144,-288.3425401802403,-288.44257228437914,-288.542604388518,-288.64263649265683,-288.7426685967957,-288.84270070093453,-288.9427328050734,-289.0427649092123,-289.1427970133511,-289.24282911749,-289.3428612216288,-289.44289332576767,-289.5429254299065,-289.64295753404537,-289.7429896381842,-289.84302174232306,-289.9430538464619,-290.04308595060076,-290.1431180547396,-290.24315015887845,-290.34318226301735,-290.4432143671562,-290.54324647129505,-290.6432785754339,-290.74331067957274,-290.8433427837116,-290.94337488785044,-291.0434069919893,-291.14343909612813,-291.243471200267,-291.34350330440583,-291.4435354085447,-291.5435675126835,-291.6435996168224,-291.7436317209613,-291.8436638251001,-291.94369592923897,-292.0437280333778,-292.14376013751667,-292.2437922416555,-292.34382434579436,-292.4438564499332,-292.54388855407205,-292.6439206582109,-292.74395276234975,-292.8439848664886,-292.9440169706275,-293.04404907476635,-293.1440811789052,-293.24411328304404,-293.3441453871829,-293.44417749132174)
rate=c(0.003722200020244818, 0.12922149011119066,0.12922149011119066,0.12922149011119066,0.12922149011119066,0.12922149011119066,0.12922149011119066,0.12922149011119066,0.12922149011119066,0.12922149011119066,0.12922149011119066,0.12922149011119066,0.12922149011119066,0.12922149011119066,0.12922149011119066,0.12922149011119066,0.12922149011119066,0.12922149011119066,0.12922149011119066,0.12922149011119066,0.12922149011119066,0.12932749024145385,0.129419105657828,0.1295017762869129,0.12955787908197497,0.1295864603901244,0.12969375333185856,0.12977308426012235,0.12987737644780245,0.12998146088338514,0.13013573026769326,0.13030454750129983,0.1305304722558281,0.13066709804450147,0.13073400800597867,0.13077558067578277,0.1307846375760727,0.1307880661324709,0.13078443258333267,0.1307621837741043,0.13073400800597867,0.1305386993035899,0.12939092717982117,0.12787387530369276,0.126109111697337,0.12377114946149986,0.12066429249617291,0.1172110786500569,0.11316968194632437,0.10713251377028019,0.101049334276828,0.09314707282523299,0.07971803870418469,0.0167423949016679,0.013373195811663628,0.012201645011172291,0.011517315928657523,0.011001025330342827,0.010625253073266772,0.010361911224811341,0.01017054850501661,0.010030226412233015,0.00989908172805197,0.009766205521251122,0.009690615926969973,0.009602043843694397,0.009536941365813402,0.009475937385637718,0.009426071497950151,0.009382314604480944,0.009338069438647513,0.009293473268918027,0.009263856540434344,0.009230427202913533,0.009197811915242441,0.009176189835448084,0.009155335682861889,0.009148364527673916,0.009138911458794743,0.009132494946761726,0.009127851826339156,0.009124823874874927,0.009123462693537254,0.009121844076028035,0.009121114332931784,0.009118507300563797,0.009116294419812425,0.009115976106408828,0.009115976106408828,0.009115078829590643,0.00911413862616457,0.009113423400717705,0.009112877945694358,0.009112877945694358,0.009112877945694358,0.009112399061111946,0.009112399061111946,0.009112399061111946,0.009112399061111946,0.009112877945694358,0.009112877945694358,0.009112877945694358,0.009112877945694358,0.009112877945694358,0.009112877945694358,0.009112877945694358,0.009112877945694358,0.009112877945694358,0.009112877945694358,0.009112877945694358,0.009112877945694358,0.009112877945694358,0.009112877945694358,0.009112877945694358,0.009112877945694358,0.009112877945694358,0.009112877945694358,0.009112877945694358,0.009112877945694358,0.009112877945694358,0.009112877945694358,0.009112877945694358,0.009112877945694358,0.009112877945694358,0.009112877945694358,0.009112877945694358,0.009112877945694358,0.009112877945694358,0.009112877945694358,0.009112877945694358,0.009112877945694358,0.009112877945694358,0.009112877945694358,0.009112877945694358,0.009112877945694358,0.009112877945694358,0.009112877945694358,0.009112877945694358,0.009112877945694358,0.009112877945694358,0.009112877945694358,0.009112877945694358,0.009112877945694358,0.009112877945694358,0.009112877945694358,0.009112877945694358,0.009112877945694358,0.009112399061111946,0.009112399061111946,0.009112399061111946,0.009112399061111946,0.009112399061111946,0.009112399061111946,0.009112399061111946,0.009112399061111946,0.009112399061111946,0.009112399061111946,0.009112399061111946,0.009112399061111946,0.009112877945694358,0.009113423400717705,0.009113423400717705,0.009113423400717705,0.009113423400717705,0.00911413862616457,0.00911413862616457,0.009115976106408828,0.009115976106408828,0.009115976106408828,0.009116294419812425,0.00911649297305573,0.009117951438791766,0.009117951438791766,0.009118507300563797,0.009118507300563797,0.009118507300563797,0.009118507300563797,0.009118507300563797,0.009118507300563797,0.009119624736851578,0.009119624736851578,0.009119624736851578,0.009121114332931784,0.009121114332931784,0.009121844076028035,0.009126196194340064,0.009128773371042186,0.00913078433110966,0.009131610822477574,0.009133599480680748,0.009134235490625387,0.009134558037143692,0.009136720044922171,0.009138911458794743,0.009146254629190586,0.009148364527673916,0.009153429585337058,0.0091568970845985,0.009162968145131636,0.009174656860321694,0.009180433959054043,0.009184590334686911,0.009195387536474685,0.009199793030427651,0.009210209408858906,0.009221358641338304,0.009229615106026226,0.00923570207126309,0.009239522906716573,0.009242797933878045,0.00925412692960981,0.009265208305012125,0.00927319155657778,0.009281691676203345,0.009286632885178472,0.009300846932666572,0.009314129035176165,0.00932440437685518,0.009346380984721396,0.00935386639694117,0.009378981201040127,0.009389045182361156,0.009407983647727842,0.009420969132274906,0.009426090644994202,0.009436806996595432,0.009446201364323531,0.009450183544643786,0.009459914098745933,0.009463950372911173,0.00947046081625617,0.009473261028166029,0.009475937385637718,0.009477949765091712,0.009483669440145384,0.009486353984063988,0.009488212228273462,0.009490834408659934,0.00949546588607009,0.009498823340274607,0.00950310645697455,0.009507465944206081,0.009509416871204997,0.009513716368386846,0.009517896489590125,0.009521308147723877,0.009527648262433063,0.009528278604336048,0.00953024096939403,0.009536365607190452,0.009540085849056513,0.009545911237405865,0.009552193917368529,0.009555990060757493,0.009557260013227868,0.009561726571351882,0.00956310558630881,0.00956458025819467,0.00956458025819467,0.009568759739567521,0.009570617386069943,0.009572736392889487,0.009573144855304552,0.009574132702996424,0.009575245480185516,0.009575782473329793,0.009575782473329793,0.009575782473329793,0.009575782473329793,0.009575782473329793,0.009575782473329793,0.009575782473329793,0.009576358373031469,0.009576358373031469,0.009576358373031469,0.00957863399227135,0.009579883717176624,0.009579883717176624,0.009580909021577223,0.009580909021577223,0.009580909021577223,0.009585408939890717,0.009586703482244666,0.00958793554149176,0.009593283644451348,0.009593283644451348,0.009594877215061519,0.00959771650342875,0.009600240428525256,0.009602043843694397,0.009610836589360192,0.009612840699005911,0.009613809852646454,0.009619336390196114,0.009628767342565212,0.009640257115826114,0.009647802151842525,0.009661405231092532,0.00968249630916309,0.009714477614944407,0.009767932785982378,0.009842173471862867,0.009980659401791657,0.010125893752120382,0.010377258948496549,0.010804443446384034,0.011498620707129387,0.013293259801754002,0.03259532503819082,0.10753236649928427,0.12738396832982474,0.13570316562239804,0.14112845385146128,0.1439992737807906,0.1456590923952461,0.1464277466020184,0.14678520369253376,0.1468704187819213,0.14689839948194175,0.14689839948194175,0.14689839948194175,0.14689839948194175,0.14689248680096145,0.14687896883521862,0.1467717391713544,0.1464277466020184,0.14531161465196712,0.14216418368020667,0.13558448022869235,0.12140555054148511,0.03782834733434537,0.028303474923041225,0.020367195115575998,0.01794301527096024,0.016629512294985167,0.01607054678448874,0.015650098396343688,0.015462939939899202,0.015314325495813658,0.015212438299813575,0.015192910978965999,0.015186968459074007,0.015175712731231701,0.015175712731231701,0.015173458576541775,0.015173458576541775,0.015173458576541775,0.015173458576541775,0.015173458576541775,0.015173458576541775,0.015173458576541775,0.015173458576541775,0.015173458576541775,0.015173458576541775,0.015173458576541775,0.015173458576541775,0.015173458576541775,0.015173458576541775,0.015173458576541775,0.015173458576541775,0.015173458576541775,0.015173458576541775,0.015173458576541775,0.015173458576541775,0.015173458576541775,0.01517763787177355,0.015179491994806421,0.015181287088076475,0.015181287088076475,0.015181287088076475,0.015181287088076475,0.015190806161351031,0.015194921905115594,0.015195912096209595,0.015200794622210426,0.01520235566021799,0.015206847419216034,0.015211256757722693,0.015211256757722693,0.015212438299813575,0.015222115279685922,0.015247255286899377,0.0152684161241461,0.015283222765907257,0.015330048351294569,0.015362175342240825,0.015436580124090295,0.015462939939899202,0.015505933557055634,0.01554210965074092,0.015589084445847213,0.015658892665941528,0.01588739669372702,0.01609075629987113,0.016315267190424067,0.01659053273026645,0.017015999583543058,0.017569977665746115,0.018066606331670124,0.018920586931302642,0.019777360589060065,0.02065822909664529,0.02148302653864053,0.022099691760695133,0.02251271720550966,0.022629023701437677,0.022629023701437677,0.022629023701437677,0.022629023701437677,0.022629023701437677,0.022629023701437677,0.022629023701437677,0.022629023701437677,0.022629023701437677,0.022629023701437677,0.022629023701437677,0.022629023701437677,0.022629023701437677,0.022629023701437677,0.022629023701437677,0.022629023701437677,0.022629785063276193,0.022629785063276193,0.022629785063276193,0.022631055265531934,0.022631055265531934,0.022631055265531934,0.02264149604790218,0.02267940626564871,0.02267940626564871,0.022699434002852334,0.02273136947339372,0.0227570779592266,0.022779756361100773,0.022803469967134816,0.02284016714948981,0.022887090568397307,0.022930543615220653,0.022986922223879644,0.023154589840991974,0.02322916707496802,0.023391425696467343,0.02372697515016528,0.023994110207757657,0.024397181327035347,0.025147849445876357,0.026060521097130473,0.02776199819549941,0.02933370776900838,0.03060550765034363,0.03154638350643619,0.03258228409262169,0.03356734999131751,0.034806306385481364,0.03642362065305693,0.03844544019198963,0.04348422348229303,0.04979449169353729,0.05400456255132652,0.05792556705203103,0.06130681912382736,0.06443206382830688,0.06830473359407865,0.07231465633400194,0.07693369084951429,0.08231017095806596,0.0847920622496538,0.0864526692321154,0.08702545395064357,0.08741643923521293,0.08770316725096533,0.08796103976281576,0.08796103976281576,0.08777962211382112,0.08754015251581646,0.0874365697434996,0.08675002364869872,0.0865369247493612,0.08639024946748451,0.08579025271512464,0.0847920622496538,0.08213720885502798,0.07611987159060485,0.07265521949390791,0.07066851913571845,0.06848241741023317,0.06768125998142224,0.06685839355920256,0.06629794563641303,0.06565813056139322,0.06522988373543664,0.06497450740039284,0.06479986999952883,0.06468879935187236,0.06457479431041258,0.06448466428600928,0.0643433496518599,0.06320094968646209,0.05841280422840489,0.052772337323487226,0.042903276848536204,0.0368635593095861,0.034564041666865594,0.032544025032740106,0.02947586194027914,0.025125879035908336,0.0235719928499055,0.022766141443990737,0.022249931406177773,0.021884948132367806,0.02157606535584396,0.021324160436294995,0.021139301388738287,0.02098333765640522,0.020850320333400008,0.02076038839215311,0.020694998057865163,0.020631433800795306,0.02059764120741949,0.020554960906532263,0.02051191982290232,0.020493404958921442,0.020475115695320664,0.020445110602459068,0.020424532313065895,0.020413308523407746,0.020406570172299847,0.020396819920298216,0.02039166650994158,0.020384831604597742,0.020380171892217525,0.020372345812847623,0.020368231537425726,0.020366244436419614,0.020355757186746492,0.0203521903609453,0.020347576752108958,0.02033864660146856,0.02033685187242594,0.02033016947316284,0.020323641012020555,0.020316989031576506,0.02031279988205506,0.02031005601685163,0.020298044474820767,0.020295713189952498,0.020289707897935046,0.020279619298554437,0.020276572501885453,0.020275195278453124,0.02027079689100482,0.02025540523878116,0.02024538029030938,0.02023865205652034,0.020230373348001873,0.020216651467246723,0.02021333001387605,0.02021006916099681,0.02020895180922945,0.020207899886663837,0.02020643433466337,0.020205888236965563,0.020199313961047377,0.020195920036870037,0.020195673790472667,0.020195322717580056,0.020194954278848574,0.02019476886285857,0.02019476886285857,0.020192337375087653,0.020191104931308747,0.02019035361563849,0.020188462863954225,0.020187219937725938,0.020187219937725938,0.02018635620686101,0.02018635620686101,0.020185880688899878,0.02018535395634756,0.02018535395634756,0.020184878297544222,0.020184878297544222,0.020184878297544222,0.020184878297544222,0.020184878297544222,0.020184878297544222,0.020184588655809774,0.020184588655809774,0.020184588655809774,0.020184588655809774,0.020184588655809774,0.020184588655809774,0.020184588655809774,0.020184588655809774,0.020184588655809774,0.020184588655809774,0.020184588655809774,0.020184588655809774,0.020184417498941298,0.020184417498941298,0.020184417498941298,0.020184417498941298,0.020184417498941298,0.020184417498941298,0.020184417498941298,0.020184417498941298,0.020184417498941298,0.020184417498941298,0.020184417498941298,0.020184588655809774,0.020184588655809774,0.020184588655809774,0.020184588655809774,0.020184588655809774,0.020184588655809774,0.020184588655809774,0.020184417498941298,0.020184417498941298,0.020184417498941298,0.020184417498941298,0.020184417498941298,0.020184417498941298,0.02018380060385861,0.02018380060385861,0.02018380060385861,0.02018268773766848,0.020181448338098235,0.020180282391809717,0.020179106174551535,0.02017271763696704,0.02017179768245462,0.020168568031953847,0.02016312144028705,0.020159775704840035,0.020156515115740306,0.020153716625354617,0.020149373093303717,0.020142948164189,0.020139498924261597,0.02013887499744172,0.02013656275740376,0.020135080242548176,0.020131513279276342,0.02012607824851549,0.020123715932934848,0.020121401505510374,0.020121401505510374,0.020120855865912484,0.020120855865912484,0.020120855865912484,0.020120102374761813,0.020119444712892846,0.020118710685696733,0.02011556570379857,0.020112785284169144,0.02011150569435298,0.020110848642896206,0.020110063759396682,0.020109670744647444,0.020109670744647444,0.020109670744647444,0.020109458464470754,0.020109021928951785,0.020109021928951785,0.020109021928951785,0.020109021928951785,0.020109021928951785,0.02010820628932087,0.020107483129007515,0.020107483129007515,0.020106725465546232,0.020106725465546232,0.020106168108074248,0.020106168108074248,0.020106168108074248,0.020106168108074248,0.020105758242571072,0.020105758242571072,0.020105758242571072,0.020105758242571072,0.020105758242571072,0.020105758242571072,0.020105758242571072,0.020105758242571072,0.020105336424467993,0.020105336424467993,0.020101999204096416,0.02009597697451994,0.020074645734637644,0.02004186414038277,0.01999782391098217,0.019953236057293454,0.0198960417704697,0.019837973925866736,0.019780906718391493,0.019735482043372388,0.019680018343044503,0.019614377845951797,0.019569760780261666,0.019521678332020502,0.019461177656087986,0.019420573976138618,0.01939197524877679,0.019345254845099864,0.01929629111676227,0.0192565184832967,0.019203051770305513,0.019163985872193076,0.019113907821317312,0.019068030601678006,0.01902301876937218,0.018971919977275167,0.018939781297941737,0.018910602935462484,0.01888042991120127,0.01883824364135783,0.018811719382887643,0.018791833129284445,0.018767841064744537,0.018747671148583857,0.01873782234033057,0.018732176689530075,0.01870370836864669,0.018694111088800987,0.018686851953336137,0.01868469486838529,0.01868176274290674,0.018678228816396414,0.018671117835535,0.01866650424708753,0.01866319971588803,0.018659050174921747,0.01865706705237767,0.018655483727262473,0.018655483727262473,0.018652497435185027,0.018652497435185027,0.01865076903311073,0.018650056720178346,0.018648929602303625,0.018648929602303625,0.018648929602303625,0.01864734456604066,0.01864734456604066,0.01864734456604066,0.01864615710384024,0.018640127694888414,0.018639981421713518,0.018639981421713518,0.018639981421713518,0.018639981421713518,0.018639981421713518,0.018639981421713518,0.018639981421713518,0.018638948287372337,0.018638948287372337,0.018638948287372337,0.018638948287372337,0.018638948287372337,0.018638948287372337,0.018638948287372337,0.018638948287372337,0.018638948287372337,0.018638948287372337,0.01863874610292615,0.01863874610292615,0.01863874610292615,0.01863874610292615,0.01863874610292615,0.01863874610292615,0.018638334081019607,0.018638334081019607,0.018638334081019607,0.018638334081019607,0.018638334081019607,0.01863676756449248,0.01863676756449248,0.01863676756449248,0.01863676756449248,0.01863676756449248,0.01863676756449248,0.01863676756449248,0.01863676756449248,0.01863676756449248,0.01863676756449248,0.01863676756449248,0.01863676756449248,0.01863676756449248,0.01863676756449248,0.01863676756449248,0.01863676756449248,0.01863676756449248,0.01863676756449248,0.01863676756449248,0.01863676756449248,0.01863676756449248,0.01863676756449248,0.01863676756449248,0.01863676756449248,0.01863676756449248,0.01863676756449248,0.01863676756449248,0.01863676756449248,0.01863676756449248,0.01863676756449248,0.01863676756449248,0.01863676756449248,0.01863676756449248,0.01863676756449248,0.01863676756449248,0.01863676756449248,0.01863676756449248,0.01863676756449248,0.01863676756449248,0.01863676756449248,0.01863676756449248,0.01863676756449248,0.01863676756449248,0.01863676756449248,0.01863676756449248,0.01863676756449248,0.01863676756449248,0.01863676756449248,0.01863676756449248,0.01863676756449248,0.01863676756449248,0.01863676756449248,0.01863676756449248,0.01863676756449248,0.018635107992914585,0.018635107992914585,0.018635107992914585,0.018635107992914585,0.018635107992914585,0.018635107992914585,0.018635107992914585,0.018635107992914585,0.01863676756449248,0.01863676756449248,0.01863676756449248,0.01863676756449248,0.01863874610292615,0.01863874610292615,0.01863874610292615,0.01863874610292615,0.018638948287372337,0.018638948287372337,0.018639517276752345,0.018639517276752345,0.018639517276752345,0.018639517276752345,0.018639517276752345,0.018640127694888414,0.018640519722956047,0.018640519722956047,0.018640519722956047,0.018640519722956047,0.018640519722956047,0.01864329492508324,0.01864329492508324,0.01864329492508324,0.01864615710384024,0.018648516283515385,0.018648516283515385,0.018650056720178346,0.018653266408485518,0.01865449319379632,0.018655860031732106,0.018656243761994012,0.01865706705237767,0.018659050174921747,0.01866319971588803,0.018667563580975446,0.01867005588048238,0.018670543695327835,0.01867274410748431,0.018677580762123808,0.01867950788361097,0.018682845119244028,0.018685048844809614,0.018687466528880883,0.018695666028236593,0.018701140179528033,0.01870492661727065,0.01871255173028294,0.018718000598808557,0.018718000598808557,0.018718000598808557,0.018718000598808557,0.018718000598808557)
minHPD=c(0.0021321738566664116, 0.07189135048564489,0.07189135048564489,0.07189135048564489,0.07189135048564489,0.07189135048564489,0.07189135048564489,0.07189135048564489,0.07189135048564489,0.07189135048564489,0.07189135048564489,0.07189135048564489,0.07189135048564489,0.07189135048564489,0.07189135048564489,0.07189135048564489,0.07189135048564489,0.07189135048564489,0.07189135048564489,0.07189135048564489,0.07189135048564489,0.07189135048564489,0.07195671095160157,0.07189135048564489,0.07189135048564489,0.07189403909168963,0.07189135048564489,0.07189403909168963,0.07189135048564489,0.07189135048564489,0.07195671095160157,0.07189135048564489,0.073426274536753,0.07350325668774253,0.073426274536753,0.07189135048564489,0.07189135048564489,0.07189135048564489,0.07350325668774253,0.07189135048564489,0.07195671095160157,0.07047122664502169,0.07048807111350572,0.006319142900547332,0.005128652498613722,0.0045961836300420535,0.004526479731431964,0.0030986727201487703,0.003115890124108798,0.0026765237544389324,0.0025479953195547936,0.0026845924419078935,0.002589777033256264,0.002589777033256264,0.002183707146419943,0.0019883337569959526,0.002172206598750711,0.0019883337569959526,0.0019883337569959526,0.0011827740355254597,0.0021788954676080947,0.0014399473903641037,0.001216690232086194,0.0016042233401951799,0.001296683514588653,0.001296683514588653,0.0015464715411782162,0.0011255439125355878,0.0009993067045883923,0.0009993067045883923,0.002172206598750711,0.0019883337569959526,0.002589777033256264,0.002172206598750711,0.0025479953195547936,0.0026845924419078935,0.002667512816067017,0.002841431827811057,0.0028782846659694207,0.002841431827811057,0.0028782846659694207,0.003070447661215048,0.002647881230948804,0.0026845924419078935,0.0026765237544389324,0.0027386494172849827,0.002777884864501274,0.002841431827811057,0.002841431827811057,0.002841431827811057,0.002841431827811057,0.002841431827811057,0.0028782846659694207,0.0028782846659694207,0.0028782846659694207,0.0028782846659694207,0.0028782846659694207,0.0028782846659694207,0.0028782846659694207,0.0028782846659694207,0.0028782846659694207,0.0028782846659694207,0.0028782846659694207,0.0028782846659694207,0.0028782846659694207,0.0028782846659694207,0.0028782846659694207,0.0028782846659694207,0.0028782846659694207,0.0028782846659694207,0.0028782846659694207,0.0028782846659694207,0.0028782846659694207,0.0028782846659694207,0.0028782846659694207,0.0028782846659694207,0.0028782846659694207,0.0028782846659694207,0.0028782846659694207,0.0028782846659694207,0.0028782846659694207,0.0028782846659694207,0.0028782846659694207,0.0028782846659694207,0.0028782846659694207,0.0028782846659694207,0.0028782846659694207,0.0028782846659694207,0.0028782846659694207,0.0028782846659694207,0.0028782846659694207,0.0028782846659694207,0.0028782846659694207,0.0028782846659694207,0.0028782846659694207,0.0028782846659694207,0.0028782846659694207,0.0028782846659694207,0.0028782846659694207,0.0028782846659694207,0.0028782846659694207,0.0028782846659694207,0.0028782846659694207,0.0028782846659694207,0.0028782846659694207,0.0028782846659694207,0.0028782846659694207,0.0028782846659694207,0.0028782846659694207,0.0028782846659694207,0.0028782846659694207,0.0028782846659694207,0.0028782846659694207,0.0028782846659694207,0.0028782846659694207,0.0028782846659694207,0.0028782846659694207,0.0028782846659694207,0.0028782846659694207,0.0028782846659694207,0.0028782846659694207,0.0028782846659694207,0.0028782846659694207,0.0028782846659694207,0.002841431827811057,0.002841431827811057,0.002841431827811057,0.002841431827811057,0.002841431827811057,0.002841431827811057,0.002841431827811057,0.002841431827811057,0.002841431827811057,0.002777884864501274,0.0027695543882935657,0.0027695543882935657,0.0027695543882935657,0.0027695543882935657,0.0027695543882935657,0.002757802869817411,0.002757802869817411,0.0027386494172849827,0.0027386494172849827,0.0027386494172849827,0.0027386494172849827,0.0026765237544389324,0.002647881230948804,0.0030712896835475402,0.003070447661215048,0.003070447661215048,0.0028782846659694207,0.0028782846659694207,0.0028782846659694207,0.002841431827811057,0.003070447661215048,0.002894044521862505,0.002841431827811057,0.002841431827811057,0.0028782846659694207,0.0028782846659694207,0.002757802869817411,0.002613175407004108,0.0027386494172849827,0.002667512816067017,0.00296872436917291,0.0028782846659694207,0.0029128579094087853,0.0026765237544389324,0.002647881230948804,0.002589777033256264,0.00296872436917291,0.0026765237544389324,0.002552308997255904,0.0030121075280443222,0.00296872436917291,0.0030729686392798683,0.0028416350527081394,0.0028416350527081394,0.002647881230948804,0.0030121075280443222,0.0029128579094087853,0.0030898340531018034,0.0028782846659694207,0.0028416350527081394,0.0030121075280443222,0.0028416350527081394,0.0029128579094087853,0.0029128579094087853,0.0028416350527081394,0.0028416350527081394,0.0029128579094087853,0.0028416350527081394,0.0028416350527081394,0.0028416350527081394,0.0030121075280443222,0.0028416350527081394,0.0031651626209021943,0.0030729686392798683,0.0028416350527081394,0.0032591276952122794,0.0032591276952122794,0.0030898340531018034,0.0033042886795167756,0.0031856336685949977,0.00338612027856901,0.003506882328369753,0.003493756252219291,0.003493756252219291,0.003493756252219291,0.003506882328369753,0.003493756252219291,0.00338612027856901,0.003493756252219291,0.003695229483045292,0.003942459564411848,0.0035323146160795415,0.0035323146160795415,0.003506882328369753,0.003506882328369753,0.0037297356334647746,0.003696941157317761,0.003920555772371275,0.003942459564411848,0.0037297356334647746,0.0035381262265386923,0.0035323146160795415,0.003506882328369753,0.003920555772371275,0.0037297356334647746,0.003695229483045292,0.003695229483045292,0.0037297356334647746,0.003506882328369753,0.003695229483045292,0.0035100597928217387,0.003506882328369753,0.004025422200538489,0.004025422200538489,0.0035323146160795415,0.0035323146160795415,0.0035323146160795415,0.003506882328369753,0.003920555772371275,0.003506882328369753,0.003920555772371275,0.003926829998058967,0.003887056157068629,0.0038234503495398597,0.003920555772371275,0.003695229483045292,0.0035323146160795415,0.004025422200538489,0.003946084606187085,0.004025422200538489,0.003926829998058967,0.003946084606187085,0.004029367935438848,0.003942459564411848,0.003695229483045292,0.003506882328369753,0.003506882328369753,0.0028782846659694207,0.0028782846659694207,0.0023255187331066205,0.002647881230948804,0.0031400730410700147,0.003386915087407109,0.003386915087407109,0.003506882328369753,0.003506882328369753,0.0035323146160795415,0.003955541466724955,0.004029367935438848,0.004755738317194186,0.005087292507460644,0.019385067365008436,0.01789472853567011,0.01860608545323799,0.018672125999164436,0.018690696526534874,0.018690696526534874,0.018690696526534874,0.018672125999164436,0.018672125999164436,0.017591147942563133,0.01658216875076731,0.014317208353134244,0.00861370028859751,0.0022910936208491253,0.0011354106710659735,0.0004442952981450798,0.0004341330174749205,0.0001314899507042582,5.4988218171013735e-05,2.8185097934538634e-05,2.8185097934538634e-05,0.00011943689969199136,0.0004341330174749205,0.0010893284805700684,0.0008769196801135474,0.001075552365566651,0.0011306469133681306,0.0012223475130245277,0.0012078352152025042,0.0012565291542891279,0.0012638013546145568,0.0012638013546145568,0.0012638013546145568,0.001277161861089135,0.001277161861089135,0.001277161861089135,0.001277161861089135,0.0012824414276854145,0.0012824414276854145,0.0012824414276854145,0.0012824414276854145,0.0012824414276854145,0.0012824414276854145,0.0012824414276854145,0.0012824414276854145,0.0012824414276854145,0.0012824414276854145,0.0012824414276854145,0.0012824414276854145,0.0012824414276854145,0.0012638013546145568,0.0012638013546145568,0.0012638013546145568,0.0012638013546145568,0.0012638013546145568,0.0012638013546145568,0.0012565291542891279,0.0012078352152025042,0.0010893284805700684,0.0012111220442701802,0.0012111220442701802,0.0012003457690350787,0.0011448651354499881,0.0011448651354499881,0.0011306469133681306,0.0011448651354499881,0.0010722872305540053,0.001054863540401218,0.0011306469133681306,0.0011306469133681306,0.001277161861089135,0.0012223475130245277,0.0011448651354499881,0.0012565291542891279,0.0011327810030996165,0.001277161861089135,0.0010893284805700684,0.0009523623563960858,0.00046788211614678574,0.00036994993738447,2.8185097934538634e-05,0.00014827562886181604,0.00043962973488003777,0.0012078352152025042,0.0013844336282120443,0.0024093406597398876,0.006737050821814737,0.007211844271730982,0.008004803602942147,0.008201063499819975,0.008264738330904353,0.008264738330904353,0.008264738330904353,0.008264738330904353,0.008264738330904353,0.008264738330904353,0.008264738330904353,0.008264738330904353,0.008264738330904353,0.008264738330904353,0.008264738330904353,0.008264738330904353,0.008264738330904353,0.008264738330904353,0.008264738330904353,0.008233666538539278,0.008233666538539278,0.008233666538539278,0.008233666538539278,0.008201063499819975,0.008201063499819975,0.008201063499819975,0.008095323219146676,0.008073167659207695,0.008073167659207695,0.008097696204496572,0.008073167659207695,0.008628450743543424,0.008583805513094003,0.008521898995838861,0.008497496882196125,0.008364984336483337,0.008429250312792654,0.008073167659207695,0.008095323219146676,0.008073167659207695,0.008097696204496572,0.008095323219146676,0.008097696204496572,0.007750474706554329,0.007521436122141427,0.007187096478950373,0.007021631080389127,0.006469434846080447,0.007636394686498144,0.007211844271730982,0.007211844271730982,0.007521436122141427,0.007551033641637507,0.007734577992439104,0.007734577992439104,0.007211844271730982,0.008076327577520411,0.007750474706554329,0.007734577992439104,0.008076327577520411,0.008076327577520411,0.008380279663091007,0.009264819638825543,0.0105984620882953,0.011852141857096031,0.014158183622513604,0.020146036457699197,0.02065318981436807,0.021725530439521683,0.021090029115359284,0.021555667884881863,0.02121223829057279,0.021090029115359284,0.020555934492814162,0.020555934492814162,0.019820730946507503,0.019820730946507503,0.019820730946507503,0.01888872432183489,0.01898640431582016,0.01728755214004117,0.016668357022986805,0.015946506037161273,0.016401192711299396,0.016668357022986805,0.01622378115450972,0.016232966817888876,0.0159758950368413,0.016024400278003934,0.016401192711299396,0.016024400278003934,0.016024400278003934,0.015946506037161273,0.01622378115450972,0.01622378115450972,0.016401192711299396,0.016002350668663724,0.014654016398149741,0.014590260140815426,0.013553453995168382,0.013553453995168382,0.013553453995168382,0.013553453995168382,0.013571963340500506,0.013122086432599447,0.013042658763033883,0.01284231081115582,0.012645844685317247,0.012520902359983205,0.01316347857261587,0.013291329327864252,0.013553453995168382,0.013553453995168382,0.013614072437193087,0.013553453995168382,0.013614072437193087,0.013553453995168382,0.013553453995168382,0.013553453995168382,0.013553453995168382,0.012578178149002342,0.013042658763033883,0.013626885494855199,0.013553453995168382,0.013553453995168382,0.013225266395785761,0.013553453995168382,0.013626885494855199,0.013571963340500506,0.013626885494855199,0.013553453995168382,0.013760664992338535,0.013760664992338535,0.013904930611039569,0.013911563917777753,0.013760664992338535,0.013869681210680456,0.013909101533689523,0.013764832282462613,0.013897899302820356,0.013888810680705488,0.013614072437193087,0.013614072437193087,0.013897899302820356,0.013904930611039569,0.013904930611039569,0.013869681210680456,0.013904930611039569,0.013888810680705488,0.014110557278020328,0.013897899302820356,0.014092149468422195,0.014372311413839435,0.014452628449601164,0.014092149468422195,0.014441074777436306,0.014376688547119083,0.014259809997810449,0.014441074777436306,0.014372311413839435,0.014376688547119083,0.014395580611554678,0.01442640873216064,0.014452628449601164,0.014452628449601164,0.014452628449601164,0.014470590045169613,0.014470590045169613,0.014474763845099005,0.014474763845099005,0.014246462892969826,0.014254203555323055,0.014516311971865384,0.014516311971865384,0.014516311971865384,0.014516311971865384,0.014254203555323055,0.014246462892969826,0.014246462892969826,0.014254203555323055,0.014254203555323055,0.014254203555323055,0.014254203555323055,0.014259809997810449,0.014259809997810449,0.014259809997810449,0.014259809997810449,0.014259809997810449,0.014259809997810449,0.014259809997810449,0.014259809997810449,0.014259809997810449,0.014259809997810449,0.014259809997810449,0.014259809997810449,0.014259809997810449,0.014259809997810449,0.014259809997810449,0.014259809997810449,0.014259809997810449,0.014259809997810449,0.014254203555323055,0.014254203555323055,0.014254203555323055,0.014254203555323055,0.014254203555323055,0.014254203555323055,0.014254203555323055,0.014246462892969826,0.014246462892969826,0.014246462892969826,0.014246462892969826,0.014246462892969826,0.014246462892969826,0.014246462892969826,0.014246462892969826,0.014246462892969826,0.014246462892969826,0.014246462892969826,0.014246462892969826,0.014246462892969826,0.014254203555323055,0.014254203555323055,0.014254203555323055,0.014246462892969826,0.014246462892969826,0.014246462892969826,0.014246462892969826,0.014372311413839435,0.014384598576373257,0.014254203555323055,0.014246462892969826,0.014372311413839435,0.014372311413839435,0.014384598576373257,0.013897531376887222,0.013897531376887222,0.013897531376887222,0.013897531376887222,0.013888810680705488,0.013888810680705488,0.013888810680705488,0.013904930611039569,0.013911563917777753,0.013897531376887222,0.013897531376887222,0.013897531376887222,0.013897531376887222,0.013897531376887222,0.013925514103774045,0.013925514103774045,0.013925514103774045,0.013897531376887222,0.013897531376887222,0.013897531376887222,0.013897531376887222,0.013925514103774045,0.013925514103774045,0.013925514103774045,0.013925514103774045,0.013925514103774045,0.013925514103774045,0.013925514103774045,0.013925514103774045,0.013897531376887222,0.013897531376887222,0.013897531376887222,0.013897531376887222,0.013897531376887222,0.013897531376887222,0.013897531376887222,0.013897531376887222,0.013897531376887222,0.013897531376887222,0.013904930611039569,0.013904930611039569,0.013904930611039569,0.013911563917777753,0.013911563917777753,0.013911563917777753,0.013911563917777753,0.013911563917777753,0.013911563917777753,0.013911563917777753,0.013911563917777753,0.013897531376887222,0.013897531376887222,0.013888810680705488,0.013782335508703948,0.013897531376887222,0.013897531376887222,0.013636573512552224,0.013424481958603945,0.01316347857261587,0.01284231081115582,0.012652706319847624,0.011786853936159664,0.009778211697471936,0.00976783581758553,0.00976214079320304,0.008822598496984772,0.008872082985577755,0.008941692996023208,0.008818746062029353,0.007884833361408746,0.007848349000128704,0.00726122675315866,0.006977756138195158,0.006096611940829554,0.006096611940829554,0.006081734721595475,0.006081734721595475,0.006142944391564726,0.006463723713694128,0.006953745425167491,0.006960649761927972,0.007248942422501208,0.007385329650293767,0.007481667774037029,0.007466687725337059,0.007510623557192572,0.007848349000128704,0.007796625794676301,0.007873438132611292,0.007890716877047961,0.007903206350871089,0.007976946492850813,0.007834385292015005,0.007890716877047961,0.007890716877047961,0.007781618436525542,0.007796625794676301,0.007757462975801805,0.007757462975801805,0.00779054580833832,0.00779054580833832,0.007796625794676301,0.00780270421988437,0.007796625794676301,0.007796625794676301,0.007796625794676301,0.007834385292015005,0.007834385292015005,0.007834385292015005,0.007848349000128704,0.00786830797334306,0.007884833361408746,0.007884833361408746,0.007884833361408746,0.007884833361408746,0.007884833361408746,0.007884833361408746,0.007884833361408746,0.007890716877047961,0.007890716877047961,0.007890716877047961,0.007890716877047961,0.007890716877047961,0.007890716877047961,0.007890716877047961,0.007890716877047961,0.007890716877047961,0.007890716877047961,0.007884833361408746,0.007884833361408746,0.007884833361408746,0.007890716877047961,0.007890716877047961,0.007890716877047961,0.007890716877047961,0.007890716877047961,0.007890716877047961,0.007890716877047961,0.007890716877047961,0.007890716877047961,0.007890716877047961,0.007890716877047961,0.007890716877047961,0.007890716877047961,0.007890716877047961,0.007890716877047961,0.007890716877047961,0.007890716877047961,0.007890716877047961,0.007890716877047961,0.007890716877047961,0.007890716877047961,0.007890716877047961,0.007890716877047961,0.007890716877047961,0.007890716877047961,0.007890716877047961,0.007890716877047961,0.007890716877047961,0.007890716877047961,0.007890716877047961,0.007890716877047961,0.007890716877047961,0.007890716877047961,0.007890716877047961,0.007890716877047961,0.007890716877047961,0.007890716877047961,0.007890716877047961,0.007890716877047961,0.007890716877047961,0.007890716877047961,0.007890716877047961,0.007890716877047961,0.007890716877047961,0.007890716877047961,0.007890716877047961,0.007890716877047961,0.007890716877047961,0.007890716877047961,0.007890716877047961,0.007890716877047961,0.007890716877047961,0.007890716877047961,0.007890716877047961,0.007890716877047961,0.007890716877047961,0.007890716877047961,0.007890716877047961,0.007890716877047961,0.007890716877047961,0.007890716877047961,0.007890716877047961,0.007890716877047961,0.007890716877047961,0.007890716877047961,0.007890716877047961,0.007890716877047961,0.007890716877047961,0.007890716877047961,0.007890716877047961,0.007890716877047961,0.007890716877047961,0.007890716877047961,0.007890716877047961,0.007890716877047961,0.007890716877047961,0.007890716877047961,0.007890716877047961,0.007890716877047961,0.007890716877047961,0.007890716877047961,0.007890716877047961,0.007890716877047961,0.007890716877047961,0.007890716877047961,0.007890716877047961,0.007890716877047961,0.007890716877047961,0.007890716877047961,0.007890716877047961,0.007890716877047961,0.007890716877047961,0.007890716877047961,0.007890716877047961,0.007890716877047961,0.007890716877047961,0.007890716877047961,0.007884833361408746,0.007890716877047961,0.007890716877047961,0.007890716877047961,0.007890716877047961,0.007890716877047961,0.007890716877047961,0.007890716877047961,0.007884833361408746,0.007884833361408746,0.007873438132611292,0.007873438132611292,0.00786830797334306,0.007854208331923152,0.007848349000128704,0.007848349000128704,0.007827079462769808,0.007805969635430471,0.00779054580833832,0.00786830797334306,0.00779054580833832,0.007781618436525542,0.007781618436525542,0.007781618436525542,0.007781618436525542,0.007781618436525542)
maxHPD=c(0.0053916862606610255, 0.19474428498928187,0.19474428498928187,0.19474428498928187,0.19474428498928187,0.19474428498928187,0.19474428498928187,0.19474428498928187,0.19474428498928187,0.19474428498928187,0.19474428498928187,0.19474428498928187,0.19474428498928187,0.19474428498928187,0.19474428498928187,0.19474428498928187,0.19474428498928187,0.19474428498928187,0.19474428498928187,0.19474428498928187,0.19474428498928187,0.1947916675384214,0.19498840692232175,0.19474428498928187,0.19474428498928187,0.19498840692232175,0.19512224165953898,0.19498840692232175,0.19474428498928187,0.1946674222938368,0.1945074086626738,0.1940292499057572,0.19512224165953898,0.19512224165953898,0.1947916675384214,0.1933521669864117,0.1933521669864117,0.1933521669864117,0.19512224165953898,0.1940292499057572,0.19498840692232175,0.19674223053053372,0.21172545991185032,0.18807545554481972,0.18568361662672192,0.1828807972473201,0.17855736069361464,0.17455181831419375,0.1717239103965581,0.16755088499994583,0.16345983683199355,0.1590832468985319,0.15561873593576422,0.15084304057059922,0.14648247283765758,0.1425065296066731,0.1372045190358024,0.13094258664238514,0.12533283137399528,0.11941820710770416,0.11580156624835995,0.11023751027877994,0.10532666477404937,0.1009290166267474,0.09689523994517849,0.09103868144936238,0.08658699952313095,0.07977524331609293,0.07218096505678066,0.027795534531375614,0.024418368835072687,0.021937112643302035,0.020716916782206694,0.01878987242996592,0.01805655804496892,0.01761594134961595,0.01701970014081917,0.0169011266079405,0.01676191690766067,0.016564121690780875,0.016500320627252277,0.01664192682671114,0.016177993542242294,0.01616139990612569,0.01613886903905725,0.01616139990612569,0.01616139990612569,0.01621979721725394,0.01621979721725394,0.01620344066687433,0.01616139990612569,0.016158809996157562,0.016177993542242294,0.016177993542242294,0.01616139990612569,0.016158809996157562,0.016158809996157562,0.016158809996157562,0.016158809996157562,0.016158809996157562,0.016158809996157562,0.016158809996157562,0.016158809996157562,0.016158809996157562,0.016158809996157562,0.016158809996157562,0.016158809996157562,0.016158809996157562,0.016158809996157562,0.016158809996157562,0.016158809996157562,0.016158809996157562,0.016158809996157562,0.016158809996157562,0.016158809996157562,0.016158809996157562,0.016158809996157562,0.016158809996157562,0.016158809996157562,0.016158809996157562,0.016158809996157562,0.016158809996157562,0.016158809996157562,0.016158809996157562,0.016158809996157562,0.016158809996157562,0.016158809996157562,0.016158809996157562,0.016158809996157562,0.016158809996157562,0.016158809996157562,0.016158809996157562,0.016158809996157562,0.016158809996157562,0.016158809996157562,0.016158809996157562,0.016158809996157562,0.016158809996157562,0.016158809996157562,0.016158809996157562,0.016158809996157562,0.016158809996157562,0.016158809996157562,0.016158809996157562,0.016158809996157562,0.016158809996157562,0.016158809996157562,0.016158809996157562,0.016158809996157562,0.016158809996157562,0.016158809996157562,0.016158809996157562,0.016158809996157562,0.016158809996157562,0.016158809996157562,0.016158809996157562,0.016158809996157562,0.016158809996157562,0.016158809996157562,0.01616139990612569,0.016177993542242294,0.016177993542242294,0.016177993542242294,0.016177993542242294,0.016158809996157562,0.016158809996157562,0.016177993542242294,0.016177993542242294,0.016177993542242294,0.01620344066687433,0.01620344066687433,0.01621979721725394,0.01621979721725394,0.01616139990612569,0.01616139990612569,0.01616139990612569,0.01616139990612569,0.01616139990612569,0.01616139990612569,0.01616139990612569,0.01616139990612569,0.016158809996157562,0.01616139990612569,0.01616139990612569,0.016177993542242294,0.01616139990612569,0.016177993542242294,0.01664192682671114,0.01664192682671114,0.016651610303728432,0.016494289710549476,0.016494289710549476,0.016564121690780875,0.016564121690780875,0.016813937527163682,0.01666140929404496,0.016686683906854592,0.016758642000952177,0.01687623393863459,0.016973536260207842,0.017033781502161255,0.017033781502161255,0.017330920416471662,0.01733329997051786,0.017806356743447514,0.01785070042381236,0.018017018716987288,0.01791354487369443,0.017996781716164482,0.018169138666661488,0.018883724053661278,0.01890323002472204,0.019204622147828476,0.019951724942850836,0.020095081473470184,0.020564476583219988,0.020564476583219988,0.020925863235693405,0.021838737558274507,0.022639548278382708,0.023186280365204908,0.023774746789644446,0.02407248239800292,0.024471478602871476,0.025022427362251343,0.025311420835874426,0.02585726201352942,0.026106892832314883,0.026492533582285337,0.026994074298823504,0.027616866642909816,0.027796897219217534,0.028285177824224,0.028977028685783363,0.029396243803674133,0.029396243803674133,0.029858370959448894,0.029957325372745782,0.029981815783051907,0.03054772710867606,0.03063350405263461,0.03072373440079487,0.031165260218243562,0.031165260218243562,0.03150235975199092,0.03173555580786958,0.031798474808088714,0.03185361810482385,0.031870248000066694,0.03197370721046836,0.03204555994018321,0.03204555994018321,0.03237731386902909,0.032677271755271596,0.03297895506534263,0.03265216580188543,0.03267270400822574,0.03267270400822574,0.032677271755271596,0.03299064569875941,0.03297895506534263,0.03326720365751299,0.033319710366663285,0.03315957407159254,0.03297895506534263,0.03299064569875941,0.03297895506534263,0.03344659551192774,0.03326720365751299,0.033261075387101234,0.033261075387101234,0.03331203811846622,0.03311845984678911,0.033319710366663285,0.03314970599520236,0.03315957407159254,0.033715881834408754,0.033715881834408754,0.033242312044731104,0.033242312044731104,0.033242312044731104,0.03326720365751299,0.033715881834408754,0.03331203811846622,0.03376403330986058,0.033802034181833564,0.033802034181833564,0.0337735229590538,0.033937257240465396,0.03376403330986058,0.03369830176878191,0.03423660302663295,0.034220791208912825,0.03447459013234226,0.03451964653550422,0.03472864291471764,0.035068243599755196,0.035275317879890904,0.03557394912363949,0.03620265452726739,0.03771769073693315,0.04062979486447025,0.10162962340600412,0.12129215169946787,0.1365526555495867,0.15285927283561537,0.16560832860277847,0.17840038617892193,0.18790064602066708,0.19606399211396772,0.20065616458084823,0.20391042360668038,0.2054255506811383,0.20660908925858534,0.20692484287056995,0.2137917611036486,0.2090977804088215,0.20937052598789194,0.2090977804088215,0.20906916528650465,0.20906916528650465,0.20906916528650465,0.20906916528650465,0.2091164486701179,0.2085313799007576,0.20922092102980341,0.21216051790123747,0.2105010621191366,0.2036127274533763,0.19741720576613278,0.19102438289080828,0.18433324695941924,0.1739671453668395,0.16047416019720015,0.1423862474737818,0.12347467839964246,0.03992885330864076,0.03738317329370176,0.03685444181016539,0.0360260191161695,0.0360260191161695,0.036001490059033116,0.0360260191161695,0.03599047846659915,0.0360260191161695,0.0360260191161695,0.0360260191161695,0.0360260191161695,0.0360260191161695,0.036023991376976934,0.036023991376976934,0.036023991376976934,0.0360260191161695,0.0360260191161695,0.0360260191161695,0.0360260191161695,0.0360260191161695,0.0360260191161695,0.0360260191161695,0.0360260191161695,0.0360260191161695,0.0360260191161695,0.0360260191161695,0.0360260191161695,0.0360260191161695,0.0360260191161695,0.0360260191161695,0.0360260191161695,0.0360260191161695,0.0360260191161695,0.0360260191161695,0.0360260191161695,0.03599047846659915,0.035882358193256594,0.0360260191161695,0.0360260191161695,0.0360260191161695,0.035984670351753144,0.035984670351753144,0.035974540799121595,0.0360260191161695,0.0360260191161695,0.0360260191161695,0.036141424925393566,0.03622928446711542,0.036483960588714226,0.03660063666259723,0.03660973052707231,0.03687267680900681,0.03685444181016539,0.03725953082235148,0.03726732023515801,0.03782886843248872,0.03832763545940551,0.03999907862880647,0.04399375271136839,0.051173052515425047,0.055773924915646346,0.05904797512542478,0.06186145627536547,0.06434668255543839,0.06847899660713415,0.06784770285971636,0.06784770285971636,0.06784770285971636,0.06784770285971636,0.06784770285971636,0.06784770285971636,0.06784770285971636,0.06784770285971636,0.06784770285971636,0.06784770285971636,0.06784770285971636,0.06784770285971636,0.06784770285971636,0.06784770285971636,0.06784770285971636,0.06786488978388683,0.06786488978388683,0.06786488978388683,0.06784770285971636,0.06786488978388683,0.06786488978388683,0.06786488978388683,0.06784770285971636,0.06784770285971636,0.06784770285971636,0.06777239354369491,0.0677843636490936,0.0677843636490936,0.06784770285971636,0.06786488978388683,0.06848583821333219,0.06847899660713415,0.06847899660713415,0.06848583821333219,0.06848583821333219,0.06871186002005174,0.06852085827746329,0.0689466548088281,0.06912872999888357,0.0696361114643539,0.07044487984045122,0.07117785925240117,0.07228244400459094,0.0744883088305048,0.07807488071256935,0.0836402718828982,0.08891548868876514,0.09528491051884265,0.09936879338583651,0.10422877575433477,0.1089680055636544,0.11511218188095423,0.1212311047495249,0.1273754036969921,0.13221117381087985,0.13707505969951483,0.14372277957341967,0.1526769439569942,0.15893198633931982,0.1648342197293164,0.17387087194780357,0.18084993302803434,0.18687519809211287,0.19023023883340995,0.19202972112675876,0.195085639654568,0.19334851403883785,0.1931408684257323,0.1918347268286957,0.19206865196230882,0.1918347268286957,0.1919391124996218,0.1918347268286957,0.19206865196230882,0.19164720220501194,0.1917407880170556,0.19206865196230882,0.19096832050419266,0.19092230058326112,0.18598402706350764,0.17792234232077447,0.1697578734112342,0.16505087123447285,0.16119281294389068,0.1582157228396342,0.15644091254712852,0.15515457603357066,0.15377391213713154,0.15373856200552014,0.1531919759571954,0.15309530830057824,0.1529784390137162,0.15316893849067684,0.15309530830057824,0.1531919759571954,0.15175918313676606,0.147002560238232,0.14146984544317998,0.13467291010776136,0.1303394949737787,0.12651464065958384,0.1217328492366377,0.11409326412063002,0.10806844967113086,0.10071813948348107,0.09330694123196213,0.08656336365800624,0.0770436385094863,0.07096441080224984,0.06686776509010316,0.06326959309179557,0.06017475973608094,0.05751368629842717,0.0555470965515163,0.05328404955565657,0.051515208750686166,0.050011116929170776,0.04888010192267115,0.04635099532974446,0.04387882874782902,0.04294770292302305,0.042425366168192084,0.04189342464171821,0.0414429100291611,0.04079238425018111,0.04079238425018111,0.04069722390787627,0.04045864256209429,0.04038451601514071,0.03996824334625647,0.039954367002137704,0.03990504110566602,0.039900403846655885,0.03988550269544991,0.039681213318867634,0.039644359799334006,0.03962855852819471,0.03929961605111906,0.03926464995129619,0.03916529018075221,0.038770380190782015,0.03871316782305373,0.038770380190782015,0.03871316782305373,0.038620641772583585,0.03853862714977806,0.03852296337854223,0.03845144626845471,0.038620641772583585,0.03836464701395589,0.03844763041436467,0.03864633328932021,0.038620641772583585,0.03814966134080622,0.03841828005620246,0.038291764478407014,0.03812873872068171,0.038291764478407014,0.03817495669306869,0.03812873872068171,0.03812873872068171,0.03812873872068171,0.03812873872068171,0.03812382262012483,0.03811924795573117,0.03812873872068171,0.03812873872068171,0.03812873872068171,0.03812873872068171,0.03788199661385969,0.03787311323657178,0.03812485975822735,0.03812485975822735,0.03812485975822735,0.03812485975822735,0.03783148022020134,0.03783148022020134,0.03783148022020134,0.03783148022020134,0.03783148022020134,0.03783148022020134,0.03783148022020134,0.03783148022020134,0.03783148022020134,0.03782886843248872,0.03782886843248872,0.03782886843248872,0.03782886843248872,0.03782886843248872,0.03782886843248872,0.03782886843248872,0.03782886843248872,0.03782886843248872,0.03782886843248872,0.03782886843248872,0.03782886843248872,0.03782886843248872,0.03782886843248872,0.03782886843248872,0.03782886843248872,0.03781593688392804,0.03781593688392804,0.03781593688392804,0.03781593688392804,0.03781593688392804,0.03781593688392804,0.03781593688392804,0.03779673760583238,0.03779673760583238,0.03779673760583238,0.03779673760583238,0.03779673760583238,0.03779673760583238,0.03779673760583238,0.03779673760583238,0.03779673760583238,0.03779673760583238,0.03779673760583238,0.03779673760583238,0.03779673760583238,0.03781593688392804,0.03781593688392804,0.03781593688392804,0.03779673760583238,0.03778029340864197,0.03778029340864197,0.03778029340864197,0.03788199661385969,0.03788199661385969,0.037747213127318366,0.03773417872800537,0.03783148022020134,0.03783148022020134,0.03783148022020134,0.0373433618200095,0.03731283551082421,0.03728308890804213,0.03728308890804213,0.037269336367688435,0.037269336367688435,0.037269336367688435,0.037269336367688435,0.037269336367688435,0.03724486401671536,0.03724486401671536,0.03724486401671536,0.03724486401671536,0.03724486401671536,0.037269336367688435,0.037269336367688435,0.037269336367688435,0.03724486401671536,0.03724486401671536,0.03724486401671536,0.03724486401671536,0.037269336367688435,0.037269336367688435,0.037269336367688435,0.037269336367688435,0.037269336367688435,0.037269336367688435,0.037269336367688435,0.037269336367688435,0.03724486401671536,0.03724486401671536,0.03724486401671536,0.03724486401671536,0.03724486401671536,0.03724486401671536,0.03724486401671536,0.03724486401671536,0.03724486401671536,0.03724486401671536,0.03725953082235148,0.03725953082235148,0.03725953082235148,0.037269336367688435,0.037269336367688435,0.037269336367688435,0.037269336367688435,0.037269336367688435,0.037269336367688435,0.037269336367688435,0.037269336367688435,0.03725953082235148,0.03725953082235148,0.03731985244306071,0.03738317329370176,0.037709918528972694,0.03804578375270832,0.03812382262012483,0.03832763545940551,0.03847575250993835,0.03845144626845471,0.038620641772583585,0.0380934585272205,0.03620265452726739,0.03620265452726739,0.036324096167416185,0.03541557626868707,0.03539037787523332,0.03534920661181362,0.03511518514561694,0.03398468266853965,0.033589742485103526,0.03265216580188543,0.03185361810482385,0.030085247190681595,0.028979667377332433,0.027705145562167445,0.02694101193461973,0.026438429954377566,0.02635620070551069,0.02634356908146939,0.025998426154677734,0.026061292868309126,0.02588850260173845,0.0258449097221187,0.02572714000613554,0.025690083828832044,0.02586360498745621,0.02571212405485244,0.02572714000613554,0.02571212405485244,0.025685689342289677,0.02572714000613554,0.025509652535339097,0.025509652535339097,0.02550434522463616,0.025377448579479094,0.025377448579479094,0.02531498291966788,0.02531498291966788,0.02531498291966788,0.02531498291966788,0.02531498291966788,0.02531498291966788,0.02530071769818042,0.02530071769818042,0.02530071769818042,0.02531498291966788,0.02531498291966788,0.02531498291966788,0.02531498291966788,0.02531498291966788,0.02531498291966788,0.02531498291966788,0.02531498291966788,0.02531498291966788,0.02531498291966788,0.02531498291966788,0.02531498291966788,0.025313647876099753,0.025313647876099753,0.025313647876099753,0.025313647876099753,0.025313647876099753,0.025313647876099753,0.025313647876099753,0.025313647876099753,0.025313647876099753,0.025313647876099753,0.02530071769818042,0.02530071769818042,0.02530071769818042,0.02530071769818042,0.02530071769818042,0.02530071769818042,0.02529491616667992,0.02529491616667992,0.02529491616667992,0.02529491616667992,0.02529491616667992,0.02529491616667992,0.02529491616667992,0.02529491616667992,0.02529491616667992,0.02529491616667992,0.02529491616667992,0.02529491616667992,0.02529491616667992,0.02529491616667992,0.02529491616667992,0.02529491616667992,0.02529491616667992,0.02529491616667992,0.02529491616667992,0.02529491616667992,0.02529491616667992,0.02529491616667992,0.02529491616667992,0.02529491616667992,0.02529491616667992,0.02529491616667992,0.02529491616667992,0.02529491616667992,0.02529491616667992,0.02529491616667992,0.02529491616667992,0.02529491616667992,0.02529491616667992,0.02529491616667992,0.02529491616667992,0.02529491616667992,0.02529491616667992,0.02529491616667992,0.02529491616667992,0.02529491616667992,0.02529491616667992,0.02529491616667992,0.02529491616667992,0.02529491616667992,0.02529491616667992,0.02529491616667992,0.02529491616667992,0.02529491616667992,0.02529491616667992,0.02529491616667992,0.02529491616667992,0.02529491616667992,0.02529491616667992,0.02529491616667992,0.02529491616667992,0.02529491616667992,0.02529491616667992,0.02529491616667992,0.02529491616667992,0.02529491616667992,0.02529491616667992,0.02529491616667992,0.02529491616667992,0.02529491616667992,0.02529491616667992,0.02529491616667992,0.02529491616667992,0.02529034345098657,0.02529034345098657,0.02529034345098657,0.02529034345098657,0.02529034345098657,0.02529034345098657,0.02529034345098657,0.02529034345098657,0.02529034345098657,0.02529034345098657,0.025289081823094958,0.025289081823094958,0.025289081823094958,0.025289081823094958,0.02529034345098657,0.025289081823094958,0.025289081823094958,0.025289081823094958,0.025289081823094958,0.025289081823094958,0.025289081823094958,0.025289081823094958,0.025289081823094958,0.025289081823094958,0.025289081823094958,0.02529491616667992,0.02530071769818042,0.02530071769818042,0.025313647876099753,0.025313647876099753,0.025313647876099753,0.025313647876099753,0.025313647876099753,0.02531498291966788,0.02531498291966788,0.02531498291966788,0.02531498291966788,0.02531498291966788,0.02531498291966788,0.02531498291966788,0.02531498291966788,0.02531498291966788,0.02531498291966788,0.02531498291966788,0.02531498291966788,0.02531498291966788,0.025448658324251083,0.025377448579479094,0.025377448579479094,0.025377448579479094,0.025377448579479094,0.025377448579479094,0.025377448579479094)
#time=time[4:length(time)]
#rate=rate[4:length(rate)]
#minHPD=minHPD[4:length(minHPD)]
#maxHPD=maxHPD[4:length(maxHPD)]

plot(c(seq(-290,0,by=1),0),rep(2,length(c(seq(290,0,by=-1),0))), xlab="", ylab="Rates (events/Myr/lineage)", xlim=c(-270,-230), ylim=c(0,0.25), type="l", col="white",lwd="1",las="1",cex.axis="1",cex.main="1",cex.lab="1",bty="n", main="C", axes=F)
rect(-323.2,-0.02,-298.9,300, col="white", border=NA)
rect(-298.9,-0.02,-272.95,300, col="whitesmoke", border=NA)
rect(-272.95,-0.02,-259.1,300, col="white", border=NA)
rect(-259.1,-0.02,-251.9,300, col="whitesmoke", border=NA)
rect(-251.9,-0.02,-247.2,300, col="white", border=NA)
rect(-247.2,-0.02,-237,300, col="whitesmoke", border=NA)
rect(-237,-0.02,-201.3,300, col="white", border=NA)
rect(-201.3,-0.02,-174.1,300, col="whitesmoke", border=NA)
rect(-174.1,-0.02,-163.5,300, col="white", border=NA)
rect(-163.5,-0.02,-145,300, col="whitesmoke", border=NA)
rect(-145,-0.02,-100.5,300, col="white", border=NA)
rect(-100.5,-0.02,-66,300, col="whitesmoke", border=NA)
rect(-66,-0.02,-56,300, col="white", border=NA)
rect(-56,-0.02,-33.9,300, col="whitesmoke", border=NA)
rect(-33.9,-0.02,-23.03,300, col="white", border=NA)
rect(-23.03,-0.02,-5.33,300, col="whitesmoke", border=NA)
rect(-5.33,-0.02,-2.58,300, col="white", border=NA)
rect(-2.58,-0.02,0,300, col="whitesmoke", border=NA)

rect(-261.28,-3,-259.51,300, col=alpha('#ffaf03',0.2), border=NA)
rect(-234.5,-3,-232,300, col=alpha('#ffaf03',0.2), border=NA)
abline(v=c(-251.902),col="red",lty="dashed",lwd="2")
axis(side=1, seq(-280, -220, by=10), col="black",col.axis="black",las=1)
axis(side=2, seq(0, 0.25, by=0.05), col="black",col.axis="black",las=2)

legend("topleft", bty="n", c("Extinction rate"),lwd="3",col=c("#e34a33"), cex=1)
lines(time,time,type = 'n')
polygon(c(time, rev(time)), c(maxHPD, rev(minHPD)), col = alpha('#e34a33',0.3), border = NA)
lines(time,rate, col = '#e34a33', lwd=2)

add_geochrono(0, -0.15)


# Frequency of shift in extinction rate
mids=c(-0.0490016694490818, -0.1470050083472454,-0.245008347245409,-0.3430116861435726,-0.4410150250417362,-0.5390183639398998,-0.6370217028380634,-0.735025041736227,-0.8330283806343906,-0.9310317195325541,-1.0290350584307177,-1.1270383973288813,-1.225041736227045,-1.3230450751252085,-1.4210484140233721,-1.5190517529215357,-1.6170550918196993,-1.715058430717863,-1.8130617696160265,-1.91106510851419,-2.0090684474123535,-2.1070717863105175,-2.2050751252086807,-2.3030784641068447,-2.401081803005008,-2.499085141903172,-2.597088480801335,-2.695091819699499,-2.793095158597662,-2.8910984974958263,-2.9891018363939894,-3.0871051752921534,-3.1851085141903166,-3.2831118530884806,-3.381115191986644,-3.479118530884808,-3.577121869782971,-3.675125208681135,-3.773128547579298,-3.871131886477462,-3.9691352253756254,-4.067138564273789,-4.165141903171953,-4.263145242070117,-4.36114858096828,-4.459151919866444,-4.557155258764608,-4.655158597662771,-4.753161936560934,-4.851165275459098,-4.949168614357262,-5.047171953255425,-5.1451752921535885,-5.2431786310517525,-5.341181969949917,-5.43918530884808,-5.537188647746243,-5.635191986644407,-5.733195325542571,-5.831198664440734,-5.929202003338897,-6.027205342237061,-6.125208681135225,-6.2232120200333885,-6.321215358931552,-6.419218697829716,-6.51722203672788,-6.615225375626043,-6.713228714524206,-6.81123205342237,-6.909235392320534,-7.007238731218697,-7.10524207011686,-7.203245409015024,-7.3012487479131885,-7.399252086811352,-7.497255425709515,-7.595258764607679,-7.693262103505843,-7.791265442404006,-7.889268781302169,-7.987272120200332,-8.085275459098497,-8.18327879799666,-8.281282136894824,-8.379285475792988,-8.477288814691152,-8.575292153589315,-8.673295492487478,-8.771298831385641,-8.869302170283806,-8.96730550918197,-9.065308848080132,-9.163312186978297,-9.26131552587646,-9.359318864774623,-9.457322203672787,-9.55532554257095,-9.653328881469115,-9.751332220367278,-9.849335559265441,-9.947338898163606,-10.045342237061769,-10.143345575959932,-10.241348914858095,-10.339352253756259,-10.437355592654423,-10.535358931552587,-10.63336227045075,-10.731365609348915,-10.829368948247078,-10.927372287145241,-11.025375626043404,-11.123378964941567,-11.221382303839732,-11.319385642737895,-11.417388981636059,-11.515392320534223,-11.613395659432387,-11.71139899833055,-11.809402337228713,-11.907405676126876,-12.005409015025041,-12.103412353923204,-12.201415692821367,-12.299419031719532,-12.397422370617695,-12.495425709515859,-12.593429048414022,-12.691432387312185,-12.78943572621035,-12.887439065108513,-12.985442404006676,-13.083445742904841,-13.181449081803004,-13.279452420701167,-13.37745575959933,-13.475459098497494,-13.573462437395658,-13.671465776293822,-13.769469115191985,-13.86747245409015,-13.965475792988313,-14.063479131886476,-14.16148247078464,-14.259485809682802,-14.357489148580967,-14.45549248747913,-14.553495826377294,-14.651499165275458,-14.749502504173622,-14.847505843071785,-14.945509181969948,-15.043512520868111,-15.141515859766276,-15.23951919866444,-15.337522537562602,-15.435525876460767,-15.53352921535893,-15.631532554257094,-15.729535893155257,-15.82753923205342,-15.925542570951585,-16.023545909849744,-16.12154924874791,-16.219552587646074,-16.317555926544237,-16.4155592654424,-16.513562604340564,-16.611565943238727,-16.70956928213689,-16.807572621035057,-16.90557595993322,-17.003579298831383,-17.101582637729546,-17.19958597662771,-17.297589315525872,-17.395592654424036,-17.4935959933222,-17.591599332220362,-17.68960267111853,-17.78760601001669,-17.885609348914855,-17.983612687813018,-18.08161602671118,-18.179619365609344,-18.277622704507507,-18.375626043405674,-18.473629382303837,-18.571632721202,-18.669636060100164,-18.767639398998327,-18.86564273789649,-18.963646076794653,-19.061649415692816,-19.15965275459098,-19.257656093489146,-19.35565943238731,-19.453662771285472,-19.551666110183636,-19.6496694490818,-19.747672787979962,-19.845676126878125,-19.94367946577629,-20.041682804674455,-20.139686143572618,-20.23768948247078,-20.335692821368944,-20.433696160267107,-20.53169949916527,-20.629702838063434,-20.727706176961597,-20.825709515859764,-20.923712854757927,-21.02171619365609,-21.119719532554253,-21.217722871452416,-21.31572621035058,-21.413729549248743,-21.51173288814691,-21.609736227045072,-21.707739565943236,-21.8057429048414,-21.903746243739562,-22.001749582637725,-22.099752921535888,-22.19775626043405,-22.295759599332214,-22.39376293823038,-22.491766277128544,-22.589769616026707,-22.68777295492487,-22.785776293823034,-22.883779632721197,-22.98178297161936,-23.079786310517527,-23.17778964941569,-23.275792988313853,-23.373796327212016,-23.47179966611018,-23.569803005008342,-23.667806343906506,-23.76580968280467,-23.863813021702832,-23.961816360601,-24.05981969949916,-24.157823038397325,-24.255826377295488,-24.35382971619365,-24.451833055091814,-24.549836393989978,-24.647839732888144,-24.745843071786307,-24.84384641068447,-24.941849749582634,-25.039853088480797,-25.13785642737896,-25.235859766277123,-25.333863105175286,-25.43186644407345,-25.529869782971616,-25.62787312186978,-25.725876460767942,-25.823879799666106,-25.92188313856427,-26.019886477462432,-26.117889816360595,-26.21589315525876,-26.313896494156925,-26.411899833055088,-26.50990317195325,-26.607906510851414,-26.705909849749577,-26.80391318864774,-26.901916527545904,-26.999919866444067,-27.097923205342234,-27.195926544240397,-27.29392988313856,-27.391933222036723,-27.489936560934886,-27.58793989983305,-27.685943238731213,-27.78394657762938,-27.881949916527542,-27.979953255425706,-28.07795659432387,-28.175959933222032,-28.273963272120195,-28.371966611018358,-28.46996994991652,-28.567973288814684,-28.66597662771285,-28.763979966611014,-28.861983305509177,-28.95998664440734,-29.057989983305504,-29.155993322203667,-29.25399666110183,-29.351999999999997,-29.45000333889816,-29.548006677796323,-29.646010016694486,-29.74401335559265,-29.842016694490813,-29.940020033388976,-30.03802337228714,-30.136026711185302,-30.23403005008347,-30.332033388981632,-30.430036727879795,-30.528040066777958,-30.62604340567612,-30.724046744574284,-30.822050083472448,-30.920053422370614,-31.018056761268777,-31.11606010016694,-31.214063439065104,-31.312066777963267,-31.41007011686143,-31.508073455759593,-31.606076794657756,-31.70408013355592,-31.802083472454086,-31.90008681135225,-31.998090150250412,-32.09609348914857,-32.19409682804674,-32.292100166944905,-32.390103505843065,-32.48810684474123,-32.58611018363939,-32.68411352253756,-32.78211686143572,-32.880120200333884,-32.97812353923205,-33.07612687813021,-33.17413021702838,-33.27213355592654,-33.370136894824704,-33.46814023372286,-33.56614357262103,-33.6641469115192,-33.762150250417356,-33.86015358931552,-33.95815692821368,-34.05616026711185,-34.15416360601001,-34.252166944908176,-34.350170283806335,-34.4481736227045,-34.54617696160267,-34.64418030050083,-34.742183639398995,-34.840186978297154,-34.93819031719532,-35.03619365609348,-35.13419699499165,-35.23220033388981,-35.330203672787974,-35.42820701168614,-35.5262103505843,-35.62421368948247,-35.722217028380626,-35.82022036727879,-35.91822370617695,-36.01622704507512,-36.114230383973286,-36.212233722871446,-36.31023706176961,-36.40824040066777,-36.50624373956594,-36.6042470784641,-36.702250417362265,-36.80025375626043,-36.89825709515859,-36.99626043405676,-37.09426377295492,-37.192267111853084,-37.290270450751244,-37.38827378964941,-37.48627712854757,-37.58428046744574,-37.682283806343904,-37.78028714524206,-37.87829048414023,-37.97629382303839,-38.074297161936556,-38.172300500834716,-38.27030383973288,-38.36830717863104,-38.46631051752921,-38.564313856427376,-38.662317195325535,-38.7603205342237,-38.85832387312186,-38.95632721202003,-39.05433055091819,-39.152333889816354,-39.25033722871452,-39.34834056761268,-39.44634390651085,-39.54434724540901,-39.642350584307174,-39.74035392320533,-39.8383572621035,-39.93636060100167,-40.034363939899826,-40.13236727879799,-40.23037061769615,-40.32837395659432,-40.42637729549248,-40.524380634390646,-40.622383973288805,-40.72038731218697,-40.81839065108514,-40.9163939899833,-41.014397328881465,-41.112400667779625,-41.21040400667779,-41.30840734557595,-41.40641068447412,-41.50441402337228,-41.602417362270444,-41.70042070116861,-41.79842404006677,-41.89642737896494,-41.994430717863096,-42.09243405676126,-42.19043739565942,-42.28844073455759,-42.386444073455756,-42.484447412353916,-42.58245075125208,-42.68045409015024,-42.77845742904841,-42.87646076794657,-42.974464106844735,-43.0724674457429,-43.17047078464106,-43.26847412353923,-43.36647746243739,-43.464480801335554,-43.562484140233714,-43.66048747913188,-43.75849081803004,-43.85649415692821,-43.954497495826374,-44.05250083472453,-44.1505041736227,-44.24850751252086,-44.346510851419026,-44.444514190317186,-44.54251752921535,-44.64052086811351,-44.73852420701168,-44.836527545909846,-44.934530884808005,-45.03253422370617,-45.13053756260433,-45.2285409015025,-45.32654424040066,-45.424547579298824,-45.52255091819699,-45.62055425709515,-45.71855759599332,-45.81656093489148,-45.914564273789644,-46.0125676126878,-46.11057095158597,-46.20857429048414,-46.306577629382296,-46.40458096828046,-46.50258430717862,-46.60058764607679,-46.69859098497495,-46.796594323873116,-46.894597662771275,-46.99260100166944,-47.09060434056761,-47.18860767946577,-47.286611018363935,-47.384614357262095,-47.48261769616026,-47.58062103505842,-47.67862437395659,-47.77662771285475,-47.874631051752914,-47.97263439065108,-48.07063772954924,-48.16864106844741,-48.26664440734557,-48.36464774624373,-48.46265108514189,-48.56065442404006,-48.658657762938226,-48.756661101836386,-48.85466444073455,-48.95266777963271,-49.05067111853088,-49.14867445742904,-49.246677796327205,-49.34468113522537,-49.44268447412353,-49.5406878130217,-49.63869115191986,-49.736694490818024,-49.834697829716184,-49.93270116861435,-50.03070450751251,-50.12870784641068,-50.226711185308844,-50.324714524207,-50.42271786310517,-50.52072120200333,-50.618724540901496,-50.716727879799656,-50.81473121869782,-50.91273455759598,-51.01073789649415,-51.108741235392316,-51.206744574290475,-51.30474791318864,-51.4027512520868,-51.50075459098497,-51.59875792988313,-51.696761268781295,-51.79476460767946,-51.89276794657762,-51.99077128547579,-52.08877462437395,-52.186777963272114,-52.28478130217027,-52.38278464106844,-52.48078797996661,-52.578791318864766,-52.67679465776293,-52.77479799666109,-52.87280133555926,-52.97080467445742,-53.068808013355586,-53.166811352253745,-53.26481469115191,-53.36281803005008,-53.46082136894824,-53.558824707846405,-53.656828046744565,-53.75483138564273,-53.85283472454089,-53.95083806343906,-54.04884140233722,-54.146844741235384,-54.24484808013355,-54.34285141903171,-54.44085475792988,-54.53885809682804,-54.6368614357262,-54.73486477462436,-54.83286811352253,-54.930871452420696,-55.028874791318856,-55.12687813021702,-55.22488146911518,-55.32288480801335,-55.42088814691151,-55.518891485809675,-55.61689482470784,-55.714898163606,-55.81290150250417,-55.91090484140233,-56.008908180300494,-56.106911519198654,-56.20491485809682,-56.30291819699498,-56.40092153589315,-56.498924874791314,-56.59692821368947,-56.69493155258764,-56.7929348914858,-56.890938230383966,-56.988941569282126,-57.08694490818029,-57.18494824707845,-57.28295158597662,-57.380954924874786,-57.478958263772945,-57.57696160267111,-57.67496494156927,-57.77296828046744,-57.8709716193656,-57.968974958263765,-58.06697829716193,-58.16498163606009,-58.26298497495826,-58.36098831385642,-58.458991652754584,-58.55699499165274,-58.65499833055091,-58.75300166944908,-58.85100500834724,-58.9490083472454,-59.04701168614356,-59.14501502504173,-59.24301836393989,-59.341021702838056,-59.439025041736215,-59.53702838063438,-59.63503171953255,-59.73303505843071,-59.831038397328875,-59.929041736227035,-60.0270450751252,-60.12504841402336,-60.22305175292153,-60.32105509181969,-60.419058430717854,-60.51706176961602,-60.61506510851418,-60.71306844741235,-60.81107178631051,-60.90907512520867,-61.00707846410683,-61.105081803005,-61.203085141903166,-61.301088480801326,-61.39909181969949,-61.49709515859765,-61.59509849749582,-61.69310183639398,-61.791105175292145,-61.88910851419031,-61.98711185308847,-62.08511519198664,-62.1831185308848,-62.281121869782964,-62.379125208681124,-62.47712854757929,-62.57513188647745,-62.67313522537562,-62.771138564273784,-62.86914190317194,-62.96714524207011,-63.06514858096827,-63.163151919866436,-63.261155258764596,-63.35915859766276,-63.45716193656092,-63.55516527545909,-63.653168614357256,-63.751171953255415,-63.84917529215358,-63.94717863105174,-64.04518196994991,-64.14318530884808,-64.24118864774623,-64.3391919866444,-64.43719532554256,-64.53519866444073,-64.6332020033389,-64.73120534223705,-64.82920868113521,-64.92721202003338,-65.02521535893155,-65.12321869782971,-65.22122203672787,-65.31922537562603,-65.4172287145242,-65.51523205342237,-65.61323539232052,-65.71123873121869,-65.80924207011685,-65.90724540901502,-66.00524874791319,-66.10325208681134,-66.2012554257095,-66.29925876460767,-66.39726210350584,-66.49526544240399,-66.59326878130216,-66.69127212020032,-66.78927545909849,-66.88727879799666,-66.98528213689481,-67.08328547579298,-67.18128881469114,-67.27929215358931,-67.37729549248748,-67.47529883138563,-67.5733021702838,-67.67130550918196,-67.76930884808013,-67.86731218697828,-67.96531552587645,-68.06331886477462,-68.16132220367278,-68.25932554257095,-68.3573288814691,-68.45533222036727,-68.55333555926543,-68.6513388981636,-68.74934223706175,-68.84734557595992,-68.94534891485809,-69.04335225375625,-69.14135559265442,-69.23935893155257,-69.33736227045074,-69.4353656093489,-69.53336894824707,-69.63137228714523,-69.72937562604339,-69.82737896494156,-69.92538230383973,-70.02338564273789,-70.12138898163604,-70.21939232053421,-70.31739565943238,-70.41539899833055,-70.5134023372287,-70.61140567612686,-70.70940901502503,-70.8074123539232,-70.90541569282136,-71.00341903171952,-71.10142237061768,-71.19942570951585,-71.29742904841402,-71.39543238731218,-71.49343572621034,-71.5914390651085,-71.68944240400667,-71.78744574290484,-71.88544908180299,-71.98345242070116,-72.08145575959932,-72.17945909849749,-72.27746243739566,-72.37546577629381,-72.47346911519197,-72.57147245409014,-72.66947579298831,-72.76747913188646,-72.86548247078463,-72.9634858096828,-73.06148914858096,-73.15949248747913,-73.25749582637728,-73.35549916527545,-73.45350250417361,-73.55150584307178,-73.64950918196995,-73.7475125208681,-73.84551585976627,-73.94351919866443,-74.0415225375626,-74.13952587646075,-74.23752921535892,-74.33553255425709,-74.43353589315525,-74.53153923205342,-74.62954257095157,-74.72754590984974,-74.8255492487479,-74.92355258764607,-75.02155592654422,-75.11955926544239,-75.21756260434056,-75.31556594323872,-75.41356928213689,-75.51157262103504,-75.60957595993321,-75.70757929883138,-75.80558263772954,-75.9035859766277,-76.00158931552586,-76.09959265442403,-76.1975959933222,-76.29559933222036,-76.39360267111851,-76.49160601001668,-76.58960934891485,-76.68761268781302,-76.78561602671117,-76.88361936560933,-76.9816227045075,-77.07962604340567,-77.17762938230383,-77.27563272120199,-77.37363606010015,-77.47163939899832,-77.56964273789649,-77.66764607679465,-77.7656494156928,-77.86365275459097,-77.96165609348914,-78.0596594323873,-78.15766277128546,-78.25566611018363,-78.35366944908179,-78.45167278797996,-78.54967612687813,-78.64767946577628,-78.74568280467444,-78.84368614357261,-78.94168948247078,-79.03969282136893,-79.1376961602671,-79.23569949916526,-79.33370283806343,-79.4317061769616,-79.52970951585975,-79.62771285475792,-79.72571619365608,-79.82371953255425,-79.92172287145242,-80.01972621035057,-80.11772954924874,-80.2157328881469,-80.31373622704507,-80.41173956594322,-80.50974290484139,-80.60774624373956,-80.70574958263772,-80.80375292153589,-80.90175626043404,-80.99975959933221,-81.09776293823037,-81.19576627712854,-81.2937696160267,-81.39177295492486,-81.48977629382303,-81.5877796327212,-81.68578297161936,-81.78378631051751,-81.88178964941568,-81.97979298831385,-82.07779632721201,-82.17579966611017,-82.27380300500833,-82.3718063439065,-82.46980968280467,-82.56781302170283,-82.66581636060099,-82.76381969949915,-82.86182303839732,-82.95982637729549,-83.05782971619364,-83.1558330550918,-83.25383639398997,-83.35183973288814,-83.4498430717863,-83.54784641068446,-83.64584974958262,-83.74385308848079,-83.84185642737896,-83.93985976627712,-84.03786310517528,-84.13586644407344,-84.23386978297161,-84.33187312186978,-84.42987646076793,-84.5278797996661,-84.62588313856426,-84.72388647746243,-84.8218898163606,-84.91989315525875,-85.01789649415691,-85.11589983305508,-85.21390317195325,-85.3119065108514,-85.40990984974957,-85.50791318864773,-85.6059165275459,-85.70391986644407,-85.80192320534222,-85.89992654424039,-85.99792988313855,-86.09593322203672,-86.19393656093489,-86.29193989983304,-86.3899432387312,-86.48794657762937,-86.58594991652754,-86.68395325542569,-86.78195659432386,-86.87995993322203,-86.97796327212019,-87.07596661101836,-87.17396994991651,-87.27197328881468,-87.36997662771284,-87.46797996661101,-87.56598330550916,-87.66398664440733,-87.7619899833055,-87.85999332220366,-87.95799666110183,-88.05599999999998,-88.15400333889815,-88.25200667779632,-88.35001001669448,-88.44801335559264,-88.5460166944908,-88.64402003338897,-88.74202337228714,-88.8400267111853,-88.93803005008346,-89.03603338898162,-89.13403672787979,-89.23204006677796,-89.33004340567611,-89.42804674457427,-89.52605008347244,-89.62405342237061,-89.72205676126877,-89.82006010016693,-89.9180634390651,-90.01606677796326,-90.11407011686143,-90.2120734557596,-90.31007679465775,-90.40808013355591,-90.50608347245408,-90.60408681135225,-90.7020901502504,-90.80009348914857,-90.89809682804673,-90.9961001669449,-91.09410350584307,-91.19210684474122,-91.29011018363938,-91.38811352253755,-91.48611686143572,-91.58412020033387,-91.68212353923204,-91.7801268781302,-91.87813021702837,-91.97613355592654,-92.07413689482469,-92.17214023372286,-92.27014357262102,-92.36814691151919,-92.46615025041736,-92.56415358931551,-92.66215692821368,-92.76016026711184,-92.85816360601001,-92.95616694490816,-93.05417028380633,-93.1521736227045,-93.25017696160266,-93.34818030050083,-93.44618363939898,-93.54418697829715,-93.64219031719531,-93.74019365609348,-93.83819699499163,-93.9362003338898,-94.03420367278797,-94.13220701168613,-94.2302103505843,-94.32821368948245,-94.42621702838062,-94.52422036727879,-94.62222370617695,-94.7202270450751,-94.81823038397327,-94.91623372287144,-95.0142370617696,-95.11224040066777,-95.21024373956593,-95.30824707846409,-95.40625041736226,-95.50425375626043,-95.60225709515858,-95.70026043405674,-95.79826377295491,-95.89626711185308,-95.99427045075124,-96.0922737896494,-96.19027712854756,-96.28828046744573,-96.3862838063439,-96.48428714524206,-96.58229048414022,-96.68029382303838,-96.77829716193655,-96.87630050083472,-96.97430383973287,-97.07230717863104,-97.1703105175292,-97.26831385642737,-97.36631719532554,-97.46432053422369,-97.56232387312185,-97.66032721202002,-97.75833055091819,-97.85633388981634,-97.95433722871451,-98.05234056761267,-98.15034390651084,-98.24834724540901,-98.34635058430716,-98.44435392320533,-98.5423572621035,-98.64036060100166,-98.73836393989983,-98.83636727879798,-98.93437061769615,-99.03237395659431,-99.13037729549248,-99.22838063439063,-99.3263839732888,-99.42438731218697,-99.52239065108513,-99.6203939899833,-99.71839732888145,-99.81640066777962,-99.91440400667778,-100.01240734557595,-100.1104106844741,-100.20841402337227,-100.30641736227044,-100.4044207011686,-100.50242404006677,-100.60042737896492,-100.69843071786309,-100.79643405676126,-100.89443739565942,-100.99244073455758,-101.09044407345574,-101.18844741235391,-101.28645075125208,-101.38445409015024,-101.4824574290484,-101.58046076794656,-101.67846410684473,-101.7764674457429,-101.87447078464105,-101.97247412353921,-102.07047746243738,-102.16848080133555,-102.26648414023371,-102.36448747913187,-102.46249081803003,-102.5604941569282,-102.65849749582637,-102.75650083472453,-102.85450417362269,-102.95250751252085,-103.05051085141902,-103.14851419031719,-103.24651752921534,-103.3445208681135,-103.44252420701167,-103.54052754590984,-103.638530884808,-103.73653422370616,-103.83453756260432,-103.93254090150249,-104.03054424040066,-104.12854757929881,-104.22655091819698,-104.32455425709514,-104.42255759599331,-104.52056093489148,-104.61856427378963,-104.7165676126878,-104.81457095158596,-104.91257429048413,-105.0105776293823,-105.10858096828045,-105.20658430717862,-105.30458764607678,-105.40259098497495,-105.5005943238731,-105.59859766277127,-105.69660100166944,-105.7946043405676,-105.89260767946577,-105.99061101836392,-106.08861435726209,-106.18661769616025,-106.28462103505842,-106.38262437395657,-106.48062771285474,-106.57863105175291,-106.67663439065107,-106.77463772954924,-106.8726410684474,-106.97064440734556,-107.06864774624373,-107.1666510851419,-107.26465442404005,-107.36265776293821,-107.46066110183638,-107.55866444073455,-107.65666777963271,-107.75467111853087,-107.85267445742903,-107.9506777963272,-108.04868113522537,-108.14668447412352,-108.24468781302168,-108.34269115191985,-108.44069449081802,-108.53869782971618,-108.63670116861434,-108.7347045075125,-108.83270784641067,-108.93071118530884,-109.028714524207,-109.12671786310516,-109.22472120200332,-109.32272454090149,-109.42072787979966,-109.51873121869781,-109.61673455759598,-109.71473789649414,-109.81274123539231,-109.91074457429048,-110.00874791318863,-110.1067512520868,-110.20475459098496,-110.30275792988313,-110.40076126878128,-110.49876460767945,-110.59676794657761,-110.69477128547578,-110.79277462437395,-110.8907779632721,-110.98878130217027,-111.08678464106843,-111.1847879799666,-111.28279131886477,-111.38079465776292,-111.47879799666109,-111.57680133555925,-111.67480467445742,-111.77280801335557,-111.87081135225374,-111.9688146911519,-112.06681803005007,-112.16482136894824,-112.26282470784639,-112.36082804674456,-112.45883138564272,-112.55683472454089,-112.65483806343904,-112.75284140233721,-112.85084474123538,-112.94884808013354,-113.04685141903171,-113.14485475792986,-113.24285809682803,-113.3408614357262,-113.43886477462436,-113.53686811352252,-113.63487145242068,-113.73287479131885,-113.83087813021702,-113.92888146911518,-114.02688480801334,-114.1248881469115,-114.22289148580967,-114.32089482470784,-114.41889816360599,-114.51690150250415,-114.61490484140232,-114.71290818030049,-114.81091151919865,-114.90891485809681,-115.00691819699497,-115.10492153589314,-115.20292487479131,-115.30092821368947,-115.39893155258763,-115.4969348914858,-115.59493823038396,-115.69294156928213,-115.79094490818028,-115.88894824707845,-115.98695158597661,-116.08495492487478,-116.18295826377295,-116.2809616026711,-116.37896494156927,-116.47696828046743,-116.5749716193656,-116.67297495826375,-116.77097829716192,-116.86898163606008,-116.96698497495825,-117.06498831385642,-117.16299165275457,-117.26099499165274,-117.3589983305509,-117.45700166944907,-117.55500500834724,-117.65300834724539,-117.75101168614356,-117.84901502504172,-117.94701836393989,-118.04502170283804,-118.14302504173621,-118.24102838063438,-118.33903171953254,-118.43703505843071,-118.53503839732886,-118.63304173622703,-118.7310450751252,-118.82904841402336,-118.92705175292151,-119.02505509181968,-119.12305843071785,-119.22106176961601,-119.31906510851418,-119.41706844741233,-119.5150717863105,-119.61307512520867,-119.71107846410683,-119.80908180300499,-119.90708514190315,-120.00508848080132,-120.10309181969949,-120.20109515859765,-120.2990984974958,-120.39710183639397,-120.49510517529214,-120.5931085141903,-120.69111185308846,-120.78911519198662,-120.88711853088479,-120.98512186978296,-121.08312520868112,-121.18112854757928,-121.27913188647744,-121.37713522537561,-121.47513856427378,-121.57314190317194,-121.6711452420701,-121.76914858096826,-121.86715191986643,-121.9651552587646,-122.06315859766275,-122.16116193656092,-122.25916527545908,-122.35716861435725,-122.45517195325542,-122.55317529215357,-122.65117863105174,-122.7491819699499,-122.84718530884807,-122.94518864774622,-123.04319198664439,-123.14119532554255,-123.23919866444072,-123.33720200333889,-123.43520534223704,-123.5332086811352,-123.63121202003337,-123.72921535893154,-123.82721869782971,-123.92522203672786,-124.02322537562603,-124.1212287145242,-124.21923205342236,-124.31723539232051,-124.41523873121868,-124.51324207011685,-124.61124540901501,-124.70924874791318,-124.80725208681133,-124.9052554257095,-125.00325876460766,-125.10126210350583,-125.19926544240398,-125.29726878130215,-125.39527212020032,-125.49327545909848,-125.59127879799665,-125.6892821368948,-125.78728547579297,-125.88528881469114,-125.9832921535893,-126.08129549248746,-126.17929883138562,-126.27730217028379,-126.37530550918196,-126.47330884808012,-126.57131218697828,-126.66931552587644,-126.76731886477461,-126.86532220367278,-126.96332554257093,-127.0613288814691,-127.15933222036726,-127.25733555926543,-127.3553388981636,-127.45334223706175,-127.55134557595991,-127.64934891485808,-127.74735225375625,-127.84535559265441,-127.94335893155257,-128.04136227045075,-128.1393656093489,-128.23736894824708,-128.33537228714525,-128.43337562604341,-128.53137896494155,-128.62938230383972,-128.7273856427379,-128.82538898163605,-128.92339232053422,-129.0213956594324,-129.11939899833055,-129.21740233722872,-129.3154056761269,-129.41340901502505,-129.5114123539232,-129.60941569282136,-129.70741903171952,-129.8054223706177,-129.90342570951586,-130.00142904841402,-130.0994323873122,-130.19743572621036,-130.29543906510852,-130.39344240400666,-130.49144574290483,-130.589449081803,-130.68745242070116,-130.78545575959933,-130.8834590984975,-130.98146243739566,-131.07946577629383,-131.177469115192,-131.27547245409013,-131.3734757929883,-131.47147913188647,-131.56948247078464,-131.6674858096828,-131.76548914858097,-131.86349248747914,-131.9614958263773,-132.05949916527547,-132.1575025041736,-132.25550584307177,-132.35350918196994,-132.4515125208681,-132.54951585976627,-132.64751919866444,-132.7455225375626,-132.84352587646077,-132.94152921535894,-133.03953255425708,-133.13753589315525,-133.2355392320534,-133.33354257095158,-133.43154590984975,-133.5295492487479,-133.62755258764608,-133.72555592654425,-133.8235592654424,-133.92156260434055,-134.01956594323872,-134.11756928213688,-134.21557262103505,-134.31357595993322,-134.41157929883138,-134.50958263772955,-134.60758597662772,-134.70558931552588,-134.80359265442405,-134.9015959933222,-134.99959933222036,-135.09760267111852,-135.1956060100167,-135.29360934891486,-135.39161268781302,-135.4896160267112,-135.58761936560936,-135.68562270450752,-135.78362604340566,-135.88162938230383,-135.979632721202,-136.07763606010016,-136.17563939899833,-136.2736427378965,-136.37164607679466,-136.46964941569283,-136.567652754591,-136.66565609348913,-136.7636594323873,-136.86166277128547,-136.95966611018363,-137.0576694490818,-137.15567278797997,-137.25367612687813,-137.3516794657763,-137.44968280467447,-137.5476861435726,-137.64568948247077,-137.74369282136894,-137.8416961602671,-137.93969949916527,-138.03770283806344,-138.1357061769616,-138.23370951585977,-138.33171285475794,-138.42971619365608,-138.52771953255424,-138.6257228714524,-138.72372621035058,-138.82172954924874,-138.9197328881469,-139.01773622704508,-139.11573956594324,-139.2137429048414,-139.31174624373955,-139.40974958263772,-139.50775292153588,-139.60575626043405,-139.70375959933222,-139.80176293823038,-139.89976627712855,-139.99776961602672,-140.09577295492488,-140.19377629382302,-140.2917796327212,-140.38978297161935,-140.48778631051752,-140.5857896494157,-140.68379298831385,-140.78179632721202,-140.8797996661102,-140.97780300500835,-141.0758063439065,-141.17380968280466,-141.27181302170283,-141.369816360601,-141.46781969949916,-141.56582303839733,-141.6638263772955,-141.76182971619366,-141.85983305509183,-141.95783639399,-142.05583973288813,-142.1538430717863,-142.25184641068446,-142.34984974958263,-142.4478530884808,-142.54585642737896,-142.64385976627713,-142.7418631051753,-142.83986644407346,-142.9378697829716,-143.03587312186977,-143.13387646076794,-143.2318797996661,-143.32988313856427,-143.42788647746244,-143.5258898163606,-143.62389315525877,-143.72189649415694,-143.81989983305508,-143.91790317195324,-144.0159065108514,-144.11390984974958,-144.21191318864774,-144.3099165275459,-144.40791986644408,-144.50592320534224,-144.6039265442404,-144.70192988313855,-144.7999332220367,-144.89793656093488,-144.99593989983305,-145.0939432387312,-145.19194657762938,-145.28994991652755,-145.3879532554257,-145.48595659432388,-145.58395993322202,-145.68196327212019,-145.77996661101835,-145.87796994991652,-145.97597328881469,-146.07397662771285,-146.17197996661102,-146.2699833055092,-146.36798664440735,-146.4659899833055,-146.56399332220366,-146.66199666110182,-146.76,-146.85800333889816,-146.95600667779632,-147.0540100166945,-147.15201335559266,-147.25001669449082,-147.348020033389,-147.44602337228713,-147.5440267111853,-147.64203005008346,-147.74003338898163,-147.8380367278798,-147.93604006677796,-148.03404340567613,-148.1320467445743,-148.23005008347246,-148.3280534223706,-148.42605676126877,-148.52406010016693,-148.6220634390651,-148.72006677796327,-148.81807011686143,-148.9160734557596,-149.01407679465777,-149.11208013355593,-149.21008347245407,-149.30808681135224,-149.4060901502504,-149.50409348914857,-149.60209682804674,-149.7001001669449,-149.79810350584307,-149.89610684474124,-149.9941101836394,-150.09211352253755,-150.1901168614357,-150.28812020033388,-150.38612353923205,-150.4841268781302,-150.58213021702838,-150.68013355592655,-150.7781368948247,-150.87614023372288,-150.97414357262102,-151.07214691151918,-151.17015025041735,-151.26815358931552,-151.36615692821368,-151.46416026711185,-151.56216360601002,-151.66016694490818,-151.75817028380635,-151.8561736227045,-151.95417696160266,-152.05218030050082,-152.150183639399,-152.24818697829716,-152.34619031719532,-152.4441936560935,-152.54219699499166,-152.64020033388982,-152.73820367278796,-152.83620701168613,-152.9342103505843,-153.03221368948246,-153.13021702838063,-153.2282203672788,-153.32622370617696,-153.42422704507513,-153.5222303839733,-153.62023372287143,-153.7182370617696,-153.81624040066777,-153.91424373956593,-154.0122470784641,-154.11025041736227,-154.20825375626043,-154.3062570951586,-154.40426043405677,-154.50226377295493,-154.60026711185307,-154.69827045075124,-154.7962737896494,-154.89427712854757,-154.99228046744574,-155.0902838063439,-155.18828714524207,-155.28629048414024,-155.3842938230384,-155.48229716193654,-155.5803005008347,-155.67830383973288,-155.77630717863104,-155.8743105175292,-155.97231385642738,-156.07031719532554,-156.1683205342237,-156.26632387312188,-156.36432721202002,-156.46233055091818,-156.56033388981635,-156.65833722871452,-156.75634056761268,-156.85434390651085,-156.95234724540902,-157.05035058430718,-157.14835392320535,-157.2463572621035,-157.34436060100165,-157.44236393989982,-157.540367278798,-157.63837061769615,-157.73637395659432,-157.8343772954925,-157.93238063439065,-158.03038397328882,-158.12838731218696,-158.22639065108513,-158.3243939899833,-158.42239732888146,-158.52040066777963,-158.6184040066778,-158.71640734557596,-158.81441068447413,-158.9124140233723,-159.01041736227043,-159.1084207011686,-159.20642404006676,-159.30442737896493,-159.4024307178631,-159.50043405676126,-159.59843739565943,-159.6964407345576,-159.79444407345576,-159.89244741235393,-159.99045075125207,-160.08845409015024,-160.1864574290484,-160.28446076794657,-160.38246410684474,-160.4804674457429,-160.57847078464107,-160.67647412353924,-160.7744774624374,-160.87248080133554,-160.9704841402337,-161.06848747913187,-161.16649081803004,-161.2644941569282,-161.36249749582637,-161.46050083472454,-161.5585041736227,-161.65650751252088,-161.754510851419,-161.85251419031718,-161.95051752921535,-162.0485208681135,-162.14652420701168,-162.24452754590985,-162.342530884808,-162.44053422370618,-162.53853756260435,-162.63654090150249,-162.73454424040065,-162.83254757929882,-162.93055091819699,-163.02855425709515,-163.12655759599332,-163.22456093489149,-163.32256427378965,-163.42056761268782,-163.51857095158596,-163.61657429048412,-163.7145776293823,-163.81258096828046,-163.91058430717862,-164.0085876460768,-164.10659098497496,-164.20459432387312,-164.3025976627713,-164.40060100166943,-164.4986043405676,-164.59660767946576,-164.69461101836393,-164.7926143572621,-164.89061769616026,-164.98862103505843,-165.0866243739566,-165.18462771285476,-165.2826310517529,-165.38063439065107,-165.47863772954923,-165.5766410684474,-165.67464440734557,-165.77264774624373,-165.8706510851419,-165.96865442404007,-166.06665776293823,-166.16466110183637,-166.26266444073454,-166.3606677796327,-166.45867111853087,-166.55667445742904,-166.6546777963272,-166.75268113522537,-166.85068447412354,-166.9486878130217,-167.04669115191987,-167.144694490818,-167.24269782971618,-167.34070116861434,-167.4387045075125,-167.53670784641068,-167.63471118530884,-167.732714524207,-167.83071786310518,-167.92872120200335,-168.02672454090148,-168.12472787979965,-168.22273121869782,-168.32073455759598,-168.41873789649415,-168.51674123539232,-168.61474457429048,-168.71274791318865,-168.81075125208682,-168.90875459098496,-169.00675792988312,-169.1047612687813,-169.20276460767946,-169.30076794657762,-169.3987712854758,-169.49677462437396,-169.59477796327212,-169.6927813021703,-169.79078464106843,-169.8887879799666,-169.98679131886476,-170.08479465776293,-170.1827979966611,-170.28080133555926,-170.37880467445743,-170.4768080133556,-170.57481135225376,-170.6728146911519,-170.77081803005007,-170.86882136894823,-170.9668247078464,-171.06482804674457,-171.16283138564273,-171.2608347245409,-171.35883806343907,-171.45684140233723,-171.55484474123537,-171.65284808013354,-171.7508514190317,-171.84885475792987,-171.94685809682804,-172.0448614357262,-172.14286477462437,-172.24086811352254,-172.3388714524207,-172.43687479131887,-172.534878130217,-172.63288146911518,-172.73088480801334,-172.8288881469115,-172.92689148580968,-173.02489482470784,-173.122898163606,-173.22090150250418,-173.31890484140234,-173.41690818030048,-173.51491151919865,-173.61291485809681,-173.71091819699498,-173.80892153589315,-173.90692487479132,-174.00492821368948,-174.10293155258765,-174.20093489148582,-174.29893823038395,-174.39694156928212,-174.4949449081803,-174.59294824707845,-174.69095158597662,-174.7889549248748,-174.88695826377295,-174.98496160267112,-175.0829649415693,-175.18096828046743,-175.2789716193656,-175.37697495826376,-175.47497829716193,-175.5729816360601,-175.67098497495826,-175.76898831385643,-175.8669916527546,-175.96499499165276,-176.0629983305509,-176.16100166944906,-176.25900500834723,-176.3570083472454,-176.45501168614356,-176.55301502504173,-176.6510183639399,-176.74902170283806,-176.84702504173623,-176.94502838063437,-177.04303171953254,-177.1410350584307,-177.23903839732887,-177.33704173622704,-177.4350450751252,-177.53304841402337,-177.63105175292154,-177.7290550918197,-177.82705843071784,-177.925061769616,-178.02306510851417,-178.12106844741234,-178.2190717863105,-178.31707512520867,-178.41507846410684,-178.513081803005,-178.61108514190317,-178.7090884808013,-178.80709181969948,-178.90509515859765,-179.0030984974958,-179.10110183639398,-179.19910517529215,-179.2971085141903,-179.39511185308848,-179.49311519198665,-179.5911185308848,-179.68912186978295,-179.78712520868112,-179.88512854757928,-179.98313188647745,-180.08113522537562,-180.17913856427379,-180.27714190317195,-180.37514524207012,-180.47314858096829,-180.57115191986642,-180.6691552587646,-180.76715859766276,-180.86516193656092,-180.9631652754591,-181.06116861435726,-181.15917195325542,-181.2571752921536,-181.35517863105176,-181.4531819699499,-181.55118530884806,-181.64918864774623,-181.7471919866444,-181.84519532554256,-181.94319866444073,-182.0412020033389,-182.13920534223706,-182.23720868113523,-182.33521202003337,-182.43321535893153,-182.5312186978297,-182.62922203672787,-182.72722537562603,-182.8252287145242,-182.92323205342237,-183.02123539232053,-183.1192387312187,-183.21724207011684,-183.315245409015,-183.41324874791317,-183.51125208681134,-183.6092554257095,-183.70725876460767,-183.80526210350584,-183.903265442404,-184.00126878130217,-184.0992721202003,-184.19727545909848,-184.29527879799664,-184.3932821368948,-184.49128547579298,-184.58928881469114,-184.6872921535893,-184.78529549248748,-184.88329883138564,-184.9813021702838,-185.07930550918195,-185.17730884808012,-185.27531218697828,-185.37331552587645,-185.47131886477462,-185.56932220367278,-185.66732554257095,-185.76532888146912,-185.86333222036728,-185.96133555926542,-186.0593388981636,-186.15734223706175,-186.25534557595992,-186.3533489148581,-186.45135225375626,-186.54935559265442,-186.6473589315526,-186.74536227045076,-186.8433656093489,-186.94136894824706,-187.03937228714523,-187.1373756260434,-187.23537896494156,-187.33338230383973,-187.4313856427379,-187.52938898163606,-187.62739232053423,-187.72539565943237,-187.82339899833053,-187.9214023372287,-188.01940567612687,-188.11740901502503,-188.2154123539232,-188.31341569282137,-188.41141903171953,-188.5094223706177,-188.60742570951584,-188.705429048414,-188.80343238731217,-188.90143572621034,-188.9994390651085,-189.09744240400667,-189.19544574290484,-189.293449081803,-189.39145242070117,-189.4894557595993,-189.58745909849748,-189.68546243739564,-189.7834657762938,-189.88146911519198,-189.97947245409014,-190.0774757929883,-190.17547913188648,-190.27348247078464,-190.37148580968278,-190.46948914858095,-190.56749248747911,-190.66549582637728,-190.76349916527545,-190.86150250417361,-190.95950584307178,-191.05750918196995,-191.15551252086811,-191.25351585976625,-191.35151919866442,-191.4495225375626,-191.54752587646075,-191.64552921535892,-191.7435325542571,-191.84153589315525,-191.93953923205342,-192.0375425709516,-192.13554590984975,-192.2335492487479,-192.33155258764606,-192.42955592654423,-192.5275592654424,-192.62556260434056,-192.72356594323873,-192.8215692821369,-192.91957262103506,-193.01757595993323,-193.11557929883136,-193.21358263772953,-193.3115859766277,-193.40958931552586,-193.50759265442403,-193.6055959933222,-193.70359933222036,-193.80160267111853,-193.8996060100167,-193.99760934891484,-194.095612687813,-194.19361602671117,-194.29161936560934,-194.3896227045075,-194.48762604340567,-194.58562938230384,-194.683632721202,-194.78163606010017,-194.8796393989983,-194.97764273789647,-195.07564607679464,-195.1736494156928,-195.27165275459097,-195.36965609348914,-195.4676594323873,-195.56566277128547,-195.66366611018364,-195.76166944908178,-195.85967278797995,-195.9576761268781,-196.05567946577628,-196.15368280467445,-196.2516861435726,-196.34968948247078,-196.44769282136895,-196.5456961602671,-196.64369949916525,-196.74170283806342,-196.83970617696158,-196.93770951585975,-197.03571285475792,-197.13371619365608,-197.23171953255425,-197.32972287145242,-197.42772621035058,-197.52572954924875,-197.6237328881469,-197.72173622704506,-197.81973956594322,-197.9177429048414,-198.01574624373956,-198.11374958263772,-198.2117529215359,-198.30975626043406,-198.40775959933222,-198.50576293823036,-198.60376627712853,-198.7017696160267,-198.79977295492486,-198.89777629382303,-198.9957796327212,-199.09378297161936,-199.19178631051753,-199.2897896494157,-199.38779298831383,-199.485796327212,-199.58379966611017,-199.68180300500833,-199.7798063439065,-199.87780968280467,-199.97581302170283,-200.073816360601,-200.17181969949917,-200.2698230383973,-200.36782637729547,-200.46582971619364,-200.5638330550918,-200.66183639398997,-200.75983973288814,-200.8578430717863,-200.95584641068447,-201.05384974958264,-201.15185308848078,-201.24985642737894,-201.3478597662771,-201.44586310517528,-201.54386644407344,-201.6418697829716,-201.73987312186978,-201.83787646076794,-201.9358797996661,-202.03388313856425,-202.13188647746242,-202.22988981636058,-202.32789315525875,-202.42589649415692,-202.52389983305508,-202.62190317195325,-202.71990651085142,-202.81790984974958,-202.91591318864772,-203.0139165275459,-203.11191986644405,-203.20992320534222,-203.3079265442404,-203.40592988313855,-203.50393322203672,-203.6019365609349,-203.69993989983305,-203.7979432387312,-203.89594657762936,-203.99394991652753,-204.0919532554257,-204.18995659432386,-204.28795993322203,-204.3859632721202,-204.48396661101836,-204.58196994991653,-204.6799732888147,-204.77797662771283,-204.875979966611,-204.97398330550917,-205.07198664440733,-205.1699899833055,-205.26799332220367,-205.36599666110183,-205.464,-205.56200333889817,-205.6600066777963,-205.75801001669447,-205.85601335559264,-205.9540166944908,-206.05202003338897,-206.15002337228714,-206.2480267111853,-206.34603005008347,-206.44403338898164,-206.54203672787978,-206.64004006677794,-206.7380434056761,-206.83604674457428,-206.93405008347244,-207.0320534223706,-207.13005676126878,-207.22806010016694,-207.3260634390651,-207.42406677796325,-207.5220701168614,-207.62007345575958,-207.71807679465775,-207.81608013355591,-207.91408347245408,-208.01208681135225,-208.11009015025041,-208.20809348914858,-208.30609682804672,-208.4041001669449,-208.50210350584305,-208.60010684474122,-208.6981101836394,-208.79611352253755,-208.89411686143572,-208.9921202003339,-209.09012353923205,-209.1881268781302,-209.28613021702836,-209.38413355592652,-209.4821368948247,-209.58014023372286,-209.67814357262102,-209.7761469115192,-209.87415025041736,-209.97215358931552,-210.0701569282137,-210.16816026711183,-210.26616360601,-210.36416694490816,-210.46217028380633,-210.5601736227045,-210.65817696160266,-210.75618030050083,-210.854183639399,-210.95218697829716,-211.0501903171953,-211.14819365609347,-211.24619699499164,-211.3442003338898,-211.44220367278797,-211.54020701168614,-211.6382103505843,-211.73621368948247,-211.83421702838064,-211.93222036727877,-212.03022370617694,-212.1282270450751,-212.22623038397327,-212.32423372287144,-212.4222370617696,-212.52024040066777,-212.61824373956594,-212.7162470784641,-212.81425041736225,-212.9122537562604,-213.01025709515858,-213.10826043405675,-213.2062637729549,-213.30426711185308,-213.40227045075125,-213.5002737896494,-213.59827712854758,-213.69628046744572,-213.79428380634388,-213.89228714524205,-213.99029048414022,-214.08829382303838,-214.18629716193655,-214.28430050083472,-214.38230383973288,-214.48030717863105,-214.5783105175292,-214.67631385642736,-214.77431719532552,-214.8723205342237,-214.97032387312186,-215.06832721202002,-215.1663305509182,-215.26433388981636,-215.36233722871452,-215.46034056761266,-215.55834390651083,-215.656347245409,-215.75435058430716,-215.85235392320533,-215.9503572621035,-216.04836060100166,-216.14636393989983,-216.244367278798,-216.34237061769613,-216.4403739565943,-216.53837729549247,-216.63638063439063,-216.7343839732888,-216.83238731218697,-216.93039065108513,-217.0283939899833,-217.12639732888147,-217.22440066777963,-217.32240400667777,-217.42040734557594,-217.5184106844741,-217.61641402337227,-217.71441736227044,-217.8124207011686,-217.91042404006677,-218.00842737896494,-218.1064307178631,-218.20443405676124,-218.3024373956594,-218.40044073455758,-218.49844407345574,-218.5964474123539,-218.69445075125208,-218.79245409015024,-218.8904574290484,-218.98846076794658,-219.08646410684472,-219.18446744574288,-219.28247078464105,-219.38047412353922,-219.47847746243738,-219.57648080133555,-219.67448414023372,-219.77248747913188,-219.87049081803005,-219.9684941569282,-220.06649749582635,-220.16450083472452,-220.2625041736227,-220.36050751252085,-220.45851085141902,-220.5565141903172,-220.65451752921535,-220.75252086811352,-220.85052420701166,-220.94852754590983,-221.046530884808,-221.14453422370616,-221.24253756260433,-221.3405409015025,-221.43854424040066,-221.53654757929883,-221.634550918197,-221.73255425709513,-221.8305575959933,-221.92856093489146,-222.02656427378963,-222.1245676126878,-222.22257095158596,-222.32057429048413,-222.4185776293823,-222.51658096828046,-222.61458430717863,-222.71258764607677,-222.81059098497494,-222.9085943238731,-223.00659766277127,-223.10460100166944,-223.2026043405676,-223.30060767946577,-223.39861101836394,-223.4966143572621,-223.59461769616024,-223.6926210350584,-223.79062437395658,-223.88862771285474,-223.9866310517529,-224.08463439065108,-224.18263772954924,-224.2806410684474,-224.37864440734558,-224.4766477462437,-224.57465108514188,-224.67265442404005,-224.7706577629382,-224.86866110183638,-224.96666444073455,-225.0646677796327,-225.16267111853088,-225.26067445742905,-225.35867779632719,-225.45668113522535,-225.55468447412352,-225.65268781302169,-225.75069115191985,-225.84869449081802,-225.9466978297162,-226.04470116861435,-226.14270450751252,-226.24070784641066,-226.33871118530882,-226.436714524207,-226.53471786310516,-226.63272120200332,-226.7307245409015,-226.82872787979966,-226.92673121869782,-227.024734557596,-227.12273789649413,-227.2207412353923,-227.31874457429046,-227.41674791318863,-227.5147512520868,-227.61275459098496,-227.71075792988313,-227.8087612687813,-227.90676460767946,-228.0047679465776,-228.10277128547577,-228.20077462437393,-228.2987779632721,-228.39678130217027,-228.49478464106843,-228.5927879799666,-228.69079131886477,-228.78879465776294,-228.88679799666107,-228.98480133555924,-229.0828046744574,-229.18080801335557,-229.27881135225374,-229.3768146911519,-229.47481803005007,-229.57282136894824,-229.6708247078464,-229.76882804674457,-229.8668313856427,-229.96483472454088,-230.06283806343905,-230.1608414023372,-230.25884474123538,-230.35684808013355,-230.4548514190317,-230.55285475792988,-230.65085809682805,-230.74886143572618,-230.84686477462435,-230.94486811352252,-231.04287145242068,-231.14087479131885,-231.23887813021702,-231.33688146911518,-231.43488480801335,-231.53288814691152,-231.63089148580966,-231.72889482470782,-231.826898163606,-231.92490150250416,-232.02290484140232,-232.1209081803005,-232.21891151919866,-232.31691485809682,-232.414918196995,-232.51292153589313,-232.6109248747913,-232.70892821368946,-232.80693155258763,-232.9049348914858,-233.00293823038396,-233.10094156928213,-233.1989449081803,-233.29694824707846,-233.3949515859766,-233.49295492487477,-233.59095826377293,-233.6889616026711,-233.78696494156927,-233.88496828046743,-233.9829716193656,-234.08097495826377,-234.17897829716193,-234.27698163606007,-234.37498497495824,-234.4729883138564,-234.57099165275457,-234.66899499165274,-234.7669983305509,-234.86500166944907,-234.96300500834724,-235.0610083472454,-235.15901168614357,-235.2570150250417,-235.35501836393988,-235.45302170283804,-235.5510250417362,-235.64902838063438,-235.74703171953254,-235.8450350584307,-235.94303839732888,-236.04104173622704,-236.13904507512518,-236.23704841402335,-236.33505175292152,-236.43305509181968,-236.53105843071785,-236.62906176961602,-236.72706510851418,-236.82506844741235,-236.92307178631052,-237.02107512520865,-237.11907846410682,-237.217081803005,-237.31508514190315,-237.41308848080132,-237.5110918196995,-237.60909515859765,-237.70709849749582,-237.805101836394,-237.90310517529213,-238.0011085141903,-238.09911185308846,-238.19711519198663,-238.2951185308848,-238.39312186978296,-238.49112520868113,-238.5891285475793,-238.68713188647746,-238.7851352253756,-238.88313856427376,-238.98114190317193,-239.0791452420701,-239.17714858096826,-239.27515191986643,-239.3731552587646,-239.47115859766276,-239.56916193656093,-239.66716527545907,-239.76516861435724,-239.8631719532554,-239.96117529215357,-240.05917863105174,-240.1571819699499,-240.25518530884807,-240.35318864774624,-240.4511919866444,-240.54919532554254,-240.6471986644407,-240.74520200333887,-240.84320534223704,-240.9412086811352,-241.03921202003337,-241.13721535893154,-241.2352186978297,-241.33322203672788,-241.431225375626,-241.52922871452418,-241.62723205342235,-241.7252353923205,-241.82323873121868,-241.92124207011685,-242.019245409015,-242.11724874791318,-242.21525208681135,-242.3132554257095,-242.41125876460765,-242.50926210350582,-242.60726544240399,-242.70526878130215,-242.80327212020032,-242.90127545909849,-242.99927879799665,-243.09728213689482,-243.19528547579299,-243.29328881469112,-243.3912921535893,-243.48929549248746,-243.58729883138562,-243.6853021702838,-243.78330550918196,-243.88130884808012,-243.9793121869783,-244.07731552587646,-244.1753188647746,-244.27332220367276,-244.37132554257093,-244.4693288814691,-244.56733222036726,-244.66533555926543,-244.7633388981636,-244.86134223706176,-244.95934557595993,-245.05734891485807,-245.15535225375623,-245.2533555926544,-245.35135893155257,-245.44936227045073,-245.5473656093489,-245.64536894824707,-245.74337228714523,-245.8413756260434,-245.93937896494154,-246.0373823038397,-246.13538564273787,-246.23338898163604,-246.3313923205342,-246.42939565943237,-246.52739899833054,-246.6254023372287,-246.72340567612687,-246.821409015025,-246.91941235392318,-247.01741569282134,-247.1154190317195,-247.21342237061768,-247.31142570951585,-247.409429048414,-247.50743238731218,-247.60543572621035,-247.7034390651085,-247.80144240400665,-247.89944574290482,-247.99744908180298,-248.09545242070115,-248.19345575959932,-248.29145909849748,-248.38946243739565,-248.48746577629382,-248.58546911519198,-248.68347245409012,-248.7814757929883,-248.87947913188646,-248.97748247078462,-249.0754858096828,-249.17348914858096,-249.27149248747912,-249.3694958263773,-249.46749916527546,-249.5655025041736,-249.66350584307176,-249.76150918196993,-249.8595125208681,-249.95751585976626,-250.05551919866443,-250.1535225375626,-250.25152587646076,-250.34952921535893,-250.44753255425707,-250.54553589315523,-250.6435392320534,-250.74154257095157,-250.83954590984973,-250.9375492487479,-251.03555258764607,-251.13355592654423,-251.2315592654424,-251.32956260434054,-251.4275659432387,-251.52556928213687,-251.62357262103504,-251.7215759599332,-251.81957929883137,-251.91758263772954,-252.0155859766277,-252.11358931552587,-252.211592654424,-252.30959599332218,-252.40759933222034,-252.5056026711185,-252.60360601001668,-252.70160934891484,-252.799612687813,-252.89761602671118,-252.99561936560934,-253.09362270450748,-253.19162604340565,-253.28962938230381,-253.38763272120198,-253.48563606010015,-253.58363939899832,-253.68164273789648,-253.77964607679465,-253.87764941569282,-253.97565275459095,-254.07365609348912,-254.1716594323873,-254.26966277128545,-254.36766611018362,-254.4656694490818,-254.56367278797995,-254.66167612687812,-254.7596794657763,-254.85768280467445,-254.9556861435726,-255.05368948247076,-255.15169282136893,-255.2496961602671,-255.34769949916526,-255.44570283806343,-255.5437061769616,-255.64170951585976,-255.73971285475793,-255.83771619365606,-255.93571953255423,-256.0337228714524,-256.13172621035056,-256.2297295492487,-256.3277328881469,-256.42573622704504,-256.52373956594323,-256.62174290484137,-256.71974624373956,-256.8177495826377,-256.9157529215359,-257.01375626043404,-257.1117595993322,-257.20976293823037,-257.3077662771285,-257.4057696160267,-257.50377295492484,-257.60177629382304,-257.6997796327212,-257.79778297161937,-257.8957863105175,-257.9937896494157,-258.09179298831384,-258.189796327212,-258.2877996661102,-258.3858030050083,-258.4838063439065,-258.58180968280465,-258.67981302170284,-258.777816360601,-258.8758196994992,-258.9738230383973,-259.07182637729545,-259.16982971619365,-259.2678330550918,-259.36583639399,-259.4638397328881,-259.5618430717863,-259.65984641068445,-259.75784974958265,-259.8558530884808,-259.9538564273789,-260.0518597662771,-260.14986310517526,-260.24786644407345,-260.3458697829716,-260.4438731218698,-260.5418764607679,-260.6398797996661,-260.73788313856426,-260.8358864774624,-260.9338898163606,-261.03189315525873,-261.1298964941569,-261.22789983305506,-261.32590317195326,-261.4239065108514,-261.5219098497496,-261.61991318864773,-261.71791652754587,-261.81591986644406,-261.9139232053422,-262.0119265442404,-262.10992988313853,-262.20793322203673,-262.30593656093487,-262.40393989983306,-262.5019432387312,-262.59994657762934,-262.69794991652753,-262.7959532554257,-262.89395659432387,-262.991959933222,-263.0899632721202,-263.18796661101834,-263.28596994991653,-263.3839732888147,-263.4819766277128,-263.579979966611,-263.67798330550914,-263.77598664440734,-263.8739899833055,-263.9719933222037,-264.0699966611018,-264.168,-264.26600333889814,-264.3640066777963,-264.4620100166945,-264.5600133555926,-264.6580166944908,-264.75602003338895,-264.85402337228714,-264.9520267111853,-265.0500300500835,-265.1480333889816,-265.24603672787975,-265.34404006677795,-265.4420434056761,-265.5400467445743,-265.6380500834724,-265.7360534223706,-265.83405676126876,-265.93206010016695,-266.0300634390651,-266.1280667779632,-266.2260701168614,-266.32407345575956,-266.42207679465776,-266.5200801335559,-266.6180834724541,-266.7160868113522,-266.8140901502504,-266.91209348914856,-267.0100968280467,-267.1081001669449,-267.20610350584303,-267.3041068447412,-267.40211018363937,-267.50011352253756,-267.5981168614357,-267.6961202003339,-267.79412353923203,-267.89212687813017,-267.99013021702837,-268.0881335559265,-268.1861368948247,-268.28414023372284,-268.38214357262103,-268.48014691151917,-268.57815025041737,-268.6761535893155,-268.77415692821364,-268.87216026711184,-268.97016360601,-269.06816694490817,-269.1661702838063,-269.2641736227045,-269.36217696160264,-269.46018030050084,-269.558183639399,-269.65618697829717,-269.7541903171953,-269.85219365609345,-269.95019699499164,-270.0482003338898,-270.146203672788,-270.2442070116861,-270.3422103505843,-270.44021368948245,-270.53821702838064,-270.6362203672788,-270.7342237061769,-270.8322270450751,-270.93023038397325,-271.02823372287145,-271.1262370617696,-271.2242404006678,-271.3222437395659,-271.4202470784641,-271.51825041736225,-271.6162537562604,-271.7142570951586,-271.8122604340567,-271.9102637729549,-272.00826711185306,-272.10627045075125,-272.2042737896494,-272.3022771285476,-272.4002804674457,-272.49828380634386,-272.59628714524206,-272.6942904841402,-272.7922938230384,-272.89029716193653,-272.9883005008347,-273.08630383973286,-273.18430717863106,-273.2823105175292,-273.38031385642734,-273.47831719532553,-273.57632053422367,-273.67432387312186,-273.77232721202,-273.8703305509182,-273.96833388981634,-274.06633722871453,-274.16434056761267,-274.2623439065108,-274.360347245409,-274.45835058430714,-274.55635392320534,-274.6543572621035,-274.75236060100167,-274.8503639398998,-274.948367278798,-275.04637061769614,-275.1443739565943,-275.2423772954925,-275.3403806343906,-275.4383839732888,-275.53638731218695,-275.63439065108514,-275.7323939899833,-275.8303973288815,-275.9284006677796,-276.02640400667775,-276.12440734557595,-276.2224106844741,-276.3204140233723,-276.4184173622704,-276.5164207011686,-276.61442404006675,-276.71242737896495,-276.8104307178631,-276.9084340567612,-277.0064373956594,-277.10444073455756,-277.20244407345575,-277.3004474123539,-277.3984507512521,-277.4964540901502,-277.5944574290484,-277.69246076794656,-277.7904641068447,-277.8884674457429,-277.986470784641,-278.0844741235392,-278.18247746243736,-278.28048080133556,-278.3784841402337,-278.4764874791319,-278.57449081803003,-278.67249415692817,-278.77049749582636,-278.8685008347245,-278.9665041736227,-279.06450751252083,-279.16251085141903,-279.26051419031717,-279.35851752921536,-279.4565208681135,-279.55452420701164,-279.65252754590983,-279.750530884808,-279.84853422370617,-279.9465375626043,-280.0445409015025,-280.14254424040064,-280.24054757929883,-280.338550918197,-280.4365542570951,-280.5345575959933,-280.63256093489144,-280.73056427378964,-280.8285676126878,-280.926570951586,-281.0245742904841,-281.1225776293823,-281.22058096828044,-281.3185843071786,-281.4165876460768,-281.5145909849749,-281.6125943238731,-281.71059766277125,-281.80860100166944,-281.9066043405676,-282.0046076794658,-282.1026110183639,-282.20061435726205,-282.29861769616025,-282.3966210350584,-282.4946243739566,-282.5926277128547,-282.6906310517529,-282.78863439065105,-282.88663772954925,-282.9846410684474,-283.0826444073456,-283.1806477462437,-283.27865108514186,-283.37665442404005,-283.4746577629382,-283.5726611018364,-283.6706644407345,-283.7686677796327,-283.86667111853086,-283.96467445742906,-284.0626777963272,-284.16068113522533,-284.2586844741235,-284.35668781302167,-284.45469115191986,-284.552694490818,-284.6506978297162,-284.74870116861433,-284.8467045075125,-284.94470784641067,-285.0427111853088,-285.140714524207,-285.23871786310514,-285.33672120200333,-285.43472454090147,-285.53272787979967,-285.6307312186978,-285.728734557596,-285.82673789649414,-285.9247412353923,-286.02274457429047,-286.1207479131886,-286.2187512520868,-286.31675459098494,-286.41475792988314,-286.5127612687813,-286.61076460767947,-286.7087679465776,-286.80677128547575,-286.90477462437394,-287.0027779632721,-287.1007813021703,-287.1987846410684,-287.2967879799666,-287.39479131886475,-287.49279465776294,-287.5907979966611,-287.6888013355592,-287.7868046744574,-287.88480801335555,-287.98281135225375,-288.0808146911519,-288.1788180300501,-288.2768213689482,-288.3748247078464,-288.47282804674455,-288.5708313856427,-288.6688347245409,-288.766838063439,-288.8648414023372,-288.96284474123536,-289.06084808013355,-289.1588514190317,-289.2568547579299,-289.354858096828,-289.45286143572616,-289.55086477462436,-289.6488681135225,-289.7468714524207,-289.84487479131883,-289.942878130217,-290.04088146911516,-290.13888480801336,-290.2368881469115,-290.33489148580964,-290.43289482470783,-290.53089816360597,-290.62890150250416,-290.7269048414023,-290.8249081803005,-290.92291151919864,-291.02091485809683,-291.11891819699497,-291.2169215358931,-291.3149248747913,-291.41292821368944,-291.51093155258764,-291.6089348914858,-291.70693823038397,-291.8049415692821,-291.9029449081803,-292.00094824707844,-292.0989515859766,-292.1969549248748,-292.2949582637729,-292.3929616026711,-292.49096494156925,-292.58896828046744,-292.6869716193656,-292.7849749582638,-292.8829782971619,-292.98098163606005,-293.07898497495825,-293.1769883138564,-293.2749916527546,-293.3729949916527,-293.4709983305509)
counts=c(0.0, 0.0,0.0,0.0,0.0,0.0,0.0,0.0,0.0,0.0,0.0,0.0,0.0,0.0,0.0,0.0,0.0,0.0,0.0,0.0,0.0,0.0,0.0,0.0,0.0,0.0,0.0,0.0,0.0,0.0,0.0,0.0,0.0,0.0,0.0,0.0,0.0,0.0,0.0,0.0,0.0,0.0,0.0,0.0,0.0,0.0,0.0,0.0,0.0,0.0,0.0,0.0,0.0,0.0,0.0,0.0,0.0,0.0,0.0,0.0,0.0,0.0,0.0,0.0,0.0,0.0,0.0,0.0,0.0,0.0,0.0,0.0,0.0,0.0,0.0,0.0,0.0,0.0,0.0,0.0,0.0,0.0,0.0,0.0,0.0,0.0,0.0,0.0,0.0,0.0,0.0,0.0,0.0,0.0,0.0,0.0,0.0,0.0,0.0,0.0,0.0,0.0,0.0,0.0,0.0,0.0,0.0,0.0,0.0,0.0,0.0,0.0,0.0,0.0,0.0,0.0,0.0,0.0,0.0,0.0,0.0,0.0,0.0,0.0,0.0,0.0,0.0,0.0,0.0,0.0,0.0,0.0,0.0,0.0,0.0,0.0,0.0,0.0,0.0,0.0,0.0,0.0,0.0,0.0,0.0,0.0,0.0,0.0,0.0,0.0,0.0,0.0,0.0,0.0,0.0,0.0,0.0,0.0,0.0,0.0,0.0,0.0,0.0,0.0,0.0,0.0,0.0,0.0,0.0,0.0,0.0,0.0,0.0,0.0,0.0,0.0,0.0,0.0,0.0,0.0,0.0,0.0,0.0,0.0,0.0,0.0,0.0,0.0,0.0,0.0,0.0,0.0,0.0,0.0,0.0,0.0,0.0,0.0,0.0,0.0,0.0,0.0,0.0,0.0,0.0,0.0,0.0,0.0,0.0,0.0,0.0,0.0,0.0,0.0,0.0,0.0,0.0,0.0,0.0,0.0,0.0,0.0,0.0,0.0,0.0,0.0,0.0,0.0,0.0,0.0,0.0,0.0,0.0,0.0,0.0,0.0,0.0,0.0,0.0,0.0,0.0,0.0,0.0,0.0,0.0,0.0,0.0,0.0,0.0,0.0,0.0,0.0,0.0,0.0,0.0,0.0,0.0,0.0,0.0,0.0,0.0,0.0,0.0,0.0,0.0,0.0,0.0,0.0,0.0,0.0,0.0,0.0,0.0,0.0,0.0,0.0,0.0,0.0,0.0,0.0,0.0,0.0,0.0,0.0,0.0,0.0,0.0,0.0,0.0,0.0,0.0,0.0,0.0,0.0,0.0,0.0,0.0,0.0,0.0,0.0,0.0,0.0,0.0,0.0,0.0,0.0,0.0,0.0,0.0,0.0,0.0,0.0,0.0,0.0,0.0,0.0,0.0,0.0,0.0,0.0,0.0,0.0,0.0,0.0,0.0,0.0,0.0,0.0,0.0,0.0,0.0,0.0,0.0,0.0,0.0,0.0,0.0,0.0,0.0,0.0,0.0,0.0,0.0,0.0,0.0,0.0,0.0,0.0,0.0,0.0,0.0,0.0,0.0,0.0,0.0,0.0,0.0,0.0,0.0,0.0,0.0,0.0,0.0,0.0,0.0,0.0,0.0,0.0,0.0,0.0,0.0,0.0,0.0,0.0,0.0,0.0,0.0,0.0,0.0,0.0,0.0,0.0,0.0,0.0,0.0,0.0,0.0,0.0,0.0,0.0,0.0,0.0,0.0,0.0,0.0,0.0,0.0,0.0,0.0,0.0,0.0,0.0,0.0,0.0,0.0,0.0,0.0,0.0,0.0,0.0,0.0,0.0,0.0,0.0,0.0,0.0,0.0,0.0,0.0,0.0,0.0,0.0,0.0,0.0,0.0,0.0,0.0,0.0,0.0,0.0,0.0,0.0,0.0,0.0,0.0,0.0,0.0,0.0,0.0,0.0,0.0,0.0,0.0,0.0,0.0,0.0,0.0,0.0,0.0,0.0,0.0,0.0,0.0,0.0,0.0,0.0,0.0,0.0,0.0,0.0,0.0,0.0,0.0,0.0,0.0,0.0,0.0,0.0,0.0,0.0,0.0,0.0,0.0,0.0,0.0,0.0,0.0,0.0,0.0,0.0,0.0,0.0,0.0,0.0,0.0,0.0,0.0,0.0,0.0,0.0,0.0,0.0,0.0,0.0,0.0,0.0,0.0,0.0,0.0,0.0,0.0,0.0,0.0,0.0,0.0,0.0,0.0,0.0,0.0,0.0,0.0,0.0,0.0,0.0,0.0,0.0,0.0,0.0,0.0,0.0,0.0,0.0,0.0,0.0,0.0,0.0,0.0,0.0,0.0,0.0,0.0,0.0,0.0,0.0,0.0,0.0,0.0,0.0,0.0,0.0,0.0,0.0,0.0,0.0,0.0,0.0,0.0,0.0,0.0,0.0,0.0,0.0,0.0,0.0,0.0,0.0,0.0,0.0,0.0,0.0,0.0,0.0,0.0,0.0,0.0,0.0,0.0,0.0,0.0,0.0,0.0,0.0,0.0,0.0,0.0,0.0,0.0,0.0,0.0,0.0,0.0,0.0,0.0,0.0,0.0,0.0,0.0,0.0,0.0,0.0,0.0,0.0,0.0,0.0,0.0,0.0,0.0,0.0,0.0,0.0,0.0,0.0,0.0,0.0,0.0,0.0,0.0,0.0,0.0,0.0,0.0,0.0,0.0,0.0,0.0,0.0,0.0,0.0,0.0,0.0,0.0,0.0,0.0,0.0,0.0,0.0,0.0,0.0,0.0,0.0,0.0,0.0,0.0,0.0,0.0,0.0,0.0,0.0,0.0,0.0,0.0,0.0,0.0,0.0,0.0,0.0,0.0,0.0,0.0,0.0,0.0,0.0,0.0,0.0,0.0,0.0,0.0,0.0,0.0,0.0,0.0,0.0,0.0,0.0,0.0,0.0,0.0,0.0,0.0,0.0,0.0,0.0,0.0,0.0,0.0,0.0,0.0,0.0,0.0,0.0,0.0,0.0,0.0,0.0,0.0,0.0,0.0,0.0,0.0,0.0,0.0,0.0,0.0,0.0,0.0,0.0,0.0,0.0,0.0,0.0,0.0,0.0,0.0,0.0,0.0,0.0,0.0,0.0,0.0,0.0,0.0,0.0,0.0,0.0,0.0,0.0,0.0,0.0,0.0,0.0,0.0,0.0,0.0,0.0,0.0,0.0,0.0,0.0,0.0,0.0,0.0,0.0,0.0,0.0,0.0,0.0,0.0,0.0,0.0,0.0,0.0,0.0,0.0,0.0,0.0,0.0,0.0,0.0,0.0,0.0,0.0,0.0,0.0,0.0,0.0,0.0,0.0,0.0,0.0,0.0,0.0,0.0,0.0,0.0,0.0,0.0,0.0,0.0,0.0,0.0,0.0,0.0,0.0,0.0,0.0,0.0,0.0,0.0,0.0,0.0,0.0,0.0,0.0,0.0,0.0,0.0,0.0,0.0,0.0,0.0,0.0,0.0,0.0,0.0,0.0,0.0,0.0,0.0,0.0,0.0,0.0,0.0,0.0,0.0,0.0,0.0,0.0,0.0,0.0,0.0,0.0,0.0,0.0,0.0,0.0,0.0,0.0,0.0,0.0,0.0,0.0,0.0,0.0,0.0,0.0,0.0,0.0,0.0,0.0,0.0,0.0,0.0,0.0,0.0,0.0,0.0,0.0,0.0,0.0,0.0,0.0,0.0,0.0,0.0,0.0,0.0,0.0,0.0,0.0,0.0,0.0,0.0,0.0,0.0,0.0,0.0,0.0,0.0,0.0,0.0,0.0,0.0,0.0,0.0,0.0,0.0,0.0,0.0,0.0,0.0,0.0,0.0,0.0,0.0,0.0,0.0,0.0,0.0,0.0,0.0,0.0,0.0,0.0,0.0,0.0,0.0,0.0,0.0,0.0,0.0,0.0,0.0,0.0,0.0,0.0,0.0,0.0,0.0,0.0,0.0,0.0,0.0,0.0,0.0,0.0,0.0,0.0,0.0,0.0,0.0,0.0,0.0,0.0,0.0,0.0,0.0,0.0,0.0,0.0,0.0,0.0,0.0,0.0,0.0,0.0,0.0,0.0,0.0,0.0,0.0,0.0,0.0,0.0,0.0,0.0,0.0,0.0,0.0,0.0,0.0,0.0,0.0,0.0,0.0,0.0,0.0,0.0,0.0,0.0,0.0,0.0,0.0,0.0,0.0,0.0,0.0,0.0,0.0,0.0,0.0,0.0,0.0,0.0,0.0,0.0,0.0,0.0,0.0,0.0,0.0,0.0,0.0,0.0,0.0,0.0,0.0,0.0,0.0,0.0,0.0,0.0,0.0,0.0,0.0,0.0,0.0,0.0,0.0,0.0,0.0,0.0,0.0,0.0,0.0,0.0,0.0,0.0,0.0,0.0,0.0,0.0,0.0,0.0,0.0,0.0,0.0,0.0,0.0,0.0,0.0,0.0,0.0,0.0,0.0,0.0,0.0,0.0,0.0,0.0,0.0,0.0,0.0,0.0,0.0,0.0,0.0,0.0,0.0,0.0,0.0,0.0,0.0,0.0,0.0,0.0,0.0,0.0,0.0,0.0,0.0,0.0,0.0,0.0,0.0,0.0,0.0,0.0,0.0,0.0,0.0,0.0,0.0,0.0,0.0,0.0,0.0,0.0,0.0,0.0,0.0,0.0,0.0,0.0,0.0,0.0,0.0,0.0,0.0,0.0,0.0,0.0,0.0,0.0,0.0,0.0,0.0,0.0,0.0,0.0,0.0,0.0,0.0,0.0,0.0,0.0,0.0,0.0,0.0,0.0,0.0,0.0,0.0,0.0,0.0,0.0,0.0,0.0,0.0,0.0,0.0,0.0,0.0,0.0,0.0,0.0,0.0,0.0,0.0,0.0,0.0,0.0,0.0,0.0,0.0,0.0,0.0,0.0,0.0,0.0,0.0,0.0,0.0,0.0,0.0,0.0,0.0,0.0,0.0,0.0,0.0,0.0,0.0,0.0,0.0,0.0,0.0,0.0,0.0,0.0,0.0,0.0,0.0,0.0,0.0,0.0,0.0,0.0,0.0,0.0,0.0,0.0,0.0,0.0,0.0,0.0,0.0,0.0,0.0,0.0,0.0,0.0,0.0,0.0,0.0,0.0,0.0,0.0,0.0,0.0,0.0,0.0,0.0,0.0,0.0,0.0,0.0,0.0,0.0,0.0,0.0,0.0,0.0,0.0,0.0,0.0,0.0,0.0,0.0,0.0,0.0,0.0,0.0,0.0,0.0,0.0,0.0,0.0,0.0,0.0,0.0,0.0,0.0,0.0,0.0,0.0,0.0,0.0,0.0,0.0,0.0,0.0,0.0,0.0,0.0,0.0,0.0,0.0,0.0,0.0,0.0,0.0,0.0,0.0,0.0,0.0,0.0,0.0,0.0,0.0,0.0,0.0,0.0,0.0,0.0,0.0,0.0,0.0,0.0,0.0,0.0,0.0,0.0,0.0,0.0,0.0,0.0,0.0,0.0,0.0,0.0,0.0,0.0,0.0,0.0,0.0,0.0,0.0,0.0,0.0,0.0,0.0,0.0,0.0,0.0,0.0,0.0,0.0,0.0,0.0,0.0,0.0,0.0,0.0,0.0,0.0,0.0,0.0,0.0,0.0,0.0,0.0,0.0,0.0,0.0,0.0,0.0,0.0,0.0,0.0,0.0,0.0,0.0,0.0,0.0,0.0,0.0,0.0,0.0,0.0,0.0,0.0,0.0,0.0,0.0,0.0,0.0,0.0,0.0,0.0,0.0,0.0,0.0,0.0,0.0,0.0,0.0,0.0,0.0,0.0,0.0,0.0,0.0,0.0,0.0,0.0,0.0,0.0,0.0,0.0,0.0,0.0,0.0,0.0,0.0,0.0,0.0,0.0,0.0,0.0,0.0,0.0,0.0,0.0,0.0,0.0,0.0,0.0,0.0,0.0,0.0,0.0,0.0,0.0,0.0,0.0,0.0,0.0,0.0,0.0,0.0,0.0,0.0,0.0,0.0,0.0,0.0,0.0,0.0,0.0,0.0,0.0,0.0,0.0,0.0,0.0,0.0,0.0,0.0,0.0,0.0,0.0,0.0,0.0,0.0,0.0,0.0,0.0,0.0,0.0,0.0,0.0,0.0,0.0,0.0,0.0,0.0,0.0,0.0,0.0,0.0,0.0,0.0,0.0,0.0,0.0,0.0,0.0,0.0,0.0,0.0,0.0,0.0,0.0,0.0,0.0,0.0,0.0,0.0,0.0,0.0,0.0,0.0,0.0,0.0,0.0,0.0,0.0,0.0,0.0,0.0,0.0,0.0,0.0,0.0,0.0,0.0,0.0,0.0,0.0,0.0,0.0,0.0,0.0,0.0,0.0,0.0,0.0,0.0,0.0,0.0,0.0,0.0,0.0,0.0,0.0,0.0,0.0,0.0,0.0,0.0,0.0,0.0,0.0,0.0,0.0,0.0,0.0,0.0,0.0,0.0,0.0,0.0,0.0,0.0,0.0,0.0,0.0,0.0,0.0,0.0,0.0,0.0,0.0,0.0,0.0,0.0,0.0,0.0,0.0,0.0,0.0,0.0,0.0,0.0,0.0,0.0,0.0,0.0,0.0,0.0,0.0,0.0,0.0,0.0,0.0,0.0,0.0,0.0,0.0,0.0,0.0,0.0,0.0,0.0,0.0,0.0,0.0,0.0,0.0,0.0,0.0,0.0,0.0,0.0,0.0,0.0,0.0,0.0,0.0,0.0,0.0,0.0,0.0,0.0,0.0,0.0,0.0,0.0,0.0,0.0,0.0,0.0,0.0,0.0,0.0,0.0,0.0,0.0,0.0,0.0,0.0,0.0,0.0,0.0,0.0,0.0,0.0,0.0,0.0,0.0,0.0,0.0,0.0,0.0,0.0,0.0,0.0,0.0,0.0,0.0,0.0,0.0,0.0,0.0,0.0,0.0,0.0,0.0,0.0,0.0,0.0,0.0,0.0,0.0,0.0,0.0,0.0,0.0,0.0,0.0,0.0,0.0,0.0,0.0,0.0,0.0,0.0,0.0,0.0,0.0,0.0,0.0,0.0,0.0,0.0,0.0,0.0,0.0,0.0,0.0,0.0,0.0,0.0,0.0,0.0,0.0,0.0,0.0,0.0,0.0,0.0,0.0,0.0,0.0,0.0,0.0,0.0,0.0,0.0,0.0,0.0,0.0,0.0,0.0,0.0,0.0,0.0,0.0,0.0,0.0,0.0,0.0,0.0,0.0,0.0,0.0,0.0,0.0,0.0,0.0,0.0,0.0,0.0,0.0,0.0,0.0,0.0,0.0,0.0,0.0,0.0,0.0,0.0,0.0,0.0,0.0,0.0,0.0,0.0,0.0,0.0,0.0,0.0,0.0,0.0,0.0,0.0,0.0,0.0,0.0,0.0,0.0,0.0,0.0,0.0,0.0,0.0,0.0,0.0,0.0,0.0,0.0,0.0,0.0,0.0,0.0,0.0,0.0,0.0,0.0,0.0,0.0,0.0,0.0,0.0,0.0,0.0,0.0,0.0,0.0,0.0,0.0,0.0,0.0,0.0,0.0,0.0,0.0,0.0,0.0,0.0,0.0,0.0,0.0,0.0,0.0,0.0,0.0,0.0,0.0,0.0,0.0,0.0,0.0,0.0,0.0,0.0,0.0,0.0,0.0,0.0,0.0,0.0,0.0,0.0,0.0,0.0,0.0,0.0,0.0,0.0,0.0,0.0,0.0,0.0,0.0,0.0,0.0,0.0,0.0,0.0,0.0,0.0,0.0,0.0,0.0,0.0,0.0,0.0,0.0,0.0,0.0,0.0,0.0,0.0,0.0,0.0,0.0,0.0,0.0,0.0,0.0,0.0,0.0,0.0,0.0,0.0,0.0,0.0,0.0,0.0,0.0,0.0,0.0,0.0,0.0,0.0,0.0,0.0,0.0,0.0,0.0,0.0,0.0,0.0,0.0,0.0,0.0,0.0,0.0,0.0,0.0,0.0,0.0,0.0,0.0,0.0,0.0,0.0,0.0,0.0,0.0,0.0,0.0,0.0,0.0,0.0,0.0,0.0,0.0,0.0,0.0,0.0,0.0,0.0,0.0,0.0,0.0,0.0,0.0,0.0,0.0,0.0,0.0,0.0,0.0,0.0,0.0,0.0,0.0,0.0,0.0,0.0,0.0,0.0,0.0,0.0,0.0,0.0,0.0,0.0,0.0,0.0,0.0,0.0,0.0,0.0,0.0,0.0,0.0,0.0,0.0,0.0,0.0,0.0,0.0,0.0,0.0,0.0,0.0,0.0,0.0,0.0,0.0,0.0,0.0,0.0,0.0,0.0,0.0,0.0,0.0,0.0,0.0,0.0,0.0,0.0,0.0,0.0,0.0,0.0,0.0,0.0,0.0,0.0,0.0,0.0,0.0,0.0,0.0,0.0,0.0,0.0,0.0,0.0,0.0,0.0,0.0,0.0,0.0,0.0,0.0,0.0,0.0,0.0,0.0,0.0,0.0,0.0,0.0,0.0,0.0,0.0,0.0,0.0,0.0,0.0,0.0,0.0,0.0,0.0,0.0,0.0,0.0,0.0,0.0,0.0,0.0,0.0,0.0,0.0,0.0,0.0,0.0,0.0,0.0,0.0,0.0,0.0,0.0,0.0,0.0,0.0,0.0,0.0,0.0,0.0,0.0,0.0,0.0,0.0,0.0,0.0,0.0,0.0,0.0,0.0,0.0,0.0,0.0,0.0,0.0,0.0,0.0,0.0,0.0,0.0,0.0,0.0,0.0,0.0,0.0,0.0,0.0,0.0,0.0,0.0,0.0,0.0,0.0,0.0,0.0,0.0,0.0,0.0,0.0,0.0,0.0,0.0,0.0,0.0,0.0,0.0,0.0,0.0,0.0,0.0,0.0,0.0,0.0,0.0,0.0,0.0,0.0,0.0,0.0,0.0,0.0,0.0,0.0,0.0,0.0,0.0,0.0,0.0,0.0,0.0,0.0,0.0,0.0,0.0,0.0,0.0,0.0,0.0,0.0,0.0,0.0,0.0,0.0,0.0,0.0,0.0,0.0,0.0,0.0,0.0,0.0,0.0,0.0,0.0,0.0,0.0,0.0,0.0,0.0,0.0,0.0,0.0,0.0,0.0,0.0,0.0,0.0,0.0,0.0,0.0,0.0,0.0,0.0,0.0,0.0,0.0,0.0,0.0,0.0,0.0,0.0,0.0,0.0,0.0,0.0,0.0,0.0,0.0,0.0,0.0,0.0,0.0,0.0,0.0,0.0,0.0,0.0,0.0,0.0,0.0,0.0024024024024024023,0.0018018018018018018,0.0009009009009009009,0.0006006006006006006,0.001001001001001001,0.0011011011011011012,0.0013013013013013013,0.0011011011011011012,0.0015015015015015015,0.0019019019019019018,0.0018018018018018018,0.002102102102102102,0.0019019019019019018,0.0009009009009009009,0.0013013013013013013,0.0008008008008008008,0.0001001001001001001,0.0003003003003003003,0.0007007007007007007,0.0015015015015015015,0.003103103103103103,0.012912912912912912,0.024624624624624624,0.02822822822822823,0.033733733733733735,0.04114114114114114,0.04794794794794795,0.04844844844844845,0.053853853853853856,0.058358358358358356,0.04944944944944945,0.05235235235235235,0.051451451451451455,0.051351351351351354,0.04964964964964965,0.05015015015015015,0.04494494494494494,0.045145145145145144,0.037237237237237236,0.025025025025025027,0.025325325325325325,0.01871871871871872,0.02062062062062062,0.014114114114114115,0.015415415415415416,0.011511511511511512,0.01121121121121121,0.00980980980980981,0.007107107107107107,0.007107107107107107,0.007307307307307307,0.008008008008008008,0.006106106106106106,0.006406406406406407,0.004104104104104104,0.0035035035035035035,0.0034034034034034033,0.002102102102102102,0.0013013013013013013,0.0015015015015015015,0.0009009009009009009,0.0006006006006006006,0.0004004004004004004,0.0004004004004004004,0.0002002002002002002,0.0002002002002002002,0.0004004004004004004,0.0001001001001001001,0.0,0.0001001001001001001,0.0002002002002002002,0.0001001001001001001,0.0001001001001001001,0.0,0.0001001001001001001,0.0001001001001001001,0.0,0.0,0.0,0.0,0.0001001001001001001,0.0,0.0001001001001001001,0.0,0.0,0.0,0.0,0.0,0.0,0.0,0.0,0.0,0.0,0.0,0.0,0.0,0.0,0.0,0.0,0.0,0.0,0.0,0.0,0.0,0.0,0.0,0.0,0.0,0.0,0.0,0.0,0.0,0.0,0.0,0.0,0.0,0.0,0.0,0.0,0.0,0.0,0.0,0.0,0.0,0.0,0.0,0.0,0.0,0.0001001001001001001,0.0,0.0,0.0,0.0,0.0,0.0,0.0,0.0,0.0,0.0,0.0,0.0,0.0002002002002002002,0.0001001001001001001,0.0,0.0,0.0,0.0001001001001001001,0.0,0.0002002002002002002,0.0,0.0,0.0001001001001001001,0.0001001001001001001,0.0002002002002002002,0.0,0.0001001001001001001,0.0001001001001001001,0.0,0.0,0.0,0.0,0.0001001001001001001,0.0,0.0001001001001001001,0.0001001001001001001,0.0,0.0001001001001001001,0.0004004004004004004,0.0003003003003003003,0.0003003003003003003,0.0002002002002002002,0.0003003003003003003,0.0002002002002002002,0.0002002002002002002,0.0005005005005005005,0.0002002002002002002,0.0004004004004004004,0.0007007007007007007,0.0006006006006006006,0.0006006006006006006,0.0009009009009009009,0.0009009009009009009,0.0008008008008008008,0.0017017017017017016,0.0009009009009009009,0.0006006006006006006,0.0009009009009009009,0.0012012012012012011,0.001001001001001001,0.0008008008008008008,0.0011011011011011012,0.0011011011011011012,0.0011011011011011012,0.0016016016016016017,0.0015015015015015015,0.0014014014014014013,0.0013013013013013013,0.0016016016016016017,0.002102102102102102,0.0019019019019019018,0.0016016016016016017,0.0025025025025025025,0.0016016016016016017,0.0025025025025025025,0.0017017017017017016,0.0019019019019019018,0.0015015015015015015,0.0017017017017017016,0.0013013013013013013,0.0011011011011011012,0.0007007007007007007,0.0011011011011011012,0.0008008008008008008,0.0009009009009009009,0.0005005005005005005,0.0011011011011011012,0.0008008008008008008,0.0006006006006006006,0.0006006006006006006,0.0004004004004004004,0.0006006006006006006,0.0007007007007007007,0.0002002002002002002,0.0004004004004004004,0.0008008008008008008,0.001001001001001001,0.0009009009009009009,0.0005005005005005005,0.0005005005005005005,0.0012012012012012011,0.0004004004004004004,0.0004004004004004004,0.0011011011011011012,0.0008008008008008008,0.0007007007007007007,0.0011011011011011012,0.0009009009009009009,0.0005005005005005005,0.0006006006006006006,0.0004004004004004004,0.0005005005005005005,0.0002002002002002002,0.0002002002002002002,0.0004004004004004004,0.0003003003003003003,0.0005005005005005005,0.0005005005005005005,0.0002002002002002002,0.0002002002002002002,0.0002002002002002002,0.0003003003003003003,0.0003003003003003003,0.0,0.0003003003003003003,0.0002002002002002002,0.0002002002002002002,0.0001001001001001001,0.0002002002002002002,0.0001001001001001001,0.0003003003003003003,0.0003003003003003003,0.0,0.0002002002002002002,0.0001001001001001001,0.0001001001001001001,0.0006006006006006006,0.0,0.0004004004004004004,0.0002002002002002002,0.0003003003003003003,0.0005005005005005005,0.0005005005005005005,0.0006006006006006006,0.0003003003003003003,0.001001001001001001,0.0007007007007007007,0.0006006006006006006,0.001001001001001001,0.0016016016016016017,0.0018018018018018018,0.0024024024024024023,0.0025025025025025025,0.0035035035035035035,0.005805805805805806,0.008408408408408409,0.01011011011011011,0.014914914914914914,0.024524524524524523,0.03053053053053053,0.04394394394394394,0.055055055055055056,0.07387387387387387,0.0912912912912913,0.10530530530530531,0.1031031031031031,0.09569569569569569,0.07757757757757758,0.057157157157157155,0.035935935935935935,0.02182182182182182,0.013913913913913913,0.0055055055055055055,0.0012012012012012011,0.0006006006006006006,0.0002002002002002002,0.0,0.0,0.0001001001001001001,0.0005005005005005005,0.002002002002002002,0.007707707707707708,0.02072072072072072,0.04684684684684685,0.07897897897897897,0.11791791791791792,0.11341341341341342,0.11221221221221221,0.1065065065065065,0.09099099099099099,0.06966966966966967,0.040740740740740744,0.02952952952952953,0.01961961961961962,0.015215215215215214,0.008908908908908908,0.003103103103103103,0.0017017017017017016,0.0013013013013013013,0.0005005005005005005,0.0,0.0002002002002002002,0.0,0.0,0.0001001001001001001,0.0,0.0001001001001001001,0.0,0.0001001001001001001,0.0,0.0,0.0,0.0,0.0,0.0,0.0,0.0001001001001001001,0.0,0.0,0.0,0.0,0.0,0.0004004004004004004,0.0,0.0001001001001001001,0.0,0.0,0.0001001001001001001,0.0004004004004004004,0.0003003003003003003,0.0002002002002002002,0.0003003003003003003,0.0,0.0003003003003003003,0.0004004004004004004,0.0001001001001001001,0.0001001001001001001,0.0006006006006006006,0.0011011011011011012,0.0012012012012012011,0.0008008008008008008,0.0015015015015015015,0.0017017017017017016,0.0024024024024024023,0.0025025025025025025,0.002102102102102102,0.0026026026026026027,0.002702702702702703,0.004004004004004004,0.006406406406406407,0.010510510510510511,0.010810810810810811,0.01011011011011011,0.017217217217217216,0.02052052052052052,0.02312312312312312,0.027127127127127126,0.033633633633633635,0.02892892892892893,0.027327327327327327,0.01831831831831832,0.00980980980980981,0.006006006006006006,0.0014014014014014013,0.0,0.0,0.0,0.0,0.0,0.0,0.0,0.0,0.0,0.0,0.0,0.0001001001001001001,0.0,0.0,0.0001001001001001001,0.0001001001001001001,0.0,0.0,0.0003003003003003003,0.0,0.0,0.0004004004004004004,0.0006006006006006006,0.0001001001001001001,0.0006006006006006006,0.0004004004004004004,0.0,0.0008008008008008008,0.0008008008008008008,0.0008008008008008008,0.0013013013013013013,0.0009009009009009009,0.0015015015015015015,0.0019019019019019018,0.002902902902902903,0.0025025025025025025,0.0036036036036036037,0.004804804804804805,0.0075075075075075074,0.008408408408408409,0.00880880880880881,0.012212212212212211,0.012212212212212211,0.012512512512512513,0.014514514514514515,0.016916916916916918,0.017117117117117116,0.02032032032032032,0.02892892892892893,0.02832832832832833,0.02892892892892893,0.03083083083083083,0.03173173173173173,0.034634634634634634,0.03883883883883884,0.031031031031031032,0.03283283283283283,0.030930930930930932,0.024724724724724725,0.020920920920920922,0.016216216216216217,0.008608608608608608,0.006006006006006006,0.0026026026026026027,0.0022022022022022024,0.0012012012012012011,0.0012012012012012011,0.0009009009009009009,0.0005005005005005005,0.0005005005005005005,0.0006006006006006006,0.0025025025025025025,0.0011011011011011012,0.0012012012012012011,0.002302302302302302,0.002902902902902903,0.006206206206206206,0.01831831831831832,0.015415415415415416,0.013913913913913913,0.014814814814814815,0.008408408408408409,0.007307307307307307,0.005105105105105105,0.006106106106106106,0.005005005005005005,0.0024024024024024023,0.002002002002002002,0.0017017017017017016,0.0011011011011011012,0.0008008008008008008,0.0015015015015015015,0.005005005005005005,0.023223223223223222,0.05345345345345345,0.054754754754754754,0.05095095095095095,0.04864864864864865,0.04144144144144144,0.037237237237237236,0.04174174174174174,0.033733733733733735,0.02942942942942943,0.024924924924924926,0.02132132132132132,0.02252252252252252,0.019119119119119118,0.01871871871871872,0.01761761761761762,0.014914914914914914,0.014214214214214213,0.01121121121121121,0.00950950950950951,0.008308308308308308,0.005305305305305305,0.004804804804804805,0.006206206206206206,0.0034034034034034033,0.003303303303303303,0.003703703703703704,0.0032032032032032033,0.002902902902902903,0.0016016016016016017,0.0012012012012012011,0.0009009009009009009,0.0013013013013013013,0.001001001001001001,0.0015015015015015015,0.0017017017017017016,0.0005005005005005005,0.0013013013013013013,0.0009009009009009009,0.0007007007007007007,0.001001001001001001,0.0005005005005005005,0.0008008008008008008,0.0012012012012012011,0.0013013013013013013,0.0013013013013013013,0.001001001001001001,0.0008008008008008008,0.0015015015015015015,0.0007007007007007007,0.001001001001001001,0.0003003003003003003,0.0004004004004004004,0.0004004004004004004,0.0009009009009009009,0.0009009009009009009,0.0012012012012012011,0.0015015015015015015,0.0012012012012012011,0.0012012012012012011,0.001001001001001001,0.0008008008008008008,0.0006006006006006006,0.0004004004004004004,0.0006006006006006006,0.0005005005005005005,0.0003003003003003003,0.0004004004004004004,0.0003003003003003003,0.0002002002002002002,0.0001001001001001001,0.0002002002002002002,0.0,0.0001001001001001001,0.0002002002002002002,0.0001001001001001001,0.0003003003003003003,0.0002002002002002002,0.0,0.0001001001001001001,0.0,0.0003003003003003003,0.0,0.0001001001001001001,0.0,0.0001001001001001001,0.0,0.0,0.0001001001001001001,0.0001001001001001001,0.0001001001001001001,0.0,0.0,0.0,0.0,0.0,0.0,0.0,0.0,0.0,0.0,0.0,0.0,0.0001001001001001001,0.0,0.0,0.0,0.0001001001001001001,0.0,0.0,0.0,0.0,0.0,0.0001001001001001001,0.0,0.0,0.0,0.0,0.0,0.0,0.0,0.0001001001001001001,0.0,0.0,0.0,0.0,0.0,0.0,0.0002002002002002002,0.0,0.0001001001001001001,0.0003003003003003003,0.0003003003003003003,0.0001001001001001001,0.0006006006006006006,0.0002002002002002002,0.0002002002002002002,0.0007007007007007007,0.0006006006006006006,0.0004004004004004004,0.0005005005005005005,0.0006006006006006006,0.0008008008008008008,0.0005005005005005005,0.0005005005005005005,0.0002002002002002002,0.0003003003003003003,0.0003003003003003003,0.0005005005005005005,0.0005005005005005005,0.0006006006006006006,0.0005005005005005005,0.0,0.0001001001001001001,0.0,0.0001001001001001001,0.0002002002002002002,0.0001001001001001001,0.0002002002002002002,0.0003003003003003003,0.0002002002002002002,0.0003003003003003003,0.0,0.0001001001001001001,0.0001001001001001001,0.0,0.0,0.0001001001001001001,0.0001001001001001001,0.0001001001001001001,0.0,0.0001001001001001001,0.0,0.0002002002002002002,0.0001001001001001001,0.0,0.0002002002002002002,0.0001001001001001001,0.0001001001001001001,0.0001001001001001001,0.0,0.0002002002002002002,0.0001001001001001001,0.0,0.0,0.0001001001001001001,0.0001001001001001001,0.0,0.0,0.0,0.0001001001001001001,0.0001001001001001001,0.0002002002002002002,0.0006006006006006006,0.0014014014014014013,0.0025025025025025025,0.005105105105105105,0.005205205205205205,0.006006006006006006,0.005305305305305305,0.007407407407407408,0.005905905905905906,0.005905905905905906,0.006106106106106106,0.006406406406406407,0.0055055055055055055,0.005705705705705706,0.006206206206206206,0.005605605605605605,0.004304304304304304,0.006106106106106106,0.006206206206206206,0.004304304304304304,0.006906906906906907,0.005405405405405406,0.005605605605605605,0.0055055055055055055,0.006206206206206206,0.006206206206206206,0.004104104104104104,0.003703703703703704,0.003703703703703704,0.0034034034034034033,0.0035035035035035035,0.0025025025025025025,0.0026026026026026027,0.0024024024024024023,0.0015015015015015015,0.0016016016016016017,0.0022022022022022024,0.0015015015015015015,0.0009009009009009009,0.0008008008008008008,0.0005005005005005005,0.0006006006006006006,0.0009009009009009009,0.0007007007007007007,0.0006006006006006006,0.0003003003003003003,0.0004004004004004004,0.0003003003003003003,0.0001001001001001001,0.0002002002002002002,0.0001001001001001001,0.0002002002002002002,0.0001001001001001001,0.0001001001001001001,0.0001001001001001001,0.0,0.0,0.0002002002002002002,0.0,0.0001001001001001001,0.0,0.0003003003003003003,0.0002002002002002002,0.0,0.0,0.0,0.0,0.0,0.0,0.0002002002002002002,0.0,0.0,0.0,0.0001001001001001001,0.0,0.0001001001001001001,0.0,0.0,0.0,0.0001001001001001001,0.0,0.0,0.0001001001001001001,0.0,0.0,0.0001001001001001001,0.0,0.0,0.0,0.0,0.0001001001001001001,0.0,0.0,0.0,0.0,0.0,0.0,0.0,0.0,0.0,0.0,0.0,0.0,0.0,0.0,0.0,0.0,0.0,0.0,0.0,0.0,0.0,0.0,0.0,0.0,0.0,0.0,0.0,0.0,0.0,0.0,0.0,0.0,0.0,0.0,0.0,0.0,0.0,0.0,0.0,0.0001001001001001001,0.0,0.0,0.0,0.0,0.0,0.0,0.0,0.0,0.0,0.0,0.0,0.0,0.0,0.0,0.0001001001001001001,0.0,0.0,0.0,0.0,0.0,0.0,0.0,0.0001001001001001001,0.0,0.0,0.0,0.0001001001001001001,0.0001001001001001001,0.0,0.0,0.0001001001001001001,0.0,0.0,0.0001001001001001001,0.0,0.0,0.0001001001001001001,0.0,0.0002002002002002002,0.0001001001001001001,0.0,0.0,0.0,0.0,0.0001001001001001001,0.0,0.0,0.0,0.0003003003003003003,0.0001001001001001001,0.0003003003003003003,0.0003003003003003003,0.0002002002002002002,0.0001001001001001001,0.0001001001001001001,0.0003003003003003003,0.0002002002002002002,0.0002002002002002002,0.0004004004004004004,0.0004004004004004004,0.0002002002002002002,0.0002002002002002002,0.0006006006006006006,0.0006006006006006006,0.0006006006006006006,0.0003003003003003003,0.0008008008008008008,0.0007007007007007007,0.0007007007007007007,0.0008008008008008008,0.0003003003003003003,0.0005005005005005005,0.0006006006006006006,0.0,0.0,0.0,0.0,0.0)
#mids=mids[58:length(mids)]
#counts=counts[58:length(counts)]

plot(c(seq(-290,0,by=1),0),rep(2,length(c(seq(290,0,by=-1),0))), xlab="", ylab="Frequency of shift in extinction rate", xlim=c(-270,-230), ylim=c(0,0.15), type="l", col="white",lwd="1",las="1",cex.axis="1",cex.main="1",cex.lab="1",bty="n", main="D", axes=F)
rect(-323.2,-0.02,-298.9,300, col="white", border=NA)
rect(-298.9,-0.02,-272.95,300, col="whitesmoke", border=NA)
rect(-272.95,-0.02,-259.1,300, col="white", border=NA)
rect(-259.1,-0.02,-251.9,300, col="whitesmoke", border=NA)
rect(-251.9,-0.02,-247.2,300, col="white", border=NA)
rect(-247.2,-0.02,-237,300, col="whitesmoke", border=NA)
rect(-237,-0.02,-201.3,300, col="white", border=NA)
rect(-201.3,-0.02,-174.1,300, col="whitesmoke", border=NA)
rect(-174.1,-0.02,-163.5,300, col="white", border=NA)
rect(-163.5,-0.02,-145,300, col="whitesmoke", border=NA)
rect(-145,-0.02,-100.5,300, col="white", border=NA)
rect(-100.5,-0.02,-66,300, col="whitesmoke", border=NA)
rect(-66,-0.02,-56,300, col="white", border=NA)
rect(-56,-0.02,-33.9,300, col="whitesmoke", border=NA)
rect(-33.9,-0.02,-23.03,300, col="white", border=NA)
rect(-23.03,-0.02,-5.33,300, col="whitesmoke", border=NA)
rect(-5.33,-0.02,-2.58,300, col="white", border=NA)
rect(-2.58,-0.02,0,300, col="whitesmoke", border=NA)

rect(-261.28,-3,-259.51,300, col=alpha('#ffaf03',0.2), border=NA)
rect(-234.5,-3,-232,300, col=alpha('#ffaf03',0.2), border=NA)
abline(v=c(-251.902),col="red",lty="dashed",lwd="2")
axis(side=1, seq(-280, -220, by=10), col="black",col.axis="black",las=1)
axis(side=2, seq(0, 0.15, by=0.05), col="black",col.axis="black",las=2)

lines(mids,counts,type = 'h', lwd=5, col='#e34a33')
abline(h=bf2, lty=2)
abline(h=bf6, lty=2)

add_geochrono(0, -0.15)

#Net Diversification Rate (???????? diversification negative ???)
time=c(-204.51563691188252, -204.61566901602137,-204.71570112016022,-204.81573322429907,-204.9157653284379,-205.01579743257676,-205.1158295367156,-205.21586164085448,-205.31589374499333,-205.41592584913218,-205.51595795327103,-205.61599005740987,-205.71602216154872,-205.8160542656876,-205.91608636982644,-206.0161184739653,-206.11615057810414,-206.216182682243,-206.31621478638183,-206.41624689052068,-206.51627899465956,-206.6163110987984,-206.71634320293725,-206.8163753070761,-206.91640741121495,-207.0164395153538,-207.11647161949267,-207.21650372363152,-207.31653582777037,-207.4165679319092,-207.51660003604806,-207.6166321401869,-207.71666424432576,-207.81669634846463,-207.91672845260348,-208.01676055674233,-208.11679266088117,-208.21682476502002,-208.31685686915887,-208.41688897329774,-208.5169210774366,-208.61695318157544,-208.7169852857143,-208.81701738985313,-208.91704949399198,-209.01708159813083,-209.1171137022697,-209.21714580640855,-209.3171779105474,-209.41721001468625,-209.5172421188251,-209.61727422296394,-209.71730632710282,-209.81733843124167,-209.9173705353805,-210.01740263951936,-210.1174347436582,-210.21746684779706,-210.3174989519359,-210.41753105607478,-210.51756316021363,-210.61759526435247,-210.71762736849132,-210.81765947263017,-210.91769157676902,-211.0177236809079,-211.11775578504674,-211.2177878891856,-211.31781999332443,-211.41785209746328,-211.51788420160213,-211.61791630574098,-211.71794840987985,-211.8179805140187,-211.91801261815755,-212.0180447222964,-212.11807682643524,-212.2181089305741,-212.31814103471294,-212.4181731388518,-212.51820524299066,-212.6182373471295,-212.71826945126836,-212.8183015554072,-212.91833365954605,-213.01836576368493,-213.11839786782377,-213.21842997196262,-213.31846207610147,-213.41849418024032,-213.51852628437916,-213.618558388518,-213.7185904926569,-213.81862259679573,-213.91865470093458,-214.01868680507343,-214.11871890921228,-214.21875101335112,-214.31878311749,-214.41881522162885,-214.5188473257677,-214.61887942990654,-214.7189115340454,-214.81894363818424,-214.91897574232308,-215.01900784646196,-215.1190399506008,-215.21907205473966,-215.3191041588785,-215.41913626301735,-215.5191683671562,-215.61920047129507,-215.71923257543392,-215.81926467957277,-215.91929678371162,-216.01932888785046,-216.1193609919893,-216.21939309612816,-216.31942520026703,-216.41945730440588,-216.51948940854473,-216.61952151268358,-216.71955361682242,-216.81958572096127,-216.91961782510015,-217.019649929239,-217.11968203337784,-217.2197141375167,-217.31974624165554,-217.41977834579438,-217.51981044993323,-217.6198425540721,-217.71987465821095,-217.8199067623498,-217.91993886648865,-218.0199709706275,-218.12000307476634,-218.22003517890522,-218.32006728304407,-218.42009938718292,-218.52013149132176,-218.6201635954606,-218.72019569959946,-218.8202278037383,-218.92025990787718,-219.02029201201603,-219.12032411615488,-219.22035622029372,-219.32038832443257,-219.42042042857142,-219.5204525327103,-219.62048463684914,-219.720516740988,-219.82054884512684,-219.92058094926568,-220.02061305340453,-220.12064515754338,-220.22067726168225,-220.3207093658211,-220.42074146995995,-220.5207735740988,-220.62080567823764,-220.7208377823765,-220.82086988651537,-220.92090199065422,-221.02093409479306,-221.1209661989319,-221.22099830307076,-221.3210304072096,-221.42106251134845,-221.52109461548733,-221.62112671962618,-221.72115882376502,-221.82119092790387,-221.92122303204272,-222.02125513618157,-222.12128724032044,-222.2213193444593,-222.32135144859814,-222.42138355273698,-222.52141565687583,-222.62144776101468,-222.72147986515353,-222.8215119692924,-222.92154407343125,-223.0215761775701,-223.12160828170894,-223.2216403858478,-223.32167248998664,-223.42170459412552,-223.52173669826436,-223.6217688024032,-223.72180090654206,-223.8218330106809,-223.92186511481975,-224.0218972189586,-224.12192932309748,-224.22196142723632,-224.32199353137517,-224.42202563551402,-224.52205773965287,-224.6220898437917,-224.7221219479306,-224.82215405206944,-224.92218615620828,-225.02221826034713,-225.12225036448598,-225.22228246862483,-225.32231457276367,-225.42234667690255,-225.5223787810414,-225.62241088518024,-225.7224429893191,-225.82247509345794,-225.9225071975968,-226.02253930173566,-226.1225714058745,-226.22260351001336,-226.3226356141522,-226.42266771829105,-226.5226998224299,-226.62273192656875,-226.72276403070762,-226.82279613484647,-226.92282823898532,-227.02286034312417,-227.122892447263,-227.22292455140186,-227.3229566555407,-227.42298875967958,-227.52302086381843,-227.62305296795728,-227.72308507209613,-227.82311717623497,-227.92314928037382,-228.0231813845127,-228.12321348865154,-228.2232455927904,-228.32327769692924,-228.4233098010681,-228.52334190520693,-228.62337400934578,-228.72340611348466,-228.8234382176235,-228.92347032176235,-229.0235024259012,-229.12353453004005,-229.2235666341789,-229.32359873831777,-229.42363084245662,-229.52366294659546,-229.6236950507343,-229.72372715487316,-229.823759259012,-229.92379136315085,-230.02382346728973,-230.12385557142858,-230.22388767556743,-230.32391977970627,-230.42395188384512,-230.52398398798397,-230.62401609212284,-230.7240481962617,-230.82408030040054,-230.9241124045394,-231.02414450867823,-231.12417661281708,-231.22420871695593,-231.3242408210948,-231.42427292523365,-231.5243050293725,-231.62433713351135,-231.7243692376502,-231.82440134178904,-231.92443344592792,-232.02446555006676,-232.1244976542056,-232.22452975834446,-232.3245618624833,-232.42459396662215,-232.524626070761,-232.62465817489988,-232.72469027903873,-232.82472238317757,-232.92475448731642,-233.02478659145527,-233.12481869559412,-233.224850799733,-233.32488290387184,-233.4249150080107,-233.52494711214953,-233.62497921628838,-233.72501132042723,-233.82504342456608,-233.92507552870495,-234.0251076328438,-234.12513973698265,-234.2251718411215,-234.32520394526034,-234.4252360493992,-234.52526815353806,-234.6253002576769,-234.72533236181576,-234.8253644659546,-234.92539657009345,-235.0254286742323,-235.12546077837115,-235.22549288251003,-235.32552498664887,-235.42555709078772,-235.52558919492657,-235.62562129906541,-235.72565340320426,-235.82568550734314,-235.92571761148199,-236.02574971562083,-236.12578181975968,-236.22581392389853,-236.32584602803738,-236.42587813217622,-236.5259102363151,-236.62594234045395,-236.7259744445928,-236.82600654873164,-236.9260386528705,-237.02607075700934,-237.1261028611482,-237.22613496528706,-237.3261670694259,-237.42619917356475,-237.5262312777036,-237.62626338184245,-237.7262954859813,-237.82632759012017,-237.92635969425902,-238.02639179839787,-238.12642390253671,-238.22645600667556,-238.3264881108144,-238.42652021495329,-238.52655231909213,-238.62658442323098,-238.72661652736983,-238.82664863150868,-238.92668073564752,-239.02671283978637,-239.12674494392525,-239.2267770480641,-239.32680915220294,-239.4268412563418,-239.52687336048064,-239.62690546461948,-239.72693756875836,-239.8269696728972,-239.92700177703605,-240.0270338811749,-240.12706598531375,-240.2270980894526,-240.32713019359144,-240.42716229773032,-240.52719440186917,-240.62722650600801,-240.72725861014686,-240.8272907142857,-240.92732281842456,-241.02735492256343,-241.12738702670228,-241.22741913084113,-241.32745123497997,-241.42748333911882,-241.52751544325767,-241.62754754739652,-241.7275796515354,-241.82761175567424,-241.9276438598131,-242.02767596395194,-242.12770806809078,-242.22774017222963,-242.32777227636848,-242.42780438050735,-242.5278364846462,-242.62786858878505,-242.7279006929239,-242.82793279706274,-242.9279649012016,-243.02799700534047,-243.12802910947931,-243.22806121361816,-243.328093317757,-243.42812542189586,-243.5281575260347,-243.62818963017355,-243.72822173431243,-243.82825383845127,-243.92828594259012,-244.02831804672897,-244.12835015086782,-244.22838225500666,-244.32841435914554,-244.4284464632844,-244.52847856742324,-244.62851067156208,-244.72854277570093,-244.82857487983978,-244.92860698397863,-245.0286390881175,-245.12867119225635,-245.2287032963952,-245.32873540053404,-245.4287675046729,-245.52879960881174,-245.6288317129506,-245.72886381708946,-245.8288959212283,-245.92892802536716,-246.028960129506,-246.12899223364485,-246.2290243377837,-246.32905644192257,-246.42908854606142,-246.52912065020027,-246.62915275433912,-246.72918485847796,-246.8292169626168,-246.9292490667557,-247.02928117089454,-247.12931327503338,-247.22934537917223,-247.32937748331108,-247.42940958744992,-247.52944169158877,-247.62947379572765,-247.7295058998665,-247.82953800400534,-247.9295701081442,-248.02960221228304,-248.12963431642189,-248.22966642056076,-248.3296985246996,-248.42973062883846,-248.5297627329773,-248.62979483711615,-248.729826941255,-248.82985904539385,-248.92989114953272,-249.02992325367157,-249.12995535781042,-249.22998746194926,-249.3300195660881,-249.43005167022696,-249.53008377436583,-249.63011587850468,-249.73014798264353,-249.83018008678238,-249.93021219092122,-250.03024429506007,-250.13027639919892,-250.2303085033378,-250.33034060747664,-250.4303727116155,-250.53040481575434,-250.63043691989319,-250.73046902403203,-250.8305011281709,-250.93053323230976,-251.0305653364486,-251.13059744058745,-251.2306295447263,-251.33066164886515,-251.430693753004,-251.53072585714287,-251.63075796128172,-251.73079006542056,-251.8308221695594,-251.93085427369826,-252.0308863778371,-252.13091848197598,-252.23095058611483,-252.33098269025368,-252.43101479439252,-252.53104689853137,-252.63107900267022,-252.73111110680907,-252.83114321094794,-252.9311753150868,-253.03120741922564,-253.13123952336448,-253.23127162750333,-253.33130373164218,-253.43133583578106,-253.5313679399199,-253.63140004405875,-253.7314321481976,-253.83146425233645,-253.9314963564753,-254.03152846061414,-254.13156056475302,-254.23159266889186,-254.3316247730307,-254.43165687716956,-254.5316889813084,-254.63172108544725,-254.73175318958613,-254.83178529372498,-254.93181739786382,-255.03184950200267,-255.13188160614152,-255.23191371028037,-255.3319458144192,-255.4319779185581,-255.53201002269694,-255.63204212683578,-255.73207423097463,-255.83210633511348,-255.93213843925233,-256.03217054339115,-256.13220264753,-256.23223475166884,-256.3322668558077,-256.4322989599466,-256.53233106408544,-256.6323631682243,-256.73239527236314,-256.832427376502,-256.93245948064083,-257.0324915847797,-257.1325236889185,-257.2325557930574,-257.3325878971962,-257.43262000133507,-257.5326521054739,-257.63268420961276,-257.73271631375167,-257.8327484178905,-257.93278052202936,-258.0328126261682,-258.13284473030706,-258.2328768344459,-258.33290893858475,-258.4329410427236,-258.53297314686245,-258.6330052510013,-258.73303735514014,-258.833069459279,-258.93310156341784,-259.03313366755674,-259.1331657716956,-259.23319787583443,-259.3332299799733,-259.43326208411213,-259.533294188251,-259.6333262923898,-259.7333583965287,-259.8333905006675,-259.93342260480637,-260.0334547089452,-260.13348681308406,-260.2335189172229,-260.3335510213618,-260.43358312550066,-260.5336152296395,-260.63364733377836,-260.7336794379172,-260.83371154205605,-260.9337436461949,-261.03377575033375,-261.1338078544726,-261.23383995861144,-261.3338720627503,-261.43390416688914,-261.533936271028,-261.6339683751669,-261.73400047930573,-261.8340325834446,-261.93406468758343,-262.0340967917223,-262.1341288958611,-262.234161,-262.3341931041388,-262.43422520827767,-262.5342573124165,-262.63428941655536,-262.7343215206942,-262.83435362483306,-262.93438572897196,-263.0344178331108,-263.13444993724966,-263.2344820413885,-263.33451414552735,-263.4345462496662,-263.53457835380505,-263.6346104579439,-263.73464256208274,-263.8346746662216,-263.93470677036044,-264.0347388744993,-264.13477097863813,-264.23480308277703,-264.3348351869159,-264.43486729105473,-264.5348993951936,-264.6349314993324,-264.7349636034713,-264.8349957076101,-264.93502781174897,-265.0350599158878,-265.13509202002666,-265.2351241241655,-265.33515622830436,-265.4351883324432,-265.5352204365821,-265.63525254072096,-265.7352846448598,-265.83531674899865,-265.9353488531375,-266.03538095727635,-266.1354130614152,-266.23544516555404,-266.3354772696929,-266.43550937383174,-266.5355414779706,-266.63557358210943,-266.7356056862483,-266.8356377903872,-266.93566989452603,-267.0357019986649,-267.1357341028037,-267.23576620694257,-267.3357983110814,-267.43583041522027,-267.5358625193591,-267.63589462349796,-267.7359267276368,-267.83595883177566,-267.9359909359145,-268.03602304005335,-268.13605514419226,-268.2360872483311,-268.33611935246995,-268.4361514566088,-268.53618356074765,-268.6362156648865,-268.73624776902534,-268.8362798731642,-268.93631197730303,-269.0363440814419,-269.13637618558073,-269.2364082897196,-269.3364403938584,-269.43647249799733,-269.5365046021362,-269.636536706275,-269.73656881041387,-269.8366009145527,-269.93663301869157,-270.0366651228304,-270.13669722696926,-270.2367293311081,-270.33676143524696,-270.4367935393858,-270.53682564352465,-270.6368577476635,-270.7368898518024,-270.83692195594125,-270.9369540600801,-271.03698616421894,-271.1370182683578,-271.23705037249664,-271.3370824766355,-271.43711458077433,-271.5371466849132,-271.63717878905203,-271.7372108931909,-271.8372429973297,-271.9372751014686,-272.0373072056075,-272.1373393097463,-272.23737141388517,-272.337403518024,-272.43743562216287,-272.5374677263017,-272.63749983044056,-272.7375319345794,-272.83756403871826,-272.9375961428571,-273.03762824699595,-273.1376603511348,-273.23769245527365,-273.33772455941255,-273.4377566635514,-273.53778876769024,-273.6378208718291,-273.73785297596794,-273.8378850801068,-273.93791718424563,-274.0379492883845,-274.13798139252333,-274.2380134966622,-274.338045600801,-274.4380777049399,-274.5381098090787,-274.6381419132176,-274.73817401735647,-274.8382061214953,-274.93823822563417,-275.038270329773,-275.13830243391186,-275.2383345380507,-275.33836664218956,-275.4383987463284,-275.53843085046725,-275.6384629546061,-275.73849505874495,-275.8385271628838,-275.9385592670227,-276.03859137116154,-276.1386234753004,-276.23865557943924,-276.3386876835781,-276.43871978771693,-276.5387518918558,-276.63878399599463,-276.7388161001335,-276.8388482042723,-276.93888030841117,-277.03891241255,-277.13894451668887,-277.23897662082777,-277.3390087249666,-277.43904082910547,-277.5390729332443,-277.63910503738316,-277.739137141522,-277.83916924566086,-277.9392013497997,-278.03923345393855,-278.1392655580774,-278.23929766221625,-278.3393297663551,-278.43936187049394,-278.5393939746328,-278.6394260787717,-278.73945818291054,-278.8394902870494,-278.93952239118823,-279.0395544953271,-279.13958659946593,-279.2396187036048,-279.3396508077436,-279.43968291188247,-279.5397150160213,-279.63974712016017,-279.739779224299,-279.83981132843786,-279.93984343257677,-280.0398755367156,-280.13990764085446,-280.2399397449933,-280.33997184913216,-280.440003953271,-280.54003605740985,-280.6400681615487,-280.74010026568754,-280.8401323698264,-280.94016447396524,-281.0401965781041,-281.14022868224293,-281.24026078638184,-281.3402928905207,-281.44032499465953,-281.5403570987984,-281.64038920293723,-281.7404213070761,-281.8404534112149,-281.94048551535377,-282.0405176194926,-282.14054972363147,-282.2405818277703,-282.34061393190916,-282.440646036048,-282.5406781401869,-282.64071024432576,-282.7407423484646,-282.84077445260345,-282.9408065567423,-283.04083866088115,-283.14087076502,-283.24090286915884,-283.3409349732977,-283.44096707743654,-283.5409991815754,-283.64103128571423,-283.7410633898531,-283.841095493992,-283.94112759813083,-284.0411597022697,-284.14119180640853,-284.2412239105474,-284.3412560146862,-284.44128811882507,-284.5413202229639,-284.64135232710277,-284.7413844312416,-284.84141653538046,-284.9414486395193,-285.04148074365816,-285.14151284779706,-285.2415449519359,-285.34157705607475,-285.4416091602136,-285.54164126435245,-285.6416733684913,-285.74170547263014,-285.841737576769,-285.94176968090784,-286.0418017850467,-286.14183388918553,-286.2418659933244,-286.34189809746323,-286.44193020160213,-286.541962305741,-286.6419944098798,-286.7420265140187,-286.8420586181575,-286.94209072229637,-287.0421228264352,-287.14215493057407,-287.2421870347129,-287.34221913885176,-287.4422512429906,-287.54228334712946,-287.6423154512683,-287.7423475554072,-287.84237965954605,-287.9424117636849,-288.04244386782375,-288.1424759719626,-288.24250807610144,-288.3425401802403,-288.44257228437914,-288.542604388518,-288.64263649265683,-288.7426685967957,-288.84270070093453,-288.9427328050734,-289.0427649092123,-289.1427970133511,-289.24282911749,-289.3428612216288,-289.44289332576767,-289.5429254299065,-289.64295753404537,-289.7429896381842,-289.84302174232306,-289.9430538464619,-290.04308595060076,-290.1431180547396,-290.24315015887845,-290.34318226301735,-290.4432143671562,-290.54324647129505,-290.6432785754339,-290.74331067957274,-290.8433427837116,-290.94337488785044,-291.0434069919893,-291.14343909612813,-291.243471200267,-291.34350330440583,-291.4435354085447,-291.5435675126835,-291.6435996168224,-291.7436317209613,-291.8436638251001,-291.94369592923897,-292.0437280333778,-292.14376013751667,-292.2437922416555,-292.34382434579436,-292.4438564499332,-292.54388855407205,-292.6439206582109,-292.74395276234975,-292.8439848664886,-292.9440169706275,-293.04404907476635,-293.1440811789052,-293.24411328304404,-293.3441453871829,-293.44417749132174)
net_rate=c(-0.003605240042074777, -0.11915452643039773,-0.11915452643039773,-0.11915452643039773,-0.11915452643039773,-0.11915452643039773,-0.11915452643039773,-0.11915452643039773,-0.11915452643039773,-0.11915452643039773,-0.11915452643039773,-0.11915452643039773,-0.11915452643039773,-0.11915452643039773,-0.11915452643039773,-0.11915452643039773,-0.11915452643039773,-0.11915452643039773,-0.11915452643039773,-0.11915452643039773,-0.11915452643039773,-0.11953129142239004,-0.12006875115949432,-0.12040794941098237,-0.12053059893204585,-0.12064687004211777,-0.12096006959778659,-0.12118980949520869,-0.12145835152273453,-0.12170770567302054,-0.1221336033386116,-0.1224932436234712,-0.1228886210020056,-0.1233582659958735,-0.12351149934482189,-0.12379492598819945,-0.12388202207110478,-0.12388734570352596,-0.12384488580806911,-0.12372603116387489,-0.12353613274218356,-0.1229921751829722,-0.12036321310731102,-0.11653687471870286,-0.11256771561918219,-0.10723414129843299,-0.1005707982563846,-0.09389522073588762,-0.08691237014255697,-0.07894801920856426,-0.07151427129262014,-0.0643849329887857,-0.05765767263875547,-0.05075933307815953,-0.044573954785746724,-0.038271425551246706,-0.03221985179634976,-0.027043395255427025,-0.022083293064044048,-0.018626474410626054,-0.0157172283056718,-0.01338191713307,-0.011377226751961733,-0.009419056090243053,-0.008117154240837485,-0.00661260018945241,-0.005637795083397865,-0.00456842604790902,-0.003806337724679055,-0.0031631571383557663,-0.00249737625531925,-0.0018198245408090493,-0.0012800847538059926,-0.00068048285727533,-0.00028968332807076326,1.0904446268313665e-05,0.00026430839885127275,0.0004303399562593011,0.0005474593508477938,0.0006676913121692991,0.0007282851207061718,0.0007708614568055621,0.0008009507519132584,0.0008263326442871813,0.0008424175703383323,0.0008547005936823353,0.0008803356957931157,0.0008869413816150952,0.0008869413816150952,0.0008933058053368168,0.0009068567195290455,0.0009123465420106166,0.0009173829028475261,0.0009173829028475261,0.0009233014713958884,0.0009295920977960684,0.0009295920977960684,0.0009295920977960684,0.0009295920977960684,0.0009291803342962516,0.0009291803342962516,0.0009291803342962516,0.0009295389755563456,0.0009295389755563456,0.0009295389755563456,0.0009295389755563456,0.0009295389755563456,0.0009295389755563456,0.0009295389755563456,0.0009295389755563456,0.0009295389755563456,0.0009295389755563456,0.0009295389755563456,0.0009295389755563456,0.0009295389755563456,0.0009295389755563456,0.000930126006393753,0.000930126006393753,0.000930126006393753,0.000930126006393753,0.000930126006393753,0.000930126006393753,0.000930126006393753,0.000930126006393753,0.000930126006393753,0.000930126006393753,0.000930126006393753,0.000930126006393753,0.000930126006393753,0.000930126006393753,0.000930126006393753,0.000930126006393753,0.000930126006393753,0.000930126006393753,0.000930126006393753,0.000930126006393753,0.000930877428530205,0.000930877428530205,0.000930877428530205,0.000930877428530205,0.000930877428530205,0.000930877428530205,0.0009314577573695508,0.0009314577573695508,0.0009314577573695508,0.0009314577573695508,0.0009314577573695508,0.0009320606793718728,0.0009320606793718728,0.000932731875874884,0.0009337486426629758,0.0009342862291262467,0.0009342862291262467,0.000934554144449723,0.000934554144449723,0.000934554144449723,0.000934554144449723,0.000934554144449723,0.0009356797981328785,0.0009329353852078015,0.0009304347357544404,0.000931601377645855,0.000931601377645855,0.0009329348080725737,0.0009300653198121495,0.0009300653198121495,0.0009256335690788855,0.0009274360681152642,0.0009274360681152642,0.0009265981060310524,0.0009234971445011888,0.0009191584020724564,0.0009191584020724564,0.000916047624121633,0.0009155361620763056,0.0009155361620763056,0.0009155361620763056,0.0009155361620763056,0.0009155361620763056,0.0009127533519450786,0.0009141290960827839,0.0009137276085162007,0.0009131037018593822,0.0009140225380083607,0.0009140709879509447,0.0009041874493350169,0.0008964290730795737,0.0008867218014423672,0.0008839918392309739,0.0008755537716499387,0.0008690599954600009,0.0008687112588977372,0.0008531371120058415,0.0008470909292271846,0.0008329042634335727,0.0008231505585838653,0.000797098303374648,0.0007851577649168304,0.0007601842688117693,0.0007339752687423126,0.0007039654712644208,0.0006733761807034579,0.0006434304548131505,0.0006335114326974056,0.0006091488923655817,0.0005798883713314912,0.0005539504722337809,0.0005285366178093109,0.0005020621649332535,0.0004854371871113423,0.00045742562364588175,0.0004023373078861014,0.0003734416118920935,0.00033861058551598307,0.000306901489286565,0.0002406582558711446,0.00019754232530121705,0.0001575999984702574,7.557330779369558e-05,3.749825879483113e-05,-4.3759114978701675e-05,-8.490579590173632e-05,-0.00013613036988783638,-0.0001784998050376629,-0.00021931143975870802,-0.00025559227372616485,-0.0002837900698171046,-0.0003019326826655728,-0.00033515397905143864,-0.00035832918652698576,-0.00038786667583628576,-0.00040507355514175867,-0.00042864005948665187,-0.0004554147371401007,-0.0004766362923453919,-0.0004872754516555284,-0.0004956536901453549,-0.0005106302769418128,-0.0005303072558979255,-0.0005417338863609903,-0.0005556088302545093,-0.0005789243983336269,-0.0006002545893374734,-0.0006161336652503892,-0.0006419357880289166,-0.0006601799167250443,-0.0006805827436920657,-0.0006868276790696536,-0.0006975883113870741,-0.0007250854913614732,-0.0007460963452021167,-0.0007674742436338988,-0.0008017382506935153,-0.000819682271256091,-0.0008317289484157154,-0.0008479642396042758,-0.0008551358134246469,-0.0008628283326234986,-0.0008585962286804779,-0.0008740457996406911,-0.0008793907000380055,-0.0008929460406361128,-0.0009007615835459371,-0.0009110922900610891,-0.0009154098024309411,-0.0009228255833315677,-0.0009223147782591877,-0.0009237844323498402,-0.0009267307135357034,-0.000927223000139558,-0.0009242655812099366,-0.0009272876078753296,-0.0009325633401509176,-0.0009341801130198954,-0.0009368606283295374,-0.0009419420447170041,-0.0009469061358767034,-0.0009374820458520871,-0.0009387118937458304,-0.0009371708652600979,-0.0009314386922576668,-0.000943448222894938,-0.0009484246452040613,-0.0009385928055655169,-0.0009520471639589758,-0.0009603598519099094,-0.0009662070452193809,-0.0009697684734497653,-0.0009860770002618306,-0.0010172983096255206,-0.0010645427318371654,-0.0011008705125351884,-0.0011333310227314513,-0.0012528305932248103,-0.0013910227331273629,-0.0015504099789454594,-0.0017731894089925964,-0.002048521879600932,-0.002446218119290738,-0.003107901799489093,-0.004161451603590153,-0.005495777128340246,-0.008006601170873522,-0.011586354133116582,-0.016390625875298246,-0.023794055969047916,-0.03256477751843284,-0.046273869650200215,-0.061580374049730456,-0.07776199112730486,-0.09303452460826049,-0.10498382411700419,-0.11427919271661695,-0.12075076180325263,-0.1244226511321096,-0.12655321976445572,-0.12753611077057472,-0.12764815304548546,-0.1277213896485011,-0.12768242509322866,-0.1275932078103525,-0.1274999726701175,-0.12732876884691216,-0.12720807638735396,-0.12680222160526847,-0.12568070520731284,-0.12260511373961229,-0.11528703808413021,-0.10333207757484442,-0.08621007499122194,-0.06939668184207419,-0.053463961897345,-0.03827970436572525,-0.025919534211147146,-0.0166824922698485,-0.011595827343045581,-0.007638050293535523,-0.005186281146668272,-0.003273134252794367,-0.001907746041613058,-0.001206242745956894,-0.0005950192834550708,-3.236894538779861e-05,0.0004241688771126483,0.0009283685749244223,0.0015781697046681005,0.0023751997683660606,0.0033253539881335347,0.00458603179434207,0.0056284883059414,0.006512737237677545,0.007210775109909757,0.007677450789472942,0.008172429985570754,0.008663581694590273,0.009204334684002327,0.00974371230630364,0.010251673112213413,0.011073837675470297,0.011974263338480328,0.012744499367996027,0.013750371637142435,0.015238162153777988,0.01702743244115427,0.0187301582809111,0.02087503749929885,0.023407705830384817,0.025992256267992096,0.028574399546539876,0.031094780748849495,0.03363868833766702,0.036304168634002716,0.03867116517080433,0.04054805085624377,0.04186337664960013,0.04258870916111666,0.042770504841900404,0.0427893835004374,0.042800044142818953,0.042796882802350736,0.042775411879850025,0.04272262368972801,0.04269360152942743,0.04265871315980344,0.04259435780189993,0.0425373629133036,0.04242199699531692,0.04234595368209571,0.04223348578752839,0.04214788095113577,0.04199760184558907,0.04185459648859875,0.04144717642026539,0.04091824821823034,0.04033548513165447,0.039668259389061024,0.03877618925829307,0.037524993328913216,0.03627778767451581,0.03463774319105083,0.032912131585462315,0.03129575946408474,0.030204446403100937,0.029534960200586394,0.029121428820266096,0.029008098763496287,0.029008098763496287,0.029008098763496287,0.029008098763496287,0.029008098763496287,0.029008463616149383,0.029008463616149383,0.029008463616149383,0.029008463616149383,0.029008463616149383,0.029008463616149383,0.02901029350332677,0.02901153765869689,0.02901253730849783,0.02901253730849783,0.02900783275293063,0.029005202304644373,0.029005202304644373,0.0290027175979153,0.02899538715931354,0.028993300061821735,0.028993300061821735,0.028974871756888232,0.028938930399848028,0.028938930399848028,0.028914214440021374,0.028894818388047982,0.028881480196782914,0.02884125798798883,0.028789951387201012,0.02874271987135252,0.028680444019496088,0.02860231042759178,0.028519998808085662,0.028308879979644402,0.02817742894126301,0.027968417837150806,0.027582092244570085,0.027204908348188634,0.026586937687107848,0.025818093949274864,0.024878565708854782,0.023807681473434136,0.02268279078893848,0.021456439740076966,0.020143772706127584,0.018432869870469,0.01647025603320863,0.013928313454229256,0.010729939434852107,0.007563732628915386,0.004043961587978568,0.0005040342182277896,-0.003785218645983042,-0.009094768435461394,-0.013272099861398006,-0.01767192998563032,-0.02234177055023638,-0.02638369364950995,-0.029565530031391056,-0.03212311341269134,-0.03334835653554523,-0.03414462791659075,-0.03450481410901911,-0.034660619069469614,-0.03482449790506059,-0.034906793729168974,-0.03488989747908571,-0.03482162062053073,-0.03475556420615351,-0.034663100052911934,-0.034344258070168436,-0.03421437160571982,-0.034038637929833054,-0.033701563508713,-0.03311044988828812,-0.031514511281572136,-0.028202125933531063,-0.025437784989041392,-0.02335886636629137,-0.020959935554732845,-0.019731865889856596,-0.01883223777153847,-0.01820437506286392,-0.017380523660715994,-0.016974975922689414,-0.016775650744713433,-0.01662233683689072,-0.016491420983080606,-0.01640005099193206,-0.016321573100389827,-0.01609788723340658,-0.014640052389153948,-0.010155263096250396,-0.0049633385318131945,-0.0009964219835674564,0.001953887212127923,0.0033280362166853454,0.004404440266076675,0.0057334843765164435,0.005815513888218685,0.00534741486672202,0.004696099295213912,0.0036913909151312777,0.003238697039474525,0.002308448190021482,0.0016206622426421099,0.0011375768705892972,0.0005749460224959111,0.00040896109568608807,0.00010442946997662779,-0.00029401656308824153,-0.0006874065884286684,-0.001086221037840124,-0.0014864179047379704,-0.0018976537873561308,-0.0024195695207083986,-0.0027159945004813896,-0.0029792983379271906,-0.003294180763793672,-0.00354465733219838,-0.0038039121806796024,-0.004086048266178369,-0.004263363808219372,-0.0044622066894771965,-0.004674820140276842,-0.0048103970238201,-0.004982447341190629,-0.005111070591670674,-0.005300280284354888,-0.0054347636336248804,-0.005506537457117355,-0.005549089737439119,-0.005641184842387447,-0.005645353927598249,-0.0056206259866121615,-0.005625866582895862,-0.0056170469383634855,-0.005641234818590582,-0.00559508264476142,-0.005601166554526566,-0.0055832411621761,-0.005566619516210756,-0.0055570405223738985,-0.005556705965929156,-0.005540543032440325,-0.0055363568918233115,-0.005522521868389003,-0.005516404329197401,-0.005504023984752076,-0.005527725067043319,-0.00550353434248568,-0.005514926412694183,-0.005547403205694858,-0.005579850686758723,-0.005591977042213731,-0.0055937617174992025,-0.005608572301269471,-0.005625144210672669,-0.005622709272341483,-0.005619727472610613,-0.005622875373989416,-0.005633562107076297,-0.005651785867729628,-0.00565062927771449,-0.005649180830309802,-0.005654188996740266,-0.005650682856259381,-0.005654311986836008,-0.005659096468824992,-0.0056573424468777936,-0.0056573424468777936,-0.005650438409248645,-0.005648028021637088,-0.005648028021637088,-0.0056453660307720305,-0.0056453660307720305,-0.0056453660307720305,-0.0056453660307720305,-0.0056405790237142464,-0.0056405790237142464,-0.0056387398094416554,-0.0056387398094416554,-0.0056387398094416554,-0.0056387398094416554,-0.0056387398094416554,-0.0056387398094416554,-0.0056387398094416554,-0.0056387398094416554,-0.0056387398094416554,-0.0056387398094416554,-0.0056387398094416554,-0.0056387398094416554,-0.005637155901069401,-0.005637155901069401,-0.00564043118438294,-0.00564043118438294,-0.0056384021240643315,-0.0056384021240643315,-0.0056384021240643315,-0.0056384021240643315,-0.0056384021240643315,-0.0056384021240643315,-0.0056384021240643315,-0.005640488606008151,-0.005640488606008151,-0.005640488606008151,-0.005640488606008151,-0.005640488606008151,-0.005640488606008151,-0.005640488606008151,-0.005639165320253484,-0.005639165320253484,-0.005639165320253484,-0.005639165320253484,-0.005639165320253484,-0.005639165320253484,-0.005635193622838851,-0.005635193622838851,-0.005635193622838851,-0.0056311743437441825,-0.005623661199731649,-0.005619669739228686,-0.005615649839880947,-0.005605326629883935,-0.0056014148503360775,-0.005594323876921963,-0.005576676419865327,-0.005565574984780669,-0.005554182928083327,-0.0055453006464589675,-0.005535495486603157,-0.005519697346778109,-0.005507471894010277,-0.005506043373846728,-0.005502012466438336,-0.005492282190256254,-0.005488622986381392,-0.005470881856968311,-0.005462382551222185,-0.005448571408820424,-0.005447447749042343,-0.005446576877624903,-0.005446576877624903,-0.005446576877624903,-0.00544102556235887,-0.005439204333678175,-0.00543506259189286,-0.005429024139136573,-0.005425352507179457,-0.005421098827325299,-0.005419182357828399,-0.005416950707375538,-0.005416396018977903,-0.005416396018977903,-0.005416396018977903,-0.005414548486360366,-0.0054131535666612236,-0.005411968675769404,-0.005411968675769404,-0.005414523956868791,-0.005414018137113752,-0.005411276039133623,-0.005409472814387169,-0.00540847470443326,-0.005406878940695038,-0.005405765509694676,-0.00540716891110994,-0.00540716891110994,-0.00540716891110994,-0.0054100329861967306,-0.005408794285535408,-0.005408794285535408,-0.005411313403721408,-0.005411313403721408,-0.0054100299198732785,-0.0054100299198732785,-0.0054100299198732785,-0.0054100299198732785,-0.005407045044052733,-0.005407045044052733,-0.005397725389079478,-0.005371730639985465,-0.005321294812814947,-0.005230302274944165,-0.005117385979310788,-0.004970785266165574,-0.004823854795151867,-0.004653093981903832,-0.00450333737875188,-0.004367617271968687,-0.004216993789887891,-0.004039211161589174,-0.003909951235522233,-0.0037684243884314674,-0.003614559032288619,-0.003489965616415534,-0.00338059144422462,-0.0032434598842204895,-0.0030880980318210216,-0.0029766418682589967,-0.0028150798178020087,-0.0026847602353163138,-0.0025564367376009205,-0.0024240439469024456,-0.0022648495747172193,-0.0021152331832285038,-0.002015332397699151,-0.0019320936238371484,-0.001846857967301822,-0.0017568884077715915,-0.0016836188697785387,-0.0016269185663128917,-0.0015478197180764286,-0.0015080376980018111,-0.0014740534978359666,-0.0014403206906933896,-0.001386519800274726,-0.0013525248615924878,-0.0013410830152774725,-0.001324420640602963,-0.0013096169863517752,-0.0012973738172598723,-0.00127958466386874,-0.0012651417765594123,-0.00125419622580463,-0.0012474067237841376,-0.0012442914089625633,-0.0012390405491226532,-0.0012390405491226532,-0.0012297630972469711,-0.0012274546819535544,-0.001224071983855985,-0.0012217676911291512,-0.001213609479316492,-0.00119837907265423,-0.0011932571876553137,-0.0011594667670678576,-0.0011570944540143444,-0.0011504465271825063,-0.0011205987277068399,-0.0010865281350720861,-0.0010348961653421206,-0.0009978994812523967,-0.0009865615332124084,-0.0009373049759138957,-0.0008286346713280533,-0.0007601392821972341,-0.0005514422365406562,-0.0004049286322590554,-0.0001262864278562928,8.766589259532668e-05,0.0003292345646309626,0.0005136817430121694,0.0006525068764887842,0.0007981960221283607,0.0010601479835677745,0.0013551026565409487,0.0016789500917440353,0.002181125123025741,0.003102768439101928,0.004200333479622426,0.006171609098871312,0.008836249370805198,0.013088920487265813,0.019612978796767846,0.030260984383133585,0.04841115624307484,0.06825119664565338,0.08958909907016994,0.10808749660352104,0.12761155277857195,0.145794726135897,0.1569852878029994,0.16430173830256276,0.1677441350365231,0.16999633600158345,0.17188505846140203,0.17232617451937313,0.1724386343488286,0.17250518977835488,0.17250518977835488,0.17250518977835488,0.17250518977835488,0.1724729444870992,0.17221977168219962,0.169506420021549,0.16062729197103223,0.14573716242815593,0.12724528153242137,0.10786365302096929,0.08790490626492758,0.06434130040572816,0.0484502861868624,0.03526534353537511,0.027625254713362794,0.023361801155472324,0.019589945527117555,0.016980033198170694,0.015499258861651639,0.014661536663790772,0.014349151772548845,0.014213903860472261,0.014154588548704236,0.014029382947520892,0.013979690963401825,0.013963770303838123,0.01395927251923857,0.013946366950207834,0.01393912846831974,0.013930128994986824,0.013920049590947474,0.013902408257140378,0.013901480062701135,0.013901480062701135,0.013901480062701135,0.013901480062701135,0.013901480062701135,0.013901480062701135,0.013901480062701135,0.013901480062701135,0.013904579792154138,0.013904579792154138,0.013906545818876103,0.013906831440295975,0.013908009972921742,0.013908009972921742,0.013914205257587273,0.013914205257587273,0.013916835051244695,0.013921905344176767,0.013922648058631245,0.013921173996992204,0.013921173996992204,0.013926407308665017,0.013926407308665017,0.013923071602663727,0.013925861470332668,0.013925861470332668,0.013933962184112168,0.013941094906538054,0.013961789380762698,0.013978085473788359,0.013978085473788359,0.013978085473788359,0.013980336154934929,0.013978579229395256,0.013975675540038956,0.013969421861336711,0.013969421861336711,0.013969421861336711,0.01396597261980522,0.01396597261980522,0.013962465641711816,0.013962465641711816,0.013966297348261754,0.01396272403501732,0.013956820702831255,0.013955750298291918,0.013948501118539638,0.013933372959565307,0.013928448579159952,0.01392286234822802,0.013918942058931717,0.013911705592066191,0.0139031520319847,0.013888756230915695,0.013866648210620156,0.013851076113976079,0.01384412637747201,0.013830882628496938,0.01378884717336133,0.013773000126300285,0.01373876402266685,0.013696761995663897,0.01365231234938599,0.013609269524616044,0.013563616953006077,0.013526690341292037,0.013502252199575748,0.013438664137322876,0.013438664137322876,0.013438664137322876,0.013438664137322876,0.013438664137322876)
net_minHPD=c(-0.00536028673749866, -0.18573449932080505,-0.18573449932080505,-0.18573449932080505,-0.18573449932080505,-0.18573449932080505,-0.18573449932080505,-0.18573449932080505,-0.18573449932080505,-0.18573449932080505,-0.18573449932080505,-0.18573449932080505,-0.18573449932080505,-0.18573449932080505,-0.18573449932080505,-0.18573449932080505,-0.18573449932080505,-0.18573449932080505,-0.18573449932080505,-0.18573449932080505,-0.18573449932080505,-0.18564355915893652,-0.18573449932080505,-0.18573449932080505,-0.18573449932080505,-0.18573449932080505,-0.18564355915893652,-0.18573449932080505,-0.18573449932080505,-0.18564355915893652,-0.18444554533775773,-0.18444554533775773,-0.18444554533775773,-0.18435478135237707,-0.18392250706368746,-0.18392250706368746,-0.18392250706368746,-0.18392250706368746,-0.1842983829948166,-0.18444554533775773,-0.18573449932080505,-0.18871476708119422,-0.19942319669468378,-0.17847231711416878,-0.1748697007888442,-0.17220012064875376,-0.16761841433063082,-0.16488545752217856,-0.16092043118850094,-0.15773893650701906,-0.15355193390847954,-0.14776042259141114,-0.14472920532256467,-0.13951473558919456,-0.13584656335628445,-0.13148560381719235,-0.12623225204494223,-0.1203543042470683,-0.11490571419890748,-0.10934304025561856,-0.10430281927314197,-0.1000820505026632,-0.09553827122129732,-0.09043549311795039,-0.08727517534090103,-0.08159993584457545,-0.07711617258697682,-0.07055328621759344,-0.06308779799290248,-0.01889293975690848,-0.01577045271704767,-0.01235029073897253,-0.011005757641037495,-0.009195106978222263,-0.008732985961398765,-0.008007549212395477,-0.007461477161724401,-0.007461477161724401,-0.007461477161724401,-0.007026797750374997,-0.007461477161724401,-0.00740059137312365,-0.0069972480240158095,-0.0069972480240158095,-0.007026797750374997,-0.0069972480240158095,-0.006976101977895367,-0.006927417789521353,-0.006927417789521353,-0.0069972480240158095,-0.007020065309716673,-0.0069972480240158095,-0.006995431169043756,-0.006995431169043756,-0.006734681095098649,-0.006839211983850086,-0.006839211983850086,-0.006839211983850086,-0.006839211983850086,-0.006839211983850086,-0.006839211983850086,-0.006839211983850086,-0.006839211983850086,-0.006839211983850086,-0.006839211983850086,-0.006839211983850086,-0.006839211983850086,-0.006839211983850086,-0.006839211983850086,-0.006839211983850086,-0.006839211983850086,-0.006839211983850086,-0.006839211983850086,-0.006839211983850086,-0.006839211983850086,-0.006839211983850086,-0.006839211983850086,-0.006839211983850086,-0.006839211983850086,-0.006839211983850086,-0.006839211983850086,-0.006839211983850086,-0.006839211983850086,-0.006839211983850086,-0.006839211983850086,-0.006839211983850086,-0.006839211983850086,-0.006839211983850086,-0.006839211983850086,-0.006839211983850086,-0.006839211983850086,-0.006839211983850086,-0.006839211983850086,-0.006839211983850086,-0.006839211983850086,-0.006839211983850086,-0.006839211983850086,-0.006839211983850086,-0.006839211983850086,-0.006839211983850086,-0.006839211983850086,-0.006839211983850086,-0.006839211983850086,-0.006839211983850086,-0.006839211983850086,-0.006839211983850086,-0.006839211983850086,-0.006839211983850086,-0.006839211983850086,-0.006839211983850086,-0.006839211983850086,-0.006839211983850086,-0.006839211983850086,-0.006839211983850086,-0.006839211983850086,-0.006839211983850086,-0.006839211983850086,-0.006839211983850086,-0.006839211983850086,-0.006734681095098649,-0.006839211983850086,-0.006734681095098649,-0.006734681095098649,-0.006995431169043756,-0.0069972480240158095,-0.0069972480240158095,-0.007026797750374997,-0.0069972480240158095,-0.0069972480240158095,-0.0069972480240158095,-0.006927417789521353,-0.006992627874555157,-0.006992627874555157,-0.006995431169043756,-0.0069972480240158095,-0.0069972480240158095,-0.0069972480240158095,-0.0069972480240158095,-0.0069972480240158095,-0.007026797750374997,-0.0069972480240158095,-0.007026797750374997,-0.007020065309716673,-0.007020065309716673,-0.0069972480240158095,-0.0069972480240158095,-0.006734681095098649,-0.007461477161724401,-0.006734681095098649,-0.007461477161724401,-0.007330184062989223,-0.007461477161724401,-0.007357843020880904,-0.007397535638120538,-0.00740059137312365,-0.007461477161724401,-0.007461477161724401,-0.00740059137312365,-0.007461477161724401,-0.007461477161724401,-0.007624290854698687,-0.007624290854698687,-0.008007549212395477,-0.008152022176588567,-0.00831325000323189,-0.0083647201317036,-0.008732985961398765,-0.008719503102837044,-0.008826721431558493,-0.009009266775137175,-0.009195106978222263,-0.009857591476503863,-0.01035099285233871,-0.010701917565992612,-0.011005757641037495,-0.011623037951861306,-0.01224702576920615,-0.012421342212338331,-0.014205203836733366,-0.014264541932546698,-0.015703332233563433,-0.01577045271704767,-0.016356193537921587,-0.01703068739575722,-0.01784614103615176,-0.01812416060951476,-0.018132159773097713,-0.018443825323539543,-0.01889293975690848,-0.019228076929385517,-0.019934254622532163,-0.0199869459922737,-0.019934254622532163,-0.0205099101500941,-0.02063800873459201,-0.020724314150406146,-0.020774892335382576,-0.020774892335382576,-0.020774892335382576,-0.022023152176007827,-0.022023152176007827,-0.022089713161331202,-0.022200177186228805,-0.022200177186228805,-0.02229890913189038,-0.022512721670662345,-0.022633539811360383,-0.02278368543779504,-0.02278368543779504,-0.022803515948229977,-0.022918157381526288,-0.02299092346955597,-0.02320208513531185,-0.02320208513531185,-0.023261143455915477,-0.02328496197441639,-0.02336635549686015,-0.02336635549686015,-0.023447814809695863,-0.02336635549686015,-0.02357741999239854,-0.023621362388677423,-0.023621362388677423,-0.023701708990321216,-0.023701708990321216,-0.02368621194362801,-0.023783768254014577,-0.023783768254014577,-0.02398068126259153,-0.023961581345401533,-0.02397068388780124,-0.02405609198116828,-0.02405609198116828,-0.02405609198116828,-0.02405609198116828,-0.02405609198116828,-0.02405609198116828,-0.024265355789733403,-0.02405609198116828,-0.024285855884840748,-0.024218026234845424,-0.024285855884840748,-0.024285855884840748,-0.024265355789733403,-0.024285855884840748,-0.024285855884840748,-0.024285855884840748,-0.024512019465897348,-0.02458446187974711,-0.024774618609841766,-0.024774618609841766,-0.024869273562651943,-0.025034033875613128,-0.0251956701403297,-0.025617026568770997,-0.025833191949075997,-0.02630131729698946,-0.02673657967972485,-0.027319642466581754,-0.029209471606435645,-0.03167150846253622,-0.03196891557406591,-0.10720567836229629,-0.12716205696185778,-0.1395684987174295,-0.15483711434258446,-0.16661850825864308,-0.17765793482821288,-0.18618568051731318,-0.19099241846831147,-0.1945663763209295,-0.19633415606145266,-0.19606699457420054,-0.1967298829674487,-0.20375243630062015,-0.20106198023732716,-0.19889342153876313,-0.19889342153876313,-0.19899015358798874,-0.19889342153876313,-0.19889342153876313,-0.19899015358798874,-0.19889342153876313,-0.19889342153876313,-0.1993182555659217,-0.20042197425844777,-0.20099429715154568,-0.1993182555659217,-0.1945761688803151,-0.1916341827518074,-0.18882959576220226,-0.18578589826164738,-0.18099993182192076,-0.153734013675089,-0.13275209590331474,-0.1111738752092955,-0.031970482769739766,-0.029540168398253727,-0.029540168398253727,-0.029322210073570738,-0.02803536040095535,-0.028317086462564534,-0.027963713413084765,-0.02730343824281337,-0.02730343824281337,-0.02779973963662908,-0.027319642466581754,-0.026426802050635335,-0.026439290499374164,-0.027029952351181052,-0.02641994588347525,-0.026512615830354386,-0.026604754314845273,-0.026439290499374164,-0.026348976226984164,-0.02641994588347525,-0.026475084416547952,-0.02651699542430043,-0.02431523651093753,-0.024265621295579527,-0.024603691647162487,-0.024360314182310785,-0.02509274755478479,-0.024287940797090915,-0.02200068781577795,-0.01997472346419374,-0.01765765350919047,-0.016490042617435467,-0.015256560654984102,-0.012425906068216752,-0.01102706176029402,-0.009548190215016947,-0.004342456787688149,0.006388472998786296,0.010982050537622932,0.0120448369447946,0.013102469222190188,0.013124490115642144,0.013124490115642144,0.013124490115642144,0.013124490115642144,0.01168366668493899,0.01169899307325191,0.01169899307325191,0.01169899307325191,0.01169899307325191,0.012278938536850852,0.012040643753241119,0.01191610096666467,0.011720231185861331,0.011592635424939844,0.01168366668493899,0.010879361012657053,0.010072160903673973,0.007062441373897395,0.005897914362473812,0.0035057185246745656,-0.0010262170520756175,-0.004856423260518432,-0.008056776000676717,-0.010816300458931567,-0.01140516781697807,-0.013510352200550663,-0.013783859317673189,-0.01449825523218621,-0.01449825523218621,-0.01449825523218621,-0.01449825523218621,-0.01449825523218621,-0.01449825523218621,-0.01449825523218621,-0.01449825523218621,-0.01449825523218621,-0.01449825523218621,-0.01449825523218621,-0.01449825523218621,-0.01449825523218621,-0.01449825523218621,-0.01449825523218621,-0.01449825523218621,-0.01449825523218621,-0.01449825523218621,-0.01449825523218621,-0.01449825523218621,-0.01449825523218621,-0.01449825523218621,-0.01449825523218621,-0.01453947725308026,-0.01463686698588662,-0.01463686698588662,-0.014672778475314362,-0.014747186697221283,-0.014672778475314362,-0.014747186697221283,-0.014672778475314362,-0.01472275151878881,-0.014667286770343547,-0.01472275151878881,-0.014747186697221283,-0.015815129697769367,-0.014672778475314362,-0.015288302923793615,-0.016298831210942638,-0.017345038842358336,-0.01972481201970444,-0.021721443852886636,-0.02514850736276679,-0.02923577056583558,-0.032492649556758804,-0.03931111037056924,-0.04257296615253311,-0.04748351798141311,-0.051725397697211725,-0.05783596919638859,-0.06614362150707197,-0.06985557205522877,-0.07653815430029703,-0.08081830405486214,-0.08641749069463635,-0.09694737528296128,-0.10272277665907296,-0.11051844458538938,-0.11561302067789062,-0.12187701742902216,-0.1309410708203159,-0.13522263943982782,-0.13522263943982782,-0.1342455413670382,-0.13518538300842323,-0.1324863501355668,-0.1321499412399089,-0.1317794858686935,-0.13162614073085976,-0.1317794858686935,-0.13155904246157163,-0.13155904246157163,-0.1310359338901818,-0.1310359338901818,-0.13100456065408322,-0.13162614073085976,-0.1310359338901818,-0.1310359338901818,-0.1203413292268107,-0.11420476774497641,-0.11063509239050989,-0.10520320656728532,-0.10237964592335769,-0.10183806656054886,-0.09901817486002772,-0.09884283736630285,-0.09884283736630285,-0.09814306720116431,-0.09884283736630285,-0.09884283736630285,-0.09884283736630285,-0.09814306720116431,-0.09799734815511957,-0.09774968988937745,-0.08961264502060132,-0.0849560823570385,-0.08302789260512781,-0.08057950589653845,-0.07960292351780274,-0.07806305962795362,-0.07072736640451265,-0.07029636278300606,-0.0630491201135453,-0.06086505015904186,-0.05828447522221848,-0.05279953715514725,-0.051349132375571496,-0.04976141488463212,-0.04555756438320542,-0.04279534374022917,-0.04139261963788496,-0.03814642466495048,-0.03814642466495048,-0.0354794400886209,-0.03359999675607282,-0.030181338755234335,-0.029867546817316605,-0.02902796208928548,-0.029422979552761918,-0.02849234708710975,-0.02665983133234341,-0.02849234708710975,-0.02781592290171414,-0.02665983133234341,-0.02569660582029141,-0.02888425658437571,-0.030181338755234335,-0.03695985137622008,-0.03379008352354463,-0.03161745907424892,-0.035366184321619844,-0.033314103543383794,-0.030221874426672932,-0.0295664166233255,-0.02849234708710975,-0.027845080173908417,-0.027160094479117904,-0.02665983133234341,-0.0260980658784262,-0.02569660582029141,-0.02532061999355672,-0.025311428962102617,-0.025178075668590972,-0.025178075668590972,-0.024825267455854713,-0.02438071629301899,-0.02438071629301899,-0.024357361172728458,-0.02375093134100099,-0.0237685951040279,-0.024413800446962203,-0.02375093134100099,-0.023707340951036385,-0.023681887136392753,-0.02369309351668804,-0.023485823738234605,-0.023681887136392753,-0.023348244615467622,-0.02306671856006314,-0.022985110373732916,-0.022844493771848426,-0.022765755663634108,-0.022765755663634108,-0.022741783622145097,-0.022741783622145097,-0.022722266178197746,-0.02257502857503236,-0.022510956613197245,-0.022514549611997947,-0.022514549611997947,-0.022514549611997947,-0.022514549611997947,-0.022514549611997947,-0.022496596755990646,-0.022496596755990646,-0.022496596755990646,-0.022496596755990646,-0.022496596755990646,-0.022496596755990646,-0.022496596755990646,-0.022514549611997947,-0.022514549611997947,-0.022510956613197245,-0.022510956613197245,-0.022510956613197245,-0.022510956613197245,-0.022510956613197245,-0.022510956613197245,-0.022510956613197245,-0.022510956613197245,-0.022510956613197245,-0.022510956613197245,-0.022510956613197245,-0.022510956613197245,-0.022510956613197245,-0.022510956613197245,-0.022765755663634108,-0.022765755663634108,-0.02230959107566593,-0.02230959107566593,-0.02230959107566593,-0.02230959107566593,-0.02230959107566593,-0.02230959107566593,-0.02230959107566593,-0.02230959107566593,-0.02230959107566593,-0.02230959107566593,-0.02230959107566593,-0.02230959107566593,-0.02230959107566593,-0.02230959107566593,-0.02230959107566593,-0.02230959107566593,-0.02230959107566593,-0.02230959107566593,-0.02230959107566593,-0.02230959107566593,-0.022288863460395505,-0.022288863460395505,-0.022288863460395505,-0.022288863460395505,-0.022288863460395505,-0.022288863460395505,-0.022288863460395505,-0.02227627767783291,-0.022288863460395505,-0.022288863460395505,-0.02227627767783291,-0.02227627767783291,-0.02227627767783291,-0.022320277779564426,-0.022320277779564426,-0.02227627767783291,-0.022246366340619342,-0.022246366340619342,-0.022246366340619342,-0.02208684475133491,-0.02208684475133491,-0.022025940463012067,-0.02199032311296548,-0.021982526553343342,-0.021982526553343342,-0.021982526553343342,-0.021982526553343342,-0.021982526553343342,-0.02199032311296548,-0.02199032311296548,-0.02196497568055506,-0.021982526553343342,-0.021982526553343342,-0.02196497568055506,-0.02196497568055506,-0.02196497568055506,-0.02196497568055506,-0.02196497568055506,-0.02196497568055506,-0.02196497568055506,-0.021982526553343342,-0.021982526553343342,-0.021982526553343342,-0.02199032311296548,-0.02199032311296548,-0.02199032311296548,-0.021982526553343342,-0.021982526553343342,-0.021982526553343342,-0.021982526553343342,-0.02199032311296548,-0.02199032311296548,-0.02199032311296548,-0.022003865669974934,-0.022003865669974934,-0.022003865669974934,-0.02199032311296548,-0.02199032311296548,-0.02199032311296548,-0.02199032311296548,-0.02199032311296548,-0.02199032311296548,-0.02199032311296548,-0.02199032311296548,-0.02199032311296548,-0.02203444529146049,-0.022025940463012067,-0.02199032311296548,-0.02227627767783291,-0.02227627767783291,-0.02176887987225656,-0.021425470036446136,-0.021447550125378655,-0.02157885530842665,-0.02175114889661583,-0.021367573926824007,-0.02039121336153666,-0.0202658282285587,-0.02039121336153666,-0.020350969393067818,-0.02026348471268699,-0.018623630407612092,-0.01817205393424788,-0.01817205393424788,-0.0170162553588274,-0.016491271219987707,-0.015513678036246124,-0.015627439903629373,-0.014271912860618501,-0.012899103288265247,-0.012737680390199145,-0.012125224018696014,-0.011934212453777668,-0.011562554482309723,-0.011900478815797186,-0.01111437348162721,-0.010993415694996723,-0.010896898049203445,-0.010896898049203445,-0.010905704034865503,-0.010708271526189528,-0.010577957307383978,-0.010577957307383978,-0.010905704034865503,-0.010923258756223467,-0.01081611806588736,-0.010923258756223467,-0.010896898049203445,-0.010896898049203445,-0.010883450955417505,-0.01081611806588736,-0.01081611806588736,-0.01081611806588736,-0.01081611806588736,-0.010896898049203445,-0.01081611806588736,-0.010812664669536513,-0.010812664669536513,-0.01081611806588736,-0.01081611806588736,-0.010905704034865503,-0.010923258756223467,-0.010905704034865503,-0.010627662450198465,-0.010657820598660585,-0.01081611806588736,-0.01081611806588736,-0.010454631602406025,-0.010512926701199615,-0.010627662450198465,-0.010657820598660585,-0.010512926701199615,-0.010657820598660585,-0.010905704034865503,-0.010896898049203445,-0.011340073411225816,-0.010896898049203445,-0.010997781308534234,-0.010812664669536513,-0.011340073411225816,-0.01186702682758702,-0.012411933293465429,-0.012899103288265247,-0.014418509996838174,-0.016787678183089842,-0.015804076660548054,-0.01534326448841982,-0.014289696590824795,-0.014271912860618501,-0.013247335529813555,-0.01296223571045008,-0.012534075725902694,-0.012729237580370709,-0.011075511399601815,-0.01088925487625325,-0.01034090993066592,-0.00888236983513891,-0.006306504799021218,0.07730151000676674,0.08764474124795435,0.09372793281661386,0.09579758060038228,0.09020570417297055,0.09020570417297055,0.09020570417297055,0.09020570417297055,0.09020570417297055,0.09020570417297055,0.09528656373356266,0.0790505964014462,0.0019283832940352325,-0.0007682920856623733,-0.0038643075905136735,-0.004708967351236014,-0.005682348321379323,-0.0062755383396334435,-0.006260770341115969,-0.008054789667957857,-0.0072611039381191116,-0.012209578571031676,-0.007786073785186609,-0.0062755383396334435,-0.004759093051998601,-0.003908076999331501,-0.003471373033282668,-0.003471373033282668,-0.003471373033282668,-0.003044941806635365,-0.002961782897002857,-0.0030000877578998317,-0.0030000877578998317,-0.0029838605621033965,-0.002961782897002857,-0.002961782897002857,-0.0030000877578998317,-0.002961782897002857,-0.002961782897002857,-0.002961782897002857,-0.002961782897002857,-0.002961782897002857,-0.002961782897002857,-0.002961782897002857,-0.002961782897002857,-0.002961782897002857,-0.00295814404848631,-0.00295814404848631,-0.00295814404848631,-0.00295814404848631,-0.0029022140181878403,-0.0029022140181878403,-0.0029022140181878403,-0.0029022140181878403,-0.0029022140181878403,-0.0029022140181878403,-0.0029022140181878403,-0.0029022140181878403,-0.0029022140181878403,-0.00295814404848631,-0.00295814404848631,-0.002961782897002857,-0.002961782897002857,-0.002961782897002857,-0.0029022140181878403,-0.002893373344258078,-0.0030226929010434035,-0.002893373344258078,-0.002893373344258078,-0.002893373344258078,-0.002893373344258078,-0.0029022140181878403,-0.002893373344258078,-0.0029022140181878403,-0.0029022140181878403,-0.0029022140181878403,-0.00295814404848631,-0.00295814404848631,-0.002961782897002857,-0.002961782897002857,-0.0029838605621033965,-0.0030000877578998317,-0.002961782897002857,-0.002961782897002857,-0.002961782897002857,-0.0030000877578998317,-0.0030000877578998317,-0.0030000877578998317,-0.002961782897002857,-0.003044941806635365,-0.003084468503453678,-0.0031267372928376475,-0.003479878563134458,-0.003479878563134458,-0.003517481173726165,-0.003479878563134458,-0.003517481173726165,-0.003479878563134458,-0.003471373033282668,-0.003471373033282668,-0.003479878563134458,-0.0038438145202142025,-0.0038643075905136735,-0.003821186143193208,-0.003821186143193208,-0.003479878563134458,-0.003479878563134458,-0.003479878563134458,-0.003479878563134458,-0.003479878563134458)
net_maxHPD=c(-0.0020391885587848144, -0.06253845214788323,-0.06253845214788323,-0.06253845214788323,-0.06253845214788323,-0.06253845214788323,-0.06253845214788323,-0.06253845214788323,-0.06253845214788323,-0.06253845214788323,-0.06253845214788323,-0.06253845214788323,-0.06253845214788323,-0.06253845214788323,-0.06253845214788323,-0.06253845214788323,-0.06253845214788323,-0.06253845214788323,-0.06253845214788323,-0.06253845214788323,-0.06253845214788323,-0.0623137985698368,-0.0623137985698368,-0.06253845214788323,-0.06253845214788323,-0.062215887010383684,-0.061978668458253915,-0.062215887010383684,-0.06253845214788323,-0.06253845214788323,-0.061612567541185034,-0.062005994709032355,-0.06254156719080946,-0.06253845214788323,-0.0623137985698368,-0.0623137985698368,-0.0623137985698368,-0.0623137985698368,-0.06253845214788323,-0.06203731362575646,-0.06253845214788323,-0.06253845214788323,-0.057747764019430756,0.0039547426748894905,0.006580177513177663,0.007029401482736242,0.007323106942885815,0.007323106942885815,0.008389653358307252,0.008456750528655977,0.008543948367485399,0.00934692809623772,0.009444859829211068,0.009503031118812792,0.009503031118812792,0.009503031118812792,0.009593370064016098,0.010324234237018021,0.009907885918358787,0.00978892424742675,0.010409440590954664,0.01034128783871031,0.01034128783871031,0.01034128783871031,0.010409440590954664,0.01034128783871031,0.01034128783871031,0.01034128783871031,0.010691338923429269,0.012605456610131785,0.009907885918358787,0.010324234237018021,0.00978892424742675,0.009749925120677353,0.009327007739785174,0.00934692809623772,0.009327007739785174,0.009096633934599797,0.008870035697445421,0.009145590540803694,0.008591573272982638,0.008596590588096902,0.008938661065964117,0.008870035697445421,0.008825705308751607,0.008825705308751607,0.008833048199245404,0.008870035697445421,0.008870035697445421,0.00878710835398703,0.00873839082770305,0.00873839082770305,0.00873839082770305,0.00873839082770305,0.008984342284900007,0.008870035697445421,0.008870035697445421,0.008870035697445421,0.008870035697445421,0.008870035697445421,0.008870035697445421,0.008870035697445421,0.008870035697445421,0.008870035697445421,0.008870035697445421,0.008870035697445421,0.008870035697445421,0.008870035697445421,0.008870035697445421,0.008870035697445421,0.008870035697445421,0.008870035697445421,0.008870035697445421,0.008870035697445421,0.008870035697445421,0.008870035697445421,0.008870035697445421,0.008870035697445421,0.008870035697445421,0.008870035697445421,0.008870035697445421,0.008870035697445421,0.008870035697445421,0.008870035697445421,0.008870035697445421,0.008870035697445421,0.008870035697445421,0.008870035697445421,0.008870035697445421,0.008870035697445421,0.008870035697445421,0.008870035697445421,0.008870035697445421,0.008870035697445421,0.008870035697445421,0.008870035697445421,0.008870035697445421,0.008870035697445421,0.008870035697445421,0.008870035697445421,0.008870035697445421,0.008870035697445421,0.008870035697445421,0.008870035697445421,0.008870035697445421,0.008870035697445421,0.008870035697445421,0.008870035697445421,0.008870035697445421,0.008870035697445421,0.008870035697445421,0.008870035697445421,0.008870035697445421,0.008870035697445421,0.008870035697445421,0.008870035697445421,0.008870035697445421,0.008870035697445421,0.008870035697445421,0.008984342284900007,0.008870035697445421,0.008984342284900007,0.008984342284900007,0.00873839082770305,0.00873839082770305,0.00873839082770305,0.00873839082770305,0.00878710835398703,0.00878710835398703,0.00878710835398703,0.008870035697445421,0.008825705308751607,0.008825705308751607,0.008825705308751607,0.008833048199245404,0.008833048199245404,0.008833048199245404,0.008833048199245404,0.008833048199245404,0.008825705308751607,0.008833048199245404,0.008833048199245404,0.008870035697445421,0.008870035697445421,0.00891898035714783,0.008984342284900007,0.00929853594085868,0.008596590588096902,0.00934692809623772,0.008641920243880745,0.008825705308751607,0.00866916071981387,0.008833048199245404,0.008825705308751607,0.008870035697445421,0.008825705308751607,0.009007726912414952,0.009145590540803694,0.009198806433805364,0.00929853594085868,0.009327007739785174,0.009550919100627366,0.009327007739785174,0.00934692809623772,0.00934692809623772,0.009550919100627366,0.00932609144962267,0.009550919100627366,0.009593370064016098,0.009646934880774054,0.009877513106314986,0.009718640329774767,0.009550919100627366,0.009593370064016098,0.009593370064016098,0.009646934880774054,0.009661513511024436,0.010077208157125608,0.00934692809623772,0.009679008742804866,0.009183574388572518,0.009444859829211068,0.009679008742804866,0.009362992494312078,0.00932609144962267,0.00932609144962267,0.009661513511024436,0.009679008742804866,0.009679008742804866,0.009679008742804866,0.00929853594085868,0.009362992494312078,0.009679008742804866,0.009362992494312078,0.009362992494312078,0.00934692809623772,0.009362992494312078,0.009550919100627366,0.009679008742804866,0.008549340793126407,0.008596590588096902,0.008641920243880745,0.008641920243880745,0.008750684118748858,0.00878710835398703,0.008635582891710746,0.008641920243880745,0.008596590588096902,0.008596590588096902,0.008641920243880745,0.008596590588096902,0.008587948817858777,0.008549340793126407,0.008635582891710746,0.008641920243880745,0.00866916071981387,0.008596590588096902,0.008641920243880745,0.008641920243880745,0.00878710835398703,0.008587948817858777,0.008596590588096902,0.008635582891710746,0.008596590588096902,0.008596590588096902,0.008641920243880745,0.008596590588096902,0.008641920243880745,0.008469647984954308,0.008514978076862982,0.008520525380265974,0.008457934275648993,0.008468172326456688,0.008469647984954308,0.008487953595194364,0.008506069313975271,0.008514978076862982,0.008352913915910126,0.008596590588096902,0.008389653358307252,0.008469647984954308,0.008469647984954308,0.008514978076862982,0.008587948817858777,0.008596590588096902,0.00866916071981387,0.00870932305151765,0.008596590588096902,0.008635582891710746,0.008506069313975271,0.008596590588096902,0.00866916071981387,0.008641920243880745,0.008750684118748858,0.008587948817858777,0.00866916071981387,0.008549340793126407,0.008596590588096902,0.008984342284900007,0.00934692809623772,0.012577566580578545,0.03900762684674432,0.013000685521028576,0.01105074931396525,0.011191556849715817,0.011019198266757724,0.011019198266757724,0.009661513511024436,0.00932609144962267,0.00932609144962267,0.009046975738529469,0.00795000128950674,0.007928621692719793,0.006664238303529446,-0.002386300004203123,-0.00789461000270169,-0.008637669812905037,-0.0090031657795827,-0.009385595144045479,-0.009385595144045479,-0.009385595144045479,-0.009385595144045479,-0.009146309254983827,-0.0090031657795827,-0.008779024731440911,-0.007786051028284776,-0.0027329158909988327,0.003370658520994916,0.008976409269020443,0.010726811669491819,0.011941191774660555,0.013652068385253763,0.020074860181037837,0.044022329983258585,0.0484451865474063,0.052595236093887145,0.049586825048976636,0.04419720458393737,0.04151373362062197,0.04045253303916578,0.0420731015021777,0.04225017017629776,0.0430919746878458,0.04409815472067655,0.044560064840310026,0.044870350505932084,0.046156502057343084,0.04765133925002881,0.048564539690466646,0.048669689365816546,0.04991547176976542,0.0501104376596344,0.050128777840596224,0.05044851717119926,0.050799467347770536,0.05093116476446221,0.05107617464249154,0.0514315437627583,0.05374778483505405,0.05390175731131257,0.05390175731131257,0.05465017090664927,0.05465017090664927,0.0562293999055187,0.059132945760920014,0.061226761424856224,0.06354605838057234,0.06409053758339202,0.06490164637421875,0.06641063850174894,0.0663904645894143,0.06557365723871951,0.06826875784478954,0.07073460462455462,0.06801197157561233,0.06626143315937355,0.0667411843799109,0.0667411843799109,0.06673455667262444,0.06673455667262444,0.0667411843799109,0.06544586235718465,0.06544586235718465,0.06544586235718465,0.06544586235718465,0.06561092352956811,0.0664044384484479,0.06631790610419754,0.06641063850174894,0.06641063850174894,0.0667411843799109,0.06728025483671918,0.06762211927825751,0.0690407006833212,0.06773332222432547,0.06829395868969773,0.0690407006833212,0.06801197157561233,0.06660338566564783,0.06501765241994666,0.06332808426740101,0.06328481622599412,0.061628432621072246,0.061628432621072246,0.06121642672645842,0.06121642672645842,0.06121642672645842,0.06121642672645842,0.06121642672645842,0.06121642672645842,0.06121642672645842,0.06121642672645842,0.06121642672645842,0.06121642672645842,0.06121642672645842,0.06121642672645842,0.06121642672645842,0.06121642672645842,0.06121642672645842,0.06121642672645842,0.06121642672645842,0.06121642672645842,0.06121642672645842,0.06121642672645842,0.06121642672645842,0.06121642672645842,0.06121642672645842,0.06121642672645842,0.061226761424856224,0.061226761424856224,0.06121642672645842,0.061226761424856224,0.06132837199856168,0.06137600486583716,0.06155719727222876,0.06162506159909488,0.06187667900837518,0.0619412586155829,0.0622394171609342,0.0619412586155829,0.06326266964459608,0.06334545833641524,0.06330108190291417,0.06336773692495226,0.06328481622599412,0.06323486859233451,0.06330108190291417,0.06336773692495226,0.06511997024760645,0.06328481622599412,0.0635021183931145,0.06323486859233451,0.06323486859233451,0.06323486859233451,0.06127419360166872,0.06363907965927199,0.06162506159909488,0.06162506159909488,0.06153992118011972,0.0609595049186751,0.06008703632798917,0.05868785506394819,0.059063506921681316,0.0582929907603832,0.05057640941136273,0.04407640973191399,0.041917783954547094,0.04195891029556745,0.039942693262101106,0.041917783954547094,0.04195891029556745,0.042190544799594096,0.042190544799594096,0.04195891029556745,0.04195891029556745,0.041917783954547094,0.042190544799594096,0.042190544799594096,0.042190544799594096,0.041750459131388445,0.04195891029556745,0.04247136079639384,0.04900497975617287,0.049524558277381704,0.0493150967821284,0.05061784169619933,0.05207584403035808,0.0509901143530479,0.05249507214203013,0.05159921314368015,0.051182431319163536,0.05180275225229368,0.05119942516330501,0.05122365485243264,0.05119942516330501,0.051863474667358064,0.051863474667358064,0.051286782829078593,0.05570613628392131,0.05598297985069264,0.05594966996623899,0.055935256758422244,0.05635165829213755,0.05635165829213755,0.0595735080977266,0.05621088705086931,0.05793147923513857,0.0562797734342729,0.055387505333953695,0.055098722742271455,0.052382482200177424,0.050272410525403856,0.0504402945484516,0.049567516605427964,0.046675254310881376,0.047031388941431176,0.04410789003067902,0.043900265924068205,0.043857475612946485,0.045316674168901463,0.04241540616519561,0.04138030894660403,0.039199736925118515,0.03836710445858495,0.03801100968272268,0.034639231399176906,0.033756207105595126,0.03358894646051691,0.03362601524466636,0.028662276909776,0.025810218861110984,0.01609386993680221,0.016000413719963504,0.016356577127010816,0.008617308981455973,0.008418100526451207,0.009296134558980259,0.008261352365807897,0.007636205181919277,0.007219037106380749,0.007219037106380749,0.006962020900364026,0.006962020900364026,0.0069018031711189885,0.0069018031711189885,0.006675709163108789,0.006675709163108789,0.006459889539723235,0.006675709163108789,0.006939815386625817,0.0067433480473776015,0.006488700130530978,0.006874270757754378,0.006488700130530978,0.005555033318287713,0.005678576652933321,0.005480531846522502,0.005336742382265738,0.005025854917943927,0.005122625410179514,0.004765754701710104,0.005014987553355065,0.005127978537482571,0.005079102703161014,0.005153821438398034,0.005153821438398034,0.005122625410179514,0.005079102703161014,0.005010585929243999,0.005010585929243999,0.005153821438398034,0.005153821438398034,0.00508946100464649,0.005025854917943927,0.005010585929243999,0.005010585929243999,0.005010585929243999,0.005014987553355065,0.005014987553355065,0.005014987553355065,0.005010585929243999,0.005010585929243999,0.005010585929243999,0.005010585929243999,0.004981463868106429,0.004981463868106429,0.004981463868106429,0.004981463868106429,0.004981463868106429,0.004981463868106429,0.004981463868106429,0.004981463868106429,0.004981463868106429,0.004981463868106429,0.004981463868106429,0.004981463868106429,0.004981463868106429,0.004981463868106429,0.004981463868106429,0.004981463868106429,0.004705820200587067,0.004705820200587067,0.005153821438398034,0.005153821438398034,0.005153821438398034,0.005153821438398034,0.005153821438398034,0.005153821438398034,0.005153821438398034,0.005153821438398034,0.005153821438398034,0.005153821438398034,0.005153821438398034,0.005153821438398034,0.005153821438398034,0.005153821438398034,0.005153821438398034,0.005153821438398034,0.005153821438398034,0.005153821438398034,0.005153821438398034,0.005153821438398034,0.005153821438398034,0.005153821438398034,0.005153821438398034,0.005153821438398034,0.005153821438398034,0.005127978537482571,0.005127978537482571,0.005122625410179514,0.00508946100464649,0.00508946100464649,0.005079102703161014,0.00508946100464649,0.00508946100464649,0.005025854917943927,0.005025854917943927,0.005025854917943927,0.005025854917943927,0.005025854917943927,0.005014987553355065,0.005153821438398034,0.005153821438398034,0.005153821438398034,0.005153821438398034,0.005127978537482571,0.005127978537482571,0.005127978537482571,0.005127978537482571,0.005127978537482571,0.00508946100464649,0.00508946100464649,0.005127978537482571,0.005127978537482571,0.005127978537482571,0.005127978537482571,0.005127978537482571,0.005127978537482571,0.005127978537482571,0.005127978537482571,0.005127978537482571,0.005127978537482571,0.005127978537482571,0.005127978537482571,0.005127978537482571,0.005127978537482571,0.005127978537482571,0.005127978537482571,0.005127978537482571,0.005127978537482571,0.005127978537482571,0.005127978537482571,0.005127978537482571,0.005127978537482571,0.005127978537482571,0.005127978537482571,0.005127978537482571,0.005127978537482571,0.005153821438398034,0.005153821438398034,0.005153821438398034,0.005153821438398034,0.005153821438398034,0.005153821438398034,0.005153821438398034,0.005153821438398034,0.005153821438398034,0.005179285842346119,0.005179285842346119,0.00534466477582057,0.005317067175629761,0.005527804204265151,0.00622739003267586,0.006874270757754378,0.0070345483874747,0.006967356895398871,0.006967356895398871,0.007660502024590753,0.008604239452355231,0.008604239452355231,0.008604239452355231,0.008630314054915806,0.008617308981455973,0.010101825717837323,0.010208248882437657,0.009968476396822239,0.010837770768737003,0.010837770768737003,0.011435059728392013,0.010761177036675656,0.011408320338954694,0.011834861594717062,0.011489835743828463,0.011763041265078435,0.011648028216064536,0.011648028216064536,0.010947929682107676,0.011435059728392013,0.011195387806268256,0.011101397628500605,0.010947929682107676,0.010852166068521324,0.010884039998730343,0.010884039998730343,0.010852166068521324,0.010472115535404702,0.01038077521108462,0.010452705230223536,0.010262701857253498,0.010197694044128456,0.010161211735756473,0.010161211735756473,0.010197694044128456,0.010191721181774985,0.010191721181774985,0.010161211735756473,0.01010366974155718,0.010161211735756473,0.010161211735756473,0.010161211735756473,0.010191721181774985,0.010197694044128456,0.010161211735756473,0.010161211735756473,0.010208248882437657,0.010556780240020361,0.010556780240020361,0.010452705230223536,0.010511658503772234,0.010884039998730343,0.010884039998730343,0.010884039998730343,0.010959082305030694,0.011372215959938,0.011372215959938,0.011471697514604839,0.011763041265078435,0.01179113518683169,0.01253554259663732,0.012651598036395928,0.013057575698786721,0.013057575698786721,0.013006538776274168,0.013057575698786721,0.013455436332506222,0.014831690610314117,0.03344661765516082,0.0882371061681678,0.10965308462561245,0.1318300378635625,0.1517610658394336,0.1728523603220639,0.1940993451311031,0.20561403008581045,0.2158048557831554,0.22385649524664541,0.2296949159189535,0.23599761307088013,0.23916937804164431,0.24218993939862457,0.27859005872156006,0.26894593804964945,0.26472088536196065,0.2644997824437559,0.2583844078586447,0.2580666102450591,0.2580666102450591,0.2580666102450591,0.2580666102450591,0.2582945822330801,0.26472088536196065,0.2717236356956662,0.24246757911122757,0.24217503310393815,0.23927953941178098,0.23657378714993085,0.2311368317565073,0.21937888666649422,0.20540711876511106,0.18555957655723737,0.163423909778799,0.1268681416379761,0.041117929670701936,0.03463299362531026,0.033440516101541015,0.033144766443195,0.033144766443195,0.03299705722843049,0.03289592856766957,0.033144766443195,0.033144766443195,0.03309229120277886,0.03309229120277886,0.03309229120277886,0.03309229120277886,0.033080135726567636,0.033034004594273074,0.033034004594273074,0.033034004594273074,0.033034004594273074,0.033034004594273074,0.033034004594273074,0.033034004594273074,0.033034004594273074,0.033034004594273074,0.033034004594273074,0.033034004594273074,0.033034004594273074,0.033034004594273074,0.033034004594273074,0.033080135726567636,0.033080135726567636,0.033080135726567636,0.033080135726567636,0.033080135726567636,0.033080135726567636,0.033080135726567636,0.033080135726567636,0.033080135726567636,0.033034004594273074,0.033034004594273074,0.033034004594273074,0.033034004594273074,0.033034004594273074,0.033080135726567636,0.033080135726567636,0.03289592856766957,0.033034004594273074,0.033034004594273074,0.033034004594273074,0.033034004594273074,0.033034004594273074,0.033080135726567636,0.033080135726567636,0.033080135726567636,0.033080135726567636,0.033034004594273074,0.033034004594273074,0.033034004594273074,0.033034004594273074,0.033034004594273074,0.033034004594273074,0.033080135726567636,0.033080135726567636,0.033080135726567636,0.03309229120277886,0.03309229120277886,0.03309229120277886,0.033144766443195,0.03309229120277886,0.03309229120277886,0.033080135726567636,0.032781686667589544,0.032801169580862176,0.032801169580862176,0.032869933310358854,0.03289592856766957,0.03296665948106009,0.033034004594273074,0.033144766443195,0.03332472714031336,0.03303103668431129,0.03309229120277886,0.03332472714031336,0.033353131185948626,0.03378513508318458,0.03378513508318458,0.03378513508318458,0.03378513508318458,0.03378513508318458)

plot(c(seq(-290,0,by=1),0),rep(2,length(c(seq(290,0,by=-1),0))), xlab="", ylab="Rates (events/Myr/lineage)", xlim=c(-270,-230), ylim=c(-0.20,0.1), type="l", col="white",lwd="1",las="1",cex.axis="1",cex.main="1",cex.lab="1",bty="n", main="E", axes=F)
rect(-323.2,-3,-298.9,300, col="white", border=NA)
rect(-298.9,-3,-272.95,300, col="whitesmoke", border=NA)
rect(-272.95,-3,-259.1,300, col="white", border=NA)
rect(-259.1,-3,-251.9,300, col="whitesmoke", border=NA)
rect(-251.9,-3,-247.2,300, col="white", border=NA)
rect(-247.2,-3,-237,300, col="whitesmoke", border=NA)
rect(-237,-3,-201.3,300, col="white", border=NA)
rect(-201.3,-3,-174.1,300, col="whitesmoke", border=NA)
rect(-174.1,-3,-163.5,300, col="white", border=NA)
rect(-163.5,-3,-145,300, col="whitesmoke", border=NA)
rect(-145,-3,-100.5,300, col="white", border=NA)
rect(-100.5,-3,-66,300, col="whitesmoke", border=NA)
rect(-66,-3,-56,300, col="white", border=NA)
rect(-56,-3,-33.9,300, col="whitesmoke", border=NA)
rect(-33.9,-3,-23.03,300, col="white", border=NA)
rect(-23.03,-3,-5.33,300, col="whitesmoke", border=NA)
rect(-5.33,-3,-2.58,300, col="white", border=NA)
rect(-2.58,-3,0,300, col="whitesmoke", border=NA)


rect(-261.28,-3,-259.51,300, col=alpha('#ffaf03',0.2), border=NA)
rect(-234.5,-3,-232,300, col=alpha('#ffaf03',0.2), border=NA)
abline(v=c(-251.902),col="red",lty="dashed",lwd="2")
legend("topleft", bty="n", c("Net diversification rate"),lwd="3",col=c("#504A4B"), cex=1)

axis(side=1, seq(-280, -220, by=10), col="black",col.axis="black",las=1)
axis(side=2, seq(-0.20, 0.1, by=0.05), col="black",col.axis="black",las=2)

lines(time,time,type = 'n', lwd=2, col= '#504A4B')
polygon(c(time, rev(time)), c(net_maxHPD, rev(net_minHPD)), col = alpha('#504A4B',0.2), border = NA)
lines(time,net_rate, col = '#504A4B', lwd=2)
abline(h=0,lty=2,col="darkred")


add_geochrono(-0.20, -0.7)


############################# Diversity dynamics

tbl = read.table(file = "TeTs-RJMCMC21_ltt.txt",header = T)
time = -tbl$time
    
plot(time,tbl$diversity, type="n",ylab= "Number of lineages", xlab="", cex.main="1", main="F", ylim=c(80,140), xlim=c(-270,-230), axes=F)
rect(-323.2,-3,-298.9,300, col="white", border=NA)
rect(-298.9,-3,-272.95,300, col="whitesmoke", border=NA)
rect(-272.95,-3,-259.1,300, col="white", border=NA)
rect(-259.1,-3,-251.9,300, col="whitesmoke", border=NA)
rect(-251.9,-3,-247.2,300, col="white", border=NA)
rect(-247.2,-3,-237,300, col="whitesmoke", border=NA)
rect(-237,-3,-201.3,300, col="white", border=NA)
rect(-201.3,-3,-174.1,300, col="whitesmoke", border=NA)
rect(-174.1,-3,-163.5,300, col="white", border=NA)
rect(-163.5,-3,-145,300, col="whitesmoke", border=NA)
rect(-145,-3,-100.5,300, col="white", border=NA)
rect(-100.5,-3,-66,300, col="whitesmoke", border=NA)
rect(-66,-3,-56,300, col="white", border=NA)
rect(-56,-3,-33.9,300, col="whitesmoke", border=NA)
rect(-33.9,-3,-23.03,300, col="white", border=NA)
rect(-23.03,-3,-5.33,300, col="whitesmoke", border=NA)
rect(-5.33,-3,-2.58,300, col="white", border=NA)
rect(-2.58,-3,0,300, col="whitesmoke", border=NA)


rect(-261.28,-3,-259.51,300, col=alpha('#ffaf03',0.2), border=NA)
rect(-234.5,-3,-232,300, col=alpha('#ffaf03',0.2), border=NA)
abline(v=c(-251.902),col="red",lty="dashed",lwd="2")


axis(side=1, seq(-280, -220, by=10), col="black",col.axis="black",las=1)
axis(side=2, seq(80, 140, by=20), col="black",col.axis="black",las=2)

polygon(c(time, rev(time)), c(tbl$M_div, rev(tbl$m_div)), col = alpha("#00A359",0.4), border = NA)

legend("topleft", bty="n", c("Diversity"),lwd="3",col=c("#00A359"), cex=1)
lines(time,tbl$diversity, type="l", col = alpha("#00A359"), lwd = 2)

add_geochrono(80, 70)


dev.print(device=pdf, file="RJMCMC_fam_genus_ss.pdf", width=8.3, height=11.7)
