# Supplementary material for: Multiple drivers and lineage-specific insect extinctions during the Permo–Triassic
Source: Nat Commun. 2022 Dec 6;13:7512. doi: 10.1038/s41467-022-35284-4 (PMC9726944; doi:10.1038/s41467-022-35284-4)
Supplement: Supplementary file 7 — Source Data [file 41467_2022_35284_MOESM7_ESM.zip › Source_Data/SupplementaryFigure16/TeTs-RJMCMC21_ltt.txt]

time	diversity	m_div	M_div
0.0	29.0	29	29
0.10006271650863177	29.0	29	29
0.20012543301726354	29.0	29	29
0.30018814952589534	29.0	29	29
0.4002508660345271	29.0	29	29
0.5003135825431588	29.0	29	29
0.6003762990517907	29.0	29	29
0.7004390155604224	29.0	29	29
0.8005017320690542	29.0	29	29
0.9005644485776859	29.0	29	29
1.0006271650863177	29.0	29	29
1.1006898815949495	29.0	29	29
1.2007525981035814	29.0	29	29
1.300815314612213	29.0	29	29
1.4008780311208449	29.0	29	29
1.5009407476294765	29.0	29	29
1.6010034641381083	29.0	29	29
1.7010661806467402	29.0	29	29
1.8011288971553718	29.0	29	29
1.9011916136640037	29.0	29	29
2.0012543301726353	29.0	29	29
2.101317046681267	29.0	29	29
2.201379763189899	29.0	29	29
2.301442479698531	29.0	29	29
2.4015051962071627	29.0	29	29
2.501567912715794	29.0	29	29
2.601630629224426	29.0	29	29
2.701693345733058	29.0	29	29
2.8017560622416897	29.0	29	29
2.9018187787503216	29.0	29	29
3.001881495258953	29.0	29	29
3.101944211767585	29.0	29	29
3.2020069282762167	29.0	29	29
3.3020696447848485	29.0	29	29
3.4021323612934804	29.0	29	29
3.502195077802112	29.0	29	29
3.6022577943107437	29.0	29	29
3.7023205108193755	29.0	29	29
3.8023832273280074	29.0	29	29
3.9024459438366392	29.0	29	29
4.002508660345271	29.0	29	29
4.102571376853903	29.0	29	29
4.202634093362534	29.0	29	29
4.302696809871166	29.0	29	29
4.402759526379798	29.0	29	29
4.5028222428884295	29.0	29	29
4.602884959397062	29.0	29	29
4.702947675905693	29.0	29	29
4.8030103924143255	29.0	29	29
4.903073108922957	29.0	29	29
5.003135825431588	29.0	29	29
5.103198541940221	29.0	29	29
5.203261258448852	29.0	29	29
5.303323974957484	29.0	29	29
5.403386691466116	29.0	29	29
5.503449407974747	29.0	29	29
5.603512124483379	29.0	29	29
5.703574840992011	29.0	29	29
5.803637557500643	29.0	29	29
5.9037002740092746	29.0	29	29
6.003762990517906	29.0	29	29
6.103825707026538	29.0	29	29
6.20388842353517	29.0	29	29
6.303951140043802	29.0	29	29
6.404013856552433	29.0	29	29
6.504076573061065	29.0	29	29
6.604139289569697	29.0	29	29
6.7042020060783285	29.0	29	29
6.804264722586961	29.0	29	29
6.904327439095592	29.0	29	29
7.004390155604224	29.0	29	29
7.104452872112856	29.0	29	29
7.204515588621487	29.0	29	29
7.30457830513012	29.0	29	29
7.404641021638751	29.0	29	29
7.5047037381473825	29.0	29	29
7.604766454656015	29.0	29	29
7.704829171164646	29.0	29	29
7.8048918876732785	29.0	29	29
7.90495460418191	29.0	29	29
8.005017320690541	29.0	29	29
8.105080037199173	29.0	29	29
8.205142753707806	29.0	29	29
8.305205470216437	29.0	29	29
8.405268186725069	29.0	29	29
8.5053309032337	29.0	29	29
8.605393619742332	29.0	29	29
8.705456336250965	29.0	29	29
8.805519052759596	29.0	29	29
8.905581769268228	29.0	29	29
9.005644485776859	29.0	29	29
9.10570720228549	29.0	29	29
9.205769918794124	29.0	29	29
9.305832635302755	29.0	29	29
9.405895351811386	29.0	29	29
9.505958068320018	29.0	29	29
9.606020784828651	29.0	29	29
9.706083501337282	29.0	29	29
9.806146217845914	29.0	29	29
9.906208934354545	29.0	29	29
10.006271650863177	29.0	29	29
10.10633436737181	29.0	29	29
10.206397083880441	29.0	29	29
10.306459800389073	29.0	29	29
10.406522516897704	29.0	29	29
10.506585233406335	29.0	29	29
10.606647949914969	29.0	29	29
10.7067106664236	29.0	29	29
10.806773382932231	29.0	29	29
10.906836099440863	29.0	29	29
11.006898815949494	29.0	29	29
11.106961532458127	29.0	29	29
11.207024248966759	29.0	29	29
11.30708696547539	29.0	29	29
11.407149681984022	29.0	29	29
11.507212398492653	29.0	29	29
11.607275115001286	29.0	29	29
11.707337831509918	29.0	29	29
11.807400548018549	29.0	29	29
11.90746326452718	29.0	29	29
12.007525981035812	29.0	29	29
12.107588697544445	29.0	29	29
12.207651414053077	29.0	29	29
12.307714130561708	29.0	29	29
12.40777684707034	29.0	29	29
12.50783956357897	29.0	29	29
12.607902280087604	29.0	29	29
12.707964996596235	29.0	29	29
12.808027713104867	29.0	29	29
12.908090429613498	29.0	29	29
13.00815314612213	29.0	29	29
13.108215862630763	29.0	29	29
13.208278579139394	29.0	29	29
13.308341295648026	29.0	29	29
13.408404012156657	29.0	29	29
13.508466728665288	29.0	29	29
13.608529445173922	29.0	29	29
13.708592161682553	29.0	29	29
13.808654878191184	29.0	29	29
13.908717594699816	29.0	29	29
14.008780311208447	29.0	29	29
14.10884302771708	29.0	29	29
14.208905744225712	29.0	29	29
14.308968460734343	29.0	29	29
14.409031177242975	29.0	29	29
14.509093893751606	29.0	29	29
14.60915661026024	29.0	29	29
14.70921932676887	29.0	29	29
14.809282043277502	29.0	29	29
14.909344759786133	29.0	29	29
15.009407476294765	29.0	29	29
15.109470192803398	29.0	29	29
15.20953290931203	29.0	29	29
15.309595625820661	29.0	29	29
15.409658342329292	29.0	29	29
15.509721058837924	29.0	29	29
15.609783775346557	29.0	29	29
15.709846491855188	29.0	29	29
15.80990920836382	29.0	29	29
15.909971924872451	29.0	29	29
16.010034641381083	29.0	29	29
16.110097357889714	29.0	29	29
16.210160074398345	29.0	29	29
16.31022279090698	29.0	29	29
16.41028550741561	29.0	29	29
16.510348223924243	29.0	29	29
16.610410940432875	29.0	29	29
16.710473656941506	29.0	29	29
16.810536373450137	29.0	29	29
16.91059908995877	29.0	29	29
17.0106618064674	29.0	29	29
17.11072452297603	29.0	29	29
17.210787239484663	29.0	29	29
17.310849955993298	29.0	29	29
17.41091267250193	29.0	29	29
17.51097538901056	29.0	29	29
17.611038105519192	29.0	29	29
17.711100822027824	29.0	29	29
17.811163538536455	29.0	29	29
17.911226255045086	29.0	29	29
18.011288971553718	29.0	29	29
18.11135168806235	29.0	29	29
18.21141440457098	29.0	29	29
18.311477121079616	29.0	29	29
18.411539837588247	29.0	29	29
18.51160255409688	29.0	29	29
18.61166527060551	29.0	29	29
18.71172798711414	29.0	29	29
18.811790703622773	29.0	29	29
18.911853420131404	29.0	29	29
19.011916136640036	29.0	29	29
19.111978853148667	29.0	29	29
19.212041569657302	29.0	29	29
19.312104286165933	29.0	29	29
19.412167002674565	29.0	29	29
19.512229719183196	29.0	29	29
19.612292435691828	29.0	29	29
19.71235515220046	29.0	29	29
19.81241786870909	29.0	29	29
19.912480585217722	29.0	29	29
20.012543301726353	29.0	29	29
20.112606018234985	29.0	29	29
20.21266873474362	29.0	29	29
20.31273145125225	29.0	29	29
20.412794167760882	29.0	29	29
20.512856884269514	29.0	29	29
20.612919600778145	29.0	29	29
20.712982317286777	29.0	29	29
20.813045033795408	29.0	29	29
20.91310775030404	29.0	29	29
21.01317046681267	29.0	29	29
21.113233183321302	29.0	29	29
21.213295899829937	29.0	29	29
21.31335861633857	29.0	29	29
21.4134213328472	29.0	29	29
21.51348404935583	29.0	29	29
21.613546765864463	29.0	29	29
21.713609482373094	29.0	29	29
21.813672198881726	29.0	29	29
21.913734915390357	29.0	29	29
22.01379763189899	29.0	29	29
22.11386034840762	29.0	29	29
22.213923064916255	29.0	29	29
22.313985781424886	29.0	29	29
22.414048497933518	29.0	29	29
22.51411121444215	29.0	29	29
22.61417393095078	29.0	29	29
22.714236647459412	29.0	29	29
22.814299363968043	29.0	29	29
22.914362080476675	29.0	29	29
23.014424796985306	29.0	29	29
23.114487513493938	29.0	29	29
23.214550230002573	29.0	29	29
23.314612946511204	29.0	29	29
23.414675663019835	29.0	29	29
23.514738379528467	29.0	29	29
23.614801096037098	29.0	29	29
23.71486381254573	29.0	29	29
23.81492652905436	29.0	29	29
23.914989245562992	29.0	29	29
24.015051962071624	29.0	29	29
24.115114678580255	29.0	29	29
24.21517739508889	29.0	29	29
24.31524011159752	29.0	29	29
24.415302828106153	29.0	29	29
24.515365544614784	29.0	29	29
24.615428261123416	29.0	29	29
24.715490977632047	29.0	29	29
24.81555369414068	29.0	29	29
24.91561641064931	29.0	29	29
25.01567912715794	29.0	29	29
25.115741843666573	29.0	29	29
25.215804560175208	29.0	29	29
25.31586727668384	29.0	29	29
25.41592999319247	29.0	29	29
25.515992709701102	29.0	29	29
25.616055426209734	29.0	29	29
25.716118142718365	29.0	29	29
25.816180859226996	29.0	29	29
25.916243575735628	29.0	29	29
26.01630629224426	29.0	29	29
26.116369008752894	29.0	29	29
26.216431725261526	29.0	29	29
26.316494441770157	29.0	29	29
26.41655715827879	29.0	29	29
26.51661987478742	29.0	29	29
26.61668259129605	29.0	29	29
26.716745307804683	29.0	29	29
26.816808024313314	29.0	29	29
26.916870740821945	29.0	29	29
27.016933457330577	29.0	29	29
27.116996173839212	29.0	29	29
27.217058890347843	29.0	29	29
27.317121606856475	29.0	29	29
27.417184323365106	29.0	29	29
27.517247039873737	29.0	29	29
27.61730975638237	29.0	29	29
27.717372472891	29.0	29	29
27.81743518939963	29.0	29	29
27.917497905908263	29.0	29	29
28.017560622416894	29.0	29	29
28.11762333892553	29.0	29	29
28.21768605543416	29.0	29	29
28.317748771942792	29.0	29	29
28.417811488451424	29.0	29	29
28.517874204960055	29.0	29	29
28.617936921468687	29.0	29	29
28.717999637977318	29.0	29	29
28.81806235448595	29.0	29	29
28.91812507099458	29.0	29	29
29.018187787503212	29.0	29	29
29.118250504011847	29.0	29	29
29.21831322052048	29.0	29	29
29.31837593702911	29.0	29	29
29.41843865353774	29.0	29	29
29.518501370046373	29.0	29	29
29.618564086555004	29.0	29	29
29.718626803063636	29.0	29	29
29.818689519572267	29.0	29	29
29.9187522360809	29.0	29	29
30.01881495258953	29.0	29	29
30.118877669098165	29.0	29	29
30.218940385606796	29.0	29	29
30.319003102115428	29.0	29	29
30.41906581862406	29.0	29	29
30.51912853513269	29.0	29	29
30.619191251641322	29.0	29	29
30.719253968149953	29.0	29	29
30.819316684658585	29.0	29	29
30.919379401167216	29.0	29	29
31.019442117675847	29.0	29	29
31.119504834184482	29.0	29	29
31.219567550693114	29.0	29	29
31.319630267201745	29.0	29	29
31.419692983710377	29.0	29	29
31.519755700219008	29.0	29	29
31.61981841672764	29.0	29	29
31.71988113323627	29.0	29	29
31.819943849744902	29.0	29	29
31.920006566253534	29.0	29	29
32.020069282762165	29.0	29	29
32.1201319992708	29.0	29	29
32.22019471577943	29.0	29	29
32.32025743228806	29.0	29	29
32.42032014879669	29.0	29	29
32.52038286530533	29.0	29	29
32.62044558181396	29.0	29	29
32.72050829832259	29.0	29	29
32.82057101483122	29.0	29	29
32.920633731339855	29.0	29	29
33.020696447848486	29.0	29	29
33.12075916435712	29.0	29	29
33.22082188086575	29.0	29	29
33.32088459737438	29.0	29	29
33.42094731388301	29.0	29	29
33.52101003039164	29.0	29	29
33.621072746900275	29.0	29	29
33.721135463408906	29.0	29	29
33.82119817991754	29.0	29	29
33.92126089642617	29.0	29	29
34.0213236129348	29.0	29	29
34.12138632944343	29.0	29	29
34.22144904595206	29.0	29	29
34.321511762460695	29.0	29	29
34.421574478969326	29.0	29	29
34.521637195477965	29.0	29	29
34.621699911986596	29.0	29	29
34.72176262849523	29.0	29	29
34.82182534500386	29.0	29	29
34.92188806151249	29.0	29	29
35.02195077802112	29.1	29	30
35.12201349452975	29.1	29	30
35.222076211038384	29.1	29	30
35.322138927547016	29.1	29	30
35.42220164405565	29.1	29	30
35.52226436056428	29.1	29	30
35.62232707707291	29.1	29	30
35.72238979358154	29.1	29	30
35.82245251009017	29.1	29	30
35.922515226598804	29.1	29	30
36.022577943107436	29.1	29	30
36.12264065961607	29.1	29	30
36.2227033761247	29.1	29	30
36.32276609263333	29.1	29	30
36.42282880914196	29.1	29	30
36.5228915256506	29.1	29	30
36.62295424215923	29.1	29	30
36.72301695866786	29.1	29	30
36.823079675176494	29.1	29	30
36.923142391685126	29.1	29	30
37.02320510819376	29.1	29	30
37.12326782470239	29.1	29	30
37.22333054121102	29.1	29	30
37.32339325771965	29.1	29	30
37.42345597422828	29.1	29	30
37.523518690736914	29.1	29	30
37.623581407245545	29.1	29	30
37.72364412375418	29.1	29	30
37.82370684026281	29.1	29	30
37.92376955677144	29.1	29	30
38.02383227328007	29.1	29	30
38.1238949897887	29.1	29	30
38.223957706297334	29.1	29	30
38.324020422805965	29.1	29	30
38.424083139314604	29.1	29	30
38.524145855823235	29.1	29	30
38.62420857233187	29.1	29	30
38.7242712888405	29.1	29	30
38.82433400534913	29.1	29	30
38.92439672185776	29.1	29	30
39.02445943836639	29.1	29	30
39.124522154875024	29.1	29	30
39.224584871383655	29.1	29	30
39.32464758789229	29.1	29	30
39.42471030440092	29.1	29	30
39.52477302090955	29.1	29	30
39.62483573741818	29.1	29	30
39.72489845392681	29.1	29	30
39.824961170435444	29.1	29	30
39.925023886944075	29.1	29	30
40.025086603452706	29.1	29	30
40.12514931996134	29.1	29	30
40.22521203646997	29.1	29	30
40.3252747529786	29.1	29	30
40.42533746948724	29.1	29	30
40.52540018599587	29.1	29	30
40.6254629025045	29.1	29	30
40.72552561901313	29.1	29	30
40.825588335521765	29.1	29	30
40.925651052030396	29.1	29	30
41.02571376853903	29.1	29	30
41.12577648504766	29.1	29	30
41.22583920155629	29.1	29	30
41.32590191806492	29.1	29	30
41.42596463457355	29.1	29	30
41.526027351082185	29.1	29	30
41.626090067590816	29.1	29	30
41.72615278409945	29.1	29	30
41.82621550060808	29.1	29	30
41.92627821711671	29.1	29	30
42.02634093362534	29.1	29	30
42.12640365013397	29.1	29	30
42.226466366642605	29.1	29	30
42.326529083151236	29.1	29	30
42.426591799659874	29.1	29	30
42.526654516168506	29.1	29	30
42.62671723267714	29.1	29	30
42.72677994918577	29.1	29	30
42.8268426656944	29.1	29	30
42.92690538220303	29.1	29	30
43.02696809871166	29.1	29	30
43.127030815220294	29.1	29	30
43.227093531728926	29.1	29	30
43.32715624823756	29.1	29	30
43.42721896474619	29.1	29	30
43.52728168125482	29.1	29	30
43.62734439776345	29.1	29	30
43.72740711427208	29.1	29	30
43.827469830780714	29.1	29	30
43.927532547289346	29.1	29	30
44.02759526379798	29.1	29	30
44.12765798030661	29.1	29	30
44.22772069681524	29.1	29	30
44.32778341332387	29.1	29	30
44.42784612983251	29.1	29	30
44.52790884634114	29.1	29	30
44.62797156284977	29.1	29	30
44.728034279358404	29.1	29	30
44.828096995867035	29.1	29	30
44.92815971237567	29.1	29	30
45.0282224288843	29.2	29	30
45.12828514539293	29.2	29	30
45.22834786190156	29.2	29	30
45.32841057841019	29.2	29	30
45.428473294918824	29.2	29	30
45.528536011427455	29.2	29	30
45.62859872793609	29.2	29	30
45.72866144444472	29.2	29	30
45.82872416095335	29.2	29	30
45.92878687746198	29.2	29	30
46.02884959397061	29.2	29	30
46.128912310479244	29.2	29	30
46.228975026987875	29.2	29	30
46.329037743496514	29.2	29	30
46.429100460005145	29.2	29	30
46.52916317651378	29.2	29	30
46.62922589302241	29.2	29	30
46.72928860953104	29.2	29	30
46.82935132603967	29.2	29	30
46.9294140425483	29.2	29	30
47.029476759056934	29.2	29	30
47.129539475565565	29.2	29	30
47.229602192074196	29.2	29	30
47.32966490858283	29.2	29	30
47.42972762509146	29.2	29	30
47.52979034160009	29.2	29	30
47.62985305810872	29.2	29	30
47.72991577461735	29.2	29	30
47.829978491125985	29.2	29	30
47.930041207634616	29.2	29	30
48.03010392414325	29.2	29	30
48.13016664065188	29.2	29	30
48.23022935716051	29.2	29	30
48.33029207366915	29.2	29	30
48.43035479017778	29.2	29	30
48.53041750668641	29.2	29	30
48.63048022319504	29.2	29	30
48.730542939703675	29.2	29	30
48.830605656212306	29.2	29	30
48.93066837272094	29.2	29	30
49.03073108922957	29.2	29	30
49.1307938057382	29.2	29	30
49.23085652224683	29.2	29	30
49.33091923875546	29.2	29	30
49.430981955264095	29.2	29	30
49.531044671772726	29.2	29	30
49.63110738828136	29.2	29	30
49.73117010478999	29.2	29	30
49.83123282129862	29.2	29	30
49.93129553780725	29.2	29	30
50.03135825431588	29.2	29	30
50.131420970824514	29.2	29	30
50.231483687333146	29.2	29	30
50.331546403841784	29.2	29	30
50.431609120350416	29.2	29	30
50.53167183685905	29.2	29	30
50.63173455336768	29.2	29	30
50.73179726987631	29.2	29	30
50.83185998638494	29.2	29	30
50.93192270289357	29.2	29	30
51.031985419402204	29.2	29	30
51.132048135910836	29.2	29	30
51.23211085241947	29.2	29	30
51.3321735689281	29.2	29	30
51.43223628543673	29.2	29	30
51.53229900194536	29.2	29	30
51.63236171845399	29.2	29	30
51.732424434962624	29.2	29	30
51.832487151471256	29.2	29	30
51.93254986797989	29.2	29	30
52.03261258448852	29.2	29	30
52.13267530099715	29.2	29	30
52.23273801750579	29.2	29	30
52.33280073401442	29.2	29	30
52.43286345052305	29.2	29	30
52.53292616703168	29.2	29	30
52.632988883540314	29.2	29	30
52.733051600048945	29.2	29	30
52.83311431655758	29.2	29	30
52.93317703306621	29.2	29	30
53.03323974957484	29.2	29	30
53.13330246608347	29.2	29	30
53.2333651825921	29.2	29	30
53.333427899100734	29.2	29	30
53.433490615609365	29.2	29	30
53.533553332118	29.2	29	30
53.63361604862663	29.2	29	30
53.73367876513526	29.2	29	30
53.83374148164389	29.2	29	30
53.93380419815252	29.2	29	30
54.033866914661154	29.2	29	30
54.133929631169785	29.2	29	30
54.233992347678424	29.2	29	30
54.334055064187055	29.2	29	30
54.434117780695686	29.2	29	30
54.53418049720432	29.2	29	30
54.63424321371295	29.2	29	30
54.73430593022158	29.2	29	30
54.83436864673021	29.2	29	30
54.93443136323884	29.2	29	30
55.034494079747475	29.2	29	30
55.134556796256106	29.2	29	30
55.23461951276474	29.2	29	30
55.33468222927337	29.2	29	30
55.434744945782	29.2	29	30
55.53480766229063	29.2	29	30
55.63487037879926	29.2	29	30
55.734933095307895	29.2	29	30
55.834995811816526	29.2	29	30
55.93505852832516	29.2	29	30
56.03512124483379	29.2	29	30
56.13518396134242	29.2	29	30
56.23524667785106	29.2	29	30
56.33530939435969	29.2	29	30
56.43537211086832	29.2	29	30
56.53543482737695	29.2	29	30
56.635497543885585	29.2	29	30
56.735560260394216	29.2	29	30
56.83562297690285	29.2	29	30
56.93568569341148	29.2	29	30
57.03574840992011	29.2	29	30
57.13581112642874	29.2	29	30
57.23587384293737	29.2	29	30
57.335936559446004	29.2	29	30
57.435999275954636	29.3	29	30
57.53606199246327	29.3	29	30
57.6361247089719	29.3	29	30
57.73618742548053	29.3	29	30
57.83625014198916	29.3	29	30
57.93631285849779	29.3	29	30
58.036375575006424	29.3	29	30
58.13643829151506	29.3	29	30
58.236501008023694	29.3	29	30
58.336563724532326	29.3	29	30
58.43662644104096	29.3	29	30
58.53668915754959	29.3	29	30
58.63675187405822	29.3	29	30
58.73681459056685	29.3	29	30
58.83687730707548	29.3	29	30
58.936940023584114	29.3	29	30
59.037002740092746	29.3	29	30
59.13706545660138	29.3	29	30
59.23712817311001	29.3	29	30
59.33719088961864	29.3	29	30
59.43725360612727	29.3	29	30
59.5373163226359	29.3	29	30
59.637379039144534	29.3	29	30
59.737441755653165	29.3	29	30
59.8375044721618	29.3	29	30
59.93756718867043	29.3	29	30
60.03762990517906	29.3	29	30
60.1376926216877	29.3	29	30
60.23775533819633	29.3	29	30
60.33781805470496	29.3	29	30
60.43788077121359	29.3	29	30
60.537943487722224	29.3	29	30
60.638006204230855	29.3	29	30
60.73806892073949	29.3	29	30
60.83813163724812	29.3	29	30
60.93819435375675	29.3	29	30
61.03825707026538	29.3	29	30
61.13831978677401	29.3	29	30
61.238382503282644	29.3	29	30
61.338445219791275	29.3	29	30
61.43850793629991	29.3	29	30
61.53857065280854	29.3	29	30
61.63863336931717	29.3	29	30
61.7386960858258	29.3	29	30
61.83875880233443	29.3	29	30
61.93882151884306	29.3	29	30
62.038884235351695	29.3	29	30
62.13894695186033	29.3	29	30
62.239009668368965	29.3	29	30
62.339072384877596	29.3	29	30
62.43913510138623	29.3	29	30
62.53919781789486	29.3	29	30
62.63926053440349	29.3	29	30
62.73932325091212	29.3	29	30
62.83938596742075	29.3	29	30
62.939448683929385	29.3	29	30
63.039511400438016	29.3	29	30
63.13957411694665	29.3	29	30
63.23963683345528	29.3	29	30
63.33969954996391	29.3	29	30
63.43976226647254	29.3	29	30
63.53982498298117	29.3	29	30
63.639887699489805	29.3	29	30
63.739950415998436	29.3	29	30
63.84001313250707	29.3	29	30
63.9400758490157	29.3	29	30
64.04013856552433	29.3	29	30
64.14020128203296	29.3	29	30
64.2402639985416	29.3	29	30
64.34032671505022	29.3	29	30
64.44038943155886	29.3	29	30
64.54045214806749	29.3	29	30
64.64051486457612	29.3	29	30
64.74057758108475	29.3	29	30
64.84064029759338	29.3	29	30
64.94070301410201	29.3	29	30
65.04076573061066	29.3	29	30
65.14082844711929	29.3	29	30
65.24089116362792	29.3	29	30
65.34095388013655	29.3	29	30
65.44101659664518	29.3	29	30
65.54107931315382	29.3	29	30
65.64114202966245	29.3	29	30
65.74120474617108	29.3	29	30
65.84126746267971	29.3	29	30
65.94133017918834	29.3	29	30
66.04139289569697	29.3	29	30
66.1414556122056	29.3	29	30
66.24151832871424	29.3	29	30
66.34158104522287	29.3	29	30
66.4416437617315	29.3	29	30
66.54170647824013	29.3	29	30
66.64176919474876	29.3	29	30
66.74183191125739	29.3	29	30
66.84189462776602	29.3	29	30
66.94195734427466	29.3	29	30
67.04202006078329	29.3	29	30
67.14208277729192	29.3	29	30
67.24214549380055	29.3	29	30
67.34220821030918	29.3	29	30
67.44227092681781	29.3	29	30
67.54233364332644	29.3	29	30
67.64239635983508	29.3	29	30
67.7424590763437	29.3	29	30
67.84252179285234	29.3	29	30
67.94258450936097	29.3	29	30
68.0426472258696	29.3	29	30
68.14270994237823	29.3	29	30
68.24277265888686	29.3	29	30
68.3428353753955	29.3	29	30
68.44289809190413	29.3	29	30
68.54296080841276	29.3	29	30
68.64302352492139	29.3	29	30
68.74308624143002	29.3	29	30
68.84314895793865	29.3	29	30
68.94321167444728	29.3	29	30
69.04327439095593	29.3	29	30
69.14333710746456	29.3	29	30
69.24339982397319	29.3	29	30
69.34346254048182	29.3	29	30
69.44352525699045	29.3	29	30
69.54358797349909	29.3	29	30
69.64365069000772	29.3	29	30
69.74371340651635	29.3	29	30
69.84377612302498	29.3	29	30
69.94383883953361	29.3	29	30
70.04390155604224	29.3	29	30
70.14396427255087	29.3	29	30
70.2440269890595	29.3	29	30
70.34408970556814	29.3	29	30
70.44415242207677	29.3	29	30
70.5442151385854	29.3	29	30
70.64427785509403	29.3	29	30
70.74434057160266	29.3	29	30
70.8444032881113	29.3	29	30
70.94446600461993	29.3	29	30
71.04452872112856	29.4	29	30
71.14459143763719	29.4	29	30
71.24465415414582	29.4	29	30
71.34471687065445	29.4	29	30
71.44477958716308	29.4	29	30
71.54484230367171	29.4	29	30
71.64490502018035	29.4	29	30
71.74496773668898	29.4	29	30
71.84503045319761	29.4	29	30
71.94509316970624	29.4	29	30
72.04515588621487	29.4	29	30
72.1452186027235	29.4	29	30
72.24528131923213	29.4	29	30
72.34534403574077	29.4	29	30
72.4454067522494	29.4	29	30
72.54546946875803	29.4	29	30
72.64553218526666	29.5	29	30
72.74559490177529	29.5	29	30
72.84565761828392	29.5	29	30
72.94572033479257	29.5	29	30
73.0457830513012	29.5	29	30
73.14584576780983	29.5	29	30
73.24590848431846	29.5	29	30
73.3459712008271	29.5	29	30
73.44603391733573	29.6	29	31
73.54609663384436	29.6	29	31
73.64615935035299	29.6	29	31
73.74622206686162	29.6	29	31
73.84628478337025	29.6	29	31
73.94634749987888	29.6	29	31
74.04641021638751	29.6	29	31
74.14647293289615	29.6	29	31
74.24653564940478	29.6	29	31
74.34659836591341	29.7	29	31
74.44666108242204	29.7	29	31
74.54672379893067	29.7	29	31
74.6467865154393	29.7	29	31
74.74684923194793	29.7	29	31
74.84691194845657	29.7	29	31
74.9469746649652	29.7	29	31
75.04703738147383	29.7	29	31
75.14710009798246	29.7	29	31
75.24716281449109	29.7	29	31
75.34722553099972	29.7	29	31
75.44728824750835	29.8	29	32
75.54735096401699	29.8	29	32
75.64741368052562	29.8	29	32
75.74747639703425	29.8	29	32
75.84753911354288	29.8	29	32
75.94760183005151	29.8	29	32
76.04766454656014	29.8	29	32
76.14772726306877	29.8	29	32
76.2477899795774	29.8	29	32
76.34785269608604	29.8	29	32
76.44791541259467	29.8	29	32
76.5479781291033	29.8	29	32
76.64804084561193	29.8	29	32
76.74810356212056	29.8	29	32
76.84816627862921	29.8	29	32
76.94822899513784	29.8	29	32
77.04829171164647	29.8	29	32
77.1483544281551	29.8	29	32
77.24841714466373	29.8	29	32
77.34847986117236	29.8	29	32
77.448542577681	29.8	29	32
77.54860529418963	29.9	29	32
77.64866801069826	29.9	29	32
77.74873072720689	29.9	29	32
77.84879344371552	29.9	29	32
77.94885616022415	29.9	29	32
78.04891887673278	29.9	29	32
78.14898159324142	29.9	29	32
78.24904430975005	29.9	29	32
78.34910702625868	29.9	29	32
78.44916974276731	29.9	29	32
78.54923245927594	29.9	29	32
78.64929517578457	29.9	29	32
78.7493578922932	29.9	29	32
78.84942060880184	29.9	29	32
78.94948332531047	29.9	29	32
79.0495460418191	29.9	29	32
79.14960875832773	29.9	29	32
79.24967147483636	29.9	29	32
79.349734191345	29.9	29	32
79.44979690785362	29.9	29	32
79.54985962436226	29.9	29	32
79.64992234087089	29.9	29	32
79.74998505737952	29.9	29	32
79.85004777388815	30.0	29	32
79.95011049039678	30.0	29	32
80.05017320690541	30.0	29	32
80.15023592341404	30.0	29	32
80.25029863992268	30.0	29	32
80.3503613564313	30.0	29	32
80.45042407293994	30.0	29	32
80.55048678944857	30.0	29	32
80.6505495059572	30.0	29	32
80.75061222246583	30.0	29	32
80.85067493897448	30.0	29	32
80.95073765548311	30.0	29	32
81.05080037199174	30.0	29	32
81.15086308850037	30.0	29	32
81.250925805009	30.0	29	32
81.35098852151764	30.0	29	32
81.45105123802627	30.0	29	32
81.5511139545349	30.0	29	32
81.65117667104353	30.0	29	32
81.75123938755216	30.0	29	32
81.85130210406079	30.0	29	32
81.95136482056942	30.0	29	32
82.05142753707806	30.0	29	32
82.15149025358669	30.0	29	32
82.25155297009532	30.1	29	32
82.35161568660395	30.1	29	32
82.45167840311258	30.1	29	32
82.55174111962121	30.1	29	32
82.65180383612984	30.1	29	32
82.75186655263848	30.1	29	32
82.8519292691471	30.1	29	32
82.95199198565574	30.1	29	32
83.05205470216437	30.1	29	32
83.152117418673	30.2	29	32
83.25218013518163	30.2	29	32
83.35224285169026	30.2	29	32
83.4523055681989	30.2	29	32
83.55236828470753	30.2	29	32
83.65243100121616	30.2	29	32
83.75249371772479	30.2	29	32
83.85255643423342	30.2	29	32
83.95261915074205	30.2	29	32
84.05268186725068	30.2	29	32
84.15274458375931	30.2	29	32
84.25280730026795	30.2	29	32
84.35287001677658	30.2	29	32
84.45293273328521	30.2	29	32
84.55299544979384	30.2	29	32
84.65305816630247	30.2	29	32
84.75312088281112	30.2	29	32
84.85318359931975	30.2	29	32
84.95324631582838	30.2	29	32
85.05330903233701	30.2	29	32
85.15337174884564	30.2	29	32
85.25343446535427	30.2	29	32
85.3534971818629	30.2	29	32
85.45355989837154	30.2	29	32
85.55362261488017	30.2	29	32
85.6536853313888	30.2	29	32
85.75374804789743	30.2	29	32
85.85381076440606	30.2	29	32
85.9538734809147	30.2	29	32
86.05393619742333	30.2	29	32
86.15399891393196	30.2	29	32
86.25406163044059	30.2	29	32
86.35412434694922	30.2	29	32
86.45418706345785	30.2	29	32
86.55424977996648	30.2	29	32
86.65431249647511	30.2	29	32
86.75437521298375	30.2	29	32
86.85443792949238	30.2	29	32
86.95450064600101	30.2	29	32
87.05456336250964	30.2	29	32
87.15462607901827	30.2	29	32
87.2546887955269	30.2	29	32
87.35475151203553	30.2	29	32
87.45481422854417	30.2	29	32
87.5548769450528	30.2	29	32
87.65493966156143	30.2	29	32
87.75500237807006	30.2	29	32
87.85506509457869	30.2	29	32
87.95512781108732	30.2	29	32
88.05519052759595	30.2	29	32
88.15525324410459	30.2	29	32
88.25531596061322	30.2	29	32
88.35537867712185	30.2	29	32
88.45544139363048	30.2	29	32
88.55550411013911	30.2	29	32
88.65556682664774	30.2	29	32
88.75562954315639	30.2	29	32
88.85569225966502	30.3	29	32
88.95575497617365	30.3	29	32
89.05581769268228	30.3	29	32
89.15588040919091	30.3	29	32
89.25594312569955	30.3	29	32
89.35600584220818	30.3	29	32
89.45606855871681	30.3	29	32
89.55613127522544	30.3	29	32
89.65619399173407	30.3	29	32
89.7562567082427	30.3	29	32
89.85631942475133	30.4	29	32
89.95638214125997	30.4	29	32
90.0564448577686	30.4	29	32
90.15650757427723	30.4	29	32
90.25657029078586	30.4	29	32
90.35663300729449	30.4	29	32
90.45669572380312	30.4	29	32
90.55675844031175	30.4	29	32
90.65682115682038	30.4	29	32
90.75688387332902	30.4	29	32
90.85694658983765	30.4	29	32
90.95700930634628	30.4	29	32
91.05707202285491	30.4	29	32
91.15713473936354	30.4	29	32
91.25719745587217	30.4	29	32
91.3572601723808	30.4	29	32
91.45732288888944	30.4	29	32
91.55738560539807	30.4	29	32
91.6574483219067	30.4	29	32
91.75751103841533	30.4	29	32
91.85757375492396	30.4	29	32
91.9576364714326	30.4	29	32
92.05769918794122	30.4	29	32
92.15776190444986	30.4	29	32
92.25782462095849	30.4	29	32
92.35788733746712	30.4	29	32
92.45795005397575	30.4	29	32
92.55801277048438	30.4	29	32
92.65807548699303	30.4	29	32
92.75813820350166	30.4	29	32
92.85820092001029	30.4	29	32
92.95826363651892	30.4	29	32
93.05832635302755	30.4	29	32
93.15838906953618	30.4	29	32
93.25845178604482	30.4	29	32
93.35851450255345	30.4	29	32
93.45857721906208	30.4	29	32
93.55863993557071	30.4	29	32
93.65870265207934	30.4	29	32
93.75876536858797	30.4	29	32
93.8588280850966	30.4	29	32
93.95889080160524	30.4	29	32
94.05895351811387	30.4	29	32
94.1590162346225	30.4	29	32
94.25907895113113	30.4	29	32
94.35914166763976	30.4	29	32
94.45920438414839	30.4	29	32
94.55926710065702	30.4	29	32
94.65932981716566	30.4	29	32
94.75939253367429	30.4	29	32
94.85945525018292	30.4	29	32
94.95951796669155	30.4	29	32
95.05958068320018	30.5	29	32
95.15964339970881	30.5	29	32
95.25970611621744	30.5	29	32
95.35976883272608	30.5	29	32
95.4598315492347	30.6	29	32
95.55989426574334	30.6	29	32
95.65995698225197	30.6	29	32
95.7600196987606	30.6	29	32
95.86008241526923	30.6	29	32
95.96014513177786	30.6	29	32
96.0602078482865	30.6	29	32
96.16027056479513	30.6	29	32
96.26033328130376	30.6	29	32
96.36039599781239	30.6	29	32
96.46045871432102	30.6	29	32
96.56052143082967	30.6	29	32
96.6605841473383	30.6	29	32
96.76064686384693	30.6	29	32
96.86070958035556	30.6	29	32
96.96077229686419	30.6	29	32
97.06083501337282	30.6	29	32
97.16089772988146	30.6	29	32
97.26096044639009	30.6	29	32
97.36102316289872	30.6	29	32
97.46108587940735	30.6	29	32
97.56114859591598	30.6	29	32
97.66121131242461	30.6	29	32
97.76127402893324	30.7	29	32
97.86133674544187	30.7	29	32
97.9613994619505	30.7	29	32
98.06146217845914	30.7	29	32
98.16152489496777	30.7	29	32
98.2615876114764	30.7	29	32
98.36165032798503	30.7	29	32
98.46171304449366	30.7	29	32
98.5617757610023	30.7	29	32
98.66183847751093	30.7	29	32
98.76190119401956	30.8	29	32
98.86196391052819	30.8	29	32
98.96202662703682	30.8	29	32
99.06208934354545	30.8	29	32
99.16215206005408	30.8	29	32
99.26221477656271	30.8	29	32
99.36227749307135	30.8	29	32
99.46234020957998	30.8	29	32
99.56240292608861	30.9	29	33
99.66246564259724	30.9	29	33
99.76252835910587	31.0	29	33
99.8625910756145	31.0	29	33
99.96265379212313	31.0	29	33
100.06271650863177	31.0	29	33
100.1627792251404	31.0	29	33
100.26284194164903	31.0	29	33
100.36290465815766	31.0	29	33
100.46296737466629	31.0	29	33
100.56303009117494	31.0	29	33
100.66309280768357	31.0	29	33
100.7631555241922	31.0	29	33
100.86321824070083	31.1	30	33
100.96328095720946	31.1	30	33
101.0633436737181	31.1	30	33
101.16340639022673	31.1	30	33
101.26346910673536	31.2	30	34
101.36353182324399	31.2	30	34
101.46359453975262	31.2	30	34
101.56365725626125	31.2	30	34
101.66371997276988	31.3	30	34
101.76378268927851	31.3	30	34
101.86384540578715	31.3	30	34
101.96390812229578	31.3	30	34
102.06397083880441	31.3	30	34
102.16403355531304	31.3	30	34
102.26409627182167	31.3	30	34
102.3641589883303	31.3	30	34
102.46422170483893	31.3	30	34
102.56428442134757	31.3	30	34
102.6643471378562	31.3	30	34
102.76440985436483	31.3	30	34
102.86447257087346	31.3	30	34
102.96453528738209	31.3	30	34
103.06459800389072	31.3	30	34
103.16466072039935	31.3	30	34
103.26472343690799	31.3	30	34
103.36478615341662	31.3	30	34
103.46484886992525	31.3	30	34
103.56491158643388	31.3	30	34
103.66497430294251	31.3	30	34
103.76503701945114	31.3	30	34
103.86509973595977	31.3	30	34
103.9651624524684	31.3	30	34
104.06522516897704	31.3	30	34
104.16528788548567	31.3	30	34
104.2653506019943	31.3	30	34
104.36541331850293	31.3	30	34
104.46547603501158	31.3	30	34
104.56553875152021	31.3	30	34
104.66560146802884	31.3	30	34
104.76566418453747	31.3	30	34
104.8657269010461	31.3	30	34
104.96578961755473	31.4	30	34
105.06585233406336	31.4	30	34
105.165915050572	31.4	30	34
105.26597776708063	31.4	30	34
105.36604048358926	31.4	30	34
105.46610320009789	31.4	30	34
105.56616591660652	31.4	30	34
105.66622863311515	31.4	30	34
105.76629134962378	31.5	30	34
105.86635406613242	31.5	30	34
105.96641678264105	31.5	30	34
106.06647949914968	31.5	30	34
106.16654221565831	31.5	30	34
106.26660493216694	31.5	30	34
106.36666764867557	31.5	30	34
106.4667303651842	31.5	30	34
106.56679308169284	31.5	30	34
106.66685579820147	31.5	30	34
106.7669185147101	31.5	30	34
106.86698123121873	31.5	30	34
106.96704394772736	31.5	30	34
107.067106664236	31.5	30	34
107.16716938074462	31.5	30	34
107.26723209725326	31.5	30	34
107.36729481376189	31.5	30	34
107.46735753027052	31.5	30	34
107.56742024677915	31.5	30	34
107.66748296328778	31.5	30	34
107.76754567979641	31.5	30	34
107.86760839630504	31.6	30	34
107.96767111281368	31.6	30	34
108.06773382932231	31.6	30	34
108.16779654583094	31.6	30	34
108.26785926233957	31.6	30	34
108.3679219788482	31.6	30	34
108.46798469535685	31.6	30	34
108.56804741186548	31.7	30	34
108.66811012837411	31.7	30	34
108.76817284488274	31.7	30	34
108.86823556139137	31.7	30	34
108.9682982779	31.7	30	34
109.06836099440864	31.7	30	34
109.16842371091727	31.7	30	34
109.2684864274259	31.7	30	34
109.36854914393453	31.7	30	34
109.46861186044316	31.7	30	34
109.56867457695179	31.7	30	34
109.66873729346042	31.7	30	34
109.76880000996906	31.7	30	34
109.86886272647769	31.7	30	34
109.96892544298632	31.7	30	34
110.06898815949495	31.7	30	34
110.16905087600358	31.7	30	34
110.26911359251221	31.7	30	34
110.36917630902084	31.7	30	34
110.46923902552948	31.8	30	34
110.5693017420381	31.8	30	34
110.66936445854674	31.8	30	34
110.76942717505537	31.8	30	34
110.869489891564	31.8	30	34
110.96955260807263	31.8	30	34
111.06961532458126	31.8	30	34
111.1696780410899	31.8	30	34
111.26974075759853	31.8	30	34
111.36980347410716	31.8	30	34
111.46986619061579	31.8	30	34
111.56992890712442	31.8	30	34
111.66999162363305	31.8	30	34
111.77005434014168	31.8	30	34
111.87011705665032	31.8	30	34
111.97017977315895	31.8	30	34
112.07024248966758	31.8	30	34
112.17030520617621	31.8	30	34
112.27036792268484	31.8	30	34
112.37043063919349	31.8	30	34
112.47049335570212	31.8	30	34
112.57055607221075	31.8	30	34
112.67061878871938	31.8	30	34
112.77068150522801	31.8	30	34
112.87074422173664	31.8	30	34
112.97080693824527	31.8	30	34
113.0708696547539	31.8	30	34
113.17093237126254	31.8	30	34
113.27099508777117	31.8	30	34
113.3710578042798	31.8	30	34
113.47112052078843	31.9	30	34
113.57118323729706	31.9	30	34
113.6712459538057	32.0	30	34
113.77130867031433	32.0	30	34
113.87137138682296	32.0	30	34
113.97143410333159	32.0	30	34
114.07149681984022	32.0	30	34
114.17155953634885	32.0	30	34
114.27162225285748	32.0	30	34
114.37168496936611	32.2	30	34
114.47174768587475	32.2	30	34
114.57181040238338	32.2	30	34
114.67187311889201	32.2	30	34
114.77193583540064	32.2	30	34
114.87199855190927	32.2	30	34
114.9720612684179	32.2	30	34
115.07212398492653	32.2	30	34
115.17218670143517	32.2	30	34
115.2722494179438	32.2	30	34
115.37231213445243	32.2	30	34
115.47237485096106	32.2	30	34
115.57243756746969	32.3	30	35
115.67250028397832	32.3	30	35
115.77256300048695	32.3	30	35
115.87262571699559	32.3	30	35
115.97268843350422	32.4	30	35
116.07275115001285	32.4	30	35
116.17281386652148	32.4	30	35
116.27287658303013	32.4	30	35
116.37293929953876	32.5	30	35
116.47300201604739	32.5	30	35
116.57306473255602	32.5	30	35
116.67312744906465	32.5	30	35
116.77319016557328	32.5	30	35
116.87325288208191	32.5	30	35
116.97331559859055	32.5	30	35
117.07337831509918	32.5	30	35
117.17344103160781	32.5	30	35
117.27350374811644	32.5	30	35
117.37356646462507	32.5	30	35
117.4736291811337	32.5	30	35
117.57369189764233	32.5	30	35
117.67375461415097	32.5	30	35
117.7738173306596	32.5	30	35
117.87388004716823	32.5	30	35
117.97394276367686	32.5	30	35
118.07400548018549	32.5	30	35
118.17406819669412	32.5	30	35
118.27413091320275	32.5	30	35
118.37419362971139	32.5	30	35
118.47425634622002	32.5	30	35
118.57431906272865	32.5	30	35
118.67438177923728	32.5	30	35
118.77444449574591	32.5	30	35
118.87450721225454	32.5	30	35
118.97456992876317	32.5	30	35
119.0746326452718	32.5	30	35
119.17469536178044	32.5	30	35
119.27475807828907	32.5	30	35
119.3748207947977	32.5	30	35
119.47488351130633	32.5	30	35
119.57494622781496	32.5	30	35
119.6750089443236	32.5	30	35
119.77507166083223	32.5	30	35
119.87513437734086	32.6	30	35
119.97519709384949	32.6	30	35
120.07525981035812	32.6	30	35
120.17532252686675	32.6	30	35
120.2753852433754	32.6	30	35
120.37544795988403	32.6	30	35
120.47551067639266	32.6	30	35
120.57557339290129	32.6	30	35
120.67563610940992	32.6	30	35
120.77569882591855	32.6	30	35
120.87576154242718	32.6	30	35
120.97582425893582	32.6	30	35
121.07588697544445	32.6	30	35
121.17594969195308	32.6	30	35
121.27601240846171	32.6	30	35
121.37607512497034	32.6	30	35
121.47613784147897	32.6	30	35
121.5762005579876	32.6	30	35
121.67626327449624	32.6	30	35
121.77632599100487	32.6	30	35
121.8763887075135	32.6	30	35
121.97645142402213	32.6	30	35
122.07651414053076	32.6	30	35
122.1765768570394	32.6	30	35
122.27663957354802	32.6	30	35
122.37670229005666	32.6	30	35
122.47676500656529	32.6	30	35
122.57682772307392	32.6	30	35
122.67689043958255	32.7	31	35
122.77695315609118	32.7	31	35
122.87701587259981	32.7	31	35
122.97707858910844	32.7	31	35
123.07714130561708	32.7	31	35
123.17720402212571	32.7	31	35
123.27726673863434	32.7	31	35
123.37732945514297	32.7	31	35
123.4773921716516	32.7	31	35
123.57745488816023	32.7	31	35
123.67751760466886	32.7	31	35
123.7775803211775	32.7	31	35
123.87764303768613	32.7	31	35
123.97770575419476	32.7	31	35
124.07776847070339	32.7	31	35
124.17783118721204	32.7	31	35
124.27789390372067	32.7	31	35
124.3779566202293	32.8	31	36
124.47801933673793	32.8	31	36
124.57808205324656	32.8	31	36
124.67814476975519	32.8	31	36
124.77820748626382	32.8	31	36
124.87827020277246	32.8	31	36
124.97833291928109	32.8	31	36
125.07839563578972	32.8	31	36
125.17845835229835	32.8	31	36
125.27852106880698	32.8	31	36
125.37858378531561	32.8	31	36
125.47864650182424	32.8	31	36
125.57870921833288	32.8	31	36
125.6787719348415	32.8	31	36
125.77883465135014	32.8	31	36
125.87889736785877	32.8	31	36
125.9789600843674	32.8	31	36
126.07902280087603	33.0	31	36
126.17908551738466	33.0	31	36
126.2791482338933	33.0	31	36
126.37921095040193	33.0	31	36
126.47927366691056	33.1	31	36
126.57933638341919	33.1	31	36
126.67939909992782	33.1	31	36
126.77946181643645	33.1	31	36
126.87952453294508	33.1	31	36
126.97958724945372	33.1	31	36
127.07964996596235	33.1	31	36
127.17971268247098	33.1	31	36
127.27977539897961	33.1	31	36
127.37983811548824	33.1	31	36
127.47990083199687	33.1	31	36
127.5799635485055	33.2	31	36
127.68002626501413	33.2	31	36
127.78008898152277	33.2	31	36
127.8801516980314	33.2	31	36
127.98021441454003	33.2	31	36
128.08027713104866	33.2	31	36
128.1803398475573	33.2	31	36
128.28040256406592	33.2	31	36
128.38046528057455	33.2	31	36
128.4805279970832	33.2	31	36
128.58059071359182	33.2	31	36
128.68065343010045	33.2	31	36
128.78071614660908	33.2	31	36
128.8807788631177	33.2	31	36
128.98084157962634	33.3	31	36
129.08090429613497	33.4	31	36
129.1809670126436	33.4	31	36
129.28102972915224	33.4	31	36
129.38109244566087	33.4	31	36
129.4811551621695	33.4	31	36
129.58121787867813	33.4	31	36
129.68128059518676	33.4	31	36
129.7813433116954	33.5	31	36
129.88140602820403	33.5	31	36
129.98146874471266	33.5	31	36
130.08153146122132	33.5	31	36
130.18159417772995	33.5	31	36
130.28165689423858	33.5	31	36
130.3817196107472	33.5	31	36
130.48178232725584	33.5	31	36
130.58184504376447	33.5	31	36
130.6819077602731	33.5	31	36
130.78197047678174	33.5	31	36
130.88203319329037	33.5	31	36
130.982095909799	33.5	31	36
131.08215862630763	33.5	31	36
131.18222134281626	33.5	31	36
131.2822840593249	33.5	31	36
131.38234677583353	33.5	31	36
131.48240949234216	33.5	31	36
131.5824722088508	33.5	31	36
131.68253492535942	33.5	31	36
131.78259764186805	33.5	31	36
131.88266035837668	33.5	31	36
131.9827230748853	33.6	31	36
132.08278579139395	33.6	31	36
132.18284850790258	33.6	31	36
132.2829112244112	33.7	31	36
132.38297394091984	33.7	31	36
132.48303665742847	33.7	31	36
132.5830993739371	33.7	31	36
132.68316209044573	33.7	31	36
132.78322480695437	33.7	31	36
132.883287523463	33.8	31	36
132.98335023997163	33.8	31	36
133.08341295648026	33.8	31	36
133.1834756729889	33.8	31	36
133.28353838949752	33.8	31	36
133.38360110600615	33.8	31	36
133.48366382251479	33.8	31	36
133.58372653902342	33.8	31	36
133.68378925553205	33.8	31	36
133.78385197204068	33.9	31	36
133.8839146885493	34.0	31	36
133.98397740505794	34.0	31	36
134.08404012156657	34.0	31	36
134.1841028380752	34.0	31	36
134.28416555458384	34.0	31	36
134.38422827109247	34.0	31	36
134.4842909876011	34.0	31	36
134.58435370410973	34.0	31	36
134.68441642061836	34.1	31	36
134.784479137127	34.1	31	36
134.88454185363562	34.1	31	36
134.98460457014426	34.1	31	36
135.0846672866529	34.2	32	36
135.18473000316152	34.2	32	36
135.28479271967015	34.2	32	36
135.38485543617878	34.2	32	36
135.4849181526874	34.2	32	36
135.58498086919604	34.2	32	36
135.68504358570468	34.2	32	36
135.7851063022133	34.2	32	36
135.88516901872194	34.2	32	36
135.98523173523057	34.2	32	36
136.0852944517392	34.2	32	36
136.18535716824783	34.2	32	36
136.28541988475646	34.3	32	36
136.3854826012651	34.3	32	36
136.48554531777373	34.4	32	36
136.58560803428236	34.4	32	36
136.685670750791	34.4	32	36
136.78573346729962	34.4	32	36
136.88579618380825	34.4	32	36
136.98585890031688	34.4	32	36
137.08592161682552	34.4	32	36
137.18598433333415	34.4	32	36
137.28604704984278	34.4	32	36
137.3861097663514	34.4	32	36
137.48617248286004	34.4	32	36
137.58623519936867	34.6	32	36
137.6862979158773	34.7	32	37
137.78636063238594	34.7	32	37
137.88642334889457	34.7	32	37
137.98648606540323	34.8	33	37
138.08654878191186	34.8	33	37
138.1866114984205	34.8	33	37
138.28667421492912	34.8	33	37
138.38673693143775	34.8	33	37
138.48679964794638	34.8	33	37
138.58686236445502	34.8	33	37
138.68692508096365	34.8	33	37
138.78698779747228	34.8	33	37
138.8870505139809	34.8	33	37
138.98711323048954	34.8	33	37
139.08717594699817	34.8	33	37
139.1872386635068	34.8	33	37
139.28730138001544	34.8	33	37
139.38736409652407	34.8	33	37
139.4874268130327	34.9	33	38
139.58748952954133	34.9	33	38
139.68755224604996	34.9	33	38
139.7876149625586	34.9	33	38
139.88767767906722	34.9	33	38
139.98774039557586	34.9	33	38
140.0878031120845	34.9	33	38
140.18786582859312	34.9	33	38
140.28792854510175	34.9	33	38
140.38799126161038	34.9	33	38
140.488053978119	34.9	33	38
140.58811669462764	34.9	33	38
140.68817941113628	34.9	33	38
140.7882421276449	34.9	33	38
140.88830484415354	34.9	33	38
140.98836756066217	34.9	33	38
141.0884302771708	34.9	33	38
141.18849299367943	35.0	33	39
141.28855571018806	35.0	33	39
141.3886184266967	35.0	33	39
141.48868114320533	35.0	33	39
141.58874385971396	35.0	33	39
141.6888065762226	35.1	33	39
141.78886929273122	35.1	33	39
141.88893200923985	35.1	33	39
141.98899472574848	35.1	33	39
142.08905744225711	35.1	33	39
142.18912015876575	35.2	33	39
142.28918287527438	35.2	33	39
142.389245591783	35.2	33	39
142.48930830829164	35.2	33	39
142.58937102480027	35.2	33	39
142.6894337413089	35.2	33	39
142.78949645781753	35.2	33	39
142.88955917432617	35.2	33	39
142.9896218908348	35.2	33	39
143.08968460734343	35.2	33	39
143.18974732385206	35.2	33	39
143.2898100403607	35.2	33	39
143.38987275686932	35.2	33	39
143.48993547337795	35.3	33	39
143.5899981898866	35.3	33	39
143.69006090639522	35.3	33	39
143.79012362290385	35.3	33	39
143.89018633941248	35.3	33	39
143.9902490559211	35.3	33	39
144.09031177242974	35.3	33	39
144.19037448893837	35.3	33	39
144.290437205447	35.3	33	39
144.39049992195564	35.3	33	39
144.49056263846427	35.3	33	39
144.5906253549729	35.3	33	39
144.69068807148153	35.3	33	39
144.79075078799016	35.3	33	39
144.8908135044988	35.3	33	39
144.99087622100743	35.3	33	39
145.09093893751606	35.3	33	39
145.1910016540247	35.4	33	40
145.29106437053332	35.4	33	40
145.39112708704195	35.4	33	40
145.49118980355058	35.4	33	40
145.59125252005921	35.4	33	40
145.69131523656785	35.5	33	40
145.79137795307648	35.5	33	40
145.89144066958514	35.6	33	40
145.99150338609377	35.6	33	40
146.0915661026024	35.7	33	40
146.19162881911103	35.7	33	40
146.29169153561966	35.7	33	40
146.3917542521283	35.7	33	40
146.49181696863693	35.7	33	40
146.59187968514556	35.7	33	40
146.6919424016542	35.7	33	40
146.79200511816282	35.9	34	40
146.89206783467145	35.9	34	40
146.99213055118008	35.9	34	40
147.0921932676887	36.0	34	40
147.19225598419735	36.0	34	40
147.29231870070598	36.0	34	40
147.3923814172146	36.0	34	40
147.49244413372324	36.0	34	40
147.59250685023187	36.1	34	40
147.6925695667405	36.1	34	40
147.79263228324913	36.1	34	40
147.89269499975777	36.2	34	40
147.9927577162664	36.2	34	40
148.09282043277503	36.3	34	40
148.19288314928366	36.3	34	40
148.2929458657923	36.3	34	40
148.39300858230092	36.3	34	40
148.49307129880955	36.3	34	40
148.59313401531818	36.3	34	40
148.69319673182682	36.3	34	40
148.79325944833545	36.3	34	40
148.89332216484408	36.4	34	40
148.9933848813527	36.4	34	40
149.09344759786134	36.6	34	40
149.19351031436997	36.6	34	40
149.2935730308786	36.6	34	40
149.39363574738724	36.6	34	40
149.49369846389587	36.6	34	40
149.5937611804045	36.6	34	40
149.69382389691313	36.6	34	40
149.79388661342176	36.7	34	40
149.8939493299304	36.7	34	40
149.99401204643902	36.8	34	40
150.09407476294766	36.8	34	40
150.1941374794563	37.0	34	40
150.29420019596492	37.0	34	40
150.39426291247355	37.0	34	40
150.49432562898218	37.0	34	40
150.5943883454908	37.1	34	40
150.69445106199944	37.1	34	40
150.79451377850808	37.1	34	40
150.8945764950167	37.2	35	40
150.99463921152534	37.2	35	40
151.09470192803397	37.2	35	40
151.1947646445426	37.2	35	40
151.29482736105123	37.2	35	40
151.39489007755986	37.2	35	40
151.4949527940685	37.2	35	40
151.59501551057713	37.3	36	40
151.69507822708576	37.4	36	40
151.7951409435944	37.5	36	40
151.89520366010302	37.5	36	40
151.99526637661165	37.7	36	40
152.09532909312028	37.7	36	40
152.19539180962892	38.0	36	41
152.29545452613755	38.0	36	41
152.39551724264618	38.0	36	41
152.4955799591548	38.1	36	41
152.59564267566344	38.2	36	42
152.69570539217207	38.2	36	42
152.7957681086807	38.2	36	42
152.89583082518934	38.2	36	42
152.99589354169797	38.4	36	42
153.0959562582066	38.4	36	42
153.19601897471523	38.4	36	42
153.29608169122386	38.4	36	42
153.3961444077325	38.4	36	42
153.49620712424112	38.4	36	42
153.59626984074976	38.4	36	42
153.69633255725842	38.4	36	42
153.79639527376705	38.5	37	42
153.89645799027568	38.5	37	42
153.9965207067843	38.5	37	42
154.09658342329294	38.5	37	42
154.19664613980157	38.5	37	42
154.2967088563102	38.5	37	42
154.39677157281884	38.5	37	42
154.49683428932747	38.6	37	42
154.5968970058361	38.6	37	42
154.69695972234473	38.6	37	42
154.79702243885336	38.6	37	42
154.897085155362	38.6	37	42
154.99714787187062	38.6	37	42
155.09721058837926	38.6	37	42
155.1972733048879	38.6	37	42
155.29733602139652	38.6	37	42
155.39739873790515	38.6	37	42
155.49746145441378	38.6	37	42
155.5975241709224	38.6	37	42
155.69758688743104	38.6	37	42
155.79764960393967	38.7	37	42
155.8977123204483	38.8	37	42
155.99777503695694	38.9	37	42
156.09783775346557	38.9	37	42
156.1979004699742	38.9	37	42
156.29796318648283	38.9	37	42
156.39802590299146	39.0	37	42
156.4980886195001	39.0	37	42
156.59815133600873	39.0	37	42
156.69821405251736	39.0	37	42
156.798276769026	39.0	37	42
156.89833948553462	39.0	37	42
156.99840220204325	39.1	37	42
157.09846491855188	39.1	37	42
157.19852763506051	39.1	37	42
157.29859035156915	39.1	37	42
157.39865306807778	39.1	37	42
157.4987157845864	39.1	37	42
157.59877850109504	39.1	37	42
157.69884121760367	39.1	37	42
157.7989039341123	39.1	37	42
157.89896665062093	39.1	37	42
157.99902936712957	39.1	37	42
158.0990920836382	39.2	37	42
158.19915480014683	39.3	37	42
158.29921751665546	39.3	37	42
158.3992802331641	39.3	37	42
158.49934294967272	39.3	37	42
158.59940566618135	39.3	37	42
158.69946838269	39.3	37	42
158.79953109919862	39.4	37	42
158.89959381570725	39.5	37	43
158.99965653221588	39.6	37	43
159.0997192487245	39.7	37	43
159.19978196523314	39.7	37	43
159.29984468174177	39.7	37	43
159.3999073982504	39.7	37	43
159.49997011475904	39.7	37	43
159.60003283126767	39.8	37	44
159.7000955477763	39.8	37	44
159.80015826428493	39.8	37	44
159.90022098079356	39.8	37	44
160.0002836973022	39.8	37	44
160.10034641381083	39.8	37	44
160.20040913031946	39.8	37	44
160.3004718468281	39.8	37	44
160.40053456333672	39.8	37	44
160.50059727984535	39.8	37	44
160.60065999635398	39.8	37	44
160.7007227128626	39.8	37	44
160.80078542937125	39.8	37	44
160.90084814587988	39.8	37	44
161.0009108623885	39.9	37	44
161.10097357889714	39.9	37	44
161.20103629540577	40.0	38	44
161.3010990119144	40.1	38	45
161.40116172842303	40.1	38	45
161.50122444493167	40.3	38	45
161.60128716144033	40.3	38	45
161.70134987794896	40.3	38	45
161.8014125944576	40.3	38	45
161.90147531096622	40.3	38	45
162.00153802747485	40.3	38	45
162.10160074398348	40.3	38	45
162.2016634604921	40.4	38	45
162.30172617700075	40.4	38	45
162.40178889350938	40.4	38	45
162.501851610018	40.4	38	45
162.60191432652664	40.4	38	45
162.70197704303527	40.6	38	45
162.8020397595439	40.6	38	45
162.90210247605253	40.6	38	45
163.00216519256116	40.6	38	45
163.1022279090698	40.7	38	45
163.20229062557843	40.7	38	45
163.30235334208706	40.7	38	45
163.4024160585957	40.8	38	45
163.50247877510432	40.8	38	45
163.60254149161295	40.8	38	45
163.70260420812158	40.9	38	45
163.80266692463022	40.9	38	45
163.90272964113885	41.0	38	45
164.00279235764748	41.0	38	45
164.1028550741561	41.0	38	45
164.20291779066474	41.0	38	45
164.30298050717337	41.0	38	45
164.403043223682	41.0	38	45
164.50310594019064	41.1	38	45
164.60316865669927	41.2	38	45
164.7032313732079	41.4	38	46
164.80329408971653	41.5	38	47
164.90335680622516	41.5	38	47
165.0034195227338	41.5	38	47
165.10348223924242	41.6	38	47
165.20354495575106	41.6	38	47
165.3036076722597	41.6	38	47
165.40367038876832	41.8	38	47
165.50373310527695	41.8	38	47
165.60379582178558	41.8	38	47
165.7038585382942	41.9	38	47
165.80392125480284	41.9	38	47
165.90398397131148	41.9	38	47
166.0040466878201	41.9	38	47
166.10410940432874	41.9	38	47
166.20417212083737	42.1	38	48
166.304234837346	42.1	38	48
166.40429755385463	42.1	38	48
166.50436027036326	42.2	38	48
166.6044229868719	42.3	38	48
166.70448570338053	42.4	38	48
166.80454841988916	42.4	38	48
166.9046111363978	42.4	38	48
167.00467385290642	42.4	38	48
167.10473656941505	42.4	38	48
167.20479928592368	42.4	38	48
167.30486200243232	42.4	38	48
167.40492471894095	42.5	38	48
167.50498743544958	42.5	38	48
167.6050501519582	42.6	38	49
167.70511286846684	42.8	38	49
167.80517558497547	42.8	38	49
167.9052383014841	42.8	38	49
168.00530101799274	42.8	38	49
168.10536373450137	42.9	38	49
168.20542645101	42.9	38	49
168.30548916751863	42.9	38	49
168.40555188402726	42.9	38	49
168.5056146005359	43.0	38	50
168.60567731704452	43.0	38	50
168.70574003355316	43.1	38	50
168.8058027500618	43.2	38	50
168.90586546657042	43.2	38	50
169.00592818307905	43.3	38	50
169.10599089958768	43.3	38	50
169.2060536160963	43.3	38	50
169.30611633260494	43.5	38	50
169.40617904911358	43.6	38	50
169.50624176562224	43.6	38	50
169.60630448213087	43.6	38	50
169.7063671986395	43.6	38	50
169.80642991514813	43.6	38	50
169.90649263165676	43.7	38	50
170.0065553481654	43.9	39	50
170.10661806467402	43.9	39	50
170.20668078118265	43.9	39	50
170.3067434976913	43.9	39	50
170.40680621419992	44.0	39	50
170.50686893070855	44.1	40	50
170.60693164721718	44.1	40	50
170.7069943637258	44.1	40	50
170.80705708023444	44.3	41	50
170.90711979674307	44.3	41	50
171.0071825132517	44.3	41	50
171.10724522976034	44.3	41	50
171.20730794626897	44.4	41	50
171.3073706627776	44.4	41	50
171.40743337928623	44.5	41	50
171.50749609579486	44.5	41	50
171.6075588123035	44.6	41	51
171.70762152881213	44.7	41	51
171.80768424532076	44.7	41	51
171.9077469618294	44.7	41	51
172.00780967833802	44.8	41	51
172.10787239484665	44.8	41	51
172.20793511135528	44.8	41	51
172.30799782786391	45.1	41	51
172.40806054437255	45.1	41	51
172.50812326088118	45.1	41	51
172.6081859773898	45.1	41	51
172.70824869389844	45.1	41	51
172.80831141040707	45.1	41	51
172.9083741269157	45.1	41	51
173.00843684342433	45.1	41	51
173.10849955993297	45.2	41	51
173.2085622764416	45.3	41	51
173.30862499295023	45.4	41	51
173.40868770945886	45.4	41	51
173.5087504259675	45.4	41	51
173.60881314247612	45.5	41	51
173.70887585898475	45.6	41	51
173.80893857549339	45.6	41	51
173.90900129200202	45.6	41	51
174.00906400851065	45.6	41	51
174.10912672501928	45.6	41	51
174.2091894415279	45.6	41	51
174.30925215803654	45.6	41	51
174.40931487454517	45.7	41	51
174.5093775910538	45.8	41	52
174.60944030756244	45.8	41	52
174.70950302407107	45.8	41	52
174.8095657405797	45.8	41	52
174.90962845708833	46.0	42	52
175.00969117359696	46.0	42	52
175.1097538901056	46.2	43	52
175.20981660661423	46.3	43	52
175.30987932312286	46.3	43	52
175.4099420396315	46.5	43	52
175.51000475614012	46.5	43	52
175.61006747264875	46.6	43	52
175.71013018915738	46.7	43	52
175.810192905666	46.9	43	52
175.91025562217465	46.9	43	52
176.01031833868328	46.9	43	52
176.1103810551919	46.9	43	52
176.21044377170054	46.9	43	52
176.31050648820917	46.9	43	52
176.4105692047178	47.0	43	53
176.51063192122643	47.1	43	53
176.61069463773507	47.3	44	53
176.7107573542437	47.3	44	53
176.81082007075233	47.4	44	53
176.91088278726096	47.5	44	53
177.0109455037696	47.6	44	53
177.11100822027822	47.6	44	53
177.21107093678685	47.6	44	53
177.31113365329549	47.7	44	53
177.41119636980414	47.8	44	53
177.51125908631278	47.8	44	53
177.6113218028214	47.9	44	53
177.71138451933004	48.0	44	53
177.81144723583867	48.1	44	53
177.9115099523473	48.1	44	53
178.01157266885593	48.1	44	53
178.11163538536456	48.2	44	53
178.2116981018732	48.3	44	53
178.31176081838183	48.3	44	53
178.41182353489046	48.5	45	53
178.5118862513991	48.6	45	53
178.61194896790772	48.7	45	53
178.71201168441635	48.7	45	53
178.81207440092498	48.7	45	53
178.91213711743362	48.8	45	53
179.01219983394225	48.9	45	53
179.11226255045088	48.9	45	53
179.2123252669595	48.9	45	53
179.31238798346814	48.9	45	53
179.41245069997677	49.0	45	53
179.5125134164854	49.1	45	53
179.61257613299404	49.1	45	53
179.71263884950267	49.3	46	53
179.8127015660113	49.5	46	53
179.91276428251993	49.5	46	53
180.01282699902856	49.5	46	53
180.1128897155372	49.5	46	53
180.21295243204582	49.6	46	53
180.31301514855446	49.7	46	53
180.4130778650631	49.7	46	53
180.51314058157172	49.7	46	53
180.61320329808035	49.7	46	53
180.71326601458898	49.7	46	53
180.8133287310976	49.8	46	53
180.91339144760624	49.8	46	53
181.01345416411488	49.9	46	53
181.1135168806235	49.9	46	53
181.21357959713214	49.9	46	53
181.31364231364077	50.0	46	53
181.4137050301494	50.1	46	53
181.51376774665803	50.1	46	53
181.61383046316666	50.1	46	53
181.7138931796753	50.2	46	53
181.81395589618393	50.4	47	53
181.91401861269256	50.4	47	53
182.0140813292012	50.4	47	53
182.11414404570982	50.5	47	53
182.21420676221845	50.5	47	53
182.31426947872708	50.5	47	53
182.41433219523572	50.6	48	53
182.51439491174435	50.6	48	53
182.61445762825298	50.7	48	53
182.7145203447616	50.7	48	53
182.81458306127024	50.8	48	53
182.91464577777887	50.8	48	53
183.0147084942875	50.8	48	53
183.11477121079614	50.9	48	53
183.21483392730477	50.9	48	53
183.3148966438134	50.9	48	53
183.41495936032203	51.1	48	53
183.51502207683066	51.1	48	53
183.6150847933393	51.2	48	54
183.71514750984792	51.2	48	54
183.81521022635656	51.2	48	54
183.9152729428652	51.3	48	55
184.01533565937382	51.3	48	55
184.11539837588245	51.3	48	55
184.21546109239108	51.3	48	55
184.3155238088997	51.4	48	55
184.41558652540834	51.4	48	55
184.51564924191698	51.4	48	55
184.6157119584256	51.4	48	55
184.71577467493424	51.4	48	55
184.81583739144287	51.4	48	55
184.9159001079515	51.5	48	56
185.01596282446013	51.5	48	56
185.11602554096876	51.5	48	56
185.2160882574774	51.5	48	56
185.31615097398605	51.5	48	56
185.4162136904947	51.5	48	56
185.51627640700332	51.5	48	56
185.61633912351195	51.5	48	56
185.71640184002058	51.5	48	56
185.8164645565292	51.5	48	56
185.91652727303784	51.6	48	56
186.01658998954647	51.7	48	56
186.1166527060551	51.7	48	56
186.21671542256374	51.7	48	56
186.31677813907237	51.7	48	56
186.416840855581	51.8	48	56
186.51690357208963	51.8	48	56
186.61696628859826	51.8	48	56
186.7170290051069	51.8	48	56
186.81709172161553	51.8	48	56
186.91715443812416	51.9	48	56
187.0172171546328	51.9	48	56
187.11727987114142	52.0	49	56
187.21734258765005	52.1	49	56
187.31740530415868	52.3	49	57
187.41746802066731	52.3	49	57
187.51753073717595	52.3	49	57
187.61759345368458	52.3	49	57
187.7176561701932	52.3	49	57
187.81771888670184	52.4	49	57
187.91778160321047	52.4	49	57
188.0178443197191	52.5	49	57
188.11790703622773	52.5	49	57
188.21796975273637	52.5	49	57
188.318032469245	52.5	49	57
188.41809518575363	52.6	49	57
188.51815790226226	52.8	49	57
188.6182206187709	52.8	49	57
188.71828333527952	52.8	49	57
188.81834605178815	52.8	49	57
188.91840876829679	52.8	49	57
189.01847148480542	52.8	49	57
189.11853420131405	52.9	49	57
189.21859691782268	52.9	49	57
189.3186596343313	52.9	49	57
189.41872235083994	53.1	49	57
189.51878506734857	53.1	49	57
189.6188477838572	53.1	49	57
189.71891050036584	53.1	49	57
189.81897321687447	53.1	49	57
189.9190359333831	53.1	49	57
190.01909864989173	53.1	49	57
190.11916136640036	53.2	49	57
190.219224082909	53.2	49	57
190.31928679941763	53.2	49	57
190.41934951592626	53.2	49	57
190.5194122324349	53.3	49	58
190.61947494894352	53.5	50	59
190.71953766545215	53.5	50	59
190.81960038196078	53.6	50	59
190.9196630984694	53.6	50	59
191.01972581497805	53.6	50	59
191.11978853148668	53.6	50	59
191.2198512479953	53.6	50	59
191.31991396450394	53.6	50	59
191.41997668101257	53.6	50	59
191.5200393975212	53.6	50	59
191.62010211402983	53.6	50	59
191.72016483053847	53.6	50	59
191.8202275470471	53.6	50	59
191.92029026355573	53.7	50	59
192.02035298006436	53.7	50	59
192.120415696573	53.7	50	59
192.22047841308162	53.7	50	59
192.32054112959025	53.8	50	59
192.42060384609889	53.9	50	59
192.52066656260752	53.9	50	59
192.62072927911615	53.9	50	59
192.72079199562478	53.9	50	59
192.8208547121334	54.0	50	59
192.92091742864204	54.1	50	59
193.02098014515067	54.3	50	59
193.12104286165933	54.4	50	59
193.22110557816796	54.4	50	59
193.3211682946766	54.4	50	59
193.42123101118523	54.4	50	59
193.52129372769386	54.4	50	59
193.6213564442025	54.4	50	59
193.72141916071112	54.5	50	59
193.82148187721975	54.5	50	59
193.92154459372838	54.5	50	59
194.02160731023702	54.5	50	59
194.12167002674565	54.5	50	59
194.22173274325428	54.5	50	59
194.3217954597629	54.5	50	59
194.42185817627154	54.5	50	59
194.52192089278017	54.5	50	59
194.6219836092888	54.5	50	59
194.72204632579744	54.5	50	59
194.82210904230607	54.5	50	59
194.9221717588147	54.6	50	59
195.02223447532333	54.6	50	59
195.12229719183196	54.7	50	59
195.2223599083406	54.7	50	59
195.32242262484922	54.7	50	59
195.42248534135786	54.7	50	59
195.5225480578665	54.7	50	59
195.62261077437512	54.8	50	60
195.72267349088375	54.9	50	60
195.82273620739238	55.0	50	60
195.922798923901	55.0	50	60
196.02286164040964	55.1	50	60
196.12292435691828	55.1	50	60
196.2229870734269	55.1	50	60
196.32304978993554	55.1	50	60
196.42311250644417	55.2	50	60
196.5231752229528	55.2	50	60
196.62323793946143	55.2	50	60
196.72330065597006	55.3	50	60
196.8233633724787	55.3	50	60
196.92342608898733	55.4	50	60
197.02348880549596	55.4	50	60
197.1235515220046	55.4	50	60
197.22361423851322	55.4	50	60
197.32367695502185	55.5	50	60
197.42373967153048	55.5	50	60
197.52380238803912	55.5	50	60
197.62386510454775	55.5	50	60
197.72392782105638	55.5	50	60
197.823990537565	55.5	50	60
197.92405325407364	55.5	50	60
198.02411597058227	55.5	50	60
198.1241786870909	55.6	50	60
198.22424140359954	55.6	50	60
198.32430412010817	55.7	50	60
198.4243668366168	55.7	50	60
198.52442955312543	55.8	50	60
198.62449226963406	55.8	50	60
198.7245549861427	56.0	51	60
198.82461770265132	56.0	51	60
198.92468041915996	56.0	51	60
199.0247431356686	56.1	51	60
199.12480585217722	56.1	51	60
199.22486856868585	56.1	51	60
199.32493128519448	56.2	51	60
199.4249940017031	56.3	51	60
199.52505671821174	56.3	51	60
199.62511943472038	56.3	51	60
199.725182151229	56.3	51	60
199.82524486773764	56.3	51	60
199.92530758424627	56.3	51	60
[truncated: 1,096 more rows]
