# Supplementary material for: Multiple drivers and lineage-specific insect extinctions during the Permo–Triassic
Source: Nat Commun. 2022 Dec 6;13:7512. doi: 10.1038/s41467-022-35284-4 (PMC9726944; doi:10.1038/s41467-022-35284-4)
Supplement: Supplementary file 7 — Source Data [file 41467_2022_35284_MOESM7_ESM.zip › Source_Data/SupplementaryFigure11/TeTs-RJMCMC18.txt]

clade	species	ts	te	ts	te	ts	te	ts	te	ts	te	ts	te	ts	te	ts	te	ts	te	ts	te
0.0	1.0	275.6353937174677	274.42444921608137	281.11477797178054	279.82369085686554	276.94886329070823	275.37006866096806	276.6876968561056	275.4604479956642	282.6219273426296	281.41635601613245	276.7235317377276	275.2354831638243	282.1721270888927	281.0755285473485	278.01147278964294	276.7242957056874	276.8732552682367	275.597845874357	282.00832209272545	280.84239444785067
0.0	2.0	289.9324563696465	289.47581713966844	285.16269750222904	284.96224352813533	289.67298454543624	289.36372388617764	286.91468469030866	286.72667227589227	289.28609507664663	289.096190442932	290.1165614972166	289.5523711289903	284.74602339182434	284.5633189926503	291.3561536552127	289.93424776921483	287.3037733371194	287.1336733383181	286.35199505491266	286.14637599607425
0.0	3.0	269.1092435976043	268.7697750816828	270.9873240542626	270.6235524954085	270.09760239020255	269.7544602727792	271.9179826034427	271.53976633768576	270.13652556046054	269.79911071723325	269.3992225123533	269.0355564422828	271.15198886773004	270.833257965683	272.8699741345077	272.28190615627767	272.9819965608286	272.41212259046364	273.20833025658067	272.47833281122433
0.0	4.0	294.13447145223563	292.57979560613035	298.32170660859225	297.3357240093967	295.6115479639406	294.4038133348776	296.3853822921814	295.71654763117107	295.72216512827015	294.4054813783741	297.1704445808666	296.0471175207688	298.5369860769298	297.6879081349428	295.2291962528035	293.81789502567676	295.7002205707453	294.36618038835735	297.55557124975843	296.62044899958585
0.0	5.0	299.8058714166819	293.0376288073957	299.297699311778	292.6822510910437	297.710501380071	293.00305349651666	297.88689678385225	295.17912243672885	298.232057092899	292.789176700638	295.83483452418284	292.54619525843174	299.1795514447595	294.32815815722927	295.27317982632263	292.6698958858984	299.56228759580733	296.4076506539653	299.5924134668348	292.8274887521343
0.0	6.0	282.88931866326925	281.9797913041923	274.6632172347481	273.6584776570201	280.928199649932	279.55776062934285	275.7935876043652	274.70697466936167	283.1167805928364	282.1546548312758	275.2252401188016	274.07478571948707	278.70056377646114	277.33645417728684	276.2581656871737	275.0994517877966	277.18230455494717	275.93258906551193	274.74286466095845	273.7833592751417
0.0	7.0	296.68058730337293	295.26738833794184	294.5721914023221	292.7743793641892	297.03885364187107	296.0251910289144	296.98596168884774	296.3073728270756	298.92817590417746	297.9325577880944	296.23452297827833	295.00167579929706	296.34133310767356	295.41909624689254	297.4046929731626	296.58148543557763	297.1768125577814	295.8596210049275	299.1481943413722	298.2718768647206
0.0	8.0	295.50286205198165	293.16214980965503	299.6099342117532	295.6597955906676	295.85141504043037	293.28983994100633	299.24077352927844	295.1368567529849	299.2935638663519	295.5617577276168	299.0118548813782	292.7674325640922	297.95918428188804	293.35932806316794	298.57670192481345	292.39720659921943	298.81001795038685	295.299323336309	298.3046331152251	293.8855371902817
0.0	9.0	285.8519788213022	285.6673927759304	288.15975427271536	287.96205189389195	285.91671796448753	285.7214260387606	284.6065762101063	284.4187314482631	286.25981339621586	286.07744114668867	287.9093457537871	287.7239753239284	288.5989956182635	288.41125700383833	285.9353140115884	285.7461405668848	284.3762165823702	284.1752373728777	286.0707011609598	285.8588443938884
0.0	10.0	282.9427209714634	282.0447658577902	282.8298491098404	281.78712723530464	273.83244848825376	273.1684635881667	279.51158487431366	278.34809477429724	279.4973179467163	277.74137917883127	280.0518379693124	278.65205195504103	277.3687196529429	275.9848525024545	276.89631338938426	275.6692847990742	281.00705690292887	279.8308238686075	275.43439076987335	274.3035523164488
0.0	11.0	297.10461289477854	295.6829620277485	297.37314581749666	296.3212925340734	296.6984321767099	295.692918888454	296.0544399952984	295.2565161866527	296.562532571241	295.3351467571026	294.53069267891686	292.7227320569293	295.9343850192106	294.9860388303311	295.4121245096854	294.29483135246176	294.5372741122331	292.8969423033888	297.3801387903765	296.41528297257094
0.0	12.0	296.2881162824425	294.83339171807035	296.73469397939095	295.58824515438585	298.4160248010816	297.5314399396778	294.8255046192269	293.2712420355766	297.3154107118327	296.18385157051176	298.19727478343265	297.1928206096761	297.32602063908956	296.5131954514389	294.6943189140628	293.0788395336359	295.7048951221466	294.38071727732427	298.63236783456455	297.6986823179257
0.0	13.0	273.3463707431863	270.348352785076	270.9994590185454	269.78438947004605	270.77823800356464	267.265508500967	274.60261384159276	268.4680527256377	269.0618357930237	266.00785069280164	274.8550228937577	267.0567544558728	270.9110880625602	267.44985488115196	268.0994517044965	266.107592573201	271.4099062784487	266.3999046287142	273.6765568668404	268.1670542799604
0.0	14.0	272.2708442484937	271.8957354973284	272.44394930144836	271.9893972961011	273.3033747811099	272.5701349280894	273.3736805738819	272.6032887668889	272.4472663407338	272.0011878633707	269.4898201975923	269.11768760600546	269.19355436139125	268.8855154055289	269.4559418884013	269.102499972671	268.28837092582023	267.9450418663125	272.9701163774032	272.3587176740062
0.0	15.0	299.06897049976266	273.28452465417854	297.16292852841815	273.6209086828819	296.19233658951583	273.5893674178708	295.04226376346907	272.91028010332315	298.2349793855717	273.3726543496226	298.6889555371091	273.09509269898797	297.64442433090034	273.1028099636757	294.709320553954	272.9100276640041	298.1112806466428	273.53719170930253	297.104674271229	273.2946287341782
0.0	16.0	279.6878094424515	278.3782489051291	281.7026217106735	280.47583892249077	281.32021457610443	280.08104871521687	277.76102239823234	276.5732253060002	281.18461021655577	279.60496671340485	275.13472951613113	274.05406045786617	278.32544031742316	276.9162090863755	273.61486842924796	272.88086106603976	282.34963694491285	281.3191141377218	283.4336963901154	282.72577874351015
0.0	17.0	278.04368176563156	276.6534589177111	280.10333742103484	278.8400669327486	274.3059421519746	273.4562216490257	274.17132772027895	273.408388347603	274.49703175975276	273.549463782796	283.3346018861197	282.6320075357309	279.46292515525414	278.2101505122177	276.5170363059166	275.40384033750905	278.39571876446166	277.0599620243265	273.6091770696032	273.02651898336933
0.0	18.0	275.37848665459364	274.2284600192242	276.44770609672145	274.96380815932	278.51085898516095	277.003359402635	276.5854866458132	275.38973918737634	275.93764414009837	274.34941797152055	276.29149896469835	274.8574176420789	274.9155942106185	273.8993205248683	278.64190527546623	277.23247033808286	281.02586279995796	279.83831452722535	283.2894401660581	282.517154566498
0.0	19.0	299.43098665499235	292.25156836358764	298.56935376568316	292.898172016254	299.36870137429435	294.2728333289789	296.713461805388	293.3602044025946	299.62071195612464	295.2367437230211	296.566183054191	294.73528388298286	295.318881937482	292.80194327600293	299.0975092104	298.09462335098823	297.28130777526394	295.1209637244881	296.5648977989813	292.6543540162564
0.0	20.0	285.49779197365723	285.304914969079	284.1809305479893	283.8957591971548	286.5179038986892	286.3248479654079	288.48823490873286	288.31147137393015	289.0837851082808	288.88443444838236	289.1688318761015	288.9729665943864	284.68064340950144	284.48813347511845	288.67637041506316	288.49956447528433	284.2814316744621	284.0645150646104	283.83437307244	282.99475627554347
0.0	21.0	287.1108917887347	286.9146616914352	285.71197227464774	285.51200020973795	291.34073515295387	289.86638774713657	284.6745445928829	284.4957034255871	288.24910810043747	288.04808032279954	284.20614422993964	283.97437882654754	287.1950133138679	287.0023055062737	288.3713864681763	288.1991300444116	287.11002599331493	286.9193635267821	285.5874478171135	285.3838471903708
0.0	22.0	299.1048178619548	297.90729429207914	296.221801816071	294.9958828777854	295.9774408633062	294.82148115973405	298.2358783413232	297.5828268470602	299.00434304409475	297.9691259079112	297.97981020804593	296.8991713555529	297.09585384243786	296.2848485401281	298.26384470984146	297.4775904642078	298.3501278893331	297.2494083732735	296.91144232522	295.9180235010437
0.0	23.0	296.4779809405504	294.4730699935177	298.5678410385353	297.0457147120317	297.8731383956322	292.5255257632554	297.3157246750255	292.39840112417403	299.61730065137755	294.37395448103285	298.42846408109455	295.2024849844776	297.9886667599692	295.62484127758114	298.60107237011	292.4237406977195	299.36550528044745	295.23459589573775	296.97000734475876	295.4727908894677
0.0	24.0	296.93186540522606	295.5773160168005	297.97950406445995	296.9408236395678	298.7881723584754	297.93433559452234	298.55006926225064	297.96130874361893	294.901521134129	293.2547776424487	295.02476313388973	293.39589516388793	299.27422677430474	298.4544309423805	299.16795326568155	298.39517595670526	298.43024800581094	297.2853920200787	297.09299244525533	296.11976578821805
0.0	25.0	275.12973827831223	274.06148257541486	279.9630238672564	278.6332808421278	276.00976156379147	274.50950905269	282.97697046518664	282.1923908117024	274.282558624932	273.4054761742322	276.7992529898196	275.340084845778	276.32511657489994	275.04113115721816	279.53997876516274	277.690849032748	282.37315990694697	281.35508466957094	281.04650066545486	279.72599028320474
0.0	26.0	297.45154989734596	295.2379596576923	298.96000159335745	292.35143216081195	295.49771364503613	293.86797449587	296.0891805915244	294.28805499440534	298.702937761627	297.4056576039518	299.1669478387246	294.2103003121999	297.4909453433274	292.43499282691084	296.00455211220486	294.5936849470676	298.74584946273467	293.3536224149474	299.0967721243378	295.5918658082341
0.0	27.0	281.23839281699225	277.2588607937128	281.1548599011219	277.16112747669985	282.7235957243219	273.62167594027346	277.2052153173824	273.96895179348854	281.5396363842794	276.8102437199895	282.085193089137	273.2646871296707	281.75194069918814	272.96582124504323	282.3688915008012	276.97421687723636	282.2503078725445	277.8587001194643	282.9297516942204	275.4676491164861
0.0	28.0	273.6270947608655	273.03727553500835	283.34723545355473	282.6312536537754	277.1387887966135	275.52187275798684	282.90399546183176	282.0647367857108	282.7456494156886	281.591701109496	281.649696885892	280.4401685907407	282.83493051442014	281.86856641141406	278.9262815186398	277.43528785917243	280.73653241361444	279.47365825523093	273.6452591022697	273.0169234827685
0.0	29.0	291.870948036347	278.662523441736	292.15567373430014	274.33427787735394	291.99967296897665	274.4093262376118	290.29047030904735	274.7720420937372	289.8988924889544	273.5750996022515	290.7379768667445	273.6078611132252	292.1351138337438	275.4963319247949	291.6390422291388	273.3871919131871	291.99737401732256	276.6160014045484	292.2668353937175	273.0397771244425
0.0	30.0	292.25090836646075	282.4501747630676	288.4984762077429	281.75521535908973	290.4415223375759	281.46202850905246	288.85076265177685	281.7856985573992	290.3200333137013	280.99518636275957	291.414141705897	282.07769540211257	291.31060445018204	283.53414936705906	291.92002228739625	280.8438011541744	291.039769486669	281.8857003535189	288.73256233773947	283.55654025566145
0.0	31.0	287.6290817521882	287.43727367574525	287.7759081811729	287.5826904186945	285.8703260345309	285.6723355218274	284.5658383444363	284.38657399078556	287.14010215451515	286.9505145395775	286.4239804797767	286.2348165709356	284.7217010120475	284.53175302028893	287.29474807377943	287.1131161354387	284.55225036304955	284.3694568470133	291.47640352848924	289.99212398463885
0.0	32.0	299.9677484589256	292.2129384170197	299.1216980423358	297.89607636013034	296.2589656842802	294.4128873081092	297.4326164447432	295.94261270583996	296.6650697267125	294.32055265109875	297.783289644761	292.489767862083	299.1151228743613	297.05574689844616	298.0502343818398	293.1763108742715	296.1810801668895	294.42261783713695	298.0232199919039	293.9332705967609
0.0	33.0	298.7463294851681	292.8128244303385	297.7761970293258	293.43804116861384	299.1731791651278	293.77229706419354	299.45556863213216	296.9748248567882	297.9709191430671	292.57614973728136	299.0753771909036	295.0212946195741	298.5016469573485	295.3514364922645	299.5394089413599	294.0609033940209	298.4939907192373	293.98256003851947	297.43176379618626	292.7040089640786
0.0	34.0	295.15595136026553	293.3227886526695	295.37877659984633	293.7305754697914	296.14294334539113	295.05021998258877	296.85236985964724	296.1982742320396	295.531146581893	294.2745148685773	296.64134829774116	295.38208187996025	297.8436721167816	297.0084098327316	299.2080633049886	298.398895916304	294.98603364643566	293.36814166943486	294.8760665413158	293.02619323237565
0.0	35.0	275.44734136954304	266.7920776533675	274.99512317927474	266.81630794689914	275.0624936977456	266.6908696211675	274.7687137135435	266.58732476883716	280.840092233063	266.4148668807114	275.6530759580127	266.3840533845478	283.3321981960546	266.855938973669	279.9245255613732	266.6755795980819	276.20907600590033	266.7787089021508	276.0475659940275	266.4811950271182
0.0	36.0	286.7832672645733	286.5962071350004	285.35573751877195	285.1546494665846	288.55357851972633	288.3547157584068	285.6690788638257	285.4922549379734	286.75463472466885	286.5596155847878	286.7123795419045	286.5275886797976	284.87972316273385	284.69431376524176	288.22001652690074	288.0411808723622	286.40415350297053	286.22762027940786	287.40884572470713	287.19991096180445
0.0	37.0	295.5150169143883	293.8115325115219	295.89322619042434	294.70328567461866	295.45672856267817	294.1160701714396	295.81475069164577	295.0857322210735	298.88343589423886	297.84904864856736	299.11442211622506	298.1193886318853	298.662877142642	297.851542158498	294.51309945495086	292.89705596403087	296.1352212766566	294.7353056289797	299.1786734623894	298.2472441583613
0.0	38.0	275.28249682659583	274.17014603470744	274.01269616042345	273.27019604460907	283.5056844820825	282.8899368697249	276.7999215164664	275.6223585331766	276.06388631687855	274.447212192086	276.40227692253615	274.9380082150946	282.49779322796786	281.40794732263913	282.4868871334069	280.87092132801524	279.9260498403974	278.6423191549163	275.01298767306986	274.0163761624141
0.0	39.0	292.0437486765651	290.3936508723788	293.32490692606723	291.35947482414406	293.4349088503639	290.7684495737932	292.7491804117655	291.7123533833234	292.49902220347275	290.38212418772247	292.43117647028237	290.0629298572266	292.2756014288041	290.21056402794693	293.7425833505211	290.7117421525491	293.869342905314	290.9020097712097	292.565351695528	290.78748774902414
0.0	40.0	299.46506068834947	292.85599888795485	299.6138673147804	293.47041170455043	298.7799048381286	292.455430633426	299.02913761955756	293.1175598327195	298.7950938856007	295.1013663854968	295.4404061646172	292.47052952529873	297.9173295299016	293.8561290562406	298.20004464739696	293.97613503710767	297.3425652696467	292.5081738160134	298.39156898026283	292.55444606720226
0.0	41.0	282.12528084394023	277.38601380218574	277.9143272010114	275.519456674865	283.36116120386856	278.387118996291	283.2172694969641	278.2197068022978	279.7990871534994	275.64709055439937	275.8300617586459	274.19848039446015	282.1742000900056	275.2385665374111	280.8679221236444	277.6219439419365	281.9606175915252	274.46894007058944	278.70913709618014	277.2333380623192
0.0	42.0	285.17592611745744	284.9800821644664	287.19267477180887	287.0001397357675	286.1265489244617	285.9241014645327	289.3367659992799	289.1312085301985	289.307042566205	289.09081721842387	289.6790076558445	289.3658361831777	283.96017130918295	283.4213519172152	285.9052793106271	285.73386800905905	287.79197980238655	287.6054871764889	287.4669282684451	287.2583901210002
0.0	43.0	272.5273623002991	272.0902156717185	268.6274230925114	268.26012744887447	268.324513951101	267.944330375973	267.4865500147463	266.8533234836931	268.0917792404627	267.71087667365043	272.0665792034931	271.6661890820182	268.0924686476239	267.74703534890875	268.0775939241977	267.6574876359375	268.2150743848568	267.8473594038625	269.83258711975856	269.46463043373944
0.0	44.0	256.06727325238916	255.48399321159553	256.7998799188668	256.1214781895414	255.43619087215882	254.84497765712362	254.78585883454002	254.07274537807135	258.68179104956226	258.0817764326982	254.8454204820953	254.24625832676696	255.03173747183763	254.16071215068274	255.67280133226643	255.08263549649737	259.26021534426206	258.62099865826576	258.87398643001677	258.1539265255607
0.0	45.0	268.28476983533096	267.9354583938828	272.37920888444046	271.9204937245274	268.76378013281237	268.42664066645006	271.9278605728979	271.56276571503383	268.6648877094739	268.31393283368067	269.04286946270895	268.6822780228922	272.09420835684733	271.7499787282057	268.2013215997336	267.82234072770063	271.7287194852651	271.37664220043206	272.5827750250229	272.126899375403
0.0	46.0	286.3255210601831	286.1350295463321	289.31952312296175	289.0943379136255	289.93997179202324	289.49244208897414	289.3023681788516	289.11478215778334	288.9348234211548	288.74356477790275	284.09827496516505	283.78670450942894	287.68836957224016	287.4957758000536	288.54570671264486	288.3622710744842	288.7340346152819	288.55412690440534	285.3417730254004	285.12651888611856
0.0	47.0	252.96751710802357	251.938614104458	254.54592614159287	253.67208043111148	253.97244251524256	253.3702312181974	254.39963433150461	252.42545741339094	253.80600034828163	251.82998279430032	253.899610338403	252.77298520606035	254.31612902233192	251.7667709828421	252.61408605466355	251.73694069142908	253.30889892076223	252.06252366689978	254.10573082499096	252.27675851741293
0.0	48.0	283.3290435843751	282.6138403438121	277.9950804138598	276.53310993128684	282.53330942608363	281.45804951752797	277.6715235657176	276.4865444447404	281.5648368983229	280.0362866785271	279.5742782683358	278.1501980498398	280.74610746943745	279.4453413316184	276.32030050391893	275.1892570354357	281.0598233737569	279.9192209302144	277.74969010861196	276.17715008610213
0.0	49.0	277.2314360887325	275.8706752599704	277.0319925571969	275.6194191592925	275.40928749158877	274.0999755005863	282.7922481128112	281.8508469407583	273.77984087119563	273.1299529879344	281.3070862935128	279.99114314271617	279.70300829701495	278.3490427104594	275.6125183634201	274.50188581463226	280.9117463617943	279.76611751251255	273.52394780393894	272.9111165077008
0.0	50.0	296.09199063141375	275.9018796183232	298.207232584578	273.385439445466	299.40907254280944	272.4361981770158	298.020335413515	272.7388157205845	297.6136989572893	274.550060473948	300.09964614660345	272.8832264230479	299.03590844576115	278.82222847693583	299.69439562346736	277.11482302750727	298.62611295231477	275.85513809002595	298.9669882475627	274.41305303531414
0.0	51.0	259.7937942356373	254.9049996973834	258.72661362265296	254.04777666453882	260.0066697671863	253.6937287084963	260.15824762213487	255.48276256822183	257.63308785029903	253.78609283341146	260.15682219959626	255.05969415963958	259.85181775128444	253.7160528951945	260.21934434411094	254.3288985900194	259.2856145671816	254.7137663069723	259.9010022485816	253.9352394912345
0.0	52.0	294.295871048662	292.5172596940621	296.75396974471715	295.6718743853582	295.4242170810554	294.2275196333057	294.015814911161	292.5985811227645	296.66340649582133	295.44527725819245	295.07269995511945	293.3115397231917	295.8062710938575	294.83047043687833	298.6680057658814	297.8651618199965	296.75201585465726	295.3740603588617	296.1658026904253	295.1114987473342
0.0	53.0	299.07681895172544	289.82780939660876	299.632030466033	287.58973875751445	299.0754532194356	284.76938593695854	299.424421995988	286.50913263793643	298.71885704966644	286.95316834796466	299.108693294086	281.2160760920392	299.85945061732014	287.2591504922435	299.4618072329299	285.20742767038644	300.0822565951895	285.5832348756212	299.1049499279401	288.3056810454542
0.0	54.0	298.19165305006453	296.93593967896544	297.3377334847057	296.3302081836014	298.6561455669639	297.78282015150035	297.25405721022435	296.55676273996136	294.88854446146496	293.2607295779448	298.13917126457136	297.04023987836007	297.3151619392731	296.5505210152018	298.759572936231	297.9856439896245	297.8119498495742	296.63601270617926	294.6927863233218	292.89031859896124
0.0	55.0	298.6075437421381	297.41243397116716	295.2141764516242	293.51392716815536	297.2566775219753	296.33311500576	296.4428320027422	295.77247233096256	297.6784330657238	296.63412579613	294.6026249095852	292.81988663013146	295.2904200931215	293.67040421269064	296.675795020099	295.7845282140584	297.2142037114754	295.8758361365874	296.460209947978	295.37310406704484
0.0	56.0	299.3725776420839	298.1855096536734	297.64863069120736	296.61816819529616	296.1131133907246	295.0087923473257	297.490969274087	296.87531476422834	295.6466096898777	294.3767794201587	295.3764820562527	293.73924165025255	298.2398617003186	297.3901651496668	297.5793001750331	296.7638619499359	295.3796812106513	293.86628671018417	297.0301140037688	295.9942055425735
0.0	57.0	299.24504109629714	297.9877260308891	298.1416225443329	297.153025666168	297.6241109166894	296.7392742638176	294.6227093668777	293.07158526524216	297.0505647875057	295.8223499957873	297.529581312062	296.37556193323695	294.73594527160316	292.9744189472365	296.2542362002808	295.30216732505266	295.23173577409636	293.60789840960496	294.9276722438928	292.9757083831081
0.0	58.0	275.18133300394675	274.1374218304756	276.73159744802206	275.3517578084283	278.8542018275216	277.40037886738526	281.3747122607045	280.2859571787992	280.9670526873043	279.3608643169492	283.23049747058155	282.44724583163605	279.2894374553358	277.9258800474367	279.1175325021669	277.5638724073975	274.39398988076596	273.5692987799487	276.64514137391416	275.1960843787545
0.0	59.0	292.65948464104713	291.2657818703442	291.24520851855965	290.20802810364336	292.82008567436975	290.3484140554224	292.70508431629	290.31493494827583	293.29189838543095	291.7168963321996	293.61434660948265	290.74530452513795	293.5445820261909	290.12083194461894	293.9062806628778	290.89338708583045	292.81907909265635	291.15761965809526	292.68631257878366	290.11056879359506
0.0	60.0	298.57789129029044	292.94709651609645	298.7659512013647	295.1334637396487	296.34162906219393	292.7968688859955	295.3791915566188	292.3306442852829	297.79000480515236	293.0013462015937	298.12874762638387	293.32496903435435	296.5058513275324	293.0360407479444	296.50778605753146	293.2945606376594	299.3658654412897	294.0466955179614	296.35673189971766	292.44516626706
0.0	61.0	282.259494852246	275.40406809444437	280.80109940494094	273.72496921443116	283.3788268719436	278.92828227753125	280.7824385557026	275.1399472151018	283.5713063993319	275.85409143104323	281.9648612941775	272.50371464712833	280.6882377298404	275.24394540212705	281.3436940186282	272.8790580997007	279.1032272191927	274.4723356560742	283.5851859962309	277.1898054942032
0.0	62.0	288.88095012474236	281.4417219244089	291.12430979364393	285.2727936397201	291.30935773529234	281.5390736742879	290.3555314804977	282.8913776144426	289.1682696931666	287.0078166981501	290.0548472554453	282.8056448279992	288.70176680980876	284.16243427958705	291.7482578625231	285.71207077329933	291.0425117579689	284.14339916547	291.3427134647261	282.4965521060027
0.0	63.0	282.0618819010893	280.671648941779	281.2823470164333	274.2726869502605	283.37092870133847	273.7136516954291	281.6011037730455	274.51319650977456	283.42873575143335	273.19634961888903	282.3226842372542	277.54922634473627	279.84652684372253	274.63775570613257	282.90883533360903	276.6444574732295	280.40738364428955	274.2700284334988	277.55276339426746	274.65058938871505
0.0	64.0	279.6737841437045	273.52019756914154	282.6837370893809	273.14282345351893	275.2288287218754	273.0410574787882	276.29971032565453	272.968533562026	279.69763299991405	274.28467527616607	280.1442085667489	274.6936812370411	279.0304139960166	277.30566334333486	280.3948071883252	276.8512477284953	277.1414017547467	274.18016014264725	277.8905697732514	274.3013119915761
0.0	65.0	276.8743006820217	275.6339124290444	283.35322829115773	282.66644172227745	283.43378401638194	282.7780351513348	280.59644818069864	279.4719476294301	279.3938710529346	277.5841646522051	282.6172950593727	281.5759232788247	275.18446072577893	274.15657241201797	278.0175469898621	276.6010782459634	281.86016967965287	280.75143879961274	282.7880427987795	281.75416372695423
0.0	66.0	279.2450717891085	272.8865257890227	283.7031344571663	272.93584574593876	282.738215340917	273.6025753483776	282.0172167524018	274.45378377703446	277.3295923231957	274.17146265763455	283.66998471569065	275.5413450904241	282.88705040607505	274.33116972250707	282.3900036638293	272.5340190997663	282.26770193341713	273.9746632960388	283.70833695814633	274.3434498993961
0.0	67.0	299.3981286456488	292.903930744819	299.51880338460677	293.11577092447226	297.71122605369925	293.74951793970104	298.45753759221867	292.58514664860115	298.57362136524404	293.9035919454368	298.8776863190003	294.77351185668925	299.1142265937487	292.937288438343	299.38358600934566	294.5205869740923	298.93400753546405	292.7738668687472	299.18229996680606	295.7655030865749
0.0	68.0	292.27423046999405	281.9706746952055	290.53484997872494	281.6812770065116	292.2614325857954	282.6875865701237	289.27248713844114	284.001293437914	291.8322280678556	281.0096308436977	292.14779239150744	282.86258953451915	289.6881761530398	281.76212472377097	291.55998256178697	280.52610295257136	292.1180339471092	282.5928995290789	291.72595894927866	281.61947155455886
0.0	69.0	283.4442750415258	273.04497312626313	283.60716470794625	273.3083844317913	283.4110828128161	273.12444751174377	283.1630791832113	272.8819175040121	283.1979791786996	274.2332740649134	283.0302797422033	272.92263286836237	279.974573262754	272.93511624015366	283.250738404487	273.77004633469767	282.0524321637266	274.50653628110337	283.5321119619903	273.78894584925854
0.0	70.0	273.78867094824415	266.55114022411647	272.6518107746893	267.31199105958905	271.83984079074634	267.41963324650914	273.9643410355875	269.77513435700945	274.33243879687933	266.15555327849484	273.1869545171353	266.6338247022839	274.11343462673426	266.0207849343493	274.67837825855383	265.71912340955004	273.09988979569977	265.9477069565269	271.88850166907406	267.78522504713953
0.0	71.0	283.37838395655353	273.1111590473635	283.54590477778584	272.9066777788598	283.15687986285064	273.13537512729124	283.51915953884424	274.1241094380716	283.0990164090599	273.26733434743323	283.37020725121613	273.62969008642483	283.3462845217634	273.20792003841103	283.2885422860531	273.31507535512594	283.277175580671	273.333482365863	283.4060715690158	272.97870506157454
0.0	72.0	296.33702222366946	279.4670137981356	295.9986039089508	278.5576808816997	295.98201654174557	280.5366994366307	295.205497198668	281.22567473706215	295.77662660581717	272.8468819655704	298.4702511069797	274.13255687660455	295.1972754366666	280.2193349934015	297.7674558491506	277.166978540606	296.0932188975679	280.6814270514274	296.72479780935936	278.67212711245776
0.0	73.0	297.2645105348852	293.2426639078323	299.5359373687728	295.70786045696576	298.7322406968998	294.27459709178083	296.01370343180014	292.48341276885714	298.31271922725574	292.6530570004159	299.44925387466265	295.8083277901821	297.1963130161714	295.1986813462369	299.02030737802517	294.54592655324615	299.52234497477156	292.99600329086826	298.30930188308037	295.6121418255376
0.0	74.0	291.64774453718195	275.1927692040339	290.74200095265815	272.91485018126957	291.3755457935244	273.43217328181225	290.76402568734676	273.873949610577	291.4007693553883	273.85054799392793	291.40693520339937	273.3976201933822	291.44283688780257	273.1196545046091	291.1552801166778	272.79503331424047	291.3311017450692	272.9130152206057	291.45702221551926	274.4426231310409
0.0	75.0	291.0447163669212	289.7559778064643	287.25486243184656	287.04495367865536	287.4824301491703	287.30305699531664	286.62513958438706	286.4526059429174	285.4162395319438	285.22775174736813	283.6359193574676	282.66012609618383	284.6674362411284	284.48058528271605	284.8130473085799	284.6429353712892	284.74159102992223	284.5638560433009	289.14292245016674	288.91718192108596
0.0	76.0	287.87097187185566	274.33159362045626	290.8940874832117	278.5544857494619	288.1920703263245	275.6846944807521	286.17717769335627	279.73713662438513	289.14348239986936	272.27159759457624	288.18050021727004	278.10305189270844	287.0969401419937	280.4728490501754	285.137060306247	275.7273171703043	285.030303474109	277.4396978084576	291.4977121873387	274.5999533432578
0.0	77.0	281.47195527957575	273.193914702961	280.54906086969055	274.86639953142105	281.11971478534286	273.64738212381053	282.8180487156951	276.6649734821488	279.1736923567004	274.0156227894124	282.96330744488375	280.7950813946025	282.129743337005	274.2130885226992	279.7423135958309	277.4756655910915	283.7459064060022	277.7954658608665	281.36048109736834	277.5045369977595
0.0	78.0	275.91443040912554	270.5497946820065	278.8081367903273	265.89639374048863	278.47743182791805	266.1348950358472	278.70770629467114	267.0729277566881	275.5103446583582	266.12695113173345	282.93541930355934	266.66127558639835	283.4687387645665	268.4837416720704	282.1658681839037	266.0851486571577	275.8535682924175	269.6037000114756	281.13443391177884	268.7528793372837
0.0	79.0	287.26799539222253	287.0758704948799	288.7989317073436	288.6031377336516	287.8421861267503	287.63705528459326	288.6975615026988	288.5170315382274	286.1587191011403	285.9704599065052	286.92708213809715	286.74226525357983	289.5661852282017	289.30321047921717	287.28977507156844	287.10882674746676	286.1097629658066	285.9283605087323	288.9006715968951	288.6916574998726
0.0	80.0	282.902686953084	281.95579204024995	278.442628995791	277.1180385830904	283.0582025548084	282.2209947623327	279.90238122973807	278.7689746601299	280.28935301959945	278.600539205815	279.9750067227017	278.5130397740743	276.71135344278804	275.35977309509445	283.5372323930888	282.72127300502626	275.6621777749119	274.53597822553974	275.8804989301436	274.5535843728222
0.0	81.0	292.5309857557266	291.3733473904925	292.08202556198415	290.95482336309544	292.14735716171515	291.000241662083	292.1498524022974	291.13300028245703	290.6939417997092	290.1213304424277	292.4584093773172	291.3387329219659	292.15797026338083	291.04796647898195	292.9508901596834	291.8351698856772	293.1588753892488	292.0611658192571	293.1971545267429	291.9634560870802
0.0	82.0	298.63870314511195	295.01495541351613	298.50950841673	293.7214741479997	298.6595061580252	292.7065410890497	297.4661442648136	293.33106800353875	299.2150375046332	292.68096153326746	298.9167884457093	293.2992201602806	297.1036007926029	292.80538654156885	297.9128830401073	293.0176815633303	299.07078242646617	293.9736334782096	297.84773932580833	292.9294679868492
0.0	83.0	284.26654856376985	284.04105723469655	284.7738952852262	284.57053102343775	286.08154606512466	285.88842037959444	287.6770093207293	287.49789267933556	289.0477963647208	288.85406898658994	289.317930677236	289.11285790465763	284.969281074706	284.78259790770676	289.268682472876	289.08920137658896	289.1927493315014	289.0137163205546	289.4510491572463	289.19517517085063
0.0	84.0	284.93477295993654	273.3389627937735	283.79121767504995	273.29074553992297	290.3985289783516	273.03678684872403	286.36657717555397	273.4478152328501	285.89902568917336	273.81589441544395	288.43362782999696	274.5161185478674	285.306824172747	273.9678911306026	285.160065154929	273.65387070961265	286.76136571707906	273.198834216953	292.0172770419528	273.42791188549455
0.0	85.0	259.50684724767905	258.82174087457065	257.22769541394985	256.5611746774994	256.12685468235685	255.51118494031218	258.27527929233156	257.58300144243145	258.75432279406573	258.1460643558371	257.9281333142148	257.2611917200117	259.522600191608	258.64178381787485	252.99527499849455	252.317656027749	254.1950853544516	253.5569406641608	259.10749554831193	258.39524502779227
0.0	86.0	299.2225477975327	292.3699787149707	296.37056948599354	293.4904363252013	296.55963070899537	293.84373561678956	296.4156381591631	294.63586901303506	296.61355733165897	293.8734769324635	297.70999799961305	294.8415350963212	299.24710097630316	296.8904209995113	295.31031355134576	293.6199202224325	299.6415999284032	293.45491976360825	299.16225029524924	294.7512787148749
0.0	87.0	274.2743927845245	273.47037389454186	280.749685050082	279.4459192797755	275.83641798338937	274.35392585747076	283.1424205103974	282.44293322185246	277.65558543631107	275.77009368608554	278.1227288513766	276.573578227397	282.5696339047332	281.5114246484528	278.2062731558423	276.7885928966665	274.2519126163025	273.4484568470066	281.13823382624514	279.8027299771755
0.0	88.0	281.70512802712926	274.7855277100409	275.6622621807997	274.1634202669119	282.1493353729489	276.7788837669235	279.0393512987431	277.67050825237266	280.293110491171	278.1694231573312	283.73547720535475	274.2759591245987	281.0816491355308	279.7823558538595	281.5481759532453	277.06006833662195	280.74096414369126	277.32988933856865	282.17852877739506	279.52802156249646
0.0	89.0	283.08835323552745	276.3258571818368	283.3537737597339	273.04932697982395	283.1795305289653	273.2049495967164	283.3992503964572	273.5387492641216	282.49677484856437	273.9947239338533	283.5224306003613	273.4076334472705	282.2588580939495	274.99195618405804	282.8549514261118	273.0016096482041	283.5399020143231	273.60643097878244	281.0975914569222	272.84480807523374
