# Supplementary material for: Multiple drivers and lineage-specific insect extinctions during the Permo–Triassic
Source: Nat Commun. 2022 Dec 6;13:7512. doi: 10.1038/s41467-022-35284-4 (PMC9726944; doi:10.1038/s41467-022-35284-4)
Supplement: Supplementary file 7 — Source Data [file 41467_2022_35284_MOESM7_ESM.zip › Source_Data/SupplementaryFigure11/TeTs-RJMCMC18_ltt.txt]

time	diversity	m_div	M_div
251.73694069142908	0.1	0	1
251.8372782546141	0.3	0	1
251.9376158177991	0.3	0	1
252.0379533809841	0.4	0	1
252.1382909441691	0.5	0	1
252.23862850735412	0.5	0	1
252.33896607053913	0.7	0	2
252.43930363372414	0.8	0	2
252.53964119690914	0.8	0	2
252.63997876009415	0.7	0	1
252.74031632327916	0.7	0	1
252.8406538864642	0.7	0	1
252.9409914496492	0.8	0	1
253.0413290128342	0.8	0	1
253.14166657601922	0.6	0	1
253.24200413920423	0.6	0	1
253.34234170238923	0.6	0	1
253.44267926557424	0.5	0	1
253.54301682875925	0.6	0	1
253.64335439194426	0.6	0	1
253.74369195512926	0.7	0	1
253.84402951831427	1.0	0	2
253.94436708149928	1.0	0	2
254.0447046446843	1.0	0	2
254.1450422078693	0.9	0	2
254.2453797710543	1.0	0	2
254.3457173342393	1.0	0	3
254.44605489742432	1.1	0	2
254.54639246060933	1.0	0	2
254.64673002379433	0.9	0	2
254.74706758697937	0.9	0	2
254.84740515016438	1.0	0	2
254.94774271334938	0.9	0	2
255.0480802765344	1.0	0	2
255.1484178397194	0.9	0	2
255.2487554029044	1.1	0	2
255.34909296608942	1.1	0	2
255.44943052927442	1.1	0	2
255.54976809245943	1.0	0	2
255.65010565564444	1.3	1	2
255.75044321882945	1.3	1	2
255.85078078201445	1.2	1	2
255.95111834519946	1.2	1	2
256.05145590838447	1.2	1	2
256.1517934715695	1.2	1	2
256.2521310347545	1.1	1	2
256.3524685979395	1.1	1	2
256.4528061611245	1.1	1	2
256.5531437243095	1.1	1	2
256.6534812874945	1.1	1	2
256.7538188506795	1.2	1	3
256.85415641386453	1.2	1	3
256.95449397704954	1.1	1	2
257.05483154023455	1.1	1	2
257.15516910341955	1.1	1	2
257.25550666660456	1.1	1	2
257.35584422978957	1.0	1	1
257.4561817929746	1.1	1	2
257.5565193561596	1.1	1	2
257.6568569193446	1.1	1	2
257.7571944825296	1.1	0	2
257.85753204571466	1.1	0	2
257.95786960889967	1.1	0	2
258.0582071720847	1.0	0	2
258.1585447352697	1.0	0	2
258.2588822984547	1.3	1	2
258.3592198616397	1.3	1	2
258.4595574248247	1.2	1	2
258.5598949880097	1.3	1	3
258.6602325511947	1.3	1	3
258.76057011437973	1.5	1	3
258.86090767756474	1.2	0	3
258.96124524074975	1.3	0	3
259.06158280393475	1.2	0	2
259.16192036711976	1.2	0	2
259.26225793030477	1.1	0	2
259.3625954934898	1.0	0	2
259.4629330566748	0.9	0	2
259.5632706198598	0.9	0	2
259.6636081830448	0.7	0	1
259.7639457462298	0.7	0	1
259.8642833094148	0.7	0	1
259.9646208725998	0.5	0	1
260.06495843578483	0.4	0	1
260.16529599896984	0.3	0	1
260.26563356215485	0.1	0	1
260.36597112533985	0.0	0	0
260.46630868852486	0.0	0	0
260.56664625170987	0.0	0	0
260.6669838148949	0.0	0	0
260.7673213780799	0.0	0	0
260.8676589412649	0.0	0	0
260.9679965044499	0.0	0	0
261.0683340676349	0.0	0	0
261.1686716308199	0.0	0	0
261.2690091940049	0.0	0	0
261.36934675718993	0.0	0	0
261.46968432037494	0.0	0	0
261.57002188355995	0.0	0	0
261.67035944674495	0.0	0	0
261.77069700993	0.0	0	0
261.871034573115	0.0	0	0
261.97137213630003	0.0	0	0
262.07170969948504	0.0	0	0
262.17204726267005	0.0	0	0
262.27238482585506	0.0	0	0
262.37272238904006	0.0	0	0
262.47305995222507	0.0	0	0
262.5733975154101	0.0	0	0
262.6737350785951	0.0	0	0
262.7740726417801	0.0	0	0
262.8744102049651	0.0	0	0
262.9747477681501	0.0	0	0
263.0750853313351	0.0	0	0
263.1754228945201	0.0	0	0
263.27576045770513	0.0	0	0
263.37609802089014	0.0	0	0
263.47643558407515	0.0	0	0
263.57677314726016	0.0	0	0
263.67711071044516	0.0	0	0
263.77744827363017	0.0	0	0
263.8777858368152	0.0	0	0
263.9781234000002	0.0	0	0
264.0784609631852	0.0	0	0
264.1787985263702	0.0	0	0
264.2791360895552	0.0	0	0
264.3794736527402	0.0	0	0
264.4798112159252	0.0	0	0
264.58014877911023	0.0	0	0
264.68048634229524	0.0	0	0
264.78082390548025	0.0	0	0
264.88116146866525	0.0	0	0
264.98149903185026	0.0	0	0
265.08183659503527	0.0	0	0
265.1821741582203	0.0	0	0
265.2825117214053	0.0	0	0
265.3828492845903	0.0	0	0
265.4831868477753	0.0	0	0
265.5835244109603	0.0	0	0
265.6838619741453	0.0	0	0
265.7841995373303	0.0	0	0
265.88453710051533	0.1	0	1
265.9848746637004	0.1	0	1
266.0852122268854	0.3	0	1
266.1855497900704	0.6	0	2
266.2858873532554	1.0	0	3
266.3862249164404	1.0	0	3
266.48656247962543	1.1	0	3
266.58690004281044	1.4	0	4
266.68723760599545	1.5	0	4
266.78757516918046	1.9	1	4
266.88791273236546	2.1	1	4
266.9882502955505	2.5	1	4
267.0885878587355	2.5	1	4
267.1889254219205	2.7	1	4
267.2892629851055	2.7	1	4
267.3896005482905	2.8	1	4
267.4899381114755	2.9	1	4
267.5902756746605	3.0	1	4
267.6906132378455	3.0	1	4
267.79095080103053	3.1	1	5
267.89128836421554	3.4	2	5
267.99162592740055	3.6	2	6
268.09196349058556	3.9	2	6
268.19230105377056	3.7	2	5
268.29263861695557	3.6	2	5
268.3929761801406	3.3	2	5
268.4933137433256	3.3	2	5
268.5936513065106	3.6	2	5
268.6939888696956	3.6	2	5
268.7943264328806	3.5	2	5
268.8946639960656	3.6	3	5
268.9950015592506	3.7	3	5
269.09533912243563	3.7	3	5
269.19567668562064	3.6	3	5
269.29601424880565	3.6	2	6
269.39635181199066	3.6	2	6
269.49668937517566	3.6	2	6
269.59702693836067	3.4	2	5
269.6973645015457	3.4	2	5
269.79770206473074	3.5	2	5
269.89803962791575	3.8	2	5
269.99837719110076	3.8	2	5
270.09871475428577	3.8	2	5
270.1990523174708	3.7	2	4
270.2993898806558	3.6	2	4
270.3997274438408	3.6	2	4
270.5000650070258	3.7	3	4
270.6004025702108	3.7	3	4
270.7007401333958	3.8	3	4
270.8010776965808	3.9	3	5
270.9014152597658	3.8	3	5
271.00175282295083	3.9	3	5
271.10209038613584	3.6	3	4
271.20242794932085	3.6	3	4
271.30276551250586	3.5	3	4
271.40310307569086	3.5	3	4
271.5034406388759	3.6	3	5
271.6037782020609	3.5	3	4
271.7041157652459	3.7	3	6
271.8044533284309	3.8	3	6
271.9047908916159	3.8	3	6
272.0051284548009	3.7	2	6
272.1054660179859	3.8	2	5
272.2058035811709	3.7	2	6
272.30614114435593	3.8	2	6
272.40647870754094	3.9	2	5
272.50681627072595	3.9	2	5
272.60715383391096	4.1	3	6
272.70749139709596	4.2	3	5
272.807828960281	4.1	2	5
272.908166523466	4.3	2	6
273.008504086651	5.0	3	7
273.108841649836	6.0	4	9
273.209179213021	6.9	3	10
273.309516776206	7.9	4	10
273.409854339391	8.5	4	10
273.510191902576	9.3	5	11
273.61052946576103	9.9	6	11
273.71086702894604	10.7	8	13
273.81120459213105	10.9	7	15
273.91154215531606	11.2	8	16
274.01187971850106	11.5	9	15
274.1122172816861	11.8	9	15
274.21255484487114	12.3	10	16
274.31289240805614	13.0	10	16
274.41322997124115	13.5	11	17
274.51356753442616	14.1	10	17
274.61390509761117	15.0	12	18
274.7142426607962	15.4	12	18
274.8145802239812	15.6	12	19
274.9149177871662	15.6	12	19
275.0152553503512	15.7	12	19
275.1155929135362	15.7	12	20
275.2159304767212	15.8	13	20
275.3162680399062	15.8	13	19
275.4166056030912	15.8	14	19
275.51694316627623	16.3	14	20
275.61728072946124	16.3	13	20
275.71761829264625	16.6	13	21
275.81795585583126	16.8	13	20
275.91829341901627	16.9	13	20
276.0186309822013	16.8	14	20
276.1189685453863	16.8	14	19
276.2193061085713	16.6	14	19
276.3196436717563	16.6	14	19
276.4199812349413	16.3	14	18
276.5203187981263	16.1	14	18
276.6206563613113	16.0	13	18
276.7209939244963	16.4	14	18
276.82133148768133	16.4	15	18
276.92166905086634	16.4	15	19
277.02200661405135	16.3	14	19
277.12234417723636	16.4	14	19
277.22268174042136	16.7	15	20
277.3230193036064	16.6	13	21
277.4233568667914	16.9	13	22
277.5236944299764	17.1	14	22
277.6240319931614	17.5	15	24
277.7243695563464	17.8	15	26
277.82470711953147	17.8	15	27
277.9250446827165	17.8	14	27
278.0253822459015	17.7	14	27
278.1257198090865	17.5	14	25
278.2260573722715	17.4	14	25
278.3263949354565	17.7	15	24
278.4267324986415	17.6	15	24
278.5270700618265	17.9	15	24
278.62740762501153	17.7	15	24
278.72774518819654	18.0	15	24
278.82808275138154	18.1	15	23
278.92842031456655	18.2	15	23
279.02875787775156	18.2	15	22
279.12909544093657	18.2	15	22
279.2294330041216	17.8	15	21
279.3297705673066	17.7	15	21
279.4301081304916	17.5	15	21
279.5304456936766	17.5	15	21
279.6307832568616	17.8	15	21
279.7311208200466	17.8	15	20
279.8314583832316	17.5	15	20
279.9317959464166	17.9	15	20
280.03213350960164	17.7	15	20
280.13247107278664	17.5	15	20
280.23280863597165	17.5	15	20
280.33314619915666	17.5	15	20
280.43348376234167	17.4	15	20
280.5338213255267	17.2	15	19
280.6341588887117	17.6	15	19
280.7344964518967	17.5	15	19
280.8348340150817	17.6	15	20
280.9351715782667	17.2	14	19
281.0355091414517	17.1	14	19
281.1358467046367	17.0	14	19
281.2361842678217	16.4	14	19
281.33652183100673	16.3	14	20
281.43685939419174	16.0	13	19
281.53719695737675	16.0	13	19
281.63753452056176	16.3	13	19
281.73787208374677	16.3	13	20
281.8382096469318	16.1	13	19
281.9385472101168	16.5	14	19
282.0388847733018	16.7	14	19
282.13922233648685	16.6	14	19
282.23955989967186	16.4	15	19
282.33989746285687	16.2	14	19
282.4402350260419	15.7	13	19
282.5405725892269	15.3	11	19
282.6409101524119	15.4	11	18
282.7412477155969	15.5	12	18
282.8415852787819	15.7	12	19
282.9419228419669	15.3	12	20
283.0422604051519	14.8	11	20
283.14259796833693	14.5	11	19
283.24293553152194	14.0	11	18
283.34327309470694	13.4	11	17
283.44361065789195	12.7	10	16
283.54394822107696	11.3	10	15
283.64428578426197	10.6	9	14
283.744623347447	10.2	9	13
283.844960910632	9.8	9	11
283.945298473817	9.6	8	12
284.045636037002	9.7	9	12
284.145973600187	9.9	9	13
284.246311163372	10.0	9	12
284.346648726557	10.0	8	12
284.44698628974203	9.8	8	11
284.54732385292704	10.0	8	12
284.64766141611204	10.4	8	13
284.74799897929705	10.5	9	14
284.84833654248206	10.0	9	11
284.94867410566707	10.0	8	12
285.0490116688521	9.8	8	11
285.1493492320371	9.8	9	11
285.2496867952221	9.8	8	11
285.3500243584071	9.8	8	11
285.4503619215921	9.8	8	11
285.5506994847771	9.7	8	11
285.6510370479621	9.8	8	11
285.7513746111472	9.8	8	11
285.8517121743322	10.2	9	13
285.9520497375172	10.2	9	13
286.0523873007022	10.0	8	13
286.1527248638872	10.1	9	13
286.2530624270722	10.0	9	11
286.35339999025723	10.0	9	12
286.45373755344224	9.8	8	12
286.55407511662725	9.6	8	12
286.65441267981225	9.7	8	12
286.75475024299726	9.8	9	12
286.85508780618227	9.8	8	12
286.9554253693673	9.6	8	12
287.0557629325523	9.8	9	11
287.1561004957373	10.2	9	11
287.2564380589223	10.2	9	11
287.3567756221073	10.0	8	11
287.4571131852923	9.9	9	12
287.5574507484773	9.9	9	12
287.65778831166233	9.9	9	11
287.75812587484734	10.2	9	12
287.85846343803235	10.1	9	12
287.95880100121735	9.8	9	12
288.05913856440236	9.6	8	11
288.15947612758737	9.9	8	11
288.2598136907724	9.9	8	11
288.3601512539574	9.5	8	10
288.4604888171424	9.8	8	11
288.5608263803274	9.8	8	11
288.6611639435124	9.7	8	11
288.7615015066974	9.7	8	11
288.8618390698824	9.4	8	11
288.96217663306743	9.3	8	12
289.06251419625244	9.2	7	12
289.16285175943744	9.3	7	11
289.26318932262245	9.7	7	11
289.36352688580746	9.5	7	11
289.46386444899247	8.8	7	11
289.5642020121775	8.9	7	11
289.6645395753625	9.2	7	12
289.7648771385475	9.1	7	12
289.8652147017325	8.9	7	11
289.9655522649175	9.0	7	11
290.0658898281025	8.9	7	11
290.1662273912875	9.0	7	11
290.2665649544725	9.2	7	12
290.3669025176576	9.4	7	12
290.4672400808426	9.3	6	12
290.5675776440276	9.3	6	12
290.6679152072126	9.2	6	12
290.7682527703976	9.2	6	12
290.86859033358263	9.0	5	12
290.96892789676764	9.2	5	13
291.06926545995265	9.4	5	13
291.16960302313765	9.3	5	13
291.26994058632266	9.3	6	13
291.37027814950767	9.3	6	13
291.4706157126927	8.9	6	12
291.5709532758777	8.4	6	11
291.6712908390627	8.1	6	11
291.7716284022477	7.9	6	10
291.8719659654327	7.9	7	10
291.9723035286177	7.8	6	9
292.0726410918027	7.8	6	9
292.17297865498773	7.5	6	8
292.27331621817274	6.7	5	8
292.37365378135775	6.6	5	9
292.47399134454275	6.7	5	9
292.57432890772776	7.2	6	9
292.67466647091277	7.6	5	9
292.7750040340978	8.2	6	11
292.8753415972828	8.7	6	10
292.9756791604678	9.3	8	11
293.0760167236528	10.1	9	13
293.1763542868378	11.0	9	14
293.2766918500228	11.4	9	15
293.3770294132078	11.7	9	16
293.47736697639283	12.6	9	17
293.57770453957784	12.9	10	17
293.67804210276284	13.0	10	17
293.77837966594785	13.2	10	17
293.8787172291329	13.6	11	17
293.9790547923179	14.2	12	18
294.07939235550293	14.6	13	18
294.17972991868794	14.8	13	18
294.28006748187295	14.8	13	17
294.38040504505796	15.3	13	18
294.48074260824296	15.9	14	18
294.58108017142797	16.5	14	20
294.681417734613	16.3	14	20
294.781755297798	16.3	14	20
294.882092860983	16.4	13	20
294.982430424168	16.6	13	21
295.082767987353	16.3	13	21
295.183105550538	16.6	12	23
295.283443113723	17.2	14	23
295.38378067690803	17.3	14	23
295.48411824009304	17.3	14	23
295.58445580327805	17.2	14	21
295.68479336646305	17.0	14	20
295.78513092964806	17.5	14	20
295.88546849283307	17.7	15	20
295.9858060560181	17.7	15	20
296.0861436192031	17.5	14	20
296.1864811823881	17.4	14	21
296.2868187455731	16.8	13	21
296.3871563087581	16.5	13	21
296.4874938719431	16.3	13	20
296.5878314351281	16.1	12	20
296.68816899831313	15.9	13	19
296.78850656149814	15.7	12	20
296.88884412468315	15.3	12	19
296.98918168786815	15.3	12	19
297.08951925105316	15.4	12	18
297.18985681423817	15.5	12	18
297.2901943774232	14.8	12	18
297.3905319406082	14.5	11	18
297.4908695037932	13.9	10	18
297.5912070669782	13.7	8	18
297.6915446301632	13.4	8	17
297.7918821933482	13.0	8	17
297.8922197565332	12.5	8	16
297.99255731971823	12.3	7	15
298.09289488290324	12.4	8	15
298.19323244608825	12.1	7	15
298.29357000927325	11.9	7	15
298.3939075724583	11.3	6	15
298.4942451356433	10.7	6	15
298.59458269882833	10.4	5	15
298.69492026201334	9.5	4	14
298.79525782519835	8.5	4	12
298.89559538838336	7.5	4	11
298.99593295156836	7.2	4	11
299.09627051475337	6.7	4	11
299.1966080779384	5.7	3	9
299.2969456411234	4.0	1	8
299.3972832043084	3.2	1	6
299.4976207674934	2.6	1	5
299.5979583306784	1.8	0	5
299.6982958938634	1.2	0	3
299.7986334570484	0.5	0	2
299.89897102023343	0.5	0	2
299.99930858341844	0.3	0	1
300.09964614660345	0.2	0	1
