# Supplementary material for: Multiple drivers and lineage-specific insect extinctions during the Permo–Triassic
Source: Nat Commun. 2022 Dec 6;13:7512. doi: 10.1038/s41467-022-35284-4 (PMC9726944; doi:10.1038/s41467-022-35284-4)
Supplement: Supplementary file 7 — Source Data [file 41467_2022_35284_MOESM7_ESM.zip › Source_Data/SupplementaryFigure11/RJMCMC_RTT_plots_tt_and_sp_ex_PT_Palaeodic.R]

library(scales)
par(mfrow=c(3,2))

add_geochrono <- function(Y1,Y2){
polygon(-c(273.01,273.01,266.9,266.9), c(Y1,Y2,Y2,Y1), col = "#e99b85", lwd = 0.5) # Roadian
polygon(-c(266.9,266.9,264.28,264.28), c(Y1,Y2,Y2,Y1), col = "#eba490", lwd = 0.5) # Wordian
polygon(-c(264.28,264.28,259.51,259.51), c(Y1,Y2,Y2,Y1), col = "#edae9b", lwd = 0.5) # Capitanian
polygon(-c(259.51,259.51,254.14,254.14), c(Y1,Y2,Y2,Y1), col = "#f1c1b2", lwd = 0.5) # Wuchiapingian
polygon(-c(254.14,254.14,251.902,251.902), c(Y1,Y2,Y2,Y1), col = "#f3cbbe", lwd = 0.5) # Changhsingian
polygon(-c(251.902,251.902,251.2,251.2), c(Y1,Y2,Y2,Y1), col = "#a06aa7", lwd = 0.5) # Induan
polygon(-c(251.2,251.2,247.2,247.2), c(Y1,Y2,Y2,Y1), col = "#aa74ac", lwd = 0.5) # Olenekian
polygon(-c(247.2,247.2,242,242), c(Y1,Y2,Y2,Y1), col = "#b58ebc", lwd = 0.5) # Anisian
polygon(-c(242,242,237,237), c(Y1,Y2,Y2,Y1), col = "#c099c2", lwd = 0.5) # Ladinian
polygon(-c(237,237,227,227), c(Y1,Y2,Y2,Y1), col = "#c2aace", lwd = 0.5) # Carnian
}

# Speciation rate
time=c(-253.9384209564732, -254.03851686941965,-254.13861278236607,-254.2387086953125,-254.33880460825893,-254.43890052120537,-254.53899643415178,-254.63909234709823,-254.73918826004464,-254.83928417299109,-254.9393800859375,-255.03947599888394,-255.13957191183036,-255.2396678247768,-255.33976373772322,-255.43985965066966,-255.53995556361608,-255.64005147656252,-255.74014738950893,-255.84024330245538,-255.9403392154018,-256.04043512834824,-256.1405310412946,-256.24062695424107,-256.34072286718754,-256.4408187801339,-256.54091469308037,-256.64101060602684,-256.7411065189732,-256.84120243191967,-256.941298344866,-257.0413942578125,-257.14149017075897,-257.24158608370533,-257.3416819966518,-257.4417779095983,-257.54187382254463,-257.6419697354911,-257.74206564843746,-257.84216156138393,-257.9422574743304,-258.04235338727676,-258.14244930022323,-258.2425452131696,-258.34264112611606,-258.44273703906254,-258.5428329520089,-258.64292886495537,-258.74302477790184,-258.8431206908482,-258.94321660379467,-259.043312516741,-259.1434084296875,-259.24350434263397,-259.3436002555803,-259.4436961685268,-259.54379208147327,-259.64388799441963,-259.7439839073661,-259.84407982031246,-259.94417573325893,-260.0442716462054,-260.14436755915176,-260.24446347209823,-260.3445593850447,-260.44465529799106,-260.54475121093753,-260.6448471238839,-260.74494303683036,-260.84503894977684,-260.9451348627232,-261.04523077566967,-261.145326688616,-261.2454226015625,-261.34551851450897,-261.4456144274553,-261.5457103404018,-261.64580625334827,-261.7459021662946,-261.8459980792411,-261.94609399218746,-262.04618990513393,-262.1462858180804,-262.24638173102676,-262.34647764397323,-262.4465735569197,-262.54666946986606,-262.64676538281253,-262.7468612957589,-262.84695720870536,-262.94705312165183,-263.0471490345982,-263.14724494754466,-263.247340860491,-263.3474367734375,-263.44753268638397,-263.5476285993303,-263.6477245122768,-263.74782042522327,-263.8479163381696,-263.9480122511161,-264.04810816406246,-264.1482040770089,-264.2482999899554,-264.34839590290176,-264.44849181584823,-264.5485877287947,-264.64868364174106,-264.74877955468753,-264.8488754676339,-264.94897138058036,-265.04906729352683,-265.1491632064732,-265.24925911941966,-265.349355032366,-265.4494509453125,-265.54954685825896,-265.6496427712053,-265.7497386841518,-265.84983459709827,-265.9499305100446,-266.0500264229911,-266.15012233593745,-266.2502182488839,-266.3503141618304,-266.45041007477676,-266.5505059877232,-266.6506019006697,-266.75069781361606,-266.85079372656253,-266.9508896395089,-267.05098555245536,-267.15108146540183,-267.2511773783482,-267.35127329129466,-267.451369204241,-267.5514651171875,-267.65156103013396,-267.7516569430803,-267.8517528560268,-267.95184876897326,-268.0519446819196,-268.1520405948661,-268.25213650781245,-268.3522324207589,-268.4523283337054,-268.55242424665175,-268.6525201595982,-268.7526160725447,-268.85271198549106,-268.9528078984375,-269.0529038113839,-269.15299972433036,-269.25309563727683,-269.3531915502232,-269.45328746316966,-269.553383376116,-269.6534792890625,-269.75357520200896,-269.8536711149553,-269.9537670279018,-270.05386294084826,-270.1539588537946,-270.2540547667411,-270.35415067968745,-270.4542465926339,-270.5543425055804,-270.65443841852675,-270.7545343314732,-270.8546302444197,-270.95472615736605,-271.0548220703125,-271.1549179832589,-271.25501389620536,-271.3551098091518,-271.4552057220982,-271.55530163504466,-271.655397547991,-271.7554934609375,-271.85558937388396,-271.9556852868303,-272.0557811997768,-272.15587711272326,-272.2559730256696,-272.3560689386161,-272.45616485156245,-272.5562607645089,-272.6563566774554,-272.75645259040175,-272.8565485033482,-272.9566444162947,-273.05674032924105,-273.1568362421875,-273.2569321551339,-273.35702806808035,-273.4571239810268,-273.5572198939732,-273.65731580691966,-273.757411719866,-273.8575076328125,-273.95760354575896,-274.0576994587053,-274.1577953716518,-274.25789128459826,-274.3579871975446,-274.4580831104911,-274.55817902343745,-274.6582749363839,-274.7583708493304,-274.85846676227675,-274.9585626752232,-275.0586585881697,-275.15875450111605,-275.2588504140625,-275.3589463270089,-275.45904223995535,-275.5591381529018,-275.6592340658482,-275.75932997879465,-275.859425891741,-275.9595218046875,-276.05961771763396,-276.1597136305803,-276.2598095435268,-276.35990545647326,-276.4600013694196,-276.5600972823661,-276.66019319531244,-276.7602891082589,-276.8603850212054,-276.96048093415175,-277.0605768470982,-277.1606727600447,-277.26076867299105,-277.3608645859375,-277.4609604988839,-277.56105641183035,-277.6611523247768,-277.7612482377232,-277.86134415066965,-277.9614400636161,-278.0615359765625,-278.16163188950895,-278.2617278024553,-278.3618237154018,-278.46191962834826,-278.5620155412946,-278.6621114542411,-278.76220736718744,-278.8623032801339,-278.9623991930804,-279.06249510602674,-279.1625910189732,-279.2626869319197,-279.36278284486605,-279.4628787578125,-279.5629746707589,-279.66307058370535,-279.7631664966518,-279.8632624095982,-279.96335832254465,-280.0634542354911,-280.1635501484375,-280.26364606138395,-280.3637419743303,-280.4638378872768,-280.56393380022325,-280.6640297131696,-280.7641256261161,-280.86422153906244,-280.9643174520089,-281.0644133649554,-281.16450927790174,-281.2646051908482,-281.3647011037947,-281.46479701674104,-281.5648929296875,-281.6649888426339,-281.76508475558035,-281.8651806685268,-281.9652765814732,-282.06537249441965,-282.1654684073661,-282.2655643203125,-282.36566023325895,-282.4657561462053,-282.5658520591518,-282.66594797209825,-282.7660438850446,-282.8661397979911,-282.96623571093744,-283.0663316238839,-283.1664275368304,-283.26652344977674,-283.3666193627232,-283.4667152756697,-283.56681118861604,-283.6669071015625,-283.7670030145089,-283.86709892745534,-283.9671948404018,-284.0672907533482,-284.16738666629465,-284.2674825792411,-284.3675784921875,-284.46767440513395,-284.5677703180803,-284.6678662310268,-284.76796214397325,-284.8680580569196,-284.9681539698661,-285.06824988281244,-285.1683457957589,-285.2684417087054,-285.36853762165174,-285.4686335345982,-285.5687294475447,-285.66882536049104,-285.7689212734375,-285.86901718638387,-285.96911309933034,-286.0692090122768,-286.1693049252232,-286.26940083816964,-286.3694967511161,-286.4695926640625,-286.56968857700895,-286.6697844899553,-286.7698804029018,-286.86997631584825,-286.9700722287946,-287.0701681417411,-287.17026405468744,-287.2703599676339,-287.3704558805804,-287.47055179352674,-287.5706477064732,-287.6707436194197,-287.77083953236604,-287.8709354453125,-287.97103135825887,-288.07112727120534,-288.1712231841518,-288.27131909709817,-288.37141501004464,-288.4715109229911,-288.5716068359375,-288.67170274888394,-288.7717986618303,-288.8718945747768,-288.97199048772325,-289.0720864006696,-289.1721823136161,-289.27227822656243,-289.3723741395089,-289.4724700524554,-289.57256596540174,-289.6726618783482,-289.7727577912947,-289.87285370424104,-289.9729496171875,-290.07304553013387,-290.17314144308034,-290.2732373560268,-290.37333326897317,-290.47342918191964,-290.5735250948661,-290.67362100781247,-290.77371692075894,-290.8738128337053,-290.9739087466518,-291.07400465959824,-291.1741005725446,-291.2741964854911,-291.37429239843743,-291.4743883113839,-291.5744842243304,-291.67458013727673,-291.7746760502232,-291.8747719631697,-291.97486787611604,-292.0749637890625,-292.17505970200887,-292.27515561495534,-292.3752515279018,-292.47534744084817,-292.57544335379464,-292.6755392667411,-292.77563517968747,-292.87573109263394,-292.9758270055803,-293.07592291852677,-293.17601883147324,-293.2761147444196,-293.3762106573661,-293.47630657031243)
rate=c(0.21758797659630402, 0.2134058175520399,0.21328941915322208,0.2131390185134961,0.21296833217372318,0.2127365551016409,0.2126024380200442,0.2124218453109794,0.2123141677445062,0.21216239874488138,0.2119827519276138,0.21178622534446473,0.21170967797777052,0.21152370076005123,0.21133800228262764,0.21119860281275546,0.2108540732330112,0.21062168415673477,0.21035100694258646,0.21017943125764826,0.21009849504185057,0.20994621476316383,0.20973659495000663,0.20956339886227215,0.20925023469068188,0.20910424318450993,0.20900437525817406,0.208769945553694,0.2085829552356815,0.2085023007233598,0.20843123133126396,0.20832519742851144,0.2081580634291661,0.2080540057547115,0.20796758584902497,0.20781025606120343,0.2077433138492079,0.20760703467712716,0.20758010590421336,0.20745036237307718,0.20742109629601824,0.20734716729228636,0.20724851936395927,0.20718548074891086,0.20716212314859533,0.20710934535332076,0.20706261919029262,0.20697676536931925,0.20692785003263875,0.20680789735807165,0.20661421641906938,0.20648693742769833,0.2062614832600888,0.20616396545156596,0.20606331615910484,0.20597964633445934,0.2057709077422472,0.20567331817398116,0.20558410295110707,0.20541768792850423,0.20509578477773752,0.20500490174061842,0.20476807837750238,0.20454950451097467,0.20434448703811128,0.20424035813433666,0.20400939651487188,0.2037895713414788,0.20360344418104298,0.2033755033164758,0.2032535274853031,0.20304460223558268,0.20279813348936934,0.20263417955148616,0.20243731072899554,0.20228636157330038,0.20216033383406723,0.20195116803794338,0.20172968250791246,0.20166567762629486,0.20136087354942483,0.20115782044167027,0.20101797383352385,0.20083112300778902,0.20067733836884888,0.20050353145613906,0.20031419536443157,0.20011685544366503,0.1999292458165326,0.19977113950256903,0.1996817993856612,0.19949609776569652,0.19934681642690585,0.1991027369041735,0.19889491475711607,0.19869727243394342,0.19859402191965114,0.1984187292201131,0.19830681010128473,0.19818226873042008,0.19804084974649402,0.19787604826826874,0.19773289259191013,0.19757175347134162,0.1974031595062718,0.1972560113947771,0.19716542666851797,0.1970184063418012,0.19692753502416543,0.1968077546206074,0.19669875368848366,0.19659186024042893,0.19640535875970816,0.19632473268853992,0.19619656841199484,0.19607673559974093,0.19590968668526956,0.19582215062658548,0.1956354510133284,0.19546203470900003,0.1952971992884315,0.19513911329009115,0.1949858701578453,0.1948204553791021,0.19476283682553594,0.1946452075102027,0.1945789209857243,0.1944925012547336,0.1943858957178155,0.19432005113026954,0.19427008046026156,0.19420844578539648,0.19407782695624357,0.1940242316664158,0.19394398853010816,0.19392753294170523,0.19388568408998236,0.19385488739044562,0.19383413073904157,0.19380208816728317,0.1937889420528781,0.19373865867345366,0.19370866427729,0.19370481333903874,0.19368065788116925,0.1936327027954564,0.19358132425202834,0.19353137919481528,0.19351430511183282,0.1934621120251977,0.19343604158962338,0.1933841227685521,0.19333703322872575,0.19332994997652875,0.19332911095156247,0.193275280306423,0.19326965403691168,0.19325659683291294,0.19322617043575505,0.19319457956898936,0.19316603335938876,0.19312545259735683,0.19304489647136414,0.1930210019696531,0.192953270626961,0.19292006307719933,0.19290407597975484,0.19289070044781875,0.1928553635244841,0.19280093310170096,0.19275477410980243,0.1927104794503773,0.19266248332702035,0.19266248332702035,0.1926439063726499,0.19263385211118145,0.19263084380219953,0.192595933668745,0.1925856940322912,0.19256471210053264,0.192553359999949,0.19252609559400202,0.1924797132449214,0.19247718595422647,0.19242526332120408,0.19241177382496522,0.1923905039836657,0.19235908200703594,0.19227907335964145,0.19226457971191865,0.19221876556714992,0.192194419217944,0.19217167384424347,0.19212037026103557,0.19211557463654602,0.19209450789783278,0.19205885580784604,0.19202581626873305,0.1920178689214242,0.19200322826504435,0.19195075878504245,0.19194430546964536,0.19194430546964536,0.19194430546964536,0.19194430546964536,0.19192070334782746,0.19190706027998972,0.19187211679816885,0.19185027816617606,0.19186291814618353,0.19185027816617606,0.1918166817436635,0.19183017639937172,0.1918166817436635,0.19179457157554541,0.19178069012904098,0.1917709264595181,0.1917709264595181,0.19176532653304346,0.19175605856058994,0.19175605856058994,0.19174805189052044,0.19173887915990087,0.19174111317015494,0.19173887915990087,0.19173472395179225,0.19173472395179225,0.19170379467369436,0.19168784380401968,0.1916849891974179,0.1916849891974179,0.19168784380401968,0.1916849891974179,0.19167607828716723,0.19167607828716723,0.19167607828716723,0.19168269286095768,0.19168784380401968,0.1916849891974179,0.1916849891974179,0.19170379467369436,0.19173887915990087,0.19174111317015494,0.19175605856058994,0.19176532653304346,0.19179457157554541,0.19185027816617606,0.1918896989462187,0.19193248997501763,0.1919475072079836,0.191984794491179,0.191984794491179,0.1920178689214242,0.192019081601629,0.1920283344080318,0.192062975021276,0.19210446315582264,0.19212524504803774,0.19212524504803774,0.19218269125133045,0.19223488960694748,0.19225444979395037,0.19229596876160024,0.19237964881535805,0.19244514639869895,0.1925225264898121,0.192553359999949,0.1925761362400079,0.192595933668745,0.1926439063726499,0.1926612705762455,0.19269052024597927,0.19275477410980243,0.19280411841322193,0.19287069871839432,0.19294773655941722,0.1929807306352085,0.19308148701876532,0.19318117743889535,0.19321939764461404,0.19326443323654316,0.1933757209927968,0.19346423261113824,0.19358132425202834,0.19368065788116925,0.19374970721268125,0.19382776886299583,0.1938519621320438,0.19392159792322294,0.1940242316664158,0.19408499347086527,0.19422707450088278,0.19426435671830022,0.19427008046026156,0.19429008508116413,0.19432005113026954,0.19436297793341045,0.194368547242651,0.19436297793341045,0.194368547242651,0.19438152316793494,0.19438152316793494,0.1943754029656884,0.19438597434002158,0.19438152316793494,0.19438152316793494,0.19438152316793494,0.19438597434002158,0.19438597434002158,0.19439041890123226,0.19438597434002158,0.19437283431538616,0.194368547242651,0.19436297793341045,0.19435656213210054,0.19436297793341045,0.19435656213210054,0.19436297793341045,0.19437283431538616,0.19438152316793494,0.19438597434002158,0.19438597434002158,0.19438597434002158,0.19438597434002158,0.19439041890123226,0.19439041890123226,0.1943966847018211,0.1943966847018211,0.19440024064039363,0.19440024064039363,0.19440024064039363,0.19440194120874033,0.19440024064039363,0.19441476743390693,0.19440024064039363,0.19440024064039363,0.1943966847018211,0.19439041890123226,0.19438538005767755,0.19438538005767755,0.19438597434002158,0.19438597434002158,0.19440024064039363,0.1943966847018211,0.1943966847018211,0.19439041890123226,0.19439041890123226,0.19440024064039363,0.19440024064039363,0.19439041890123226,0.19438597434002158,0.19438597434002158,0.19438597434002158,0.19438597434002158,0.19438538005767755,0.19439041890123226,0.1943966847018211,0.19438597434002158,0.19438597434002158,0.19438152316793494,0.1943754029656884,0.19437283431538616,0.19433836640273944,0.19429008508116413,0.19428208028743804,0.19427008046026156,0.19426435671830022,0.19426338345271482,0.19423211021908174,0.19423018745668708,0.1941760239452177,0.1941760239452177,0.19408312259976437,0.19406537514461691,0.19406537514461691,0.19406537514461691,0.1940521534644774,0.19404267601881087,0.19402108155844022,0.19398663722963083,0.19396546823675254,0.19393241860139007,0.19392552277700725,0.19391866522952772,0.19391309595339906,0.19388568408998236,0.19386673013076122,0.1938453396962252,0.19383136595807965,0.19382143862783013,0.19374970721268125,0.19372255569614186,0.19372255569614186,0.19372255569614186,0.19372255569614186,0.19372255569614186)
minHPD=c(0.03441535322394979, 0.09880942570537044,0.10761359731767339,0.10872278302252578,0.10502085874697642,0.10872278302252578,0.10303146039134674,0.10810585575424464,0.10761359731767339,0.10810585575424464,0.10872278302252578,0.09880942570537044,0.10303146039134674,0.09124959895366216,0.10761359731767339,0.10872278302252578,0.10810585575424464,0.10502085874697642,0.09124959895366216,0.09983613365311043,0.10761359731767339,0.10761359731767339,0.10872278302252578,0.10710037425149384,0.10761359731767339,0.10810585575424464,0.10872278302252578,0.10710037425149384,0.10710037425149384,0.10872278302252578,0.10761359731767339,0.10810585575424464,0.10810585575424464,0.10479952396421979,0.10479952396421979,0.10710037425149384,0.10479952396421979,0.10572193411772185,0.10761359731767339,0.10710037425149384,0.10479952396421979,0.10479952396421979,0.10572193411772185,0.10572193411772185,0.10710037425149384,0.10810585575424464,0.10810585575424464,0.10710037425149384,0.10710037425149384,0.10710037425149384,0.10761359731767339,0.10710037425149384,0.10710037425149384,0.10710037425149384,0.10761359731767339,0.10810585575424464,0.10479952396421979,0.10479952396421979,0.10572193411772185,0.0959878464147432,0.0970828805962171,0.10479952396421979,0.09824603141082917,0.10479952396421979,0.10479952396421979,0.10479952396421979,0.10479952396421979,0.10479952396421979,0.10484598951890742,0.09824603141082917,0.09824603141082917,0.10479952396421979,0.10479952396421979,0.10479952396421979,0.10479952396421979,0.10710037425149384,0.10479952396421979,0.10710037425149384,0.0970828805962171,0.0970828805962171,0.10479952396421979,0.10479952396421979,0.10479952396421979,0.10479952396421979,0.09880942570537044,0.10479952396421979,0.09497159652475748,0.0959878464147432,0.107329139949816,0.10479952396421979,0.08107970143533746,0.08107970143533746,0.08107970143533746,0.08155208927329587,0.09824603141082917,0.10560861875627682,0.08155208927329587,0.0970828805962171,0.10479952396421979,0.10479952396421979,0.08653398797162681,0.10479952396421979,0.08107970143533746,0.08155208927329587,0.0879512284617504,0.08155208927329587,0.08870948701935226,0.0959878464147432,0.08107970143533746,0.08653398797162681,0.08107970143533746,0.08190907256122164,0.08107970143533746,0.08190907256122164,0.08653398797162681,0.08905906882236396,0.08653398797162681,0.08190907256122164,0.09356010127413977,0.07958775101556886,0.08107970143533746,0.08256782662384772,0.08905906882236396,0.09418335336622279,0.09418335336622279,0.10297350696929544,0.10710037425149384,0.10482808382720239,0.10482808382720239,0.107329139949816,0.10810585575424464,0.107329139949816,0.10710037425149384,0.107329139949816,0.107329139949816,0.11056673467845934,0.11101974400180209,0.11148206690986273,0.11152636292295032,0.11496682249801105,0.11697658163966757,0.11847206065963894,0.11873591300337516,0.11891478214784648,0.1200491814764273,0.12261727674261101,0.1200491814764273,0.12031986928317553,0.12236096607525374,0.12261727674261101,0.11873591300337516,0.1194290445687292,0.1200491814764273,0.1200491814764273,0.12236096607525374,0.12307041825818767,0.12267316258672772,0.12338114514354678,0.12338114514354678,0.12370002381841642,0.12460672469561641,0.12460672469561641,0.12031986928317553,0.12236096607525374,0.12307041825818767,0.12261727674261101,0.12338114514354678,0.12460672469561641,0.12460672469561641,0.12482100471451364,0.12482100471451364,0.12556449075313214,0.12600070238716823,0.12615046321650186,0.1261279027202187,0.1261279027202187,0.1261279027202187,0.12820099072190386,0.1278278676184815,0.12820099072190386,0.12871646463749262,0.12908183183143737,0.12908183183143737,0.1297256789681374,0.13020915883661127,0.13020915883661127,0.13077794015829436,0.13160103110715107,0.13189668081459352,0.12820099072190386,0.12881926275838765,0.12871646463749262,0.12908183183143737,0.12881926275838765,0.12881926275838765,0.12926764333056814,0.13089928612987592,0.12871646463749262,0.13173853171594344,0.13077794015829436,0.13100982702899483,0.13089928612987592,0.13089928612987592,0.13089928612987592,0.1311569382990035,0.13160103110715107,0.13160103110715107,0.13189668081459352,0.13189668081459352,0.13189668081459352,0.13189668081459352,0.13189668081459352,0.13173853171594344,0.13206689786493392,0.13134442703386248,0.13134442703386248,0.13160103110715107,0.13173853171594344,0.13173853171594344,0.13189668081459352,0.13189668081459352,0.13189668081459352,0.13189668081459352,0.13173853171594344,0.13173853171594344,0.13191019435240486,0.13191019435240486,0.13191019435240486,0.13191019435240486,0.13173853171594344,0.13173853171594344,0.13173853171594344,0.13189668081459352,0.13189668081459352,0.13173853171594344,0.13189668081459352,0.13189668081459352,0.13189668081459352,0.13189668081459352,0.13189668081459352,0.13189668081459352,0.13189668081459352,0.13189668081459352,0.13189668081459352,0.13173853171594344,0.13189668081459352,0.13189668081459352,0.13189668081459352,0.13206689786493392,0.1320924492448983,0.13173853171594344,0.13173853171594344,0.13173853171594344,0.13189668081459352,0.13346659449325834,0.13346659449325834,0.13346659449325834,0.13346659449325834,0.13348591073767588,0.13348591073767588,0.13378375165772757,0.13348591073767588,0.13348591073767588,0.13346659449325834,0.13340004983738013,0.13340004983738013,0.13340004983738013,0.13346659449325834,0.13346659449325834,0.13348591073767588,0.13346659449325834,0.13346659449325834,0.13346659449325834,0.13427076729650214,0.13348591073767588,0.13375962806193611,0.1339795480671245,0.1339795480671245,0.13378375165772757,0.13427076729650214,0.13375962806193611,0.1339795480671245,0.13410856850535302,0.13410856850535302,0.13427076729650214,0.13427076729650214,0.13427076729650214,0.13427076729650214,0.13427076729650214,0.13427076729650214,0.13427076729650214,0.13441065955095946,0.13427076729650214,0.13434181322797656,0.13427076729650214,0.1340170735986172,0.13427076729650214,0.13410856850535302,0.13427076729650214,0.13427076729650214,0.13410856850535302,0.13410856850535302,0.13410856850535302,0.1340170735986172,0.13410856850535302,0.13427076729650214,0.13410856850535302,0.1340170735986172,0.13410856850535302,0.1340170735986172,0.13410856850535302,0.13410856850535302,0.13410856850535302,0.1340170735986172,0.13410856850535302,0.13427076729650214,0.13427076729650214,0.13427076729650214,0.13410856850535302,0.1374952242912279,0.1374952242912279,0.1374952242912279,0.13753770036159702,0.13753770036159702,0.1374952242912279,0.1374952242912279,0.1374952242912279,0.1373982604549572,0.1374952242912279,0.1374952242912279,0.1374952242912279,0.1373982604549572,0.137276788964643,0.1368784164748575,0.137276788964643,0.137276788964643,0.137276788964643,0.137276788964643,0.1369026432791715,0.1369026432791715,0.1369026432791715,0.1369026432791715,0.1368784164748575,0.1374952242912279,0.1374952242912279,0.1374952242912279,0.1359331080268114,0.1368784164748575,0.1359331080268114,0.1356908789945058,0.13558422606816053,0.13558422606816053,0.13524749139774736,0.1351562825479762,0.1351562825479762,0.1359331080268114,0.1359331080268114,0.1359331080268114,0.1359840912552345,0.1356908789945058,0.13562524604003995,0.13558422606816053,0.13427076729650214,0.13427076729650214,0.13434181322797656,0.13410856850535302,0.13427076729650214,0.13346659449325834,0.13427076729650214,0.13427076729650214,0.13346659449325834,0.13427076729650214,0.13427076729650214,0.13427076729650214,0.13427076729650214,0.1340170735986172,0.13354776428035808,0.13346659449325834,0.1331626365454948,0.13291636762513126,0.13211087713537495,0.13206689786493392,0.13206689786493392,0.13173853171594344,0.13136875630406228,0.13100982702899483,0.13434181322797656,0.13346659449325834,0.13340004983738013,0.13354776428035808,0.13340004983738013,0.13340004983738013,0.13340004983738013,0.13340004983738013,0.13340004983738013,0.13340004983738013)
maxHPD=c(1.2909207240383127, 1.0790972442749622,1.0819766460552378,1.0785585393575887,1.0691814992789623,1.0683820253498422,1.0568735149781057,1.0568735149781057,1.0498170757688565,1.0419320639598142,1.031296954673776,1.0194315962816403,1.0194315962816403,0.9979405994087306,1.0015483513682655,0.9953378863236741,0.978241414653761,0.9703580479815656,0.945502163004242,0.9435390158947392,0.9435390158947392,0.9365109795884565,0.9336208097265957,0.9278715788303262,0.9225853087884298,0.9207019972988119,0.9207019972988119,0.9151298581735899,0.9086266322458408,0.9072083115233273,0.902461579296992,0.8999665919721711,0.899583505313705,0.8942221682476996,0.8856642946247999,0.8856642946247999,0.8852937362750911,0.8856642946247999,0.8856642946247999,0.8856642946247999,0.8852937362750911,0.8852937362750911,0.8856642946247999,0.8856642946247999,0.8856642946247999,0.8856642946247999,0.8849153571002437,0.881484468758915,0.8791257328829448,0.8776461486039921,0.8759813809375174,0.8741161657294665,0.8741161657294665,0.8741161657294665,0.8741161657294665,0.8739896395434007,0.8677503598996738,0.8661076525778864,0.8661076525778864,0.8542410211514577,0.8491945125235171,0.8511635990578876,0.835225600548924,0.8393127225620357,0.835225600548924,0.8345450519990849,0.8345450519990849,0.8307861500702648,0.8307861500702648,0.8124702927773657,0.8122753271341256,0.8118964813921444,0.8054273414334386,0.802730320817381,0.7972546554623002,0.7965804099414486,0.7902123240073556,0.7908473064618444,0.7770284900931941,0.7704455258877527,0.7727560582796605,0.7680279483863868,0.7627559286003147,0.7551704780167976,0.7419167567558816,0.7419167567558816,0.7264905656509324,0.7217898295588276,0.7264905656509324,0.7174965099421071,0.6877099404677536,0.6789663282263805,0.6752250451578904,0.6690553369651463,0.6727888985669521,0.6720050349653399,0.6404331659914064,0.6477676474136793,0.6423639463340299,0.6345882317350711,0.6095377386196742,0.6218314038254046,0.5721500143504906,0.5618929750050918,0.5586021169182663,0.5443490459219751,0.5443490459219751,0.5448345160336729,0.5208288078197916,0.5130389848056511,0.4953469560466806,0.48363311050408353,0.4663257629863904,0.45146283756341593,0.44790947756613214,0.4394963207451114,0.4179827615384029,0.3989031007522519,0.4011813870691896,0.3687677352955351,0.35724785197974346,0.34189291729352056,0.3343079916286124,0.3292255889600048,0.3202760587060776,0.3202028524155388,0.318404974422454,0.3096595637883682,0.301991185451493,0.29986250022427974,0.29568586908399863,0.2918997954510584,0.2875910244262784,0.28349600620273746,0.28219313927002965,0.2839098155860085,0.28219313927002965,0.2808836666175768,0.28047264111134973,0.28219313927002965,0.2830371609445187,0.2830371609445187,0.28219313927002965,0.28099735424418615,0.28047264111134973,0.28099735424418615,0.2772297055114919,0.27702808765230685,0.27791265389645264,0.27702808765230685,0.2709889718062122,0.27092585211078496,0.27052617432549314,0.2695118144229836,0.27092585211078496,0.27092585211078496,0.2693129671994322,0.2693129671994322,0.26924837435084586,0.2693129671994322,0.2693129671994322,0.26904063957564667,0.26404424336693655,0.2656756354121435,0.2651520154062122,0.26404424336693655,0.2641258067275363,0.2651520154062122,0.2641258067275363,0.26404424336693655,0.26378284031272675,0.26404424336693655,0.2641258067275363,0.26404424336693655,0.2638222335612813,0.26378284031272675,0.26378284031272675,0.2651520154062122,0.2642668540411113,0.2642668540411113,0.2641258067275363,0.26404424336693655,0.2638222335612813,0.2642668540411113,0.2642668540411113,0.2642668540411113,0.2641432659019646,0.2642668540411113,0.2641432659019646,0.26013080736906413,0.26013080736906413,0.25996866344998937,0.26013080736906413,0.2600595197975746,0.2600595197975746,0.26013080736906413,0.26154244368442525,0.2588591816184557,0.26154244368442525,0.26013080736906413,0.26013080736906413,0.2600766165690337,0.2600766165690337,0.2600766165690337,0.26013080736906413,0.26013080736906413,0.26013080736906413,0.26013080736906413,0.2600766165690337,0.2600766165690337,0.2600766165690337,0.2600595197975746,0.2598377173200054,0.26013080736906413,0.2588591816184557,0.2588591816184557,0.2588591816184557,0.2588591816184557,0.25880191212090903,0.2588591816184557,0.2588591816184557,0.25871998426988696,0.25871998426988696,0.2585117772494371,0.2585117772494371,0.25880191212090903,0.25880191212090903,0.25880191212090903,0.25880191212090903,0.2585117772494371,0.2585117772494371,0.2585117772494371,0.25871998426988696,0.25871998426988696,0.25847019973741925,0.25856589027713595,0.2585117772494371,0.2585117772494371,0.2585117772494371,0.25856589027713595,0.25856589027713595,0.25847019973741925,0.2585117772494371,0.25856589027713595,0.25847019973741925,0.25856589027713595,0.2585117772494371,0.258438038996946,0.25847019973741925,0.258438038996946,0.25778006879737564,0.25778006879737564,0.2576891135865783,0.25778006879737564,0.2592933202767515,0.25880191212090903,0.25880191212090903,0.25880191212090903,0.25880191212090903,0.25880191212090903,0.25880191212090903,0.25871998426988696,0.25871998426988696,0.25871998426988696,0.2588591816184557,0.2588591816184557,0.2588591816184557,0.25880191212090903,0.25880191212090903,0.25880191212090903,0.2588591816184557,0.25880191212090903,0.25871998426988696,0.2594436952626398,0.25880191212090903,0.25880191212090903,0.2588591816184557,0.25880191212090903,0.25880191212090903,0.2593676074119532,0.25880191212090903,0.2588591816184557,0.2588591816184557,0.2588591816184557,0.2593676074119532,0.2593493765136034,0.2594436952626398,0.25981833672349347,0.2597145894240875,0.2597145894240875,0.2598377173200054,0.2600766165690337,0.2598459450061861,0.2600766165690337,0.26013080736906413,0.26013080736906413,0.26013080736906413,0.26013080736906413,0.26013080736906413,0.2600766165690337,0.26013080736906413,0.26013080736906413,0.26013080736906413,0.26013080736906413,0.26013080736906413,0.26013080736906413,0.26013080736906413,0.26013080736906413,0.26013080736906413,0.26013080736906413,0.26013080736906413,0.26013080736906413,0.26013080736906413,0.26013080736906413,0.26013080736906413,0.2600766165690337,0.26013080736906413,0.26013080736906413,0.26013080736906413,0.26396791363317107,0.26396791363317107,0.26396791363317107,0.2640457591697108,0.2640457591697108,0.2640457591697108,0.2641432659019646,0.2641432659019646,0.2641432659019646,0.26432436143785315,0.26432436143785315,0.26432436143785315,0.26432436143785315,0.26432436143785315,0.2640457591697108,0.26432436143785315,0.26432436143785315,0.26432436143785315,0.26432436143785315,0.2641432659019646,0.2641432659019646,0.2642668540411113,0.2642668540411113,0.2645314502311456,0.26520263215520085,0.26520263215520085,0.2653676415434306,0.2641432659019646,0.26520263215520085,0.26432436143785315,0.26432436143785315,0.26432436143785315,0.26432436143785315,0.26432436143785315,0.2642668540411113,0.2642668540411113,0.26520263215520085,0.2653676415434306,0.2653676415434306,0.2653676415434306,0.26520263215520085,0.26520263215520085,0.26520263215520085,0.2641258067275363,0.2641432659019646,0.26432436143785315,0.26432436143785315,0.2647013133025248,0.2641432659019646,0.2651883937330724,0.2651883937330724,0.26432436143785315,0.2651883937330724,0.2653676415434306,0.2653676415434306,0.2655355109776828,0.2655355109776828,0.26520263215520085,0.2653676415434306,0.2655355109776828,0.2655355109776828,0.26520263215520085,0.26520263215520085,0.2653676415434306,0.2655355109776828,0.2655355109776828,0.2655355109776828,0.2692667318172999,0.26868904976247165,0.26882574524861563,0.2693129671994322,0.2696375011903534,0.26973643658488217,0.26973643658488217,0.26973643658488217,0.26973643658488217,0.26973643658488217)


plot(c(seq(-290,0,by=1),0),rep(2,length(c(seq(290,0,by=-1),0))), xlab="", ylab="Rates (events/Myr/lineage)", xlim=c(-270,-230), ylim=c(0,0.3), type="l", col="white",lwd="1",las="1",cex.axis="1",cex.main="1",cex.lab="1",bty="n", main="A", axes=F)
rect(-323.2,-0.02,-298.9,300, col="white", border=NA)
rect(-298.9,-0.02,-272.95,300, col="whitesmoke", border=NA)
rect(-272.95,-0.02,-259.1,300, col="white", border=NA)
rect(-259.1,-0.02,-251.9,300, col="whitesmoke", border=NA)
rect(-251.9,-0.02,-247.2,300, col="white", border=NA)
rect(-247.2,-0.02,-237,300, col="whitesmoke", border=NA)
rect(-237,-0.02,-201.3,300, col="white", border=NA)
rect(-201.3,-0.02,-174.1,300, col="whitesmoke", border=NA)
rect(-174.1,-0.02,-163.5,300, col="white", border=NA)
rect(-163.5,-0.02,-145,300, col="whitesmoke", border=NA)
rect(-145,-0.02,-100.5,300, col="white", border=NA)
rect(-100.5,-0.02,-66,300, col="whitesmoke", border=NA)
rect(-66,-0.02,-56,300, col="white", border=NA)
rect(-56,-0.02,-33.9,300, col="whitesmoke", border=NA)
rect(-33.9,-0.02,-23.03,300, col="white", border=NA)
rect(-23.03,-0.02,-5.33,300, col="whitesmoke", border=NA)
rect(-5.33,-0.02,-2.58,300, col="white", border=NA)
rect(-2.58,-0.02,0,300, col="whitesmoke", border=NA)


rect(-261.28,-3,-259.51,300, col=alpha('#ffaf03',0.2), border=NA)
rect(-234.5,-3,-232,300, col=alpha('#ffaf03',0.2), border=NA)
abline(v=c(-251.902),col="red",lty="dashed",lwd="2")
axis(side=1, seq(-280, -220, by=10), col="black",col.axis="black",las=1)
axis(side=2, seq(0, 0.3, by=0.1), col="black",col.axis="black",las=2)

legend("topleft", bty="n", c("Origination rate"),lwd="3",col=c("#4c4cec"), cex=1)

lines(time,time,type = 'n')
polygon(c(time, rev(time)), c(maxHPD, rev(minHPD)), col = alpha('#4c4cec',0.3), border = NA)
lines(time,rate, col = '#4c4cec', lwd=2)

add_geochrono(0, -0.15)


# Frequency of shift in speciation rate
mids=c(-0.3283221476510067, -0.98496644295302,-1.6416107382550333,-2.298255033557047,-2.9548993288590606,-3.6115436241610737,-4.268187919463087,-4.9248322147651,-5.581476510067113,-6.238120805369127,-6.89476510067114,-7.551409395973153,-8.208053691275168,-8.864697986577182,-9.521342281879194,-10.177986577181208,-10.834630872483222,-11.491275167785235,-12.147919463087248,-12.804563758389262,-13.461208053691275,-14.117852348993289,-14.774496644295303,-15.431140939597315,-16.08778523489933,-16.74442953020134,-17.401073825503353,-18.05771812080537,-18.71436241610738,-19.371006711409393,-20.02765100671141,-20.68429530201342,-21.340939597315433,-21.99758389261745,-22.65422818791946,-23.310872483221473,-23.96751677852349,-24.6241610738255,-25.280805369127513,-25.93744966442953,-26.59409395973154,-27.250738255033554,-27.90738255033557,-28.56402684563758,-29.220671140939594,-29.87731543624161,-30.53395973154362,-31.190604026845634,-31.84724832214765,-32.503892617449665,-33.160536912751674,-33.81718120805369,-34.473825503355705,-35.130469798657714,-35.78711409395973,-36.443758389261745,-37.100402684563754,-37.75704697986577,-38.413691275167785,-39.070335570469794,-39.72697986577181,-40.383624161073826,-41.040268456375834,-41.69691275167785,-42.353557046979866,-43.010201342281874,-43.66684563758389,-44.323489932885906,-44.980134228187914,-45.63677852348993,-46.293422818791946,-46.950067114093955,-47.60671140939597,-48.263355704697986,-48.919999999999995,-49.57664429530201,-50.233288590604026,-50.889932885906035,-51.54657718120805,-52.203221476510066,-52.859865771812075,-53.51651006711409,-54.173154362416106,-54.829798657718115,-55.48644295302013,-56.143087248322146,-56.799731543624155,-57.45637583892617,-58.11302013422819,-58.769664429530195,-59.42630872483221,-60.08295302013423,-60.739597315436235,-61.39624161073825,-62.05288590604027,-62.709530201342275,-63.36617449664429,-64.0228187919463,-64.67946308724832,-65.33610738255034,-65.99275167785234,-66.64939597315436,-67.30604026845637,-67.96268456375839,-68.6193288590604,-69.27597315436242,-69.93261744966442,-70.58926174496644,-71.24590604026845,-71.90255033557047,-72.55919463087248,-73.2158389261745,-73.8724832214765,-74.52912751677852,-75.18577181208053,-75.84241610738255,-76.49906040268456,-77.15570469798658,-77.81234899328858,-78.4689932885906,-79.12563758389261,-79.78228187919463,-80.43892617449664,-81.09557046979866,-81.75221476510066,-82.40885906040268,-83.06550335570469,-83.72214765100671,-84.37879194630872,-85.03543624161074,-85.69208053691275,-86.34872483221476,-87.00536912751677,-87.66201342281879,-88.3186577181208,-88.97530201342282,-89.63194630872484,-90.28859060402684,-90.94523489932885,-91.60187919463087,-92.25852348993288,-92.9151677852349,-93.57181208053692,-94.22845637583892,-94.88510067114093,-95.54174496644295,-96.19838926174496,-96.85503355704698,-97.511677852349,-98.168322147651,-98.82496644295301,-99.48161073825503,-100.13825503355704,-100.79489932885906,-101.45154362416108,-102.10818791946308,-102.7648322147651,-103.42147651006711,-104.07812080536912,-104.73476510067114,-105.39140939597316,-106.04805369127516,-106.70469798657717,-107.36134228187919,-108.0179865771812,-108.67463087248322,-109.33127516778524,-109.98791946308724,-110.64456375838925,-111.30120805369127,-111.95785234899328,-112.6144966442953,-113.27114093959732,-113.92778523489932,-114.58442953020133,-115.24107382550335,-115.89771812080537,-116.55436241610738,-117.2110067114094,-117.8676510067114,-118.52429530201341,-119.18093959731543,-119.83758389261745,-120.49422818791946,-121.15087248322148,-121.80751677852348,-122.4641610738255,-123.12080536912751,-123.77744966442953,-124.43409395973154,-125.09073825503356,-125.74738255033556,-126.40402684563757,-127.06067114093959,-127.7173154362416,-128.37395973154364,-129.03060402684565,-129.68724832214767,-130.34389261744968,-131.0005369127517,-131.65718120805371,-132.3138255033557,-132.97046979865772,-133.62711409395973,-134.28375838926175,-134.94040268456376,-135.59704697986578,-136.2536912751678,-136.9103355704698,-137.56697986577183,-138.22362416107384,-138.88026845637586,-139.53691275167787,-140.19355704697986,-140.85020134228188,-141.5068456375839,-142.1634899328859,-142.82013422818792,-143.47677852348994,-144.13342281879196,-144.79006711409397,-145.446711409396,-146.103355704698,-146.76000000000002,-147.41664429530204,-148.07328859060402,-148.72993288590604,-149.38657718120805,-150.04322147651007,-150.69986577181209,-151.3565100671141,-152.01315436241612,-152.66979865771813,-153.32644295302015,-153.98308724832216,-154.63973154362418,-155.2963758389262,-155.95302013422818,-156.6096644295302,-157.26630872483221,-157.92295302013423,-158.57959731543625,-159.23624161073826,-159.89288590604028,-160.5495302013423,-161.2061744966443,-161.86281879194632,-162.51946308724834,-163.17610738255036,-163.83275167785234,-164.48939597315436,-165.14604026845637,-165.8026845637584,-166.4593288590604,-167.11597315436242,-167.77261744966444,-168.42926174496645,-169.08590604026847,-169.74255033557048,-170.3991946308725,-171.05583892617452,-171.71248322147653,-172.36912751677852,-173.02577181208054,-173.68241610738255,-174.33906040268457,-174.99570469798658,-175.6523489932886,-176.3089932885906,-176.96563758389263,-177.62228187919465,-178.27892617449666,-178.93557046979868,-179.5922147651007,-180.24885906040268,-180.9055033557047,-181.5621476510067,-182.21879194630873,-182.87543624161074,-183.53208053691276,-184.18872483221477,-184.8453691275168,-185.5020134228188,-186.15865771812082,-186.81530201342284,-187.47194630872485,-188.12859060402684,-188.78523489932886,-189.44187919463087,-190.0985234899329,-190.7551677852349,-191.41181208053692,-192.06845637583893,-192.72510067114095,-193.38174496644297,-194.03838926174498,-194.695033557047,-195.351677852349,-196.008322147651,-196.66496644295302,-197.32161073825503,-197.97825503355705,-198.63489932885906,-199.29154362416108,-199.9481879194631,-200.6048322147651,-201.26147651006713,-201.91812080536914,-202.57476510067116,-203.23140939597317,-203.88805369127516,-204.54469798657718,-205.2013422818792,-205.8579865771812,-206.51463087248322,-207.17127516778524,-207.82791946308726,-208.48456375838927,-209.1412080536913,-209.7978523489933,-210.45449664429532,-211.11114093959733,-211.76778523489935,-212.42442953020134,-213.08107382550335,-213.73771812080537,-214.39436241610738,-215.0510067114094,-215.70765100671142,-216.36429530201343,-217.02093959731545,-217.67758389261746,-218.33422818791948,-218.9908724832215,-219.6475167785235,-220.3041610738255,-220.9608053691275,-221.61744966442953,-222.27409395973154,-222.93073825503356,-223.58738255033558,-224.2440268456376,-224.9006711409396,-225.55731543624162,-226.21395973154364,-226.87060402684565,-227.52724832214767,-228.18389261744966,-228.84053691275167,-229.4971812080537,-230.1538255033557,-230.81046979865772,-231.46711409395974,-232.12375838926175,-232.78040268456377,-233.43704697986578,-234.0936912751678,-234.75033557046982,-235.40697986577183,-236.06362416107382,-236.72026845637583,-237.37691275167785,-238.03355704697987,-238.69020134228188,-239.3468456375839,-240.0034899328859,-240.66013422818793,-241.31677852348994,-241.97342281879196,-242.63006711409398,-243.286711409396,-243.94335570469798,-244.6,-245.256644295302,-245.91328859060403,-246.56993288590604,-247.22657718120806,-247.88322147651007,-248.5398657718121,-249.1965100671141,-249.85315436241612,-250.50979865771814,-251.16644295302015,-251.82308724832214,-252.47973154362415,-253.13637583892617,-253.7930201342282,-254.4496644295302,-255.10630872483222,-255.76295302013423,-256.4195973154362,-257.07624161073824,-257.7328859060402,-258.38953020134227,-259.04617449664426,-259.7028187919463,-260.3594630872483,-261.01610738255033,-261.6727516778523,-262.32939597315436,-262.98604026845635,-263.6426845637584,-264.2993288590604,-264.95597315436237,-265.6126174496644,-266.2692617449664,-266.92590604026844,-267.58255033557043,-268.2391946308725,-268.89583892617446,-269.5524832214765,-270.2091275167785,-270.86577181208054,-271.5224161073825,-272.1790604026845,-272.83570469798656,-273.49234899328854,-274.1489932885906,-274.8056375838926,-275.4622818791946,-276.1189261744966,-276.77557046979865,-277.43221476510064,-278.0888590604027,-278.74550335570467,-279.4021476510067,-280.0587919463087,-280.7154362416107,-281.37208053691273,-282.0287248322147,-282.68536912751676,-283.34201342281875,-283.9986577181208,-284.6553020134228,-285.3119463087248,-285.9685906040268,-286.62523489932886,-287.28187919463085,-287.93852348993283,-288.5951677852349,-289.25181208053687,-289.9084563758389,-290.5651006711409,-291.22174496644294,-291.8783892617449,-292.535033557047,-293.19167785234896)
counts=c(0.0, 0.0,0.0,0.0,0.0,0.0,0.0,0.0,0.0,0.0,0.0,0.0,0.0,0.0,0.0,0.0,0.0,0.0,0.0,0.0,0.0,0.0,0.0,0.0,0.0,0.0,0.0,0.0,0.0,0.0,0.0,0.0,0.0,0.0,0.0,0.0,0.0,0.0,0.0,0.0,0.0,0.0,0.0,0.0,0.0,0.0,0.0,0.0,0.0,0.0,0.0,0.0,0.0,0.0,0.0,0.0,0.0,0.0,0.0,0.0,0.0,0.0,0.0,0.0,0.0,0.0,0.0,0.0,0.0,0.0,0.0,0.0,0.0,0.0,0.0,0.0,0.0,0.0,0.0,0.0,0.0,0.0,0.0,0.0,0.0,0.0,0.0,0.0,0.0,0.0,0.0,0.0,0.0,0.0,0.0,0.0,0.0,0.0,0.0,0.0,0.0,0.0,0.0,0.0,0.0,0.0,0.0,0.0,0.0,0.0,0.0,0.0,0.0,0.0,0.0,0.0,0.0,0.0,0.0,0.0,0.0,0.0,0.0,0.0,0.0,0.0,0.0,0.0,0.0,0.0,0.0,0.0,0.0,0.0,0.0,0.0,0.0,0.0,0.0,0.0,0.0,0.0,0.0,0.0,0.0,0.0,0.0,0.0,0.0,0.0,0.0,0.0,0.0,0.0,0.0,0.0,0.0,0.0,0.0,0.0,0.0,0.0,0.0,0.0,0.0,0.0,0.0,0.0,0.0,0.0,0.0,0.0,0.0,0.0,0.0,0.0,0.0,0.0,0.0,0.0,0.0,0.0,0.0,0.0,0.0,0.0,0.0,0.0,0.0,0.0,0.0,0.0,0.0,0.0,0.0,0.0,0.0,0.0,0.0,0.0,0.0,0.0,0.0,0.0,0.0,0.0,0.0,0.0,0.0,0.0,0.0,0.0,0.0,0.0,0.0,0.0,0.0,0.0,0.0,0.0,0.0,0.0,0.0,0.0,0.0,0.0,0.0,0.0,0.0,0.0,0.0,0.0,0.0,0.0,0.0,0.0,0.0,0.0,0.0,0.0,0.0,0.0,0.0,0.0,0.0,0.0,0.0,0.0,0.0,0.0,0.0,0.0,0.0,0.0,0.0,0.0,0.0,0.0,0.0,0.0,0.0,0.0,0.0,0.0,0.0,0.0,0.0,0.0,0.0,0.0,0.0,0.0,0.0,0.0,0.0,0.0,0.0,0.0,0.0,0.0,0.0,0.0,0.0,0.0,0.0,0.0,0.0,0.0,0.0,0.0,0.0,0.0,0.0,0.0,0.0,0.0,0.0,0.0,0.0,0.0,0.0,0.0,0.0,0.0,0.0,0.0,0.0,0.0,0.0,0.0,0.0,0.0,0.0,0.0,0.0,0.0,0.0,0.0,0.0,0.0,0.0,0.0,0.0,0.0,0.0,0.0,0.0,0.0,0.0,0.0,0.0,0.0,0.0,0.0,0.0,0.0,0.0,0.0,0.0,0.0,0.0,0.0,0.0,0.0,0.0,0.0,0.0,0.0,0.0,0.0,0.0,0.0,0.0,0.0,0.0,0.0,0.0,0.0,0.0,0.0,0.0,0.0,0.0,0.0,0.0,0.0,0.0,0.0,0.0,0.0,0.0,0.0,0.0,0.0,0.0,0.0,0.0,0.0,0.0,0.0,0.0,0.0,0.0,0.0,0.0,0.0,0.1012012012012012,0.01011011011011011,0.014014014014014014,0.017317317317317317,0.014714714714714715,0.012312312312312312,0.00970970970970971,0.00960960960960961,0.011611611611611611,0.014514514514514515,0.016416416416416415,0.017217217217217216,0.018618618618618618,0.01811811811811812,0.02042042042042042,0.018518518518518517,0.01811811811811812,0.016016016016016016,0.016516516516516516,0.014914914914914914,0.01121121121121121,0.006406406406406407,0.007607607607607607,0.0065065065065065065,0.005305305305305305,0.006106106106106106,0.005205205205205205,0.002902902902902903,0.003703703703703704,0.004204204204204204,0.003703703703703704,0.0022022022022022024,0.0025025025025025025,0.002302302302302302,0.002002002002002002,0.0022022022022022024,0.002002002002002002,0.002302302302302302,0.003303303303303303,0.0038038038038038036,0.0055055055055055055,0.004404404404404405,0.007807807807807808,0.00880880880880881,0.00850850850850851,0.003103103103103103,0.0022022022022022024,0.0018018018018018018,0.0026026026026026027,0.002302302302302302,0.0018018018018018018,0.0019019019019019018,0.002102102102102102,0.0026026026026026027,0.0017017017017017016,0.002902902902902903,0.003703703703703704,0.003103103103103103,0.0035035035035035035,0.004404404404404405,0.0011011011011011012)


plot(c(seq(-290,0,by=1),0),rep(2,length(c(seq(290,0,by=-1),0))), xlab="", ylab="Frequency of shift in origination rate", xlim=c(-270,-230), ylim=c(0,0.12), type="l", col="white",lwd="1",las="1",cex.axis="1",cex.main="1",cex.lab="1",bty="n", main="B", axes=F)
rect(-323.2,-0.02,-298.9,300, col="white", border=NA)
rect(-298.9,-0.02,-272.95,300, col="whitesmoke", border=NA)
rect(-272.95,-0.02,-259.1,300, col="white", border=NA)
rect(-259.1,-0.02,-251.9,300, col="whitesmoke", border=NA)
rect(-251.9,-0.02,-247.2,300, col="white", border=NA)
rect(-247.2,-0.02,-237,300, col="whitesmoke", border=NA)
rect(-237,-0.02,-201.3,300, col="white", border=NA)
rect(-201.3,-0.02,-174.1,300, col="whitesmoke", border=NA)
rect(-174.1,-0.02,-163.5,300, col="white", border=NA)
rect(-163.5,-0.02,-145,300, col="whitesmoke", border=NA)
rect(-145,-0.02,-100.5,300, col="white", border=NA)
rect(-100.5,-0.02,-66,300, col="whitesmoke", border=NA)
rect(-66,-0.02,-56,300, col="white", border=NA)
rect(-56,-0.02,-33.9,300, col="whitesmoke", border=NA)
rect(-33.9,-0.02,-23.03,300, col="white", border=NA)
rect(-23.03,-0.02,-5.33,300, col="whitesmoke", border=NA)
rect(-5.33,-0.02,-2.58,300, col="white", border=NA)
rect(-2.58,-0.02,0,300, col="whitesmoke", border=NA)

rect(-261.28,-3,-259.51,300, col=alpha('#ffaf03',0.2), border=NA)
rect(-234.5,-3,-232,300, col=alpha('#ffaf03',0.2), border=NA)
abline(v=c(-251.902),col="red",lty="dashed",lwd="2")
axis(side=1, seq(-280, -220, by=10), col="black",col.axis="black",las=1)
axis(side=2, seq(0, 0.12, by=0.04), col="black",col.axis="black",las=2)

lines(mids,counts,type = 'h', lwd=5, col='#4c4cec')
bf2 = 0.006755008565208736
bf6 = 0.04784810266553991
abline(h=bf2, lty=2)
abline(h=bf6, lty=2)

add_geochrono(0, -0.15)


# Extinction rate
time=c(-253.9384209564732, -254.03851686941965,-254.13861278236607,-254.2387086953125,-254.33880460825893,-254.43890052120537,-254.53899643415178,-254.63909234709823,-254.73918826004464,-254.83928417299109,-254.9393800859375,-255.03947599888394,-255.13957191183036,-255.2396678247768,-255.33976373772322,-255.43985965066966,-255.53995556361608,-255.64005147656252,-255.74014738950893,-255.84024330245538,-255.9403392154018,-256.04043512834824,-256.1405310412946,-256.24062695424107,-256.34072286718754,-256.4408187801339,-256.54091469308037,-256.64101060602684,-256.7411065189732,-256.84120243191967,-256.941298344866,-257.0413942578125,-257.14149017075897,-257.24158608370533,-257.3416819966518,-257.4417779095983,-257.54187382254463,-257.6419697354911,-257.74206564843746,-257.84216156138393,-257.9422574743304,-258.04235338727676,-258.14244930022323,-258.2425452131696,-258.34264112611606,-258.44273703906254,-258.5428329520089,-258.64292886495537,-258.74302477790184,-258.8431206908482,-258.94321660379467,-259.043312516741,-259.1434084296875,-259.24350434263397,-259.3436002555803,-259.4436961685268,-259.54379208147327,-259.64388799441963,-259.7439839073661,-259.84407982031246,-259.94417573325893,-260.0442716462054,-260.14436755915176,-260.24446347209823,-260.3445593850447,-260.44465529799106,-260.54475121093753,-260.6448471238839,-260.74494303683036,-260.84503894977684,-260.9451348627232,-261.04523077566967,-261.145326688616,-261.2454226015625,-261.34551851450897,-261.4456144274553,-261.5457103404018,-261.64580625334827,-261.7459021662946,-261.8459980792411,-261.94609399218746,-262.04618990513393,-262.1462858180804,-262.24638173102676,-262.34647764397323,-262.4465735569197,-262.54666946986606,-262.64676538281253,-262.7468612957589,-262.84695720870536,-262.94705312165183,-263.0471490345982,-263.14724494754466,-263.247340860491,-263.3474367734375,-263.44753268638397,-263.5476285993303,-263.6477245122768,-263.74782042522327,-263.8479163381696,-263.9480122511161,-264.04810816406246,-264.1482040770089,-264.2482999899554,-264.34839590290176,-264.44849181584823,-264.5485877287947,-264.64868364174106,-264.74877955468753,-264.8488754676339,-264.94897138058036,-265.04906729352683,-265.1491632064732,-265.24925911941966,-265.349355032366,-265.4494509453125,-265.54954685825896,-265.6496427712053,-265.7497386841518,-265.84983459709827,-265.9499305100446,-266.0500264229911,-266.15012233593745,-266.2502182488839,-266.3503141618304,-266.45041007477676,-266.5505059877232,-266.6506019006697,-266.75069781361606,-266.85079372656253,-266.9508896395089,-267.05098555245536,-267.15108146540183,-267.2511773783482,-267.35127329129466,-267.451369204241,-267.5514651171875,-267.65156103013396,-267.7516569430803,-267.8517528560268,-267.95184876897326,-268.0519446819196,-268.1520405948661,-268.25213650781245,-268.3522324207589,-268.4523283337054,-268.55242424665175,-268.6525201595982,-268.7526160725447,-268.85271198549106,-268.9528078984375,-269.0529038113839,-269.15299972433036,-269.25309563727683,-269.3531915502232,-269.45328746316966,-269.553383376116,-269.6534792890625,-269.75357520200896,-269.8536711149553,-269.9537670279018,-270.05386294084826,-270.1539588537946,-270.2540547667411,-270.35415067968745,-270.4542465926339,-270.5543425055804,-270.65443841852675,-270.7545343314732,-270.8546302444197,-270.95472615736605,-271.0548220703125,-271.1549179832589,-271.25501389620536,-271.3551098091518,-271.4552057220982,-271.55530163504466,-271.655397547991,-271.7554934609375,-271.85558937388396,-271.9556852868303,-272.0557811997768,-272.15587711272326,-272.2559730256696,-272.3560689386161,-272.45616485156245,-272.5562607645089,-272.6563566774554,-272.75645259040175,-272.8565485033482,-272.9566444162947,-273.05674032924105,-273.1568362421875,-273.2569321551339,-273.35702806808035,-273.4571239810268,-273.5572198939732,-273.65731580691966,-273.757411719866,-273.8575076328125,-273.95760354575896,-274.0576994587053,-274.1577953716518,-274.25789128459826,-274.3579871975446,-274.4580831104911,-274.55817902343745,-274.6582749363839,-274.7583708493304,-274.85846676227675,-274.9585626752232,-275.0586585881697,-275.15875450111605,-275.2588504140625,-275.3589463270089,-275.45904223995535,-275.5591381529018,-275.6592340658482,-275.75932997879465,-275.859425891741,-275.9595218046875,-276.05961771763396,-276.1597136305803,-276.2598095435268,-276.35990545647326,-276.4600013694196,-276.5600972823661,-276.66019319531244,-276.7602891082589,-276.8603850212054,-276.96048093415175,-277.0605768470982,-277.1606727600447,-277.26076867299105,-277.3608645859375,-277.4609604988839,-277.56105641183035,-277.6611523247768,-277.7612482377232,-277.86134415066965,-277.9614400636161,-278.0615359765625,-278.16163188950895,-278.2617278024553,-278.3618237154018,-278.46191962834826,-278.5620155412946,-278.6621114542411,-278.76220736718744,-278.8623032801339,-278.9623991930804,-279.06249510602674,-279.1625910189732,-279.2626869319197,-279.36278284486605,-279.4628787578125,-279.5629746707589,-279.66307058370535,-279.7631664966518,-279.8632624095982,-279.96335832254465,-280.0634542354911,-280.1635501484375,-280.26364606138395,-280.3637419743303,-280.4638378872768,-280.56393380022325,-280.6640297131696,-280.7641256261161,-280.86422153906244,-280.9643174520089,-281.0644133649554,-281.16450927790174,-281.2646051908482,-281.3647011037947,-281.46479701674104,-281.5648929296875,-281.6649888426339,-281.76508475558035,-281.8651806685268,-281.9652765814732,-282.06537249441965,-282.1654684073661,-282.2655643203125,-282.36566023325895,-282.4657561462053,-282.5658520591518,-282.66594797209825,-282.7660438850446,-282.8661397979911,-282.96623571093744,-283.0663316238839,-283.1664275368304,-283.26652344977674,-283.3666193627232,-283.4667152756697,-283.56681118861604,-283.6669071015625,-283.7670030145089,-283.86709892745534,-283.9671948404018,-284.0672907533482,-284.16738666629465,-284.2674825792411,-284.3675784921875,-284.46767440513395,-284.5677703180803,-284.6678662310268,-284.76796214397325,-284.8680580569196,-284.9681539698661,-285.06824988281244,-285.1683457957589,-285.2684417087054,-285.36853762165174,-285.4686335345982,-285.5687294475447,-285.66882536049104,-285.7689212734375,-285.86901718638387,-285.96911309933034,-286.0692090122768,-286.1693049252232,-286.26940083816964,-286.3694967511161,-286.4695926640625,-286.56968857700895,-286.6697844899553,-286.7698804029018,-286.86997631584825,-286.9700722287946,-287.0701681417411,-287.17026405468744,-287.2703599676339,-287.3704558805804,-287.47055179352674,-287.5706477064732,-287.6707436194197,-287.77083953236604,-287.8709354453125,-287.97103135825887,-288.07112727120534,-288.1712231841518,-288.27131909709817,-288.37141501004464,-288.4715109229911,-288.5716068359375,-288.67170274888394,-288.7717986618303,-288.8718945747768,-288.97199048772325,-289.0720864006696,-289.1721823136161,-289.27227822656243,-289.3723741395089,-289.4724700524554,-289.57256596540174,-289.6726618783482,-289.7727577912947,-289.87285370424104,-289.9729496171875,-290.07304553013387,-290.17314144308034,-290.2732373560268,-290.37333326897317,-290.47342918191964,-290.5735250948661,-290.67362100781247,-290.77371692075894,-290.8738128337053,-290.9739087466518,-291.07400465959824,-291.1741005725446,-291.2741964854911,-291.37429239843743,-291.4743883113839,-291.5744842243304,-291.67458013727673,-291.7746760502232,-291.8747719631697,-291.97486787611604,-292.0749637890625,-292.17505970200887,-292.27515561495534,-292.3752515279018,-292.47534744084817,-292.57544335379464,-292.6755392667411,-292.77563517968747,-292.87573109263394,-292.9758270055803,-293.07592291852677,-293.17601883147324,-293.2761147444196,-293.3762106573661,-293.47630657031243)
rate=c(0.4976359646470495, 0.4869935719756081,0.4869228069963192,0.4869228069963192,0.4869228069963192,0.48690445226831136,0.4868473360657877,0.4866716933397144,0.48652978392527807,0.4865120066021388,0.4861823170672267,0.48594444901112055,0.4856604680412019,0.4854353229799002,0.4854353229799002,0.4852236250717304,0.4851406321523796,0.4849495253518293,0.48461616931596146,0.4841427643625813,0.4836736395689673,0.4836736395689673,0.4835320316539526,0.48315555347536254,0.483264847782223,0.48338256641883837,0.483264847782223,0.48315555347536254,0.48315555347536254,0.4830549230475669,0.4830549230475669,0.4831109022589902,0.4830549230475669,0.48313585855668933,0.4831265214442122,0.48313585855668933,0.4831719091271595,0.483264847782223,0.48358349889813607,0.4836736395689673,0.4838734499755343,0.48373932952710796,0.4838734499755343,0.48396369230963715,0.48399166283563755,0.48399166283563755,0.4840365427632603,0.4840365427632603,0.48406620362313935,0.48399166283563755,0.48406620362313935,0.48406620362313935,0.48417939640813384,0.48431416187877796,0.4844478487371694,0.4847967172807819,0.4849495253518293,0.4849183681625597,0.48502171052714393,0.48517984259990754,0.4852236250717304,0.48524849842888407,0.48524849842888407,0.48526783593193124,0.48529172406788856,0.4853568215573093,0.4855701181375047,0.4855701181375047,0.4856347487436815,0.48569556259728947,0.48594444901112055,0.48606756478953334,0.48618592032923064,0.48618592032923064,0.4862547088383472,0.4863923786976334,0.48652978392527807,0.48652978392527807,0.4865737197364608,0.4865737197364608,0.4865737197364608,0.48652978392527807,0.48671319772806654,0.4867608745275134,0.4868473360657877,0.4868473360657877,0.48689716945847955,0.4869228069963192,0.487112624674478,0.487003283732573,0.487112624674478,0.4871907445816417,0.48741493219590615,0.4874651547286073,0.4874448699670314,0.4874651547286073,0.48747475057503403,0.4875612136011521,0.4875612136011521,0.4875129659462806,0.48761000565874,0.4875822773938332,0.48761000565874,0.4877277601000768,0.48783053157299805,0.4878137845680637,0.4879170626536713,0.48802572343013495,0.4881863374702641,0.488371960687357,0.4883840163769577,0.48848282171108826,0.48863812291766434,0.4889777516267643,0.48918375822297744,0.489253812234559,0.4890644638588232,0.4892652885615323,0.4893006177680595,0.48928266887483696,0.489253812234559,0.489253812234559,0.4892652885615323,0.48928266887483696,0.48918375822297744,0.48918375822297744,0.4892652885615323,0.48863812291766434,0.48848282171108826,0.48848282171108826,0.48843373023256664,0.4883955245180335,0.488371960687357,0.4879170626536713,0.4877459248184839,0.4877009776676903,0.48741493219590615,0.4870163466485145,0.4867608745275134,0.4865737197364608,0.48630994610867095,0.48618592032923064,0.48606756478953334,0.48549212158433797,0.4852025006406979,0.48511327085399514,0.4850434742882168,0.4849183681625597,0.4842331168587293,0.4840365427632603,0.4839470831030305,0.48367021154295275,0.4836736395689673,0.48362873447316035,0.48357311312562523,0.4834870395940484,0.483264847782223,0.4831408586878079,0.4831109022589902,0.4829977241518407,0.4829403110642631,0.4828395008611828,0.48291805398197524,0.4829403110642631,0.48312479011773235,0.48313585855668933,0.483264847782223,0.48357311312562523,0.4838734499755343,0.4841427643625813,0.48421377308541547,0.4849183681625597,0.4852789662699227,0.4856347487436815,0.4862547088383472,0.48695302321138645,0.4879170626536713,0.48857088824318173,0.489969165103759,0.4907078630618007,0.4915817132622461,0.4921733782479699,0.49296569194534257,0.4936417962790163,0.4939022575797405,0.4941068075350197,0.4945387285754296,0.4946879441188244,0.49490791688263597,0.49489404442039847,0.49489404442039847,0.49465619126250276,0.49418905626913073,0.49368184059971726,0.49213269864911363,0.4893006177680595,0.48358349889813607,0.47805273585909625,0.46946372180627705,0.4588403340192843,0.4455799523860462,0.426642564113019,0.4017757734322719,0.37963748741506387,0.3569804815833536,0.3213060891543744,0.29191098971864504,0.2721199524504728,0.2544941598045213,0.24429946376748218,0.2341743801580125,0.22560359784741407,0.21815972962713326,0.21250974697899372,0.20869455288777816,0.20592154675139113,0.2030193063880702,0.20063844106361417,0.1987257337774835,0.197106226064769,0.19573402783746519,0.1948033698305084,0.19367106139380386,0.19267676684089485,0.1923239312358182,0.19148488402307062,0.19094113803356422,0.19064188902750726,0.19047732482960522,0.19005915089309589,0.18989088279094707,0.18969377442784618,0.18942731023733456,0.18923179657488823,0.1890637057472601,0.18872591460299376,0.18851134308654932,0.18809968470057797,0.1877996365110839,0.18733093235882764,0.18667067524869607,0.18593870811698238,0.18514099069952555,0.18425153023945812,0.18334133404438144,0.1823181399047053,0.18168042017143426,0.18090188850843736,0.1807122009792931,0.18022384954516563,0.18014173249055987,0.17996112285401672,0.17988180649023877,0.17983305192536808,0.17983305192536808,0.1798586393915332,0.17984634144124137,0.17983305192536808,0.17984272084519196,0.1798586393915332,0.1798586393915332,0.17991459632888313,0.17996112285401672,0.18010505955064343,0.18014173249055987,0.18015898374819056,0.18022384954516563,0.18030016003876956,0.18042213077569164,0.18046580219211084,0.18053725131729506,0.1806848428166028,0.1807305646785919,0.1808309659651552,0.18092210551738236,0.1810336181053472,0.1812573330540317,0.18148122972025843,0.1817798602735044,0.18196013179174936,0.1822408976482622,0.18245071960398077,0.18268850991548996,0.18315295450764804,0.18341612531585805,0.18363173143123876,0.18392024044715893,0.1842394417928211,0.1843689878128217,0.1846654034431096,0.18515581526778968,0.18555288185746016,0.18587026929868095,0.1861371841883056,0.18666368854820287,0.1872492922996447,0.18771566305838144,0.18800414804303878,0.1881865409273904,0.18862022259437633,0.18897971626127658,0.18924052943681302,0.1898530741617676,0.19049618609417387,0.1911546113468843,0.19198722297195836,0.19270478388448414,0.19352013325746548,0.1940775162264408,0.1948033698305084,0.19543036946296521,0.19623809429656708,0.197106226064769,0.1983850685516559,0.19944121204414006,0.20017861377834545,0.20121588154257514,0.2023491189771109,0.20320284720880266,0.2042258639048379,0.20520059586856257,0.20590568918569305,0.20627354699683703,0.20648503676447194,0.2068989327111868,0.20725106148546438,0.20743217279498855,0.20783199351164852,0.20797174869567597,0.2082123278927282,0.20840136314584645,0.20854904085887493,0.20880549452277142,0.20901135587495268,0.20911655984031205,0.20919484307293362,0.2093628907105577,0.2095518742373519,0.20971201919913843,0.20994120021449675,0.2101155563005949,0.21031135970673304,0.21071798155864135,0.21099026003271004,0.21126166588243572,0.21159592533680444,0.21193171195975305,0.21245090945967526,0.2128018797648947,0.21336096607504695,0.21383620436762507,0.21439005870959382,0.21466575248144748,0.2149260546729941,0.2151457277149828,0.21555430789986108,0.2158341204203617,0.21610069246909336,0.21623402513023954,0.21641982257993586,0.21675452439774073,0.21701229289885432,0.21710199082448964,0.21733829616576023,0.21753951713486996,0.2176628198617759,0.2179475696389514,0.21814416159989003,0.21829722341366203,0.21853487849780018,0.21880993589243578,0.21909509123070797,0.21937296717692042,0.2196336447014156,0.21981979304413188,0.22001899332430808,0.22021946514979457,0.22041368415127816,0.22065569956022157,0.2208468034245704,0.2211001213315806,0.22163188039236809,0.22197652683173286,0.22249048170320893,0.22300400819652194,0.2235759641587663,0.22434564287838094,0.2250613420441916,0.22598216937892845,0.22687029994933033,0.22777086880395994,0.22844633352658272,0.22844633352658272,0.22844633352658272,0.22844633352658272,0.22844633352658272)
minHPD=c(0.060761470315600044, 0.1794492035982238,0.18406929497327998,0.18406929497327998,0.1839206873728286,0.1831444232076235,0.1845366425468331,0.18425532266247233,0.18574262467921118,0.18578806062162503,0.174094107350838,0.1764076000029056,0.1794492035982238,0.1794492035982238,0.1839206873728286,0.18406929497327998,0.18574262467921118,0.18439695201204387,0.18578806062162503,0.1839206873728286,0.18574262467921118,0.18574262467921118,0.18574262467921118,0.18574262467921118,0.18574262467921118,0.18406929497327998,0.1794492035982238,0.18574262467921118,0.1831444232076235,0.1831444232076235,0.1831444232076235,0.1831444232076235,0.1839206873728286,0.1839206873728286,0.18574262467921118,0.18574262467921118,0.18574262467921118,0.18574262467921118,0.18578806062162503,0.18574262467921118,0.18574262467921118,0.18574262467921118,0.18574262467921118,0.18574262467921118,0.18574262467921118,0.18574262467921118,0.18574262467921118,0.17660208501937955,0.1764995287222055,0.1764995287222055,0.17660208501937955,0.17660208501937955,0.17822990402649086,0.17822990402649086,0.1794492035982238,0.17822990402649086,0.17822990402649086,0.17859729163394164,0.1794492035982238,0.1794492035982238,0.1794492035982238,0.17948330177817326,0.17960290718024008,0.1794492035982238,0.1794492035982238,0.180741298179424,0.1794492035982238,0.1794492035982238,0.1839206873728286,0.1839206873728286,0.1839206873728286,0.18355217616030464,0.1839206873728286,0.18355217616030464,0.18406929497327998,0.18425532266247233,0.18425532266247233,0.18439695201204387,0.18425532266247233,0.18406929497327998,0.1839206873728286,0.18439695201204387,0.18439695201204387,0.18439695201204387,0.18425532266247233,0.18439695201204387,0.1839206873728286,0.18578806062162503,0.18574262467921118,0.18574262467921118,0.18574262467921118,0.18574262467921118,0.18574262467921118,0.18578806062162503,0.18578806062162503,0.18574262467921118,0.18578806062162503,0.18635894794969218,0.18635894794969218,0.18788654628927795,0.1876659556777047,0.1876659556777047,0.1876659556777047,0.18788654628927795,0.19068217156204217,0.19069962523006398,0.19068217156204217,0.19068217156204217,0.19068217156204217,0.19144781569825486,0.19144781569825486,0.1935318206721883,0.1935318206721883,0.1935318206721883,0.1935318206721883,0.1935318206721883,0.1935318206721883,0.1935318206721883,0.19478928082287325,0.19510993685407318,0.19510993685407318,0.19510993685407318,0.19510993685407318,0.19510993685407318,0.19510993685407318,0.19510993685407318,0.19510993685407318,0.19478928082287325,0.19510993685407318,0.19478928082287325,0.19510993685407318,0.19510993685407318,0.19510993685407318,0.1935318206721883,0.1935318206721883,0.1935318206721883,0.1935318206721883,0.1935318206721883,0.1935318206721883,0.19432717053055362,0.1935318206721883,0.19354006605577703,0.19385290710947764,0.19478928082287325,0.19510993685407318,0.1952383785257901,0.1956050390678294,0.1952383785257901,0.1956050390678294,0.1935318206721883,0.1935318206721883,0.1935318206721883,0.1935318206721883,0.1935318206721883,0.1935318206721883,0.1935318206721883,0.1935318206721883,0.1935318206721883,0.1935318206721883,0.1956050390678294,0.1956050390678294,0.1952148388404795,0.1952148388404795,0.19510993685407318,0.19510993685407318,0.19510993685407318,0.19385290710947764,0.1935318206721883,0.1935318206721883,0.1935318206721883,0.1935318206721883,0.1935318206721883,0.1935318206721883,0.19510993685407318,0.19510993685407318,0.1935318206721883,0.1876659556777047,0.18574262467921118,0.1794492035982238,0.19061118197402754,0.18574262467921118,0.1935318206721883,0.18574262467921118,0.1935318206721883,0.19277996270933317,0.1839206873728286,0.1839206873728286,0.1935318206721883,0.1935318206721883,0.1880675568675661,0.1876659556777047,0.18635894794969218,0.18574262467921118,0.18574262467921118,0.18574262467921118,0.1794492035982238,0.17623423615553935,0.1669657670462277,0.1443350717120627,0.13096153676931124,0.12652607154732476,0.112122115367326,0.09548713076480515,0.0918632033136972,0.08927379235172234,0.08700210131679882,0.08512679901997076,0.07487873568581238,0.08134078765375188,0.06452377362275867,0.06153712484561612,0.061330644355581436,0.06233592110296967,0.06248184524775314,0.06153712484561612,0.0597246441981103,0.06248184524775314,0.06036281588498839,0.06248184524775314,0.05218373441419412,0.0536410452556449,0.05295362517948485,0.0536410452556449,0.061330644355581436,0.06290207140222169,0.061330644355581436,0.05295362517948485,0.04925678461583515,0.052805650614272434,0.05345231648918475,0.05515696974946531,0.05695103455389155,0.061070507544853984,0.061330644355581436,0.06290207140222169,0.0536410452556449,0.04391623364101461,0.04397375650239581,0.043826783814090074,0.043826783814090074,0.04314821517760146,0.03537716975197379,0.035333990595479245,0.03986044861116999,0.04053418864067018,0.040004044381918236,0.03537716975197379,0.03387559224033352,0.03387559224033352,0.02737530961113779,0.03376929402293893,0.03387559224033352,0.03420377657557007,0.035315523060858084,0.035315523060858084,0.035315523060858084,0.035315523060858084,0.035315523060858084,0.035315523060858084,0.035315523060858084,0.035315523060858084,0.035315523060858084,0.035315523060858084,0.035315523060858084,0.035315523060858084,0.035315523060858084,0.035315523060858084,0.03376929402293893,0.035315523060858084,0.035315523060858084,0.035315523060858084,0.03376929402293893,0.03387559224033352,0.03387559224033352,0.035315523060858084,0.035315523060858084,0.035315523060858084,0.033946975883441005,0.0350444127475273,0.035315523060858084,0.03751118830564188,0.03751118830564188,0.03759095917208869,0.037820671965964565,0.037820671965964565,0.037820671965964565,0.040518453721303055,0.0408919903704735,0.040300893113828215,0.038193877468295424,0.04149826266677619,0.042124921024408776,0.0446990962367704,0.044365149898377816,0.04738159098445926,0.04827207672096658,0.04924091769273388,0.049011377183281246,0.06295261392590436,0.06304563476513368,0.061312095895705236,0.06295261392590436,0.06153712484561612,0.0622198430635629,0.06659382094644034,0.06689367849075428,0.07185771919186047,0.07294463618742798,0.07418654606967723,0.07418654606967723,0.07299439295752629,0.07185771919186047,0.07294463618742798,0.0844807518172143,0.08534943228044353,0.08530624987397728,0.08512679901997076,0.08530624987397728,0.08530624987397728,0.08464119454326156,0.10023339034676167,0.10023339034676167,0.1003565702138741,0.10023339034676167,0.10023339034676167,0.10023339034676167,0.10023339034676167,0.10023339034676167,0.10023339034676167,0.10518289282551047,0.10586249432854254,0.10023339034676167,0.10621309649977988,0.1065084003381014,0.10683483009850392,0.10682331771141716,0.10686295293620904,0.1065084003381014,0.10749013311398778,0.10913900792337176,0.10887852682757061,0.10615241769376273,0.10855156046308927,0.10832834375659484,0.11115550012826349,0.11115550012826349,0.11046545431444,0.11028642750642838,0.11028642750642838,0.11536097988127328,0.1154594772162954,0.11510827835691136,0.11520881933034245,0.1173415209486684,0.11722358332752446,0.11722358332752446,0.1166578303570532,0.1154594772162954,0.11722358332752446,0.11638864963443973,0.11638864963443973,0.11548572609309875,0.1154594772162954,0.11703560256395316,0.11722358332752446,0.11722358332752446,0.11722358332752446,0.11722358332752446,0.11722358332752446,0.11620139122858912,0.11722358332752446,0.11638864963443973,0.11510827835691136,0.11703560256395316,0.11620139122858912,0.12210479851907195,0.11722358332752446,0.11722358332752446,0.11931818450903699,0.11703560256395316,0.11722358332752446,0.11510827835691136,0.11620139122858912,0.11722358332752446,0.11646109963114022,0.11620139122858912,0.11703560256395316,0.11638864963443973,0.11638864963443973,0.11703560256395316,0.11931818450903699,0.1154594772162954,0.1154594772162954,0.1154594772162954,0.1154594772162954,0.1154594772162954)
maxHPD=c(1.6251706305806557, 0.863172014865241,0.8671351491517224,0.8671351491517224,0.8663213355534323,0.863172014865241,0.863172014865241,0.8628367174112427,0.863172014865241,0.8631276176638732,0.8485468685870718,0.84713259161985,0.8484374425099481,0.8466712543474417,0.8485468685870718,0.8466712543474417,0.84713259161985,0.8437185833573985,0.8437185833573985,0.8403995429246376,0.8402969594496693,0.8395892030911039,0.8383358572353847,0.8370974324584868,0.8354461985710199,0.8322056017049644,0.8264861346617332,0.8322056017049644,0.8293883095255452,0.8278749748936057,0.8260714002346401,0.8260714002346401,0.8260714002346401,0.8257872316333222,0.8264861346617332,0.8268782751740934,0.8264861346617332,0.8264861346617332,0.8257168464147214,0.824959161869704,0.8243949163384682,0.8243949163384682,0.8236793450205256,0.8236793450205256,0.8236793450205256,0.8232538908782798,0.8232538908782798,0.8124247999654817,0.8124247999654817,0.8124247999654817,0.8124247999654817,0.8124247999654817,0.8124247999654817,0.8124247999654817,0.8141313492950111,0.8124247999654817,0.8124247999654817,0.8124247999654817,0.8124247999654817,0.8124247999654817,0.8124247999654817,0.8124247999654817,0.8124247999654817,0.8119819544044604,0.811610098355189,0.8124247999654817,0.810949115758942,0.810949115758942,0.8139450199773165,0.8141313492950111,0.8141313492950111,0.8141313492950111,0.8141313492950111,0.8124247999654817,0.8124247999654817,0.8124247999654817,0.8124247999654817,0.8124247999654817,0.8124247999654817,0.8124247999654817,0.811610098355189,0.8124247999654817,0.8124247999654817,0.8124247999654817,0.8124247999654817,0.8124247999654817,0.8113065614217421,0.8124247999654817,0.8124247999654817,0.8119819544044604,0.8113065614217421,0.810949115758942,0.8105763068407538,0.8102136437306116,0.8099547812313683,0.8094664789291283,0.8094664789291283,0.8099547812313683,0.8099547812313683,0.8105763068407538,0.8102136437306116,0.8102136437306116,0.8102136437306116,0.8102136437306116,0.8124247999654817,0.8124247999654817,0.810949115758942,0.810949115758942,0.8105763068407538,0.810949115758942,0.810949115758942,0.8124103164862042,0.8113065614217421,0.8113065614217421,0.8113065614217421,0.8105763068407538,0.8102136437306116,0.8099547812313683,0.810949115758942,0.8102136437306116,0.810192809246214,0.8102136437306116,0.810192809246214,0.8097563574231811,0.8094549697179275,0.8094549697179275,0.8089383980904539,0.8083422100748677,0.8083422100748677,0.8083422100748677,0.8083422100748677,0.8083295771670072,0.8083295771670072,0.8057719195841389,0.8052096583106215,0.8049044285638186,0.8040111553223596,0.8027699488148725,0.8015108676587729,0.801821201828726,0.7991408454291581,0.7990991563339261,0.7991408454291581,0.7992901028048904,0.7991408454291581,0.7990991563339261,0.7991408454291581,0.7990991563339261,0.7992901028048904,0.7967546396243227,0.7961335527959345,0.7959225725319984,0.7967546396243227,0.7961335527959345,0.7961335527959345,0.7961335527959345,0.7959225725319984,0.7961335527959345,0.7959225725319984,0.7992901028048904,0.7992901028048904,0.7990991563339261,0.7991408454291581,0.7990991563339261,0.7991408454291581,0.7992901028048904,0.7992901028048904,0.8001854681629774,0.8015108676587729,0.8032394758361328,0.8032754259073743,0.8052096583106215,0.8057719195841389,0.8083422100748677,0.8102136437306116,0.8113065614217421,0.8102136437306116,0.8102136437306116,0.811610098355189,0.8272748825361115,0.8264861346617332,0.8384928059214478,0.8354461985710199,0.8454960317069773,0.8469811204041318,0.8399610814814442,0.8407197166397476,0.850992073602604,0.8511893558248599,0.8469811204041318,0.8469811204041318,0.8457187479710642,0.8455531722170371,0.846574439952903,0.8484374425099481,0.8466712543474417,0.8469811204041318,0.8466712543474417,0.8260714002346401,0.8094549697179275,0.7992901028048904,0.7809161105464486,0.7525768797014152,0.7378984940764908,0.7241837056228702,0.709294934651325,0.6962188825938666,0.67443497738001,0.6637400021153909,0.6316391927174614,0.6073002907271685,0.5855254858111852,0.5612720562999377,0.5413558906389809,0.5217531711368363,0.5082807062632468,0.494028246168826,0.47735398526564204,0.46570525013722525,0.4453769354334681,0.43362112867725744,0.421773794678608,0.4079132498228521,0.40560928278074426,0.40321007392448155,0.3946635383597901,0.38163043511778477,0.372521694394566,0.372521694394566,0.3699471730789357,0.3703211532852163,0.3699471730789357,0.372521694394566,0.3699471730789357,0.3699471730789357,0.3600353372620927,0.34688859800062927,0.3435761502244797,0.341227055035831,0.339042177004136,0.3306475445087542,0.31901663416972836,0.31406161462672527,0.31406161462672527,0.311431840710363,0.308783643470702,0.3009702300333698,0.2972561137436509,0.29666558485139943,0.28873020340272076,0.29447108894041296,0.29417926808182254,0.29417926808182254,0.29447108894041296,0.29417926808182254,0.2941599889121899,0.2940270511639596,0.2940270511639596,0.2940270511639596,0.2940270511639596,0.29397378445621786,0.29397378445621786,0.29397378445621786,0.29397378445621786,0.2939064904016528,0.2939064904016528,0.2939064904016528,0.29215026966845814,0.2939064904016528,0.29392309637192815,0.2939064904016528,0.29215026966845814,0.29215026966845814,0.2919123310967459,0.29317001939429455,0.2930909846428075,0.2929701792596576,0.29138273403841203,0.29215026966845814,0.2921108464842858,0.29447108894041296,0.29447108894041296,0.2948490021135649,0.29447108894041296,0.2947744170082315,0.2947744170082315,0.2981738390757652,0.2979903146152849,0.2972561137436509,0.29447108894041296,0.2972561137436509,0.2970303601619055,0.29831003659043664,0.2972561137436509,0.29891463050183903,0.2981738390757652,0.29831003659043664,0.2981738390757652,0.31229837723597553,0.31229837723597553,0.3101208913016594,0.31153196863834726,0.3101912173760509,0.3101912173760509,0.31319945518401227,0.31252405927136234,0.3172564753305273,0.31706277139936706,0.3168269021937195,0.31706277139936706,0.3168269021937195,0.3172564753305273,0.31909086002719955,0.3302532357122976,0.3307255521856521,0.3300976730264908,0.328679970325194,0.328679970325194,0.3299800856473536,0.3308412930841638,0.3455063651417545,0.3446992906292184,0.3451203922472964,0.3446992906292184,0.3446992906292184,0.3451203922472964,0.3451203922472964,0.3459242959430161,0.3465409645836341,0.35156295531591175,0.35156295531591175,0.3455063651417545,0.35156295531591175,0.35151378427700514,0.35151378427700514,0.35156295531591175,0.35156295531591175,0.35156295531591175,0.35151378427700514,0.35398948093281096,0.35398948093281096,0.35156295531591175,0.35398948093281096,0.35398948093281096,0.35748248662295784,0.35748248662295784,0.3574105793399187,0.35748248662295784,0.3586419512827001,0.36428492807953916,0.36498604497062687,0.36498604497062687,0.36498604497062687,0.36743413552755555,0.36743413552755555,0.3675784377193557,0.36762740922184994,0.36762740922184994,0.3698574898578323,0.3696990017138147,0.3696990017138147,0.36929258515361374,0.3696623454364839,0.37319768278364085,0.37405232615481976,0.3747839218036421,0.37567439575325245,0.3762809416566968,0.37737229959030805,0.3774945115041008,0.3793455723416012,0.38017757856122814,0.38054898897610273,0.3839040788091068,0.38424078342877394,0.39129213389761974,0.3869309474545666,0.3875192983427407,0.3910292565558212,0.3901852438410123,0.39115124586123895,0.39129213389761974,0.39645475048410295,0.4007951862728455,0.4051929695576521,0.4083294895345966,0.4162509478842526,0.4208638930783171,0.43067279177717294,0.44105701482070114,0.4559360019890673,0.4596922797536496,0.4596922797536496,0.4596922797536496,0.4596922797536496,0.4596922797536496)

plot(c(seq(-290,0,by=1),0),rep(2,length(c(seq(290,0,by=-1),0))), xlab="", ylab="Rates (events/Myr/lineage)", xlim=c(-270,-230), ylim=c(0,0.6), type="l", col="white",lwd="1",las="1",cex.axis="1",cex.main="1",cex.lab="1",bty="n", main="C", axes=F)
rect(-323.2,-0.02,-298.9,300, col="white", border=NA)
rect(-298.9,-0.02,-272.95,300, col="whitesmoke", border=NA)
rect(-272.95,-0.02,-259.1,300, col="white", border=NA)
rect(-259.1,-0.02,-251.9,300, col="whitesmoke", border=NA)
rect(-251.9,-0.02,-247.2,300, col="white", border=NA)
rect(-247.2,-0.02,-237,300, col="whitesmoke", border=NA)
rect(-237,-0.02,-201.3,300, col="white", border=NA)
rect(-201.3,-0.02,-174.1,300, col="whitesmoke", border=NA)
rect(-174.1,-0.02,-163.5,300, col="white", border=NA)
rect(-163.5,-0.02,-145,300, col="whitesmoke", border=NA)
rect(-145,-0.02,-100.5,300, col="white", border=NA)
rect(-100.5,-0.02,-66,300, col="whitesmoke", border=NA)
rect(-66,-0.02,-56,300, col="white", border=NA)
rect(-56,-0.02,-33.9,300, col="whitesmoke", border=NA)
rect(-33.9,-0.02,-23.03,300, col="white", border=NA)
rect(-23.03,-0.02,-5.33,300, col="whitesmoke", border=NA)
rect(-5.33,-0.02,-2.58,300, col="white", border=NA)
rect(-2.58,-0.02,0,300, col="whitesmoke", border=NA)

rect(-261.28,-3,-259.51,300, col=alpha('#ffaf03',0.2), border=NA)
rect(-234.5,-3,-232,300, col=alpha('#ffaf03',0.2), border=NA)
abline(v=c(-251.902),col="red",lty="dashed",lwd="2")
axis(side=1, seq(-280, -220, by=10), col="black",col.axis="black",las=1)
axis(side=2, seq(0, 0.6, by=0.1), col="black",col.axis="black",las=2)

legend("topleft", bty="n", c("Extinction rate"),lwd="3",col=c("#e34a33"), cex=1)
lines(time,time,type = 'n')
polygon(c(time, rev(time)), c(maxHPD, rev(minHPD)), col = alpha('#e34a33',0.3), border = NA)
lines(time,rate, col = '#e34a33', lwd=2)

add_geochrono(0, -0.15)


# Frequency of shift in extinction rate
mids=c(-0.3283221476510067, -0.98496644295302,-1.6416107382550333,-2.298255033557047,-2.9548993288590606,-3.6115436241610737,-4.268187919463087,-4.9248322147651,-5.581476510067113,-6.238120805369127,-6.89476510067114,-7.551409395973153,-8.208053691275168,-8.864697986577182,-9.521342281879194,-10.177986577181208,-10.834630872483222,-11.491275167785235,-12.147919463087248,-12.804563758389262,-13.461208053691275,-14.117852348993289,-14.774496644295303,-15.431140939597315,-16.08778523489933,-16.74442953020134,-17.401073825503353,-18.05771812080537,-18.71436241610738,-19.371006711409393,-20.02765100671141,-20.68429530201342,-21.340939597315433,-21.99758389261745,-22.65422818791946,-23.310872483221473,-23.96751677852349,-24.6241610738255,-25.280805369127513,-25.93744966442953,-26.59409395973154,-27.250738255033554,-27.90738255033557,-28.56402684563758,-29.220671140939594,-29.87731543624161,-30.53395973154362,-31.190604026845634,-31.84724832214765,-32.503892617449665,-33.160536912751674,-33.81718120805369,-34.473825503355705,-35.130469798657714,-35.78711409395973,-36.443758389261745,-37.100402684563754,-37.75704697986577,-38.413691275167785,-39.070335570469794,-39.72697986577181,-40.383624161073826,-41.040268456375834,-41.69691275167785,-42.353557046979866,-43.010201342281874,-43.66684563758389,-44.323489932885906,-44.980134228187914,-45.63677852348993,-46.293422818791946,-46.950067114093955,-47.60671140939597,-48.263355704697986,-48.919999999999995,-49.57664429530201,-50.233288590604026,-50.889932885906035,-51.54657718120805,-52.203221476510066,-52.859865771812075,-53.51651006711409,-54.173154362416106,-54.829798657718115,-55.48644295302013,-56.143087248322146,-56.799731543624155,-57.45637583892617,-58.11302013422819,-58.769664429530195,-59.42630872483221,-60.08295302013423,-60.739597315436235,-61.39624161073825,-62.05288590604027,-62.709530201342275,-63.36617449664429,-64.0228187919463,-64.67946308724832,-65.33610738255034,-65.99275167785234,-66.64939597315436,-67.30604026845637,-67.96268456375839,-68.6193288590604,-69.27597315436242,-69.93261744966442,-70.58926174496644,-71.24590604026845,-71.90255033557047,-72.55919463087248,-73.2158389261745,-73.8724832214765,-74.52912751677852,-75.18577181208053,-75.84241610738255,-76.49906040268456,-77.15570469798658,-77.81234899328858,-78.4689932885906,-79.12563758389261,-79.78228187919463,-80.43892617449664,-81.09557046979866,-81.75221476510066,-82.40885906040268,-83.06550335570469,-83.72214765100671,-84.37879194630872,-85.03543624161074,-85.69208053691275,-86.34872483221476,-87.00536912751677,-87.66201342281879,-88.3186577181208,-88.97530201342282,-89.63194630872484,-90.28859060402684,-90.94523489932885,-91.60187919463087,-92.25852348993288,-92.9151677852349,-93.57181208053692,-94.22845637583892,-94.88510067114093,-95.54174496644295,-96.19838926174496,-96.85503355704698,-97.511677852349,-98.168322147651,-98.82496644295301,-99.48161073825503,-100.13825503355704,-100.79489932885906,-101.45154362416108,-102.10818791946308,-102.7648322147651,-103.42147651006711,-104.07812080536912,-104.73476510067114,-105.39140939597316,-106.04805369127516,-106.70469798657717,-107.36134228187919,-108.0179865771812,-108.67463087248322,-109.33127516778524,-109.98791946308724,-110.64456375838925,-111.30120805369127,-111.95785234899328,-112.6144966442953,-113.27114093959732,-113.92778523489932,-114.58442953020133,-115.24107382550335,-115.89771812080537,-116.55436241610738,-117.2110067114094,-117.8676510067114,-118.52429530201341,-119.18093959731543,-119.83758389261745,-120.49422818791946,-121.15087248322148,-121.80751677852348,-122.4641610738255,-123.12080536912751,-123.77744966442953,-124.43409395973154,-125.09073825503356,-125.74738255033556,-126.40402684563757,-127.06067114093959,-127.7173154362416,-128.37395973154364,-129.03060402684565,-129.68724832214767,-130.34389261744968,-131.0005369127517,-131.65718120805371,-132.3138255033557,-132.97046979865772,-133.62711409395973,-134.28375838926175,-134.94040268456376,-135.59704697986578,-136.2536912751678,-136.9103355704698,-137.56697986577183,-138.22362416107384,-138.88026845637586,-139.53691275167787,-140.19355704697986,-140.85020134228188,-141.5068456375839,-142.1634899328859,-142.82013422818792,-143.47677852348994,-144.13342281879196,-144.79006711409397,-145.446711409396,-146.103355704698,-146.76000000000002,-147.41664429530204,-148.07328859060402,-148.72993288590604,-149.38657718120805,-150.04322147651007,-150.69986577181209,-151.3565100671141,-152.01315436241612,-152.66979865771813,-153.32644295302015,-153.98308724832216,-154.63973154362418,-155.2963758389262,-155.95302013422818,-156.6096644295302,-157.26630872483221,-157.92295302013423,-158.57959731543625,-159.23624161073826,-159.89288590604028,-160.5495302013423,-161.2061744966443,-161.86281879194632,-162.51946308724834,-163.17610738255036,-163.83275167785234,-164.48939597315436,-165.14604026845637,-165.8026845637584,-166.4593288590604,-167.11597315436242,-167.77261744966444,-168.42926174496645,-169.08590604026847,-169.74255033557048,-170.3991946308725,-171.05583892617452,-171.71248322147653,-172.36912751677852,-173.02577181208054,-173.68241610738255,-174.33906040268457,-174.99570469798658,-175.6523489932886,-176.3089932885906,-176.96563758389263,-177.62228187919465,-178.27892617449666,-178.93557046979868,-179.5922147651007,-180.24885906040268,-180.9055033557047,-181.5621476510067,-182.21879194630873,-182.87543624161074,-183.53208053691276,-184.18872483221477,-184.8453691275168,-185.5020134228188,-186.15865771812082,-186.81530201342284,-187.47194630872485,-188.12859060402684,-188.78523489932886,-189.44187919463087,-190.0985234899329,-190.7551677852349,-191.41181208053692,-192.06845637583893,-192.72510067114095,-193.38174496644297,-194.03838926174498,-194.695033557047,-195.351677852349,-196.008322147651,-196.66496644295302,-197.32161073825503,-197.97825503355705,-198.63489932885906,-199.29154362416108,-199.9481879194631,-200.6048322147651,-201.26147651006713,-201.91812080536914,-202.57476510067116,-203.23140939597317,-203.88805369127516,-204.54469798657718,-205.2013422818792,-205.8579865771812,-206.51463087248322,-207.17127516778524,-207.82791946308726,-208.48456375838927,-209.1412080536913,-209.7978523489933,-210.45449664429532,-211.11114093959733,-211.76778523489935,-212.42442953020134,-213.08107382550335,-213.73771812080537,-214.39436241610738,-215.0510067114094,-215.70765100671142,-216.36429530201343,-217.02093959731545,-217.67758389261746,-218.33422818791948,-218.9908724832215,-219.6475167785235,-220.3041610738255,-220.9608053691275,-221.61744966442953,-222.27409395973154,-222.93073825503356,-223.58738255033558,-224.2440268456376,-224.9006711409396,-225.55731543624162,-226.21395973154364,-226.87060402684565,-227.52724832214767,-228.18389261744966,-228.84053691275167,-229.4971812080537,-230.1538255033557,-230.81046979865772,-231.46711409395974,-232.12375838926175,-232.78040268456377,-233.43704697986578,-234.0936912751678,-234.75033557046982,-235.40697986577183,-236.06362416107382,-236.72026845637583,-237.37691275167785,-238.03355704697987,-238.69020134228188,-239.3468456375839,-240.0034899328859,-240.66013422818793,-241.31677852348994,-241.97342281879196,-242.63006711409398,-243.286711409396,-243.94335570469798,-244.6,-245.256644295302,-245.91328859060403,-246.56993288590604,-247.22657718120806,-247.88322147651007,-248.5398657718121,-249.1965100671141,-249.85315436241612,-250.50979865771814,-251.16644295302015,-251.82308724832214,-252.47973154362415,-253.13637583892617,-253.7930201342282,-254.4496644295302,-255.10630872483222,-255.76295302013423,-256.4195973154362,-257.07624161073824,-257.7328859060402,-258.38953020134227,-259.04617449664426,-259.7028187919463,-260.3594630872483,-261.01610738255033,-261.6727516778523,-262.32939597315436,-262.98604026845635,-263.6426845637584,-264.2993288590604,-264.95597315436237,-265.6126174496644,-266.2692617449664,-266.92590604026844,-267.58255033557043,-268.2391946308725,-268.89583892617446,-269.5524832214765,-270.2091275167785,-270.86577181208054,-271.5224161073825,-272.1790604026845,-272.83570469798656,-273.49234899328854,-274.1489932885906,-274.8056375838926,-275.4622818791946,-276.1189261744966,-276.77557046979865,-277.43221476510064,-278.0888590604027,-278.74550335570467,-279.4021476510067,-280.0587919463087,-280.7154362416107,-281.37208053691273,-282.0287248322147,-282.68536912751676,-283.34201342281875,-283.9986577181208,-284.6553020134228,-285.3119463087248,-285.9685906040268,-286.62523489932886,-287.28187919463085,-287.93852348993283,-288.5951677852349,-289.25181208053687,-289.9084563758389,-290.5651006711409,-291.22174496644294,-291.8783892617449,-292.535033557047,-293.19167785234896)
counts=c(0.0, 0.0,0.0,0.0,0.0,0.0,0.0,0.0,0.0,0.0,0.0,0.0,0.0,0.0,0.0,0.0,0.0,0.0,0.0,0.0,0.0,0.0,0.0,0.0,0.0,0.0,0.0,0.0,0.0,0.0,0.0,0.0,0.0,0.0,0.0,0.0,0.0,0.0,0.0,0.0,0.0,0.0,0.0,0.0,0.0,0.0,0.0,0.0,0.0,0.0,0.0,0.0,0.0,0.0,0.0,0.0,0.0,0.0,0.0,0.0,0.0,0.0,0.0,0.0,0.0,0.0,0.0,0.0,0.0,0.0,0.0,0.0,0.0,0.0,0.0,0.0,0.0,0.0,0.0,0.0,0.0,0.0,0.0,0.0,0.0,0.0,0.0,0.0,0.0,0.0,0.0,0.0,0.0,0.0,0.0,0.0,0.0,0.0,0.0,0.0,0.0,0.0,0.0,0.0,0.0,0.0,0.0,0.0,0.0,0.0,0.0,0.0,0.0,0.0,0.0,0.0,0.0,0.0,0.0,0.0,0.0,0.0,0.0,0.0,0.0,0.0,0.0,0.0,0.0,0.0,0.0,0.0,0.0,0.0,0.0,0.0,0.0,0.0,0.0,0.0,0.0,0.0,0.0,0.0,0.0,0.0,0.0,0.0,0.0,0.0,0.0,0.0,0.0,0.0,0.0,0.0,0.0,0.0,0.0,0.0,0.0,0.0,0.0,0.0,0.0,0.0,0.0,0.0,0.0,0.0,0.0,0.0,0.0,0.0,0.0,0.0,0.0,0.0,0.0,0.0,0.0,0.0,0.0,0.0,0.0,0.0,0.0,0.0,0.0,0.0,0.0,0.0,0.0,0.0,0.0,0.0,0.0,0.0,0.0,0.0,0.0,0.0,0.0,0.0,0.0,0.0,0.0,0.0,0.0,0.0,0.0,0.0,0.0,0.0,0.0,0.0,0.0,0.0,0.0,0.0,0.0,0.0,0.0,0.0,0.0,0.0,0.0,0.0,0.0,0.0,0.0,0.0,0.0,0.0,0.0,0.0,0.0,0.0,0.0,0.0,0.0,0.0,0.0,0.0,0.0,0.0,0.0,0.0,0.0,0.0,0.0,0.0,0.0,0.0,0.0,0.0,0.0,0.0,0.0,0.0,0.0,0.0,0.0,0.0,0.0,0.0,0.0,0.0,0.0,0.0,0.0,0.0,0.0,0.0,0.0,0.0,0.0,0.0,0.0,0.0,0.0,0.0,0.0,0.0,0.0,0.0,0.0,0.0,0.0,0.0,0.0,0.0,0.0,0.0,0.0,0.0,0.0,0.0,0.0,0.0,0.0,0.0,0.0,0.0,0.0,0.0,0.0,0.0,0.0,0.0,0.0,0.0,0.0,0.0,0.0,0.0,0.0,0.0,0.0,0.0,0.0,0.0,0.0,0.0,0.0,0.0,0.0,0.0,0.0,0.0,0.0,0.0,0.0,0.0,0.0,0.0,0.0,0.0,0.0,0.0,0.0,0.0,0.0,0.0,0.0,0.0,0.0,0.0,0.0,0.0,0.0,0.0,0.0,0.0,0.0,0.0,0.0,0.0,0.0,0.0,0.0,0.0,0.0,0.0,0.0,0.0,0.0,0.0,0.0,0.0,0.0,0.0,0.0,0.0,0.0,0.0,0.0,0.0,0.0,0.0,0.0,0.0,0.0,0.0,0.0,0.0,0.1004004004004004,0.004104104104104104,0.007307307307307307,0.008108108108108109,0.006006006006006006,0.006306306306306306,0.006006006006006006,0.006206206206206206,0.005705705705705706,0.004704704704704705,0.005205205205205205,0.005105105105105105,0.0034034034034034033,0.004804804804804805,0.005905905905905906,0.003703703703703704,0.004404404404404405,0.005705705705705706,0.005205205205205205,0.006906906906906907,0.006806806806806807,0.006706706706706707,0.007107107107107107,0.004104104104104104,0.005805805805805806,0.005705705705705706,0.00880880880880881,0.017217217217217216,0.013413413413413414,0.006206206206206206,0.0892892892892893,0.22182182182182184,0.23493493493493495,0.12202202202202202,0.04984984984984985,0.018418418418418417,0.01821821821821822,0.04454454454454455,0.01951951951951952,0.004104104104104104,0.003303303303303303,0.004604604604604604,0.00850850850850851,0.014814814814814815,0.017917917917917917,0.021621621621621623,0.022622622622622622,0.03413413413413413,0.04344344344344345,0.030930930930930932,0.012712712712712713,0.01021021021021021,0.011511511511511512,0.020920920920920922,0.015715715715715714,0.00990990990990991,0.010510510510510511,0.011811811811811812,0.016216216216216217,0.03053053053053053,0.008908908908908908)

plot(c(seq(-290,0,by=1),0),rep(2,length(c(seq(290,0,by=-1),0))), xlab="", ylab="Frequency of shift in extinction rate", xlim=c(-270,-230), ylim=c(0,0.12), type="l", col="white",lwd="1",las="1",cex.axis="1",cex.main="1",cex.lab="1",bty="n", main="D", axes=F)
rect(-323.2,-0.02,-298.9,300, col="white", border=NA)
rect(-298.9,-0.02,-272.95,300, col="whitesmoke", border=NA)
rect(-272.95,-0.02,-259.1,300, col="white", border=NA)
rect(-259.1,-0.02,-251.9,300, col="whitesmoke", border=NA)
rect(-251.9,-0.02,-247.2,300, col="white", border=NA)
rect(-247.2,-0.02,-237,300, col="whitesmoke", border=NA)
rect(-237,-0.02,-201.3,300, col="white", border=NA)
rect(-201.3,-0.02,-174.1,300, col="whitesmoke", border=NA)
rect(-174.1,-0.02,-163.5,300, col="white", border=NA)
rect(-163.5,-0.02,-145,300, col="whitesmoke", border=NA)
rect(-145,-0.02,-100.5,300, col="white", border=NA)
rect(-100.5,-0.02,-66,300, col="whitesmoke", border=NA)
rect(-66,-0.02,-56,300, col="white", border=NA)
rect(-56,-0.02,-33.9,300, col="whitesmoke", border=NA)
rect(-33.9,-0.02,-23.03,300, col="white", border=NA)
rect(-23.03,-0.02,-5.33,300, col="whitesmoke", border=NA)
rect(-5.33,-0.02,-2.58,300, col="white", border=NA)
rect(-2.58,-0.02,0,300, col="whitesmoke", border=NA)

rect(-261.28,-3,-259.51,300, col=alpha('#ffaf03',0.2), border=NA)
rect(-234.5,-3,-232,300, col=alpha('#ffaf03',0.2), border=NA)
abline(v=c(-251.902),col="red",lty="dashed",lwd="2")
axis(side=1, seq(-280, -210, by=10), col="black",col.axis="black",las=1)
axis(side=2, seq(0, 0.12, by=0.04), col="black",col.axis="black",las=2)

lines(mids,counts,type = 'h', lwd=5, col='#e34a33')
abline(h=bf2, lty=2)
abline(h=bf6, lty=2)

add_geochrono(0, -0.15)

#Net Diversification Rate (???????? diversification negative ???)
time=c(-253.9384209564732, -254.03851686941965,-254.13861278236607,-254.2387086953125,-254.33880460825893,-254.43890052120537,-254.53899643415178,-254.63909234709823,-254.73918826004464,-254.83928417299109,-254.9393800859375,-255.03947599888394,-255.13957191183036,-255.2396678247768,-255.33976373772322,-255.43985965066966,-255.53995556361608,-255.64005147656252,-255.74014738950893,-255.84024330245538,-255.9403392154018,-256.04043512834824,-256.1405310412946,-256.24062695424107,-256.34072286718754,-256.4408187801339,-256.54091469308037,-256.64101060602684,-256.7411065189732,-256.84120243191967,-256.941298344866,-257.0413942578125,-257.14149017075897,-257.24158608370533,-257.3416819966518,-257.4417779095983,-257.54187382254463,-257.6419697354911,-257.74206564843746,-257.84216156138393,-257.9422574743304,-258.04235338727676,-258.14244930022323,-258.2425452131696,-258.34264112611606,-258.44273703906254,-258.5428329520089,-258.64292886495537,-258.74302477790184,-258.8431206908482,-258.94321660379467,-259.043312516741,-259.1434084296875,-259.24350434263397,-259.3436002555803,-259.4436961685268,-259.54379208147327,-259.64388799441963,-259.7439839073661,-259.84407982031246,-259.94417573325893,-260.0442716462054,-260.14436755915176,-260.24446347209823,-260.3445593850447,-260.44465529799106,-260.54475121093753,-260.6448471238839,-260.74494303683036,-260.84503894977684,-260.9451348627232,-261.04523077566967,-261.145326688616,-261.2454226015625,-261.34551851450897,-261.4456144274553,-261.5457103404018,-261.64580625334827,-261.7459021662946,-261.8459980792411,-261.94609399218746,-262.04618990513393,-262.1462858180804,-262.24638173102676,-262.34647764397323,-262.4465735569197,-262.54666946986606,-262.64676538281253,-262.7468612957589,-262.84695720870536,-262.94705312165183,-263.0471490345982,-263.14724494754466,-263.247340860491,-263.3474367734375,-263.44753268638397,-263.5476285993303,-263.6477245122768,-263.74782042522327,-263.8479163381696,-263.9480122511161,-264.04810816406246,-264.1482040770089,-264.2482999899554,-264.34839590290176,-264.44849181584823,-264.5485877287947,-264.64868364174106,-264.74877955468753,-264.8488754676339,-264.94897138058036,-265.04906729352683,-265.1491632064732,-265.24925911941966,-265.349355032366,-265.4494509453125,-265.54954685825896,-265.6496427712053,-265.7497386841518,-265.84983459709827,-265.9499305100446,-266.0500264229911,-266.15012233593745,-266.2502182488839,-266.3503141618304,-266.45041007477676,-266.5505059877232,-266.6506019006697,-266.75069781361606,-266.85079372656253,-266.9508896395089,-267.05098555245536,-267.15108146540183,-267.2511773783482,-267.35127329129466,-267.451369204241,-267.5514651171875,-267.65156103013396,-267.7516569430803,-267.8517528560268,-267.95184876897326,-268.0519446819196,-268.1520405948661,-268.25213650781245,-268.3522324207589,-268.4523283337054,-268.55242424665175,-268.6525201595982,-268.7526160725447,-268.85271198549106,-268.9528078984375,-269.0529038113839,-269.15299972433036,-269.25309563727683,-269.3531915502232,-269.45328746316966,-269.553383376116,-269.6534792890625,-269.75357520200896,-269.8536711149553,-269.9537670279018,-270.05386294084826,-270.1539588537946,-270.2540547667411,-270.35415067968745,-270.4542465926339,-270.5543425055804,-270.65443841852675,-270.7545343314732,-270.8546302444197,-270.95472615736605,-271.0548220703125,-271.1549179832589,-271.25501389620536,-271.3551098091518,-271.4552057220982,-271.55530163504466,-271.655397547991,-271.7554934609375,-271.85558937388396,-271.9556852868303,-272.0557811997768,-272.15587711272326,-272.2559730256696,-272.3560689386161,-272.45616485156245,-272.5562607645089,-272.6563566774554,-272.75645259040175,-272.8565485033482,-272.9566444162947,-273.05674032924105,-273.1568362421875,-273.2569321551339,-273.35702806808035,-273.4571239810268,-273.5572198939732,-273.65731580691966,-273.757411719866,-273.8575076328125,-273.95760354575896,-274.0576994587053,-274.1577953716518,-274.25789128459826,-274.3579871975446,-274.4580831104911,-274.55817902343745,-274.6582749363839,-274.7583708493304,-274.85846676227675,-274.9585626752232,-275.0586585881697,-275.15875450111605,-275.2588504140625,-275.3589463270089,-275.45904223995535,-275.5591381529018,-275.6592340658482,-275.75932997879465,-275.859425891741,-275.9595218046875,-276.05961771763396,-276.1597136305803,-276.2598095435268,-276.35990545647326,-276.4600013694196,-276.5600972823661,-276.66019319531244,-276.7602891082589,-276.8603850212054,-276.96048093415175,-277.0605768470982,-277.1606727600447,-277.26076867299105,-277.3608645859375,-277.4609604988839,-277.56105641183035,-277.6611523247768,-277.7612482377232,-277.86134415066965,-277.9614400636161,-278.0615359765625,-278.16163188950895,-278.2617278024553,-278.3618237154018,-278.46191962834826,-278.5620155412946,-278.6621114542411,-278.76220736718744,-278.8623032801339,-278.9623991930804,-279.06249510602674,-279.1625910189732,-279.2626869319197,-279.36278284486605,-279.4628787578125,-279.5629746707589,-279.66307058370535,-279.7631664966518,-279.8632624095982,-279.96335832254465,-280.0634542354911,-280.1635501484375,-280.26364606138395,-280.3637419743303,-280.4638378872768,-280.56393380022325,-280.6640297131696,-280.7641256261161,-280.86422153906244,-280.9643174520089,-281.0644133649554,-281.16450927790174,-281.2646051908482,-281.3647011037947,-281.46479701674104,-281.5648929296875,-281.6649888426339,-281.76508475558035,-281.8651806685268,-281.9652765814732,-282.06537249441965,-282.1654684073661,-282.2655643203125,-282.36566023325895,-282.4657561462053,-282.5658520591518,-282.66594797209825,-282.7660438850446,-282.8661397979911,-282.96623571093744,-283.0663316238839,-283.1664275368304,-283.26652344977674,-283.3666193627232,-283.4667152756697,-283.56681118861604,-283.6669071015625,-283.7670030145089,-283.86709892745534,-283.9671948404018,-284.0672907533482,-284.16738666629465,-284.2674825792411,-284.3675784921875,-284.46767440513395,-284.5677703180803,-284.6678662310268,-284.76796214397325,-284.8680580569196,-284.9681539698661,-285.06824988281244,-285.1683457957589,-285.2684417087054,-285.36853762165174,-285.4686335345982,-285.5687294475447,-285.66882536049104,-285.7689212734375,-285.86901718638387,-285.96911309933034,-286.0692090122768,-286.1693049252232,-286.26940083816964,-286.3694967511161,-286.4695926640625,-286.56968857700895,-286.6697844899553,-286.7698804029018,-286.86997631584825,-286.9700722287946,-287.0701681417411,-287.17026405468744,-287.2703599676339,-287.3704558805804,-287.47055179352674,-287.5706477064732,-287.6707436194197,-287.77083953236604,-287.8709354453125,-287.97103135825887,-288.07112727120534,-288.1712231841518,-288.27131909709817,-288.37141501004464,-288.4715109229911,-288.5716068359375,-288.67170274888394,-288.7717986618303,-288.8718945747768,-288.97199048772325,-289.0720864006696,-289.1721823136161,-289.27227822656243,-289.3723741395089,-289.4724700524554,-289.57256596540174,-289.6726618783482,-289.7727577912947,-289.87285370424104,-289.9729496171875,-290.07304553013387,-290.17314144308034,-290.2732373560268,-290.37333326897317,-290.47342918191964,-290.5735250948661,-290.67362100781247,-290.77371692075894,-290.8738128337053,-290.9739087466518,-291.07400465959824,-291.1741005725446,-291.2741964854911,-291.37429239843743,-291.4743883113839,-291.5744842243304,-291.67458013727673,-291.7746760502232,-291.8747719631697,-291.97486787611604,-292.0749637890625,-292.17505970200887,-292.27515561495534,-292.3752515279018,-292.47534744084817,-292.57544335379464,-292.6755392667411,-292.77563517968747,-292.87573109263394,-292.9758270055803,-293.07592291852677,-293.17601883147324,-293.2761147444196,-293.3762106573661,-293.47630657031243)
net_rate=c(-0.22063299614525556, -0.1422563142666319,-0.14268901657110117,-0.14403517136184701,-0.14585907262867254,-0.14698939294921884,-0.1486929431702475,-0.14975598215285274,-0.1506619937971502,-0.15230153227792967,-0.15298763087466533,-0.15326946243709783,-0.15349838440886435,-0.15553729586469775,-0.15772273351324947,-0.1583396726738057,-0.16083667104196825,-0.16162309904363564,-0.16415063703104293,-0.16517808807132536,-0.1656512467181558,-0.1670204756319693,-0.16844214528455473,-0.16963395678048024,-0.1711384470516573,-0.17193537248616744,-0.17236560784236812,-0.1737334885057086,-0.17481496912374891,-0.175389060415026,-0.17588122900707437,-0.1766092885451251,-0.177148956873171,-0.17735450511030987,-0.1778674641542582,-0.17811063480519584,-0.17803256749803803,-0.17867882544158326,-0.17901378803327664,-0.17887913602251393,-0.17884537048303192,-0.17879522308839896,-0.1790125850448942,-0.17915419521203005,-0.17939838184369442,-0.18012254158678942,-0.18046665235751347,-0.1807500486705346,-0.18102439588645847,-0.18150364978913344,-0.182398575037166,-0.18265504821907652,-0.18370130704788348,-0.18450498764404374,-0.18479934448897475,-0.18498109480595765,-0.1864418307828649,-0.18703015610414078,-0.18780022224128717,-0.1894307759737238,-0.1910220218457912,-0.19202063275914685,-0.1937168829612909,-0.19450829085983692,-0.19593783001453238,-0.19673853918262268,-0.19800458775668472,-0.1992647472899944,-0.2001445181653856,-0.20228968629239447,-0.2029586366877719,-0.2045710479491512,-0.20653063201541025,-0.20789294395699598,-0.2087030431050492,-0.21002051895576096,-0.2111530209798187,-0.21228152741327572,-0.2138924813924013,-0.21508694235045678,-0.2159594658877727,-0.21743565094103956,-0.21926744284749344,-0.22103099602031215,-0.2228966924779589,-0.22399547352653387,-0.2254502247060916,-0.22687623979684018,-0.2284571598751068,-0.2303215884939137,-0.23116906097797837,-0.23302960290208627,-0.23407773071599705,-0.2356060789690487,-0.2373299975662294,-0.23941423205486342,-0.24084981582052944,-0.2432079354462575,-0.24534681357372712,-0.24673710728791623,-0.24803093261579387,-0.2490498482027298,-0.25076241480413014,-0.25251550565324044,-0.25396515030912714,-0.2550447622196393,-0.2565915286483356,-0.2578326964542294,-0.2588291023615903,-0.26024512299740005,-0.2618120114748761,-0.26334906685412407,-0.2652607332492158,-0.26672563615895906,-0.2680319703054557,-0.2693186703687537,-0.270678415826533,-0.273036284471741,-0.27405178692236914,-0.2753138231091288,-0.2764528819844931,-0.277816190617523,-0.27939530276941577,-0.2804125604235919,-0.28104587136759923,-0.28220243092078,-0.2827600202281811,-0.2829218834552286,-0.2839538257929112,-0.2846199362600767,-0.28515496723729267,-0.2851961024414527,-0.28557782761541795,-0.2851599783526432,-0.28502463885209706,-0.28527508476411123,-0.28522557237598944,-0.2852528256558715,-0.2848360495518682,-0.28462226426879256,-0.28449202927002887,-0.2843902758787354,-0.28417360010105974,-0.28391006619570514,-0.28395019261744525,-0.28428917818078114,-0.2843882278470885,-0.28455643543454456,-0.28455322009842754,-0.28454719483475954,-0.2849103254351084,-0.28507959228621604,-0.2853345242594411,-0.2855655574979731,-0.2855650785834615,-0.28567313772354275,-0.2857316186862248,-0.28575824146956363,-0.285718795666434,-0.285816815081932,-0.2858740832577722,-0.28583442018635435,-0.2862953717649729,-0.28649300639789893,-0.2869364896859852,-0.28715288974595043,-0.2875725965640726,-0.2880505822080763,-0.28864254931420347,-0.2891283542717482,-0.2894688138793129,-0.2902540110311011,-0.2909731194284962,-0.2915761010419644,-0.2931348919966771,-0.29462720208081844,-0.29648601292860444,-0.2980633549135549,-0.2998249695487049,-0.30105826717651213,-0.3028569110873142,-0.30462174293021665,-0.30631220582820806,-0.30735616112772657,-0.30846113194336927,-0.3088820545450621,-0.30943337918245517,-0.3099170244490484,-0.31030191798287293,-0.31031548633731,-0.3104391127769358,-0.3102800709350602,-0.30992120956137476,-0.308899499876502,-0.3068346606135802,-0.3032401283354076,-0.2968883095823405,-0.28976167565770644,-0.27909659582948265,-0.26732973873551785,-0.25315852283045776,-0.2353885459818287,-0.21853505798373765,-0.20281023894175218,-0.1878044351679312,-0.17253377713456391,-0.15814536308307042,-0.14328915714719043,-0.12624255045770816,-0.11130808142244895,-0.09625513611596609,-0.08186215263128008,-0.06925118183190838,-0.05881273103335404,-0.050400496521240186,-0.044204369206094385,-0.03775900750563687,-0.032490467295096755,-0.028217938930674608,-0.024686858616648256,-0.02139932767734235,-0.018974515215822062,-0.016466779730528222,-0.014126932198387137,-0.013079625151828124,-0.011225806892191102,-0.010082119684575992,-0.00912725103280641,-0.008629315358472106,-0.00802953496819157,-0.007563156082628554,-0.007033435649111645,-0.006502928136090699,-0.006051043590398438,-0.005537555616997638,-0.004899194856329971,-0.004263940618487872,-0.0031241421495164616,-0.0020899201821451114,-0.0010057047962489301,0.0004623013244838869,0.002793968262485492,0.005011840438015833,0.007265222098530691,0.009968897915252385,0.012508318990082227,0.014181225928497252,0.01554897287823538,0.016276718111877555,0.01719842230481349,0.01751608862179574,0.01771567545406396,0.017940318275856872,0.018123005987276276,0.018181196425048715,0.018203522347617112,0.018450197194989016,0.01855818043445397,0.01859173789789683,0.01862384943272655,0.018707875302802466,0.018692741802543097,0.018713521904067554,0.01874547163688947,0.01883590653108071,0.018913549355776625,0.018879891847468126,0.01894203451084066,0.018910924230888533,0.018963525052704253,0.01894158974768339,0.018819958949477137,0.018839817973509223,0.018772189284579677,0.018660620541745766,0.018771715897552742,0.01864848032536506,0.018506299004953018,0.018455732753693256,0.01841771751315594,0.018093942111394014,0.01795741606697642,0.01797482812875981,0.017797133810338064,0.01752023947656669,0.017434806933811303,0.017168132466789117,0.01673653970711007,0.016555589691562612,0.0163049696855676,0.01578105813918744,0.015244426688303956,0.014801120183807276,0.014179606616083164,0.01327999169704434,0.012427639297611103,0.01189503986955525,0.0115435445657622,0.011200740833173945,0.010606849297500155,0.010001872770628068,0.009496383180537084,0.008654970424604806,0.00795051806878936,0.0068622112003885365,0.0058036379554531805,0.004689984223400306,0.0034456850475773986,0.0023124050217204727,0.001504572789843203,0.0004251305528978427,-0.0008975838933493911,-0.0023147113304005495,-0.004109744138896696,-0.005630326556772139,-0.00685758412122473,-0.00838988286463747,-0.009866533221807748,-0.011182428645291701,-0.01309183776437786,-0.014527425061645942,-0.015682350919277648,-0.016226186219304457,-0.01662228972884105,-0.017194868980315345,-0.017708230116399912,-0.01795380013906597,-0.01840692975798928,-0.01855110342512372,-0.018945116765616367,-0.01925161917438042,-0.019473585701294295,-0.019916783534802664,-0.020101831515967814,-0.02028807638465487,-0.020456777457192692,-0.0207114811740137,-0.02096898692261689,-0.021285068434893056,-0.021561077786933537,-0.021843822561731077,-0.022148296319969292,-0.02232427001901117,-0.022703955274551258,-0.023167303755865783,-0.023665324832548643,-0.024080610432880227,-0.024722989302016097,-0.02544588850782508,-0.02627927617930322,-0.02698005745635763,-0.027705363856958484,-0.028161622122522656,-0.028580247913586952,-0.028916068475539895,-0.029282051372264393,-0.029731754294029557,-0.030251360517336477,-0.03051063606871227,-0.030781041613330493,-0.03110456230696538,-0.03143130231291699,-0.03168774778980579,-0.03225308677147933,-0.03260598714381049,-0.03302487012674275,-0.03341419028864734,-0.03366832468712459,-0.03416183119413087,-0.034649805967992144,-0.035158024746314964,-0.035692646993500624,-0.036243150708076856,-0.03680164769962348,-0.03713191952594325,-0.03758677117204092,-0.03794856440107507,-0.038402078206813746,-0.03903088472605821,-0.0397608585693772,-0.04033851914802957,-0.0410453570356889,-0.04229688901991302,-0.04351668559939192,-0.04485267405066187,-0.04616597398570694,-0.047903059321837964,-0.04958521550472655,-0.05195555981188088,-0.054195581249011304,-0.057055021056895056,-0.059260238108121616,-0.059260238108121616,-0.059260238108121616,-0.059260238108121616,-0.059260238108121616)
net_minHPD=c(-1.4866468281354097, -0.7367200054241457,-0.7314650623443729,-0.7312197090447785,-0.7314650623443729,-0.7515653967467116,-0.7650149135017119,-0.7581455296473085,-0.751337158144491,-0.7705417207247502,-0.7515653967467116,-0.7540874834373384,-0.7515653967467116,-0.7540874834373384,-0.7367200054241457,-0.7540874834373384,-0.7314650623443729,-0.7314650623443729,-0.7399155075176909,-0.7314650623443729,-0.7286797599968411,-0.7314650623443729,-0.7297835662067652,-0.7304860836355765,-0.7312197090447785,-0.7284490529297027,-0.7252542469545344,-0.7301747117109347,-0.7260385233167881,-0.7017540372240546,-0.6957730757471688,-0.6980210974097342,-0.6949619225840767,-0.7314650623443729,-0.7314650623443729,-0.7314650623443729,-0.7312197090447785,-0.7304860836355765,-0.6949619225840767,-0.7304860836355765,-0.7312197090447785,-0.7312197090447785,-0.7304860836355765,-0.7312197090447785,-0.7304860836355765,-0.7304860836355765,-0.7312197090447785,-0.7312197090447785,-0.7312197090447785,-0.7312197090447785,-0.7301747117109347,-0.7284490529297027,-0.7260385233167881,-0.7260385233167881,-0.7260385233167881,-0.7343280400442138,-0.7297835662067652,-0.7286797599968411,-0.7304860836355765,-0.7260385233167881,-0.7260385233167881,-0.7312197090447785,-0.7312197090447785,-0.7301747117109347,-0.7312197090447785,-0.7312197090447785,-0.7304860836355765,-0.7286797599968411,-0.7260385233167881,-0.7327115976263464,-0.7304860836355765,-0.7306835761476791,-0.7260385233167881,-0.7257124008366547,-0.7312197090447785,-0.7357119916649774,-0.7306835761476791,-0.7306835761476791,-0.7451834663321393,-0.7301747117109347,-0.7312197090447785,-0.7312197090447785,-0.7306835761476791,-0.7312197090447785,-0.7306835761476791,-0.7306835761476791,-0.7312197090447785,-0.7304860836355765,-0.7257124008366547,-0.7451834663321393,-0.7447788455122438,-0.7343280400442138,-0.7312197090447785,-0.7327115976263464,-0.726068414277596,-0.7312197090447785,-0.7327115976263464,-0.726068414277596,-0.7312197090447785,-0.7284490529297027,-0.726068414277596,-0.7312197090447785,-0.7451834663321393,-0.7306835761476791,-0.7312197090447785,-0.7304860836355765,-0.7312197090447785,-0.7306835761476791,-0.7327115976263464,-0.7451834663321393,-0.740534792969116,-0.726068414277596,-0.7312197090447785,-0.726068414277596,-0.7297835662067652,-0.726068414277596,-0.6976879014736144,-0.6984277695624166,-0.6949619225840767,-0.6839640030232906,-0.6839640030232906,-0.6758990214079846,-0.6729866145029285,-0.6756097774261315,-0.6618548662600718,-0.6634842384784709,-0.6592194540671205,-0.6535115224287169,-0.6516600415998164,-0.6516600415998164,-0.6515260742546377,-0.6515260742546377,-0.6516600415998164,-0.6398563123605062,-0.6515260742546377,-0.6419872602301475,-0.6398563123605062,-0.6398563123605062,-0.6374081891200356,-0.6394666470477639,-0.6374081891200356,-0.6398563123605062,-0.6397648206702958,-0.6194755695098391,-0.6204564586915693,-0.6194755695098391,-0.6204564586915693,-0.6192683219714259,-0.6194755695098391,-0.6192683219714259,-0.6194755695098391,-0.6199614127446834,-0.6204564586915693,-0.6204564586915693,-0.6201377587826306,-0.6199614127446834,-0.6194755695098391,-0.6194755695098391,-0.6194755695098391,-0.6199614127446834,-0.6194755695098391,-0.6199614127446834,-0.6194755695098391,-0.6192683219714259,-0.6192683219714259,-0.6194755695098391,-0.6194755695098391,-0.6201377587826306,-0.6204564586915693,-0.6207364166326927,-0.6230538023554592,-0.6201377587826306,-0.6192683219714259,-0.6192683219714259,-0.6207364166326927,-0.6201377587826306,-0.6398563123605062,-0.6362146174453377,-0.6389449101996539,-0.6516600415998164,-0.6516600415998164,-0.6598780231110596,-0.6602752543000237,-0.6584257695057373,-0.6616452786047555,-0.6624597370521463,-0.6626015387355697,-0.6616452786047555,-0.6624597370521463,-0.6618548662600718,-0.6618548662600718,-0.6618548662600718,-0.6618548662600718,-0.6624597370521463,-0.6634842384784709,-0.6614180450588355,-0.6596175399829975,-0.6585035784568075,-0.6368878388471277,-0.6192683219714259,-0.6115488913968871,-0.6053350885864268,-0.5665292159029819,-0.5530646197485225,-0.5372088391687109,-0.5255658254652298,-0.504751510259819,-0.49125897353202297,-0.4662142736478674,-0.4572129054340618,-0.43485330998889277,-0.39992122399342156,-0.37744098998044995,-0.3545122914353336,-0.3331225954590934,-0.3268254827972866,-0.30585173850031844,-0.2890426810519051,-0.2832592150429799,-0.2660389882774361,-0.2468215507915723,-0.2468215507915723,-0.2295341513801627,-0.21308640675642915,-0.2117804789329083,-0.2040320880436462,-0.20043058992552637,-0.20088558864415162,-0.1992341240395941,-0.1918555471699001,-0.1918555471699001,-0.19353459211438462,-0.1918555471699001,-0.190117890877883,-0.1769746970719832,-0.17539533097346624,-0.17244116117903358,-0.17244116117903358,-0.16249079876170258,-0.159570577475706,-0.14340100255454646,-0.13653968896916985,-0.1368029383915903,-0.12295124339010027,-0.1155811649228678,-0.11169317868290873,-0.10828019871065175,-0.10732044668706192,-0.10725802180723729,-0.10322205092775051,-0.10298145581789978,-0.10260383033226123,-0.10183016613777052,-0.10167523030320974,-0.10183016613777052,-0.10183016613777052,-0.10322205092775051,-0.10314033428718677,-0.10322205092775051,-0.10207541511924592,-0.10207541511924592,-0.10183016613777052,-0.10370781412468527,-0.10183016613777052,-0.10207541511924592,-0.10171935155944758,-0.10207541511924592,-0.10260383033226123,-0.10260383033226123,-0.10260383033226123,-0.10171935155944758,-0.10171935155944758,-0.10260383033226123,-0.10260383033226123,-0.10207541511924592,-0.10314033428718677,-0.10306031066214119,-0.10171935155944758,-0.10207541511924592,-0.10306031066214119,-0.10206110375614247,-0.10314033428718677,-0.10314033428718677,-0.10314033428718677,-0.10314033428718677,-0.10314033428718677,-0.10917413462750755,-0.10838296737892861,-0.10488566905056607,-0.11240756122335738,-0.11263871005768503,-0.11201852499582171,-0.11123931308485371,-0.11301778513540472,-0.11263871005768503,-0.11301778513540472,-0.11263871005768503,-0.11301778513540472,-0.11301778513540472,-0.11830131810143271,-0.11830131810143271,-0.11830131810143271,-0.11483971365010297,-0.11962959632192369,-0.12007237164162468,-0.12007237164162468,-0.12365435350304979,-0.1239504273040393,-0.1239504273040393,-0.12779534568989118,-0.1288533055631393,-0.13613524605557809,-0.1369028299864134,-0.14292326869130081,-0.1465032637533674,-0.1465032637533674,-0.1459834994573803,-0.14923325504857865,-0.15433246029469228,-0.1603099708242222,-0.16035019986949953,-0.16716344377853182,-0.1668901449722383,-0.1681278353005256,-0.16833967044713494,-0.16877242002215215,-0.16877242002215215,-0.17013918331690425,-0.1696796160904727,-0.1696796160904727,-0.17013918331690425,-0.1696796160904727,-0.1696796160904727,-0.1696796160904727,-0.1696796160904727,-0.17013918331690425,-0.17013918331690425,-0.17013918331690425,-0.1703215940308124,-0.17102364965973857,-0.172113138460083,-0.17225557758380103,-0.17246287122488044,-0.17346214562001347,-0.17480273712654834,-0.17483131197882348,-0.17483131197882348,-0.1804920771757105,-0.18184385235833414,-0.18218523878072412,-0.1830665682573117,-0.1830665682573117,-0.18233764531267876,-0.1824305423869444,-0.1830417188115329,-0.1830665682573117,-0.1837647651909631,-0.18391257502902605,-0.18440019857003145,-0.18939966869134806,-0.18939966869134806,-0.18939966869134806,-0.18939966869134806,-0.18819917407283146,-0.19702125546491506,-0.19867084239504765,-0.19883891089742034,-0.19883891089742034,-0.20084583889602275,-0.2019557829233796,-0.20180913589706256,-0.2019557829233796,-0.2045547764124242,-0.20641609884822995,-0.20773237385281704,-0.20641609884822995,-0.20637945032390448,-0.20641609884822995,-0.2145809973806642,-0.2145809973806642,-0.21618323975283063,-0.21718896057847636,-0.2209939344011722,-0.2209939344011722,-0.23026491792486664,-0.23220859556438606,-0.2331247614338133,-0.238693659133312,-0.25611045903477747,-0.25679000457624346,-0.27028511561830243,-0.2855148198398154,-0.2855148198398154,-0.2855148198398154,-0.2855148198398154,-0.2855148198398154)
net_maxHPD=c(1.1341427793534824, 0.7411459408556902,0.7376390645581068,0.7332861537532112,0.7257570971861081,0.6991237749788595,0.6794429723271151,0.6834381579512726,0.6794429723271151,0.6541402570549454,0.6490562601202009,0.6365597736682587,0.6238131379685239,0.6066091336709036,0.6066091336709036,0.5697669617756441,0.5717191347903059,0.5551401150510435,0.5310051677982437,0.525286680779399,0.5226042168547158,0.5095506287514442,0.5008251502467735,0.4905023011691142,0.48217435417640664,0.48217435417640664,0.48217435417640664,0.47212779792639,0.47212779792639,0.4905023011691142,0.4905023011691142,0.484922668496393,0.4871321095265507,0.44960850586587986,0.4475349617882884,0.446547209164251,0.44960850586587986,0.4520313873980555,0.484922668496393,0.4481983158356875,0.4481983158356875,0.4481983158356875,0.4481983158356875,0.4481983158356875,0.4481983158356875,0.4481983158356875,0.44960850586587986,0.446547209164251,0.44477252831768943,0.4428503284817715,0.4428503284817715,0.4428503284817715,0.44477252831768943,0.44477252831768943,0.44477252831768943,0.43289906500692565,0.4317920854832473,0.4317920854832473,0.4296675878760423,0.43289906500692565,0.42743355285833295,0.41998292069057663,0.41384978766835745,0.41230198595227024,0.4078111880823718,0.4062285051705381,0.40505949789997087,0.4034170226123037,0.40471893827954214,0.3894155498331289,0.3894155498331289,0.3836318554160813,0.3847557282597019,0.3836318554160813,0.37407116211028324,0.36460022549877924,0.36460022549877924,0.36257023456839327,0.3422929410879929,0.35035009174257625,0.3430810870741049,0.33794910656183486,0.33080533407966645,0.3187478284815385,0.3087293382642363,0.3013676246425168,0.2940844834183711,0.2886461906916987,0.2886461906916987,0.2594736390091235,0.2485092820759891,0.2485092820759891,0.24648723957868335,0.24098188577604118,0.235150496595825,0.22023668107633976,0.21033658711173964,0.20907196966440678,0.19426928214466516,0.18727448666152025,0.18259686268378672,0.17070517872633506,0.14611506402459584,0.15108474069674227,0.14039271106632278,0.1360727361818538,0.12988362350575855,0.12243631669173966,0.11114720249775134,0.09100309591784383,0.09016959993715695,0.09100309591784383,0.0738508902229637,0.06801694471521375,0.057114325687800616,0.05257650310894435,0.07112444447777466,0.056216621875578104,0.05573032972333561,0.05573032972333561,0.048623684026446234,0.048623684026446234,0.04462881294672591,0.03804529438547338,0.04330772566257751,0.03804529438547338,0.03830191941343483,0.04209217503496793,0.03830191941343483,0.03804529438547338,0.03400221987259894,0.032840608084158285,0.030279925833552768,0.03804529438547338,0.025076081429987518,0.03338461713478985,0.032840608084158285,0.029129345618130242,0.029129345618130242,0.025076081429987518,0.025076081429987518,0.02200595976723868,0.020626574287823884,0.03830191941343483,0.036155617663314404,0.03227645449046662,0.029129345618130242,0.029673368395135735,0.02815259243870652,0.027423729997792662,0.025076081429987518,0.02342169807270328,0.02342169807270328,0.021134308947447472,0.020626574287823884,0.020626574287823884,0.020210266304342528,0.020210266304342528,0.020210266304342528,0.020626574287823884,0.020626574287823884,0.020626574287823884,0.020210266304342528,0.02058346647742962,0.020070111594103768,0.020210266304342528,0.020210266304342528,0.020626574287823884,0.020626574287823884,0.021896827927088636,0.02058346647742962,0.025732444582183794,0.02815259243870652,0.029129345618130242,0.030279925833552768,0.03400221987259894,0.020626574287823884,0.028583187460910014,0.029673368395135735,0.020002306258021407,0.025732444582183794,0.020626574287823884,0.025732444582183794,0.029636765190046044,0.029129345618130242,0.029673368395135735,0.029673368395135735,0.031998905486062545,0.031998905486062545,0.03336010346617871,0.03305011005462394,0.03305011005462394,0.03336010346617871,0.03400221987259894,0.03394849653700602,0.03662011622565464,0.03804529438547338,0.04271096109924327,0.05843947288369808,0.07112507875232119,0.07196295265549056,0.07280853974537366,0.10031515810496128,0.0975399459000992,0.10033043500944328,0.10247178061757109,0.11350108347644347,0.11382755690844233,0.11832651401458061,0.1151682474588393,0.12007793018842372,0.1304301421571877,0.13068333397776444,0.13068333397776444,0.13132240327471684,0.12865737422093965,0.13181497463477845,0.13671165016903788,0.1301574566683443,0.1365992125450829,0.1398594686714757,0.13082477720066474,0.13699077149341682,0.14520834313450826,0.14150329284921698,0.1421794423560916,0.14150329284921698,0.13699077149341682,0.13699077149341682,0.14172917137792274,0.1398594686714757,0.1365992125450829,0.1365992125450829,0.13694892715115053,0.14755052542594765,0.14572304281841691,0.14553946785325533,0.14198189648618112,0.14755052542594765,0.14755052542594765,0.15646891074784544,0.15377129627555072,0.14755052542594765,0.15629881923728642,0.1574257319653158,0.1563302749263092,0.15589760655153995,0.15446456890957866,0.15390267601015353,0.1563302749263092,0.1563302749263092,0.1563302749263092,0.1563302749263092,0.1563302749263092,0.15589760655153995,0.15589760655153995,0.15398976696800576,0.15417498657916612,0.15417498657916612,0.15589760655153995,0.15589760655153995,0.15589760655153995,0.15417498657916612,0.15589760655153995,0.1558595983726431,0.1563302749263092,0.15646891074784544,0.15646891074784544,0.1563302749263092,0.1563302749263092,0.15717266239276942,0.15762762339018377,0.15646891074784544,0.1563302749263092,0.15717266239276942,0.1563302749263092,0.1563302749263092,0.15762762339018377,0.15717266239276942,0.1563302749263092,0.15805485486628928,0.1574257319653158,0.15805485486628928,0.1584111987960072,0.15896417016290282,0.1590646066007387,0.15398976696800576,0.15398976696800576,0.15805485486628928,0.1500750588898281,0.14977840261500613,0.1500750588898281,0.15001392007053707,0.14832556154770066,0.14788929392204364,0.14773359289002194,0.14788929392204364,0.14788929392204364,0.14761777538841994,0.14338025225452133,0.14377475394423833,0.14350795052717816,0.14773359289002194,0.14308998021408448,0.14258647901389498,0.14198189648618112,0.13934687098807655,0.1398594686714757,0.1398594686714757,0.1364472492423558,0.1369623740341288,0.13253402451974894,0.13253402451974894,0.12630754606968447,0.12314309337930912,0.12299315860447418,0.12257664044668999,0.1194530203013523,0.11603302386176502,0.11314299646373394,0.11331698294998516,0.10789665572825671,0.10866096239567968,0.10789665572825671,0.10789665572825671,0.10789665572825671,0.10789665572825671,0.1070308335832012,0.10776640930824652,0.107844938487344,0.107844938487344,0.10789665572825671,0.107844938487344,0.10776640930824652,0.107844938487344,0.10756988058502093,0.10756988058502093,0.10756988058502093,0.107844938487344,0.107844938487344,0.1070308335832012,0.10751152659372126,0.10776640930824652,0.1070308335832012,0.10637601013528189,0.10637601013528189,0.10769117425124317,0.10336677367735245,0.10280087248970235,0.10399099064904838,0.10390268317363494,0.10516217430358427,0.10634789699162067,0.10634789699162067,0.10634789699162067,0.10634789699162067,0.10634789699162067,0.10776640930824652,0.10776640930824652,0.10277821561539044,0.10294935152787063,0.1033136665971921,0.10350455054020258,0.10634789699162067,0.09802529591236239,0.09758855074990536,0.09824172013017099,0.09901752073077197,0.09772961679673581,0.09772961679673581,0.09824172013017099,0.09930456870583157,0.09901752073077197,0.09878098317314346,0.09824172013017099,0.10143189037158185,0.10245069681984495,0.10390268317363494,0.0975399459000992,0.09901752073077197,0.09824172013017099,0.09901752073077197,0.09824172013017099,0.1033136665971921,0.09824172013017099,0.1011427483286986,0.10390268317363494,0.10591834868605365,0.09901752073077197,0.10769117425124317,0.10916798432798153,0.10634789699162067,0.10634789699162067,0.10634789699162067,0.10634789699162067,0.10634789699162067)

plot(c(seq(-290,0,by=1),0),rep(2,length(c(seq(290,0,by=-1),0))), xlab="", ylab="Rates (events/Myr/lineage)", xlim=c(-270,-230), ylim=c(-0.4,0.05), type="l", col="white",lwd="1",las="1",cex.axis="1",cex.main="1",cex.lab="1",bty="n", main="E", axes=F)
rect(-323.2,-3,-298.9,300, col="white", border=NA)
rect(-298.9,-3,-272.95,300, col="whitesmoke", border=NA)
rect(-272.95,-3,-259.1,300, col="white", border=NA)
rect(-259.1,-3,-251.9,300, col="whitesmoke", border=NA)
rect(-251.9,-3,-247.2,300, col="white", border=NA)
rect(-247.2,-3,-237,300, col="whitesmoke", border=NA)
rect(-237,-3,-201.3,300, col="white", border=NA)
rect(-201.3,-3,-174.1,300, col="whitesmoke", border=NA)
rect(-174.1,-3,-163.5,300, col="white", border=NA)
rect(-163.5,-3,-145,300, col="whitesmoke", border=NA)
rect(-145,-3,-100.5,300, col="white", border=NA)
rect(-100.5,-3,-66,300, col="whitesmoke", border=NA)
rect(-66,-3,-56,300, col="white", border=NA)
rect(-56,-3,-33.9,300, col="whitesmoke", border=NA)
rect(-33.9,-3,-23.03,300, col="white", border=NA)
rect(-23.03,-3,-5.33,300, col="whitesmoke", border=NA)
rect(-5.33,-3,-2.58,300, col="white", border=NA)
rect(-2.58,-3,0,300, col="whitesmoke", border=NA)


rect(-261.28,-3,-259.51,300, col=alpha('#ffaf03',0.2), border=NA)
rect(-234.5,-3,-232,300, col=alpha('#ffaf03',0.2), border=NA)
abline(v=c(-251.902),col="red",lty="dashed",lwd="2")
legend("topleft", bty="n", c("Net diversification rate"),lwd="3",col=c("#504A4B"), cex=1)

axis(side=1, seq(-280, -220, by=10), col="black",col.axis="black",las=1)
axis(side=2, seq(-0.4, 0.05, by=0.05), col="black",col.axis="black",las=2)

lines(time,time,type = 'n', lwd=2, col= '#504A4B')
polygon(c(time, rev(time)), c(net_maxHPD, rev(net_minHPD)), col = alpha('#504A4B',0.2), border = NA)
lines(time,net_rate, col = '#504A4B', lwd=2)
abline(h=0,lty=2,col="darkred")


add_geochrono(-0.4, -0.9)

############################# Diversity dynamics

tbl = read.table(file = "TeTs-RJMCMC18_ltt.txt",header = T)
time = -tbl$time
    
plot(time,tbl$diversity, type="n",ylab= "Number of lineages", xlab="", cex.main="1", main="F", ylim=c(0,6), xlim=c(-270,-230), axes=F)
rect(-323.2,-3,-298.9,300, col="white", border=NA)
rect(-298.9,-3,-272.95,300, col="whitesmoke", border=NA)
rect(-272.95,-3,-259.1,300, col="white", border=NA)
rect(-259.1,-3,-251.9,300, col="whitesmoke", border=NA)
rect(-251.9,-3,-247.2,300, col="white", border=NA)
rect(-247.2,-3,-237,300, col="whitesmoke", border=NA)
rect(-237,-3,-201.3,300, col="white", border=NA)
rect(-201.3,-3,-174.1,300, col="whitesmoke", border=NA)
rect(-174.1,-3,-163.5,300, col="white", border=NA)
rect(-163.5,-3,-145,300, col="whitesmoke", border=NA)
rect(-145,-3,-100.5,300, col="white", border=NA)
rect(-100.5,-3,-66,300, col="whitesmoke", border=NA)
rect(-66,-3,-56,300, col="white", border=NA)
rect(-56,-3,-33.9,300, col="whitesmoke", border=NA)
rect(-33.9,-3,-23.03,300, col="white", border=NA)
rect(-23.03,-3,-5.33,300, col="whitesmoke", border=NA)
rect(-5.33,-3,-2.58,300, col="white", border=NA)
rect(-2.58,-3,0,300, col="whitesmoke", border=NA)


rect(-261.28,-3,-259.51,300, col=alpha('#ffaf03',0.2), border=NA)
rect(-234.5,-3,-232,300, col=alpha('#ffaf03',0.2), border=NA)
abline(v=c(-251.902),col="red",lty="dashed",lwd="2")


axis(side=1, seq(-280, -220, by=10), col="black",col.axis="black",las=1)
axis(side=2, seq(0, 6, by=2), col="black",col.axis="black",las=2)

polygon(c(time, rev(time)), c(tbl$M_div, rev(tbl$m_div)), col = alpha("#00A359",0.4), border = NA)

legend("topleft", bty="n", c("Diversity"),lwd="3",col=c("#00A359"), cex=1)
lines(time,tbl$diversity, type="l", col = alpha("#00A359"), lwd = 2)

add_geochrono(0, -10)

dev.print(device=pdf, file="RJMCMC_Paleodictyopteroidea_genus.pdf", width=8.3, height=11.7)
