# Supplementary material for: Multiple drivers and lineage-specific insect extinctions during the Permo–Triassic
Source: Nat Commun. 2022 Dec 6;13:7512. doi: 10.1038/s41467-022-35284-4 (PMC9726944; doi:10.1038/s41467-022-35284-4)
Supplement: Supplementary file 7 — Source Data [file 41467_2022_35284_MOESM7_ESM.zip › Source_Data/SupplementaryFigure20/TeTs-RJMCMC25.txt]

clade	species	ts	te	ts	te	ts	te	ts	te	ts	te	ts	te	ts	te	ts	te	ts	te	ts	te
0.0	1.0	296.61710445894136	294.18746557944877	297.96053955595073	292.90188853958495	298.74827855608953	297.1751937954103	300.1995089646847	293.75181611034907	299.8207021591548	294.93053555048493	295.41902650976954	292.93265830393324	298.06386767889387	293.6189507964394	299.60617637547114	294.63237277142537	299.23365255099804	294.9164907839762	299.8572524293148	294.5675051582402
0.0	2.0	202.17000171494865	201.66063233787946	208.82834054435872	206.20855182430054	202.56551423324441	202.1029972311562	209.63616439263228	206.94588167666396	202.74730514472282	201.6768402385533	208.68635541430675	206.18402801991897	206.61068698899766	204.36653780838125	204.28768465560216	203.4728763870872	201.93190778509953	201.3474108951136	204.945265864596	203.4854326668187
0.0	3.0	287.7436580469236	247.9539868686172	288.5892809764453	248.81979932641292	293.0867877487854	249.4155829523054	285.56239533713597	248.54690746111945	289.8417353753404	248.19600348090844	287.3364753286228	248.41308252192556	291.7040706611958	247.13778853042035	291.3787825096765	247.99233115020155	287.33220675232025	248.69244453392562	293.10293504239115	247.7318574361071
0.0	4.0	259.61848053953116	256.0949635719641	261.0830573340037	254.58244438783834	261.32790653783394	253.9140484068472	261.4314767732023	251.0253207875369	261.3155208189981	255.07963875279452	256.4808345233382	252.07185896428973	260.0939253499322	251.22672714320416	260.3842871247475	254.0046066645991	260.4599815066489	254.54822140282073	258.14730617349176	251.40209718145715
0.0	5.0	263.3527363358161	262.31665916438163	260.9468011613789	260.124372403965	260.67770959606673	259.92727146218	264.2864602780275	263.1751439300397	263.7945530630115	262.6618343767865	260.3714427697015	259.6360017841	260.2500778891108	259.56350279658966	262.6379739104309	261.7679820484892	261.7992901072355	260.9882203885959	263.06496465347647	262.0698702336255
0.0	6.0	298.5319379952401	298.36559755525906	296.72821877162346	296.54195183277534	296.5632899556342	296.37674877405124	298.2519801538434	298.0447572837453	293.7245692646017	292.9849402682214	298.80286641337284	298.65406612405815	298.80806795813777	298.58409576942245	295.169056039835	295.059906947929	298.2292646328187	298.11397793090254	295.0884111840593	294.88693155364604
0.0	7.0	238.63330099330193	238.41914517982073	237.56005715904925	237.11107217764183	237.78839109023403	237.5644815588013	238.97211645116383	238.76174265355138	238.16823610849818	237.95972370999718	238.50308071567258	238.28892150404215	237.40036603143483	236.76643206572652	238.20123936693005	238.02644317068743	237.23494423797885	236.70969160466987	239.41037457708234	239.2083218444475
0.0	8.0	299.0962818944195	285.7767319761193	298.9848971904249	284.05749785121174	298.9272605827497	289.6636416131022	299.10770049244155	289.3957110394645	297.964725140988	289.00734779039095	299.08481510749135	281.765914200647	299.2988182206872	289.2446355517888	298.63678279271113	284.89579470175914	299.01850295473355	289.53322672211306	298.8849513837224	285.866717149822
0.0	9.0	237.68474248836748	237.35758256034262	238.96879683093897	238.77191190869908	238.0174381590035	237.81378835683367	239.08234358388157	238.88000796485017	238.14716218346007	237.92894682000693	237.69500414262598	237.40390277490886	237.26408771882618	236.3866544359458	239.5121812450714	239.33062931045603	237.31016505622273	236.8796533964818	237.25740624648427	236.24397404058433
0.0	10.0	298.1111213396872	295.2548421717793	296.21785601728897	292.49197731573236	298.11496467868574	293.3029029214905	299.75807085003447	293.3010235001971	300.1669294343964	292.892807757942	295.60090673478544	292.3478990330261	298.4187374240199	292.00498257569694	299.04061170680984	293.0941445616909	295.39129375374745	293.24114530880706	299.9008659421088	292.12640633006424
0.0	11.0	270.3459065020368	270.1812117514517	272.5479731710458	272.3995795509769	272.6263175130282	272.45906079978744	269.00503040889276	268.8679705252829	267.0274449610276	265.9915291547734	267.9473580419043	267.79372870091055	271.89762653204536	271.7575970834223	271.37328192491606	271.2633249788844	272.2581516793174	272.1450351825143	271.1297016586191	270.9827670142894
0.0	12.0	235.44641584218775	224.77629465147353	236.72515696971226	223.75288964844788	230.82935870819156	228.74517826976557	235.47213928731713	226.7928788057792	238.7901115781699	223.93654793651174	233.01020520317783	229.11103146278472	234.7628618611292	230.30424855340186	233.33506327962135	224.85988732554856	237.30720334871137	228.53387863511944	237.9073102329197	226.88819148657464
0.0	13.0	236.7172742949847	233.18843867087836	237.01039845673247	229.27181854195624	237.16781620323368	228.24022353491134	234.52303652690185	227.52433910450972	237.07876828325786	227.3764168874079	233.35870832706618	225.36704282793403	236.97773238776838	229.37008725661659	235.56814230628683	227.0975975879899	234.20123963148578	229.1555491090475	236.80546382806676	226.77991572635443
0.0	14.0	299.8319657814232	291.4094441102114	298.9569600904455	293.3984650509918	300.1002379363489	293.08445067448474	299.614406407403	294.0746667535742	298.3504673059727	293.6197116447316	299.3205915663285	294.78935575554027	297.2409796503492	292.5335450046166	299.7926054219479	291.3635080959818	297.93819248269267	293.27102457208713	298.3452393579398	296.39617468974996
0.0	15.0	219.33270564780508	217.15878266974502	214.7487890538214	212.1278041137811	225.5534272141348	223.45575481965741	212.18447122179202	209.48539537106254	223.56586153958617	221.43618025408182	217.39666056908902	215.259927853418	224.76457994072467	222.83791979255847	212.4248661835154	210.22782798403136	223.44286424679538	222.188933324815	215.89663523340963	213.62689784620804
0.0	16.0	225.03144588771974	223.12038327291714	219.9461473073738	217.55947900469238	219.81826491060235	217.69741604368866	211.38223284884262	208.46455578426554	217.3594519949601	214.97835273037592	212.62157087030906	210.37190644705885	211.41830499912595	209.32942429357934	211.244552938912	208.84133464938452	226.6075101781462	225.5205311445358	221.90052113253358	219.7510849814253
0.0	17.0	254.28195090199827	251.0046931260716	254.38918657088394	250.90936379894168	253.55426144218094	250.08189229026036	254.2334967105723	250.4335139858267	254.61778937915074	250.3007344390818	254.59523717221475	250.6774307240929	253.98012277884902	250.0363281581306	254.06288646502918	251.6566859366563	253.95682262915992	249.78461316043501	254.64357397300464	249.72961122522528
0.0	18.0	253.0465802996203	250.6980480494013	252.53987452374827	250.17686277612862	253.218985432626	251.0837489471589	253.88868433039687	252.32876508199237	253.98413048548497	252.4834346377289	253.38149443382628	251.36443401963965	253.5481344902362	251.64260757235513	252.4207449677234	250.17713996018227	253.670790971408	252.1925288564162	252.55022708922365	250.05290317053692
0.0	19.0	290.4990023713002	289.9406916605449	285.88032977749566	285.7673103606169	284.9317127858807	284.8200855066302	287.06687623870533	286.9459934179541	288.3884403038949	288.27688799594944	288.8552601903014	288.749170618322	286.4935642447507	286.38531195069254	286.4277552453683	286.3241419463991	287.5409562059706	287.43974115400755	288.21037482021563	288.0983471333081
0.0	20.0	252.69563423911114	250.2560362036382	253.85542316317932	252.3328576312931	254.01480997239955	252.71014274310969	254.12841012535512	252.7132775754232	253.88511122908676	252.14332254329818	254.06245786334443	252.66091131486402	253.57595084678027	251.8725647283503	252.34013188157667	250.21148732984275	253.62751361973807	252.17999802556812	252.87629476821328	250.39716107807828
0.0	21.0	208.97277091102114	204.55874637733075	206.48369289765262	203.9713780411779	207.32427434391408	204.11911061099383	205.18607514269772	203.36284064928455	209.58321839850342	204.71192322136824	209.4590779970772	201.62506802655102	206.36395348350683	203.24473763806077	210.0158953593259	201.91427492806181	204.1122194186979	201.91114449179622	204.8614005418978	201.04866717607769
0.0	22.0	273.70767003971315	265.8985161827476	273.76471876591427	265.95617237129574	273.8745368837757	266.38398106300826	273.35724809762525	266.183196403094	273.88213707410523	265.8068964948268	273.8789035405162	265.9097746532321	273.8632158125451	265.8775484265779	273.59430819908675	267.54365602090746	273.61595284307805	266.11328593121215	273.7675832900085	266.03159166482027
0.0	23.0	297.2737651030426	292.2809365612857	298.5330505716917	293.23213180074123	298.75119444913577	294.39035441776986	298.9418008741177	293.59597317986965	298.6907776760452	293.10381863108165	299.13925933696385	292.8828423853814	298.67281176125834	292.98698242740136	299.52157539915623	291.60587281680057	296.4120233784236	292.3803396553917	298.3585926437125	292.43333240298796
0.0	24.0	203.27357395510927	202.76680436597428	204.2658899036279	203.05326550452085	201.70832743820313	201.2745164245814	209.42490760306075	206.38642293448598	205.27167863842632	203.88078024337995	207.17103124942395	204.6612458038291	209.48018600952162	207.1721916514495	206.28158744341167	204.13476094331568	208.16196669556717	206.53907390043983	205.79602582924434	203.85024823305667
0.0	25.0	238.8675408182275	238.65113861334595	238.86492357126622	238.6658475690962	238.56111335948427	238.3785534151328	237.5159647266008	237.0133146547404	239.11523081079937	238.90219457363116	237.35078853334656	236.6961636109391	238.78022871087768	238.5859827155548	237.6490924103169	237.39230416702566	237.58882597452185	237.38346511068548	238.79617643175564	238.5832749208597
0.0	26.0	297.87380486095384	292.6600299975796	299.6102439690717	296.9921776620814	298.33388846660205	293.5551717101379	296.5127719295325	293.8553857686705	297.3124323049325	292.810061394408	298.44260277944437	297.8294107629828	298.6500411375999	291.78273236105264	298.2699129473318	292.7246841497327	298.89512855427853	297.34081168056434	295.4901583955576	293.8962274119161
0.0	27.0	237.18022848674437	225.97323446146697	236.6106846562911	225.5093469871998	235.0403106600902	230.35116823341153	232.59492947564513	227.47570786660492	234.20397073498927	227.01020183679313	236.76342781340128	225.3092036176756	234.48433795059543	226.5168882557618	236.51607288232285	225.17095740309279	235.4640755502472	228.60150743704818	236.90154704217568	228.60054509650894
0.0	28.0	299.20156490674043	237.26814819793648	299.0166413573075	236.75704099315215	299.23868773120864	238.32345234515032	298.8936981920967	237.14739367727296	299.1057385268157	236.21804547247248	298.8941538942266	236.54711024987495	298.849773917729	236.18680323957938	298.9771211358547	237.93267081222157	299.02894790591967	237.08073893800878	299.24559500211546	235.3798690899566
0.0	29.0	205.9176647684772	204.1704131612296	207.8796387062696	205.3365469172326	203.96563522810203	203.53577020468592	207.06518277503352	204.30466540127844	208.15656665344147	205.4096329046949	205.68612468246317	204.0241292871885	201.94196539134563	200.99084748236842	201.72640011476153	200.9392368734474	208.56069883879513	206.9376480485483	206.34571542026256	204.01497328817356
0.0	30.0	296.65474247696875	265.8748909228857	297.97288327336645	269.48098661722815	298.5044054731528	270.38960461951456	298.9619258040744	267.0262971267204	297.6894175965445	265.4511846520933	298.23073978946667	267.0468540656651	297.6020066946683	269.32164651351275	295.8573764328046	267.6870636536921	298.83124230018865	270.9124732811848	299.1532147175464	268.7139092651448
0.0	31.0	274.7123083319381	273.79232188151286	280.22737730635464	279.1300844877508	274.4022622936238	273.55814852282697	280.2783158652007	279.1450053846749	275.73718752398776	274.55770648178924	281.32735964158974	280.09291236810407	282.36480350651647	281.4015223751482	279.6809835213297	278.7576891072415	281.0041008975499	280.10328651736415	280.9973874608974	279.88916853961206
0.0	32.0	299.15362957001594	292.4335696556605	299.8555165324676	291.4618313971803	296.9474969945561	293.01824592551105	299.54980827757333	291.7087748784247	298.0275049908848	292.5172414377612	298.58795384474695	292.64720919617514	298.79402009773906	294.9510667856483	299.02447194970216	292.515928802089	299.24832631366615	294.1832314545486	298.0500801483207	291.6546180235246
0.0	33.0	299.0099447190432	263.76580282773267	298.29699574626034	265.52411048300604	299.0379166369298	264.7350672277283	299.03834905919206	265.8510167522117	298.8459937707062	263.76216729824677	298.97860946959116	263.5333335907374	298.817187192707	264.33958300926247	298.94790014453326	264.69172325119496	298.86126497819345	264.2343407136356	298.6244014028818	264.85595147095614
0.0	34.0	239.5834588823199	239.37460270141918	239.26404131658583	239.06160513861866	239.37494333870524	239.18404584678925	238.49753565873954	238.29563364798375	237.27044644863776	236.41748466554716	237.6544462997094	237.33970725058276	238.01473254486055	237.8034278510748	237.71133049541098	237.50428969942055	239.0399138976252	238.8664296031012	239.57922571221377	239.3700104624803
0.0	35.0	296.0884697154874	283.18381041659717	297.7069429697058	283.18450186345655	296.7800210048831	283.18070522978326	297.5224098273377	283.1907357740569	298.5673729603753	283.13624080110264	294.88245348166873	283.29738960116475	298.62866838106174	283.1396934268078	294.28241418617637	283.28604865491315	294.473546725545	283.295894820263	295.65745343139787	283.21413084928906
0.0	36.0	296.56128276143636	293.6623467866023	298.7112445740916	291.4192808417803	299.6854979946947	292.09326674811854	296.8528998949459	293.8684206021119	300.3950135296356	291.63535615321337	297.04205997943393	294.0835429114299	298.4198846969895	293.8886752153641	298.96765804412826	292.018503011288	298.87250821036116	292.3273697737846	299.01993851219896	292.5434404176376
0.0	37.0	220.61489913065694	218.6275923272246	214.97661737805177	212.57162922742933	210.75197123059132	208.77928004315672	216.51475116396443	214.05761970641854	226.7759453244289	224.95043729775318	222.20815709528478	220.09999658442106	212.87508352554957	210.96289138862394	216.40996442793235	214.50783490974905	214.07186515418692	212.71763452047375	222.42494839314318	220.20192989054945
0.0	38.0	298.69627058393684	292.806042314455	298.6395453922271	293.50284111764716	298.500647284521	293.21916180403	299.35072588895997	293.7467963004601	298.5041989357465	294.805317852472	299.17877398777784	293.4321003030747	297.9060414232252	292.3577334290399	299.9347357146206	291.61855309926705	299.7567715835286	291.9859880224258	297.8979643213474	292.3944997456389
0.0	39.0	288.1742458317677	288.05971383027673	285.46417886386143	285.352134021368	288.73710673297546	288.6264039205331	289.79156689401566	289.64779716542523	288.81073621177796	288.7016472062389	286.96478095497235	286.862908424262	288.0065137218686	287.89337885170704	287.48691109790354	287.3826508654301	284.9206590335328	284.8185779762159	289.10727751733015	289.0009520109402
0.0	40.0	265.08028980758434	259.29194660771833	264.7528646903717	260.63147406223277	265.11117602732753	259.23321798915157	264.32435084160943	259.30679679964965	265.01473626906034	260.15281439109094	265.16047076291267	259.46956890682685	264.6646639284506	259.6512208382943	263.90058980875585	260.63890413044163	264.61325195738414	259.6304909233314	264.8732831336944	260.3685634063574
0.0	41.0	274.1903800084208	264.71619662115717	276.2480268009008	263.59747032775067	273.44049909420295	264.7673013869014	274.81763770765076	265.00712759676287	273.3746220318924	264.5916214904674	275.08082564225646	265.4932577679571	275.00521247385876	264.30609916187535	274.17417316600995	266.4041509393124	276.24739860801816	264.97893775260906	274.9394953344309	265.4673072419822
0.0	42.0	296.61454191091093	249.54128634570256	296.8536623613621	250.90404252670942	294.8071980822844	250.44414126544962	298.8016269424717	250.35261758086648	298.8191581772259	250.59874679026538	294.86309522656967	250.0503232978011	296.7217041765119	250.1022872146829	297.3973379223074	250.129946693348	296.6703987293291	249.4655387751262	296.06848235323474	250.30288499982223
0.0	43.0	296.2132852955361	285.77358237208	295.8843653130445	274.3113970980824	298.90697378237013	275.443648718699	295.99438418812355	276.7411953351774	295.5374931166586	271.83622202818214	296.13152377370716	272.74139257175216	297.849738942824	288.9983511408123	293.73895878151524	282.4370722306011	293.3998427427159	277.79283738430183	297.4289176966468	289.30369122012695
0.0	44.0	240.81348075955714	232.76409436467222	241.74323370082942	233.8078360436103	241.44955047832644	232.17506203686474	242.34197552410353	234.81673344915498	241.06879996481405	233.53424221684003	242.098347152844	233.09050036348674	241.87678602088033	234.45504303069117	240.98332933300307	228.49657509576969	241.81406565674942	233.2975874508905	239.87746867899102	233.35950064310737
0.0	45.0	284.98428641922806	284.87793893269526	289.781877517161	289.63600470213913	287.35802969369325	287.2459694421112	285.8250339671887	285.71657456567686	289.47739271126096	289.35962677894344	288.63867078756374	288.5337767451946	288.16123000128374	288.0512554785741	285.2691027849862	285.1661816951462	289.1851049052531	289.0896711267352	286.436052929224	286.32522503204257
0.0	46.0	237.01452000361644	227.74195721420384	237.08020605596326	227.79271645550656	236.6661810620128	227.69899360867248	236.86756000526984	225.24969940414795	236.58803102824123	226.00448584862636	236.08940181877244	226.06425002433468	235.4733498048166	227.13177831512732	237.11711956943833	225.99057134062792	236.33503787648152	228.06707166365172	235.70271909354554	225.43103626858542
0.0	47.0	205.71413909635777	204.14916020620916	205.8641928208118	204.068739902066	205.32760475406218	204.20211308800833	202.64719359255452	201.5107597751405	207.2021411528193	204.55999715037515	208.92566970631222	206.5284962401017	209.48009931956983	207.20722741197565	207.23570061104414	204.75030247665353	207.70129230472259	206.03959576768946	208.20725164879642	205.68643042608707
0.0	48.0	292.91472220173677	292.271568418524	291.78849671275793	291.08015107119314	291.2270412447227	290.62318364394076	291.5668611151786	290.81461625672915	292.6984018375058	291.92391931701957	291.4069054148283	290.77358335896776	291.6596005349536	290.9207914231262	290.45479618246475	290.10524597992116	291.63451723248295	290.9857439231849	292.2426789621161	291.4958452016741
0.0	49.0	276.9000224341749	268.03150078580603	284.5209763471131	263.6689364421863	281.7778139134941	263.94533249303186	281.0917110115446	263.95303022224914	285.10855085108517	266.3883863658126	282.6211697014732	265.5691900333592	280.7666264141489	263.4746295686258	281.33486203691814	264.34327371895114	284.2071868679262	263.19107630825056	281.8859863856139	262.50862687788623
0.0	50.0	254.205389419725	252.8688015985011	252.9679536804663	250.3788933845376	253.96083630875992	252.45543335217013	253.50241211803854	251.43065342467233	252.96772569623337	250.388375161345	252.96184138848528	250.59636983707128	253.63956889776972	251.85339564480753	252.5902166204262	250.2305992838004	253.15429551331755	251.1312056069192	252.73046223860078	250.10833112442768
0.0	51.0	272.59403303664493	272.3731398024058	271.934228071601	271.7883122431209	268.28074559776655	268.14256144167314	270.5512612526637	270.41487159998167	273.479352340371	272.7349002672951	270.4862113044393	270.33652809556605	273.199549755132	272.6930228369379	268.9692238174157	268.86419204602754	267.6074587069039	267.49164184579524	267.9062282958267	267.75856253805796
0.0	52.0	279.24282126500805	252.26876957129042	281.59507803124006	251.0518785821365	284.23964926597057	254.07680458465242	283.4109590614428	250.99352381826344	283.6672246455189	252.98951587936867	281.6831511516116	257.82184701197286	284.8102631250497	251.90675334820392	284.911825548955	252.44110697653576	283.8142032834413	251.6991839847324	284.4412604006506	255.9700368131695
0.0	53.0	290.55015543247777	290.01551104191174	285.6604494330167	285.5495941927625	285.1922489847922	285.0829356520628	284.7205606755933	284.6074070749968	284.7253716848734	284.61959903126103	286.4638778550771	286.35546120793236	286.18102063219	286.06858361685903	287.6958369292227	287.590965575259	287.69421843479347	287.5963556589117	288.3203408547931	288.21229150732967
0.0	54.0	270.74844419106023	270.58843924065656	272.76586902219077	272.5424753218214	273.2278870234748	272.7078710496027	270.13621904208117	269.9940519462133	269.64461104515294	269.4826403878101	269.9893577564632	269.8374286271346	272.3191394347271	272.1792655969626	271.20222770978654	271.0921721429372	268.40969354724183	268.2999883443277	271.3225351005854	271.1743651511145
0.0	55.0	284.84684681222535	284.7338673525291	284.4050922190787	284.2950577714318	287.89402179492225	287.78722293351126	287.85977674694425	287.75214478188053	287.5725630953219	287.45832860030646	285.576596552059	285.46546087123465	284.3986125211551	284.2872711994833	288.15856421877095	288.0608051776555	284.43063616847445	284.3309587744819	284.2548686865882	284.14195310691287
0.0	56.0	203.86435676943	203.29764663675022	206.26709613918413	204.16120228305087	203.7913294301115	203.30784488798707	207.04449668912335	204.45349454926895	204.55568298999057	203.38975438308972	204.58547185996702	203.55515117532977	204.14709036082084	203.1338825383921	209.1697670531216	206.8335164209173	204.09794963603773	203.54531692757405	207.84649005665344	205.54077140214582
0.0	57.0	228.30826805791608	226.414703916251	233.68778438511356	231.66118998508574	233.18858197708224	231.70676655084944	235.89439332422165	234.72993922299986	227.76923015764467	225.89781591598916	236.83454371859312	236.19881182475763	230.10341910967247	228.65274753878938	231.02812786914566	229.58865131008287	229.999568867341	229.1823815649483	228.53602711329006	226.47869044338427
0.0	58.0	271.2761802312923	271.11165091949795	269.80816542598967	269.67330519456715	267.8221262087113	267.6855945561929	268.25126030143616	268.10896670180585	267.39617417657104	267.0620148903031	271.1092561999167	270.96491214905075	270.78009419416884	270.6458858555309	269.2953753909462	269.1794189809906	269.6438696260731	269.5307147587798	267.7287565187727	267.5877601726001
0.0	59.0	283.5293075491838	273.0374119886369	283.54265913668377	273.08000192113917	283.4440900337989	274.7683228082161	283.33516059260984	273.0252532327067	283.24616128442614	273.5096252403781	283.13842740921064	273.19099206576124	283.44891669344486	273.0676248388675	281.1412217559614	273.0002381771135	283.4927881611261	273.3410411674305	283.46023674990624	273.5297273206867
0.0	60.0	239.5766928007663	226.10017421481615	239.03672743736382	232.4012466584882	241.0103629331971	231.21864955195667	241.2702742503339	223.36967735001045	238.25250588349783	225.08549581587388	240.46428116800234	225.66925720619417	238.8745434326066	233.36342797612443	239.3109600300095	224.75280428943063	238.88060631111924	231.6701025398681	238.63677117374132	228.5808456412235
0.0	61.0	234.91848788225116	204.38572933972998	233.92833549012738	204.46150755983803	232.81748341742983	202.92706458052203	238.08006654788755	204.66880375117643	234.16905244123106	200.01483129728095	232.5612511516041	203.54849687931318	233.13720521653127	202.3815117483222	238.8679889459658	204.20943840564777	236.56456065177352	202.31947388308973	237.00695651289027	203.09358342337035
0.0	62.0	268.3877968568725	268.22643476500264	270.99709090730227	270.8590770591036	269.73966405939564	269.60499342580465	270.44393640090635	270.30289557922487	270.2753784806478	270.10968443451674	268.9881798412334	268.84658009383685	267.00621696193525	266.0567558867863	271.0011765487494	270.89053637115506	268.81867287801543	268.70039878244796	272.22554147144587	272.08125158466873
0.0	63.0	298.79377447744605	291.7717795254101	298.60644098392777	295.26717858009596	298.5936095594561	292.0065724180981	298.0027472091991	293.53305872419344	300.25058956006797	293.9055836656589	299.22061460234215	290.8692979688371	300.1009227696339	293.5210208677067	297.6718674787965	292.73423190807324	298.1871642738389	296.006642415218	300.2034931434075	291.2757368680116
0.0	64.0	290.6873364800852	290.217586116332	291.855499671802	291.1198631379735	292.13462133639524	291.4042857426917	291.800720018681	291.08933785847915	292.6242653019143	291.8417011060716	293.2335278704884	292.67188959723654	292.47729409142124	291.7070465569203	291.7971781140376	291.1634349393363	292.6933387093647	292.03972039572733	291.5512542855526	290.8615171504391
0.0	65.0	291.6557836397045	279.3809145963759	292.1800527228956	281.0230171511899	293.2829183346121	280.0907980410529	293.4875965458154	282.42508394704356	290.5139429275245	283.3352220704868	293.6224434724905	278.77673075606066	290.3942772595187	279.8451338595957	289.15513227405273	280.96569757725166	292.77677053065264	284.16990864134857	292.84384389257553	281.03869220872787
0.0	66.0	238.7772781691462	238.56931510552172	242.4587711345638	241.60659246440682	243.14333956379875	241.90212440933317	243.04357243464747	241.7077182712765	238.89686191780422	238.67059100899687	238.32471457351159	238.0982979559254	237.53034216028001	237.1546462580359	240.15430268439968	239.9694581427665	239.08688953584132	238.90270126110397	237.12397574044186	236.0653535152465
0.0	67.0	230.17805438156194	228.48525949682877	236.83034426543318	235.9851714036222	230.3469218419175	228.5480207974521	228.55181435939656	226.5939414087761	236.0060218479728	234.86708929183038	227.728335325618	225.90355687612475	228.46229849384872	226.6887109866491	233.70582203622416	232.20301709911556	232.85505834429196	232.01249735070604	234.82850651759745	233.01236851769312
0.0	68.0	253.99702163789655	252.68803030429714	254.04913844081142	252.68585347192473	253.57422549971457	251.61016997214276	254.01037065346458	252.47873767019502	253.3762624566188	251.21927339764127	253.94508470675132	252.45798770125003	253.32738671856768	251.08420959823968	252.8050976699001	250.46204599840422	253.31797107110765	251.4755479213288	253.6683532625837	251.97341992257518
0.0	69.0	295.405267569148	279.0313262463886	293.03892244982967	289.4864927509426	295.19008072769356	280.4425201057074	294.197108779927	280.7141056062346	295.8647763800211	276.7719653953369	294.10840790523974	282.998656807648	295.86368166666347	278.65781523228236	293.33919687866614	285.9141789270386	293.12893475086787	278.2218057691025	294.2621611156048	278.0813915694908
0.0	70.0	299.35152847490974	263.1458075600629	299.3432878241568	263.3553781091699	299.3640021387281	263.27500464300107	299.18068676101734	262.5376181853384	300.54029682677793	263.21898483052706	299.95680257789655	262.9302498216344	296.80556524651695	263.4054637902925	300.0158200071836	262.9145759994667	299.300027799733	261.95739525383414	297.5096376333682	262.8761612753196
0.0	71.0	296.80726800232065	259.94251879098925	297.87907966159537	260.93897095249406	297.9465225931273	261.3528730923659	298.5578040019192	260.57853768784116	297.1592098741125	260.9975663503704	297.2021847659474	259.39668983822116	297.9721352716301	261.1679957982674	300.05701015785246	260.44221438586965	297.0511415171253	261.93235368178904	300.08014011016064	261.66685944125624
0.0	72.0	279.7882152663795	278.45564296452704	275.6476298300297	274.6428027662509	274.181388182575	273.4104906157277	282.02783640647925	281.044296420117	280.16018764688005	278.93693104245335	277.8551747727341	276.63708268275855	277.1025580408959	275.89393915837013	280.783379213989	279.8557960327924	275.345987299179	274.5137114765864	277.26605881854	276.1659984895644
0.0	73.0	237.89726228512126	226.27923872531008	237.1706698126071	228.15923413619814	236.15345188523185	230.8885201134328	232.49995603612962	223.73364350987606	236.79669290021656	228.4953761924134	237.55972422179542	231.09968716870947	237.6599879288579	233.74220555483592	233.62971428506413	225.42211705700635	237.6543771577379	225.23985668556082	235.38790868342466	230.79370888668484
0.0	74.0	298.94692530520877	295.4436974898446	298.60646484434506	294.69185649385344	299.0213506785148	295.3246916291277	298.8706652742606	294.5569296431872	298.8751446174435	293.1875808493715	298.82279127221045	295.4410861115848	299.0631440147076	294.41410476369	298.9420923963595	295.419118629449	299.1634698357465	293.84590199342796	298.83731685410413	293.04819455659447
0.0	75.0	259.5608571193003	254.09414948478133	259.7877739202636	253.7044693182448	259.8176235679247	253.3922672662875	259.76379515189825	253.95989390215274	259.79533556812453	254.16983757821723	259.76923844946964	254.02215083993573	259.64474180742957	254.05119651801263	259.79417168276325	252.78475190741665	260.04003261268355	252.65621086726733	259.80663246158616	253.4307344186061
0.0	76.0	298.4932248650468	298.3230122997691	298.1960681304349	298.00386890247285	298.3973578605548	298.20626788911926	297.02215520096377	296.80738223196596	297.2941631947077	297.0588916685603	294.05518403562854	293.865459882773	297.8171113191255	297.6098481668777	297.25319158425424	297.1451513982328	294.2848328955372	294.1620706303898	297.85294519196947	297.6865434603076
0.0	77.0	298.57360653490184	295.6503493214906	299.162803045451	291.45968112567925	298.5423361766926	293.00222381125843	296.8238840838913	294.2631566401074	299.79687819423157	293.30460206521525	296.6993647680856	291.1821059905971	297.8351593524125	294.65605263642124	299.9037443491855	290.8219380753677	295.49437052571704	291.812610744802	299.88923113054733	292.67637061988813
0.0	78.0	241.47923858360417	236.1759248567633	238.54897915934868	234.4652192842681	245.82567805914854	232.77381806920434	246.3796422596681	232.42197619620742	246.47146282100877	233.88328485729758	244.52914093887267	234.52856458749224	238.7946146447054	235.87684128259775	244.0515941812695	235.96945898518447	246.03337647197984	232.53344691857762	242.9995574278931	235.06066723117334
0.0	79.0	252.52108171859473	249.7585445060564	252.3196998704772	249.82612566034223	252.4990354973647	249.7124732811872	252.44904436049052	250.00865852143806	252.34130059813427	249.79793071125889	252.52771509719426	249.9788440232444	252.51502753608122	249.75265784384598	252.41873675040543	249.9691479823188	252.49554118226928	250.12938714778826	252.49729279218477	249.80543860979242
0.0	80.0	297.83241932858584	283.25700347416006	296.1489152041544	279.7747835131221	296.23097433784966	281.84995432628295	296.14659477593636	284.0846452806392	296.2262159712609	285.1621924017087	296.3670553956657	285.2332233793486	297.8125228856094	281.1476345063208	297.04387811629823	279.9981709589065	299.8245875846619	288.30753364468137	296.1311485938692	282.9630620727968
0.0	81.0	265.9834392847426	264.9951811294977	266.8132269083116	266.1863942768565	266.0277376851021	265.1420479910725	265.13755592935416	264.10154669463026	265.01470712837164	263.9442398985911	266.5590737786301	265.72396299781747	265.75900032459424	264.7842165210271	266.36142758008367	265.66794839073566	265.17873209097735	264.27238789777965	266.74084442126326	266.1596647355111
0.0	82.0	298.76751334534583	290.28208763125696	298.69666176811126	290.19089005109976	298.554540485618	290.2466813867804	298.9899618889341	290.2658467620419	298.67075172810735	290.2788694150456	298.9083310446298	290.18083333727213	298.8220221554527	290.2459163601338	299.05010991079627	290.28362517273234	299.09279004553343	290.180470705127	298.7379487935838	290.36898836654655
0.0	83.0	287.90116207576	287.7924737916482	284.5597538537148	284.4485603485837	286.02512648527	285.9164047202341	288.87318373045423	288.76467513799486	289.4647096782121	289.3488475239044	289.2709419132305	289.16549680202763	288.6437608442072	288.5359980328695	284.4044568996367	284.30674595447306	287.53851518435965	287.43792539319884	284.8500229407221	284.74644455144085
0.0	84.0	282.96526298130726	273.6833569678118	283.54430906582564	272.99965323253275	283.37737081015786	273.43083778802827	283.3275899076174	272.99185638580934	283.19368929088193	273.9417238785703	283.42962068527464	274.1264252559809	281.7609984848053	272.96003336267603	282.39582111651345	274.24970100330034	282.2928991746118	273.26566439891735	283.35402061890073	273.60245823176393
0.0	85.0	295.4142741262348	249.56458571676134	297.5424951655246	249.11456271646722	298.93788154141413	249.33509349790288	298.95227381382085	249.81075765822078	296.1864800658775	249.5731497641576	297.5482557714917	248.92448896213014	297.82955456915107	249.94834209252147	296.513267072661	249.14993967362776	294.66698252622405	249.2244496969104	298.31191385454974	249.10635562161963
0.0	86.0	282.8732999525072	280.9031950511348	283.5849578017742	275.3538468097078	283.0679368628451	272.96588881555266	282.35430758311253	274.2410475969315	281.1133418742098	275.82517458542236	281.31222000155793	273.73590107199465	283.3149551929491	277.9122274548252	282.7675717598243	273.91147012218505	284.1276129734966	272.3660160647205	283.55533002341497	272.6796094606157
0.0	87.0	293.8605442542297	293.44636556491355	294.9600769418067	294.6567893778385	296.45922138401176	296.27249367895837	296.45694674255185	296.23957931951855	294.3164659714026	294.0211990467673	296.4074876668391	296.2571747653267	297.49715440686265	297.27611803985207	295.1548742454582	295.0501183090381	298.60638995530775	298.4848530858851	295.89052595111775	295.71771918780627
0.0	88.0	277.75241820591475	276.5175694781351	276.19347790948706	275.1724996615441	281.17508376645736	280.0186582884406	274.25475169147154	273.4279841726079	276.98393841540206	275.72131310769674	279.7289001564499	278.43845192542005	278.3729253249945	277.1491649315803	273.4085615176727	273.0084557128916	279.4486771646602	278.56548203682553	281.76217059388364	280.68956442845985
0.0	89.0	291.660128315757	290.9563469554066	291.7023585031087	290.9631856295962	293.44371012821927	292.93395658890324	290.8034883417276	290.30622812352925	290.9596672040671	290.35553827755933	290.68750073284104	290.23359738862814	292.41257034966696	291.67941588517493	292.25191653154866	291.61530038596027	292.05405258554094	291.3426064838761	293.1815419570054	292.5754995426282
0.0	90.0	241.9018635158831	230.45715198453695	241.7112071602633	224.59090873444075	238.38587648602768	229.4399920708525	242.4025316928376	224.96079294810812	242.16952099587053	232.12744092782972	239.14305638272484	233.81045908876467	241.4506136932429	224.6323957686633	238.37490169989024	224.5493990773961	239.53762899642493	233.1921329825449	239.0633977659394	223.95855756352987
0.0	91.0	296.7361835479351	291.7642704454133	298.1736891290432	291.93535416814404	299.2694273822979	296.2812662379766	299.5185171404934	292.92209092150875	297.3437583506292	296.2782684933487	299.56833875357364	292.09793782370207	298.59422266546864	293.8362042744701	297.0188538374087	292.41513097441623	298.0360824616286	292.8269181484507	299.39955771243194	294.28798856525367
0.0	92.0	297.3598116848087	297.1868018835518	296.47891640792693	296.2815394060801	297.05762224561545	296.8856406140478	298.18434152474873	297.96071821775996	297.11381189148136	296.87737085958037	295.76019222445825	295.6092138179398	294.9704050554012	294.62550080741903	295.8508950055427	295.74905665433306	298.83763592277296	298.7216545195279	294.89165465232975	294.64608106030397
0.0	93.0	298.4945063071656	291.8483474541898	298.9456522606173	291.7643260765582	298.5784961474704	292.8779357195922	298.5007401803837	295.3399981236843	299.7021414536795	292.40251517270013	297.5174072676516	291.6589634581767	296.8330538847962	295.3934400890666	299.46937098922905	292.9821917257917	299.340951160255	291.3550901910951	298.66140757188293	294.73922452492417
0.0	94.0	295.06896180900964	294.80930232558256	297.10830089314413	296.91123841634106	294.1901447891801	293.94555969023315	295.56777884444256	295.344020499736	294.6854820746065	294.38563834537183	297.191004272794	297.0456155240261	298.6868077778747	298.46057362638186	297.5944989162949	297.4863608650997	298.6464257358617	298.5220225517446	294.0655229550239	293.82371910000643
0.0	95.0	253.57539609538563	236.6367437348525	253.7175202635291	236.5109288920699	254.22892712683952	236.5696096694539	253.8042741540774	236.55296624356055	254.08261180954386	236.67930982894944	254.1888185014335	236.77021954193674	253.66093018532888	236.59132543210447	253.1682613658234	236.63183769188117	253.76549776672775	236.93078479866196	253.90483532681083	236.5410800581661
0.0	96.0	289.29287145537774	281.37476747923307	290.53171910159153	281.51962389130233	291.0193223271885	281.61235585765974	290.5533063495219	281.7507278712985	291.20920130441834	282.0158988606574	290.65980973052154	281.781203542557	289.89434643498953	281.77228037292366	291.09805112671785	281.6729000693288	291.2574253748606	282.23444518598035	291.39354836616087	283.1855948602131
0.0	97.0	286.9335408238145	237.0161473281156	288.82720914779145	233.85841610542042	289.06397517387603	238.98758699528463	287.8706665886172	234.55827814113277	286.3190037413401	237.34263002319108	285.42983514531977	237.7063131921205	289.0468524755659	238.48962165918758	288.7313747536047	234.56005219620192	290.04362738326694	237.96506079032915	287.4303848895464	236.15013364200982
0.0	98.0	298.4957717298816	292.3903931292877	298.22088674700643	292.4399166287047	298.8680475015427	293.1897730527446	298.74366877673117	292.6000119729557	298.41880599625114	292.3360048170376	298.92797096753077	292.24871178877083	299.1269072621649	292.50398194322565	298.45467278274606	293.0462919082588	298.7157642088676	292.3252125461216	299.2417747781546	292.56560974931347
0.0	99.0	294.1888632527303	293.98659949209747	298.873806329008	298.68037177286357	297.44463371300634	297.2569109976704	294.35115707201084	294.0999859975959	295.9176016882238	295.6961058778032	297.1633482315047	297.00757549134096	298.85454651366666	298.6268896491555	294.0975023278193	293.9865061778011	293.6285605307302	293.0894139516567	297.50978629068294	297.33921867046644
0.0	100.0	298.9795060678625	224.06204505474773	298.94506076064897	209.65139573968625	299.0663212405333	209.90809236620169	299.0180986552641	214.29493868265	299.05578865754467	212.37223361179804	298.9801953899659	220.58098082051833	299.039080198342	220.56638494487902	299.129391375294	208.5011691758059	299.0862996200927	223.51033264077913	299.0517449773989	214.0953523930955
0.0	101.0	293.50027209779273	291.5912774864239	291.68297975903255	290.9319194302002	292.9069748282356	291.67215828954215	292.21236178561327	291.18439313009617	292.926103543525	290.23535482105706	291.8222606402833	290.6115670003515	293.4052305372123	291.69334248605094	293.5610189514468	291.1372479867837	292.99842387465577	291.39027037394936	292.4355643404316	290.7455211551052
0.0	102.0	294.7223272198549	282.9697167671215	295.44426951284134	282.92002537679235	293.42210484727144	289.61009755309516	295.90113522676603	280.71507342435774	295.47125148926295	283.270004288534	293.5961412346785	287.3866422492131	295.77475518973387	281.59395079742205	295.4553773884768	279.88640462657077	294.1549176545	281.6391783447981	295.08345478743064	284.6492735052718
0.0	103.0	299.03355966050685	292.9017994307952	298.48531750484847	293.8598638304805	298.9115515818636	293.0152947925237	298.70535371477905	293.1871335121238	299.04338888744866	293.0165065398805	298.7217964026822	293.36047056312236	298.9829402686105	293.0903594622857	299.01968132113245	292.47494568214455	298.90884879994155	292.33433187127724	298.34968552462493	292.84144483020896
0.0	104.0	239.5411745623591	239.33064630207693	238.39364405250777	238.19752081964532	237.46797914752278	236.9328317027989	238.4127170410497	238.2142917481909	239.13851521715748	238.93087384422873	237.63401005809598	237.3351659218756	238.28595035463644	238.08082771131347	237.8032364767088	237.59236873203207	237.75132914039335	237.5597818940358	238.78975725002894	238.58134783138163
0.0	105.0	292.4425859467839	280.3239967732743	291.7855798933562	283.95452827789796	292.98459642973535	280.10376411452177	293.5684607559605	280.06463277077467	291.11975507646366	283.4415738076037	290.4939360308283	280.76470615053216	293.5991411641542	281.0541949364377	289.44521618050453	281.53907207350943	292.71766960876784	280.88370320282763	292.0667547801469	281.20622791097816
0.0	106.0	295.05045782780815	294.80550119484167	296.49438514795116	296.3055943761292	295.4210553354477	295.21953768345765	294.7958707841111	294.4918537721565	293.75510857511364	293.0461536423113	296.9809909477993	296.83983427922885	296.70635434454834	296.4846071852399	295.58790737215827	295.47905774222914	294.25959829335125	294.1406044676153	298.78916044925535	298.6149373145461
0.0	107.0	235.83833232717583	234.58851773257263	230.65228504159836	228.54780261790336	228.44603777743828	226.47152225749463	230.52083661139815	228.8334980242936	231.7375014862297	230.3452062550899	233.67002228717084	232.53837927545808	229.64320803340976	228.1222120213516	235.91209408206547	234.79813992468922	232.53852925801266	231.72348293281763	231.6584423128121	229.69877444210744
0.0	108.0	297.79760162395127	297.6314731963364	296.5762313055843	296.3763737371819	295.692716194497	295.5009210150878	297.8539253770578	297.6458710631183	294.66122293342875	294.363288341888	298.9144621662117	298.76580685112026	293.93976683472783	293.4840442143013	297.93332663945876	297.82448978620397	298.48164292038894	298.36342656797797	296.5112904526465	296.3429575408715
0.0	109.0	238.3784856630285	238.16232433228126	237.8261571124401	237.58419785969642	238.343783140752	238.14344839608256	238.4626796281675	238.26715761655447	238.59590066948633	238.38912938893392	239.93931384460285	239.72410432542745	241.81433100018745	241.38514126936724	241.4662717446072	241.24121917044377	240.11231650293132	239.93756327949848	239.79796385904785	239.58091418669989
0.0	110.0	208.4076957758984	206.03541187705432	207.49459534113967	204.86849165279494	208.4230283733538	205.9989961258014	207.82669443589648	204.90993217467	208.40531064262342	205.692033504658	208.65678164854816	206.21201680434362	208.57832567742042	206.26282089706123	204.6819453631729	203.84657038771533	202.43550855976042	201.85238047263286	205.63409756871053	203.9007124573414
0.0	111.0	243.0920526209054	204.1018387634887	242.30229089287315	202.83671168132662	242.267964117703	204.2112389587639	242.8676099658892	200.25931505154247	241.86823908802606	204.6254201126149	240.6235950978403	204.42018755831205	242.7482725717897	201.2006540448763	239.1311217897496	203.3751630092841	243.0054252013572	203.61190331400715	239.76737994159134	200.1325717439489
0.0	112.0	260.106576369801	259.2786380827784	257.6084019997242	257.2379724114373	254.59878000100986	253.22178708039579	254.56124224664947	253.04527465429018	256.0010800901805	255.5695920745115	257.3417103407794	256.9613525340437	255.4638944373801	255.04860128470884	256.3939905144997	256.2278945344597	257.0254995747508	256.8351032005876	256.7045534378504	256.39211696761225
0.0	113.0	236.04727964587823	211.61751492283585	237.06464417181053	211.97054194906812	235.0412890746818	209.70609813899566	237.0683225809508	206.6479430091385	237.15588859556192	206.57751444593683	235.82742735255755	207.81285240685594	236.82155475475454	209.50141571688388	236.96731327796732	213.31201924431568	236.17225926895972	210.81090569064173	235.9203631892361	206.90880692429425
0.0	114.0	230.88740020423944	209.74824138894752	231.5983609319009	206.57427265611062	230.67679641314368	206.63812607196581	229.82643603209468	206.3461306426082	233.03361978937792	214.73641102164189	230.8675009992178	214.59063463712556	233.71408881528131	213.22270091136187	234.16192769117163	211.34080697504544	236.63395553870654	217.53326577047835	235.5197822501402	211.87288664409724
0.0	115.0	294.3716592486308	266.3462214856029	295.960788279718	263.9583707648809	295.76640277823896	266.7659434461205	294.6107387660961	270.69925081533034	294.8122425481553	264.3768920383093	295.4257412636013	267.53739329692974	295.4135791589836	267.51323470089676	294.27365723924396	264.9779939402516	293.2921573483241	266.53445295662334	295.81846163229767	267.7908317230668
0.0	116.0	288.56057074100573	288.4478003809055	289.08500534578536	288.97111635360693	285.32244106348793	285.2143529625681	285.41180711138543	285.30511093524586	286.24255333866773	286.1312051070881	286.6500849869947	286.5411262485237	284.5287350466877	284.42107362292165	287.99147283261675	287.89367365824387	284.9639984132415	284.8667470160224	286.42520299362025	286.3197451995072
0.0	117.0	235.6092592570183	234.21435983684796	231.21169898419734	229.13286300620598	231.36566384325917	229.69481308368162	236.8624148247087	236.13095518327776	231.14052387266318	229.80058308396084	232.00490159430402	230.85874683840794	235.4251096408248	234.1999102767329	235.99802351439544	234.90571309537964	231.82845841569508	230.9952588233696	235.77872011779795	234.33104619030365
0.0	118.0	248.62258233677917	244.68453740768652	248.74513955841087	244.609159906903	248.75897822841722	244.54423686457264	248.53981981830202	244.50243457250025	248.8278319240653	244.74169913743228	248.605909666897	244.9047234521965	248.67989102095962	244.58628267855514	248.73519743231972	244.6145842807866	248.42569051754813	244.58413347688764	248.56153393545875	244.5526894199417
0.0	119.0	298.1593797450599	297.9806491828311	295.52155864937737	295.3230493123719	294.16382487426426	293.9103623934228	294.5863018043049	294.30875946589356	296.7945239280876	296.5625196580964	295.6682940303927	295.5192224781651	298.53315891115653	298.3122023496098	295.1129625647287	295.0041147884534	297.91886699931877	297.80301888446894	298.5339636215002	298.36402164741776
0.0	120.0	281.9071956229491	272.9453544166314	282.6672825360398	273.9208387437425	283.35155879422007	273.0837327834305	282.89343516081266	274.05613201246615	282.71923111305705	273.2462777277641	283.3355074310642	273.3657960652042	283.252106593957	273.13127188060014	283.6028007160245	272.8779086703338	282.28131167731453	274.09098810200874	283.45637680683564	274.4318841935349
0.0	121.0	291.9243029260243	289.74047837983846	291.6574224633086	290.42284706451335	292.4556352801256	290.64581927922103	293.52217573904187	289.8692291341176	293.09137981576947	290.24082155341796	293.65121122333755	291.2078629062632	292.96357158638267	289.96344810158513	294.08574111243746	289.95245750522645	293.4354231079556	292.29906426277756	293.4374472056501	290.12679206500144
0.0	122.0	290.9436189339435	290.37579525083675	292.59733964866996	291.86469652019366	292.1777858304802	291.4006545220354	293.27092177125365	292.70464532177215	292.24091135064367	291.4773362380951	291.9505769553838	291.25216644958647	292.605446044054	291.84235286542	290.6261613007235	290.21389605745657	291.2560691472218	290.6432768427233	290.9565614441522	290.37285377977884
0.0	123.0	252.0303405905011	250.34109779737668	251.95155087963136	250.5926725457789	252.23729158312733	250.45610603516153	252.1626506383917	250.3625183793676	252.5716119655748	250.03990141271143	252.30035144330347	250.40311891207875	251.94073327650668	250.44043346887463	251.80253644874202	250.32695891767807	251.97545707938923	250.45609645134638	251.87260178552293	250.4073248955509
0.0	124.0	244.77677012778926	234.75516898507294	244.91148716131798	234.018469574526	245.0586989551052	235.6955596975837	244.75692910909652	234.30742397839364	244.16538642756532	234.59487756148002	245.16456605467837	234.54734304278395	245.18911730932314	234.78780455466486	244.52439881677	236.0160485585153	244.65714974442704	236.6089274075266	242.5740471499128	237.32351299044996
0.0	125.0	298.5199261978973	289.8203733196116	298.8553453320015	291.4231431531954	299.20705437311403	291.27414283834656	298.69353836550084	289.9016875743995	297.86878069983646	290.63209969651484	298.9337822409293	289.96187712232387	299.2905115193678	290.4784427390377	299.11220009228913	290.6517543402816	298.80191757310405	290.179487259423	298.27913747576497	290.5638173746729
0.0	126.0	253.21610856311412	250.9721528649211	253.47333531589143	251.68242985207576	252.7833144450693	250.27778580067422	253.71200030507276	251.82258704359356	253.74134314724333	251.8649694955922	252.9351632655735	250.5145618725653	253.1121009891027	250.5338391609503	253.58477140710593	252.09956382547267	252.6321955384835	250.29145888555453	253.83707316647073	252.28200316050933
0.0	127.0	295.9296651132184	295.75982229169256	295.3389018178947	295.14150569675263	294.1513811678002	293.89844513456006	297.67042542746196	297.4604413938668	297.78225070823066	297.55294985122566	296.65932592333405	296.50553843181086	293.90445140094516	293.4628094413122	296.3963457916584	296.28882327343075	294.66596739002046	294.5419686528456	295.4320030521325	295.2601530783366
0.0	128.0	249.4139210559761	214.32831221511697	248.87470038379448	211.5655656279909	248.29267884342076	221.63119159974022	248.99072028644792	205.05239527768438	250.06447147943018	210.6059704087858	249.24458561336724	209.84864821921016	248.32276128389165	219.28753932813433	248.64746618382958	206.56522932351905	249.22055954474465	221.23575144085927	249.34859873613343	217.7919321989722
0.0	129.0	298.9874962644266	296.08538168413116	298.53698702992403	293.0664317359602	299.6054048214763	292.843641067903	300.0028197767648	292.56129732990723	299.07987583657047	292.541762802106	300.02894198191757	290.65048525584245	296.3699471173696	294.0370220281804	299.9207300931588	291.23472396292743	296.20386860349544	292.575481263016	299.4859263690179	294.7203110636331
0.0	130.0	295.845757600774	289.98945153849144	299.5147749574721	290.15679593314263	299.95490092607116	288.78543057623335	298.50478281572475	291.20502832287116	299.60838796967874	290.02859244920575	299.57139195546586	289.0246823861496	297.69709108519703	290.26572903913706	298.13980520610943	290.15923605494436	299.0486383731557	289.79658607126737	299.73410313021907	290.388825738173
0.0	131.0	277.6206327403352	276.3835502353172	279.8385963174574	278.767665666907	274.28101229122285	273.45639412795737	279.1758558651455	277.94868099911895	276.6069240473676	275.3404824061665	274.4404734289083	273.5332820803764	282.41453381354205	281.4240157576334	274.3774008966067	273.63044599299167	282.8636942676582	282.1680696202106	283.4238968212267	282.9014855314335
0.0	132.0	298.80841326970784	276.87643171924645	299.034711486238	278.19388223558735	299.18009253020466	280.3616483867006	298.9972247368271	274.3131949024583	299.227494075106	273.83445212980956	298.80868221698023	273.623963048704	299.19154760955126	272.78830873615306	299.03481711042093	276.3525691102959	299.12947700891647	273.87056581328943	298.8369441786568	280.5690670122912
0.0	133.0	294.3753382839924	263.99662196074763	294.51676305078587	265.192352488581	295.62779006874877	270.22737721197404	295.8863618932884	266.10877074205564	295.6843344843622	269.1564271786524	295.3952169753471	264.32829196906164	295.8011349556894	264.8103992296849	293.9495759978759	268.09496267852654	294.865509773702	268.6523475217832	294.3724052260241	265.34036589330896
0.0	134.0	250.022196549626	203.99482842854079	249.79986840070066	201.67602111264148	250.61454681714687	204.56054732099065	250.66761443460487	203.01453027117324	250.78904788491644	200.93170915113967	253.36446673554613	203.62554137236546	249.18785532239903	203.4297945909713	246.95833674595673	204.53463956414086	253.29913518110965	204.77544574002886	247.10480716724337	201.34772484734572
0.0	135.0	242.3495816863027	229.04564903201737	242.48197191206626	226.19318159954366	242.57653763167224	227.9908610727922	242.5985453140517	230.066753383641	242.59709591509292	234.45207270301043	242.50843277976816	236.21815437059033	242.54254338495252	233.12801424768804	242.45875623420596	232.11327776071974	242.460053549816	236.31288188591967	242.4502429955999	228.32956089240486
0.0	136.0	248.96126167761358	245.75684441120953	248.64658200652178	245.99037014358257	248.53061276807634	245.35899133427438	248.66847350335502	245.23577743124906	247.1040532834839	244.28152993053115	248.39007504787256	244.32111725188804	248.96977810575058	244.15032032390587	247.14482556246637	244.42966101814878	249.19898341548964	245.0634794441581	248.9601983066092	244.11420345592776
0.0	137.0	251.62199450884987	201.15167089004194	248.66433388828818	200.65318346884956	249.25740924236607	202.0544395453434	246.68249085850107	200.50324021809553	248.9495010472354	201.14155506270825	248.064724963272	202.57521451766883	247.17670194397127	200.84700572235838	249.0858578756905	200.738122334407	244.92082716241293	202.21387651180729	249.04435279496366	202.06807422685614
0.0	138.0	296.14703948967946	249.7629917769878	299.4273088287787	253.41694524094572	296.18640782539654	250.73810359773944	298.4093923353515	249.85541876430185	296.41212425185705	251.03196137478974	298.8272062781652	251.66685821679428	298.8431289297855	250.232088721051	297.1067946970249	252.7187305741794	296.1406193237974	252.8991182904107	296.49393962420885	253.12129393437348
0.0	139.0	221.11183188694142	208.047026820377	222.06608080888816	215.64494079853887	221.18464320613282	212.66048242173244	219.64270685134562	215.7128350273701	213.01682110757926	206.07149394474547	216.1814853865577	209.21561266298187	225.27093445672108	215.03618875709518	220.59509798716493	212.1805586135646	228.5518478717946	206.95444991003558	214.7737995677477	209.74488309226822
0.0	140.0	283.3862907831226	272.7215041918833	283.6490131178928	275.3656483954752	282.3921000343576	276.7857516304131	283.3012779385983	273.28089863514447	282.13074827733385	273.3317858520462	283.23799019331744	273.5328348602857	281.37936139423016	274.0220464678409	278.94903784233384	274.31290399579035	282.78190161365984	277.46627465957806	282.9473814832497	274.85554003772245
0.0	141.0	264.7106685324355	259.58709536017415	264.63856577325623	259.4786927349224	264.6102256410281	259.4271781378991	264.6678302967575	259.4109037707238	264.79661188003246	260.15319318035716	264.60222555509813	259.45967544000206	264.70910699297497	259.4443287389727	264.45909046269514	259.6695438112694	264.5835109479141	259.5095407735312	264.00783483274034	259.83622176184326
0.0	142.0	248.7762454577805	245.06108429226867	248.72905691517357	244.98296024404746	248.7501709868945	244.68224281871952	248.81151889497613	244.46186400602613	248.88862380587545	245.29028645204482	248.32909555065893	244.4768691885818	248.82020229507054	244.48156003929543	248.64742865092748	244.49497801059505	247.69886243855493	244.7626616217176	248.9710359919273	244.57342056467164
0.0	143.0	298.9604784683069	290.23139374568154	298.9141825234478	291.06678518916544	299.19435112941005	291.206503909604	298.99109906705775	290.4920225228735	297.58746291202385	291.00462055823806	298.7952377108552	291.6343428240322	299.2871691907899	290.56932536405054	298.8926148924019	290.9658227941015	299.1373779904597	290.4146098511058	298.18467795755623	291.2106536404281
