# Supplementary material for: Multiple drivers and lineage-specific insect extinctions during the Permo–Triassic
Source: Nat Commun. 2022 Dec 6;13:7512. doi: 10.1038/s41467-022-35284-4 (PMC9726944; doi:10.1038/s41467-022-35284-4)
Supplement: Supplementary file 7 — Source Data [file 41467_2022_35284_MOESM7_ESM.zip › Source_Data/SupplementaryFigure20/TeTs-RJMCMC25_ltt.txt]

time	diversity	m_div	M_div
200.01483129728095	0.1	0	1
200.11495626294777	0.1	0	1
200.21508122861462	0.2	0	1
200.31520619428144	0.3	0	1
200.41533115994827	0.3	0	1
200.5154561256151	0.4	0	2
200.61558109128194	0.4	0	2
200.71570605694876	0.5	0	2
200.81583102261558	0.6	0	2
200.9159559882824	0.7	0	2
201.01608095394926	1.0	0	2
201.11620591961608	1.0	0	2
201.2163308852829	1.1	0	2
201.31645585094972	1.4	0	3
201.41658081661657	1.5	0	3
201.5167057822834	1.7	0	3
201.61683074795022	1.8	0	3
201.71695571361704	1.8	0	3
201.8170806792839	2.1	0	4
201.9172056449507	2.0	0	4
202.01733061061753	2.3	0	4
202.11745557628439	2.1	0	4
202.2175805419512	2.4	1	4
202.31770550761803	2.4	1	4
202.41783047328485	2.4	1	4
202.5179554389517	2.6	1	4
202.61808040461852	2.5	1	4
202.71820537028535	2.5	1	4
202.81833033595217	2.4	1	4
202.91845530161902	2.4	1	4
203.01858026728584	2.5	1	4
203.11870523295266	2.7	2	4
203.2188301986195	2.9	2	5
203.31895516428634	3.0	2	5
203.41908012995316	3.2	2	5
203.51920509561998	3.5	2	5
203.61933006128683	3.8	2	6
203.71945502695365	4.3	2	6
203.81957999262048	4.4	2	6
203.9197049582873	4.3	2	6
204.01982992395415	4.6	1	8
204.11995488962097	4.8	2	9
204.2200798552878	5.0	3	9
204.32020482095461	5.6	3	9
204.42032978662147	5.5	3	9
204.5204547522883	5.8	3	9
204.6205797179551	6.0	3	9
204.72070468362193	6.2	3	9
204.82082964928878	6.5	3	9
204.9209546149556	6.7	4	9
205.02107958062243	6.8	4	8
205.12120454628925	6.7	4	8
205.2213295119561	6.8	4	9
205.32145447762292	6.7	4	8
205.42157944328974	6.6	4	8
205.5217044089566	6.7	4	9
205.62182937462342	6.7	4	9
205.72195434029024	6.8	4	9
205.82207930595706	6.7	4	9
205.9222042716239	6.6	4	9
206.02232923729073	6.4	4	8
206.12245420295756	6.5	4	8
206.22257916862438	6.8	5	9
206.32270413429123	7.1	5	9
206.42282909995805	7.0	5	9
206.52295406562487	7.0	5	10
206.6230790312917	6.9	5	10
206.72320399695855	7.3	5	10
206.82332896262537	7.5	5	11
206.9234539282922	7.5	5	11
207.02357889395904	7.7	5	11
207.12370385962586	8.0	5	12
207.22382882529268	7.8	5	10
207.3239537909595	7.8	6	10
207.42407875662636	7.7	6	10
207.52420372229318	7.6	6	10
207.62432868796	7.5	6	10
207.72445365362682	7.5	6	10
207.82457861929367	7.4	6	10
207.9247035849605	7.5	6	10
208.02482855062732	7.2	6	9
208.12495351629414	7.2	6	9
208.225078481961	7.3	6	9
208.3252034476278	7.0	5	9
208.42532841329464	7.0	5	9
208.52545337896146	6.7	5	9
208.6255783446283	6.9	5	10
208.72570331029513	6.7	5	10
208.82582827596195	6.5	5	10
208.9259532416288	6.6	5	10
209.02607820729563	6.5	5	10
209.12620317296245	6.4	5	10
209.22632813862927	6.4	5	10
209.32645310429612	6.4	5	10
209.42657806996294	6.4	5	10
209.52670303562977	6.4	5	9
209.6268280012966	6.3	5	10
209.72695296696344	6.2	5	10
209.82707793263026	6.3	5	9
209.92720289829708	6.5	5	9
210.0273278639639	6.7	5	9
210.12745282963076	6.6	5	9
210.22757779529758	6.6	5	9
210.3277027609644	6.6	5	9
210.42782772663122	6.7	5	9
210.52795269229807	6.8	5	9
210.6280776579649	6.8	5	9
210.72820262363172	6.9	5	9
210.82832758929857	6.9	5	9
210.9284525549654	6.9	6	9
211.0285775206322	6.9	6	9
211.12870248629903	7.0	6	9
211.22882745196588	7.0	6	9
211.3289524176327	7.0	6	9
211.42907738329953	6.9	6	9
211.52920234896635	6.8	6	8
211.6293273146332	6.8	6	8
211.72945228030002	7.0	6	8
211.82957724596685	7.0	6	8
211.92970221163367	7.0	6	8
212.02982717730052	7.1	6	8
212.12995214296734	7.2	6	8
212.23007710863416	7.3	6	9
212.33020207430098	7.3	6	9
212.43032703996784	7.3	6	9
212.53045200563466	7.3	6	9
212.63057697130148	7.3	6	9
212.73070193696833	7.3	6	10
212.83082690263515	7.5	6	10
212.93095186830197	7.5	6	10
213.0310768339688	7.4	5	10
213.13120179963565	7.3	5	10
213.23132676530247	7.3	5	10
213.3314517309693	7.4	6	10
213.4315766966361	7.5	6	10
213.53170166230296	7.5	6	10
213.6318266279698	7.5	6	10
213.7319515936366	7.6	6	10
213.83207655930343	7.6	6	10
213.93220152497028	7.6	6	10
214.0323264906371	7.6	6	10
214.13245145630393	7.6	6	10
214.23257642197075	7.7	6	10
214.3327013876376	7.7	6	10
214.43282635330442	7.9	6	10
214.53295131897124	7.9	6	10
214.6330762846381	8.0	6	10
214.73320125030492	8.1	6	10
214.83332621597174	8.1	6	10
214.93345118163856	8.0	6	10
215.0335761473054	8.0	6	10
215.13370111297223	8.0	6	10
215.23382607863905	8.1	6	10
215.33395104430588	8.1	6	10
215.43407600997273	8.2	6	10
215.53420097563955	8.2	6	10
215.63432594130637	8.2	6	10
215.73445090697322	8.2	6	10
215.83457587264004	8.4	6	10
215.93470083830687	8.4	6	10
216.0348258039737	8.3	6	10
216.1349507696405	8.3	6	10
216.23507573530736	8.3	6	10
216.33520070097418	8.2	6	10
216.435325666641	8.2	6	10
216.53545063230786	8.1	6	10
216.63557559797468	8.0	6	9
216.7357005636415	8.0	6	9
216.83582552930832	8.0	6	9
216.93595049497517	8.0	6	9
217.036075460642	8.0	6	9
217.13620042630882	8.0	6	9
217.23632539197564	8.0	6	9
217.3364503576425	8.1	6	9
217.4365753233093	8.1	6	9
217.53670028897614	7.9	6	9
217.63682525464299	8.0	7	9
217.7369502203098	8.1	7	10
217.83707518597663	8.2	7	10
217.93720015164345	8.3	7	10
218.03732511731027	8.3	7	10
218.13745008297713	8.3	7	10
218.23757504864395	8.3	7	10
218.33770001431077	8.3	7	10
218.43782497997762	8.3	7	10
218.53794994564444	8.3	7	10
218.63807491131126	8.3	7	10
218.7381998769781	8.4	7	10
218.83832484264494	8.4	7	10
218.93844980831176	8.4	7	10
219.03857477397858	8.4	7	10
219.1386997396454	8.4	7	10
219.23882470531225	8.4	7	10
219.33894967097908	8.4	7	10
219.4390746366459	8.4	7	10
219.53919960231275	8.4	7	10
219.63932456797957	8.4	7	10
219.7394495336464	8.4	7	10
219.83957449931322	8.3	7	10
219.93969946498007	8.3	7	10
220.0398244306469	8.3	7	10
220.1399493963137	8.2	7	9
220.24007436198053	8.3	7	9
220.34019932764738	8.4	7	10
220.4403242933142	8.4	7	10
220.54044925898103	8.4	7	10
220.64057422464785	8.4	7	10
220.7406991903147	8.4	7	10
220.84082415598152	8.4	7	10
220.94094912164834	8.4	7	10
221.04107408731517	8.4	7	10
221.14119905298202	8.4	7	10
221.24132401864884	8.3	7	10
221.34144898431566	8.3	7	10
221.4415739499825	8.3	7	10
221.54169891564933	8.4	7	10
221.64182388131616	8.4	7	10
221.74194884698298	8.5	7	10
221.84207381264983	8.5	7	10
221.94219877831665	8.5	7	10
222.04232374398347	8.4	7	9
222.1424487096503	8.4	7	9
222.24257367531715	8.3	7	9
222.34269864098397	8.3	7	9
222.4428236066508	8.3	7	9
222.5429485723176	8.2	7	9
222.64307353798446	8.2	7	9
222.74319850365129	8.2	7	9
222.8433234693181	8.2	7	9
222.94344843498493	8.3	7	10
223.04357340065178	8.3	7	10
223.1436983663186	8.3	7	10
223.24382333198542	8.4	8	10
223.34394829765228	8.4	8	10
223.4440732633191	8.4	8	10
223.54419822898592	8.4	8	10
223.64432319465274	8.6	8	10
223.7444481603196	8.5	8	10
223.84457312598641	8.6	8	10
223.94469809165324	8.7	8	10
224.04482305732006	8.8	8	10
224.1449480229869	8.9	8	10
224.24507298865373	9.0	8	10
224.34519795432055	9.0	8	10
224.4453229199874	9.0	8	10
224.54544788565423	9.0	8	10
224.64557285132105	9.0	8	10
224.74569781698787	9.3	8	11
224.8458227826547	9.3	8	11
224.94594774832154	9.4	8	10
225.04607271398837	9.5	8	11
225.1461976796552	9.6	8	11
225.24632264532204	9.7	8	11
225.34644761098886	9.9	8	12
225.44657257665568	10.0	9	12
225.5466975423225	10.3	9	13
225.64682250798936	10.5	9	13
225.74694747365618	10.4	8	13
225.847072439323	10.5	8	13
225.94719740498982	10.5	8	13
226.04732237065667	10.7	8	13
226.1474473363235	11.0	8	14
226.24757230199032	11.2	8	14
226.34769726765717	11.3	8	14
226.447822233324	11.4	8	14
226.5479471989908	11.5	8	14
226.64807216465763	11.8	9	14
226.74819713032446	11.8	9	14
226.8483220959913	11.9	9	14
226.94844706165813	12.0	9	14
227.04857202732495	12.1	9	14
227.1486969929918	12.2	9	14
227.24882195865862	12.4	9	15
227.34894692432545	12.4	9	15
227.44907188999227	12.4	9	15
227.54919685565912	12.5	9	15
227.64932182132594	12.7	9	16
227.74944678699276	12.7	9	16
227.84957175265959	12.8	10	16
227.94969671832644	12.8	10	16
228.04982168399326	12.8	10	16
228.14994664966008	12.9	10	16
228.25007161532693	13.1	11	16
228.35019658099375	13.3	11	16
228.45032154666058	13.3	11	16
228.5504465123274	13.2	11	16
228.65057147799422	13.6	12	16
228.75069644366107	13.7	12	16
228.8508214093279	13.9	12	16
228.95094637499471	14.0	12	16
229.05107134066157	14.0	12	16
229.1511963063284	14.1	12	16
229.2513212719952	14.3	12	16
229.35144623766203	14.5	13	16
229.45157120332888	14.6	13	17
229.5516961689957	14.8	13	17
229.65182113466253	14.8	13	17
229.75194610032935	14.8	13	17
229.8520710659962	15.0	13	17
229.95219603166302	15.0	13	17
230.05232099732984	15.0	13	17
230.1524459629967	14.9	13	17
230.25257092866352	14.9	12	17
230.35269589433034	14.8	12	17
230.45282085999716	15.0	13	17
230.552945825664	15.0	13	17
230.65307079133083	15.0	13	17
230.75319575699766	14.9	13	17
230.85332072266448	14.8	13	17
230.95344568833133	14.8	13	17
231.05357065399815	14.8	13	17
231.15369561966497	14.8	13	17
231.2538205853318	14.8	13	17
231.35394555099865	14.8	13	17
231.45407051666547	14.8	13	17
231.5541954823323	14.7	13	17
231.6543204479991	14.7	13	17
231.75444541366596	14.6	13	17
231.85457037933278	14.8	13	16
231.9546953449996	14.7	13	16
232.05482031066646	14.7	13	16
232.15494527633328	14.7	13	16
232.2550702420001	14.9	13	17
232.35519520766692	15.1	13	18
232.45532017333375	15.1	13	18
232.5554451390006	15.3	13	18
232.65557010466742	15.3	13	18
232.75569507033424	15.1	13	18
232.8558200360011	15.1	13	18
232.9559450016679	15.1	13	18
233.05606996733474	15.1	13	18
233.1561949330016	15.0	12	18
233.2563198986684	15.1	13	18
233.35644486433523	15.2	13	18
233.45656983000205	15.2	13	17
233.55669479566888	15.3	12	18
233.65681976133573	15.4	12	18
233.75694472700255	15.3	12	18
233.85706969266937	15.0	11	18
233.95719465833622	15.2	12	18
234.05731962400304	15.3	12	18
234.15744458966986	15.4	12	18
234.2575695553367	15.4	12	18
234.3576945210035	15.2	12	18
234.45781948667036	15.4	12	19
234.55794445233718	15.6	12	19
234.658069418004	15.7	14	19
234.75819438367085	16.1	14	19
234.85831934933768	16.3	14	19
234.9584443150045	16.4	14	19
235.05856928067135	16.5	14	18
235.15869424633817	16.3	13	18
235.258819212005	16.4	13	19
235.35894417767182	16.4	13	19
235.45906914333864	16.4	13	19
235.5591941090055	16.2	13	19
235.6593190746723	15.8	13	18
235.75944404033913	15.6	13	18
235.85956900600598	15.6	13	18
235.9596939716728	15.3	13	18
236.05981893733963	15.1	13	18
236.15994390300645	15.1	13	19
236.2600688686733	15.2	12	19
236.36019383434012	15.7	13	19
236.46031880000695	15.7	13	19
236.56044376567377	15.9	13	19
236.66056873134062	16.2	13	20
236.76069369700744	16.3	13	19
236.86081866267426	16.4	13	19
236.9609436283411	16.0	13	18
237.06106859400793	16.0	14	18
237.16119355967476	15.7	14	17
237.26131852534158	15.4	14	17
237.3614434910084	14.9	13	17
237.46156845667525	15.0	13	16
237.56169342234207	15.2	13	17
237.6618183880089	14.9	12	16
237.76194335367575	14.6	13	16
237.86206831934257	14.3	13	15
237.9621932850094	14.2	13	15
238.06231825067624	14.3	13	17
238.16244321634306	14.3	12	17
238.2625681820099	14.5	13	16
238.3626931476767	14.4	13	15
238.46281811334353	14.5	13	17
238.56294307901038	14.2	13	15
238.6630680446772	13.9	12	15
238.76319301034403	14.1	12	16
238.86331797601088	14.4	12	16
238.9634429416777	13.9	12	15
239.06356790734452	13.8	12	16
239.16369287301134	13.5	12	15
239.26381783867816	12.9	12	14
239.36394280434502	13.1	12	14
239.46406777001184	13.1	12	15
239.56419273567866	13.1	12	16
239.6643177013455	12.8	11	15
239.76444266701233	12.6	11	14
239.86456763267915	12.7	11	14
239.964692598346	12.5	11	14
240.06481756401283	12.4	10	14
240.16494252967965	12.5	10	14
240.26506749534647	12.3	10	14
240.3651924610133	12.3	10	14
240.46531742668014	12.3	10	14
240.56544239234697	12.2	10	14
240.6655673580138	12.2	10	14
240.76569232368064	12.1	10	14
240.86581728934746	12.1	10	14
240.96594225501428	12.0	10	14
241.0660672206811	12.0	10	14
241.16619218634793	11.8	10	14
241.26631715201478	11.7	10	14
241.3664421176816	11.8	10	14
241.46656708334842	11.7	10	13
241.56669204901527	11.5	10	13
241.6668170146821	11.4	10	13
241.76694198034892	11.5	10	13
241.86706694601577	11.4	10	14
241.9671919116826	11.2	10	14
242.0673168773494	11.0	10	14
242.16744184301623	11.0	10	14
242.26756680868306	10.9	10	14
242.3676917743499	10.8	10	14
242.46781674001673	10.4	9	13
242.56794170568355	9.9	9	12
242.6680666713504	9.6	8	12
242.76819163701722	9.2	8	11
242.86831660268405	9.1	8	11
242.96844156835087	9.0	8	10
243.0685665340177	9.0	8	10
243.16869149968454	8.7	7	10
243.26881646535136	8.5	7	9
243.3689414310182	8.5	7	9
243.46906639668504	8.5	7	9
243.56919136235186	8.5	7	9
243.66931632801868	8.5	7	9
243.76944129368553	8.5	7	9
243.86956625935235	8.5	7	9
243.96969122501918	8.5	7	9
244.069816190686	8.5	7	9
244.16994115635282	8.4	7	9
244.27006612201967	8.5	8	9
244.3701910876865	8.5	8	9
244.47031605335332	8.7	8	10
244.57044101902017	8.9	8	10
244.670565984687	9.3	8	11
244.7706909503538	9.7	8	11
244.87081591602063	10.0	9	11
244.97094088168745	9.9	8	11
245.0710658473543	9.8	8	11
245.17119081302113	10.0	9	11
245.27131577868795	9.9	9	11
245.3714407443548	9.9	9	11
245.47156571002162	10.1	9	11
245.57169067568844	10.1	9	11
245.6718156413553	10.1	9	11
245.77194060702212	10.1	9	11
245.87206557268894	10.2	9	11
245.97219053835576	10.1	9	11
246.07231550402258	10.1	9	11
246.17244046968943	10.1	9	11
246.27256543535626	10.1	9	11
246.37269040102308	10.1	9	11
246.47281536668993	10.1	9	11
246.57294033235675	9.9	9	10
246.67306529802357	9.9	9	10
246.7731902636904	9.9	9	10
246.87331522935725	9.8	9	10
246.97344019502407	9.8	9	10
247.0735651606909	9.7	9	10
247.1736901263577	9.7	9	10
247.27381509202456	9.5	8	11
247.37394005769139	9.4	8	10
247.4740650233582	9.4	8	10
247.57418998902506	9.4	8	10
247.67431495469188	9.4	8	10
247.7744399203587	9.4	8	10
247.87456488602552	9.4	8	10
247.97468985169235	9.4	8	10
248.0748148173592	9.5	8	11
248.17493978302602	9.5	8	11
248.27506474869284	9.5	8	11
248.3751897143597	9.6	8	11
248.47531468002651	9.3	8	11
248.57543964569334	9.2	7	11
248.6755646113602	9.0	7	11
248.775689577027	8.3	7	10
248.87581454269383	7.8	6	10
248.97593950836065	7.4	6	9
249.07606447402748	6.9	6	8
249.17618943969433	6.7	6	8
249.27631440536115	6.9	6	8
249.37643937102797	6.5	5	8
249.47656433669482	6.5	5	8
249.57668930236164	6.6	5	8
249.67681426802847	6.9	5	9
249.7769392336953	6.9	5	9
249.8770641993621	7.4	6	11
249.97718916502896	7.9	6	11
250.07731413069578	8.1	7	11
250.1774390963626	8.5	7	10
250.27756406202946	9.2	8	10
250.37768902769628	9.6	8	11
250.4778139933631	10.4	8	12
250.57793895902995	11.5	9	13
250.67806392469677	11.7	9	13
250.7781888903636	11.9	10	13
250.87831385603042	12.1	10	13
250.97843882169724	12.0	10	13
251.0785637873641	12.3	11	14
251.1786887530309	12.8	12	15
251.27881371869773	13.1	12	15
251.37893868436458	13.3	13	15
251.4790636500314	13.4	13	15
251.57918861569823	13.7	13	15
251.67931358136505	13.7	13	15
251.77943854703187	14.0	13	15
251.87956351269872	14.2	13	15
251.97968847836555	14.4	13	17
252.07981344403237	14.3	13	17
252.17993840969922	14.3	13	17
252.28006337536604	14.4	13	17
252.38018834103286	14.6	13	17
252.4803133066997	14.5	13	17
252.58043827236654	14.6	12	17
252.68056323803336	13.8	12	16
252.78068820370018	13.8	11	16
252.880813169367	14.1	12	16
252.98093813503385	14.0	11	16
253.08106310070067	13.7	11	16
253.1811880663675	13.8	11	17
253.28131303203435	13.6	11	17
253.38143799770117	13.5	11	17
253.481562963368	13.0	11	17
253.5816879290348	13.1	11	17
253.68181289470164	12.5	11	16
253.7819378603685	11.9	10	16
253.8820628260353	11.6	10	15
253.98218779170213	11.3	10	14
254.08231275736898	10.8	9	14
254.1824377230358	10.5	9	13
254.28256268870263	10.5	9	12
254.38268765436948	10.0	9	11
254.4828126200363	10.0	9	11
254.58293758570312	9.9	9	11
254.68306255136994	10.0	9	11
254.78318751703677	9.6	9	10
254.88331248270362	9.6	9	10
254.98343744837044	9.6	9	10
255.08356241403726	9.6	9	10
255.1836873797041	9.8	9	11
255.28381234537093	9.8	9	11
255.38393731103776	9.8	9	11
255.48406227670458	9.8	9	11
255.5841872423714	9.7	9	10
255.68431220803825	9.8	9	11
255.78443717370507	9.8	9	11
255.8845621393719	9.8	9	11
255.98468710503874	9.8	9	11
256.08481207070554	9.9	9	11
256.1849370363724	9.8	9	10
256.28506200203924	9.9	9	10
256.38518696770603	10.0	9	11
256.4853119333729	10.0	9	11
256.58543689903973	9.9	8	11
256.68556186470653	9.9	8	11
256.7856868303734	9.9	8	11
256.88581179604023	9.8	8	10
256.985936761707	9.9	8	11
257.0860617273739	10.0	9	11
257.18618669304067	9.9	9	10
257.2863116587075	9.9	9	10
257.38643662437437	10.0	9	11
257.48656159004116	9.9	8	11
257.586686555708	9.9	8	11
257.68681152137486	9.9	8	11
257.78693648704166	9.8	8	10
257.8870614527085	9.8	8	10
257.98718641837536	9.9	9	10
258.08731138404215	9.9	9	10
258.187436349709	9.9	9	10
258.2875613153758	9.8	9	10
258.38768628104265	9.8	9	10
258.4878112467095	9.8	9	10
258.5879362123763	9.8	9	10
258.68806117804314	9.8	9	10
258.78818614370994	9.8	9	10
258.8883111093768	9.8	9	10
258.98843607504364	9.8	9	10
259.08856104071043	9.8	9	10
259.1886860063773	9.8	9	10
259.28881097204413	9.8	9	10
259.3889359377109	10.0	9	11
259.4890609033778	10.2	9	12
259.5891858690446	10.9	9	12
259.6893108347114	11.1	9	12
259.78943580037827	11.3	9	13
259.88956076604507	11.0	9	12
259.9896857317119	10.7	9	12
260.08981069737877	10.9	9	12
260.18993566304556	10.8	9	12
260.2900606287124	10.9	9	12
260.39018559437926	10.8	9	12
260.49031056004605	10.7	9	12
260.5904355257129	10.7	10	12
260.69056049137976	10.8	10	12
260.79068545704655	10.9	10	12
260.8908104227134	10.9	10	12
260.9909353883802	10.9	10	12
261.09106035404704	11.0	10	12
261.1911853197139	11.0	10	12
261.2913102853807	11.1	10	12
261.39143525104754	11.1	10	12
261.4915602167144	11.0	10	12
261.5916851823812	10.9	10	11
261.69181014804803	10.9	10	11
261.7919351137149	11.0	11	11
261.8920600793817	11.1	11	12
261.99218504504853	11.0	10	12
262.0923100107153	11.2	11	12
262.1924349763822	11.3	11	12
262.292559942049	11.3	11	12
262.3926849077158	11.3	11	12
262.49280987338267	11.4	11	12
262.59293483904946	11.4	11	12
262.6930598047163	11.6	11	13
262.79318477038316	11.6	11	13
262.89330973605	11.6	11	13
262.9934347017168	11.7	11	14
263.09355966738366	11.9	11	14
263.19368463305045	11.8	11	13
263.2938095987173	12.1	11	13
263.39393456438415	12.3	11	13
263.49405953005095	12.3	11	13
263.5941844957178	12.5	12	13
263.6943094613846	12.6	12	13
263.79443442705144	12.8	12	14
263.8945593927183	13.0	12	14
263.9946843583851	12.9	12	14
264.09480932405194	13.2	11	15
264.1949342897188	13.2	11	15
264.2950592553856	13.3	11	15
264.39518422105243	13.4	11	15
264.4953091867193	13.8	12	15
264.5954341523861	13.7	11	15
264.6955591180529	13.7	11	16
264.7956840837197	13.2	12	16
264.89580904938657	13.3	12	16
264.9959340150534	13.3	12	15
265.0960589807202	13.6	12	15
265.19618394638707	13.4	12	15
265.29630891205386	13.2	12	15
265.3964338777207	13.2	12	15
265.49655884338756	13.3	12	15
265.5966838090544	13.6	12	15
265.6968087747212	13.8	12	15
265.79693374038806	13.9	12	15
265.89705870605485	13.9	12	15
265.9971836717217	14.3	13	15
266.09730863738855	14.6	13	16
266.19743360305534	14.7	13	16
266.2975585687222	15.2	13	17
266.397683534389	15.2	13	17
266.49780850005584	15.4	13	17
266.5979334657227	15.5	14	17
266.69805843138954	15.5	14	17
266.79818339705633	15.5	14	17
266.8983083627232	15.5	14	17
266.99843332839	15.4	14	17
267.09855829405683	15.4	14	17
267.1986832597237	15.5	14	17
267.2988082253905	15.5	14	17
267.3989331910573	15.5	14	17
267.4990581567241	15.4	14	16
267.59918312239097	15.5	14	16
267.6993080880578	15.9	15	17
267.79943305372467	16.0	15	17
267.89955801939146	16.2	15	18
267.9996829850583	16.1	15	18
268.0998079507251	15.9	15	17
268.19993291639196	16.1	15	17
268.3000578820588	16.3	15	17
268.4001828477256	16.3	15	18
268.50030781339245	16.2	15	17
268.60043277905925	16.1	15	17
268.7005577447261	16.1	15	17
268.80068271039295	16.3	15	17
268.90080767605974	16.4	15	17
269.0009326417266	16.6	15	18
269.10105760739344	16.4	15	17
269.20118257306024	16.3	15	17
269.3013075387271	16.5	15	18
269.40143250439394	16.4	15	17
269.50155747006073	16.5	15	17
269.6016824357276	16.7	15	18
269.7018074013944	16.8	15	18
269.8019323670612	16.8	16	18
269.9020573327281	16.7	15	18
270.00218229839487	16.7	15	18
270.1023072640617	16.7	15	17
270.2024322297285	16.7	15	17
270.30255719539537	16.8	15	18
270.4026821610622	16.8	16	18
270.50280712672907	17.0	16	18
270.60293209239586	16.9	16	17
270.7030570580627	16.9	16	18
270.8031820237295	17.1	16	18
270.90330698939636	16.9	16	17
271.0034319550632	17.1	16	18
271.10355692073	17.2	17	18
271.20368188639685	17.3	17	18
271.30380685206364	17.2	17	18
271.4039318177305	17.2	17	18
271.50405678339735	17.0	17	17
271.6041817490642	17.0	17	17
271.704306714731	17.0	17	17
271.80443168039784	17.0	17	17
271.90455664606463	17.2	17	18
272.0046816117315	17.2	17	18
272.10480657739834	17.1	17	18
272.20493154306513	17.2	17	18
272.305056508732	17.4	17	18
272.4051814743988	17.2	17	18
272.5053064400656	17.4	17	18
272.6054314057325	17.5	17	18
272.7055563713993	17.4	17	18
272.8056813370661	17.5	17	18
272.90580630273297	17.9	17	19
273.00593126839976	18.0	17	19
273.1060562340666	18.6	18	20
273.20618119973346	19.2	18	21
273.30630616540026	19.3	18	21
273.4064311310671	19.5	18	21
273.5065560967339	19.6	18	21
273.60668106240075	19.7	18	21
273.7068060280676	20.2	18	22
273.8069309937344	20.4	19	23
273.90705595940125	20.3	18	24
274.00718092506804	20.1	18	23
274.1073058907349	20.4	19	23
274.20743085640174	20.7	19	23
274.3075558220686	20.5	19	24
274.4076807877354	20.5	19	24
274.50780575340224	20.6	18	24
274.60793071906903	20.6	18	23
274.7080556847359	20.8	18	23
274.80818065040273	20.9	18	23
274.9083056160695	20.9	19	23
275.0084305817364	20.9	19	23
275.10855554740317	20.7	19	23
275.20868051307	20.6	19	22
275.3088054787369	20.7	19	22
275.4089304444037	20.7	19	22
275.5090554100705	20.9	19	24
275.60918037573737	21.0	19	24
275.70930534140416	21.0	19	24
275.809430307071	20.9	19	23
275.90955527273786	20.9	19	23
276.00968023840466	21.1	19	24
276.1098052040715	21.1	19	24
276.2099301697383	21.1	19	24
276.31005513540515	21.1	19	24
276.410180101072	20.9	19	24
276.51030506673885	21.1	20	24
276.61043003240565	21.1	20	24
276.7105549980725	21.1	20	23
276.8106799637393	21.2	20	23
276.91080492940614	21.5	20	24
277.010929895073	21.5	20	24
277.1110548607398	21.4	20	23
277.21117982640664	21.3	20	23
277.31130479207343	21.4	20	23
277.4114297577403	21.3	20	23
277.51155472340713	21.3	20	23
277.6116796890739	21.4	20	23
277.7118046547408	21.4	20	23
277.8119296204076	21.3	20	23
277.9120545860744	21.3	19	23
278.01217955174127	21.2	19	23
278.1123045174081	21.4	19	23
278.2124294830749	21.5	19	23
278.31255444874176	21.6	19	23
278.41267941440856	21.7	19	23
278.5128043800754	21.6	19	23
278.61292934574226	21.8	20	23
278.71305431140905	21.9	20	24
278.8131792770759	22.0	20	24
278.9133042427427	22.3	20	24
279.01342920840955	22.3	20	24
279.1135541740764	22.3	20	24
279.21367913974325	22.4	21	24
279.31380410541004	22.5	21	24
279.4139290710769	22.4	20	24
279.5140540367437	22.5	21	24
279.61417900241054	22.4	21	24
279.7143039680774	22.4	21	24
279.8144289337442	22.3	20	24
279.91455389941103	22.2	20	25
280.0146788650778	22.5	20	24
280.1148038307447	22.6	20	24
280.2149287964115	23.2	20	24
280.3150537620784	23.1	20	24
280.4151787277452	22.9	20	24
280.515303693412	23.1	21	25
280.6154286590788	23.2	21	26
280.71555362474567	23.3	21	26
280.8156785904125	23.6	21	26
280.9158035560793	23.5	21	26
281.01592852174616	23.7	22	26
281.11605348741296	23.6	22	26
281.2161784530798	23.8	22	26
281.31630341874666	23.8	22	25
281.4164283844135	23.7	22	25
281.5165533500803	23.6	21	25
281.61667831574715	23.7	21	25
281.71680328141395	24.0	22	26
281.8169282470808	24.1	22	26
281.91705321274765	24.2	22	26
282.01717817841444	24.1	22	26
282.1173031440813	24.2	22	26
282.2174281097481	24.1	22	26
282.31755307541493	24.1	22	26
282.4176780410818	24.0	22	26
282.5178030067486	23.5	22	25
282.61792797241543	23.7	22	25
282.7180529380822	23.7	22	25
282.8181779037491	23.5	22	25
282.9183028694159	23.2	21	25
283.0184278350828	23.0	21	25
283.11855280074957	23.2	21	25
283.2186777664164	23.1	21	24
283.3188027320832	23.7	21	26
283.41892769775006	23.7	21	26
283.5190526634169	23.0	21	25
283.6191776290837	22.4	21	25
283.71930259475056	21.8	21	23
283.81942756041735	21.6	21	23
283.9195525260842	21.5	21	22
284.01967749175105	21.5	21	22
284.1198024574179	21.6	21	22
284.2199274230847	21.8	21	23
284.32005238875155	21.8	21	23
284.42017735441834	21.9	21	24
284.5203023200852	21.7	21	23
284.62042728575204	21.7	20	24
284.72055225141884	21.6	20	23
284.8206772170857	21.7	21	23
284.9208021827525	21.8	21	22
285.02092714841933	21.7	21	22
285.1210521140862	21.4	21	22
285.22117707975303	21.4	21	22
285.3213020454198	21.6	21	23
285.4214270110867	21.7	21	23
285.52155197675347	21.6	21	23
285.6216769424203	21.5	21	22
285.7218019080872	21.4	21	23
285.82192687375397	21.4	21	22
285.9220518394208	21.7	21	23
286.0221768050876	21.8	21	23
286.12230177075446	21.8	21	23
286.2224267364213	21.8	21	23
286.3225517020881	21.8	21	23
286.42267666775496	21.7	21	23
286.52280163342175	22.1	21	24
286.6229265990886	21.6	21	23
286.72305156475545	21.7	21	23
286.8231765304223	21.6	21	23
286.9233014960891	21.6	21	23
287.02342646175595	21.7	21	23
287.12355142742274	21.6	21	23
287.2236763930896	21.5	21	23
287.32380135875644	21.5	21	23
287.42392632442323	21.6	21	23
287.5240512900901	21.5	20	24
287.6241762557569	21.6	21	23
287.72430122142373	21.5	21	24
287.8244261870906	21.3	20	23
287.92455115275743	21.5	20	23
288.0246761184242	21.3	20	24
288.1248010840911	21.1	20	23
288.22492604975787	21.5	20	24
288.3250510154247	21.2	20	23
288.42517598109157	21.3	20	23
288.52530094675836	21.2	20	23
288.6254259124252	21.3	20	23
288.725550878092	21.3	20	23
288.82567584375886	21.3	20	23
288.9258008094257	21.3	21	22
289.02592577509256	21.0	20	22
289.12605074075935	21.5	20	22
289.2261757064262	21.2	20	22
289.326300672093	21.1	20	23
289.42642563775985	21.1	20	22
289.5265506034267	21.4	20	24
289.6266755690935	21.2	20	22
289.72680053476034	21.4	20	22
289.82692550042714	21.7	20	23
289.927050466094	21.8	20	23
290.02717543176084	21.8	20	23
290.12730039742763	22.4	21	25
290.2274253630945	22.6	21	25
290.32755032876133	23.4	22	26
290.4276752944281	24.6	23	28
290.527800260095	25.2	23	29
290.6279252257618	25.0	24	28
290.7280501914286	25.0	23	27
290.8281751570955	25.2	23	27
290.92830012276227	25.5	23	28
291.0284250884291	25.8	23	29
291.12855005409597	26.0	25	28
291.22867501976276	26.2	25	28
291.3287999854296	26.8	24	29
291.4289249510964	27.0	24	30
291.52904991676326	27.6	24	30
291.6291748824301	28.0	25	32
291.72929984809696	28.2	25	32
291.82942481376375	28.3	26	31
291.9295497794306	28.3	26	30
292.0296747450974	28.6	27	30
292.12979971076425	29.0	27	31
292.2299246764311	29.2	27	31
292.3300496420979	28.8	26	31
292.43017460776474	29.1	26	32
292.53029957343153	29.9	26	34
292.6304245390984	30.3	26	34
292.73054950476524	30.8	28	35
292.8306744704321	31.1	28	34
292.9307994360989	31.4	28	35
293.03092440176573	31.8	29	35
293.1310493674325	32.4	30	36
293.2311743330994	32.8	30	38
293.3312992987662	33.1	30	38
293.431424264433	33.3	31	38
293.53154923009987	33.1	30	37
293.63167419576666	33.1	29	37
293.7317991614335	33.0	30	36
293.83192412710036	32.9	30	36
293.9320490927672	33.0	30	35
294.032174058434	33.9	31	35
294.13229902410086	34.1	31	36
294.23242398976765	34.0	31	36
294.3325489554345	33.8	33	36
294.43267392110135	33.5	31	37
294.53279888676815	33.5	31	37
294.632923852435	33.4	30	37
294.7330488181018	33.7	31	37
294.83317378376864	33.7	29	37
294.9332987494355	33.9	29	37
295.0334237151023	33.8	29	37
295.13354868076914	33.8	29	37
295.23367364643593	33.5	29	37
295.3337986121028	33.4	29	37
295.43392357776963	33.9	29	37
295.5340485434365	33.3	28	37
295.6341735091033	33.2	27	37
295.7342984747701	32.8	27	37
295.8344234404369	32.7	27	37
295.9345484061038	32.4	27	36
296.0346733717706	31.3	27	34
296.1347983374374	31.2	28	34
296.23492330310427	30.9	28	34
296.33504826877106	29.8	26	34
296.4351732344379	30.6	26	34
296.53529820010476	30.4	25	33
296.6354231657716	29.8	25	34
296.7355481314384	29.5	25	34
296.83567309710526	28.8	24	32
296.93579806277205	28.2	23	31
297.0359230284389	28.4	23	31
297.13604799410575	28.2	23	31
297.23617295977255	27.7	23	31
297.3362979254394	27.6	23	30
297.4364228911062	27.3	23	30
297.53654785677304	27.1	22	30
297.6366728224399	26.7	22	30
297.73679778810674	26.5	22	29
297.83692275377354	26.2	22	29
297.9370477194404	25.8	21	29
298.0371726851072	24.8	20	29
298.13729765077403	24.2	21	28
298.2374226164409	24.0	20	29
298.3375475821077	23.1	19	28
298.4376725477745	22.7	20	27
298.5377975134413	22.1	19	26
298.63792247910817	20.6	16	24
298.738047444775	19.4	15	23
298.8381724104418	18.1	14	21
298.93829737610866	15.9	11	21
299.0384223417755	13.3	9	20
299.1385473074423	9.8	5	13
299.23867227310916	7.7	4	11
299.338797238776	6.2	2	10
299.4389222044428	5.2	1	9
299.53904717010965	4.5	1	9
299.63917213577645	4.0	1	8
299.7392971014433	3.2	1	7
299.83942206711015	2.9	1	6
299.93954703277694	2.2	0	5
300.0396719984438	1.5	0	4
300.1397969641106	1.0	0	4
300.23992192977744	0.6	0	4
300.3400468954443	0.3	0	3
300.44017186111114	0.2	0	2
300.54029682677793	0.1	0	1
